# Supplementary material for: The genome of the colonial hydroid Hydractinia reveals that their stem cells use a toolkit of evolutionarily shared genes with all animals
Source: Genome Res. 2024 Mar;34(3):498–513. doi: 10.1101/gr.278382.123 (PMC11067881; doi:10.1101/gr.278382.123)
Supplement: Supplement 3 [file Supplemental_Table_S12.xlsx]

## Sheet: TableS12_combined_descriptions_
qpid	cluster_GSZ	cluster_RM1sum	cluster_size	cluster_desccount	RM2	val_avg	jac_avg	desc	genename
Apla|oki.1.300.t1	499.706	9.85996	20	9634	0.808307	0.0347621	2.18572e-05	Hematopoietic prostaglandin D synthase	RSP-7
Apla|oki.1.169.t1	2059.76	7.04094	14	394	1.41668	0.0052433	1.88637e-06	Methyl farnesoate epoxidase
Apla|oki.1.151.t1	188.099	48.7893	91	309813	0.697487	0.0608388	0.00013913	Inhibitor of nuclear factor kappa-B kinase subunit alpha	CHUK
Apla|oki.1.65.t1	892.827	3.31745	6	909	0.948248	0.00210817	1.08864e-07	Unspecific monooxygenase
Apla|oki.1.184.t1	422.419	25.6096	56	37905	0.780284	0.0401797	0.00105168	Dorsal root ganglia homeobox	DRGX
Apla|oki.1.210.t1	496.173	51.4966	100	49208	0.815722	0.051396	0.000663831	Anthrax toxin receptor
Apla|oki.1.138.t1	940.499	52.1276	99	13549	1.15455	0.355292	0.00209198	Tetraspanin
Apla|oki.1.305.t1	4596.89	28.9933	49	281	2.44707	0.0345449	3.59261e-05	cGMP-dependent protein kinase 2	RASGEF1B
Apla|oki.1.212.t1	349.612	10.5282	15	14852	0.734933	0.00959034	0.000273955	cilia- and flagella-associated protein 299	CFAP299
Apla|oki.1.13.t1	864.691	47.4868	100	16207	0.995561	0.11261	4.77472e-05	radical S-adenosyl methionine domain-containing protein 1, mitochondrial	RSAD1
Apla|oki.1.272.t1	3419.09	41.968	73	757	1.97735	0.0371958	8.96617e-06	Calcium-activated potassium channel subunit alpha-1 (inferred by orthology to a human protein)
Apla|oki.1.216.t1	576.613	66.0431	98	35683	0.973795	0.288961	7.17268e-06	Methionine adenosyltransferase
Apla|oki.1.229.t1	316.023	2.82667	7	8240	0.720258	0.0072621	4.9666e-07	Rho GTPase activating protein 25
Apla|oki.1.181.t1	448.501	1.1276	2	1206	0.781166	0.0221994	1.1194e-06	Ras-associating domain-containing protein
Apla|oki.1.144.t1	183.038	58.4907	86	310227	0.710641	0.0894832	1.86265e-06	Cell division control protein 2
Apla|oki.1.149.t1	631.141	59.3732	95	28909	0.862505	0.0378277	1.89509e-06	CCR4-NOT transcription complex subunit
Apla|oki.1.331.t1	225.823	20.8356	39	92234	0.697974	0.0332869	0.000111054	Glutathione-requiring prostaglandin D synthase
Apla|oki.1.261.t1	3718.4	63.101	100	877	2.24561	0.317457	9.38367e-06	cGMP-dependent protein kinase
Apla|oki.1.135.t1	1040.9	22.3809	38	4252	1.01487	0.0160438	9.34976e-05	USO1 vesicle transport factor	USO1
Apla|oki.1.62.t1	1204.07	4.51417	10	831	1.08568	0.0265048	2.56472e-05	Pentraxin
Apla|oki.1.297.t1	132.9	6.93171	13	88556	0.653552	0.0196067	1.92266e-06	Glutathione-requiring prostaglandin D synthase
Apla|oki.1.243.t1	2717.84	39.1839	73	1195	1.70538	0.0532593	0.000863126	Mitochondrial PTENalpha
Apla|oki.1.107.t1	210.575	8.69881	18	48812	0.709318	0.0662035	6.63825e-06	calcium-activated chloride channel regulator 4	CLCA4
Apla|oki.1.264.t1	2033.03	1.81812	4	115	1.40706	0.00725714	2.67443e-07	Putative rhodanese domain-containing dual specificity protein phosphatase
Apla|oki.1.308.t1	3768.61	33.3277	64	546	2.12684	0.0554133	0.00130248	LOW QUALITY PROTEIN: poly(ADP-ribose) glycohydrolase	PARG
Apla|oki.1.179.t1	700.286	56.5957	99	24411	1.03256	0.306498	0.000117797	Phosphodiesterase
Apla|oki.1.76.t1	406.744	45.475	88	64399	0.763387	0.0201692	7.90266e-06	Molecular chaperone
Apla|oki.1.344.t1	1047.68	10.5768	31	3290	1.01172	0.00499168	4.45691e-05	Coelomotrypsin
Apla|oki.1.189.t1	289.567	38.7687	69	99650	0.750142	0.0836134	2.45862e-05	Zinc carboxypeptidase	CPE
Apla|oki.1.28.t1	2959.99	42.9755	88	1217	1.81858	0.0841253	9.53686e-06	Fucosyltransferase 11 (Alpha (1,3) fucosyltransferase)	FUT11
Apla|oki.1.31.t1	1417.84	54.2232	98	5909	1.17775	0.0388889	6.12855e-05	Elongation of very long chain fatty acids protein 6	ELOVL6
Apla|oki.1.194.t1	4735.73	2.71957	5	27	2.53765	0.100566	0.00301216	Plasma cell-induced resident endoplasmic reticulum protein (Fragment)
Apla|oki.1.330.t1	189.647	14.9071	28	93987	0.692748	0.0507309	6.06588e-05	Glutathione-requiring prostaglandin D synthase	GST1
Apla|oki.1.270.t1	5677.47	1.45399	3	11	2.86638	0.0101721	1.59373e-07	Mitochondrial translocase OXA1
Apla|oki.1.114.t1	284.19	7.84806	14	20754	0.736925	0.0627348	3.72301e-07	EF-hand calcium-binding domain-containing protein 6
Apla|oki.1.34.t1	115.273	3.95907	8	72846	0.669679	0.0633386	1.60377e-06	Thioredoxin domain-containing protein 15
Apla|oki.1.244.t1	1034.26	41.0469	73	8262	1.03293	0.0550913	0.0011316	Phosphatidylinositol 3,4,5-trisphosphate 3-phosphatase and dual-specificity protein phosphatase PTEN	PTEN
Apla|oki.1.354.t1	2122.19	23.9838	60	1613	1.45827	0.0366053	1.87359e-06	Glucosamine--fructose-6-phosphate aminotransferase [isomerizing]	GFPT1
Apla|oki.1.288.t1	509.67	10.0962	22	10196	0.799512	0.0106494	1.19746e-06	Ankyrin repeat domain containing protein 13 (Fragment)	ANK2
Apla|oki.1.215.t1	4222.34	33.0136	61	415	2.29464	0.0296153	0.000429487	Fraser extracellular matrix complex subunit 1	FRAS1
Apla|oki.1.348.t1	441.598	34.5971	68	42172	0.78778	0.0398876	3.09506e-06	Glucosamine-fructose-6-phosphate aminotransferase
Apla|oki.1.293.t1	158.629	10.2871	19	91099	0.668503	0.0283977	3.26528e-05	Glutathione-dependent prostaglandin D synthase
Apla|oki.1.203.t1	188.738	52.9871	100	337940	0.758081	0.17469	7.20009e-06	Maternal embryonic leucine zipper kinase	MELK
Apla|oki.1.99.t1	943.012	52.4415	99	13494	1.12968	0.306487	0.00184182	Tetraspanin	TSPAN5
Apla|oki.1.41.t1	6.79568e-15	0.543463	1	3	0.594013	0.00757085	1.12951e-07	EF Hand type
Apla|oki.1.167.t1	2527.97	1.81032	4	74	1.6025	0.00248208	5.49906e-08	Steroid 17-alpha-hydroxylase
Apla|oki.1.95.t1	224.42	2.26446	4	9628	0.754886	0.141731	1.94392e-05	Putative UDP-sugar transporter
Apla|oki.1.260.t1	1051.47	3.71328	10	1093	1.01729	0.0126417	0.000225034	Thymus, brain and testes associated	TBATA
Apla|oki.1.143.t1	183.474	5.04539	14	50175	0.668544	0.00972502	7.2802e-07	La protein like
Apla|oki.1.191.t1	443.134	6.38521	12	7401	0.770538	0.00619705	7.13037e-07	Zinc finger FYVE domain-containing protein 21
Apla|oki.1.49.t1	3224.96	29.6184	64	743	1.89321	0.0249461	1.21846e-05	Ankyrin repeat and KH domain-containing protein 1
Apla|oki.1.337.t1	981.29	63.5316	100	12589	1.14234	0.301478	0.00180487	Metalloendopeptidase	TLL1
Apla|oki.1.51.t1	181.005	4.20476	9	33026	0.876052	0.403112	1.88971e-05	Cyclic nucleotide-binding domain-containing protein 2
Apla|oki.1.10.t1	897.72	50.5202	99	14881	0.971245	0.0417947	0.000280566	Vesicle transport through interaction with t-SNAREs like protein 1A	VTI1A
Apla|oki.1.233.t1	148.991	5.84435	10	54282	0.650325	0.00137524	5.28899e-08	Serine/threonine-protein phosphatase
Apla|oki.1.87.t1	1020.56	19.7931	39	4533	1.00586	0.0143988	0.000286249	Leucine rich melanocyte differentiation associated
Apla|oki.1.172.t1	913.722	2.85234	7	1004	0.956102	0.00115708	1.98954e-06	O-methylsterigmatocystin oxidoreductase
Apla|oki.1.265.t1	319.502	19.7548	32	37990	0.726435	0.0162916	5.39056e-06	Methylenetetrahydrofolate dehydrogenase	MTHFD2
Apla|oki.1.274.t1	954.112	65.821	98	13041	1.11893	0.277902	7.08403e-06	Alcohol dehydrogenase class-3 chain L	ADH5
Apla|oki.1.221.t1	3225.77	28.9625	50	582	1.88864	0.0157108	7.12547e-05	RNA-binding protein PiwiB
Apla|oki.1.21.t1	73.0006	2.11248	4	90978	0.631696	0.0235767	7.99392e-07	F-box and leucine-rich repeat protein 15	FBXL15
Apla|oki.1.38.t1	779.728	56.7575	100	19940	1.03663	0.254196	0.000881405	Palmitoyltransferase	ZDHHC6
Apla|oki.1.126.t1	2361.26	12.1658	36	766	1.54405	0.018007	0.000100956	Sorbin and SH3 domain-containing protein 1
Apla|oki.1.279.t1	3861.84	6.2877	11	89	2.13828	0.00668117	3.16581e-05	Pituitary homeobox x
Apla|oki.1.150.t1	437.038	48.6461	93	58985	0.784587	0.0373019	0.000102651	Nucleoside diphosphate-linked	NUDT13
Apla|oki.1.170.t1	1578.17	0.993304	2	97	1.22184	0.00108414	8.47402e-07	Methyl farnesoate epoxidase
Apla|oki.1.254.t1	1.5674e-08	0.478525	1	15188	0.59	0	0	GIY-YIG domain-containing protein
Apla|oki.1.323.t1	374.215	34.9497	80	68200	0.77208	0.0611168	0.000105055	Zinc finger protein nocA	ZNF503
Apla|oki.1.70.t1	397.755	1.95533	10	7460	0.749485	0.000723471	2.62204e-07	Crumbs cell polarity complex component 1
Apla|oki.1.311.t1	4446.17	38.7275	77	472	2.38523	0.0316267	3.02661e-05	FYVE domain-containing protein 3 Autophagy-linked	WDFY3
Apla|oki.1.17.t1	4998.78	42.1701	68	330	2.63346	0.0826802	0.00637364	1-phosphatidylinositol 4,5-bisphosphate phosphodiesterase gamma-2	RBM22
Apla|oki.1.56.t1	2715	21.6077	41	671	1.69061	0.0275591	4.4022e-05	Neuromedin-K receptor
Apla|oki.1.121.t1	484.629	3.11153	7	3596	0.789991	0.0115833	1.00826e-06	Carbohydrate sulfotransferase
Apla|oki.1.66.t1	4.57925e-07	0.35858	1	82116	0.59	0	0	RING-type domain-containing protein
Apla|oki.1.231.t1	861.243	24.3515	54	8808	0.948413	0.0262558	1.4568e-05	Rho GTPase activating protein 24
Apla|oki.1.195.t1	2262.54	24.0881	51	1206	1.51794	0.0432261	0.00076573	Renalase, FAD-dependent amine oxidase	RNLS
Apla|oki.1.37.t1	492.867	1.03931	2	996	0.788359	0.00228673	3.35652e-08	LIM domain containing protein
Apla|oki.1.188.t1	133.311	6.90029	13	88280	0.648943	0.0105974	0.000116715	Hematopoietic prostaglandin D synthase
Apla|oki.1.6.t1	5576.92	43.0257	91	354	2.89192	0.134197	0.00153205	Bone morphogenetic protein 3	BMP3
Apla|oki.1.303.t1	1201.43	53.7894	87	7305	1.11671	0.0870479	0.000405954	Macro domain-containing protein
Apla|oki.1.141.t1	196.433	2.48967	6	18046	0.672571	0.00754389	1.01508e-06	Palmitoyltransferase
Apla|oki.1.168.t1	2772.93	6.02091	12	185	1.70312	0.00745549	1.79481e-06	Methyl farnesoate epoxidase
Apla|oki.1.175.t1	317.678	1.47527	3	3596	0.726095	0.0170258	6.35141e-07	Carbohydrate sulfotransferase
Apla|oki.1.154.t1	1349.15	58.9416	100	6660	1.21273	0.156738	1.14061e-05	Receptor protein serine/threonine kinase	BMPR1B
Apla|oki.1.63.t1	919.438	6.44619	14	1996	0.972044	0.0269193	9.88065e-05	Testis-and ovary-specific PAZ domain-containing 1 isoform X2
Apla|oki.1.312.t1	3075.36	53.6919	95	1218	1.84352	0.0441115	5.03265e-06	Alpha-(1,3)-fucosyltransferase	FUT10
Apla|oki.1.232.t1	1194.47	22.1435	77	6490	1.0867	0.0356743	1.36304e-05	Growth arrest and DNA damage-inducible proteins-interacting protein 1	PTPN13
Apla|oki.1.222.t1	2436.38	53.2944	95	1939	1.60621	0.0785142	0.00204307	Calcium uniporter protein mitochondrial	MCU
Apla|oki.1.207.t1	75.0727	0.868227	2	43032	0.660685	0.0767086	9.66019e-07	Reverse transcriptase domain-containing protein
Apla|oki.1.22.t1	906.255	31.9742	51	7527	0.970705	0.034344	3.51838e-05	Geranylgeranyl pyrophosphate synthetase	GGPS1
Apla|oki.1.118.t1	5936.97	21.7467	65	223	3.02704	0.117462	5.88726e-05	Zinc finger CCHC domain-containing protein 7	ZCCHC7
Apla|oki.1.338.t1	485.435	30.282	76	38989	0.803965	0.0373416	1.96236e-05	Polyprotein, serine proteases and ovochymase regions
Apla|oki.1.52.t1	453.006	49.2201	94	55500	0.807434	0.0683408	0.000535121	Germ cell-less, spermatogenesis associated 1	GMCL1
Apla|oki.1.317.t1	1616.93	52.4723	93	4313	1.28927	0.0990243	0.000903397	Vitamin K-dependent gamma-glutamyl carboxylase	GGCX
Apla|oki.1.104.t1	322.322	18.9253	46	53135	0.736013	0.0322339	7.73427e-06	Calcium-activated chloride channel
Apla|oki.1.192.t1	4626.77	1.3344	3	17	2.46614	0.0479871	6.16018e-05	protein SAWADEE HOMEODOMAIN HOMOLOG 2-like isoform X2	LOC107812239
Apla|oki.1.200.t1	2328.68	8.8584	18	399	1.52566	0.00789529	5.31241e-05	SEC31 homolog B, COPII coat complex component	SEC31B
Apla|oki.1.245.t1	451.744	54.5853	82	48690	0.829352	0.110666	7.95116e-05	BTB domain-containing protein (Fragment)	KLHL3
Apla|oki.1.19.t1	6012.07	1.47535	3	7	2.99644	0.00304573	7.84527e-09	Zinc finger GRF-type containing 1	ZGRF1
Apla|oki.1.161.t1	1262.61	32.3755	60	4516	1.12344	0.0535452	0.000695963	Arachidonate 5-lipoxygenase
Apla|oki.1.108.t1	84.4071	1.13925	3	50710	0.624872	0.0020921	1.37909e-07	Right handed beta helix region
Apla|oki.1.307.t1	62.8299	4.14491	9	273661	0.62025	0.00965613	7.03725e-06	Putative isoprenylcysteine alpha-carbonyl methylesterase ICME
Apla|oki.1.340.t1	469.158	24.2355	58	31720	0.782825	0.00973718	5.78144e-05	Growth regulation by estrogen in breast cancer 1	KLKB1
Apla|oki.1.276.t1	1460.68	27.4472	43	2438	1.18815	0.0261789	1.05968e-06	Coiled-coil domain-containing protein 6	CCDC6
Apla|oki.1.178.t1	3628.59	3.73392	6	55	2.07404	0.0615112	1.20915e-06	Cation channel sperm-associated protein 3
Apla|oki.1.75.t1	4063.14	1.43996	3	22	2.26335	0.0907302	0.000103337	Putative alpha-1A adrenergic receptor-like
Apla|oki.1.48.t1	420.124	41.4055	82	56258	0.768968	0.020599	2.72429e-05	C-terminal tandem repeated domain in type 4 procollagen
Apla|oki.1.171.t1	1593.31	3.85372	10	461	1.22935	0.00382068	7.02869e-07	Methyl farnesoate epoxidase
Apla|oki.1.329.t1	296.923	34.0307	65	89314	0.791794	0.156649	3.64901e-05	Hematopoietic prostaglandin D synthase
Apla|oki.1.198.t1	2.9602e-13	0.541677	1	66	0.590945	0.00178277	1.48614e-08	LRR 8 domain containing protein
Apla|oki.1.355.t1	1822.86	21.8352	46	1677	1.33901	0.0374758	1.21293e-06	Glucosamine--fructose-6-phosphate aminotransferase 1	GFPT1
Apla|oki.1.35.t1	552.742	1.56137	4	1558	0.812512	0.00267047	4.26283e-08	Putative amiloride-sensitive sodium channel subunit beta
Apla|oki.1.218.t1	3996.66	30.9392	44	334	2.19868	0.0189044	7.70373e-05	Mob as tumor suppressor
Apla|oki.1.137.t1	473.384	23.4425	46	24856	0.800046	0.0390417	1.53341e-05	Inorganic pyrophosphatase
Apla|oki.1.44.t1	188.497	0.607224	3	10188	0.666298	0.00169672	3.63825e-08	PHD-type domain-containing protein
Apla|oki.1.98.t1	5001.78	33.1678	65	315	2.61145	0.0391245	0.000216729	Heterogeneous nuclear ribonucleoprotein D	HNRNPD
Apla|oki.1.129.t1	592.415	63.8296	98	33856	0.908135	0.153149	6.77611e-06	DNA polymerase beta	POLB
Apla|oki.1.292.t1	109.289	4.93207	9	91084	0.640091	0.0120285	3.3186e-05	Glutathione S-Transferase
Apla|oki.1.275.t1	542.569	47.6098	84	34571	0.862882	0.105384	1.0733e-05	PPM-type phosphatase domain-containing protein (Fragment)	PPM1K
Apla|oki.1.298.t1	119.894	5.75133	11	91984	0.646249	0.0156429	2.67879e-05	Glutathione-requiring prostaglandin D synthase
Apla|oki.1.259.t1	2110.21	50.077	95	2587	1.45484	0.0391617	4.50522e-05	RNA (Guanine-9-)-methyltransferase domain-containing protein 2	TRMT10A
Apla|oki.1.131.t1	2164.95	4.67799	8	207	1.45765	0.00315576	3.36651e-06	SEC24 homolog A, COPII coat complex component
Apla|oki.1.339.t1	465.121	27.0836	57	31864	0.784245	0.0154568	0.000202774	Coagulation factor XI	KLKB1
Apla|oki.1.324.t1	8.22278e-15	0.337454	1	11	0.693717	0.19568	0.000318179	BAG6 domain-containing protein (Fragment)
Apla|oki.1.57.t1	791.371	19.0915	47	9098	0.906548	0	0	Rho-GAP domain-containing protein (Fragment)	FAM13A
Apla|oki.1.335.t1	1576.46	2.20391	4	195	1.22387	0.00620896	8.47579e-07	Steroid 17-alpha-hydroxylase/17,20 lyase
Apla|oki.1.177.t1	823.527	13.8357	30	5349	0.924832	0.0102283	4.51482e-06	THAP domain-containing protein 2
Apla|oki.1.287.t1	498.315	52.4197	97	47333	0.947047	0.297583	0.000110877	Glutamyl aminopeptidase	ENPEP
Apla|oki.1.315.t1	6.79568e-15	0.61084	1	3	0.590352	0.000664378	8.53767e-09	Putative NACHT and WD repeat domain-containing protein 1
Apla|oki.1.53.t1	3075.4	7.8009	16	199	1.85388	0.0635696	0.00115534	Inhibin beta A chain
Apla|oki.1.299.t1	2095.3	65.0741	95	2619	1.47759	0.0933393	0.000218767	Pyroglutamylated RFamide peptide receptor
Apla|oki.1.153.t1	460.369	31.3613	69	39425	0.782577	0.0158903	0.00037966	Transmembrane protease serine
Apla|oki.1.18.t1	2442.37	0.704744	3	61	1.56895	0.00377041	3.85988e-07	Cadherin 9	CDH9
Apla|oki.1.113.t1	4099.09	26.3982	42	303	2.23757	0.0149676	7.22211e-05	N6-adenosine-methyltransferase non-catalytic subunit	METTL14
Apla|oki.1.30.t1	753.321	20.8175	41	8636	0.902823	0.0216866	1.3849e-05	Elongation of very long chain fatty acids protein (Fragment)
Apla|oki.1.241.t1	375.972	53.2297	96	82264	0.794875	0.102803	2.59216e-05	ATPase family AAA domain-containing protein 1-B
Apla|oki.1.12.t1	2124.26	32.9272	65	1738	1.44981	0.0190694	2.57603e-05	Primase and DNA directed polymerase	PRIMPOL
Apla|oki.1.176.t1	4273.99	32.0882	60	398	2.31851	0.0356806	0.000235704	Dna-directed rna polymerase iii	POLR3D
Apla|oki.1.97.t1	3367.64	26.0262	49	521	1.95001	0.024439	0.000152506	Neuropeptide Y receptor
Apla|oki.1.209.t1	2363.31	51.7346	96	2080	1.58425	0.0922882	0.000853754	Paired box protein Pax-8	PAX8
Apla|oki.1.156.t1	1307.25	57.8162	98	6948	1.25409	0.266299	0.00268518	Annexin	ANXA7
Apla|oki.1.271.t1	2805.71	2.65711	5	77	1.72354	0.0212133	0.000475539	Kappa-type opioid receptor
Apla|oki.1.214.t1	108.012	32.7498	59	609280	0.642625	0.0177727	1.05833e-05	NADP-dependent 3-hydroxy acid dehydrogenase YdfG	RDH8
Apla|oki.1.282.t1	315.189	14.8044	31	37659	0.738099	0.0415514	6.31165e-05	Pituitary homeobox like protein Ptx1
Apla|oki.1.105.t1	275.082	17.6201	49	75268	0.713858	0.0260846	7.5581e-06	Calcium-activated chloride channel
Apla|oki.1.2.t1	1724.1	3.53996	8	326	1.29394	0.0269903	1.53549e-05	Dickkopf WNT-signaling pathway inhibitor 1	DKK1
Apla|oki.1.60.t1	538.079	37.1097	94	38897	0.876829	0.135087	6.0993e-05	UDP-glucuronosyltransferase
Apla|oki.1.42.t1	489.191	54.7397	97	49087	0.83819	0.0990775	0.000138625	RNA-induced silencing complex, nuclease component Tudor-SN
Apla|oki.1.257.t1	2804.93	6.88754	19	292	1.7179	0.0111774	6.28578e-06	PR domain zinc finger protein 8	PRDM8
Apla|oki.1.269.t1	3671.56	17.2866	39	350	2.06822	0.0180991	2.61606e-05	Pleckstrin and Sec7 domain-containing a	PSD3
Apla|oki.1.112.t1	1019.59	8.75876	18	2100	1.09917	0.191174	0.000725724	Coiled-coil-helix-coiled-coil-helix domain containing 1	CHCHD1
Apla|oki.1.130.t1	2762.65	32.6952	51	809	1.70641	0.0213615	0.001609	SAR1B protein promoting vesicle budding from the endoplasmic reticulum	SAR1A
Apla|oki.1.23.t1	191.909	42.9459	95	311139	0.725272	0.110392	5.32532e-06	BMP-2-inducible protein kinase
Apla|oki.1.333.t1	279.824	31.8909	60	92653	0.759067	0.107804	2.75946e-05	Glutathione-requiring prostaglandin D synthase
Apla|oki.1.9.t1	2214.87	30.0129	47	1161	1.49207	0.0304087	9.76428e-06	Large subunit ribosomal protein L34e, cytoplasmic
Apla|oki.1.36.t1	5324.23	10.7327	18	77	2.72391	0.00795161	3.98859e-05	SEC24 homolog C, COPII coat complex component	SEC24C
Apla|oki.1.190.t1	711.959	53.5295	99	23670	1.02561	0.284528	0.0011445	Chondroitin sulfate N-acetylgalactosaminyltransferase 2	CSGALNACT2
Apla|oki.1.77.t1	322.982	53.2512	99	114941	0.792319	0.137971	8.41171e-05	Gastric triacylglycerol lipase
Apla|oki.1.352.t1	1726.23	18.0157	37	1505	1.30192	0.0404347	1.90186e-06	Glucosamine--fructose-6-phosphate aminotransferase
Apla|oki.1.286.t1	6.79568e-15	0.452613	1	3	0.608756	0.0353887	1.51906e-07	Glutamyl aminopeptidase-like (Fragment)
Apla|oki.1.226.t1	124.649	6.38777	13	101335	0.645105	0.00989718	5.5457e-07	Reverse transcriptase domain-containing protein (Fragment)
Apla|oki.1.27.t1	6.95878e-14	0.40157	1	32	0.59229	0.00432031	1.23086e-05	DUF3719 domain-containing protein (Fragment)
Apla|oki.1.162.t1	344.027	46.8211	80	81876	0.739268	0.021995	3.2128e-07	Long-chain-fatty-acid--CoA ligase	ACSL1
Apla|oki.1.122.t1	1932.54	1.15184	3	97	1.36364	0.00117127	8.72394e-09	Vitamin D 25-hydroxylase
Apla|oki.1.140.t1	842.796	24.163	51	8680	0.935957	0.0166764	2.30792e-05	microfibril-associated glycoprotein 4
Apla|oki.1.165.t1	2599.14	2.72249	6	106	1.63353	0.0073103	2.12711e-05	FMRFamide receptor 1
Apla|oki.1.277.t1	5328.27	40.8477	70	299	2.74212	0.0391775	0.00220364	Graves disease carrier	SLC25A16
Apla|oki.1.45.t1	1091.69	1.17603	3	303	1.02744	0.00143963	1.98567e-08	Cytochrome P450, family 2, subfamily j, polypeptide 13	CYP2J13
Apla|oki.1.204.t1	938.248	27.9222	65	8900	0.993094	0.052435	0.000227724	Homeodomain transcription factor PaxC
Apla|oki.1.253.t1	85.8709	1.72902	4	65742	0.656099	0.0599063	1.13163e-06	Reverse transcriptase domain-containing protein (Fragment)
Apla|oki.1.258.t1	4064.28	38.651	65	477	2.22513	0.0177704	2.16512e-06	Ethanolamine-phosphate phospho-lyase	ETNPPL
Apla|oki.1.79.t1	6.79568e-15	0.596091	1	2	0.600572	0.0199464	6.74584e-07	Putative DNA damage-inducible transcript 4-like protein
Apla|oki.1.242.t1	785.042	15.8433	33	6424	0.909704	0.0107308	5.363e-06	Treacher Collins-Franceschetti syndrome 1 transcript variant 1	NOLC1
Apla|oki.1.326.t1	1421.79	53.0748	100	5991	1.17328	0.0274763	0.000147983	Golgi-specific brefeldin A-resistance guanine nucleotide exchange factor 1	GBF1
Apla|oki.1.291.t1	213.572	18.8294	35	92510	0.702223	0.0505525	5.07649e-05	Glutathione-requiring prostaglandin D synthase
Apla|oki.1.16.t1	367.868	26.8165	64	57055	0.756518	0.0365461	8.31334e-05	Heterogeneous nuclear ribonucleoprotein H
Apla|oki.1.341.t1	428.648	35.1315	50	32887	0.788293	0.0506282	2.61588e-05	Bifunctional heparan sulfate N-deacetylase N-sulfotransferase 1-like protein	RPS14
Apla|oki.1.223.t1	531.991	28.1779	49	20992	0.816973	0.0267475	6.21776e-06	Mitochondrial calcium uptake 1	MICU1
Apla|oki.1.283.t1	2943.69	9.90781	17	237	1.77053	0.00577364	2.9741e-05	Pituitary homeobox x
Apla|oki.1.304.t1	116.345	13.3577	23	204588	0.642054	0.0104066	1.01067e-05	Stress-induced protein UVI31	BOLA1
Apla|oki.1.230.t1	913.573	58.6804	100	14519	1.12226	0.314771	9.33156e-06	Stress-activated protein kinase JNK
Apla|oki.1.90.t1	4922.83	0.576759	2	3	2.56164	0.00473285	2.88554e-07	Short transient receptor potential channel 7-like protein
Apla|oki.1.29.t1	720.788	54.2736	96	22395	0.893604	0.0288115	0.00093742	Membrane associated ring-CH-type finger 1	2022-03-01
Apla|oki.1.147.t1	486.315	52.3225	95	48588	0.801429	0.0318927	8.70858e-06	Molybdenum cofactor biosynthesis protein 1	DNAJC12
Apla|oki.1.273.t1	485.852	61.6402	100	51355	0.865773	0.153643	5.21498e-05	Methionine aminopeptidase	METAP1
Apla|oki.1.54.t1	3091.34	20.6594	39	492	1.83908	0.0236612	0.000113234	Atrial natriuretic peptide-converting enzyme
Apla|oki.1.59.t1	662.215	39.8378	82	22536	0.877184	0.0420707	4.51456e-05	STAM-binding protein A
Apla|oki.1.166.t1	482.649	32.127	54	28092	0.812901	0.0563048	2.54891e-05	Stearoyl-CoA desaturase
Apla|oki.1.294.t1	175.289	13.3918	24	94315	0.67807	0.0338719	0.000121208	Glutathione-requiring prostaglandin D synthase
Apla|oki.1.202.t1	162.054	46.8302	82	377434	0.669246	0.0272165	4.5008e-07	Long-chain-fatty-acid--CoA ligase
Apla|oki.1.81.t1	2788.54	25.6678	75	1164	1.71901	0.025637	0.000119893	Tet methylcytosine dioxygenase 1
Apla|oki.1.123.t1	4212.14	6.3182	12	82	2.27773	0.00542335	3.09154e-07	Cytochrome P450 family 2 subfamily J member 2
Apla|oki.1.296.t1	104.416	4.2448	8	88505	0.648029	0.0306843	9.104e-07	Glutathione-requiring prostaglandin D synthase
Apla|oki.1.14.t1	567.091	58.8584	100	37676	0.895475	0.148367	0.000244635	Phosphatidate cytidylyltransferase
Apla|oki.1.33.t1	1432.35	56.9302	100	5909	1.18397	0.0396713	6.33142e-05	Elongation of very long chain fatty acids protein 6	ELOVL6
Apla|oki.1.235.t1	744.732	43.4161	95	20741	0.909018	0.0398591	4.64061e-06	Transcription factor	TCF7L2
Apla|oki.1.256.t1	178.035	3.62258	8	30038	0.675098	0.0261962	1.11705e-05	Multidrug resistance-associated protein 4
Apla|oki.1.289.t1	540.555	20.1806	36	14876	0.861227	0.103779	8.23756e-05	Mitochondrial ribosomal protein S24
Apla|oki.1.93.t1	862.186	59.7719	99	16145	0.938303	0.00646924	1.26365e-06	Lysosomal alpha-mannosidase	MAN2B1
Apla|oki.1.343.t1	690.268	45.4883	95	23940	0.885799	0.0371536	1.58352e-05	Zinc finger SWIM domain-containing	ZSWIM8
Apla|oki.1.4.t1	1287.45	57.4765	95	6948	1.22184	0.220413	0.00215446	Annexin	ANXA7
Apla|oki.1.39.t1	2.9969e-14	0.254981	1	21	0.599771	0.0184363	8.26216e-07	Putative alternative splicing factor
Apla|oki.1.213.t1	1142.64	1.07775	2	185	1.06733	0.0382521	5.67951e-07	Putative RNA-binding protein 25
Apla|oki.1.346.t1	2883.2	45.5877	70	1020	1.78168	0.0724557	7.55471e-06	SCF ubiquitin ligase complex
Apla|oki.1.124.t1	73.2747	0.630369	2	44948	0.654393	0.0661942	6.09454e-07	P/Homo B domain-containing protein
Apla|oki.1.173.t1	1965.21	4.2509	9	274	1.37795	0.00351597	3.66602e-07	Vitamin D 25-hydroxylase
Apla|oki.1.220.t1	2087.68	62.7387	100	2782	1.45825	0.0625694	0.000523494	Proliferating cell nuclear antigen	PCNA
Apla|oki.1.334.t1	4325.53	30.7037	52	337	2.35589	0.067322	3.38042e-06	Lipoxygenase homology domain-containing protein 1	SGPL1
Apla|oki.1.146.t1	1126.04	41.3692	92	8780	1.11236	0.135744	4.15798e-05	NAD-dependent protein deacetylase sirtuin-1	SIRT1
Apla|oki.1.186.t1	1166.1	68.056	100	8913	1.10031	0.0827813	3.29108e-05	Transmembrane 9 superfamily member
Apla|oki.1.342.t1	261.242	5.71997	13	23072	0.696356	0.00350735	1.42497e-07	Zinc finger SWIM domain-containing protein 8
Apla|oki.1.290.t1	4840.7	26.6138	47	243	2.53919	0.024336	0.000367351	Progestin and adipoQ receptor family member IIIb	PAQR3
Apla|oki.1.101.t1	469.385	36.577	99	53900	0.805262	0.0519007	3.0285e-05	Calcium-activated chloride channel
Apla|oki.1.50.t1	2668.32	40.3685	86	1463	1.70088	0.0820502	0.00336308	WAPL cohesin release factor a
Apla|oki.1.32.t1	1432.43	55.8843	100	5909	1.18619	0.0438014	7.14698e-05	Elongation of very long chain fatty acids protein 6
Apla|oki.1.24.t1	2009.9	27.6206	47	1411	1.40335	0.0177031	0.000311321	ASH2 like, histone lysine methyltransferase complex subunit	ASH2L
Apla|oki.1.111.t1	1816.68	2.64878	7	256	1.33219	0.029269	0.000306235	Anti-dorsalizing morphogenetic protein ADMP
Apla|oki.1.61.t1	569.343	39.0432	90	33383	0.895831	0.147345	6.3637e-05	Epididymal secretory glutathione peroxidase
Apla|oki.1.180.t1	617.072	31.9311	97	30652	0.857637	0.0392581	9.7546e-05	Inactive ubiquitin carboxyl-terminal hydrolase
Apla|oki.1.115.t1	1700.02	28.8425	49	2055	1.28324	0.0249605	0.000109762	RUN and FYVE domain-containing protein 2	RUFY2
Apla|oki.1.285.t1	1034.36	12.1579	23	2595	1.00992	0.0116515	0.00014475	Pituitary homeobox x
Apla|oki.1.102.t1	2.66418e-12	0.465613	1	198	0.607634	0.0332713	7.18861e-07	von Willebrand factor D and EGF domain-containing protein
Apla|oki.1.128.t1	5361.25	30.9058	51	215	2.75911	0.0464319	0.000101033	Phenazine biosynthesis like protein domain containing
Apla|oki.1.89.t1	2278.97	1.34774	4	93	1.50521	0.00683883	7.35247e-07	Short transient receptor potential channel 7-like protein
Apla|oki.1.357.t1	61.9589	1.43088	3	94721	0.662789	0.0905758	6.21184e-07	Integrase catalytic domain-containing protein
Apla|oki.1.139.t1	2013.1	3.81472	8	238	1.40071	0.0103286	2.8312e-05	Rap1 GTPase-GDP dissociation stimulator 1-B
Apla|oki.1.69.t1	897.395	55.6094	93	14003	0.978166	0.0551067	5.34533e-05	Factor inhibiting hypoxia-inducible factor 1 alpha	HIF1AN
Apla|oki.1.88.t1	2338.29	9.61673	20	442	1.53039	0.00956924	6.53053e-06	Neuronal acetylcholine receptor subunit alpha-7
Apla|oki.1.247.t1	953.664	29.6614	49	6524	0.98453	0.0246486	8.8218e-06	Ubiquitin conjugating enzyme
Apla|oki.1.262.t1	718.133	4.84972	11	2573	0.908554	0.0590583	3.40334e-06	cGMP-dependent protein kinase
Apla|oki.1.142.t1	1121.85	37.5539	79	7588	1.08662	0.0903233	0.000356885	Fibrinogen C domain-containing protein 1
Apla|oki.10.144.t1	5700.54	24.3909	41	153	2.90452	0.0646981	0.000790642	Transmembrane protein 98	TMEM98
Apla|oki.10.174.t1	3162.8	29.7433	51	618	1.86932	0.0267781	0.000153873	Carbonyl reductase NADPH 3
Apla|oki.10.137.t1	490.792	56.4355	97	48813	0.786317	0	0	Beta-galactosidase	GLB1
Apla|oki.10.51.t1	242.097	17.7832	42	86236	0.709704	0.0431414	3.77443e-05	Dehydrogenases with different specificities (Related to short-chain alcohol dehydrogenases)	FERD3L
Apla|oki.10.90.t1	254.572	35.3508	67	125042	0.701617	0.0184564	0.000328625	Cyclic nucleotide-binding domain-containing protein	ZNF622
Apla|oki.10.191.t1	4109.9	39.2307	76	545	2.25256	0.035089	4.00963e-05	Rap guanine nucleotide exchange factor 4	RAPGEF4
Apla|oki.10.91.t1	76.9871	9.50251	14	283908	0.62678	0.0112932	8.45119e-06	Ribosomal protein rpl37a	RPL37AE
Apla|oki.10.4.t1	302.9	6.39883	10	13201	0.714773	0.00681682	6.31695e-07	Ubiquitous kinesin heavy chain
Apla|oki.10.89.t1	4524.19	38.759	73	432	2.41329	0.0256772	1.70446e-05	SWI/SNF related, matrix associated, actin dependent regulator of chromatin, subfamily a like 1	SMARCAL1
Apla|oki.10.178.t1	2678.86	38.0594	65	1098	1.69037	0.0543848	0.000371956	20-beta-hydroxysteroid dehydrogenase subtype I
Apla|oki.10.60.t1	1318.26	51.9382	100	6977	1.27322	0.294157	0.000593673	Polypeptide N-acetylgalactosaminyltransferase	GALNT11
Apla|oki.10.214.t1	882.937	19.6316	36	5583	0.993525	0.094989	0.000280909	Cytosolic prostaglandin E synthase
Apla|oki.10.75.t1	1494.05	52.4147	91	4939	1.19917	0.0217928	7.98302e-05	Brahma-associated protein of 60 kDa
Apla|oki.10.71.t1	284.432	54.7922	93	138959	0.721126	0.0327405	3.11998e-05	Anoctamin
Apla|oki.10.251.t1	3.28911e-14	0.586004	1	22	0.596524	0.0123089	4.67308e-06	Putative alpha-1A adrenergic receptor-like
Apla|oki.10.208.t1	2731.68	23.844	57	924	1.68814	0.0103061	8.42268e-05	Basement membrane-specific heparan sulfate proteoglycan core protein
Apla|oki.10.245.t1	3.28911e-14	0.520111	1	22	0.608183	0.0343074	1.30248e-05	Putative alpha-1A adrenergic receptor-like
Apla|oki.10.140.t1	6.79568e-15	0.564855	1	7	0.619383	0.0554387	1.4439e-05	Putative histamine N-methyltransferase A
Apla|oki.10.255.t1	3251.67	53.794	85	974	1.96276	0.13575	0.00720682	Enkurin, TRPC channel-interacting protein	ENKUR
Apla|oki.10.39.t1	6.79568e-15	0.545087	1	2	0.593087	0.00582451	2.85376e-06	Putative kappa-type opioid receptor-like
Apla|oki.10.107.t1	4815.94	31.6556	72	376	2.53928	0.0431448	0.00192724	Tubulin tyrosine ligase like 4	TTLL4
Apla|oki.10.43.t1	3501.08	43.8786	82	811	2.05518	0.122165	1.56076e-06	Glycoprotein-N-acetylgalactosamine 3-beta-galactosyltransferase 1-B	C1GALT1
Apla|oki.10.59.t1	4167.64	31.0871	50	349	2.2865	0.055553	2.55407e-06	2-hydroxyphytanoyl-CoA lyase	HACL1
Apla|oki.10.10.t1	664.969	9.22789	20	5475	0.859295	0.00623938	8.64069e-06	LOW QUALITY PROTEIN: probable ubiquitin carboxyl-terminal hydrolase MINDY-4	MINDY4
Apla|oki.10.230.t1	4021	28.6502	48	360	2.21115	0.0240598	4.92349e-06	Proteasome activator complex subunit	PSME3
Apla|oki.10.180.t1	2356.99	21.0927	44	960	1.57458	0.0788239	0.000396998	20-beta-hydroxysteroid dehydrogenase subtype I
Apla|oki.10.194.t1	2317.25	48.8219	99	2232	1.55854	0.0785614	9.34166e-05	NADH dehydrogenase [ubiquinone] 1 alpha subcomplex subunit 10, mitochondrial
Apla|oki.10.162.t1	425.561	27.9063	61	40810	0.792179	0.0602587	0.000885288	GTP-binding protein rhoA
Apla|oki.10.110.t1	4818.28	5.96643	15	78	2.51885	0.00290311	1.23803e-05	serine-rich adhesin for platelets isoform X5
Apla|oki.10.36.t1	1124.25	34.9118	71	6800	1.08412	0.083802	0.000263469	Fibrinogen C domain containing 1	FCN2
Apla|oki.10.119.t1	2.15149e-07	0.498982	1	56280	0.59	0	0	Ig-like domain-containing protein
Apla|oki.10.185.t1	5.44793e-06	0.456014	1	283470	0.677427	0.164957	4.87595e-08	Protein kinase domain-containing protein
Apla|oki.10.20.t1	1148.46	1.12063	3	269	1.05394	0.00859732	3.89032e-07	Putative dynein heavy chain domain-containing protein 1
Apla|oki.10.182.t1	335.891	25.0439	47	50462	0.743509	0.0361353	1.59597e-05	BTB domain-containing protein (Fragment)	KLHL10
Apla|oki.10.132.t1	1188.04	2.20807	4	342	1.08638	0.0399297	4.87542e-05	coiled-coil domain-containing protein 148
Apla|oki.10.143.t1	4253.05	57.2	98	657	2.36089	0.131449	2.28419e-05	Probable tRNA N6-adenosine threonylcarbamoyltransferase, mitochondrial	OSGEPL1
Apla|oki.10.209.t1	638.138	19.6298	55	16177	0.84989	0.00874511	2.70963e-06	Low-density lipoprotein receptor domain class A	VLDLR
Apla|oki.10.149.t1	1071.66	10.2725	28	2892	1.02525	0.0124216	2.13051e-05	Alpha integrin receptor 3
Apla|oki.10.273.t1	1.8866e-08	0.429613	1	16663	0.604588	0.0275236	3.75631e-07	C-type lectin domain-containing protein
Apla|oki.10.40.t1	1013.91	37.4374	76	8924	1.0469	0.0968051	0.00142972	Type VII secretion-associated serine protease mycosin
Apla|oki.10.83.t1	650.73	25.2173	58	16577	0.865429	0.0285453	0.000402356	Sterol regulatory element-binding protein cleavage-activating protein isoform X2	SCAP
Apla|oki.10.241.t1	156.914	4.76864	11	53401	0.664166	0.0215097	3.08979e-05	Collagen alpha-1(XXI) chain
Apla|oki.10.21.t1	4.57925e-07	0.311894	1	82116	0.59	0	0	RING-type domain-containing protein
Apla|oki.10.13.t1	3211.77	29.5642	60	705	1.88301	0.0156625	7.50373e-05	Gastric inhibitory polypeptide receptor
Apla|oki.10.86.t1	5751.33	37.1792	69	253	2.91022	0.0371347	0.000291542	Reversion inducing cysteine rich protein with kazal motifs	RECK
Apla|oki.10.184.t1	1227.55	0.893192	2	161	1.08939	0.0157974	4.30455e-07	Collagen alpha-1(I) chain
Apla|oki.10.3.t1	238.75	7.75874	14	29699	0.696559	0.0208545	0.000288146	YbeY metalloendoribonuclease	YBEY
Apla|oki.10.38.t1	6.79568e-15	0.536754	1	2	0.5922	0.00415035	2.03349e-06	Putative kappa-type opioid receptor-like
Apla|oki.10.173.t1	2583.01	30.349	60	1090	1.64565	0.0423335	0.000287183	Carbonyl reductase
Apla|oki.10.170.t1	3.05058e-13	0.500409	1	67	0.59044	0.000829304	5.82563e-07	Methylmalonic aciduria and homocystinuria type D protein, mitochondrial
Apla|oki.10.96.t1	346.943	6.47815	17	16795	0.731354	0.00486128	3.68955e-06	Transcription factor RfeF
Apla|oki.10.5.t1	4107.97	25.4811	43	309	2.24767	0.027314	8.06272e-05	Epididymis secretory protein Li 77	DCTN2
Apla|oki.10.44.t1	2971.78	34.0581	63	864	1.82496	0.0872575	6.81659e-06	Glycoprotein-N-acetylgalactosamine 3-beta-galactosyltransferase
Apla|oki.10.147.t1	335.847	0.860495	2	2140	0.72612	0.00336138	1.09339e-07	Sulfotransferase (Fragment)
Apla|oki.10.6.t1	1700.51	59.2718	93	3897	1.32205	0.0978229	0.000135947	KOW domain-containing protein	RPL27
Apla|oki.10.134.t1	4644.68	20.1969	34	191	2.48216	0.0646985	2.72836e-05	inositol polyphosphate 1-phosphatase
Apla|oki.10.177.t1	2170.81	20.9146	46	1180	1.47103	0.0239671	0.000122354	Salutaridine reductase
Apla|oki.10.193.t1	3502.85	18.5148	40	395	2.01661	0.0480509	2.15858e-05	Sorting nexin 13	SNX13
Apla|oki.10.156.t1	3624.36	10.4396	24	220	2.0459	0.0116211	1.00625e-05	Alpha-N-acetylgalactosaminide alpha-2,6-sialyltransferase 2
Apla|oki.10.69.t1	1758.7	50.6683	100	3916	1.38551	0.173618	0.000596671	Integrin beta-PS
Apla|oki.10.248.t1	2179.99	15.0694	34	863	1.47941	0.0328605	0.000111646	Octopamine receptor oamb
Apla|oki.10.197.t1	1760.27	1.41128	4	156	1.30326	0.0172673	9.18471e-07	Collagen alpha-1(XXI) chain
Apla|oki.10.204.t1	388.831	26.7453	67	53363	0.762593	0.0321886	3.02285e-05	Collagen type XII alpha 1 chain
Apla|oki.10.77.t1	688.874	0.656942	2	511	0.866726	0.0022194	3.97259e-09	Cytochrome P450, E-class, group I
Apla|oki.10.192.t1	1712.94	33.1708	68	2790	1.29016	0.0282679	3.67898e-05	Rap guanine nucleotide exchange factor 4	RAPGEF4
Apla|oki.10.166.t1	4.02916e-13	0.573868	1	77	0.665389	0.142244	3.95335e-08	dickkopf-related protein 3
Apla|oki.10.131.t1	632.299	27.1727	54	16370	0.864167	0.0400833	0.000177397	DEAD box ATP-dependent RNA helicase
Apla|oki.10.87.t1	3731.6	11.8808	23	200	2.09684	0.0267918	0.000188722	homologous-pairing protein 2 homolog	PSMC3IP
Apla|oki.10.239.t1	2940.86	1.05466	2	28	1.77632	0.0188284	3.08967e-06	Putative 5-hydroxytryptamine receptor 4-like
Apla|oki.10.186.t1	186.121	44.7026	89	310284	0.748428	0.158451	1.22881e-05	Cyclin-dependent kinase	CDK12
Apla|oki.10.236.t1	194.295	67.9161	97	310530	0.728435	0.11456	3.33768e-06	Cell division protein kinase	CDK5
Apla|oki.10.181.t1	2737.74	33.3182	50	809	1.69618	0.0209077	8.55497e-05	DEAH (Asp-Glu-Ala-His) box polypeptide 8	DHX8
Apla|oki.10.172.t1	2055.56	21.4298	37	1062	1.42572	0.0254595	0.000103072	20-beta-hydroxysteroid dehydrogenase subtype I
Apla|oki.10.272.t1	2884.58	3.25111	11	160	1.75896	0.0285499	1.40217e-05	Short transient receptor potential channel
Apla|oki.10.250.t1	3963.28	4.12281	8	61	2.1828	0.0141242	1.38795e-05	Octopamine receptor 1
Apla|oki.10.72.t1	759.822	45.4996	100	20985	1.08634	0.362981	0.00150634	Chondroitin sulfate glucuronyltransferase	CHPF2
Apla|oki.10.45.t1	6113.98	32.3309	94	305	3.13268	0.183159	0.000895607	Partitioning defective
Apla|oki.10.168.t1	5370.93	28.8393	54	227	2.74815	0.0184168	0.000571228	Methylmalonic aciduria and homocystinuria type d mitochondrial	MMADHC
Apla|oki.10.265.t1	72.9043	3.49654	9	204882	0.631959	0.0241455	8.38434e-07	Organic cation transporter protein
Apla|oki.10.128.t1	3755.79	40.7804	72	619	2.10746	0.028554	0.000334266	LOW QUALITY PROTEIN: DNA mismatch repair protein Mlh1	MLH1
Apla|oki.10.29.t1	5.75182e-11	0.484742	1	920	0.677347	0.164804	1.7447e-05	AD domain-containing protein
Apla|oki.10.55.t1	380.062	19.6119	44	36786	0.749617	0.0143186	0.000149427	Phosphoinositide phospholipase C
Apla|oki.10.16.t1	2.18711e-10	0.280225	1	1794	0.664636	0.140822	1.03318e-05	LRRNT domain-containing protein
Apla|oki.10.210.t1	400.628	47.3782	78	58877	0.773249	0.0433912	3.30715e-06	Fatty acid oxidation complex subunit alpha
Apla|oki.10.262.t1	6.79568e-15	0.376907	1	3	0.59561	0.010584	1.02781e-08	Putative helicase-like transcription factor
Apla|oki.10.232.t1	3013.17	16.9724	46	614	1.81147	0.0305807	2.03471e-05	LOW QUALITY PROTEIN: rho GTPase-activating protein 23	ARHGAP23
Apla|oki.10.148.t1	1758.61	56.533	100	3916	1.37233	0.148816	0.000511305	Integrin beta-PS
Apla|oki.10.240.t1	3478.05	2.06965	4	40	1.99149	0.0193729	7.90135e-06	Putative somatostatin receptor type 2-like
Apla|oki.10.19.t1	392.782	36.0236	72	56434	0.782453	0.0666633	0.000451355	Nucleotide-binding, alpha-beta plait containing protein	BOLL
Apla|oki.10.31.t1	862.918	3.92813	13	2105	0.936625	0.00274939	1.71335e-05	Low-density lipoprotein receptor
Apla|oki.10.66.t1	3114.86	8.68305	20	250	1.84392	0.0150416	1.4462e-07	RNA binding motif single stranded interacting protein 1	RBMS1
Apla|oki.10.153.t1	3240.53	4.12169	10	115	1.89523	0.0170188	1.49385e-05	Alpha-N-acetylgalactosaminide alpha-2,6-sialyltransferase 1	ST6GALNAC1
Apla|oki.10.158.t1	3582.48	7.13617	18	170	2.11402	0.171739	7.63308e-06	Alpha-N-acetylgalactosaminide alpha-2,6-sialyltransferase 2	ST6GALNAC2
Apla|oki.10.35.t1	1362.38	50.5614	98	6392	1.17625	0.0778946	0.000453564	Fibrinogen C domain-containing protein 1	FIBCD1
Apla|oki.10.84.t1	1373.57	56.2762	97	6227	1.21591	0.144224	0.00233179	Diazepam binding inhibitor (GABA receptor modulator, acyl-CoA binding protein)	DBI
Apla|oki.10.41.t1	773.603	3.33489	6	1211	0.962791	0.119524	9.32376e-05	Leucine-rich repeat-containing protein 46
Apla|oki.10.108.t1	1503.53	27.9383	47	2519	1.196	0.00865887	1.79426e-05	formimidoyltransferase-cyclodeaminase	FTCD
Apla|oki.10.161.t1	413.988	2.59003	12	8428	0.772503	0.0319	2.74103e-05	Breast cancer type 1 susceptibility protein homolog	BRCA1
Apla|oki.10.81.t1	2079.62	57.8612	100	2804	1.5891	0.31516	0.0109257	Glycylpeptide N-tetradecanoyltransferase	NMT2
Apla|oki.10.2.t1	3919.98	3.665	7	55	2.16506	0.0133342	0.000204237	probable assembly chaperone of rpl4
Apla|oki.10.165.t1	3170.07	19.6546	39	470	1.86562	0.0143099	0.000472506	Granulins precursor	GRN
Apla|oki.10.103.t1	1882.56	5.85731	13	440	1.36318	0.0380403	4.79442e-05	Corticotropin-releasing factor receptor
Apla|oki.10.37.t1	1127.28	39.1823	77	7338	1.11688	0.143318	0.00059846	Fibrinogen C-terminal domain-containing protein (Fragment)	FCN2
Apla|oki.10.135.t1	1640.59	1.51222	4	180	1.26221	0.0301368	6.72234e-05	Pre-rRNA-processing protein IPI1
Apla|oki.10.22.t1	2478.29	3.07531	8	155	1.59051	0.0173523	1.6589e-06	Dynein heavy chain domain-containing protein 1
Apla|oki.10.142.t1	7646.04	30.4884	54	112	3.67442	0.0490521	0.000131995	Ankyrin and armadillo repeat containing	ANKAR
Apla|oki.10.151.t1	337.65	55.8305	98	104021	0.791637	0.125618	4.95649e-06	Capra hircus breed Kapro cytochrome c mRNA
Apla|oki.10.171.t1	8.29762e-11	0.2881	1	1105	0.59	0	0	THAP-type domain-containing protein (Fragment)
Apla|oki.10.57.t1	4324.42	34.6179	56	363	2.35084	0.0586134	0.000203955	Coiled-coil domain-containing protein 93	CCDC93
Apla|oki.10.93.t1	1408.35	7.19514	17	1030	1.15667	0.00629208	2.90155e-05	Pre-mRNA-processing ATP-dependent RNA helicase	CIR1
Apla|oki.10.231.t1	412.575	20.8344	50	35459	0.774125	0.0359353	0.00245927	Zinc finger SWIM domain-containing protein 2	ZSWIM2
Apla|oki.10.187.t1	6.79568e-15	0.491933	1	2	0.59232	0.00437739	1.86133e-08	Putative cyclin-dependent kinase 12 isoform X1
Apla|oki.10.7.t1	2453.74	23.4548	44	886	1.58233	0.0204424	5.28433e-05	Ceramide synthase 6
Apla|oki.10.155.t1	4016.1	10.0346	24	179	2.20844	0.02264	3.97313e-05	Alpha-N-acetylgalactosaminide alpha-2,6-sialyltransferase 2	ST6GALNAC1
Apla|oki.10.202.t1	3511.33	6.7988	14	137	2.00296	0.015849	0.00122296	Pigment dispersing hormone receptor
Apla|oki.10.261.t1	6.79568e-15	0.681621	1	2	0.85381	0.497657	0.00257853	Bursicon alpha-type
Apla|oki.10.203.t1	2223.55	54.1748	98	2402	1.61954	0.264377	0.000173639	Autophagy-related protein 9	ATG9A
Apla|oki.10.78.t1	767.218	1.56662	4	819	0.900088	0.00603834	3.40136e-06	O-methylsterigmatocystin oxidoreductase
Apla|oki.10.235.t1	980.818	60.0554	100	12599	1.10698	0.235115	0.00221966	Protein disulfide-isomerase	PDIA4
Apla|oki.10.62.t1	1141.9	46.07	86	7931	1.10951	0.1184	9.32092e-06	Tyrosine-protein phosphatase non-receptor type	PTPN4
Apla|oki.10.56.t1	136.574	1.80602	4	25998	0.645447	0.00154266	4.1304e-08	Palmitoyltransferase
Apla|oki.10.130.t1	2495.09	36.335	59	1149	1.6071	0.0359547	0.000528237	DEAD (Asp-Glu-Ala-Asp) box polypeptide 23	DDX23
Apla|oki.10.73.t1	487.42	37.8707	64	32549	0.849548	0.121848	5.63979e-06	Dephospho-CoA kinase domain containing	COAE
Apla|oki.10.176.t1	3179.43	0.946055	2	24	1.86394	0.00408753	1.30334e-06	Putative muscarinic acetylcholine receptor M4-like
Apla|oki.10.254.t1	922	8.32007	14	1996	0.966272	0.0140986	5.60669e-06	Calcium/calmodulin-dependent protein kinase type II subunit delta
Apla|oki.10.271.t1	105.261	8.1819	20	218191	0.647451	0.0289547	6.63775e-07	organic cation transporter protein isoform X2
Apla|oki.10.264.t1	59.3134	2.45901	6	204996	0.616802	0.00580422	1.88282e-07	MFS transporter, OCT family, solute carrier family 22 (Organic cation transporter), member 4/5
Apla|oki.10.238.t1	6042.37	38.1974	75	249	3.02806	0.0398339	2.7229e-06	Helicase like transcription factor	HLTF
Apla|oki.10.260.t1	6.79568e-15	0.53975	1	2	0.765383	0.330846	0.00171423	Bursicon alpha-type
Apla|oki.10.34.t1	1354.92	49.2267	97	6401	1.1752	0.0815533	0.000462318	Fibrinogen C domain-containing protein 1	FIBCD1
Apla|oki.10.196.t1	1191.04	2.91333	9	759	1.06777	0.00255048	1.24467e-06	Deleted in malignant brain tumors 1 protein (Fragment)
Apla|oki.10.246.t1	3.28911e-14	0.531887	1	22	0.594752	0.00896661	3.40418e-06	Putative alpha-1A adrenergic receptor-like
Apla|oki.10.124.t1	2.45324e-14	0.380312	1	19	0.59075	0.00141565	3.04113e-07	Somatostatin receptor 2 (Fragment)
Apla|oki.10.189.t1	3285.05	22.6968	39	438	1.91527	0.0212293	8.95963e-06	Solute carrier family 23 member 2
Apla|oki.10.152.t1	3986.37	14.9519	36	273	2.19984	0.028846	0.000150303	Alpha-N-acetylgalactosaminide alpha-2,6-sialyltransferase 1
Apla|oki.10.207.t1	189.061	5.78309	16	53146	0.67081	0.00978482	1.08104e-05	Collagen type XII alpha 1 chain	MATN4
Apla|oki.10.206.t1	314.927	14.727	44	53226	0.72802	0.0227323	5.03663e-05	von Willebrand factor A domain-containing protein 2	MATN4
Apla|oki.10.23.t1	497.1	50.8351	93	45539	0.810195	0.0402697	0.000585409	basic helix-loop-helix transcription factor scleraxis	SCX
Apla|oki.10.175.t1	2718.67	36.0795	62	1017	1.71047	0.0622589	0.000407544	Carbonyl reductase	CBR1
Apla|oki.10.42.t1	6.79568e-15	0.491565	1	5	0.611058	0.0397326	7.0114e-09	Glycoprotein-N-acetylgalactosamine 3-beta-galactosyltransferase 1 family protein
Apla|oki.10.212.t1	354.408	48.7771	90	86830	0.765945	0.0644926	2.43277e-05	ATP-binding cassette sub-family G member
Apla|oki.10.58.t1	919.554	9.46071	16	2287	1.02904	0.134359	0.00023135	COMM domain-containing protein 3
Apla|oki.10.188.t1	466.637	26.2312	47	26172	0.789393	0.0240303	9.82306e-05	NADH dehydrogenase	WDR24
Apla|oki.10.220.t1	311.652	1.55826	3	3728	0.74879	0.0643941	1.76881e-05	Transmembrane protein 246
Apla|oki.10.65.t1	353.532	33.4258	67	64885	0.741391	0.0188278	8.04835e-07	RNA binding motif single stranded interacting protein 3	RBMS3
Apla|oki.10.190.t1	3476.06	35.4132	65	652	1.99472	0.0269823	2.51737e-05	Tyrosine-protein kinase FRK	RAPGEF4
Apla|oki.10.252.t1	3880.97	3.12164	6	48	2.14663	0.00801104	9.42705e-06	Putative somatostatin receptor type 2-like
Apla|oki.10.136.t1	1582.68	29.1112	54	2612	1.23929	0.0305835	0.000584741	LOW QUALITY PROTEIN: ATP-dependent RNA helicase DDX42	DDX42
Apla|oki.10.267.t1	2391.67	1.7606	5	106	1.55091	0.00799678	5.55809e-07	Solute carrier family 22 member 5 (Fragment)
Apla|oki.10.150.t1	590.019	62.8335	95	33077	0.841169	0.0286064	2.18565e-06	Methylmalonyl Coenzyme A mutase	MMUT
Apla|oki.10.102.t1	3889.01	28.6686	56	448	2.16384	0.0343824	0.000560697	Calcitonin receptor like receptor	CALCRL
Apla|oki.10.129.t1	289.436	23.2787	61	87752	0.726479	0.0390635	7.78179e-05	Pre-mrna-splicing factor atp-dependent rna helicase	DHX8
Apla|oki.10.145.t1	33.3638	0.920613	2	217317	0.618247	0.0281167	5.90659e-08	MFS domain-containing protein (Fragment)
Apla|oki.10.234.t1	3385.13	21.9538	33	349	1.94683	0.00523508	1.41113e-05	Muscle RAS oncogene homolog
Apla|oki.10.106.t1	2917.01	20.9189	39	555	1.78319	0.0497649	0.000698007	Pituitary tumor-transforming 1 protein-interacting protein isoform A	PTTG1IP
Apla|oki.10.50.t1	2736.11	17.8148	33	532	1.75111	0.125722	0.00156156	Zinc finger CCHC domain-containing protein 8	CCDC89
Apla|oki.10.154.t1	2530.28	4.84837	12	227	1.60795	0.0110043	2.66137e-05	Alpha-N-acetylgalactosaminide alpha-2,6-sialyltransferase 1
Apla|oki.10.80.t1	1324.15	27.1429	49	3387	1.15997	0.0760563	7.77961e-06	EF-hand calcium-binding domain-containing protein 1	EFCAB1
Apla|oki.10.256.t1	563.305	64.0274	100	38205	0.891672	0.144047	0.000249656	Hypoxanthine-guanine phosphoribosyltransferase
Apla|oki.10.1.t1	155.596	47.7604	84	418256	0.707682	0.104611	6.31736e-06	Positive regulation of cell size
Apla|oki.10.218.t1	4550.13	28.5768	63	369	2.42002	0.0188135	7.13935e-06	Mediator of RNA polymerase II transcription subunit 24	MED24
Apla|oki.10.46.t1	1111.55	22.1566	56	5469	1.05053	0.0300198	3.96121e-05	Partitioning defective 3 like protein B
Apla|oki.10.109.t1	508.411	13.1403	29	13545	0.877102	0.157941	0.00144174	Transcription elongation factor A N-terminal and central domain-containing protein	TMEM106B
Apla|oki.10.11.t1	6.79568e-15	0.538763	1	6	0.593035	0.00572568	6.64088e-09	Putative 5-hydroxytryptamine receptor 4-like
Apla|oki.10.61.t1	4250.24	56.6321	93	624	2.4226	0.249982	0.000536652	Insulin-induced gene protein (Fragment)	INSIG2
Apla|oki.10.201.t1	1808.35	0.815512	2	74	1.31381	0.000882493	1.35416e-07	Parathyroid hormone/parathyroid hormone-related peptide receptor (Fragment)
Apla|oki.10.215.t1	6104.4	55.4149	91	296	3.10753	0.142947	0.000404267	Bardet-Biedl syndrome 5 protein homolog	BBS5
Apla|oki.10.179.t1	6.79568e-15	0.470617	1	2	0.591295	0.00244368	5.47905e-07	Putative muscarinic acetylcholine receptor M4-like
Apla|oki.10.8.t1	4063.29	1.45727	3	22	2.22762	0.0232101	2.64352e-05	Putative alpha-1A adrenergic receptor-like
Apla|oki.10.160.t1	3748.67	5.59129	13	112	2.10913	0.0370901	1.32458e-06	alpha-N-acetylgalactosaminide alpha-2,6-sialyltransferase 1	ST6GALNAC1
Apla|oki.10.237.t1	6.79568e-15	0.549943	1	6	0.596062	0.0114381	1.32663e-08	Putative 5-hydroxytryptamine receptor 4-like
Apla|oki.10.249.t1	3259.5	1.49054	3	34	1.89707	0.00617666	2.55997e-06	Putative somatostatin receptor type 2-like
Apla|oki.10.117.t1	2548.26	17.8313	35	652	1.6199	0.0199901	8.79235e-06	Receptor-type tyrosine-protein phosphatase N2	PTPRN2
Apla|oki.10.263.t1	1233.77	1.1422	3	239	1.08451	0.00188167	1.41783e-08	Putative transmembrane transporter
Apla|oki.10.64.t1	1001.62	31.0539	62	7478	1.00776	0.0322868	5.67207e-05	Erythrocyte membrane protein band 4.1 like 5	EPB41L5
Apla|oki.10.70.t1	232.367	0.821877	2	4459	0.684267	0.00249144	1.78799e-08	Cytochrome b reductase 1
Apla|oki.10.219.t1	182.759	41.9892	88	316791	0.689315	0.049454	4.05721e-05	Carboxylic ester hydrolase
Apla|oki.10.195.t1	2457.84	39.4684	69	1383	1.58496	0.0223028	4.31661e-06	cAMP-responsive element modulator
Apla|oki.10.112.t1	406.074	36.873	77	55883	0.769757	0.0326932	6.74211e-06	DnaJ like protein subfamily C member 1	DNAJC1
Apla|oki.10.274.t1	186.865	10.8402	22	74356	0.689983	0.0476162	4.59821e-06	Hyperpolarization-gated and cyclic nucleotide regulated channel
Apla|oki.10.74.t1	292.11	16.5747	40	56548	0.742948	0.0681139	0.000170556	RNA binding motif protein 48	RBM48
Apla|oki.10.27.t1	433.775	31.7009	58	37290	0.793406	0.0564021	0.000124703	Twist transcription factor
Apla|oki.100.97.t1	137.622	2.98549	7	44604	0.649838	0.00903579	4.99857e-06	Pao retrotransposon peptidase domain-containing protein (Fragment)
Apla|oki.100.26.t1	943.849	0.755969	2	272	1.00948	0.0791276	3.25989e-05	PiggyBac transposable element-derived protein 4 (Fragment)
Apla|oki.100.104.t1	1086.28	3.62976	8	819	1.05894	0.0649476	0.000148293	PiggyBac transposable element-derived protein 4
Apla|oki.100.50.t1	288.708	2.1701	5	7269	0.709798	0.00814023	3.16079e-06	MAP7 domain-containing protein 2
Apla|oki.100.46.t1	3.6893e-12	0.471114	1	233	0.597042	0.0132862	2.0559e-06	PiggyBac transposable element-derived protein 4 (Fragment)
Apla|oki.100.38.t1	2429.86	25.6087	58	1191	1.59486	0.0621041	0.000172951	Integrator complex subunit	INTS4
Apla|oki.100.3.t1	720.479	8.62153	17	3959	1.01402	0.255196	0.0286518	Apextrin
Apla|oki.100.21.t1	1406.33	1.30733	3	184	1.15586	0.00627205	7.13532e-05	Trimethyltridecatetraene synthase
Apla|oki.100.14.t1	89.6553	1.30097	3	45255	0.637655	0.0222501	2.13385e-07	N-acetylated-alpha-linked acidic dipeptidase
Apla|oki.100.17.t1	503.845	11.5233	28	13064	0.843607	0.0982426	3.84172e-05	Phosphatidylinositol glycan, class Z
Apla|oki.100.16.t1	2353.54	33.7044	53	1160	1.55203	0.0388839	0.000318557	BCS1 homolog, ubiquinol-cytochrome c reductase complex chaperone	BCS1L
Apla|oki.100.31.t1	2.45324e-14	0.423122	1	19	0.616159	0.0493573	1.81015e-07	Retrotransposon-like family member retr-1
Apla|oki.100.28.t1	9.76136e-12	0.402741	1	379	0.606011	0.03021	3.82107e-07	Tetratricopeptide repeat protein 28
Apla|oki.100.8.t1	368.808	4.59619	10	8902	0.740597	0.00579925	3.29102e-06	Transcriptional coactivator YAP1
Apla|oki.100.6.t1	298.169	2.88789	6	8161	0.748481	0.0739876	1.16127e-05	WW domain-containing protein
Apla|oki.100.70.t1	1336.54	6.17999	13	882	1.15454	0.0564512	0.000120077	PiggyBac transposable element-derived protein 4	PGBD4
Apla|oki.100.102.t1	1019	11.4432	25	2917	1.1856	0.354673	0.00126732	Phospholipid scramblase
Apla|oki.100.9.t1	962.576	35.5281	70	9127	1.00529	0.0570914	0.000145575	WW domain-containing transcription regulator protein 1	WWTR1
Apla|oki.100.34.t1	157.657	6.51547	15	72757	0.697098	0.083084	7.08101e-06	MHC class I antigen
Apla|oki.100.13.t1	1757.29	52.7029	91	3572	1.30832	0.0290641	4.52879e-06	Zinc finger hit domain-containing	ZNHIT1
Apla|oki.100.33.t1	3.1403e-09	0.488249	1	6798	0.613943	0.0451757	2.84457e-07	Reverse transcriptase
Apla|oki.100.48.t1	251.541	1.36233	3	5737	0.693909	0.0062128	3.36778e-07	Zinc finger BED domain-containing protein 1
Apla|oki.100.54.t1	144.776	3.64142	8	46086	0.664372	0.0310593	5.06512e-07	Integrase core domain
Apla|oki.100.11.t1	4203.57	7.30123	14	96	2.2764	0.00937463	1.72398e-05	Epithelial cell transforming 2	ECT2
Apla|oki.100.23.t1	1003.82	1.62656	5	598	0.999596	0.0152179	0.000163939	Retropepsins domain-containing protein (Fragment)
Apla|oki.100.15.t1	1220.83	24.0188	54	4382	1.08673	0.0158547	1.40393e-05	Calpain catalytic domain-containing protein	CAPN5
Apla|oki.100.4.t1	535.503	9.6811	19	8013	0.860166	0.105271	0.00857065	CUB and sushi domain-containing protein 2
Apla|oki.100.24.t1	4855.39	12.1744	21	108	2.54298	0.0204204	0.000186579	Cilia- and flagella-associated protein 300	CFAP300
Apla|oki.100.49.t1	182.32	2.45164	5	18201	0.672352	0.017782	1.32809e-06	GIY-YIG domain-containing protein (Fragment)
Apla|oki.100.84.t1	1.31254e-07	0.473348	1	43956	0.633969	0.0829603	2.84478e-07	Integrase catalytic domain-containing protein
Apla|oki.100.83.t1	82.2288	2.38995	5	89591	0.642236	0.0364998	5.64475e-07	Reverse transcriptase domain-containing protein	POL
Apla|oki.100.5.t1	1408.08	1.7477	5	302	1.15802	0.00903071	0.000109031	Centrosomal protein of 63 kDa
Apla|oki.100.81.t1	308.482	0.903119	2	2544	0.720156	0.0127603	3.78366e-07	RNA-directed DNA polymerase from mobile element jockey
Apla|oki.100.74.t1	830.372	5.19453	11	1931	1.01929	0.183283	7.19056e-05	Conserved oligomeric Golgi complex subunit 6
Apla|oki.100.12.t1	1392.83	29.2467	52	3249	1.14932	0.00412783	5.97606e-08	Pseudouridine-5'-monophosphatase
Apla|oki.100.37.t1	1.25795e-07	0.403883	1	43032	0.597964	0.0150271	9.4621e-08	Reverse transcriptase domain-containing protein
Apla|oki.100.2.t1	698.077	5.98214	15	3699	0.945515	0.143529	0.010692	Apextrin
Apla|oki.101.71.t1	881.377	23.4756	60	9315	0.966322	0.0448205	0.000825719	Winged helix/forkhead transcription factor HFH1	FOXQ1
Apla|oki.101.26.t1	4960.07	19.994	41	202	2.6175	0.0820111	0.000306594	Transmembrane protein 64	TMEM64
Apla|oki.101.40.t1	1724.38	61.3696	100	4077	1.32241	0.0803569	0.00314915	Nuclear pore complex protein Nup93	NUP93
Apla|oki.101.24.t1	147.398	27.1978	51	283894	0.664998	0.0302559	0.000139565	Translocase of inner mitochondrial membrane 21	TIMM21
Apla|oki.101.32.t1	4020.98	31.643	63	472	2.21681	0.0347428	7.07593e-05	Rab geranylgeranyltransferase subunit alpha	RABGGTA
Apla|oki.101.17.t1	224.598	17.7835	39	93509	0.719886	0.0755606	8.4263e-06	Fatty acid amide hydrolase
Apla|oki.101.18.t1	1019.66	1.82377	4	460	1.00723	0.0176596	0.000120824	Bactericidal permeability-increasing protein/lipopolysaccharide-binding protein (Fragment)
Apla|oki.101.23.t1	1074.96	6.78974	13	1357	1.11015	0.170047	0.00196853	Carbohydrate sulfotransferase 6	TMEM231
Apla|oki.101.9.t1	74.2795	0.965833	2	43956	0.695143	0.142322	9.76068e-07	Integrase catalytic domain-containing protein
Apla|oki.101.55.t1	1163.32	53.6027	97	8680	1.06851	0.0248703	3.34725e-05	Forkhead transcription factor F (Fragment)
Apla|oki.101.70.t1	201.623	1.5219	3	8860	0.693415	0.0429539	4.58696e-07	Ankyrin repeat and SAM domain-containing protein 1A
Apla|oki.101.38.t1	3442.75	48.6497	92	941	2.0064	0.0741536	4.67435e-06	SUMO-activating enzyme subunit	UBA2
Apla|oki.101.39.t1	4444.27	32.9028	57	350	2.38205	0.0270651	2.23396e-06	Pyruvate dehydrogenase phosphatase regulatory subunit	PDPR
Apla|oki.101.33.t1	1246.74	53.9953	96	7489	1.12861	0.0752764	0.000963445	LOW QUALITY PROTEIN: OTU domain-containing protein 6B	OTUD6B
Apla|oki.101.41.t1	3447.08	20.7429	36	366	1.97513	0.0118885	6.64168e-07	RING finger and SPRY domain-containing protein 1	ARL2BP
Apla|oki.101.34.t1	3571.37	53.5369	96	912	2.08099	0.117818	9.37245e-06	SUMO-activating enzyme subunit	UBA2
Apla|oki.101.53.t1	3775.98	17.9171	46	385	2.11162	0.0211859	0.000310369	LOW QUALITY PROTEIN: polycystic kidney disease protein 1-like 2	PKD1L2
Apla|oki.101.66.t1	528.227	25.3428	42	18243	0.813943	0.023872	9.71135e-06	GDP-mannose 4-6 dehydratase	GMDS
Apla|oki.101.14.t1	403.718	44.0879	91	67594	0.773974	0.042427	1.01192e-05	N-acylethanolamine amidohydrolase
Apla|oki.101.13.t1	6.95876e-12	0.442257	1	320	0.593189	0.00601634	1.76342e-06	Craniofacial development protein 1
Apla|oki.101.25.t1	3679.66	25.9764	43	385	2.07281	0.0206498	5.75875e-06	PQ-loop repeat-containing protein 1	PQLC1
Apla|oki.101.45.t1	1194.18	46.1987	96	8152	1.12229	0.103046	0.000131468	Eukaryotic-type carbonic anhydrase
Apla|oki.101.48.t1	1999.04	37.2019	93	2820	1.45107	0.115857	0.00238418	Nuclear factor of activated T-cells, cytoplasmic 1	VPS9D1
Apla|oki.101.19.t1	1.14847e-14	0.523435	1	13	0.590318	0.00060053	3.7966e-09	Cytochrome P450, family 2, subfamily AD, polypeptide 2
Apla|oki.101.59.t1	1056.97	43.8967	90	9667	1.02536	0.0236281	0.00247045	Fork head domain-containing protein crocodile
Apla|oki.101.21.t1	211.068	17.3246	33	89586	0.689629	0.0286828	1.19863e-05	Glutathione-requiring prostaglandin D synthase
Apla|oki.101.52.t1	315.388	20.9121	58	69863	0.725717	0.0180358	0.000150556	apoptotic chromatin condensation inducer in the nucleus
Apla|oki.101.22.t1	229.925	43.3095	64	146472	0.711871	0.0564164	1.69225e-05	Gamma-aminobutyric acid receptor-associated protein 2	GABARAPL2
Apla|oki.101.12.t1	1738.04	56.8868	100	4012	1.44213	0.295851	0.00548279	Glucosylceramidase	GBA
Apla|oki.101.42.t1	495.332	50.8608	95	46937	0.839948	0.0977598	0.000105657	Carbonic anhydrase XIII	CA2
Apla|oki.101.6.t1	207.558	8.60733	19	53137	0.709474	0.0687749	7.36026e-06	Reverse transcriptase domain-containing protein (Fragment)
Apla|oki.101.77.t1	6.79568e-15	0.43337	1	4	0.597341	0.0138512	5.15792e-07	Putative monocarboxylate transporter 3
Apla|oki.101.7.t1	162.028	4.92057	11	50771	0.720184	0.123343	5.13935e-06	Reverse transcriptase domain-containing protein (Fragment)
Apla|oki.101.20.t1	4320	0.930156	2	13	2.31855	0.0010284	1.30033e-08	Cytochrome P450, family 2, subfamily AD, polypeptide 2
Apla|oki.101.47.t1	4012.4	11.8741	25	188	2.20148	0.0123056	7.6077e-06	Rho-related GTP-binding protein RhoF	TBC1D32
Apla|oki.101.11.t1	2077.1	29.9641	61	1712	1.44458	0.0447829	0.00028173	Craniofacial development protein 1
Apla|oki.101.65.t1	1097.32	41.8575	93	9324	1.05875	0.0562756	0.000113193	Forkhead box L1 transcription factor	FOXL1
Apla|oki.101.78.t1	589.899	2.42848	7	2384	0.829712	0.00707907	1.13536e-06	Delta-60 repeat domain-containing protein/Por secretion system C-terminal sorting domain-containing protein
Apla|oki.101.50.t1	4.01601e-10	0.446231	1	2431	0.611874	0.0412717	1.06015e-05	VPS9 domain-containing protein
Apla|oki.101.80.t1	1148.27	51.9301	97	8913	1.06854	0.0362504	0.000855286	Membrane-associated ring-CH-type finger 6	2022-03-06
Apla|oki.102.23.t1	2837.05	49.7646	97	1461	1.76576	0.0772303	0.000216441	U3 small nucleolar RNA-associated protein 11	UTP11
Apla|oki.102.37.t1	1201.6	31.1543	57	4788	1.08199	0.0214049	8.81491e-05	Unconventional myosin-VI
Apla|oki.102.45.t1	2618.66	1.28154	4	70	1.64769	0.0192849	4.25832e-05	Diaphanous
Apla|oki.102.21.t1	898.929	1.12421	2	300	0.99026	0.0767637	0.000200952	STI1 domain-containing protein
Apla|oki.102.44.t1	293.798	62.1942	94	131831	0.741921	0.0649085	1.22064e-05	Peroxiredoxin (Alkyl hydroperoxide reductase subunit C)	PRDX4
Apla|oki.102.36.t1	6.79568e-15	0.243002	1	6	0.59145	0.00273535	2.37549e-07	Putative Fanconi anemia group A protein like protein
Apla|oki.102.34.t1	692.083	27.6968	55	13922	0.880519	0.0258062	0.000433106	5'-nucleotidase ecto	NT5E
Apla|oki.102.46.t1	2039.07	2.36731	7	195	1.40839	0.00520871	2.74907e-05	Diaphanous
Apla|oki.102.22.t1	3884.93	26.5418	40	321	2.15723	0.0250146	2.5117e-06	Iron-sulfur cluster assembly enzyme mitochondrial	ISCU
Apla|oki.102.19.t1	194.245	46.4661	97	310402	0.77278	0.198268	1.28893e-05	Mitogen-activated protein kinase kinase kinase 7	MAP3K7
Apla|oki.102.42.t1	4684.56	14.8542	40	220	2.48562	0.0410287	0.00269155	Sine oculis-binding protein homolog A
Apla|oki.102.2.t1	179.614	6.0127	14	52552	0.679424	0.0331668	2.95261e-06	RT like: Reverse transcriptase RT domain-containing protein (Fragment)
Apla|oki.102.3.t1	136.118	21.6514	49	317095	0.654086	0.0181869	3.94801e-07	Serine/threonine-protein kinase, active site
Apla|oki.102.43.t1	238.645	0.802087	2	4198	0.700145	0.0277112	1.49127e-08	TGF-beta-activated kinase 1 and MAP3K7-binding protein 3
Apla|oki.102.20.t1	3854.11	29.2613	45	367	2.15	0.0346268	0.000147291	Intraflagellar transport protein 88	IFT88
Apla|oki.102.47.t1	452.393	55.7805	96	56858	0.788119	0.0323781	6.70113e-05	Small nuclear ribonucleoprotein U1 subunit 70	SNRNP70
Apla|oki.102.41.t1	4865.03	34.53	65	333	2.56175	0.0485313	0.00111216	ADP ribosylation factor like GTPase 13B	ARL13B
Apla|oki.102.32.t1	88.7853	2.68956	5	76715	0.652396	0.0507203	1.13977e-05	UDP-4-amino-4-deoxy-L-arabinose--oxoglutarate aminotransferase	INX
Apla|oki.102.39.t1	3772.02	30.2125	50	426	2.10597	0.0135039	1.69525e-05	Centrosomal protein of 152 kDa	SESN2
Apla|oki.102.8.t1	2735.76	32.4997	45	729	1.69227	0.0150158	0.000298265	RB binding protein 4, chromatin remodeling factor
Apla|oki.102.33.t1	181.905	3.28141	7	25593	0.675945	0.0248736	1.72217e-07	Bifunctional metallophosphatase/5'-nucleotidase	NT5E
Apla|oki.102.50.t1	527.413	11.6208	30	12876	0.809908	0.0168714	6.13005e-05	MAM domain-containing glycosylphosphatidylinositol anchor protein 1
Apla|oki.102.27.t1	1934.64	9.42046	17	548	1.3733	0.0178269	2.86777e-05	POU domain, class 3, transcription factor 2-A
Apla|oki.102.12.t1	142.386	3.91925	8	47816	0.65326	0.0118985	2.83925e-07	Integrase catalytic domain-containing protein
Apla|oki.102.5.t1	193.356	42.6051	88	283695	0.711603	0.0833838	0.00338709	Hormonally up-regulated neu tumor-associated kinase
Apla|oki.102.30.t1	1542.14	46.1952	89	4533	1.22696	0.037938	9.3739e-05	Proprotein convertase subtilisin/kexin type 4 (inferred by orthology to a human protein)
Apla|oki.102.49.t1	163.519	1.60834	4	17984	0.71116	0.105192	1.14536e-05	SET domain-containing protein
Apla|oki.102.9.t1	2103.96	22.4526	56	1519	1.45604	0.0460983	0.00103091	RalBP1-associated Eps domain-containing protein 1	REPS1
Apla|oki.102.35.t1	181.85	2.3776	5	18132	0.66594	0.00603757	2.08981e-05	Putative galactosylceramide sulfotransferase isoform X2
Apla|oki.102.17.t1	89.6761	6.19923	15	218126	0.630807	0.0093146	1.65488e-07	Organic cation transporter	SLC22A16
Apla|oki.103.58.t1	539.055	42.3937	91	37734	0.842558	0.0696753	0.000419408	Ladybird homeobox 1 transcription factor	LBX1
Apla|oki.103.15.t1	1005.04	24.1507	42	5036	1.01064	0.0351329	6.8508e-06	High-affinity choline transporter
Apla|oki.103.3.t1	2793.87	4.86592	10	155	1.71798	0.0196898	9.72967e-08	F-box and WD repeat domain containing 4	FBXW4
Apla|oki.103.29.t1	2893.58	18.292	36	521	1.75568	0.015569	2.84788e-05	Disintegrin and metalloproteinase domain-containing protein 8
Apla|oki.103.92.t1	969.642	0.922296	2	225	1.01128	0.0628446	0.0058757	von Willebrand factor D and EGF domain-containing protein (Fragment)
Apla|oki.103.8.t1	2296.44	3.66087	6	138	1.51139	0.00529872	2.58624e-07	H/ACA ribonucleoprotein complex subunit 2	NHP2
Apla|oki.103.55.t1	430.615	24.988	54	35216	0.797477	0.066472	4.74677e-05	Blast:Muscle-specific homeobox protein tinman	NKX2-6
Apla|oki.103.28.t1	303.331	2.38035	5	6590	0.711333	0	0	UDP-glucuronosyltransferase
Apla|oki.103.39.t1	733.536	45.9556	98	22030	0.946901	0.119785	2.7937e-05	Glycerol-3-phosphate acyltransferase, mitochondrial	GPAM
Apla|oki.103.7.t1	3875.1	28.5553	55	444	2.15443	0.0271441	2.7269e-05	Pleckstrin homology domain containing, family A (Phosphoinositide binding specific) member 2	PLEKHA2
Apla|oki.103.84.t1	347.084	12.071	28	28131	0.728833	0	0	Endo/exonuclease/phosphatase domain-containing protein (Fragment)	106053097
Apla|oki.103.19.t1	199.178	48.6774	93	283602	0.860906	0.360819	9.91476e-06	O-mannose kinase	POMK
Apla|oki.103.26.t1	125.834	5.84484	14	102078	0.64569	0.0101068	2.67134e-07	Tyrosine-protein kinase
Apla|oki.103.5.t1	2814.52	31.1654	64	979	1.79564	0.150622	3.99304e-06	F-box and WD repeat domain-containing 4	FBXW4
Apla|oki.103.69.t1	785.051	47.1426	98	19207	0.975383	0.134525	0.00320195	Sulfotransferase sult
Apla|oki.103.46.t1	959.278	35.7748	59	7770	1.00408	0.0573079	3.70796e-06	Farnesyltransferase geranylgeranyltransferase type-1 subunit alpha	FNTA
Apla|oki.103.40.t1	1623.13	9.76272	19	867	1.25462	0.0289721	0.000524035	Ileal sodium/bile acid cotransporter
Apla|oki.103.100.t1	1087.49	41.3185	91	9270	1.04539	0.038472	0.000317957	Ribonuclease p protein subunit
Apla|oki.103.67.t1	1755.86	40.4156	92	3611	1.33902	0.088075	8.20629e-05	Dual specificity protein phosphatase	DUSP2
Apla|oki.103.70.t1	526.876	23.529	49	21144	0.835258	0.065106	8.20297e-05	Amine sulfotransferase
Apla|oki.103.9.t1	2924.79	31.2324	53	751	1.77067	0.0202605	0.000485061	Poly(U)-binding-splicing factor half pint
Apla|oki.103.62.t1	540.903	43.8868	91	37618	0.915048	0.205063	0.000204344	Homeodomain protein Msx	MSX2
Apla|oki.103.11.t1	3153.19	23.5389	49	594	1.86169	0.0196287	0.000290774	Solute carrier family 39 (zinc transporter), member 13	SLC39A13
Apla|oki.103.25.t1	5406.86	25.1041	48	199	2.79615	0.0818969	4.99461e-05	Pentatricopeptide repeat-containing protein 3, mitochondrial	MRPL35
Apla|oki.103.14.t1	1441.71	2.58977	5	289	1.16817	0.00280149	9.04312e-08	High-affinity choline transporter
Apla|oki.103.89.t1	1701.05	3.27992	9	377	1.27353	0.00586708	2.83344e-05	Thyrotropin-Releasing Hormone Receptor
Apla|oki.103.47.t1	3045.13	21.1336	41	536	1.82534	0.0326122	0.000345596	Chloride intracellular channel protein 3	CPLX2
Apla|oki.103.13.t1	6828.38	12.394	25	65	3.32694	0.0105503	8.6217e-08	Ankyrin repeat domain-containing protein 37
Apla|oki.103.24.t1	4209.57	3.03946	6	41	2.31805	0.0834475	1.6933e-06	HEAT repeat-containing protein 4
Apla|oki.103.88.t1	3182.37	60.8152	99	1185	2.02604	0.307729	7.71721e-06	Delta-1-pyrroline-5-carboxylate synthase	ALDH18A1
Apla|oki.103.53.t1	544.465	41.864	92	37493	0.889304	0.153788	0.000488331	NK class homeoprotein Nkx-3.2	NKX3-2
Apla|oki.103.50.t1	1251.45	41.2415	98	7537	1.1	0.0177724	4.84911e-05	Lateral signaling target protein 2	ZFYVE28
Apla|oki.103.73.t1	4686.19	45.2125	73	403	2.49051	0.0490904	0.000717175	Endoplasmic reticulum-Golgi intermediate compartment protein 1	ERGIC1
Apla|oki.103.10.t1	986.136	41.3359	87	10844	1.01843	0.064093	0.000105501	Importin N-terminal domain-containing protein (Fragment)	XPO7
Apla|oki.103.83.t1	343.457	46.4363	95	97209	0.748402	0.039658	3.81771e-05	Carboxylic ester hydrolase
Apla|oki.103.68.t1	545.531	25.1278	52	21002	0.839696	0.0594001	5.97096e-05	Estrogen sulfotransferase
Apla|oki.103.80.t1	243.677	2.86475	9	17874	0.689455	0.00374357	1.31231e-05	Peroxidasin like
Apla|oki.103.72.t1	227.097	3.6002	8	18789	0.685744	0.00925498	2.86008e-06	Sulfotransferase sult
Apla|oki.103.79.t1	190.201	42.1035	95	315973	0.731101	0.122675	0.000123695	Serine threonine-protein kinase haspin
Apla|oki.103.102.t1	8.8072e-14	0.348803	1	36	0.59142	0.0026791	1.87059e-07	Metabotropic glutamate receptor 2 (Fragment)
Apla|oki.103.31.t1	5121.67	27.4756	45	208	2.65786	0.0361953	0.000461128	Major facilitator superfamily domain containing 13A	TMEM180
Apla|oki.103.101.t1	1731.69	32.3393	63	2542	1.44347	0.30316	0.0061226	Nuclear transcription factor Y subunit alpha
Apla|oki.103.42.t1	1707.86	15.8377	30	1244	1.28841	0.0287899	0.000546924	U4 small nuclear ribonucleoprotein 27 kDa
Apla|oki.103.95.t1	549.395	54.1282	97	38946	0.826033	0.0307053	6.08433e-05	Histone-lysine N-methyltransferase	PLPP5
Apla|oki.103.18.t1	1932.52	51.0552	98	3179	1.44227	0.149457	0.00255805	ELMO domain-containing protein 3 RNA-binding motif and	ELMOD3
Apla|oki.103.2.t1	928.014	49.4035	94	13218	1.05703	0.180776	0.000687876	Nucleoside permease NupC	SLC28A2
Apla|oki.103.96.t1	3725.44	23.2084	47	409	2.10375	0.0444871	3.06333e-06	5-hydroxytryptamine serotonin receptor 7
Apla|oki.103.22.t1	195.021	42.3176	98	309688	0.689473	0.0404992	7.80579e-06	eukaryotic translation initiation factor 2-alpha kinase 3	EIF2AK3
Apla|oki.103.33.t1	1.43797e-13	0.394097	1	46	0.594131	0.00779407	1.42522e-06	Xylosyltransferase 2 (Fragment)
Apla|oki.103.16.t1	917.862	25.3404	43	6184	0.977616	0.0386253	8.35711e-06	High-affinity choline transporter
Apla|oki.103.94.t1	5205.48	23.0444	42	188	2.77498	0.193942	1.25039e-05	ADP-ribosylarginine hydrolase	ADPRH
Apla|oki.103.87.t1	752.063	50.5126	97	20783	0.908764	0.0338408	0.000148491	SET and MYND domain-containing protein 5	ANAPC10
Apla|oki.103.77.t1	56.2805	6.22656	11	418158	0.613351	0.00158325	1.78177e-08	Short-chain dehydrogenase
Apla|oki.103.17.t1	1029.67	25.0238	45	5144	1.02412	0.0419944	9.83713e-06	High-affinity choline transporter
Apla|oki.103.86.t1	153.022	2.62295	5	25807	0.651209	0	0	Endo/exonuclease/phosphatase domain-containing protein
Apla|oki.103.51.t1	4537.78	25.577	51	300	2.41868	0.0255893	1.67863e-05	Transcription termination factor, RNA polymerase II	TTF2
Apla|oki.103.99.t1	4514.16	11.8945	20	119	2.40001	0.00820657	2.49266e-07	Polysaccharide biosynthesis domain-containing 1	PBDC1
Apla|oki.103.71.t1	421.438	14.1422	30	20371	0.78394	0.0478569	2.77753e-05	Estrogen sulfotransferase
Apla|oki.103.98.t1	3779.53	42.6342	62	526	2.11693	0.0285288	1.52681e-05	Beta-transducin repeat containing	BTRC
Apla|oki.103.4.t1	2249	49.4816	91	2181	1.59337	0.195742	0.00132168	Sigma intracellular receptor 2	TMEM97
Apla|oki.103.1.t1	6284.39	30.7561	59	181	3.12932	0.04821	0.00039547	Dopamine receptor I
Apla|oki.103.21.t1	519.66	2.50949	5	2235	0.800974	0.00586757	1.40876e-06	Ciliary associated calcium binding coiled-coil 1
Apla|oki.103.20.t1	947.137	16.1921	27	3643	0.976639	0.014669	0.00048069	Glutamine amidotransferase-like class 1 domain-containing protein 3A, mitochondrial
Apla|oki.103.6.t1	169.935	8.2866	21	84969	0.660637	0.00502396	3.51074e-07	Chaperone protein dnaJ
Apla|oki.104.30.t1	1805.5	61.5256	100	3719	1.36995	0.108965	2.46555e-05	DNA topoisomerase 2-alpha	TOP2A
Apla|oki.104.11.t1	247.568	14.6131	30	59154	0.698118	0.0171515	1.46885e-06	Progesterone immunomodulatory binding factor 1
Apla|oki.104.50.t1	2.03856e-10	0.558743	1	1732	0.599687	0.0182777	2.49447e-07	C-type lectin domain-containing protein (Fragment)
Apla|oki.104.49.t1	113.435	8.23863	29	260444	0.638695	0.00626506	5.30531e-06	von Willebrand factor C and EGF domains	CRIM1
Apla|oki.104.29.t1	4341.94	26.8681	56	360	2.35658	0.0562182	0.000306027	Alpha-N-acetylgalactosaminide alpha-2,6-sialyltransferase 3
Apla|oki.104.23.t1	563.164	27.6059	55	20949	0.860508	0.0853626	9.83446e-06	LOW QUALITY PROTEIN: EF-hand domain-containing family member B	EFHB
Apla|oki.104.32.t1	2947.24	22.7033	53	737	1.78095	0.0227491	2.435e-06	Vitellogenin receptor	LRP2
Apla|oki.104.27.t1	1134.77	25.6985	51	4787	1.05592	0.0225956	0.00164658	Negative regulator of ubiquitin like proteins 1	NUB1
Apla|oki.104.31.t1	1291.16	36.5295	59	4291	1.12432	0.0336843	4.30913e-05	Ubiquitin-conjugating enzyme
Apla|oki.104.43.t1	419.51	11.8545	27	18541	0.797643	0.0751672	2.88667e-05	C-type lectin domain-containing protein (Fragment)	CLEC19A
Apla|oki.104.46.t1	190.887	7.53592	15	49483	0.68593	0.0369302	8.89327e-05	Exo-alpha-sialidase
Apla|oki.104.16.t1	1629.65	22.2601	47	2142	1.26149	0.037043	6.75724e-06	Tyrosine hydroxylase	TH
Apla|oki.104.39.t1	288.697	0.891614	3	4342	0.706812	0.00251649	1.03426e-06	ZZ-type domain-containing protein
Apla|oki.104.1.t1	5652.1	27.4821	62	235	2.86812	0.0326131	7.90392e-06	Tetratricopeptide repeat and ankyrin repeat containing 1	TRANK1
Apla|oki.104.42.t1	1057.8	14.9276	41	4283	1.02451	0.0214838	1.55614e-06	F-box/WD repeat-containing protein 7	NLE1
Apla|oki.104.48.t1	3448.86	17.042	33	336	1.97537	0.0109846	4.71297e-05	Kielin cysteine rich BMP regulator	KCP
Apla|oki.104.44.t1	1522.03	5.6826	13	667	1.20432	0.01039	1.70138e-06	Ankyrin repeat and SOCS box containing 8
Apla|oki.104.28.t1	4478.21	37.7242	63	381	2.39929	0.0339804	4.10096e-05	Cell division cycle protein 27	CDC27
Apla|oki.104.21.t1	479.6	24.7529	67	35054	0.889844	0.203781	1.31075e-05	PPM-type phosphatase domain-containing protein (Fragment)	PP2D1
Apla|oki.104.24.t1	1261.31	26.2455	74	5622	1.10422	0.0182949	6.46167e-06	FYVE finger-containing phosphoinositide kinase	PIKFYVE
Apla|oki.104.33.t1	522.408	2.42639	7	2958	0.801768	0.00529163	1.56119e-06	Thyroid hormone receptor alpha
Apla|oki.104.22.t1	2423.46	32.1963	45	928	1.56213	0.0051836	4.89482e-07	Rab GTPase
Apla|oki.104.19.t1	198.814	0.874494	2	6129	0.675659	0.0115723	1.34242e-05	HTH CENPB-type domain-containing protein
Apla|oki.104.9.t1	2958.71	4.67864	11	151	1.77987	0.0120359	8.51601e-06	calcium-activated chloride channel regulator 1-like
Apla|oki.104.6.t1	1963.58	30.5997	79	2467	1.39244	0.0320892	8.35437e-06	Tetratricopeptide repeat and ankyrin repeat containing 1	TRANK1
Apla|oki.104.40.t1	4.17141e-09	0.483647	1	7835	0.627754	0.0712344	3.42046e-06	HEPN domain-containing protein
Apla|oki.104.12.t1	5.44793e-06	0.42315	1	283470	0.590921	0.00173782	5.1368e-10	Protein kinase domain-containing protein
Apla|oki.104.17.t1	703.933	43.9099	84	20548	0.894081	0.0424661	6.66349e-05	Dual specificity protein phosphatase 26-like	SLC35F5
Apla|oki.104.5.t1	2991.14	49.7835	100	1355	1.81415	0.0522462	0.00016482	Mitochondrial ribosomal protein S35	MRPS35
Apla|oki.105.52.t1	137.22	3.06268	7	44704	0.650128	0.00988669	2.00717e-07	Retrovirus-related Pol polyprotein from transposon
Apla|oki.105.22.t1	1193.52	12.4063	35	2976	1.07717	0.0184107	2.37921e-06	Constitutive androstane receptor	NR1H4
Apla|oki.105.23.t1	190.961	28.1899	66	217767	0.710143	0.0825588	0.000122324	Monocarboxylate transporter 13	SLC16A13
Apla|oki.105.56.t1	3104.94	27.7602	45	566	1.85544	0.0442657	6.13254e-05	prefoldin subunit 2	PFDN2
Apla|oki.105.42.t1	1805.41	24.661	54	2005	1.35312	0.0772735	1.0631e-05	Low quality protein: c-type mannose	MRC2
Apla|oki.105.4.t1	1.64292e-09	0.487329	1	4917	0.59	0	0	zf-RVT domain-containing protein
Apla|oki.105.69.t1	1570.85	5.76121	14	686	1.22028	0.00365683	1.85692e-05	extracellular matrix protein A
Apla|oki.105.25.t1	2359.99	23.5116	42	913	1.54294	0.0168655	1.77765e-05	Acidic ribosomal protein 1	RPLP1
Apla|oki.105.20.t1	2106.29	64.8747	100	2733	1.46736	0.0657415	1.99912e-05	DNA polymerase epsilon catalytic subunit A	POLE
Apla|oki.105.24.t1	510.224	16.721	38	17619	0.812735	0.0351765	8.52883e-05	Galactose-specific C-type lectin
Apla|oki.105.61.t1	225.239	0.697843	2	4782	0.680096	0	0	RING-type domain-containing protein (Fragment)
Apla|oki.105.71.t1	1.31254e-07	0.482118	1	43956	0.616427	0.0498622	1.70981e-07	Integrase catalytic domain-containing protein
Apla|oki.105.38.t1	389.454	11.0704	23	18238	0.751156	0.0101412	2.63017e-06	Low affinity immunoglobulin epsilon Fc receptor
Apla|oki.105.39.t1	279.441	5.53706	11	16977	0.740189	0.072477	8.77251e-06	Alpha-N-acetylgalactosamine-specific lectin
Apla|oki.105.78.t1	1012.29	53.1152	94	11123	1.01808	0.0436713	0.00105034	Lathosterol oxidase	SC5D
Apla|oki.105.41.t1	114.834	0.894709	2	18395	0.649599	0.0257832	7.03757e-07	C-type lectin domain-containing protein (Fragment)
Apla|oki.105.62.t1	468.858	44.9917	96	52894	0.802573	0.0472248	3.90677e-05	Ubiquitin carboxyl-terminal hydrolase	USP25
Apla|oki.105.43.t1	1033.96	61.5031	100	11337	1.075	0.134746	4.30154e-05	Histone acetyltransferase	KAT7
Apla|oki.105.15.t1	121.08	1.33277	3	24801	0.638432	0	0	CCHC-type domain-containing protein
Apla|oki.105.79.t1	1055.44	3.30008	8	866	1.01282	0.00121005	7.28394e-07	Metabotropic glutamate receptor
Apla|oki.105.10.t1	1800.09	35.5265	62	2320	1.33533	0.0476628	0.00179447	Nodal modulator
Apla|oki.105.57.t1	444.523	3.15053	6	3654	0.96651	0.374903	9.99429e-05	Glycosyltransferase family 92 protein
Apla|oki.105.80.t1	1844.1	4.41676	9	320	1.33076	0.00588483	5.51529e-06	fibropellin-1
Apla|oki.105.28.t1	725.139	9.46555	21	4818	0.884617	0.00860406	4.27052e-05	GA-binding protein alpha chain	GABPA
Apla|oki.105.30.t1	52.7236	1.92947	5	217344	0.621747	0.0201086	1.44911e-07	MFS domain-containing protein (Fragment)
Apla|oki.105.63.t1	463.683	41.803	94	52949	0.840617	0.122908	0.000116277	Ubiquitin carboxyl-terminal hydrolase	USP25
Apla|oki.105.5.t1	3179.4	0.987472	2	24	1.86408	0.00437759	1.3101e-06	Putative muscarinic acetylcholine receptor M4-like
Apla|oki.105.45.t1	2293.48	1.87185	5	114	1.51225	0.00917157	3.20888e-07	Tetratricopeptide repeat protein 12	TTC12
Apla|oki.105.48.t1	504.799	24.3466	56	26642	0.846648	0.103259	9.47375e-05	Sec-independent protein translocase TatD
Apla|oki.105.64.t1	1330.23	44.2092	66	4523	1.14287	0.039203	7.824e-05	Golgi pH regulator B
Apla|oki.105.27.t1	4433.13	38.4654	59	364	2.39884	0.0671538	1.58627e-05	RB-binding protein 5, histone lysine methyltransferase complex subunit	RBBP5
Apla|oki.105.76.t1	1021.45	53.2713	94	10924	1.01927	0.0390056	0.000759114	Lathosterol oxidase	SC5D
Apla|oki.105.73.t1	1373.57	5.21564	14	891	1.14063	0.00226237	2.004e-06	sushi, von Willebrand factor type A, EGF and pentraxin domain-containing protein 1
Apla|oki.105.88.t1	2942.8	0.786118	2	28	1.76845	0.00250883	1.42851e-06	Zinc finger protein 613
Apla|oki.105.77.t1	887.495	2.31521	5	769	0.957637	0.0238456	1.51462e-05	Transposable element Tc3 transposase
Apla|oki.105.44.t1	170.823	49.3115	90	372725	0.678308	0.0376261	0.00182466	Pimeloyl-ACP methyl ester carboxylesterase	ABHD10
Apla|oki.105.26.t1	5984.53	21.3332	39	132	3.02231	0.0724975	0.0037119	Out at first
Apla|oki.105.54.t1	1762.63	1.54466	3	117	1.29971	0.0087667	0.000308681	Zinc finger protein 226
Apla|oki.105.60.t1	441.164	14.1188	34	21017	0.775609	0.0172512	7.89579e-06	Nuclear factor	NFRKB
Apla|oki.105.75.t1	438.804	51.6232	98	61626	0.798826	0.0628355	8.27328e-05	LOW QUALITY PROTEIN: RNA-binding protein 42	RBM42
Apla|oki.105.34.t1	2.0296e-08	0.452118	1	17283	0.617751	0.0523604	2.84444e-06	PBPb domain-containing protein
Apla|oki.105.91.t1	373.012	1.19731	3	2605	0.740073	0.00163841	2.32451e-07	BPTI/Kunitz inhibitor domain-containing protein
Apla|oki.105.47.t1	345.613	35.9077	56	56808	0.753618	0.0478639	0.000235856	Intraflagellar transport protein 57	IFT57
Apla|oki.105.53.t1	312.996	2.75307	7	8632	0.718485	0.00620064	1.63605e-06	THAP-type domain-containing protein
Apla|oki.105.70.t1	1454.29	40.4901	66	3784	1.19139	0.0371199	2.99553e-05	Major heat shock 70 kDa protein Bbb
Apla|oki.105.87.t1	164.35	29.1998	76	333764	0.664931	0.0173399	1.71444e-05	Fibroblast growth factor receptor	KDR
Apla|oki.105.59.t1	587.892	20.9859	38	13310	0.866413	0.0777783	0.00170369	Motile sperm domain-containing protein 2 isoform 3	TMEM147
Apla|oki.105.67.t1	2299.46	3.82503	8	183	1.51105	0.00238782	4.44096e-05	Notch NFb
Apla|oki.105.66.t1	1482.2	41.5902	95	5224	1.20523	0.0421615	0.000260643	Activating signal cointegrator 1 complex subunit 2	ASCC2
Apla|oki.105.9.t1	4801.77	23.5569	55	289	2.52402	0.0251215	4.4863e-05	PR domain zinc finger protein 10	PRDM10
Apla|oki.105.14.t1	3.84479e-09	0.469735	1	7522	0.603841	0.0261149	1.64437e-07	Reverse transcriptase domain-containing protein (Fragment)
Apla|oki.106.45.t1	2950.88	22.2828	49	680	1.77986	0.0179491	1.16349e-06	C member 5 Multi-specific organic anion transporter
Apla|oki.106.74.t1	771.502	33.1361	94	19028	1.01569	0.220917	0.000391514	Sodium/hydrogen exchanger	SLC9A9
Apla|oki.106.10.t1	2637.71	1.60752	3	52	1.65065	0.0105057	7.78715e-07	Leucine rich repeat ribonuclease inhibitor subtype
Apla|oki.106.2.t1	277.244	34.6258	68	107033	0.733311	0.0611508	0.000167275	Thiosulfate sulfurtransferase KAT
Apla|oki.106.50.t1	4568.62	19.3184	35	203	2.42806	0.0200211	0.000183915	NF-kappa-B-activating protein-like	NKAP
Apla|oki.106.26.t1	3.05058e-13	0.478854	1	67	0.615141	0.0474326	8.94135e-05	zinc finger protein DZIP1L
Apla|oki.106.72.t1	1076.98	8.57971	24	2472	1.02301	0.00418722	2.05503e-05	Deleted in malignant brain tumors 1
Apla|oki.106.40.t1	913.081	0.634362	2	291	0.964679	0.0178233	3.78334e-06	Centrosomal protein
Apla|oki.106.9.t1	4362.22	33.0436	59	376	2.35048	0.0294163	6.50356e-06	Doublecortin domain-containing protein 2-like	DNAJC3
Apla|oki.106.24.t1	427.536	32.6707	56	37132	0.776013	0.0282995	6.43661e-06	Acyl-CoA diacylglycerol acyltransferase 2
Apla|oki.106.4.t1	494.662	39.072	78	38587	0.812124	0.0457677	9.21461e-05	Heterochromatin-associated protein MENT
Apla|oki.106.31.t1	612.835	41.1985	71	22835	0.852047	0.0319109	4.19073e-06	Serine/threonine-protein phosphatase 2A regulatory subunit B'' subunit alpha	PPP2R3B
Apla|oki.106.56.t1	3280.2	20.1341	35	394	1.95177	0.0937542	0.000160266	Mediator of RNA polymerase II transcription subunit 22	CEP19
Apla|oki.106.44.t1	2312.67	57.3488	98	2220	1.55173	0.0691097	0.00178916	Cohesin subunit SA-1
Apla|oki.106.27.t1	178.447	6.39042	15	56509	0.676972	0.0294165	0.000150357	DAZ interacting zinc finger protein 1-like	DZIP1
Apla|oki.106.14.t1	6.79568e-15	0.415652	1	8	0.594147	0.00782483	5.34585e-08	Microtubule-associated protein 11
Apla|oki.106.73.t1	4591.99	29.8596	48	276	2.44204	0.0287412	0.000622893	Pre-mRNA-splicing factor ATP-dependent RNA helicase DEAH10	DHX33
Apla|oki.106.18.t1	2783.85	6.07243	14	212	1.71956	0.0302205	3.33653e-05	Centromere protein I	CENPI
Apla|oki.106.25.t1	458.716	36.1663	65	37418	0.794677	0.0399827	4.91758e-06	EF-hand calcium-binding domain-containing protein 6
Apla|oki.106.53.t1	65.4016	4.92579	11	309482	0.622534	0.0120257	4.91873e-07	serine/threonine-protein kinase 26	STK26
Apla|oki.106.7.t1	3153.85	34.9721	57	695	1.86992	0.0346849	2.27773e-05	Tripeptidyl peptidase II	TPP2
Apla|oki.106.3.t1	5570.17	22.2558	42	164	2.83532	0.0325013	0.00128433	parkin coregulated gene protein homolog	PACRG
Apla|oki.106.52.t1	196.496	57.9059	99	310020	0.74123	0.137041	1.59546e-05	Serine threonine-protein kinase 24	STK25
Apla|oki.106.70.t1	207.879	0.557585	2	5614	0.673151	0	0	UDP-glucuronosyltransferase	LOC101076061
Apla|oki.106.17.t1	434.552	48.5526	96	61611	0.79679	0.0622056	3.41645e-05	Ecto-nox disulfide-thiol exchanger	ENOX1
Apla|oki.106.61.t1	763.663	7.39338	16	3279	0.902856	0.0139456	6.44779e-07	Photoreceptor-specific nuclear receptor
Apla|oki.106.48.t1	362.912	20.7435	64	58117	0.771935	0.0693765	8.30389e-06	Ubiquitin carboxyl-terminal hydrolase
Apla|oki.106.69.t1	1053.87	36.4138	82	8896	1.01764	0.0114774	0.000230351	UDP-glucuronosyltransferase
Apla|oki.106.22.t1	6920.07	25.4303	46	116	3.4537	0.180505	0.000124384	LOW QUALITY PROTEIN: A-kinase anchor protein 14	AKAP14
Apla|oki.106.46.t1	2596	20.8148	44	788	1.6346	0.0116927	3.27855e-06	canalicular multispecific organic anion transporter 1
Apla|oki.106.37.t1	2722.6	23.7841	44	719	1.68575	0.0126506	0.000252225	telomerase Cajal body protein 1	WRAP53
Apla|oki.106.11.t1	86.7198	1.14165	3	48356	0.630949	0.011813	4.49557e-07	BTB domain-containing protein (Fragment)
Apla|oki.106.16.t1	632.639	54.8091	97	29387	0.944063	0.190571	0.000239893	Cytoplasmic protein NCK2	NCK2
Apla|oki.106.8.t1	1263.46	49.9144	86	6531	1.16759	0.13623	1.13749e-05	Transcription factor	TFDP1
Apla|oki.106.42.t1	775.808	23.0046	72	14352	0.918451	0.0341949	0.00020817	DNA repair protein complementing XP-G cells
Apla|oki.106.6.t1	5.27119e-08	0.429814	1	27854	0.594802	0.00905983	9.80556e-08	Signal recognition particle receptor FtsY
Apla|oki.106.29.t1	2343.44	34.087	51	1126	1.54166	0.0269566	1.83461e-06	Propionyl-carboxylase beta mitochondrial	PCCB
Apla|oki.106.36.t1	767.136	53.9498	92	18948	1.00616	0.206238	2.08348e-05	Mannose phosphate isomerase	MPI
Apla|oki.106.81.t1	1815.26	0.88971	2	72	1.32276	0.0125646	0.000102151	Centrobin
Apla|oki.106.12.t1	2825.84	1.24319	3	45	1.72144	0.00208942	3.20981e-07	Putative extracellular calcium-sensing receptor
Apla|oki.106.55.t1	6999.89	24.5491	51	126	3.4043	0.0270677	4.94818e-05	LOW QUALITY PROTEIN: DNA repair protein complementing XP-G cells-like	BIVM
Apla|oki.106.39.t1	547.232	1.57843	3	1214	0.815861	0.013147	1.24059e-06	Heme-binding protein 2
Apla|oki.106.13.t1	5811.26	26.3003	46	165	2.93406	0.0367853	0.0030815	Late endosomal/lysosomal adaptor, MAPK and MTOR activator 4	LAMTOR4
Apla|oki.106.80.t1	5064.39	34.4445	66	312	2.62483	0.0171293	2.69475e-05	Zinc finger CCCH-type, RNA binding motif and serine/arginine rich 2	ZRSR2
Apla|oki.106.38.t1	4002.41	24.5922	42	318	2.19976	0.0166003	1.67024e-06	Transmembrane and tetratricopeptide repeat	TMTC4
Apla|oki.106.43.t1	3447.61	36.1503	67	683	1.99822	0.0550039	0.00117933	U2 snRNP-associated SURP domain-containing	U2SURP
Apla|oki.106.23.t1	458.545	30.823	65	37426	0.797285	0.0450313	1.23835e-05	Diacylglycerol acyltransferase
Apla|oki.106.47.t1	893.974	54.0431	87	13200	0.962398	0.0279373	9.2628e-05	Karyopherin-beta 3 variant	IPO5
Apla|oki.106.54.t1	9.78578e-15	0.307716	1	12	0.59083	0.00156696	3.17429e-09	Solute carrier family 16, member 6 (Monocarboxylic acid transporter 7) (Fragment)
Apla|oki.106.58.t1	4.20769e-09	0.410477	1	7869	0.597529	0.0142064	8.46579e-07	SERPIN domain-containing protein
Apla|oki.106.5.t1	743.599	0.615397	2	432	0.889682	0.00423101	1.04738e-07	Putative G-protein coupled receptor
Apla|oki.106.1.t1	2398.36	34.8729	86	1802	1.58133	0.0603061	0.000888413	Transcription factor AP-2 epsilon	EMSY
Apla|oki.106.41.t1	695.12	47.8734	100	25080	0.938013	0.132005	0.000110671	Amine oxidase [flavin-containing] B	MAOB
Apla|oki.106.67.t1	6.79568e-15	0.32064	1	7	0.603061	0.0246329	0.000283137	DUF4524 domain-containing protein (Fragment)
Apla|oki.106.35.t1	2416.17	63.5296	99	2056	1.60711	0.0955539	7.74815e-06	Succinate--CoA ligase [ADP-forming] subunit beta, mitochondrial	SUCLA2
Apla|oki.106.30.t1	362.27	39.0493	95	87329	0.747833	0.0243673	0.000546727	Male-specific lethal	MSL2
Apla|oki.106.51.t1	3521.15	7.24122	17	164	2.03618	0.0711548	0.000691779	X-ray radiation resistance-associated protein 1	XRRA1
Apla|oki.106.21.t1	3732.97	19.3907	40	346	2.09483	0.0219645	1.03444e-05	Anaphase-promoting complex, subunit 6	CDC16
Apla|oki.106.66.t1	2275.77	41.8158	90	2094	1.52951	0.0550769	0.000739311	Rubicon autophagy regulator	RUBCN
Apla|oki.107.30.t1	141.706	19.806	52	310449	0.681681	0.0660286	0.000174923	Interleukin-1 receptor-associated kinase
Apla|oki.107.55.t1	6.79568e-15	0.502315	1	9	0.619288	0.0552608	2.59022e-08	Putative RNA polymerase II-associated protein 3
Apla|oki.107.56.t1	1771.82	1.51871	3	113	1.33684	0.0719017	0.000241908	Transmembrane protein 168
Apla|oki.107.44.t1	1390.69	21.5285	43	2690	1.15496	0.0163842	2.46655e-07	cAMP-dependent protein kinase type II-alpha regulatory subunit	PRKAR2B
Apla|oki.107.24.t1	6.79568e-15	0.446134	1	7	0.592239	0.00422372	2.14161e-09	Putative gastrin/cholecystokinin type B receptor-like
Apla|oki.107.34.t1	3591.99	24.7789	48	451	2.03783	0.0208099	0.000111672	Regulator of nonsense transcripts 2	UPF2
Apla|oki.107.28.t1	3880.16	35.2917	61	491	2.16603	0.0451978	0.000452727	Plasma membrane calcium-transporting ATPase 1-like	IFRD2
Apla|oki.107.18.t1	8.0295e-11	0.451767	1	1087	0.853521	0.497199	0.000292298	NTR domain-containing protein
Apla|oki.107.12.t1	389.852	22.2844	42	33363	0.762633	0.0314654	0.000770159	Synapsin IIIa
Apla|oki.107.11.t1	367.269	13.2322	27	24067	0.749846	0.0244063	0.000170384	Calcium-binding protein NCSA
Apla|oki.107.35.t1	2310.32	4.99	16	359	1.52161	0.0141125	0.000138345	Protein required for s-phase initiation or completion	MCM10
Apla|oki.107.10.t1	511.745	36.5732	61	28212	0.80707	0.023344	6.37168e-06	NADH dehydrogenase 1 alpha subcomplex subunit 5	NDUFA5
Apla|oki.107.49.t1	2435.8	5.22109	10	204	1.56928	0.00936318	2.24554e-05	testis-expressed protein 264
Apla|oki.107.40.t1	442.745	13.7933	37	22130	0.778833	0.0221402	6.65985e-06	cilia- and flagella-associated protein 54	CFAP54
Apla|oki.107.48.t1	3.95621e-11	0.445267	1	763	0.592385	0.00449962	2.89196e-07	serine/arginine repetitive matrix protein 1
Apla|oki.107.45.t1	4088.19	33.9625	58	420	2.23811	0.0242209	1.78387e-06	cAMP-dependent protein kinase type II-alpha regulatory subunit
Apla|oki.107.33.t1	1247.08	51.4026	97	7535	1.14519	0.106312	0.000903608	OTU domain-containing protein 5-B	OTUD5
Apla|oki.107.26.t1	1186.95	34.8445	66	5679	1.08785	0.0435244	0.000235324	Heterogeneous nuclear ribonucleoprotein U-like protein 1	DCAF1
Apla|oki.107.7.t1	1043.84	25.4385	50	5559	1.01663	0.0171593	0.000101989	DNA-binding protein HEXBP
Apla|oki.107.20.t1	395.244	22.7604	43	33318	0.761303	0.024899	0.000436884	Synapsin III	SYN3
Apla|oki.107.15.t1	6.79568e-15	0.614847	1	8	0.656118	0.124751	4.23962e-06	Metalloproteinase inhibitor
Apla|oki.107.41.t1	2721.85	4.48136	9	145	2.01994	0.642457	0.0346234	HDNR domain-containing protein
Apla|oki.107.54.t1	1209.97	3.86195	11	879	1.07944	0.0102844	4.38884e-06	Putative EGF-like module-containing mucin-like hormone receptor-like 3	LOC106151056
Apla|oki.107.2.t1	6.79568e-15	0.438234	1	2	0.591741	0.00328442	1.18355e-05	Putative MICOS complex subunit Mic19
Apla|oki.107.5.t1	2228.83	59.5011	100	2441	1.56023	0.148485	4.29846e-06	F-actin-capping protein subunit alpha
Apla|oki.107.29.t1	423.304	10.4288	23	15446	0.76592	0.0124498	7.31631e-06	Kinesin heavy chain
Apla|oki.107.3.t1	1898.36	46.4711	98	3291	1.38622	0.0695689	5.54482e-05	Leucine-rich repeats and guanylate kinase domain containing	LRGUK
Apla|oki.107.31.t1	491.18	66.1755	100	50241	0.870555	0.158641	0.000160973	Dihydrolipoyl dehydrogenase	DLD
Apla|oki.107.37.t1	621.405	12.9932	30	9249	0.853924	0.0289842	3.61893e-05	tRNA pseudouridine synthase D
Apla|oki.107.4.t1	921.892	59.7899	98	13976	0.960494	0.00327761	6.19029e-08	ER degradation-enhancing alpha-mannosidase-like protein 1	EDEM1
Apla|oki.107.46.t1	962.058	31.2908	64	8363	0.999785	0.0470932	0.000107438	Polyglutamine binding protein 1	PQBP1
Apla|oki.107.51.t1	3471.18	16.7789	31	312	1.98815	0.0182528	5.4871e-05	Metabotropic glutamate receptor 4	GRM7
Apla|oki.107.25.t1	116.206	1.09352	3	26698	0.648359	0.022409	3.57586e-06	EF-hand domain-containing protein
Apla|oki.107.14.t1	8.0295e-11	0.538062	1	1087	0.853562	0.497277	0.000292344	NTR domain-containing protein
Apla|oki.107.22.t1	6.79568e-15	0.446173	1	2	0.595177	0.00976864	5.66733e-06	Putative octopamine receptor 1
Apla|oki.107.8.t1	2867.98	17.4802	34	501	1.75238	0.0286663	7.35047e-05	Transcription elongation factor, mitochondrial	MRPL42
Apla|oki.107.50.t1	4131.23	27.4388	47	334	2.26022	0.0334456	0.000130083	LOW QUALITY PROTEIN: metabotropic glutamate receptor 3	GRM3
Apla|oki.107.27.t1	373.113	62.6315	99	86023	0.763953	0.0466162	5.41841e-05	Peptide methionine sulfoxide reductase MsrB	MSRB
Apla|oki.107.38.t1	1598.77	39.357	86	4012	1.31632	0.163743	0.00150906	Transcription factor Elk
Apla|oki.107.32.t1	5066.93	27.5582	68	320	2.62697	0.0192426	3.74071e-05	Striatin interacting protein 2	STRIP1
Apla|oki.1077.1.t1	1.31254e-07	0.51733	1	43956	0.608865	0.0355935	1.22053e-07	Integrase catalytic domain-containing protein
Apla|oki.108.35.t1	47.1619	1.51982	4	217759	0.618322	0.0178444	9.571e-07	Transposase
Apla|oki.108.19.t1	1284.39	26.7369	39	2867	1.11376	0.0188847	2.89035e-06	Ubiquitin protein ligase
Apla|oki.108.42.t1	4469.87	22.4568	45	273	2.40793	0.0565606	2.82056e-05	Natural cytotoxicity triggering receptor 3 ligand 1
Apla|oki.108.2.t1	5937.02	16.6359	32	110	2.97577	0.0206949	5.57953e-07	Tetratricopeptide domain thioredoxin	ST13
Apla|oki.108.52.t1	650.76	58.5407	100	28584	0.850304	0	0	Alpha-N-acetylgalactosaminidase	NAGA
Apla|oki.108.24.t1	716.573	33.6966	48	11330	0.902119	0.0480914	6.3051e-05	Ricin B-type lectin domain-containing protein (Fragment)	MAB21L2
Apla|oki.108.44.t1	295.018	48.8338	96	133362	0.825405	0.221505	3.15182e-06	Sodium-dependent noradrenaline transporter
Apla|oki.108.14.t1	2305.43	26.6199	37	843	1.51979	0.0143761	8.58903e-05	caltractin
Apla|oki.108.57.t1	7228.71	7.85275	16	37	3.48478	0.00622668	7.63824e-06	CWF19 like cell cycle control factor 2	CWF19L2
Apla|oki.108.13.t1	3929.3	42.7607	69	542	2.21969	0.109373	8.56726e-05	Sterol-4-alpha-carboxylate 3-dehydrogenase, decarboxylating	NSDHL
Apla|oki.108.51.t1	381.769	42.4537	98	80895	0.75366	0.0206652	1.66572e-05	Alpha-galactosidase	VWA3B
Apla|oki.108.45.t1	896.263	53.1493	95	14305	1.03509	0.163347	0.000708218	L-aminoadipate-semialdehyde dehydrogenase-phosphopantetheinyl transferase	AASDHPPT
Apla|oki.108.36.t1	720.738	9.59251	28	6530	0.921574	0.0816508	0.00020537	Cramped chromatin regulator homolog 1	CRAMP1
Apla|oki.108.8.t1	1907.87	15.8224	39	1280	1.36345	0.0194437	2.00608e-05	Ubinuclein	UBN2
Apla|oki.108.58.t1	471.618	4.94913	8	4334	0.787128	0.0160014	1.45055e-05	Putative translation machinery-associated protein 20
Apla|oki.108.40.t1	122.263	0.98606	2	16219	0.638905	0	0	GIY-YIG domain-containing protein (Fragment)
Apla|oki.108.10.t1	659.808	55.6767	99	27531	0.884841	0.0583141	0.000551736	PAB-dependent poly(A)-specific ribonuclease subunit PAN3	PAN3
Apla|oki.108.53.t1	587.627	47.9741	100	35014	0.844027	0.0358012	7.31597e-05	Alpha-N-acetylgalactosaminidase	NAGA
Apla|oki.108.38.t1	4018.73	2.12345	4	30	2.22692	0.0555231	1.23357e-05	Selenoprotein J
Apla|oki.108.6.t1	1752.48	3.52558	8	314	1.29383	0.00535232	1.32549e-06	Platelet-derived growth factor subunit A
Apla|oki.108.54.t1	560.002	46.173	97	37378	0.840588	0.050128	0.000943338	Heart and neural crest derivatives expressed transcript 1	HAND1
Apla|oki.108.46.t1	159.923	5.16335	11	52071	0.710896	0.107408	2.70676e-06	Integrase catalytic domain-containing protein (Fragment)
Apla|oki.108.7.t1	254.76	1.23748	3	5604	0.694139	0.00421722	1.3512e-07	Alpha-carbonic anhydrase domain-containing protein
Apla|oki.108.49.t1	854.62	52.9268	94	15600	0.964201	0.061041	3.68048e-05	Soluble guanylyl cyclase alpha subunit	GUCY1A2
Apla|oki.108.9.t1	1661.35	40.0892	93	4069	1.2711	0.0312353	3.34738e-05	UDP-N-acetylglucosamine--peptide N-acetylglucosaminyltransferase subunit isoform A
Apla|oki.108.16.t1	629.637	53.1036	99	30212	0.911386	0.131154	0.000985463	Iduronate 2-sulfatase	IDS
Apla|oki.108.34.t1	118.736	1.51022	3	25807	0.637494	0	0	Endo/exonuclease/phosphatase domain-containing protein
Apla|oki.108.1.t1	673.44	24.8495	55	14642	0.871339	0.0225675	0.000142953	HECT and RLD domain containing E3 ubiquitin protein ligase 2	HERC2
Apla|oki.108.56.t1	487.756	9.15972	24	12163	0.945121	0.301212	0.0187864	dCMP deaminase
Apla|oki.108.60.t1	2320.48	41.3464	88	1981	1.53862	0.0385304	0.000178217	Nuclear pore complex protein Nup98-Nup96	NUP98
Apla|oki.108.55.t1	1133.32	36.8796	67	6322	1.07809	0.065581	9.65061e-05	F-box only protein 8	FBXO8
Apla|oki.108.48.t1	865.774	57.1638	96	15517	0.971665	0.0667074	4.0561e-05	Soluble guanylyl cyclase beta subunit	GUCY1B1
Apla|oki.108.39.t1	460.199	34.6669	93	52771	0.801952	0.0525889	2.53519e-05	Ubiquitin carboxyl-terminal hydrolase
Apla|oki.108.15.t1	595.678	16.0367	36	12192	0.834752	0.0122276	2.2856e-05	Amyloid beta precursor protein binding family B member 2
Apla|oki.108.37.t1	3312.03	42.0162	73	807	1.94992	0.0662353	0.000258052	Ankyrin repeat domain-containing protein 50	ANKRD50
Apla|oki.108.4.t1	862.423	10.2431	20	3256	0.938606	0.00686027	4.65895e-05	Putative Heat shock chaperonin-binding, acetyltransferase A, auxiliary subunit
Apla|oki.108.20.t1	1814.67	22.0093	46	1678	1.3327	0.0317329	0.000754077	LPS-responsive vesicle trafficking, beach and anchor containing	NBEA
Apla|oki.108.17.t1	3814.96	16.442	29	240	2.13869	0.0428408	1.3129e-05	Mitochondrial substrate carrier	SLC25A43
Apla|oki.108.18.t1	4780.67	27.9483	49	260	2.52345	0.0399629	7.08352e-07	UFM1-specific peptidase 2, transcript variant X2	UFSP2
Apla|oki.108.26.t1	3395.16	29.2229	56	587	1.96163	0.0255938	2.14877e-05	LPS-responsive vesicle trafficking, beach and anchor containing	LRBA
Apla|oki.108.5.t1	1.57612e-09	0.566179	1	4816	0.634045	0.0831031	1.49887e-06	CYCLIN domain-containing protein
Apla|oki.108.41.t1	323.98	20.1439	46	52774	0.748969	0.0554276	1.12016e-05	Ubiquitin carboxyl-terminal hydrolase	USP38
Apla|oki.108.3.t1	1725.99	53.0304	97	3938	1.34355	0.118822	0.00907325	Sarcalumenin	SRL
Apla|oki.109.20.t1	1.80365e-07	0.485777	1	51529	0.62276	0.0618117	1.1513e-07	Glutamine synthetase
Apla|oki.109.12.t1	3.05058e-13	0.389822	1	67	0.599236	0.0174256	2.13573e-06	D2 dopamine receptor (Fragment)
Apla|oki.109.5.t1	602.61	19.9284	43	14271	0.8477	0.0314255	1.0025e-05	nuclear mitotic apparatus protein 1
Apla|oki.109.61.t1	628.084	43.8903	93	28525	0.891993	0.0957695	7.03685e-05	Tubulin epsilon chain
Apla|oki.109.58.t1	227.587	15.6147	33	77147	0.71872	0.0711042	1.17409e-06	N-ethylmaleimide-sensitive factor a
Apla|oki.109.56.t1	255.747	21.5963	43	79657	0.718476	0.0493901	5.11424e-06	N-ethylmaleimide sensitive factor, vesicle fusing ATPase	NSF
Apla|oki.109.19.t1	68.4349	0.961072	2	51529	0.621266	0.00734282	2.73535e-08	Glutamine synthetase
Apla|oki.109.46.t1	254.736	1.00334	2	3728	0.758066	0.12485	6.60508e-05	Transmembrane protein 246
Apla|oki.109.11.t1	1.33195e-14	0.394257	1	14	0.592542	0.00479563	1.6917e-06	Neuropeptide FF receptor 2-like
Apla|oki.109.52.t1	6.79568e-15	0.536624	1	8	0.598959	0.0169032	2.31456e-07	Putative tripartite motif-containing protein 2-like
Apla|oki.109.42.t1	2.11938e-10	0.403127	1	1766	0.590902	0.00170243	2.10716e-08	G-protein coupled receptor
Apla|oki.109.63.t1	1183.16	4.01985	10	866	1.10401	0.0768793	0.000138578	PiggyBac transposable element-derived protein 4
Apla|oki.109.29.t1	4331.06	20.2727	42	271	2.34282	0.0384742	5.44585e-06	LOW QUALITY PROTEIN: tetratricopeptide repeat protein 6	TTC6
Apla|oki.109.4.t1	785.401	32.2434	79	15434	0.928638	0.0461772	0.000192313	PMS1 postmeiotic segregation increased 1 (S. cerevisiae)	PMS1
Apla|oki.109.54.t1	2.37359e-11	0.4104	1	591	0.611962	0.041437	2.15832e-07	Gag-pol fusion polyprotein (Fragment)
Apla|oki.109.39.t1	825.982	44.9262	88	15509	1.05379	0.251691	0.000102719	Mitochondrial import receptor subunit tom70
Apla|oki.109.2.t1	1929.81	2.72778	7	228	1.36874	0.012862	3.34377e-05	BMP and activin membrane-bound inhibitor homolog	BAMBI
Apla|oki.109.26.t1	396.3	58.4357	97	74827	0.812734	0.121158	3.73487e-05	Thioredoxin domain-containing protein 9 ATP-binding protein associated with cell differentiation	TXNDC9
Apla|oki.109.18.t1	3732.61	17.4285	35	301	2.08894	0.011123	1.49931e-05	centrosomal protein of 135 kDa	TSGA10
Apla|oki.109.13.t1	452.118	43.5111	98	57462	0.832092	0.115521	0.000928538	Iduronate sulfatase	IDS
Apla|oki.109.28.t1	2284.11	23.7643	50	1162	1.51993	0.0307272	1.62672e-05	Carboxypeptidase B	MRPL28
Apla|oki.109.60.t1	145.289	1.91279	6	34367	0.65505	0.0130835	4.55769e-07	Reverse transcriptase domain-containing protein (Fragment)	TY3B-I
Apla|oki.109.8.t1	1.16621e-12	0.44028	1	131	0.630372	0.0761733	8.8349e-08	Cation-dependent mannose-6-phosphate receptor
Apla|oki.109.7.t1	513.878	42.5497	93	42483	0.849731	0.102226	1.98354e-05	Phosphoglycerate dehydrogenase
Apla|oki.109.55.t1	6.79568e-15	0.399145	1	5	0.597338	0.0138458	2.14248e-06	Putative piggyBac transposable element-derived protein 4
Apla|oki.109.38.t1	882.806	43.2328	100	15509	1.0138	0.133353	6.14307e-05	Mitochondrial import receptor subunit tom70	RNF14
Apla|oki.109.9.t1	1319	34.6976	52	3623	1.1316	0.0264215	8.23948e-06	TOG domain-containing protein (Fragment)	SF3B1
Apla|oki.109.1.t1	354.93	2.34965	8	7631	0.732516	0.00102637	1.25489e-07	A disintegrin and metalloproteinase with thrombospondin motifs 20 isoform X2
Apla|oki.109.25.t1	370.233	7.46908	19	16519	0.739246	0.00217553	3.95158e-06	Ice nucleation protein inaU
Apla|oki.109.6.t1	2635.98	11.8152	23	394	1.69091	0.0876778	0.00248333	coiled-coil domain-containing protein 173	CCDC173
Apla|oki.109.10.t1	1831.46	46.7938	94	3394	1.35773	0.0662863	0.000411556	Protein involved in high osmolarity signaling pathway	NOM1
Apla|oki.109.24.t1	1455.42	30.7048	53	3032	1.19014	0.03389	0.000349053	Myotubularin	MTMR8
Apla|oki.109.57.t1	2830.74	25.663	47	711	1.73802	0.0296775	6.30638e-07	N-ethylmaleimide-sensitive factor b
Apla|oki.109.30.t1	144.456	25.8379	49	284006	0.670813	0.0434544	1.62325e-05	Zinc finger cchc domain-containing	ZCCHC10
Apla|oki.11.88.t1	1.31254e-07	0.444504	1	43956	0.62762	0.070981	2.434e-07	Integrase catalytic domain-containing protein
Apla|oki.11.8.t1	461.152	22.195	46	26075	0.803695	0.0551594	3.3771e-07	Endonuclease/exonuclease/phosphatase family domain-containing protein 1	EEPD1
Apla|oki.11.133.t1	144.504	4.13673	9	51676	0.653858	0.0114278	1.56893e-06	Lipopolysaccharide-induced TNF factor 7
Apla|oki.11.76.t1	393.804	46.2699	94	73344	0.817154	0.131374	0.000207883	Inactive rhomboid protein 1	RHBDF2
Apla|oki.11.26.t1	2018.54	25.1769	50	1488	1.42045	0.0434559	0.000299841	N-ethylmaleimide-sensitive factor attachment protein, gamma b	NAPG
Apla|oki.11.56.t1	5042.89	13.6756	31	147	2.61475	0.0143166	0.000205528	Thromboxane A synthase	TBXAS1
Apla|oki.11.110.t1	275.733	1.51457	2	3181	0.701869	0.00297252	3.30619e-06	Histone domain-containing protein
Apla|oki.11.114.t1	4406.17	31.38	58	362	2.37001	0.0331098	1.69136e-05	Cytoplasmic phosphatidylinositol transfer protein 1	PITPNC1
Apla|oki.11.178.t1	6213.67	35.1451	66	207	3.1252	0.0938292	4.80702e-05	Aminoacyl tRNA synthetase complex interacting multifunctional protein 2	AIMP2
Apla|oki.11.188.t1	368.421	36.0171	80	71343	0.752174	0.0279342	3.06459e-06	Helicase with zinc finger domain	HELZ
Apla|oki.11.92.t1	2260.99	60.1437	98	2323	1.54565	0.0966971	5.65087e-05	Mitochondrial Rho GTPase	RHOT1
Apla|oki.11.180.t1	4545.76	20.5679	46	270	2.42486	0.0312339	0.00010681	Zinc finger protein 21
Apla|oki.11.141.t1	97.1238	1.58839	4	51277	0.642532	0.0258167	3.49965e-08	Putative DNA polymerase
Apla|oki.11.201.t1	1839.17	27.5028	60	2142	1.33352	0.0148028	0.000174911	Cystic fibrosis transmembrane conductance regulator
Apla|oki.11.28.t1	3154	21.8047	39	475	1.95639	0.197723	1.62975e-06	translocon-associated protein subunit alpha
Apla|oki.11.18.t1	639.422	31.3701	66	19569	0.85838	0.0237953	5.66435e-06	Aspartate aminotransferase	SLC38A7
Apla|oki.11.184.t1	3351.74	7.25704	14	151	1.93401	0.00625532	1.78509e-05	Sidekick cell adhesion molecule 2	SDK2
Apla|oki.11.123.t1	3005.51	44.8551	93	1246	1.80605	0.026115	0.000127549	SUZ12, polycomb repressive complex 2 subunit b
Apla|oki.11.174.t1	644.778	8.98825	27	7801	0.856964	0.0170811	2.61815e-06	Lysosomal alpha-glucosidase
Apla|oki.11.108.t1	2637.82	59.4876	94	1637	1.7184	0.138239	1.07801e-05	Actin-related protein 2/3 complex subunit	ARPC1A
Apla|oki.11.193.t1	717.421	47.7534	73	17187	0.882707	0.0108276	2.61173e-06	Plasma alpha-L-fucosidase	FUCA2
Apla|oki.11.206.t1	3004.8	31.0777	51	685	1.81176	0.0374294	6.49962e-06	Ubiquitin like modifier activating enzyme 1	UBA1
Apla|oki.11.4.t1	149.941	14.892	28	148176	0.669058	0.0360007	5.08751e-05	NACHT and WD repeat domain-containing protein 2
Apla|oki.11.159.t1	5603.02	28.8683	58	224	2.85322	0.0415366	1.45591e-05	Growth factor receptor-bound protein 2-B
Apla|oki.11.46.t1	5483.25	39.5247	64	258	2.80031	0.0321022	4.85766e-05	N6-adenosine-methyltransferase catalytic subunit	METTL3
Apla|oki.11.120.t1	374.425	57.0639	99	85361	0.823054	0.157135	9.76032e-05	Peptidylprolyl isomerase	FKBP12
Apla|oki.11.183.t1	2195.93	58.503	98	2460	1.52757	0.111701	1.54208e-05	Endonuclease III homolog	NTHL1
Apla|oki.11.60.t1	946.286	31.5686	81	10904	0.977445	0.0168498	3.0751e-05	Amiloride-sensitive sodium channel subunit delta
Apla|oki.11.70.t1	2158.14	5.23607	10	259	1.45643	0.00598418	9.21315e-06	Notch homolog Scalloped wings
Apla|oki.11.6.t1	1090.81	38.1377	56	5706	1.03797	0.0219691	6.13205e-06	Adenine nucleotide translocase
Apla|oki.11.19.t1	4924.37	1.12745	2	7	2.58381	0.0454101	2.36541e-05	Putative histamine N-methyltransferase A
Apla|oki.11.215.t1	259.546	29.1996	48	86349	0.708549	0.0277931	2.87803e-06	ATP-binding cassette sub-family D member 2	ABCD2
Apla|oki.11.96.t1	4720.03	13.87	42	226	2.4881	0.0190262	1.10405e-06	zinc finger ZZ-type and EF-hand domain-containing protein 1	ZZEF1
Apla|oki.11.208.t1	411.105	26.187	51	36476	0.791575	0.070061	1.21151e-05	Isoleucyl-tRNA synthetase	IARS
Apla|oki.11.186.t1	4632.87	34.3783	57	322	2.45825	0.0284929	2.02723e-06	Cytochrome c oxidase assembly
Apla|oki.11.74.t1	4334.53	25.0538	47	303	2.33019	0.0120335	3.33536e-05	Pleckstrin homology domain-containing family O member 1	NPRL3
Apla|oki.11.45.t1	815.906	44.1048	98	17799	0.937815	0.040475	6.2429e-05	Thymocyte selection-associated high mobility group box protein TOX	TOX3
Apla|oki.11.38.t1	111.322	3.89306	9	86975	0.635507	0.00184528	7.06219e-07	Tripartite motif containing 45	TRIM56
Apla|oki.11.221.t1	6.79568e-15	0.497844	1	4	0.592536	0.00478478	1.81654e-06	Putative beta-1 adrenergic receptor-like
Apla|oki.11.22.t1	519.64	35.9547	64	28713	0.832731	0.0658013	1.47082e-05	Thioesterase/thiol ester dehydrase-isomerase	ACOT8
Apla|oki.11.103.t1	5751.62	1.39698	3	11	2.90535	0.0277452	3.2587e-05	Putative bone morphogenetic protein antagonist noggin
Apla|oki.11.94.t1	902.932	48.3095	94	13965	1.01443	0.119345	0.000190127	E3 ubiquitin-protein ligase	SMURF2
Apla|oki.11.195.t1	792.659	53.2768	85	16383	0.912721	0.0106738	3.75965e-06	Plasma alpha-L-fucosidase	FUCA2
Apla|oki.11.104.t1	1907.14	22.69	91	3001	1.3901	0.0702209	0.00131663	LOW QUALITY PROTEIN: BAH and coiled-coil domain-containing protein 1	BAHCC1
Apla|oki.11.107.t1	1028.65	2.2448	4	454	1.01075	0.0175236	3.61662e-05	Eukaryotic elongation factor 2 kinase
Apla|oki.11.24.t1	468.202	9.92512	20	11064	0.788009	0.0202415	1.51439e-06	Acyl-CoA thioesterase II	TESB
Apla|oki.11.71.t1	1870.14	4.96599	10	345	1.34063	0.00485425	4.66292e-06	Notch receptor 3
Apla|oki.11.155.t1	4162.51	0.996757	2	14	2.2568	0.00338843	4.94907e-06	Secreted seminal-vesicle Ly-6 protein 1-like
Apla|oki.11.212.t1	421.779	29.6108	67	45417	0.792365	0.0634955	2.59195e-05	Xanthine dehydrogenase oxidase	XDH
Apla|oki.11.152.t1	3205.69	20.2116	38	448	1.8938	0.0406063	1.8794e-05	Mitochondrial ribosomal protein S7	MRPS7
Apla|oki.11.176.t1	4311.96	25.1229	50	326	2.32588	0.020906	0.000580495	Zinc phosphodiesterase ELAC protein 2	ELAC2
Apla|oki.11.87.t1	1.31254e-07	0.447387	1	43956	0.599761	0.0184164	6.31514e-08	Integrase catalytic domain-containing protein
Apla|oki.11.139.t1	441.754	5.60953	11	6784	0.777628	0.0206149	6.0338e-06	Aquaporin
Apla|oki.11.132.t1	4877.91	19.2914	35	178	2.56868	0.0518954	0.00073038	Apoptosis inhibitor survivin
Apla|oki.11.9.t1	1217.05	52.2981	83	6793	1.17359	0.182576	2.77196e-05	Septin-type G domain-containing protein	2022-09-07
Apla|oki.11.10.t1	131.349	20.878	49	342116	0.64441	0.0035283	4.04102e-05	A disintegrin and metalloproteinase with thrombospondin motifs adt-2
Apla|oki.11.53.t1	2777.39	22.8065	61	958	1.70629	0.0100693	1.10612e-05	LOW QUALITY PROTEIN: hydrocephalus-inducing protein homolog	HYDIN
Apla|oki.11.69.t1	556.493	30.8566	72	28156	0.840487	0.0526214	1.42112e-05	Transmembrane protease serine 11B
Apla|oki.11.50.t1	1485.65	29.9057	54	2958	1.20955	0.0477214	1.55293e-05	ER lumen protein-retaining receptor	METTL9
Apla|oki.11.217.t1	1161.96	32.2302	63	5657	1.09412	0.0742093	0.000449087	SHQ1, H/ACA ribonucleoprotein assembly factor	SHQ1
Apla|oki.11.129.t1	766.933	59.773	99	20391	0.978411	0.154026	0.000232671	Thymidine kinase, cytosolic	TK1
Apla|oki.11.192.t1	707.643	44.2029	72	17430	0.88629	0.0249675	1.27284e-05	Plasma alpha-L-fucosidase
Apla|oki.11.190.t1	248.425	6.79061	17	33040	0.791058	0.191863	1.67315e-05	Cyclic nucleotide-binding domain-containing protein 2
Apla|oki.11.112.t1	511.246	16.9196	22	10085	0.808166	0.0257877	2.31707e-05	Histone
Apla|oki.11.32.t1	139.869	2.60335	7	43373	0.695498	0.0934631	0.000773374	FHA domain-containing protein (Fragment)	NBN
Apla|oki.11.138.t1	4017.87	25.445	52	390	2.21141	0.0269015	9.86465e-05	Excision repair cross-complementing rodent repair deficiency, complementation group 6	ERCC6
Apla|oki.11.27.t1	4624.79	23.6127	56	317	2.45843	0.0349296	0.0001241	suppressor of cytokine signaling 6	SOCS6
Apla|oki.11.158.t1	5531.87	30.8186	53	210	2.80941	0.0125708	2.92559e-05	Downstream of receptor kinase	SEM-5
Apla|oki.11.117.t1	5556.47	34.0383	55	216	2.82541	0.0241855	5.09925e-05	cilia- and flagella-associated protein 52	CFAP52
Apla|oki.11.75.t1	603.651	51.57	91	30207	0.901071	0.13134	3.74435e-05	N-methylpurine DNA glycosylase
Apla|oki.11.156.t1	1861.45	2.68937	6	210	1.35345	0.0356051	2.99523e-06	Ribosomal RNA-processing protein 17
Apla|oki.11.23.t1	407.75	38.0908	67	48825	0.780894	0.0524401	1.12853e-05	Thioesterase/thiol ester dehydrase-isomerase	ACOT8
Apla|oki.11.205.t1	249.686	20.0552	47	90972	0.787787	0.18474	3.20322e-05	F-box only protein 7	FBXO7
Apla|oki.11.202.t1	1188.23	43.5679	85	7288	1.14742	0.154938	0.000702216	Fibrinogen C domain-containing protein 1
Apla|oki.11.140.t1	1956.37	9.03788	27	854	1.37652	0.00749674	5.35768e-05	Deleted in malignant brain tumors 1
Apla|oki.11.73.t1	4525.17	14.15	26	154	2.40556	0.0103572	1.0668e-06	Cytochrome P450 family 1 subfamily A polypeptide 1
Apla|oki.11.177.t1	3614.38	13.0163	41	380	2.04435	0.01622	9.67673e-06	Bromodomain PHD finger transcription factor	BPTF
Apla|oki.11.51.t1	1358.13	23.9995	42	2758	1.1604	0.0512114	2.58282e-05	Ectonucleoside triphosphate diphosphohydrolase 3	RPL14
Apla|oki.11.187.t1	3720.49	8.52424	29	254	2.08556	0.0138977	6.48675e-05	RB binding protein 6, ubiquitin ligase	RBBP6
Apla|oki.11.98.t1	193.708	1.45223	3	9503	0.68633	0.0355601	2.5187e-07	Peptidase inhibitor 16
Apla|oki.11.213.t1	296.72	51.1827	97	133248	0.848416	0.263638	3.53897e-06	Sodium- and chloride-dependent glycine transporter 2	SLC6A5
Apla|oki.11.130.t1	764.135	17.2809	34	7027	0.928745	0.0623794	0.00146672	coiled-coil domain-containing protein 96	CCDC96
Apla|oki.11.3.t1	9.81296e-14	0.477779	1	38	0.591102	0.00208005	1.05437e-07	Divergent protein kinase domain 1C
Apla|oki.11.115.t1	2255.67	2.45476	5	119	1.4938	0.0028879	1.30296e-07	Phosphatidylinositol transfer protein cytoplasmic 1
Apla|oki.11.175.t1	557.048	6.88512	14	5428	0.85832	0.0858403	0.000275621	Nuclear movement protein nudC
Apla|oki.11.37.t1	9.66346e-10	0.530673	1	3771	0.597409	0.0139801	1.64143e-06	CUB domain-containing protein
Apla|oki.11.25.t1	883.722	46.378	92	14221	0.983152	0.0748015	0.000921073	Phosphoinositide phospholipase C	MEAK7
Apla|oki.11.121.t1	3.62142e-13	0.578273	1	73	0.608907	0.0356734	4.3566e-06	HAUS augmin-like complex subunit 2
Apla|oki.11.199.t1	981.437	11.0414	29	3616	1.05817	0.142629	5.14039e-05	Carbohydrate sulfotransferase	CHST14
Apla|oki.11.47.t1	2333.63	42.9766	97	2156	1.54067	0.0324773	0.00025852	Nuclear factor of activated T cells	NFAT5
Apla|oki.11.182.t1	2115.15	38.024	61	1652	1.45823	0.0418281	1.43541e-05	Phosphoribosyl pyrophosphate synthetase-associated protein 2
Apla|oki.11.135.t1	2651.14	31.4049	45	776	1.67531	0.046863	0.000580643	dedicator of cytokinesis protein 4 isoform X10	RPL38
Apla|oki.11.218.t1	3678.31	23.8609	38	340	2.06917	0.0147724	0.000918104	Transmembrane BAX inhibitor motif-containing protein 4
Apla|oki.11.59.t1	925.087	61.7766	94	13315	0.987521	0.0518566	0.00010184	26S proteasome non-ATPase regulatory subunit 12	PSMD12
Apla|oki.11.157.t1	4285.03	37.2755	63	416	2.32457	0.0387654	0.000533423	TATA-binding protein-associated factor	BTAF1
Apla|oki.11.131.t1	3243.45	21.0455	40	460	1.98748	0.188659	0.00539898	Coiled-coil domain-containing protein 96	CCDC96
Apla|oki.11.151.t1	191.2	56.1693	94	310411	0.716119	0.0936581	1.96216e-05	Casein kinase 1 epsilon
Apla|oki.11.29.t1	261.035	28.6053	49	87124	0.713815	0.0366052	1.10835e-06	Cysteine and histidine-rich protein 1-B	CYHR1
Apla|oki.11.16.t1	378.488	33.4695	65	54979	0.770642	0.0551826	2.57658e-05	Aspartate aminotransferase	SLC38A7
Apla|oki.11.72.t1	469.844	14.324	28	15299	0.787403	0.01786	2.45451e-06	Tyrosine-protein kinase	CYP1C2
Apla|oki.11.122.t1	1201.23	21.5747	44	3693	1.11994	0.0932656	0.000954127	Histone H1, early embryonic
Apla|oki.11.153.t1	982.028	5.76755	16	2010	0.986768	0.00746536	2.53376e-06	Phosphatidylinositol-specific phospholipase C	TMEM94
Apla|oki.11.196.t1	4189.7	32.1089	52	359	2.28032	0.0272373	3.21586e-06	WD repeat domain phosphoinositide-interacting protein 2	WIPI2
Apla|oki.11.109.t1	447.249	50.3986	89	53854	0.864916	0.181158	0.000134106	thiosulfate sulfurtransferase
Apla|oki.11.49.t1	253.488	51.9513	98	184362	0.704513	0.0247466	0.000130218	Hypoxanthine-guanine phosphoribosyltransferase	NUDT7
Apla|oki.11.31.t1	2816.01	25.2624	80	1210	1.74543	0.0547633	1.94581e-05	Piezo-type mechanosensitive ion channel component	PIEZO2
Apla|oki.11.194.t1	723.122	49.231	75	17380	0.889238	0.0188471	7.611e-06	Plasma alpha-L-fucosidase	FUCA2
Apla|oki.11.2.t1	3764.7	23.2814	38	325	2.10662	0.0202608	6.8536e-05	Hepatocyte nuclear factor 4 alpha
Apla|oki.11.191.t1	9.33164e-08	0.413817	1	37062	0.612655	0.0427451	9.99464e-07	BHLH domain-containing protein
Apla|oki.11.207.t1	970.029	59.5802	98	12623	1.06426	0.162734	1.7236e-05	Calcium-transporting ATPase
Apla|oki.11.95.t1	5604.34	36.7348	65	251	2.85119	0.0367116	1.48461e-06	CMP-sialic acid transporter	SLC35A1
Apla|oki.11.81.t1	240.926	21.7009	61	126975	0.713887	0.0519181	1.66315e-05	Retrovirus-related Pol polyprotein from transposon gypsy	POL
Apla|oki.11.116.t1	2200.91	31.9858	62	1549	1.62775	0.296554	0.0107251	Autophagy-related protein 12
Apla|oki.11.64.t1	3.05425e-12	0.487297	1	212	0.678071	0.16617	4.87078e-05	Craniofacial development protein 2
Apla|oki.11.7.t1	1738.15	25.7797	49	1965	1.30259	0.032687	2.91422e-06	Malonyl-CoA/methylmalonyl-CoA synthetase	ACSF3
Apla|oki.110.29.t1	1716.1	46.6681	97	3989	1.30471	0.0533094	0.000662389	PDZ ligand of neuronal nitric oxide synthase protein C-terminal
Apla|oki.110.49.t1	291.241	55.0443	95	135429	0.845913	0.26305	3.45218e-06	Sodium- and chloride-dependent glycine transporter 2	SLC6A5
Apla|oki.110.53.t1	190.492	60.0817	93	309761	0.750076	0.158262	1.08244e-05	LOW QUALITY PROTEIN: cyclin-dependent kinase 9	CDK9
Apla|oki.110.21.t1	554.358	23.5787	51	20076	0.840472	0.0542024	5.85431e-05	Golgi-associated plant pathogenesis-related protein 1
Apla|oki.110.17.t1	608.022	55.7339	100	32782	0.879531	0.0872893	0.00294686	Mitochondrial ribosome recycling factor	MRRF
Apla|oki.110.47.t1	3563.89	2.20925	4	38	2.03574	0.038081	5.3192e-06	Ankyrin repeat domain-containing protein 45
Apla|oki.110.35.t1	1229.45	39.9749	70	5616	1.099	0.0324845	0.000327133	Outer dense fiber of sperm tails 2	ODF2
Apla|oki.110.10.t1	3255.7	23.9778	50	569	1.90088	0.0162163	0.000215321	Vav guanine nucleotide exchange factor 2
Apla|oki.110.19.t1	209.096	3.86346	8	22026	0.678094	0.00840608	1.22335e-06	Related to PRY1-strong similarity to the plant PR-1 class of pathogen related proteins
Apla|oki.110.4.t1	174.185	3.8204	10	39368	0.661999	0.00438678	1.05817e-07	Endoglucanase
Apla|oki.110.32.t1	165.758	6.01463	15	65742	0.720256	0.120664	1.0637e-05	Reverse transcriptase domain-containing protein (Fragment)
Apla|oki.110.6.t1	2773.04	1.59459	4	63	1.70215	0.00553728	1.649e-07	Adhesion G protein-coupled receptor D2
Apla|oki.110.33.t1	687.223	27.0383	50	12706	0.877058	0.0229571	0.000105407	C-abl oncogene 1, non-receptor tyrosine kinase	EXOSC2
Apla|oki.110.11.t1	237.467	25.3228	80	170533	0.69888	0.0262132	7.86964e-06	Serine-type peptidase activity; peptidase activity; serine-type endopeptidase activity
Apla|oki.110.44.t1	828.985	6.92939	14	2467	0.925805	0.00794382	1.27775e-05	Fibropellin-1
Apla|oki.110.18.t1	408.606	7.04319	24	17026	0.776241	0.0430116	0.000136781	Large proline-rich protein BAG6
Apla|oki.110.5.t1	258.45	5.80309	11	19939	0.74361	0.094773	3.61453e-05	Palmitoyltransferase
Apla|oki.110.9.t1	6743.83	7.32015	12	32	3.2914	0.00729436	9.40499e-05	SPOUT domain-containing methyltransferase 1	SPOUT1
Apla|oki.110.22.t1	594.019	25.9719	59	20124	0.858267	0.0578462	7.11294e-05	Golgi-associated plant pathogenesis-related protein 1
Apla|oki.110.31.t1	531.663	56.6677	92	39433	0.852689	0.0943791	0.000162064	Valyl-tRNA synthetase	VARS
Apla|oki.110.52.t1	509.547	30.9648	64	29730	0.803287	0.0178543	0.000248006	Ras-specific guanine	RALGPS2
Apla|oki.110.41.t1	4.98161e-08	0.366401	1	27078	0.60595	0.0300949	3.36724e-07	Endolytic murein transglycosylase
Apla|oki.110.50.t1	290.735	51.1229	95	135423	0.842482	0.256958	3.40815e-06	Transporter
Apla|oki.110.3.t1	1103.52	3.8254	13	1222	1.03334	0.00363315	6.68003e-07	EGF containing fibulin extracellular matrix protein 1
Apla|oki.110.42.t1	3522.79	6.91032	13	127	2.00236	0.00612842	5.12166e-07	Cytochrome P450 family 2 subfamily U member 1	CYP2U1
Apla|oki.110.36.t1	1.74468e-09	0.459316	1	5067	0.59	0	0	THAP-type domain-containing protein
Apla|oki.110.14.t1	2.99067e-08	0.529514	1	20980	0.648653	0.110665	4.63927e-06	Hexosyltransferase
Apla|oki.110.1.t1	769.432	10.6483	25	5110	0.899606	0.00345867	5.72467e-06	Novel protein (Might be pseudogene or just a novel transcript)
Apla|oki.110.46.t1	323.6	29.1756	42	48609	0.745407	0.0489932	1.88539e-05	Kelch protein diablo	KLHL20
Apla|oki.110.7.t1	439.772	11.6754	29	17884	0.788197	0.0420511	4.32349e-05	Rab-GAP TBC domain-containing protein (Fragment)
Apla|oki.110.23.t1	6.79568e-15	0.553113	1	2	0.590494	0.000931749	2.47689e-08	Putative carboxyl-terminal PDZ ligand of neuronal nitric oxide synthase protein (Fragment)
Apla|oki.110.15.t1	7787.47	1.57453	5	7	3.7148	0.018509	7.48465e-08	transcriptional protein SWT1-like isoform X5	LOC108280057
Apla|oki.110.37.t1	127.458	2.53523	6	44218	0.641443	0.000867059	2.92867e-07	Collagen type XXVIII alpha 1 chain
Apla|oki.110.20.t1	544.811	19.4369	40	16307	0.816342	0.0158774	0.000109408	Synaptotagmin
Apla|oki.111.58.t1	191.861	0.896655	2	6590	0.666745	0	0	UDP-glucuronosyltransferase
Apla|oki.111.7.t1	704.942	39.4992	88	21455	0.959815	0.165678	0.00144523	Amine sulfotransferase
Apla|oki.111.50.t1	3398.96	0.948352	2	21	1.95743	0.0148074	2.60283e-06	Down syndrome cell adhesion molecule homolog
Apla|oki.111.71.t1	1063.1	2.05547	5	536	1.01773	0.00470343	3.70185e-07	adhesion G-protein coupled receptor D1 isoform X2
Apla|oki.111.79.t1	1671.24	5.29571	12	507	1.26347	0.00938135	1.96353e-06	Dynein beta chain, flagellar outer arm
Apla|oki.111.76.t1	551.303	58.7082	98	39011	0.85591	0.0856285	0.000263308	Nescient helix loop helix 2
Apla|oki.111.72.t1	1.33194e-10	0.611582	1	1400	0.593652	0.00689067	1.15209e-06	Sushi domain-containing protein
Apla|oki.111.6.t1	712.727	43.121	90	21404	0.961132	0.162301	0.0010645	Sulfotransferase sult
Apla|oki.111.61.t1	506.986	30.6894	58	27117	0.802279	0.0178944	6.79548e-06	Longer ecdysteroid-phosphate phosphatase	UBASH3B
Apla|oki.111.64.t1	502.631	40.2334	81	38791	0.807105	0.0302886	4.67972e-06	Erg potassium channel
Apla|oki.111.46.t1	661.61	13.1033	27	7473	0.859953	0.0100056	0.000304054	DIX domain containing 1	DIXDC1
Apla|oki.111.8.t1	743.808	46.8033	100	21877	0.995602	0.203908	0.000399482	Aryl sulfotransferase	SULT1C2
Apla|oki.111.55.t1	3166.91	10.36	26	314	1.86134	0.00863113	1.0815e-05	Encephalopsin
Apla|oki.111.19.t1	84.3757	1.30818	3	51037	0.625773	0.00381677	4.26531e-08	J domain-containing protein (Fragment)
Apla|oki.111.41.t1	882.555	5.99321	14	2174	0.966148	0.0436305	7.58555e-05	PiggyBac transposable element-derived protein 4	PGBD4
Apla|oki.111.42.t1	457.992	11.9973	24	13783	0.793814	0.0388999	4.74443e-06	Gamma-butyrobetaine dioxygenase	BBOX1
Apla|oki.111.75.t1	645.389	2.40536	6	1648	0.85763	0.0178748	2.70835e-05	Mediator of RNA polymerase II transcription subunit 19
Apla|oki.111.67.t1	978.413	5.64123	11	1390	0.985412	0.007635	7.09566e-06	DNA-directed RNA polymerases I, II, and III subunit RPABC3
Apla|oki.111.2.t1	1219.59	3.44693	9	697	1.07855	0.00133763	2.90988e-06	Cytadherence high molecular weight protein 2
Apla|oki.111.39.t1	2.09239e-09	0.470327	1	5549	0.59	0	0	C2H2-type domain-containing protein (Fragment)
Apla|oki.111.51.t1	373.977	30.9791	71	61430	0.807276	0.127705	7.43346e-05	RNA binding motif protein 7	RBM7
Apla|oki.111.5.t1	1445.2	18.8702	38	2201	1.17943	0.0214143	9.02205e-05	Homeodomain transcription factor PaxA
Apla|oki.111.21.t1	1973.86	27.7613	51	1587	1.42559	0.0868781	2.58544e-05	Gamma-butyrobetaine dioxygenase	BBOX1
Apla|oki.111.27.t1	6.53065e-14	0.330288	1	31	0.594617	0.00871084	2.23345e-08	nuclear factor 7, brain-like
Apla|oki.111.52.t1	318.56	6.83739	14	16557	0.723511	0.0114844	1.65246e-06	1-acyl-sn-glycerol-3-phosphate acyltransferase epsilon
Apla|oki.111.59.t1	4371.16	14.6175	29	182	2.34451	0.0114093	1.42108e-06	Solute carrier family 15 (Oligopeptide transporter) member 1	SLC15A4
Apla|oki.111.25.t1	6.53065e-14	0.313729	1	31	0.596265	0.0118205	3.03076e-08	nuclear factor 7, brain-like
Apla|oki.111.3.t1	6.00466e-13	0.486899	1	94	0.592523	0.00476049	2.02463e-06	Intracellular protein transport protein USO1
Apla|oki.111.18.t1	84.4217	1.26242	3	51037	0.625907	0.00403463	4.51633e-08	J domain-containing protein (Fragment)
Apla|oki.111.26.t1	1.25795e-07	0.367106	1	43032	0.622921	0.0621147	3.91117e-07	Reverse transcriptase domain-containing protein
Apla|oki.111.36.t1	142.544	6.34356	17	100320	0.652801	0.0109122	3.24533e-06	Integrase catalytic domain-containing protein
Apla|oki.111.10.t1	728.851	39.316	95	21524	0.95836	0.14493	0.000320007	Amine sulfotransferase	SULT1C2
Apla|oki.111.44.t1	932.987	24.5565	97	13453	0.98086	0.0333278	5.62343e-05	Histone-lysine N-methyltransferase	KMT2A
Apla|oki.111.48.t1	4.95405e-14	0.423915	1	27	0.591836	0.00346362	1.952e-08	Tripartite motif containing 3
Apla|oki.112.50.t1	74.2785	0.934255	2	43956	0.626486	0.0127822	8.7662e-08	Integrase catalytic domain-containing protein
Apla|oki.112.7.t1	1212.81	54.9346	92	7569	1.09329	0.0342636	0.000173606	Nucleotide binding protein 1	NUBP2
Apla|oki.112.57.t1	2287.35	59.2035	96	2225	1.5398	0.0657718	3.98816e-06	ATP synthase subunit gamma
Apla|oki.112.2.t1	993.596	33.1489	54	6627	1.00759	0.0380258	0.0001213	DENN/MADD domain-containing 6Aa	DENND6A
Apla|oki.112.58.t1	375.762	15.2454	32	27381	0.804947	0.121961	0.000143189	Centrosomal protein of
Apla|oki.112.47.t1	6.79568e-15	0.434551	1	5	0.598798	0.0165998	2.56864e-06	Putative piggyBac transposable element-derived protein 4
Apla|oki.112.5.t1	3803.84	30.0783	53	444	2.13496	0.0441902	0.000113139	LOW QUALITY PROTEIN: laminin subunit beta-1	LAMB1
Apla|oki.112.14.t1	335.269	2.29166	5	5320	0.729469	0.0101148	2.69768e-07	LisH domain-containing protein
Apla|oki.112.8.t1	525.924	29.3925	64	28053	0.806525	0.0116101	0.000107734	Adaptor protein, phosphotyrosine interacting with PH domain and leucine zipper 1	APPL1
Apla|oki.112.43.t1	4885.38	23.9634	52	264	2.55713	0.0244858	1.02656e-06	Cyclin D binding myb like transcription factor 1	DMTF1
Apla|oki.112.9.t1	1273.72	26.0452	65	4830	1.13118	0.0597875	3.94215e-06	Gamma-tubulin complex component	TUBGCP6
Apla|oki.112.1.t1	2064.26	40.1731	94	2647	1.44295	0.0513869	0.000721175	Pre-rrna-processing protein tsr1	TSR1
Apla|oki.112.40.t1	4.1791e-08	0.441252	1	24801	0.59	0	0	CCHC-type domain-containing protein
Apla|oki.112.21.t1	1832.28	1.39876	3	108	1.32788	0.00937765	6.52184e-07	Dynein heavy chain 3, axonemal
Apla|oki.112.56.t1	2702.09	25.0124	55	912	1.68651	0.0295739	7.39061e-06	Bromodomain and PHD finger-containing protein 3	BRPF3
Apla|oki.112.15.t1	259.572	21.3122	43	77202	0.739223	0.0856482	5.90086e-05	Nucleoside diphosphate-linked moiety X motif 18
Apla|oki.112.23.t1	1735.21	1.48955	3	120	1.32462	0.0764802	3.29129e-06	dynein heavy chain 3, axonemal
Apla|oki.112.30.t1	2345.31	22.8561	51	1121	1.54282	0.0277306	4.70287e-05	Dynein heavy chain axonemal	DNAH3
Apla|oki.112.10.t1	1062.22	53.0502	100	10747	1.15063	0.255958	0.00431935	Proteasome endopeptidase complex
Apla|oki.112.27.t1	2851.09	26.2927	60	894	1.74762	0.0324283	7.88015e-05	Dynein heavy chain axonemal	DNAH3
Apla|oki.112.52.t1	168.926	29.4129	77	322527	0.674538	0.0320097	0.00014291	Tyrosine-protein kinase transforming protein SEA
Apla|oki.112.33.t1	1093.97	31.2792	61	6173	1.04835	0.0391657	8.78949e-05	Dynein heavy chain axonemal	DNAH3
Apla|oki.113.38.t1	3330.61	13.16	27	295	1.93914	0.0318657	0.000387496	Ammonium transporter Rh type A
Apla|oki.113.15.t1	4522.08	35.7869	55	326	2.4305	0.0597475	5.07061e-05	F-box only protein 11	FBXO11
Apla|oki.113.9.t1	390.291	1.44384	3	2389	0.750325	0.00794106	8.96727e-07	Lipocalin
Apla|oki.113.14.t1	4595.17	36.8495	61	350	2.45229	0.0456945	0.000206342	Intraflagellar transport protein 43	IFT43
Apla|oki.113.37.t1	3473.92	12.4362	25	251	2.01663	0.0698959	0.00090678	Fasciculation and elongation	FEZ2
Apla|oki.113.35.t1	2.773e-08	0.490256	1	20202	0.611043	0.0397044	1.82826e-06	PlsC domain-containing protein
Apla|oki.113.22.t1	666.779	16.7577	41	11181	0.890807	0.0642494	0.00218262	Metalloendopeptidase	CUBN
Apla|oki.113.12.t1	3960.45	12.8049	22	169	2.28613	0.211236	7.22332e-05	LOW QUALITY PROTEIN: spermatogenesis-associated protein 17	SPATA17
Apla|oki.113.17.t1	5978.52	20.5336	36	122	3.01085	0.0555576	1.03705e-05	EF-hand calcium-binding domain-containing protein 11	EFCAB11
Apla|oki.113.40.t1	614.656	3.64754	8	2523	0.860081	0.0456936	6.07092e-05	PiggyBac transposable element-derived protein 1	PGBD1
Apla|oki.113.26.t1	4079.14	39.5566	63	459	2.23262	0.0206881	3.27404e-05	Threonylcarbamoyladenosine tRNA methylthiotransferase	CDKAL1
Apla|oki.113.2.t1	6047.61	24.1404	45	149	3.03585	0.0501877	0.0102209	LOW QUALITY PROTEIN: usherin	USH2A
Apla|oki.113.39.t1	5838.17	7.50463	20	71	2.92991	0.00874087	0.000257209	Unc-79 homolog, NALCN channel complex subunit	UNC79
Apla|oki.113.28.t1	195.346	30.3429	49	155433	0.680445	0.0232195	3.46433e-06	Atp-binding cassette sub-family b member mitochondrial	ABCB10
Apla|oki.113.21.t1	961.101	40.3285	98	12767	1.00811	0.063454	0.00213374	Meprin A subunit beta	MEP1B
Apla|oki.113.13.t1	395.078	55.8263	97	75292	0.799801	0.0976776	4.79913e-05	Arylsulfatase A	ARSA
Apla|oki.113.34.t1	2.61225e-11	0.555402	1	620	0.627584	0.0709117	6.18236e-05	SERTA domain-containing protein
Apla|oki.113.8.t1	6.79568e-15	0.463251	1	5	0.593722	0.00702219	5.16472e-09	Autophagy-related protein 2-like B
Apla|oki.113.33.t1	416.697	5.15416	19	12120	0.757603	0.00174339	1.12277e-06	Pro-epidermal growth factor
Apla|oki.113.23.t1	868.741	54.9176	99	15886	1.06267	0.236159	0.000457254	Polypeptide N-acetylgalactosaminyltransferase
Apla|oki.113.6.t1	83.3572	0.635787	2	34906	0.688949	0.123785	2.76359e-06	Homeobox protein SMOX-4
Apla|oki.113.46.t1	486.827	12.4431	28	14320	0.797486	0.0240578	0.000224916	Kinesin motor domain-containing protein (Fragment)	KIF16B
Apla|oki.113.4.t1	6.79568e-15	0.507505	1	5	0.678154	0.166329	1.77388e-07	Putative lysosome-associated membrane glycoprotein 5
Apla|oki.113.20.t1	1197.02	22.9503	51	4295	1.09308	0.0457749	0.000350857	PID domain-containing protein (Fragment)	NUMB
Apla|oki.113.25.t1	1898.6	16.252	27	908	1.36113	0.0220516	3.83586e-05	Retinol dehydrogenase 12 (All-trans and 9-cis)
Apla|oki.113.11.t1	1022.55	27.5208	77	8784	1.01555	0.0311965	8.27221e-06	G patch domain-containing protein 2	GPATCH2
Apla|oki.113.19.t1	588.374	58.1451	100	34995	0.870514	0.0852113	0.000101143	Adenylosuccinate synthetase	ADSSL1
Apla|oki.113.1.t1	480.594	55.4243	93	48742	0.816757	0.0651237	0.000191494	Potassium channel tetramerization domain-containing 3	SHKBP1
Apla|oki.113.7.t1	4787.73	13.0398	41	216	2.52359	0.0348968	1.14142e-06	Putative cytoplasm to vacuole targeting protein (Fragment)	ATG2B
Apla|oki.114.6.t1	635.937	4.49822	9	2697	0.886783	0.0800093	0.000145768	Epididymal secretory protein E1
Apla|oki.114.24.t1	647.157	23.7864	47	13591	0.882435	0.0633444	7.05952e-06	Methylthioribose-1-phosphate isomerase
Apla|oki.114.14.t1	446.359	49.9504	91	55324	0.7836	0.0284082	7.16953e-06	Epoxide hydrolase 1	DNAJC25
Apla|oki.114.35.t1	1432.43	53.1098	100	5909	1.18131	0.0345937	5.3215e-05	Elongation of very long chain fatty acids protein 6	ELOVL6
Apla|oki.114.53.t1	5967.24	48.6766	94	320	3.09831	0.22897	0.00313397	WD repeat-containing protein 76	WDR76
Apla|oki.114.8.t1	2874.74	10.9891	20	293	1.82055	0.152171	9.15715e-07	Heme-binding protein 2	HEBP2
Apla|oki.114.49.t1	657.467	7.8831	18	5006	0.874161	0.0399504	3.14351e-05	Nuclear pore membrane glycoprotein 210	NUP210
Apla|oki.114.22.t1	2427.98	29.7597	56	1152	1.58864	0.0517746	0.00011088	SPRY domain-containing protein 3	SPRYD3
Apla|oki.114.52.t1	5029.06	21.767	49	234	2.63376	0.0606348	2.0611e-05	double-stranded RNA-specific adenosine deaminase	ADAR
Apla|oki.114.34.t1	230.133	11.2822	31	70727	0.700097	0.0340439	4.64316e-06	Cleavage and polyadenylation specificity factor subunit
Apla|oki.114.11.t1	623.536	28.1261	55	17144	0.855725	0.0307736	1.73722e-05	Splicing factor 3 subunit 1	SF3A1
Apla|oki.114.27.t1	2011.62	47.5886	86	2576	1.45035	0.105075	0.000351951	Sorting nexin 9 variant	SNX18
Apla|oki.114.9.t1	2832.08	26.2658	48	725	1.78642	0.119981	1.11875e-06	Heme-binding protein 2
Apla|oki.114.12.t1	505.622	56.8906	93	44011	0.830595	0.0723472	0.000120431	Isochorismatase domain-containing	ISOC2
Apla|oki.114.30.t1	481.047	16.0526	28	14655	0.811132	0.0541747	3.1669e-05	Bet1 golgi vesicular membrane trafficking protein like	BET1L
Apla|oki.114.20.t1	2632.1	22.4706	53	925	1.64614	0.00622301	1.67632e-05	Mega-thrombospondin
Apla|oki.114.48.t1	2216.56	46.6047	98	2419	1.49685	0.038079	0.00230223	RFX-type winged-helix domain-containing protein (Fragment)	RFX4
Apla|oki.114.10.t1	3007.06	18.9706	37	495	1.80385	0.0207941	5.03531e-06	Splicing factor 3 subunit 1	SF3A1
Apla|oki.114.23.t1	844.877	29.5242	45	7634	0.945496	0.0331036	2.0133e-05	60S ribosomal protein L12 (inferred by orthology to a human protein)	RPL12
Apla|oki.114.1.t1	467.598	1.09183	3	1664	0.811149	0.0643571	1.57243e-05	Type VII secretion protein EsaA
Apla|oki.114.57.t1	551.291	25.1164	58	22920	0.836742	0.0494815	2.27677e-05	RAS and EF-hand domain containing	RASEF
Apla|oki.114.31.t1	6013.18	1.27723	3	10	2.99656	0.00243058	6.81997e-07	Sushi domain (Scr repeat) domain protein (Fragment)
Apla|oki.114.47.t1	230.474	14.1044	43	96857	0.697792	0.0294337	0.000107211	F-box only protein 30
Apla|oki.114.26.t1	3078.11	28.0881	44	563	1.84003	0.035434	3.80143e-05	UDP-N-acetylhexosamine pyrophosphorylase UDP-N-acetylgalactosamine pyrophosphorylase
Apla|oki.114.32.t1	1547.98	57.3201	97	4909	1.24843	0.0740188	0.000464741	Eukaryotic translation initiation factor 3 subunit D	SUPT5H
Apla|oki.114.19.t1	819.49	25.8166	54	9748	0.927581	0.0184589	7.82961e-05	Short-chain dehydrogenase reductase
Apla|oki.114.45.t1	582.945	55.8614	100	35560	0.825921	0.00517445	7.03589e-08	Oxysterol-binding protein-related protein 11
Apla|oki.114.33.t1	460.177	5.93832	19	10764	0.778743	0.00881485	2.37938e-06	Zinc finger CCCH domain-containing protein 6
Apla|oki.114.36.t1	1432.44	53.9287	100	5909	1.18191	0.0357288	5.62843e-05	Elongation of very long chain fatty acids protein 6	ELOVL6
Apla|oki.114.21.t1	250.336	2.52385	6	11565	0.693972	0.00724083	5.48746e-07	Coagulation factor V
Apla|oki.114.44.t1	2.83211e-06	0.56663	1	204317	0.623036	0.0623328	6.54726e-08	MFS domain-containing protein
Apla|oki.114.13.t1	4521.25	33.3481	60	356	2.41234	0.0261038	4.24799e-05	Hexose-6-phosphate dehydrogenase/glucose 1-dehydrogenase	H6PD
Apla|oki.114.46.t1	498.657	6.67646	14	6776	0.79319	0.00703221	2.5234e-05	Adapter molecule Crk
Apla|oki.114.25.t1	1264.24	50.4801	99	7507	1.13354	0.0713728	0.000883505	Valosin containing protein interacting protein 1	VCPIP1
Apla|oki.114.7.t1	2271.81	2.10672	4	94	1.53649	0.0712442	0.000393967	Cornifelin
Apla|oki.114.17.t1	1516.12	1.15043	4	210	1.19795	0.00283512	1.47299e-06	Low density lipoprotein receptor-related protein 1Aa
Apla|oki.114.5.t1	367.369	1.54382	3	2695	0.762245	0.047729	3.67542e-05	Epididymal secretory protein E1
Apla|oki.114.37.t1	532.827	1.96924	5	2111	0.808011	0.00920828	1.83939e-05	Deleted in malignant brain tumors 1 protein (Fragment)
Apla|oki.114.51.t1	806.875	1.93337	4	742	0.918407	0.0106738	7.80149e-07	nuclear pore membrane glycoprotein 210
Apla|oki.115.42.t1	2565.34	8.4239	24	435	1.62248	0.0119626	2.362e-05	zinc finger and SCAN domain-containing protein 5B
Apla|oki.115.27.t1	808.056	22.0383	34	6301	0.920578	0.0138671	0.000272322	Polypeptide N-acetylgalactosaminyltransferase	SAP30L
Apla|oki.115.10.t1	1274.36	44.1197	97	7194	1.12039	0.0389584	2.46137e-05	Rho guanine nucleotide exchange factor 17	ARHGEF17
Apla|oki.115.41.t1	227.191	23.4688	47	110184	0.699416	0.0349672	0.000343321	NMDA receptor-regulated protein 1	NAA15
Apla|oki.115.31.t1	6335.64	25.6182	54	163	3.14287	0.0350503	0.00158503	LOW QUALITY PROTEIN: zinc finger protein GLIS2	GLIS2
Apla|oki.115.40.t1	4982.46	26.9909	68	331	2.5998	0.0316332	0.00253018	Glutathione S-transferase C-terminal domain-containing protein	SH3RF1
Apla|oki.115.11.t1	3084.41	2.11073	4	51	1.82644	0.00504684	3.84108e-07	Cysteine-rich hydrophobic domain 1
Apla|oki.115.64.t1	628.506	13.5951	29	8895	0.849876	0.0159872	3.19784e-05	Zinc finger type transcription factor MZF-3
Apla|oki.115.43.t1	682.479	21.1124	35	9110	0.885822	0.0430738	4.01058e-05	Malate synthase, glyoxysomal
Apla|oki.115.35.t1	131.665	1.43809	4	27556	0.670734	0.0529579	2.78985e-07	GRB2-associated-binding protein 1 isoform X4
Apla|oki.115.3.t1	482.007	56.6012	99	51534	0.807957	0.0474604	1.87165e-05	Eukaryotic translation initiation factor	EIF5B
Apla|oki.115.62.t1	1825.11	50.3498	99	3603	1.40211	0.154835	0.000190604	Carbohydrate sulfotransferase	CHST14
Apla|oki.115.25.t1	3498.18	37.4448	64	634	2.00673	0.0329215	0.000466815	Polymyositis/scleroderma autoantigen 1	EXOSC9
Apla|oki.115.44.t1	7139.21	28.2906	45	107	3.45212	0.01214	4.55635e-06	RAB33B, member RAS oncogene family	RAB33B
Apla|oki.115.13.t1	2624.42	17.7609	51	881	1.65352	0.0259361	0.00023531	sushi domain-containing protein 2	SNED1
Apla|oki.115.59.t1	720.17	25.0868	42	9811	0.884296	0.0117499	2.5348e-05	RNA polymerase I and III subunit D
Apla|oki.115.37.t1	2546.54	51.8405	95	1776	1.74198	0.25163	7.20852e-05	4-hydroxybenzoate polyprenyltransferase, mitochondrial	COQ2
Apla|oki.115.36.t1	217.823	10.9186	21	53425	0.73957	0.117811	3.78035e-05	CPYC type glutaredoxin
Apla|oki.115.57.t1	1628.29	36.9088	59	2698	1.27432	0.0622666	2.60933e-05	Arginyl-tRNA synthetase	RARS
Apla|oki.115.7.t1	733.849	39.7815	98	22007	0.90989	0.0497151	4.50233e-05	Eukaryotic translation initiation factor 5B	EIF5B
Apla|oki.115.48.t1	456.266	1.51332	3	1745	0.84929	0.144874	3.90855e-06	Putative conserved plasma membrane protein (Fragment)
Apla|oki.115.24.t1	551.341	51.0358	98	39065	0.859265	0.0919385	9.00687e-05	Transcription factor AP-4 (activating enhancer binding protein 4)
Apla|oki.115.51.t1	135.291	20.388	39	257394	0.649448	0.0100598	5.01641e-06	Cellulose synthase operon protein BscC
Apla|oki.115.58.t1	1570.08	3.44261	7	344	1.22108	0.00576111	6.99612e-07	Abhydrolase domain containing 18	ABHD18
Apla|oki.115.34.t1	4880.45	24.3191	46	234	2.55234	0.0191613	1.12093e-05	Calpain-D	CAPN15
Apla|oki.115.56.t1	52.7022	0.95971	2	82131	0.611618	0.00101307	4.39582e-09	RING-type domain-containing protein
Apla|oki.115.47.t1	392.929	65.8342	98	76850	0.778065	0.0582326	0.00151846	Pachytene checkpoint protein 2	TRIP13
Apla|oki.115.45.t1	700.04	58.2419	100	24735	0.941637	0.135132	2.87412e-05	Ubiquitin carboxyl-terminal hydrolase	UCHL3
Apla|oki.115.2.t1	1050.58	51.0992	71	7795	1.03749	0.0514257	3.9593e-05	KH type-2 domain-containing protein (Fragment)
Apla|oki.115.19.t1	654.067	14.7416	34	9612	0.855168	0.00668173	7.49315e-06	zinc finger and BTB domain-containing protein 49
Apla|oki.115.33.t1	1790.89	29.2744	54	2041	1.33988	0.0632027	0.00105091	Leucine-rich repeat-containing protein 59	LRRC59
Apla|oki.115.32.t1	1091.71	25.7187	44	4457	1.03161	0.00928088	3.79237e-05	Mitochondria-associated granulocyte macrophage CSF signaling molecule
Apla|oki.115.39.t1	862.629	9.72589	19	3085	1.09338	0.29874	1.36223e-05	4-hydroxybenzoate polyprenyltransferase, mitochondrial	COQ2
Apla|oki.115.26.t1	1929.69	24.5127	48	1562	1.3753	0.0253257	3.62124e-05	High mobility group box 1
Apla|oki.115.8.t1	4698.8	34.2564	61	335	2.51494	0.0855952	0.00270512	Transmembrane protein 144, transcript variant X1	TMEM144
Apla|oki.116.44.t1	472.071	50.6335	97	52725	0.789188	0.0195451	2.37235e-05	S phase cyclin A-associated protein in the endoplasmic reticulum	SCAPER
Apla|oki.116.54.t1	1146.52	20.1657	34	3126	1.05517	0.0123687	0.000105986	LIM-homeodomain transcription factor islet
Apla|oki.116.8.t1	3227.5	31.9528	66	767	1.905	0.0452825	3.98989e-06	Gamma-aminobutyric acid receptor subunit beta-4
Apla|oki.116.6.t1	1364.29	50.2684	99	6430	1.29289	0.296402	0.00428314	Anoctamin	ANO8
Apla|oki.116.5.t1	2018.89	37.7377	77	2289	1.40653	0.0169201	2.75325e-05	Transient receptor potential cation channel trpm	TRPM7
Apla|oki.116.59.t1	334.397	28.0454	65	70388	0.733018	0.0174697	1.85633e-05	Macrophage receptor with collagenous structure
Apla|oki.116.22.t1	1512.43	35.4325	59	3127	1.23616	0.07769	0.000653094	DIS3 like exosome 3'-5' exoribonuclease	DIS3L
Apla|oki.116.25.t1	449.635	26.1018	63	37564	0.793093	0.0438423	0.000134027	Retina and anterior neural fold homeobox	RAX
Apla|oki.116.4.t1	3589.66	24.7403	56	525	2.0331	0.0136555	2.84187e-05	Transient receptor potential cation channel trpm
Apla|oki.116.7.t1	3897.9	25.8628	48	383	2.15845	0.0175196	2.02067e-05	Retina ubiquilin
Apla|oki.116.33.t1	416.066	31.0292	79	55218	0.762852	0.0121227	1.31037e-05	Scavenger receptor class A member 3
Apla|oki.116.17.t1	1396.34	38.0069	85	5280	1.17319	0.0464957	0.000539145	Bromodomain and WD repeat-containing protein 1
Apla|oki.116.11.t1	5529.91	35.4575	59	234	2.81248	0.0198497	3.96452e-05	Ankyrin repeat and SOCS box-containing 7	ASB7
Apla|oki.116.40.t1	1778.03	49.9813	92	3519	1.32154	0.0383401	0.000424935	RNA polymerase II transcriptional coactivator	SUB1
Apla|oki.116.23.t1	402.183	24.4898	51	37896	0.77721	0.0496888	8.58261e-05	retina and anterior neural fold homeobox protein 2
Apla|oki.116.10.t1	959.328	32.1669	63	8232	0.997975	0.0457399	9.94082e-05	Fibrinogen and fibronectin
Apla|oki.116.27.t1	5554.18	21.8213	39	153	2.83146	0.0372127	0.0029934	Homeobox protein orthopedia B	OTP
Apla|oki.116.30.t1	1313.77	16.7778	37	2581	1.1374	0.0413051	2.91987e-06	Glycoprotein 3-alpha-L-fucosyltransferase A
Apla|oki.116.15.t1	1068.61	3.29257	8	847	1.02384	0.0120742	1.60886e-05	PiggyBac transposable element-derived protein 4	PGBD4
Apla|oki.116.21.t1	3180.07	43.584	93	1115	1.9125	0.0951132	0.00297748	TIMELESS interacting protein, transcript variant X1	TIPIN
Apla|oki.116.28.t1	1548.12	22.2919	38	1917	1.43809	0.431769	2.47171e-05	Tubulin-specific chaperone A	TBCA
Apla|oki.116.16.t1	93.8877	8.07889	18	244899	0.650297	0.0429052	9.86864e-05	PiggyBac transposable element-derived protein 4	PGBD4
Apla|oki.116.19.t1	1025.47	52.7034	90	10352	1.17503	0.32975	0.00346647	COMM domain-containing protein 10	COMMD10
Apla|oki.116.31.t1	837.228	55.2265	100	17292	0.98476	0.112961	1.5432e-05	Ribosome-releasing factor 2, mitochondrial	GFM2
Apla|oki.116.58.t1	1011.49	21.9995	57	6749	1.00246	0.0148346	1.041e-05	Collagen pro alpha-chain
Apla|oki.116.29.t1	1037.66	58.0211	96	10812	1.05713	0.0982319	0.00024289	Importin N-terminal domain-containing protein (Fragment)	IPO11
Apla|oki.116.42.t1	238.722	20.3711	36	76083	0.690382	0.00923332	1.0718e-06	Glycosyl hydrolase
Apla|oki.1164.1.t1	3836.56	2.41029	5	41	2.30141	0.333546	5.0163e-07	N-acetyl-d-glucosamine kinase isoform x1
Apla|oki.117.15.t1	3881.96	24.2715	42	338	2.14966	0.0129651	6.1267e-05	Transforming growth factor beta receptor type 3	SLC25A42
Apla|oki.117.9.t1	292.059	31.8578	58	82333	0.734112	0.0514858	5.2408e-05	RING finger protein 32	RNF32
Apla|oki.117.38.t1	1132.22	10.1566	23	2168	1.05162	0.0164608	0.000268441	DNA topoisomerase 2-binding protein 1
Apla|oki.117.29.t1	3554.51	30.6511	54	517	2.03299	0.0399579	0.000211805	Choline/Carnitine O-acyltransferase	CPT1A
Apla|oki.117.23.t1	3418.19	8.50988	19	197	1.96153	0.00801674	6.59768e-07	Tetratricopeptide repeat, ankyrin repeat and coiled-coil containing 2	TANC2
Apla|oki.117.39.t1	861.872	48.4979	97	15796	0.950042	0.028854	2.39019e-05	SWI/SNF-related matrix-associated actin-dependent regulator of chromatin subfamily E member 1
Apla|oki.117.1.t1	3442.48	16.6034	26	266	1.98101	0.0264346	5.1844e-05	Dynactin subunit 6	DCTN6
Apla|oki.117.3.t1	1317.98	49.8485	92	6415	1.17444	0.108006	0.00050374	Ceramide synthase 1	CERS1
Apla|oki.117.19.t1	924.965	17.1731	51	7023	0.992217	0.0608064	0.000198382	tight junction protein ZO-1
Apla|oki.117.2.t1	228.173	24.8329	47	108433	0.691886	0.0199862	0.00117786	LOW QUALITY PROTEIN: protein couch potato
Apla|oki.117.7.t1	298.483	42.1925	97	131019	0.735533	0.0493186	4.30235e-05	Natural killer cell triggering receptor
Apla|oki.117.5.t1	194.478	58.3777	97	310164	0.721733	0.101776	3.13414e-06	Cyclin-dependent kinase	CDK6
Apla|oki.117.13.t1	2421.24	35.1953	56	1158	1.57837	0.0374967	0.000158621	Cathepsin L protease
Apla|oki.117.40.t1	978.589	57.9393	95	12028	1.03751	0.105796	9.28598e-05	LOW QUALITY PROTEIN: sorting nexin-4	SNX4
Apla|oki.117.16.t1	2271.35	2.14902	4	94	1.51771	0.0361708	6.73102e-08	calmodulin-like protein 4
Apla|oki.117.34.t1	559.903	31.6634	50	19337	0.833845	0.0375155	4.13749e-05	Macrophage colony-stimulating factor 1	XYLB
Apla|oki.117.12.t1	2713.66	2.59561	5	82	1.67691	0.00273192	6.17376e-08	Cytochrome protein (Fragment)
Apla|oki.117.28.t1	3314.38	55.7237	97	1070	1.9586	0.0808358	6.49904e-06	Cytochrome c oxidase subunit 6A, mitochondrial
Apla|oki.117.37.t1	4097.96	39.8729	59	426	2.26088	0.0597955	2.56854e-05	Glycine amidinotransferase	GATM
Apla|oki.117.35.t1	1861.67	0.726303	2	70	1.3471	0.0234311	0.000374898	HELP domain-containing protein
Apla|oki.117.8.t1	2854.2	34.3527	53	789	1.76013	0.0536362	0.00125547	Oligodendrocyte transcription factor 2	TSN
Apla|oki.117.11.t1	4317.57	3.75516	8	52	2.31819	0.0021934	5.56581e-08	Cytochrome P450 family 2 subfamily U member 1	CYP2U1
Apla|oki.117.41.t1	1409.67	49.4561	100	6091	1.2456	0.173085	1.69663e-05	Serine/threonine-protein kinase receptor
Apla|oki.117.24.t1	2534.96	26.9886	73	1375	1.66236	0.109985	0.0038858	Amplified in osteosarcoma	OS9
Apla|oki.117.20.t1	1455.17	6.68468	16	915	1.17977	0.0145289	3.2113e-06	Zinc finger protein 26
Apla|oki.117.31.t1	409.78	64.0865	100	72072	0.782594	0.0540993	0.000477655	Signal peptidase I
Apla|oki.117.10.t1	2.69115e-12	0.440112	1	199	0.593183	0.00600608	1.829e-07	Phenylacetate 2-hydroxylase
Apla|oki.117.21.t1	2073.08	51.0729	96	2705	1.44038	0.039854	0.00101606	DNA replication licensing factor MCM9	MCM9
Apla|oki.117.18.t1	359.253	33.6991	87	80334	0.760762	0.051057	1.21901e-05	Cyclic AMP-dependent transcription factor ATF-7	CREB5
Apla|oki.117.27.t1	190.502	52.6811	93	309781	0.700521	0.0647541	8.67045e-06	LOW QUALITY PROTEIN: STE20-related kinase adapter protein alpha-like	STRADA
Apla|oki.118.17.t1	2736.35	31.421	58	938	1.69317	0.0162837	3.69024e-07	Transformation/transcription domain-associated protein isoform 2	TRRAP
Apla|oki.118.32.t1	1.31564e-13	0.349633	1	44	0.590531	0.0010012	8.35816e-09	Rho GTPase activating protein 15 (Fragment)
Apla|oki.118.22.t1	488.03	66.242	100	50832	0.871816	0.163401	7.28561e-05	Citrate synthase
Apla|oki.118.30.t1	879.175	26.6334	61	9558	0.951785	0.0190844	8.89963e-06	LOW QUALITY PROTEIN: rho GTPase-activating protein 15
Apla|oki.118.26.t1	554.238	47.4193	86	33837	0.832614	0.0394685	8.3868e-06	Potassium voltage-gated channel subfamily H member
Apla|oki.118.18.t1	263.669	25.2931	50	87040	0.697032	0.00295288	1.9819e-06	E3 ubiquitin-protein ligase ORTHRUS 1
Apla|oki.118.36.t1	1660.35	4.28491	7	308	1.26008	0.011214	4.14864e-05	Methyltransferase-like protein 6
Apla|oki.118.21.t1	3849.37	28.9656	46	376	2.13983	0.0190239	3.94945e-06	10 kDa heat shock protein, mitochondrial (inferred by orthology to a human protein)	HSPE1
Apla|oki.118.10.t1	3216.72	13.7894	27	316	1.95693	0.150998	0.0108843	grancalcin
Apla|oki.118.19.t1	527.694	0.474684	2	871	0.801078	0	0	DBF4-type domain-containing protein
Apla|oki.118.38.t1	260.788	0.734837	2	3565	0.713594	0.0363745	6.3618e-07	Retrovirus-related Pol polyprotein from transposon 17.6
Apla|oki.118.27.t1	455.331	24.8192	57	33226	0.782166	0.0189321	2.34527e-06	potassium voltage-gated channel subfamily H member 2
Apla|oki.118.35.t1	2740.16	42.7333	93	1496	1.77595	0.16947	0.00308169	ELL-associated factor 2	EAF1
Apla|oki.118.16.t1	320.9	34.4567	67	78792	0.737904	0.0368751	6.289e-06	RNA-directed DNA polymerase from mobile element jockey
Apla|oki.118.23.t1	868.894	68.5094	99	15886	0.990719	0.100303	4.14903e-05	Proteasome subunit beta	PSMB3
Apla|oki.118.4.t1	211.043	0.981854	2	5402	0.674417	0	0	BED-type domain-containing protein
Apla|oki.118.5.t1	3937.52	20.9142	39	305	2.17298	0.0150345	3.83655e-06	LOW QUALITY PROTEIN: cullin-2	CUL2
Apla|oki.118.24.t1	4882.7	32.1372	58	295	2.55654	0.0253743	0.000706521	Methyltransferase NSUN6	NSUN6
Apla|oki.118.11.t1	1321.68	52.3983	100	6935	1.2772	0.299088	0.000603741	Polypeptide N-acetylgalactosaminyltransferase	GALNT11
Apla|oki.118.1.t1	83.0723	0.967003	2	35040	0.755411	0.2494	7.45819e-06	Fe2OG dioxygenase domain-containing protein
Apla|oki.118.9.t1	5009.17	30.5668	54	261	2.61585	0.0416615	0.00523092	Aladin WD repeat nucleoporin	AAAS
Apla|oki.118.6.t1	4105.91	25.6724	49	351	2.25206	0.0371621	1.21374e-06	5'-AMP-activated protein kinase, regulatory gamma subunit
Apla|oki.118.14.t1	254.87	23.6905	49	91360	0.713007	0.0397277	0.000161674	Plexin domain-containing protein 1	PLXDC1
Apla|oki.118.20.t1	1191.68	35.5095	53	4525	1.07853	0.0223687	1.04109e-05	Heat shock protein, mitochondrial	HSPD1
Apla|oki.1183.1.t1	1337.15	15.213	33	2236	1.19229	0.127097	0.00310951	Kunitz-type proteinase inhibitor	MIG-6
Apla|oki.119.32.t1	1991.95	49.9921	97	2954	1.45146	0.12198	0.00169312	Phospholipid scramblase
Apla|oki.119.7.t1	100.172	3.43957	8	96546	0.636247	0.011657	6.47968e-07	Reverse transcriptase domain-containing protein	BX640584.1
Apla|oki.119.21.t1	674.745	52.6642	100	26609	0.929936	0.132147	2.72165e-05	Ubiquitin carboxyl-terminal hydrolase	USP5
Apla|oki.119.13.t1	649.133	51.0188	69	19854	0.878056	0.0535887	1.87761e-05	Iron-dependent fumarate hydratase	FUMA
Apla|oki.119.35.t1	3.84479e-09	0.418915	1	7522	0.602557	0.0236934	1.4919e-07	Reverse transcriptase domain-containing protein (Fragment)
Apla|oki.119.45.t1	164.908	31.2534	69	304848	0.682681	0.0504087	2.9778e-05	Carboxylic ester hydrolase
Apla|oki.119.4.t1	649.214	49.96	100	28705	0.893985	0.0835814	4.34766e-05	Arylsulfatase B	ARSJ
Apla|oki.119.39.t1	496.285	45.2066	92	45256	0.855161	0.125736	0.000317875	Integrase catalytic domain-containing protein	XRN1
Apla|oki.119.49.t1	116.766	0.903223	2	17791	0.64001	0.00623239	6.88089e-08	Retrovirus-related Pol polyprotein from transposon 17.6
Apla|oki.119.23.t1	89.7767	1.07133	2	29501	0.626808	0.00169298	1.74557e-07	Ubiquitinyl hydrolase 1
Apla|oki.119.26.t1	1135.7	23.9143	57	5356	1.07328	0.0547093	0.000167944	E3 ubiquitin-protein ligase mind-bomb	MIB1
Apla|oki.119.37.t1	4065.47	27.2986	51	374	2.23158	0.0290463	0.000175121	Myelodysplasia-myeloid leukemia factor 2
Apla|oki.119.27.t1	1.20209e-12	0.502112	1	133	0.590543	0.00102423	9.46421e-07	E3 ubiquitin-protein ligase MIB2
Apla|oki.119.30.t1	1.75057e-07	0.463659	1	50765	0.59	0	0	C2H2-type domain-containing protein
Apla|oki.119.47.t1	4.59388e-14	0.373564	1	26	0.648389	0.110167	4.08753e-06	Coiled-coil domain-containing protein 23
Apla|oki.119.34.t1	2011.48	56.5956	98	2930	1.45586	0.115532	0.00162004	Phospholipid scramblase
Apla|oki.119.10.t1	306.478	21.9694	48	61749	0.729024	0.0309624	0.00115377	Animal heme peroxidase	PXDN
Apla|oki.119.25.t1	145.368	4.08465	10	57267	0.66577	0.0332501	1.55003e-06	Reverse transcriptase
Apla|oki.119.6.t1	1.25795e-07	0.459917	1	43032	0.606444	0.0310271	1.95368e-07	Reverse transcriptase domain-containing protein
Apla|oki.119.48.t1	254.722	1.03377	2	3728	0.758069	0.124865	6.54036e-05	Transmembrane protein 246
Apla|oki.119.33.t1	343.385	41.706	93	95274	0.7545	0.051217	3.84286e-05	Carboxylic ester hydrolase
Apla|oki.119.20.t1	671.863	49.4012	99	26573	0.916942	0.109804	3.93428e-05	Ubiquitin carboxyl-terminal hydrolase	USP5
Apla|oki.119.12.t1	2106.28	1.41591	3	81	1.45245	0.0376016	0.000500582	Serine/threonine-protein kinase Genghis Khan
Apla|oki.119.46.t1	1575.54	66.1258	98	4786	1.25318	0.0621677	0.000654912	60S ribosome subunit biogenesis protein NIP7 homolog	NIP7
Apla|oki.119.36.t1	415.981	42.7303	92	64034	0.77577	0.0365576	0.000119542	Carboxylic ester hydrolase
Apla|oki.119.24.t1	2153.93	11.4123	28	721	1.45831	0.012707	3.99555e-05	E3 ubiquitin-protein ligase mind-bomb	MIB2
Apla|oki.119.44.t1	181.77	2.35092	5	18214	0.665171	0.00464622	4.24392e-07	Amine sulfotransferase	SULT1B1
Apla|oki.119.31.t1	2071.91	35.9077	83	2328	1.45531	0.0689138	0.00101013	UmuC domain-containing protein (Fragment)	REV1
Apla|oki.119.2.t1	2.19756e-08	0.454971	1	17984	0.593838	0.00724175	1.97124e-07	SET domain-containing protein
Apla|oki.12.73.t1	881.11	0.979766	2	312	0.945414	0.0056035	2.7506e-07	nucleolar protein 16
Apla|oki.12.49.t1	3732.28	8.40261	17	148	2.1181	0.0663927	3.58256e-06	Swi5-dependent recombination DNA repair protein 1	SFR1
Apla|oki.12.167.t1	334.059	31.9663	77	83296	0.768558	0.084781	1.02989e-05	Phosphatidylethanolamine-binding protein 4	FIGNL1
Apla|oki.12.67.t1	2036.95	3.83143	8	233	1.41686	0.0227927	9.41624e-05	Transmembrane protein 45B
Apla|oki.12.149.t1	2394.34	20.2787	35	739	1.55891	0.0210828	1.03967e-06	ADP ribosylation factor like GTPase 3
Apla|oki.12.97.t1	509.54	41.2788	95	44159	0.848136	0.102479	0.000312397	Homeodomain transcription factor Not
Apla|oki.12.119.t1	7196.61	9.52357	30	70	3.48101	0.0233279	1.1186e-06	Kinase non-catalytic C-lobe domain-containing protein 1	KNDC1
Apla|oki.12.165.t1	1212.16	32.2731	64	5252	1.0897	0.0279881	0.000210106	Transcription factor collier
Apla|oki.12.77.t1	532.126	58.4999	93	39778	0.879841	0.145033	0.00613303	Histone-lysine N-methyltransferase	SLU7
Apla|oki.12.31.t1	422.918	31.5802	57	38592	0.791298	0.0606025	0.000595927	Quinoid dihydropteridine reductase	QDPR
Apla|oki.12.8.t1	4820.43	2.5937	5	26	2.52906	0.0205391	1.39838e-06	Pentatricopeptide repeat-containing protein 3, mitochondrial
Apla|oki.12.70.t1	2684.82	8.44237	20	335	1.67615	0.0230495	9.48016e-05	Glycosaminoglycan xylosylkinase
Apla|oki.12.90.t1	1861.28	32.3494	51	1784	1.33888	0.00824334	0.000127036	Glyoxylate/hydroxypyruvate reductase
Apla|oki.12.136.t1	2.99067e-08	0.463905	1	20980	0.601458	0.0216188	9.06295e-07	Hexosyltransferase
Apla|oki.12.16.t1	3007.03	13.6558	28	369	1.80333	0.0198338	0.000171629	MMS19 homolog, cytosolic iron-sulfur assembly component	MMS19
Apla|oki.12.147.t1	2150.76	41.3502	82	2148	1.54864	0.185304	0.00636618	Sidoreflexin	SFXN5B
Apla|oki.12.139.t1	2495.5	16.3534	39	744	1.60131	0.0247342	0.000205377	Ecto-nucleoside triphosphate diphosphohydrolase-1
Apla|oki.12.2.t1	4384.16	23.3815	48	301	2.35644	0.0240178	0.00224934	Beta-1 adrenergic receptor
Apla|oki.12.182.t1	435.567	47.0322	75	47828	0.823113	0.111078	0.000773232	Alkyl hydroperoxide reductase AhpD
Apla|oki.12.87.t1	1284.44	0.993405	2	147	1.23484	0.247222	0.00148037	HDNR domain-containing protein
Apla|oki.12.154.t1	1273.3	29.2898	65	4827	1.11828	0.0357275	0.00132263	Suppressor of actin sac
Apla|oki.12.107.t1	696.806	28.3234	69	17217	0.944598	0.143153	0.000227838	Poly [ADP-ribose] polymerase	ERI1
Apla|oki.12.141.t1	2773.07	29.5367	58	913	1.73633	0.0700054	4.50076e-05	Phosphatidylinositol 4-kinase type-ii
Apla|oki.12.150.t1	2406.21	63.5664	100	2094	1.7254	0.325651	0.0158737	Sidoreflexin	SFXN2
Apla|oki.12.22.t1	340.065	38.6981	65	68065	0.734684	0.0163354	1.09118e-05	Extracellular serine proteinase
Apla|oki.12.71.t1	3546.46	25.3376	55	529	2.02374	0.0285812	0.000446696	Glycosaminoglycan xylosylkinase
Apla|oki.12.93.t1	1487.63	2.89746	5	274	1.19518	0.0191028	2.18411e-08	F-box/LRR-repeat protein 4
Apla|oki.12.160.t1	535.361	50.0444	97	40989	0.849523	0.0856165	8.20875e-05	DNA polymerase lambda	POLL
Apla|oki.12.162.t1	2144.24	66.5053	100	2636	1.50602	0.110011	0.000809515	T-complex protein 1 subunit eta	CCT7
Apla|oki.12.172.t1	9108.45	6.4458	13	19	4.24624	0.0242514	7.70104e-06	Serine active site containing 1-like
Apla|oki.12.46.t1	2688.14	22.5841	41	688	1.67614	0.0205011	0.000690196	Zinc finger RAN-binding domain containing 1	ZRANB1
Apla|oki.12.88.t1	4363.95	36.2076	68	432	2.36149	0.048764	0.00352901	Erythroblast macrophage protein emp	MAEA
Apla|oki.12.35.t1	1512.33	38.4862	56	2964	1.21165	0.0315256	0.000203751	Mrna splicing factor atp dependent rna helicase
Apla|oki.12.159.t1	192.109	65.0308	95	310794	0.706355	0.0745497	1.76378e-05	Casein kinase 1 protein catalytic subunit
Apla|oki.12.69.t1	483.524	28.703	59	30518	0.822605	0.0739293	0.000642479	Nhl repeat-containing protein 2
Apla|oki.12.17.t1	223.484	18.1462	34	82408	0.692592	0.0249018	7.08086e-06	Disintegrin and metalloproteinase domain-containing protein 19	PCED1A
Apla|oki.12.52.t1	1422.7	57.2667	99	5930	1.18255	0.0442362	0.00134938	Negative elongation factor complex member A	NELFA
Apla|oki.12.115.t1	1.31564e-13	0.42043	1	44	0.59043	0.000811411	4.73841e-07	TWiK family of potassium channels protein 18 (Fragment)
Apla|oki.12.157.t1	438.97	37.3804	98	61451	0.828341	0.118393	0.000227399	RNA binding motif protein 41	RBM41
Apla|oki.12.33.t1	389.723	35.7877	64	51071	0.758268	0.0233237	0.00087512	Z-linked potassium channel modulatory factor 1	KCMF1
Apla|oki.12.180.t1	1654.1	43.7177	84	3716	1.28876	0.0700283	3.12985e-05	isocitrate dehydrogenase [NAD] subunit beta, mitochondrial
Apla|oki.12.47.t1	2911.38	37.7042	65	930	1.78033	0.0485029	0.00382815	Adp ribosylglycohydrolase posttranslational modification	ADPRHL2
Apla|oki.12.131.t1	828.656	4.76285	11	1943	0.93882	0.0327471	8.10991e-05	Methyl-CpG-binding protein 2	MECP2
Apla|oki.12.98.t1	1356.5	29.135	58	3809	1.28045	0.278825	0.00384953	Hyaluronidase	HYAL1
Apla|oki.12.143.t1	231.654	20.9672	40	89784	0.803479	0.227951	0.000165851	Metallophosphoesterase
Apla|oki.12.121.t1	2598.99	68.1944	99	1777	1.68751	0.109271	0.000222893	Coatomer subunit alpha	COPA
Apla|oki.12.43.t1	426.417	11.9629	20	13325	0.780138	0.0369141	0.000350003	transmembrane protein 230	TMEM230
Apla|oki.12.59.t1	252.557	54.0117	94	178303	0.721803	0.0580737	3.64249e-05	Fatty alcohol acetyltransferase
Apla|oki.12.100.t1	470.273	32.6737	73	39344	0.838983	0.114853	7.74563e-05	Ras guanine nucleotide exchange factor K
Apla|oki.12.178.t1	3133.35	18.7732	32	395	1.85836	0.0282711	0.00196874	Galactosylceramidase b	GALC
Apla|oki.12.145.t1	1.18279e-09	0.4317	1	4172	0.764863	0.329928	6.29154e-05	SWIB domain-containing protein
Apla|oki.12.6.t1	3940.27	30.7682	61	473	2.18753	0.0404255	3.08101e-06	5-hydroxytryptamine (serotonin) receptor 4, G protein-coupled	HTR4
Apla|oki.12.134.t1	3793.62	8.82569	14	118	2.11185	0.00830103	4.81417e-06	Armadillo-like helical domain-containing protein 3	ARMH3
Apla|oki.12.174.t1	59.198	1.299	4	135401	0.615056	0.00259815	7.89331e-06	Glycosyltransferase
Apla|oki.12.75.t1	303.548	11.1989	22	28851	0.727092	0.0295707	8.02453e-07	Eukaryotic translation initiation factor 3 subunit G
Apla|oki.12.140.t1	3226.13	19.7968	43	501	1.89309	0.0238377	0.000219382	Ectonucleoside triphosphate diphosphohydrolase 1	ENTPD2
Apla|oki.12.80.t1	779.293	53.5716	86	17166	0.913916	0.0230158	1.2958e-05	Plasma alpha-L-fucosidase	FUCA2
Apla|oki.12.92.t1	1922.19	33.4318	66	2163	1.38145	0.0425685	0.000491026	Glycosylphosphatidylinositol transamidase	GPAA1
Apla|oki.12.14.t1	5.28065e-08	0.431914	1	27879	0.677817	0.165692	5.42576e-06	USP domain-containing protein
Apla|oki.12.45.t1	953.914	29.8251	56	7441	0.983796	0.0230478	0.000750136	Zinc finger, RAN-binding domain containing 1
Apla|oki.12.169.t1	1237.05	34.6463	65	5146	1.1071	0.0420251	7.17601e-05	Fibroblast growth factor receptor like 1	FGFRL1
Apla|oki.12.138.t1	172.748	2.68481	6	23665	0.721402	0.117552	2.95678e-05	Hexosyltransferase
Apla|oki.12.82.t1	2440.46	4.16851	10	203	1.60255	0.0686242	1.70766e-05	WD repeat-containing protein 34
Apla|oki.12.177.t1	3692.84	15.6335	35	311	2.0767	0.0180249	0.000373474	Nucleolysin TIA-1	TIA1
Apla|oki.12.29.t1	1054.39	1.97801	5	527	1.01446	0.0050921	4.81344e-07	GPS domain-containing protein (Fragment)	LOC106168964
Apla|oki.12.23.t1	332.184	46.5487	84	92216	0.738598	0.0296685	6.7178e-06	Extracellular serine proteinase
Apla|oki.12.37.t1	179.46	4.71681	9	33645	0.679536	0.0334947	1.51552e-05	Uroporphyrinogen III synthase
Apla|oki.12.9.t1	1185.28	13.7126	31	2604	1.07703	0.0243735	0.00016794	DOMON domain-containing protein (Fragment)
Apla|oki.12.74.t1	1374.39	48.4242	92	5891	1.22064	0.152523	0.00235505	KH domain-containing protein 1	HIGD2A
Apla|oki.12.66.t1	3174.9	4.24084	10	119	1.86398	0.00757941	0.00022899	Glass transcription factor
Apla|oki.12.109.t1	1409.56	6.98825	13	792	1.15739	0.00673727	2.5627e-05	RbsD or FucU transport	FUOM
Apla|oki.12.102.t1	512.222	38.2821	82	37710	0.878802	0.158317	0.000267017	Afadin-and alpha-actinin-binding protein-like
Apla|oki.12.123.t1	3364.91	14.2006	37	396	1.94077	0.00906895	2.82763e-06	Potassium two pore domain channel subfamily K member 10
Apla|oki.12.153.t1	673.648	46.2929	86	22954	0.88953	0.0567236	0.000388388	Hexosyltransferase	GOLGA7B
Apla|oki.12.146.t1	2384.73	58.4109	98	2090	1.70368	0.300964	0.0137812	Sidoreflexin	SFXN5
Apla|oki.12.176.t1	120.51	1.13143	2	16701	0.84964	0.398934	4.54678e-05	SHSP domain-containing protein
Apla|oki.12.113.t1	868.829	52.4972	100	16062	0.937532	0	0	Epididymis-specific alpha-mannosidase	MAN2B2
Apla|oki.12.181.t1	3814.9	26.9204	56	465	2.15825	0.0797064	0.00217737	Membrane protein involved in colicin uptake	MVP
Apla|oki.12.148.t1	556.117	52.3927	90	35271	0.854699	0.0796994	0.00058259	Homeobox-containing protein EmxB
Apla|oki.12.137.t1	1464.52	44.4743	56	3165	1.19304	0.0325055	1.3528e-05	Non-muscle actin II
Apla|oki.12.30.t1	438.147	33.18	61	38489	0.798715	0.0630967	0.000742691	Quinoid dihydropteridine reductase a	QDPR
Apla|oki.12.185.t1	6545.73	6.1419	10	28	3.34419	0.256396	0.000560872	Egg coat matrix protein (Fragment)
Apla|oki.12.79.t1	1217.73	41.6213	98	7991	1.14908	0.135819	8.1791e-05	Guanylate cyclase
Apla|oki.12.32.t1	2096.21	38.8737	78	2150	1.43953	0.0208178	0.00039908	W-linked potassium channel modulatory factor 1	KCMF1
Apla|oki.12.151.t1	4696.38	39.4682	73	401	2.50304	0.0650352	0.000740941	BCL2 interacting protein 3 like b	BNIP3
Apla|oki.12.94.t1	504.858	48.9196	88	41809	0.823833	0.060167	4.17825e-05	Serine protease mitochondrial	HTRA2
Apla|oki.12.124.t1	4158.03	42.8157	76	533	2.28959	0.0686265	0.000183401	LOW QUALITY PROTEIN: protein regulator of cytokinesis 1	PRC1
Apla|oki.12.48.t1	4138.22	29.7921	49	347	2.25101	0.0107904	9.32363e-07	Solute carrier family 25 (mitochondrial iron transporter), member 37	SLC25A37
Apla|oki.12.21.t1	1.8866e-08	0.441108	1	16663	0.601857	0.0223716	3.05319e-07	C-type lectin domain-containing protein
Apla|oki.12.86.t1	915.668	45.6183	94	13582	1.01063	0.102543	0.000568759	Copper homeostasis protein cutC	CUTC
Apla|oki.12.72.t1	3960.74	5.73051	10	77	2.20222	0.0526488	0.000914774	Testicular haploid expressed gene protein-like
Apla|oki.12.91.t1	562.326	55.1625	100	38333	0.861713	0.0882688	1.44727e-05	tRNA pseudouridine synthase A	PUS1
Apla|oki.12.41.t1	5004.27	19.755	50	242	2.61347	0.0410354	0.000544725	Erythroid differentiation regulatory factor 1	EDRF1
Apla|oki.12.78.t1	1460.13	35.8271	59	3353	1.18882	0.0278633	0.000217324	Neuroendocrine differentiation factor
Apla|oki.12.58.t1	3853.32	36.5962	66	538	2.1726	0.0778642	0.000179892	Mitochondrial ATP synthase subunit e	ATP5I
Apla|oki.12.130.t1	3.13316e-08	0.390121	1	21474	0.59	0	0	SWIM-type domain-containing protein
Apla|oki.12.106.t1	1112.23	54.4366	92	9013	1.06414	0.055172	0.000515727	HECT domain containing 2	HECTD2
Apla|oki.12.89.t1	1052.54	39.0885	68	7384	1.02063	0.0181338	0.000187647	C-terminal-binding protein (inferred by orthology to a D. melanogaster protein)
Apla|oki.12.99.t1	560.252	53.204	98	37694	0.870318	0.106065	0.000154196	Homeodomain protein Tlx
Apla|oki.12.120.t1	166.871	28.8376	66	283957	0.702616	0.086542	7.53186e-06	Serine/threonine-protein kinase 10-A	STK10
Apla|oki.12.171.t1	4848.61	29.1364	59	302	2.54558	0.0304332	4.70331e-05	cilia- and flagella-associated protein 43	CFAP43
Apla|oki.12.34.t1	643.187	23.5745	37	10836	0.856072	0.016595	0.000119219	Metalloendopeptidase	DDX56
Apla|oki.12.15.t1	822.505	60.0563	95	17018	0.95089	0.0601653	7.35821e-06	Ubiquitin domain-containing protein 2	UBTD2
Apla|oki.12.10.t1	1134.9	13.4011	28	2632	1.05036	0.0120739	0.000127182	DOMON domain-containing protein (Fragment)
Apla|oki.12.158.t1	3958.34	11.6845	23	178	2.17877	0.0102466	0.000161146	Alpha-1a adrenoceptor transcript variant 1	ADRA1A
Apla|oki.12.62.t1	4828.71	34.3009	55	286	2.53662	0.0285219	0.00102354	Phospholysine phosphohistidine inorganic pyrophosphate phosphatase	LHPP
Apla|oki.12.179.t1	2380.08	61.7753	97	2076	1.70526	0.307436	0.0143803	Sidoreflexin	SFXN3
Apla|oki.12.39.t1	380.219	3.58411	9	7254	0.747438	0.0100954	1.52393e-06	Matrix metalloproteinase-21
Apla|oki.12.116.t1	1148.35	3.93694	9	826	1.04997	0.00119355	8.36317e-07	Metabotropic glutamate receptor
Apla|oki.12.18.t1	1431.16	41.4338	75	4439	1.16863	0.0116366	1.88692e-05	Dynactin subunit 1
Apla|oki.12.96.t1	2550.12	13.1704	25	461	1.65206	0.0791095	0.0042901	FAM184 domain-containing protein (Fragment)	FAM184A
Apla|oki.12.184.t1	2738.07	16.4357	35	562	1.6903	0.00957212	0.000212045	TRP channel protein nanchung
Apla|oki.12.108.t1	599.192	21.1674	42	14109	0.837922	0.0155558	5.87347e-06	t-SNARE coiled-coil homology domain-containing protein	STX18
Apla|oki.12.156.t1	884.76	5.77454	14	2158	0.946923	0.00569568	1.56418e-05	MSL complex subunit 3	MSL3
Apla|oki.12.36.t1	6031.03	1.61911	3	6	3.00912	0.0126621	9.41163e-06	Putative brca2-and cdkn1a-interacting protein isoform cra a (Fragment)
Apla|oki.12.95.t1	4958.01	37.202	60	296	2.59492	0.0409818	3.76394e-05	Cell division cycle protein 23	CDC23
Apla|oki.12.54.t1	3388.67	37.0594	57	601	1.9583	0.0242016	3.63771e-05	Myosin regulatory light chain RLC-A
Apla|oki.12.81.t1	4171.96	13.8273	27	188	2.27544	0.0314341	5.35041e-05	28S ribosomal mitochondrial	MRPS18C
Apla|oki.12.28.t1	115.155	12.49	24	217859	0.653451	0.0328091	2.89367e-06	Major facilitator superfamily domain-containing protein 7-a
Apla|oki.12.118.t1	171.851	41.041	86	351487	0.721858	0.119069	0.00052858	WD repeat-containing protein 11	STK32A
Apla|oki.12.114.t1	1.67507e-12	0.417498	1	157	0.591325	0.0025004	3.39971e-08	5-hydroxytryptamine receptor 2A
Apla|oki.12.13.t1	185.687	9.70969	19	66641	0.683049	0.0354223	2.34639e-05	Asp-tRNAAsn/Glu-tRNAGln amidotransferase A subunit
Apla|oki.12.168.t1	2133.98	48.336	89	2369	1.47692	0.0628782	0.000144601	Fibroblast growth factor receptor
Apla|oki.12.144.t1	531.465	50.1366	92	39407	0.820763	0.0342932	8.45987e-05	max dimerization protein 1
Apla|oki.12.105.t1	1490.6	55.0822	98	5337	1.21201	0.0486132	0.000109279	Inositol polyphosphate 5 phosphatase type i
Apla|oki.12.142.t1	364.581	20.975	42	38008	0.755905	0.0378701	8.25475e-05	Ventral anterior homeobox
Apla|oki.12.44.t1	3103.89	12.6517	51	637	1.85371	0.0417839	0.000157431	LOW QUALITY PROTEIN: heat shock 70 kDa protein 12B	HSPA12B
Apla|oki.12.186.t1	3952.56	27.5391	66	509	2.24984	0.148522	0.00499921	LOW QUALITY PROTEIN: huntingtin	HTT
Apla|oki.12.132.t1	3008.08	24.0889	39	522	1.80192	0.0163864	0.000157306	Potassium voltage-gated channel interacting protein 2
Apla|oki.12.163.t1	1469.2	54.9608	95	5332	1.18996	0.0231515	0.000245044	EBF transcription factor 1
Apla|oki.12.173.t1	5202.27	40.7213	75	336	2.6931	0.0418569	0.00063614	Somatostatin receptor type five subtype C	SSTR4
Apla|oki.12.170.t1	1259.45	42.4942	93	7095	1.15364	0.112927	0.000170875	RNA-binding protein Nova-2	STARD7
Apla|oki.12.42.t1	1814.24	53.3767	92	3389	1.3904	0.140937	1.84306e-05	protease-associated domain-containing protein 1	PRADC1
Apla|oki.120.31.t1	2116.09	36.5872	100	2699	1.45155	0.0285109	0.000166589	GRAM domain-containing protein 1B	GRAMD1A
Apla|oki.120.52.t1	374.072	22.6973	60	51857	0.74807	0.0159267	1.73146e-05	Collagen type XXVII alpha 1 chain
Apla|oki.120.19.t1	62.4377	2.57156	7	217344	0.631351	0.0308977	2.40238e-07	MFS domain-containing protein (Fragment)	SLC16A11
Apla|oki.120.53.t1	441.453	34.6293	85	52865	0.792827	0.0495175	7.54506e-05	Collagen type XXVII alpha 1 chain	COL27A1
Apla|oki.120.32.t1	4236.44	18.7388	32	216	2.29632	0.0221549	7.16931e-05	LOW QUALITY PROTEIN: intraflagellar transport protein 46 homolog	IFT46
Apla|oki.120.67.t1	471.874	11.5696	22	11809	0.80727	0.0538098	6.93296e-05	NACHT and WD repeat domain-containing protein 2
Apla|oki.120.3.t1	2.83211e-06	0.414999	1	204317	0.593726	0.00703037	7.3845e-09	MFS domain-containing protein
Apla|oki.120.39.t1	968.099	24.8771	75	9385	1.00526	0.052836	0.00081734	Centrosomal protein of 164 kDa	CEP164
Apla|oki.120.25.t1	540.457	45.607	79	32787	0.839868	0.0635529	0.000117861	Polyhydroxybutyrate depolymerase
Apla|oki.120.38.t1	6.79568e-15	0.4803	1	7	0.614968	0.0471087	5.59811e-07	hyaluronan-mediated motility receptor-like
Apla|oki.120.21.t1	151.493	23.9949	63	328699	0.66231	0.0220998	3.55455e-06	Proto-oncogene tyrosine-protein kinase receptor ret
Apla|oki.120.8.t1	47.137	1.51577	4	217735	0.621373	0.0236198	1.36569e-06	MFS domain-containing protein (Fragment)
Apla|oki.120.55.t1	2585.54	57.3707	99	1795	1.70236	0.147409	0.000704963	Double-strand break repair protein MRE11	MRE11
Apla|oki.120.59.t1	462.617	12.5692	43	24316	0.797239	0.0417977	0.00194607	Lytic transglycosylase	PCP4L1
Apla|oki.120.58.t1	7.78037e-13	0.536097	1	107	0.59	0	0	Myosin-10
Apla|oki.120.22.t1	5435.5	26.3257	49	201	2.77304	0.0166755	5.38997e-05	Translocase of outer mitochondrial membrane 40	TOMM40
Apla|oki.120.63.t1	1.75057e-07	0.553339	1	50765	0.59	0	0	C2H2-type domain-containing protein
Apla|oki.120.49.t1	363.461	13.3401	33	30079	0.739919	0.00855652	4.96296e-06	Collagen type IV alpha 1 chain
Apla|oki.120.29.t1	1433.33	7.52576	16	939	1.16572	0.0045055	2.20793e-05	sushi, von Willebrand factor type A, EGF and pentraxin domain-containing protein 1
Apla|oki.120.33.t1	198.106	2.20796	4	12319	0.775132	0.199789	6.19933e-05	Fido domain-containing protein
Apla|oki.120.48.t1	408.7	29.5855	77	55609	0.760897	0.0139939	2.80023e-05	Cell surface-anchored protein SclI
Apla|oki.120.2.t1	648.673	41.7954	90	25852	1.01528	0.312838	0.00054032	Amine sulfotransferase
Apla|oki.120.44.t1	335.372	51.7681	92	98840	0.753492	0.0553637	2.30368e-06	ATP-binding cassette subfamily H member 1	ABCH1
Apla|oki.120.24.t1	725.193	19.5278	41	9415	0.890812	0.0202502	0.000133228	Putative ZPR1-protein binds to translation elongation factor eEF-1	ZPR1
Apla|oki.120.4.t1	716.761	49.0523	94	22093	1.01132	0.253977	0.000479579	Aryl sulfotransferase	SULT1C2
Apla|oki.120.61.t1	3795.1	52.2599	95	795	2.17467	0.125252	0.0123492	Sperm autoantigenic protein 17	SPA17
Apla|oki.120.23.t1	892.771	31.7899	60	9121	0.964421	0.0326577	0.000223515	Zinc finger protein 259 (Predicted)	ZPR1
Apla|oki.120.35.t1	1977.76	0.687421	2	62	1.39126	0.0191596	1.08824e-06	Transmembrane channel-like protein 7
Apla|oki.120.45.t1	6.53065e-14	0.366757	1	31	0.591514	0.00285597	1.02827e-06	Cannabinoid receptor 2 (Fragment)
Apla|oki.120.6.t1	733.908	52.2068	94	21158	0.984132	0.189739	0.000346966	Aryl sulfotransferase
Apla|oki.120.34.t1	171.838	1.29235	3	12319	0.734297	0.142569	3.31787e-05	Fido domain-containing protein
Apla|oki.120.41.t1	1072.24	37.3193	72	7548	1.07956	0.11444	0.000365743	fibrinogen C domain-containing protein 1-A
Apla|oki.120.47.t1	660.801	28.0486	46	12712	0.866836	0.0236148	2.6261e-06	Pterin-4 alpha-carbinolamine dehydratase/dimerization cofactor of hepatocyte nuclear factor 1 alpha
Apla|oki.120.37.t1	421.393	46.453	100	68148	0.782349	0.0448898	3.71908e-05	Pleckstrin domain family B member 2
Apla|oki.120.51.t1	407.99	32.9463	82	59485	0.767061	0.0261597	3.17928e-05	Mt-collagen alpha I type XVIII
Apla|oki.120.57.t1	1417.17	4.32751	11	637	1.15759	0.00137375	4.43721e-07	Cytadherence high molecular weight protein 2
Apla|oki.120.50.t1	640.819	10.4844	26	7653	0.847461	0.0021378	6.55122e-07	Collagen alpha-1(VII) chain
Apla|oki.120.60.t1	803.592	3.2159	7	1312	0.916237	0.00904001	0.000461676	Unconventional myosin-Va
Apla|oki.120.1.t1	78.3392	1.38609	3	59251	0.638877	0.0330973	2.08403e-07	Reverse transcriptase domain-containing protein
Apla|oki.121.6.t1	1396.22	49.8782	93	5777	1.18046	0.0603099	0.000372432	Single-stranded DNA-binding protein 3
Apla|oki.121.21.t1	1642.39	56.2385	95	4270	1.27073	0.0448358	0.00040521	Excision repair cross-complementing rodent repair deficiency, complementation group 4	ERCC4
Apla|oki.121.42.t1	1814.01	1.44042	3	110	1.37666	0.115197	0.000253775	tctex1 domain-containing protein 2
Apla|oki.121.20.t1	187.695	44.871	96	327209	0.791348	0.238244	1.11144e-05	Tyrosine-protein kinase SYK
Apla|oki.121.46.t1	5648.81	6.15685	27	101	2.85798	0.0159474	0.000490321	LOW QUALITY PROTEIN: KICSTOR complex protein SZT2	SZT2
Apla|oki.121.34.t1	5742.38	40.022	71	261	2.90109	0.0266769	5.12726e-06	Choline transporter-like protein 1 isoform a	SLC44A1
Apla|oki.121.38.t1	385.118	14.2649	39	31740	0.747294	0.00612561	1.56994e-05	von willebrand factor type egf and pentraxin domain-containing protein 1	SVEP1
Apla|oki.121.12.t1	239.538	5.40298	14	29527	0.693081	0.0137086	2.08488e-07	Scavenger receptor class F member 1 isoform 1
Apla|oki.121.41.t1	1.31254e-07	0.400937	1	43956	0.633884	0.0827998	2.83927e-07	Integrase catalytic domain-containing protein
Apla|oki.121.11.t1	122.508	1.89719	6	48307	0.649122	0.0190916	4.82093e-07	J domain-containing protein (Fragment)
Apla|oki.121.7.t1	4242.56	23.5944	53	356	2.3233	0.0683199	0.00312454	LOW QUALITY PROTEIN: ubiquitin-like-conjugating enzyme ATG10	ATG10
Apla|oki.121.37.t1	4409.8	38.1599	82	511	2.36718	0.0250115	0.000137561	sushi, von Willebrand factor type A, EGF and pentraxin domain-containing protein 1	SVEP1
Apla|oki.121.26.t1	1366.05	59.1908	98	6367	1.29924	0.307202	0.000194212	S-methyl-5'-thioadenosine phosphorylase	MTAP
Apla|oki.121.27.t1	2778.98	19.6328	30	471	1.7122	0.0200083	1.56589e-06	Elongation of very long chain fatty acids protein 3	RAD54L
Apla|oki.121.5.t1	386.719	43.4642	81	65621	0.780877	0.0682653	0.000455294	Single stranded DNA binding protein 4
Apla|oki.121.23.t1	6.00548e-09	0.440446	1	9401	0.59659	0.0124333	7.79286e-08	Ankyrin repeat protein
Apla|oki.121.8.t1	2069.73	9.93774	23	646	1.48925	0.134473	0.00422806	spermatogenesis-associated protein 6
Apla|oki.121.40.t1	1167.72	36.4056	87	7669	1.07753	0.0385688	4.86606e-05	LOW QUALITY PROTEIN: sperm flagellar protein 2	SPEF2
Apla|oki.121.1.t1	3436.92	17.6859	38	390	1.9728	0.0151494	7.52973e-06	Double-stranded RNA-specific adenosine deaminase	PTPRK
Apla|oki.121.29.t1	295.847	55.4254	98	135424	0.845979	0.259699	3.55357e-06	Sodium- and chloride-dependent neutral and basic amino acid transporter B(0+)	SLC6A14
Apla|oki.121.17.t1	2363.16	13.7822	30	648	1.54729	0.0226924	6.71778e-06	Blood island enriched kruppel like factor
Apla|oki.121.39.t1	607.57	33.4867	71	23016	0.882093	0.0925706	0.000129085	Nadh-nitrite reductase
Apla|oki.121.28.t1	295.875	55.263	98	135433	0.831733	0.232799	3.15134e-06	Sodium- and chloride-dependent glycine transporter 2
Apla|oki.121.14.t1	3.19277e-07	0.465232	1	68563	0.720342	0.245928	7.82036e-07	Thioredoxin domain-containing protein
Apla|oki.121.22.t1	1080.38	54.0371	94	9760	1.05244	0.0571499	0.000157723	TPT domain-containing protein	SLC35E1
Apla|oki.121.25.t1	994.774	55.6027	95	11637	1.02308	0.0661986	0.0040578	Iodotyrosine dehalogenase	IYD
Apla|oki.121.44.t1	2823.82	18.4363	32	486	1.73281	0.0250293	0.00063108	Cystinosin, lysosomal cystine transporter	CTNS
Apla|oki.121.10.t1	3573.22	20.0674	61	579	2.02731	0.0151351	0.000105541	KN motif and ankyrin repeat domain-containing protein 1	KANK1
Apla|oki.121.13.t1	3.19277e-07	0.421562	1	68563	0.69559	0.199226	6.33524e-07	Thioredoxin domain-containing protein
Apla|oki.121.33.t1	2523.34	63.4202	100	1904	1.67721	0.146895	0.000885615	Deoxyhypusine hydroxylase	DOHH
Apla|oki.121.15.t1	476.56	37.4919	93	49414	0.812044	0.0592815	5.64167e-05	Carboxylic ester hydrolase
Apla|oki.121.19.t1	504.108	25.5583	46	21919	0.801123	0.017887	5.61509e-06	Sodium-coupled neutral amino acid transporter	SLC38A9
Apla|oki.121.45.t1	4097.54	48.556	81	585	2.26475	0.0672964	0.00338606	Coactivator-associated arginine methyltransferase 1-a	CARM1
Apla|oki.122.33.t1	940.341	0.669947	2	271	0.966508	0.000701033	1.08352e-08	Adhesion G protein-coupled receptor L2
Apla|oki.122.24.t1	3865.26	37.8214	70	568	2.15049	0.027145	7.67031e-06	DnaJ like protein subfamily A member 3, mitochondrial	DNAJA3
Apla|oki.122.17.t1	267.558	1.46109	3	5079	0.703951	0.0130706	4.3593e-06	Yip1 domain-containing protein
Apla|oki.122.10.t1	604.165	17.1249	48	15663	0.848489	0.0317415	1.29267e-05	C2 calcium dependent domain containing 3	C2CD3
Apla|oki.122.53.t1	1943.76	0.725586	2	64	1.3691	0.00301195	6.84915e-08	Vitamin D 25-hydroxylase	CYP2R1
Apla|oki.122.29.t1	2127.48	3.1014	8	213	1.44353	0.00478923	1.37048e-06	Adhesion G-protein-coupled receptor D1	ADGRD1
Apla|oki.122.70.t1	811.187	51.6124	100	18381	1.08115	0.314459	0.000607217	Sodium/hydrogen exchanger
Apla|oki.122.52.t1	471.844	45.8312	89	48417	0.817325	0.0728041	4.00472e-05	Pyrazinamidase nicotinamidase	PNCA
Apla|oki.122.28.t1	6221.25	35.0868	60	188	3.12206	0.0821836	8.7052e-05	Transmembrane protein 33	TMEM33
Apla|oki.122.25.t1	2071.27	13.9522	29	817	1.42979	0.0212661	0.000277059	Amphioxus dachshund
Apla|oki.122.22.t1	1689.89	48.2377	95	4013	1.4224	0.294965	0.00551417	Coronin	CORO7
Apla|oki.122.50.t1	601.09	44.0347	86	28747	0.867016	0.0690107	0.00019048	Pyrazinamidase nicotinamidase	PNCA
Apla|oki.122.27.t1	5326.84	15.6989	37	158	2.73041	0.0182371	0.000445095	Amphioxus dachshund	DACH1
Apla|oki.122.79.t1	8.28172e-10	0.2305	1	3491	0.625042	0.0661157	1.57983e-05	Apple domain-containing protein
Apla|oki.122.18.t1	1495.64	3.13037	6	323	1.24296	0.103204	4.16943e-05	Glutathione S-transferase theta
Apla|oki.122.13.t1	4918.29	1.16695	2	3	2.55764	0.00061796	5.26446e-06	Novel protein similar to vertebrate golgi membrane protein SB140 (SMAP-5)
Apla|oki.122.1.t1	766.75	2.73886	6	1236	0.905827	0.0172209	1.01391e-05	Coagulation factor V
Apla|oki.122.38.t1	615.766	10.8704	29	9219	0.888278	0.0980536	0.000151742	Tudor domain-containing protein 3	TDRD3
Apla|oki.122.45.t1	2.01043e-12	0.395657	1	172	0.59	0	0	TNFR-Cys domain-containing protein (Fragment)
Apla|oki.122.67.t1	2577.41	30.6683	69	1256	1.66111	0.0757113	0.00114875	Truncated sucrase-isomaltase	SI
Apla|oki.122.59.t1	3.6893e-12	0.486444	1	233	0.596763	0.0127605	1.97456e-06	PiggyBac transposable element-derived protein 4 (Fragment)
Apla|oki.122.68.t1	302.732	6.31583	17	22402	0.723255	0.0229483	6.51346e-06	TLDc domain-containing protein (Fragment)
Apla|oki.122.42.t1	90.9696	1.40758	3	43956	0.687432	0.115177	1.18486e-06	Integrase catalytic domain-containing protein
Apla|oki.122.46.t1	964.375	5.36254	13	1692	0.998388	0.0427089	0.000108176	PiggyBac transposable element-derived protein 3	LOC108278013
Apla|oki.122.65.t1	2737.69	61.2676	96	1552	1.71911	0.0641996	0.000449913	LIM zinc finger domain containing 2	LIMS2
Apla|oki.122.19.t1	1681.17	49.5602	78	3344	1.28983	0.0516281	5.6863e-05	Myotubularin phosphatase domain-containing protein (Fragment)	MTMR2
Apla|oki.122.71.t1	489.658	23.3201	53	26416	0.791707	0.0110217	9.93717e-05	p-loop containing nucleoside triphosphate hydrolase
Apla|oki.122.69.t1	4921.8	1.13609	2	3	2.58814	0.0555049	6.43353e-07	Putative eukaryotic translation initiation factor 2A-like
Apla|oki.122.4.t1	1799.08	53.9038	93	3484	1.36164	0.0980793	0.00154292	Engulfment and cell motility	ELMOD2
Apla|oki.122.39.t1	601.39	27.1524	47	15748	0.841383	0.0204259	5.14965e-05	Phosphatidylinositol transfer protein 16
Apla|oki.122.2.t1	1496.02	9.52384	29	1564	1.21545	0.0510058	0.000461812	Epithelial discoidin domain-containing receptor 1	NRP1 (1 OF MANY)
Apla|oki.122.3.t1	5267.96	29.4785	60	262	2.72776	0.0576506	0.000795995	LOW QUALITY PROTEIN: transmembrane protein 131	TMEM131
Apla|oki.122.5.t1	2.61226e-13	0.487971	1	62	0.610266	0.0382371	2.53281e-06	Putative salivary secreted protein (Fragment)
Apla|oki.122.36.t1	1.25795e-07	0.401547	1	43032	0.610263	0.0382326	2.40739e-07	Reverse transcriptase domain-containing protein
Apla|oki.122.80.t1	325.873	1.27153	4	4531	0.732304	0.0225567	8.2435e-06	Vitellogenin domain-containing protein
Apla|oki.122.47.t1	6.79568e-15	0.298718	1	5	0.593306	0.00623587	2.60915e-05	Jagged
Apla|oki.122.30.t1	3385.67	34.5745	67	708	1.99094	0.0879078	0.00420643	LOW QUALITY PROTEIN: coiled-coil domain-containing protein 138	CCDC138
Apla|oki.122.7.t1	5772.74	27.2872	58	211	2.92469	0.0482806	2.35852e-05	C2 calcium-dependent domain containing 3	C2CD3
Apla|oki.122.6.t1	1064.51	4.01148	7	748	1.01796	0.00406915	4.34032e-06	Lecithin retinol acyltransferase b (Phosphatidylcholine--retinol O-acyltransferase b)
Apla|oki.122.72.t1	6.79568e-15	0.52701	1	2	0.591604	0.00302606	2.53662e-08	Putative carbohydrate sulfotransferase 3
Apla|oki.122.57.t1	724.856	1.01399	3	690	0.930744	0.0958521	1.53145e-05	RT pepA17: Reverse transcriptase (RTs) in retrotransposons domain-containing protein (Fragment)
Apla|oki.122.62.t1	110.543	3.24494	7	69382	0.687256	0.0999374	0.00361068	Myosin XVIIIAa	MYO18AA
Apla|oki.122.54.t1	2041.17	1.53442	4	116	1.40781	0.00253517	1.10601e-07	Vitamin D 25-hydroxylase
Apla|oki.122.61.t1	419.747	37.4284	87	59072	0.789557	0.0597317	5.1102e-05	Carboxylic ester hydrolase
Apla|oki.122.66.t1	2649.03	30.0157	64	1104	1.69425	0.0841683	0.00146637	Truncated sucrase-isomaltase	SI
Apla|oki.122.11.t1	254.729	10.7311	19	35317	0.706518	0.0275856	0.000297995	Homoserine O-acetyltransferase
Apla|oki.122.14.t1	299.715	27.6182	43	57927	0.724044	0.026713	1.06631e-05	LOW QUALITY PROTEIN: sperm acrosome-associated protein 7
Apla|oki.123.46.t1	2103.73	60.0901	91	2493	1.4776	0.0869908	7.62813e-05	Ribosomal protein S4 X-linked
Apla|oki.123.35.t1	381.333	27.1347	68	56598	0.769575	0.0509836	0.00101622	Hiv tat-specific factor 1	HTATSF1
Apla|oki.123.34.t1	258.57	15.5122	34	61554	0.706604	0.0248546	0.00015801	HIV TAT specific factor 1	HTATSF1
Apla|oki.123.53.t1	1334.48	1.60721	3	204	1.13678	0.0245098	4.87813e-05	Dehydrodolichyl diphosphate synthase complex subunit NUS1
Apla|oki.123.11.t1	1582.39	0.969494	3	145	1.22432	0.00257451	2.76625e-08	Potassium channel subfamily K member 3
Apla|oki.123.43.t1	5.59752e-12	0.471076	1	287	0.59	0	0	Putative coiled-coil domain-containing protein
Apla|oki.123.45.t1	1805.91	52.45	96	3566	1.36147	0.0926262	0.000828922	Synapse associated protein 1	SYAP1
Apla|oki.123.31.t1	1034.55	28.9874	53	6006	1.01585	0.0226961	4.72579e-06	Syntaxin binding protein 5
Apla|oki.123.7.t1	547.594	2.76514	5	2014	1.01038	0.379882	9.52195e-05	CARD domain-containing protein (Fragment)
Apla|oki.123.49.t1	335.785	29.1012	53	56894	0.734186	0.0186262	5.34297e-06	Serine/arginine-rich-splicing factor 7
Apla|oki.123.37.t1	4868.73	32.5995	70	358	2.55223	0.0278103	1.05773e-05	Cilia and flagella-associated protein 70	VGLL2
Apla|oki.123.8.t1	945.006	17.6523	49	6626	0.981894	0.0261758	0.000916669	PDZ and LIM domain protein Zasp
Apla|oki.123.48.t1	3693.83	35.6433	59	524	2.07703	0.0179315	2.63764e-06	Dedicator of cytokinesis protein 11	ABCB7
Apla|oki.123.22.t1	2.21838e-08	0.40877	1	18069	0.591968	0.00371361	7.22477e-08	Sulfotransferase
Apla|oki.123.30.t1	936.902	45.8945	98	13525	0.976678	0.0224738	0.00032236	Oculocerebrorenal syndrome of Lowe	OCRL
Apla|oki.123.52.t1	685.201	26.4201	46	11868	0.876333	0.0231172	1.10117e-05	Copper homeostasis protein CutC	DUSP14
Apla|oki.123.2.t1	513.708	55.2902	95	43598	0.81016	0.0276914	8.82274e-06	Hydroxyacid oxidase
Apla|oki.123.19.t1	866.259	2.37084	5	793	0.937633	0.002131	2.3577e-06	Neuropeptide FF receptor 2
Apla|oki.123.1.t1	675.968	48.6075	91	24132	0.881775	0.0403545	9.23432e-06	FMN-dependent dehydrogenase, includes L-lactate dehydrogenase and type II isopentenyl diphosphate isomerase
Apla|oki.123.21.t1	1085.51	39.3543	91	9343	1.03947	0.0287956	4.03015e-05	Cell division cycle and apoptosis regulator protein 1	CCAR1
Apla|oki.123.38.t1	510.875	60.8778	100	46416	0.863026	0.129571	0.000184653	Golgi-associated PDZ and coiled-coil motif containing	GOPC
Apla|oki.123.28.t1	812.496	48.802	88	16154	0.964285	0.0929926	3.79043e-05	Phosphorylase b kinase regulatory subunit	HDAC8
Apla|oki.123.42.t1	4786.34	20.4853	44	232	2.51318	0.0163075	5.28756e-05	LOW QUALITY PROTEIN: metabotropic glutamate receptor 1	GRM1
Apla|oki.123.40.t1	5531.45	24.9606	52	206	2.81528	0.0239556	0.000124546	Metabotropic glutamate receptor 1	GRM1
Apla|oki.123.26.t1	6.79568e-15	0.51561	1	2	0.592755	0.00519764	3.01544e-06	Putative octopamine receptor 1
Apla|oki.123.50.t1	809.026	14.173	29	5361	1.02065	0.201923	0.000776876	Spermine synthase gene
Apla|oki.123.47.t1	487.223	30.5352	53	27064	0.814728	0.0562982	1.85255e-05	Uracil phosphoribosyltransferase	UPRT
Apla|oki.123.4.t1	310.394	66.6328	99	124152	0.878134	0.309389	3.36474e-05	Peptidyl-prolyl cis-trans isomerase A
Apla|oki.123.5.t1	5077.74	19.0828	47	221	2.63274	0.0219652	4.53482e-05	Disks large
Apla|oki.123.51.t1	1455.51	52.9098	98	5601	1.22708	0.103505	0.00104303	Spermine synthase	SMS
Apla|oki.123.25.t1	66.5187	1.26367	3	82116	0.616607	0	0	RING-type domain-containing protein
Apla|oki.123.3.t1	1183.83	42.2412	89	7682	1.0802	0.0314413	1.06225e-05	Peroxisomal glycolate oxidase
Apla|oki.123.29.t1	1464.72	49.361	90	5084	1.20577	0.0563184	0.00196788	Synaptojanin-1 isoform F	PAXBP1
Apla|oki.123.39.t1	2043.19	1.47482	3	87	1.41549	0.0155012	6.58553e-06	placenta-specific gene 8 protein-like
Apla|oki.123.27.t1	572.661	67.2618	100	36933	0.904551	0.161289	0.000161463	CTP synthase
Apla|oki.124.11.t1	551.491	44.8706	70	27870	0.820498	0.0186825	7.5445e-06	Cytoplasmic aconitate hydratase	ACO1
Apla|oki.124.17.t1	4892.63	24.1921	44	222	2.56021	0.0248215	1.417e-06	NADPH oxidase, EF-hand calcium binding domain 5	NOX5
Apla|oki.124.38.t1	1231.99	49.7151	100	7944	1.17084	0.166112	0.000111699	Guanylate cyclase
Apla|oki.124.8.t1	642.821	1.07586	2	586	0.900043	0.0998353	8.86437e-05	MICOS complex subunit MIC13
Apla|oki.124.50.t1	4622.83	4.22579	8	45	2.4568	0.0333302	0.000143809	Disrupted in renal carcinoma protein (Fragment)
Apla|oki.124.9.t1	1.20209e-12	0.404558	1	133	0.591166	0.00219918	9.27266e-07	Zinc finger protein 271
Apla|oki.124.25.t1	4436.38	50.3559	90	554	2.42747	0.118706	0.000189088	Vacuolar protein sorting-associated protein 16 homolog	VPS16
Apla|oki.124.13.t1	4026.04	25.1918	46	344	2.21439	0.026362	0.000107179	11-beta-hydroxysteroid dehydrogenase long form
Apla|oki.124.40.t1	886.762	54.8824	100	15420	1.10189	0.296584	9.95025e-06	Tyrosine-protein kinase Fer	FER
Apla|oki.124.42.t1	139.028	12.9255	24	149313	0.668401	0.0429986	1.65192e-06	Aspartate aminotransferase
Apla|oki.124.7.t1	3877.29	30.3477	60	484	2.15553	0.0275808	3.08587e-05	Multiple EGF like domains 10	MEGF11
Apla|oki.124.43.t1	699.913	47.5348	99	24464	1.03415	0.309781	0.000119053	Phosphodiesterase	PDE11A
Apla|oki.124.14.t1	4097.21	24.8251	45	325	2.24492	0.0302453	5.24496e-05	11-beta-hydroxysteroid dehydrogenase long form
Apla|oki.124.6.t1	2192.05	15.0869	24	605	1.46962	0.00528347	6.97439e-06	GTP-binding protein YPT3
Apla|oki.124.46.t1	417.21	41.1234	94	65297	0.78546	0.0539057	0.000297951	FHA domaininteracting nucleolar phosphoprotein putat	NIFK
Apla|oki.124.29.t1	2148.38	7.57078	15	392	1.50274	0.100675	0.00155385	Bromodomain-containing protein 8	HPSE
Apla|oki.124.10.t1	6487.96	10.7001	25	72	3.19676	0.021811	0.0010147	SECIS binding protein 2 like	SECISBP2L
Apla|oki.124.26.t1	2885.72	45.2004	90	1309	1.80203	0.10894	0.000169571	Vacuolar protein sorting-associated protein 16 homolog	VPS16
Apla|oki.124.47.t1	3320.2	0.922681	2	22	1.92065	0.00485372	4.96579e-06	disrupted in renal carcinoma protein 2 homolog
Apla|oki.124.41.t1	4268.72	37.6713	66	439	2.30453	0.0132807	4.2622e-06	N-acetylglucosaminyltransferase I mutant	MGAT1
Apla|oki.124.51.t1	1843.45	1.3673	3	106	1.3289	0.00287974	5.83725e-07	Telomerase protein component 1	LOC106171286
Apla|oki.124.49.t1	5098.04	2.76708	6	28	2.64698	0.0335086	0.00010354	disrupted in renal carcinoma protein 2 homolog isoform X1	LOC106158660
Apla|oki.124.3.t1	351.028	52.5061	86	84512	0.813297	0.156387	1.79755e-05	Methionine adenosyltransferase 2 subunit beta
Apla|oki.124.31.t1	596.067	34.1798	52	17740	0.870424	0.0792388	1.74864e-05	Aspartate--tRNA cytoplasmic	DARS
Apla|oki.124.52.t1	1239.76	20.745	55	4187	1.09978	0.0261832	0.000176504	Telomerase-associated protein 1
Apla|oki.124.12.t1	6.79568e-15	0.549826	1	2	0.678059	0.166149	3.66878e-08	Putative TELO2-interacting protein 2
Apla|oki.124.45.t1	673.797	28.6492	53	14144	0.890914	0.059234	3.33525e-05	Malate dehydrogenase, cytoplasmic	MDH1B
Apla|oki.125.2.t1	2080.96	0.88942	2	56	1.42349	0.00207702	1.74848e-08	pleckstrin homology domain-containing family G member 5
Apla|oki.125.21.t1	2585.58	10.3512	23	416	1.62598	0.00329379	1.8926e-05	Deleted in malignant brain tumors 1 protein Hensin
Apla|oki.125.54.t1	189.898	33.196	76	254067	0.685023	0.0359686	2.40867e-06	ABC transporter
Apla|oki.125.32.t1	4701.88	30.9798	63	345	2.49574	0.0471398	3.21591e-05	G protein pathway suppressor	GPS2
Apla|oki.125.55.t1	2282.29	25.2076	34	791	1.5097	0.0127931	8.0243e-06	Cell division control protein 42 homolog (inferred by orthology to a C. elegans protein)	CDC42
Apla|oki.125.46.t1	1143.92	45.0961	94	8638	1.06251	0.0281347	0.00135321	Forkhead transcription factor J2	FOXJ3
Apla|oki.125.26.t1	85.4757	8.08526	15	247887	0.659181	0.0660195	5.34129e-07	Class I SAM-dependent methyltransferase
Apla|oki.125.22.t1	3152.71	15.2756	33	397	1.85779	0.0126516	0.000145164	Deleted in malignant brain tumors 1
Apla|oki.125.31.t1	3155.07	13.2152	39	459	1.88699	0.0658763	0.0025258	Putative extracellular matrix glycoprotein laminin subunit beta	AGRN
Apla|oki.125.43.t1	3512.26	28.7584	47	462	2.00788	0.024487	2.66287e-06	Membrane primary amine oxidase	SLC33A1
Apla|oki.125.41.t1	1.77581e-09	0.310108	1	5112	0.617385	0.0516694	7.40249e-06	LisH domain-containing protein
Apla|oki.125.33.t1	907.564	21.9428	34	4990	0.971057	0.0340206	1.25485e-05	Protein-S-isoprenylcysteine O-methyltransferase	RPL22
Apla|oki.125.47.t1	1501.1	51.8911	98	5271	1.27341	0.156549	8.6547e-06	DNA-directed RNA polymerase	POLRMT
Apla|oki.125.45.t1	6.79568e-15	0.479225	1	3	0.59873	0.0164701	1.81489e-05	Putative sperm acrosome membrane-associated protein 4-like
Apla|oki.125.58.t1	4541	24.0317	48	282	2.4209	0.0273556	2.80025e-05	Cleavage stimulation factor subunit 1	CSTF1
Apla|oki.125.9.t1	3.91431e-14	0.449805	1	24	0.59078	0.00147228	1.11344e-07	Multiple EGF-like-domains 6b
Apla|oki.125.1.t1	2.52938e-09	0.272308	1	6101	0.695285	0.198651	3.62867e-06	DH domain-containing protein
Apla|oki.125.11.t1	2572.8	1.6265	5	91	1.63039	0.0212548	3.80173e-06	Zinc finger CW-type PWWP domain protein 1
Apla|oki.125.15.t1	4015.11	15.4682	31	233	2.24562	0.093541	9.36036e-05	Mitochondrial ribosomal protein L51	MRPL51
Apla|oki.125.44.t1	1974.11	33.2902	62	1928	1.40621	0.0500731	0.0010691	Ubiquitin-conjugating enzyme e2	UBE2J2
Apla|oki.125.24.t1	86.6433	10.4133	21	337206	0.641878	0.0324926	2.97718e-06	Class I SAM-dependent methyltransferase
Apla|oki.125.25.t1	132.456	19.1907	36	248010	0.687851	0.0846575	4.03618e-06	Class I SAM-dependent methyltransferase
Apla|oki.125.19.t1	481.522	10.4913	27	14060	0.78521	0.00490612	3.06247e-05	Mitogen-activated protein kinase
Apla|oki.125.40.t1	254.74	1.06591	2	3728	0.78014	0.166495	8.66597e-05	Transmembrane protein 246
Apla|oki.125.18.t1	303.582	33.6875	63	82838	0.729814	0.0346818	3.85496e-06	Transmembrane and coiled-coil domain-containing protein 4	TMCO4
Apla|oki.125.23.t1	2427.56	13.0309	34	698	1.56414	0.0058822	1.95977e-05	Growth regulation by estrogen in breast cancer 1
Apla|oki.125.30.t1	610.746	11.7527	27	8743	0.83866	0.00822935	1.62343e-05	UDP-glucuronosyltransferase
Apla|oki.125.16.t1	479.119	55.7435	92	48583	0.798193	0.0312179	7.60962e-06	DnaJ like protein subfamily C member 11	DNAJC11
Apla|oki.125.8.t1	4488.81	35.174	63	379	2.40214	0.0313483	6.41918e-05	Multiple EGF like domains 6	MEGF6
Apla|oki.125.10.t1	932.659	2.43613	5	692	0.967216	0.00783481	1.72881e-06	Multiple epidermal growth factor-like domains protein 6
Apla|oki.125.53.t1	1565.1	23.956	45	2226	1.22591	0.0186013	0.000442899	Deoxyribonuclease tatD	TATDN1
Apla|oki.125.20.t1	2029.67	10.4397	22	644	1.40508	0.00604881	2.38079e-05	Scavenger receptor cysteine-rich protein type 12
Apla|oki.125.14.t1	4573.35	33.8571	54	313	2.43877	0.0366142	0.00147734	WD repeat domain 8	WRAP73
Apla|oki.125.51.t1	3208.82	14.2808	35	410	1.88197	0.0159249	2.30564e-06	ER membrane protein complex subunit 1
Apla|oki.125.50.t1	5627.58	12.4995	28	107	2.84638	0.0100848	0.000244778	Tubulin tyrosine ligase like 10	TTLL10
Apla|oki.125.34.t1	1629.08	26.431	56	2544	1.25458	0.0244238	0.0002047	NHR domain-containing protein (Fragment)	ING4
Apla|oki.125.49.t1	1190.35	56.2219	95	8127	1.13608	0.131962	8.58369e-06	Tyrosine-protein phosphatase non-receptor type	PTPN11
Apla|oki.125.52.t1	4461.98	35.488	60	365	2.39959	0.0466969	0.00246141	Brain voltage-gated cation channel	NALCN
Apla|oki.125.42.t1	964.708	49.9104	91	11828	0.996442	0.0387895	2.47068e-05	Zinc finger mynd domain-containing	ZMYND12
Apla|oki.126.10.t1	1065.63	10.6714	24	2550	1.0261	0.0185742	5.21373e-05	G-protein coupled receptor
Apla|oki.126.32.t1	4533.96	36.7561	54	318	2.41687	0.0250556	1.68495e-06	Acetyl-CoA acetyltransferase, mitochondrial	ACAT1
Apla|oki.126.22.t1	2680.01	3.87159	7	118	1.66341	0.00265108	5.61606e-06	Cysteine histidine-rich domain
Apla|oki.126.64.t1	815.677	0.970498	3	543	0.921433	0.00973925	2.87135e-06	relaxin receptor 2
Apla|oki.126.50.t1	958.798	57.184	99	13035	1.00536	0.0600765	2.99878e-05	Cobalamin-dependent methionine synthase I
Apla|oki.126.47.t1	662.135	27.384	65	17780	0.880817	0.0489866	2.46847e-05	Bifunctional homocysteine S-methyltransferase/methylenetetrahydrofolate reductase
Apla|oki.126.21.t1	1955.79	14.3923	33	1009	1.37556	0.00612024	6.95741e-06	Transient receptor potential cation channel subfamily A member basal
Apla|oki.126.24.t1	2094.79	61.7253	99	2735	1.5061	0.147513	0.000217648	Vesicle transport protein (Fragment)	SFT2D1
Apla|oki.126.19.t1	596.922	28.8261	60	20352	0.839911	0.0210232	9.87553e-06	asialoglycoprotein receptor 2	SELE
Apla|oki.126.72.t1	1167.82	48.0673	100	8878	1.13987	0.156111	0.00019135	Poly [ADP-ribose] polymerase	PARP4
Apla|oki.126.55.t1	4854.29	0.789063	2	6	2.53582	0.00774365	1.44066e-06	Metabotropic glutamate receptor 5-like protein (Fragment)
Apla|oki.126.45.t1	664.625	25.2889	49	13442	0.880066	0.0456885	4.12748e-05	Sterile alpha motif and leucine zipper-containing kinase AZK
Apla|oki.126.33.t1	424.105	16.4473	51	34312	0.775675	0.0302513	2.34123e-05	Trafficking protein particle complex subunit	TRAPPC10
Apla|oki.126.23.t1	446.312	42.3199	80	48635	0.800442	0.0602184	7.37683e-05	Translocation protein SEC63 homolog (inferred by orthology to a human protein)	SEC63
Apla|oki.126.38.t1	271.725	16.2121	40	65433	0.722917	0.0457114	3.58169e-06	Integrase catalytic domain-containing protein (Fragment)
Apla|oki.126.51.t1	953.957	61.2813	99	13177	0.998684	0.0511326	2.93414e-05	Cobalamin-dependent methionine synthase I
Apla|oki.126.16.t1	938.842	62.0501	99	13611	1.00706	0.078347	4.98273e-05	Cobalamin-dependent methionine synthase I
Apla|oki.126.53.t1	561.951	61.415	99	37973	0.843849	0.0548454	2.84065e-05	Cobalamin-dependent methionine synthase I
Apla|oki.126.2.t1	636.031	27.339	53	15877	0.862403	0.0339088	0.000935061	Piezo-type mechanosensitive ion channel component 2	NT5E
Apla|oki.126.70.t1	453.857	21.0057	58	34049	0.78702	0.0292008	1.8303e-05	DNA polymerase zeta catalytic subunit	REV3L
Apla|oki.126.81.t1	4215.3	23.0606	40	273	2.28897	0.0242436	1.34306e-05	Mitochondrial ribosomal protein S9	MRPS9
Apla|oki.126.6.t1	375.405	5.84489	12	10317	0.743435	0.00617539	3.76062e-08	'D-beta-hydroxybutyrate dehydrogenase, mitochondrial '
Apla|oki.126.9.t1	1149.72	4.44283	12	1093	1.09933	0.0932746	0.00012583	Smith-Magenis syndrome chromosomal region candidate gene 8 protein-like
Apla|oki.126.36.t1	529.04	64.9131	98	42420	0.877618	0.143393	0.000208144	Superoxide dismutase
Apla|oki.126.25.t1	305.496	7.74943	14	18069	0.743895	0.0598041	1.62887e-05	Sulfotransferase
Apla|oki.126.37.t1	1312.67	54.3353	94	6614	1.16725	0.0984467	3.56848e-05	DNA mismatch repair protein Msh2	MSH2
Apla|oki.126.57.t1	3839.36	34.7359	58	477	2.15637	0.0577933	9.4997e-06	WD repeat-containing protein 3	WDR3
Apla|oki.126.13.t1	938.841	62.0781	99	13611	1.00361	0.0718408	4.36679e-05	Cobalamin-dependent methionine synthase I
Apla|oki.126.5.t1	308.291	27.1426	54	68735	0.721509	0.0154529	0.00012433	Snake venom 5'-nucleotidase
Apla|oki.126.15.t1	938.827	62.1901	99	13611	1.00588	0.0761257	4.26933e-05	Cobalamin-dependent methionine synthase I
Apla|oki.126.7.t1	837.211	48.631	87	15025	0.988413	0.11986	0.000118385	O-acetyl-ADP-ribose deacetylase (Regulator of RNase III), contains Macro domain
Apla|oki.126.27.t1	4904.98	0.940465	2	4	2.55316	0.00220034	2.00153e-05	Leukokinin receptor (GPRllk1)
Apla|oki.126.31.t1	1751.22	1.50293	4	158	1.29455	0.00766269	1.85617e-07	Ankyrin repeat domain-containing protein 6
Apla|oki.126.46.t1	572.709	18.7903	39	14374	0.836805	0.0334366	1.36927e-05	Afadin, adherens junction formation factor	KIF25
Apla|oki.126.54.t1	939.046	60.7755	99	13601	1.00119	0.0671152	4.0968e-05	Cobalamin-dependent methionine synthase I
Apla|oki.126.78.t1	3.11215e-12	0.443712	1	214	0.623007	0.0622763	1.7006e-05	Transposable element Tcb1 transposase
Apla|oki.126.63.t1	7.22349e-11	0.355451	1	1031	0.59	0	0	GIY-YIG domain-containing protein (Fragment)
Apla|oki.126.29.t1	3090.89	23.3939	39	495	1.83151	0.00972817	1.23357e-05	Integrator complex subunit 3	FZD10
Apla|oki.126.35.t1	1794.83	57.6585	93	3497	1.32736	0.0366525	2.64731e-05	Splicesome-associated factor 61	SF3A3
Apla|oki.126.20.t1	679.229	27.4739	48	12610	0.874666	0.0244808	8.52125e-07	D-beta-hydroxybutyrate dehydrogenase	BDH1
Apla|oki.126.34.t1	1239.91	46.4163	87	6772	1.14164	0.105033	0.000360524	Fibrinogen C domain-containing protein 1
Apla|oki.126.12.t1	1513.16	5.59351	17	852	1.20759	0.0232512	1.36878e-05	Vacuolar protein sorting-associated protein 13C
Apla|oki.127.8.t1	2949.14	21.5149	41	568	1.78222	0.0237121	0.000117136	Centrosomal protein of
Apla|oki.127.27.t1	539.542	13.5631	26	10803	0.873138	0.126963	0.00152584	Coiled-coil domain-containing protein 112	CCDC112
Apla|oki.127.35.t1	713.552	37.577	90	21214	0.891026	0.0294419	7.22636e-05	Galactose-1-phosphate uridylyltransferase
Apla|oki.127.43.t1	1075.42	46.267	68	7127	1.0447	0.046291	1.66697e-05	Inducible heat shock protein 70
Apla|oki.127.20.t1	4.56941e-13	0.487197	1	82	0.59	0	0	Putative coiled-coil domain-containing protein (Fragment)
Apla|oki.127.24.t1	1.19876e-13	0.552225	1	42	0.61203	0.0415638	4.44058e-05	Coiled-coil domain-containing protein 87
Apla|oki.127.39.t1	459.977	6.8016	12	6821	0.808524	0.0651553	1.33183e-05	StAR related lipid transfer domain containing 6
Apla|oki.127.11.t1	527.28	35.0732	60	26147	0.810896	0.0188373	1.46378e-05	Gene associated with retinoid-interferon induced mortality 19	NDUFA13
Apla|oki.127.47.t1	199.607	2.50362	5	15188	0.669843	0	0	GIY-YIG domain-containing protein
Apla|oki.127.10.t1	4689.11	35.5833	62	342	2.48015	0.0273367	0.00109434	YTH domain containing 2	YTHDC2
Apla|oki.127.32.t1	3080.59	33.528	51	651	1.84268	0.0385698	4.96214e-06	Guanine nucleotide-binding protein subunit beta-5	GNB5
Apla|oki.127.29.t1	535.562	44.6284	79	33313	0.834668	0.0574389	1.77087e-05	Hyperpolarization-activated cyclic nucleotide-modulated cation channel splice variant ABs-II
Apla|oki.127.42.t1	123.688	1.07872	2	15724	0.645128	0.0106665	1.9307e-08	Ubiquitin-like domain-containing protein
Apla|oki.127.21.t1	6.79568e-15	0.532187	1	5	0.59	0	0	Putative neuromedin-B receptor-like
Apla|oki.127.36.t1	3071.15	26.3692	71	909	1.85678	0.0721953	0.00274255	Serine/threonine-protein kinase ATR	ATR
Apla|oki.127.22.t1	4279.72	35.869	58	384	2.31947	0.0331643	2.88484e-06	N-acetylgalactosamine kinase	GALK2
Apla|oki.127.26.t1	1022.12	44.1665	79	9130	1.03067	0.0600483	4.41815e-05	Interleukin-12 receptor subunit beta-2	CCNB2
Apla|oki.127.15.t1	975.042	7.02193	21	2649	0.984069	0.00764431	3.02323e-05	SRCR domain, membrane form 2
Apla|oki.127.28.t1	5338.7	9.97403	19	80	2.75064	0.0474689	3.79724e-06	LOW QUALITY PROTEIN: sperm-associated antigen 8	SPAG8
Apla|oki.127.45.t1	961.79	50.6906	100	13108	1.12198	0.277848	0.000402473	Mannosyltransferase	PIGB
Apla|oki.127.25.t1	846.773	57.0823	100	16909	1.04617	0.221633	7.172e-06	Tyrosine-protein kinase CSK	CSK
Apla|oki.127.2.t1	3663.44	17.9549	39	352	2.0683	0.0243748	0.000151658	Alpha-N-acetylgalactosaminide alpha-2,6-sialyltransferase 2
Apla|oki.127.14.t1	307.617	49.9421	91	116384	0.736683	0.0445954	5.53388e-05	aldehyde dehydrogenase, mitochondrial
Apla|oki.127.19.t1	1789.18	6.15577	16	563	1.33743	0.0598828	0.00070224	Monocarboxylate transporter 4
Apla|oki.127.41.t1	8.20598e-10	0.40339	1	3475	0.616258	0.0495442	1.03168e-06	Fibronectin type-III domain-containing protein (Fragment)
Apla|oki.127.34.t1	3974.36	55.4235	90	691	2.27102	0.172231	4.40611e-06	Translocon-associated protein subunit beta	SSR2
Apla|oki.127.3.t1	184.573	2.43888	5	17780	0.665085	0.00236966	3.32339e-07	GIY-YIG domain-containing protein (Fragment)
Apla|oki.127.6.t1	4254.85	29.4226	55	368	2.30948	0.0330926	0.000103637	LOW QUALITY PROTEIN: alpha-N-acetylgalactosaminide alpha-2,6-sialyltransferase 2
Apla|oki.127.18.t1	1814.68	44.4899	94	3431	1.32874	0.0242817	4.47525e-07	tRNA methyltransferase O	TRMO
Apla|oki.128.43.t1	3081.84	23.4168	46	587	1.84961	0.0507021	0.000151379	Bifunctional polynucleotide phosphatase/kinase	PNKP
Apla|oki.128.30.t1	5216.6	13.0457	27	120	2.68431	0.0144625	8.59263e-05	Calbindin
Apla|oki.128.42.t1	251.98	5.44526	11	20980	0.800737	0.207441	9.56588e-05	Hexosyltransferase
Apla|oki.128.41.t1	294.578	8.30109	17	23665	0.826344	0.223604	0.000159355	Hexosyltransferase
Apla|oki.128.20.t1	4843.14	28.5661	48	248	2.59674	0.131097	0.000168422	M-phase phosphoprotein 6	MPHOSPH6
Apla|oki.128.8.t1	2670.83	1.02177	2	34	1.65951	0.00222157	6.73303e-07	Putative somatostatin receptor type 2-like
Apla|oki.128.28.t1	4533.44	36.9245	60	354	2.4241	0.0391026	2.29494e-06	Membrane-bound transcription factor peptidase site 1	MBTPS1
Apla|oki.128.35.t1	69.0699	0.910275	2	50554	0.705758	0.166282	2.09405e-06	Reverse transcriptase domain-containing protein (Fragment)
Apla|oki.128.11.t1	561.974	17.3665	37	14151	0.820396	0.0105739	0.000105889	Mitogen-activated protein kinase
Apla|oki.128.14.t1	5149.62	35.1273	61	279	2.6801	0.0567947	0.00739573	Transmembrane protein 67	TMEM67
Apla|oki.128.49.t1	137.606	23.6114	65	411432	0.671381	0.0496956	2.89744e-06	Eukaryotic translation initiation factor 2 alpha kinase PEK
Apla|oki.128.27.t1	302.251	2.5534	7	9176	0.714231	0.00628299	2.95538e-06	RING-type domain-containing protein (Fragment)
Apla|oki.128.39.t1	3912.65	32.7302	62	490	2.1793	0.0457218	0.000141347	Dehydrogenase/reductase 1	DHRS1
Apla|oki.128.3.t1	4065.84	1.4629	3	22	2.2192	0.00539355	7.33868e-07	Putative somatostatin receptor type 2-like
Apla|oki.128.15.t1	1294.59	12.9917	30	2145	1.1085	0.00125323	2.16934e-07	Growth hormone-releasing hormone receptor
Apla|oki.128.24.t1	253.625	1.09963	2	3771	1.04404	0.665252	0.000156217	CUB domain-containing protein
Apla|oki.128.26.t1	665.401	55.5616	95	26011	0.909139	0.0999565	6.10901e-05	Purine nucleoside phosphorylase
Apla|oki.128.7.t1	2671.08	1.01454	2	34	1.65963	0.00226516	6.9041e-07	Putative somatostatin receptor type 2-like
Apla|oki.128.17.t1	1203.42	65.7186	100	8369	1.15299	0.153995	9.18106e-05	GMP reductase	GMPR
Apla|oki.128.19.t1	4766.32	32.2322	57	304	2.51263	0.030376	5.50311e-05	Oxidative stress-induced growth inhibitor 2	OSGIN2
Apla|oki.128.48.t1	2647.56	63.7481	100	1730	1.68856	0.0745986	2.21904e-05	NEDD8-activating enzyme E1 regulatory subunit	NAE1
Apla|oki.128.37.t1	175.198	36.6619	62	243492	0.675287	0.028689	0.000135381	Short-chain dehydrogenase	ALG2
Apla|oki.128.32.t1	967.367	8.53731	17	2190	0.988765	0.0222991	2.7534e-06	Dual specificity protein phosphatase 22
Apla|oki.128.16.t1	370.343	14.2818	23	20220	0.739702	0.0029521	1.28695e-06	Enhancer of yellow 2 transcription factor
Apla|oki.128.47.t1	787.987	60.7588	98	19132	0.940954	0.0674709	7.65606e-06	Cytochrome b-c1 complex subunit Rieske, mitochondrial	UQCRFS1
Apla|oki.128.34.t1	156.548	29.3694	54	265358	0.665384	0.0240798	0.000131401	Short-chain dehydrogenase	ALG2
Apla|oki.128.38.t1	207.127	35.6233	61	171690	0.68889	0.0302598	0.000105255	Short-chain dehydrogenase
Apla|oki.128.29.t1	4055.79	19.9588	43	317	2.23344	0.0398644	2.09364e-06	Membrane-bound transcription factor site-1 protease	MBTPS1
Apla|oki.128.21.t1	421.893	9.95906	19	12938	0.7679	0.01725	1.25471e-05	Kinesin motor domain-containing protein
Apla|oki.128.36.t1	3179.44	2.69902	6	72	1.96768	0.199813	3.99389e-07	Collagen, type I, alpha 2	COL1A2
Apla|oki.128.4.t1	3269.37	1.48089	3	34	1.90029	0.00479866	3.11524e-06	Putative somatostatin receptor type 2-like
Apla|oki.128.33.t1	1954.17	44.8885	97	3074	1.38538	0.0258765	6.52729e-05	LOW QUALITY PROTEIN: tRNA-specific adenosine deaminase 1	ADAT1
Apla|oki.128.31.t1	4162.48	0.950822	2	14	2.25499	0	0	Alpha-2,6-sialyltransferase
Apla|oki.128.46.t1	369.044	4.46049	13	11440	0.739523	0.00359502	2.77042e-06	Zinc finger CCCH domain-containing protein 18
Apla|oki.129.41.t1	142.746	2.50459	8	47318	0.653608	0.0122829	3.60487e-06	C-type lectin domain-containing protein
Apla|oki.129.26.t1	2630.32	62.3967	99	1733	1.81543	0.326726	0.00685876	GPI-anchor transamidase	PIGK
Apla|oki.129.33.t1	307.014	27.0905	54	69046	0.744376	0.0595653	3.84469e-05	LOW QUALITY PROTEIN: three prime repair exonuclease 1	TREX1
Apla|oki.129.43.t1	1315.54	41.6431	82	5742	1.15568	0.0743985	0.00147382	Peter pan	PPAN
Apla|oki.129.25.t1	1419.16	16.289	51	3057	1.16133	0.00691004	2.72065e-06	Fushi-tarazu factor 1-B
Apla|oki.129.45.t1	1218.98	4.24016	17	1361	1.07851	0.00173614	5.45274e-07	adhesion G protein-coupled receptor E1
Apla|oki.129.23.t1	715.011	13.7843	38	8764	0.88473	0.0164615	3.70007e-05	Tyrosine-protein phosphatase non-receptor type
Apla|oki.129.5.t1	678.135	12.6893	32	8416	0.868588	0.0138212	0.000405267	Fibrillin-3
Apla|oki.129.30.t1	547.405	0.438357	2	807	0.811478	0.00474653	4.00213e-06	SEA domain-containing protein
Apla|oki.129.29.t1	425.628	8.703	19	12717	0.834862	0.140774	4.45204e-05	Three prime repair exonuclease 1	TREX1
Apla|oki.129.6.t1	3186.79	31.8757	69	824	1.86554	0.00155077	6.39825e-07	LOW QUALITY PROTEIN: fibrillin-2	FBN2
Apla|oki.129.36.t1	2.73056e-09	0.269964	1	6339	0.616231	0.0494919	7.54334e-06	GGACT domain-containing protein
Apla|oki.129.21.t1	1553.3	34.9076	64	3207	1.33773	0.238496	0.000268068	C2 NT-type domain-containing protein (Fragment)
Apla|oki.129.19.t1	2607.98	36.8517	58	1034	1.66375	0.0576549	4.73541e-05	LOW QUALITY PROTEIN: sarcosine dehydrogenase, mitochondrial	SARDH
Apla|oki.129.22.t1	295.615	46.5689	98	135478	0.859869	0.286082	3.91382e-06	Sodium-and chloride-dependent glycine transporter 2
Apla|oki.129.24.t1	4272.71	30.3257	53	352	2.32423	0.0474387	1.47015e-06	Acyl-CoA-binding domain-containing protein 6	ACBD6
Apla|oki.129.27.t1	2446.56	3.48317	8	162	1.5731	0.0084388	1.33095e-05	Alpha-N-acetylgalactosaminide alpha-2,6-sialyltransferase 5	ST6GALNAC4
Apla|oki.129.39.t1	510.842	10.2909	35	15536	0.796004	0.003144	2.62201e-05	Latent-transforming growth factor beta-binding protein 4
Apla|oki.129.32.t1	373.471	39.8854	81	70041	0.794759	0.10447	0.000100667	Three prime repair exonuclease
Apla|oki.129.40.t1	4.25401e-10	0.466556	1	2502	0.591351	0.00254858	2.93036e-07	Peptidase M12B domain-containing protein
Apla|oki.129.18.t1	4626.91	46.9714	68	385	2.45696	0.0305214	0.000871586	HLA-B associated transcript 1	DDX39B
Apla|oki.129.37.t1	1254.36	56.1145	100	7687	1.25447	0.307027	2.96563e-05	Cation-transporting ATPase
Apla|oki.129.1.t1	310.479	11.947	31	38840	0.715624	0.00270218	1.42894e-06	Serine-aspartate repeat-containing protein I
Apla|oki.129.28.t1	926.873	48.8353	100	14021	0.962384	0.00308453	4.72524e-07	Endoplasmic reticulum mannosyl-oligosaccharide 1,2-alpha-mannosidase	MAN1B1
Apla|oki.129.44.t1	1532.15	39.4668	54	2789	1.21223	0.0176832	4.31918e-05	endoplasmic reticulum chaperone BiP	HSPA5
Apla|oki.129.42.t1	280.579	3.16955	7	10754	0.709486	0.0136879	2.76347e-06	Cell wall protein 1
Apla|oki.129.14.t1	1542.51	6.60453	13	660	1.2117	0.00886297	3.50888e-05	Metabotropic glutamate receptor
Apla|oki.129.34.t1	4427.04	40.3597	64	396	2.39044	0.0558867	0.00020202	Spectrin alpha chain, non-erythrocytic
Apla|oki.129.13.t1	284.043	1.30555	3	4484	0.716839	0.0249464	1.51466e-05	PIPK domain-containing protein
Apla|oki.13.73.t1	97.1398	4.00568	8	102561	0.630897	0.00385015	2.43146e-07	NADP-dependent 3-hydroxy acid dehydrogenase YdfG
Apla|oki.13.87.t1	3.59492e-14	0.322847	1	23	0.591679	0.00316801	4.69648e-07	L1 cell adhesion molecule, paralog a
Apla|oki.13.112.t1	4692.52	35.1602	66	362	2.48744	0.0385508	8.76493e-06	ATP-binding cassette transporter sub-family C member 9	ABCC9
Apla|oki.13.107.t1	9.78578e-15	0.51627	1	12	0.591138	0.00214642	4.61141e-07	Putative somatostatin receptor type 2-like
Apla|oki.13.13.t1	885.339	46.9106	99	15255	1.00224	0.109633	4.97982e-05	RBR-type E3 ubiquitin transferase	ARIH2
Apla|oki.13.17.t1	4475.09	29.8375	57	345	2.40197	0.0413122	0.00201284	Round spermatid basic protein 1 like	RSBN1L
Apla|oki.13.106.t1	1908.46	28.8002	58	1922	1.36686	0.0254324	3.82686e-06	Multidrug resistance-associated protein 1	ABCC8
Apla|oki.13.81.t1	2538.45	31.91	79	1482	1.63461	0.0551369	0.000353359	Muscarinic acetylcholine receptor	HRH1
Apla|oki.13.137.t1	1421.2	3.21257	8	476	1.16367	0.00978567	1.28314e-05	Nucleolar protein 9	NOL9
Apla|oki.13.28.t1	194.548	62.5193	97	309878	0.706041	0.0721151	1.13981e-05	Dual-specificity tyrosine phosphorylation-regulated kinase 2	DYRK2
Apla|oki.13.83.t1	3347.55	58.089	100	1082	1.93108	0.00388126	4.19672e-09	Receptor-type tyrosine-protein phosphatase T-like	ALG10
Apla|oki.13.44.t1	3231.41	23.7044	58	672	1.89503	0.0235172	2.43726e-06	Multidrug resistance-associated protein 3	ABCC9
Apla|oki.13.67.t1	2080.59	3.24076	7	193	1.42371	0.00278959	5.97765e-07	methyl farnesoate epoxidase-like
Apla|oki.13.53.t1	896.254	61.2349	96	14489	0.970589	0.0416715	5.11767e-05	26S proteasome non-ATPase regulatory subunit	PSMD6
Apla|oki.13.54.t1	3909.61	30.1502	57	452	2.18776	0.0639826	0.000120453	A disintegrin and metalloproteinase with thrombospondin motifs 12	MRPS25
Apla|oki.13.9.t1	808.762	59.1139	97	17975	0.957884	0.0837343	8.24759e-06	selenocysteine-specific elongation factor	EEFSEC
Apla|oki.13.114.t1	1704.84	5.05969	13	542	1.2885	0.0312473	4.86353e-06	2-oxoisovalerate dehydrogenase subunit alpha, mitochondrial
Apla|oki.13.50.t1	3795.79	1.71441	5	42	2.11027	0.00367907	1.53545e-06	Neural precursor cell expressed, developmentally down-regulated 1	NEDD1
Apla|oki.13.42.t1	3519.1	22.5998	47	460	2.03288	0.0664664	0.000320612	Microsomal glutathione S-transferase	MGST1
Apla|oki.13.153.t1	126.413	20.0171	43	324430	0.676451	0.0677097	2.5675e-06	Glycosyltransferase involved in cell wall biogenesis
Apla|oki.13.127.t1	629.451	14.6883	36	10899	0.847063	0.00996669	6.12935e-06	Olfactory channel (inferred by orthology to a C. elegans protein)
Apla|oki.13.97.t1	189.86	41.6968	94	313745	0.710657	0.0843642	5.38299e-06	Proto-oncogene tyrosine-protein kinase Met
Apla|oki.13.20.t1	1865.4	10.2665	20	696	1.34423	0.0152145	3.27081e-06	Template-activating factor I
Apla|oki.13.118.t1	293.573	55.3182	95	133329	0.848532	0.266231	3.56087e-06	Sodium-and chloride-dependent GABA transporter 1
Apla|oki.13.142.t1	4627.01	43.522	80	453	2.47359	0.0618651	3.14011e-05	LOW QUALITY PROTEIN: makorin ring finger protein 1	MKRN1
Apla|oki.13.121.t1	676.584	50.982	94	24834	0.930324	0.13149	3.09393e-05	Ubiquitin carboxyl-terminal hydrolase	BAP1
Apla|oki.13.4.t1	198.268	19.6931	48	144118	0.673816	0.00850776	4.63911e-06	Multidrug resistance-associated protein 1
Apla|oki.13.151.t1	2189.63	47.1145	98	2477	1.51456	0.091912	6.27416e-06	Succinate--CoA ligase [GDP-forming] subunit beta, mitochondrial	SUCLG2
Apla|oki.13.24.t1	174.516	56.8741	97	384725	0.819188	0.30072	8.57029e-06	Serine/threonine-protein kinase	PIM1
Apla|oki.13.102.t1	4033.12	23.3852	51	379	2.21272	0.0178633	9.5028e-06	Receptor-type tyrosine-protein phosphatase gamma	PTPRZ1
Apla|oki.13.125.t1	1216.93	50.7917	91	7442	1.22944	0.288043	7.2016e-05	Flavin-containing monooxygenase
Apla|oki.13.33.t1	4.03728e-09	0.461715	1	7708	0.623024	0.0623101	2.13666e-07	Integrase catalytic domain-containing protein (Fragment)
Apla|oki.13.88.t1	452.279	10.886	25	14777	0.775455	0.00857309	3.13672e-06	Nuclear ubiquitous casein and cyclin-dependent kinases substrate
Apla|oki.13.113.t1	3484.99	40.3605	64	639	2.0017	0.0334074	4.55971e-05	Origin recognition complex subunit	ORC5
Apla|oki.13.133.t1	3977.42	1.61898	3	23	2.18172	0.001414	2.90752e-07	Growth factor, receptor containing protein
Apla|oki.13.144.t1	2104.23	56.8617	99	2710	1.48375	0.0982198	7.15979e-05	Inhibitor of growth protein 3	ING3
Apla|oki.13.49.t1	1726.53	62.1979	99	4025	1.32163	0.0773807	0.000363065	Rab GDP dissociation inhibitor beta
Apla|oki.13.70.t1	4844.27	3.16658	6	31	2.5293	0.00299802	6.38388e-08	Cytochrome P450 family 2 subfamily W member 1
Apla|oki.13.56.t1	334.589	44.6461	89	96113	0.738174	0.0270538	1.75177e-05	LOW QUALITY PROTEIN: dynein regulatory complex subunit 6	FBXL13
Apla|oki.13.74.t1	73.9048	13.1214	27	596180	0.631277	0.0221043	3.4658e-07	Short-chain dehydrogenase of various substrate specificities
Apla|oki.13.68.t1	1.14847e-14	0.512836	1	13	0.590945	0.00178369	1.12767e-08	Cytochrome P450, family 2, subfamily AD, polypeptide 2
Apla|oki.13.117.t1	275.696	1.51121	2	3181	0.7019	0.00305914	3.40404e-06	Histone domain-containing protein
Apla|oki.13.18.t1	1410.67	39.9697	66	4022	1.17783	0.0444669	4.38819e-06	Acetyl-CoA carboxylase alpha	ACACB
Apla|oki.13.99.t1	187.702	34.1622	97	330257	0.726615	0.116102	7.11202e-06	Fibroblast growth factor receptor
Apla|oki.13.82.t1	2831.52	4.46743	8	121	1.73476	0.0229245	0.000119569	EKC/KEOPS complex subunit Tprkb	TPRKB
Apla|oki.13.145.t1	191.016	41.4707	94	310091	0.715425	0.0924813	0.000187975	LOW QUALITY PROTEIN: SRSF protein kinase 1
Apla|oki.13.65.t1	412.815	1.32588	3	2135	0.756383	0.00237218	2.06696e-08	Cytochrome P450 monooxygenase
Apla|oki.13.23.t1	1857.65	0.878562	2	70	1.39924	0.12487	2.07211e-07	AP-5 complex subunit beta-1
Apla|oki.13.10.t1	569.633	6.12891	18	6700	0.824642	0.0128071	3.77305e-05	Transcription factor tfiiib component
Apla|oki.13.123.t1	1082.71	11.9238	23	2378	1.0602	0.0700167	0.000455307	Emopamil-binding
Apla|oki.13.39.t1	929.21	30.8563	82	11331	0.980207	0.0349429	0.000176767	HECT UBA and WWE domain containing 1	HUWE1
Apla|oki.13.100.t1	452.198	2.46591	8	4569	0.78146	0.0199639	2.25438e-05	Macrophage stimulating 1 receptor (C-met-related tyrosine kinase) (Fragment)
Apla|oki.13.152.t1	267.307	31.0502	55	93223	0.710742	0.026073	4.6984e-06	Ankyrin repeat and BTB domain containing 1	ABTB1
Apla|oki.13.72.t1	120.041	40.2901	73	610176	0.652954	0.0281844	2.94661e-06	NADP-dependent 3-hydroxy acid dehydrogenase YdfG	RDH8
Apla|oki.13.47.t1	1917.73	58.3619	98	3229	1.39427	0.070141	0.000324048	Guanosine nucleotide diphosphate dissociation inhibitor
Apla|oki.13.1.t1	1557.65	6.08187	12	592	1.21809	0.0094819	3.20597e-08	Transcriptional enhancer factor TEF-1
Apla|oki.13.51.t1	2497.05	35.2428	66	1281	1.61453	0.0484478	0.00167543	Forebrain embryonic zinc finger	FEZF2
Apla|oki.13.27.t1	587.443	30.966	48	16860	0.862568	0.0709264	1.99373e-06	Glutaminyl-tRNA synthetase	QARS
Apla|oki.13.30.t1	2.50516e-12	0.567064	1	192	0.592518	0.00475148	6.65677e-09	ATPase family AAA domain-containing protein 1
Apla|oki.13.63.t1	1946.63	4.67516	12	383	1.37837	0.0183453	2.66842e-06	Low density lipoprotein receptor-related protein 5	LRP5
Apla|oki.13.66.t1	4293.59	10.0417	19	125	2.31072	0.00620267	7.7641e-07	Cytochrome P450 family 2 subfamily W member 1	CYP2J2
Apla|oki.13.108.t1	732.909	0.940261	2	438	0.898266	0.0284955	1.16874e-07	Putative G-protein coupled receptor
Apla|oki.13.95.t1	171.522	37.5496	82	335640	0.689624	0.0585182	1.13667e-05	Tyrosine-protein kinase transmembrane receptor Ror
Apla|oki.13.124.t1	2043.28	54.0724	94	2729	1.47537	0.128299	0.00287859	3-beta-hydroxysteroid-delta-isomerase	EBP
Apla|oki.13.40.t1	2493.86	2.35116	6	117	1.58903	0.00279987	6.96342e-06	ST8 alpha-N-acetyl-neuraminide alpha-2,8-sialyltransferase 2	ST8SIA2
Apla|oki.13.21.t1	1400.32	6.53875	19	1174	1.15071	0.00110885	1.90366e-07	Fibrillin-3 Fibrillin-3 C-terminal peptide	FBN3
Apla|oki.13.132.t1	3.59492e-14	0.592907	1	23	0.591102	0.00207923	1.8194e-06	Izumo sperm-egg fusion protein 1
Apla|oki.13.76.t1	1612.91	21.1048	49	2281	1.27052	0.0666869	0.000569216	Ring finger and CCCH-type domains 2	PDCL
Apla|oki.13.122.t1	2100.24	50.2505	96	2638	1.50021	0.132179	0.00282649	3-beta-hydroxysteroid-delta-isomerase	EBP
Apla|oki.13.43.t1	2.13113e-13	0.521753	1	56	0.603233	0.024967	1.63739e-05	Lipoma HMGIC fusion partner-like 3 protein
Apla|oki.13.91.t1	146.841	1.51001	3	16663	0.825222	0.332991	1.36336e-05	C-type lectin domain-containing protein
Apla|oki.13.57.t1	123.2	2.69951	6	47816	0.698397	0.11154	1.91323e-06	Integrase catalytic domain-containing protein
Apla|oki.13.41.t1	5040.38	11.1462	26	123	2.61333	0.0135341	0.00020588	N-glycan alpha 2,8-sialyltransferase	ST8SIA2
Apla|oki.13.12.t1	175.957	8.57802	21	81836	0.663522	0.00591971	8.26005e-05	Mov10 like RISC complex RNA helicase 1	MOV10L1
Apla|oki.13.138.t1	197.424	48.6289	93	288560	0.714204	0.085314	0.000891817	Inhibitor of nuclear factor kappa-B kinase subunit epsilon	TBK1
Apla|oki.13.135.t1	467.019	2.15377	8	4291	0.784293	0.0141233	8.63173e-06	tudor domain-containing protein 1	TDRD1
Apla|oki.13.29.t1	333.58	40.6519	84	90940	0.771596	0.0908751	3.7702e-06	F-box and leucine-rich repeat protein 5	FBXL5
Apla|oki.13.79.t1	4577.42	20.8108	42	243	2.43894	0.0339011	1.77586e-05	Sentrin-specific protease 8	SENP8
Apla|oki.13.111.t1	217.137	25.5281	61	155737	0.687404	0.019905	1.85483e-06	ABC transporter
Apla|oki.13.93.t1	463.428	1.03923	2	1096	0.778364	0.00564696	2.70544e-08	Putative PH domain leucine-rich repeat-containing protein phosphatase 2-like
Apla|oki.13.6.t1	2385.53	5.72575	10	212	1.5758	0.0595751	0.000618326	Ragulator complex protein LAMTOR5
Apla|oki.13.131.t1	1.5674e-08	0.278958	1	15188	0.59	0	0	GIY-YIG domain-containing protein
Apla|oki.13.19.t1	698.676	34.8581	62	15385	0.888509	0.0358898	0.000864374	SET domain and mariner transposase fusion gene
Apla|oki.13.90.t1	108.376	1.07379	2	20600	0.66746	0.0643576	5.51054e-06	DAO domain-containing protein
Apla|oki.13.105.t1	716.501	31.342	50	11807	0.896518	0.0375813	3.42167e-06	Short/branched chain specific acyl-CoA dehydrogenase, mitochondrial	ACAD9
Apla|oki.13.89.t1	6.79568e-15	0.430584	1	2	0.591136	0.00214262	1.24305e-06	Putative octopamine receptor 1
Apla|oki.13.61.t1	146.264	4.25863	9	50957	0.655075	0.0123952	3.0757e-07	Transposon Ty3-I Gag-Pol poly
Apla|oki.13.120.t1	115.609	6.27121	14	126193	0.657228	0.0395923	7.18768e-08	Transporter
Apla|oki.13.75.t1	309.396	61.5961	98	123840	0.860476	0.276825	2.98091e-05	Peptidyl-prolyl cis-trans isomerase
Apla|oki.13.104.t1	962.522	56.9438	100	13085	1.14035	0.311942	0.000442982	Mannosyltransferase	ALG9
Apla|oki.13.84.t1	3788.95	14.1657	33	278	2.11183	0.0117706	0.000400037	Tubulin tyrosine ligase like 8	TTLL8
Apla|oki.13.71.t1	1247.89	3.20576	12	908	1.09269	0.00665932	4.48934e-07	Pro-epidermal growth factor	EGF
Apla|oki.13.38.t1	1209.99	30.9447	66	5458	1.08478	0.0203448	0.000232496	HECT UBA and WWE domain containing 1	HUWE1
Apla|oki.13.11.t1	3728.37	27.5173	50	436	2.09315	0.0222593	4.15504e-05	Transcription factor MafB	COG5
Apla|oki.13.22.t1	954.06	3.99232	7	931	1.04189	0.132555	0.000400489	Transmembrane protein 243, mitochondrial a
Apla|oki.13.69.t1	3670.88	6.78799	14	126	2.06265	0.00811993	5.24508e-07	Cytochrome protein (Fragment)	CYP2J2
Apla|oki.13.154.t1	1280.13	25.6295	50	3700	1.11185	0.0184778	5.42637e-06	Leucine rich repeats and immunoglobulin like domains 3	LRIG3
Apla|oki.13.46.t1	2212.55	53.0274	100	2475	1.51669	0.0786154	0.00037643	Rab GDP dissociation inhibitor
Apla|oki.13.64.t1	2.28607e-13	0.316273	1	58	0.590344	0.000649724	9.39223e-08	Sushi, nidogen and EGF like domains 1
Apla|oki.13.149.t1	515.306	8.04972	15	6823	0.816238	0.0379468	0.000179022	Synaptophysin
Apla|oki.13.98.t1	845.827	18.9572	35	5901	0.943787	0.029163	1.92906e-05	Troponin C, skeletal muscle
Apla|oki.130.18.t1	3552.14	29.9823	48	460	2.02495	0.0265966	8.44474e-07	DNA-directed RNA polymerase II subunit J	POLR2J
Apla|oki.130.52.t1	5008.58	30.6557	59	285	2.6424	0.0923759	0.00019712	LOW QUALITY PROTEIN: collagen triple helix repeat-containing protein 1	CTHRC1
Apla|oki.130.46.t1	482.034	35.6517	67	34902	0.813966	0.0587759	8.32912e-05	Threonine dehydratase	SRR
Apla|oki.130.8.t1	195.319	1.65915	3	9538	0.93281	0.499395	0.000148999	TPT domain-containing protein
Apla|oki.130.12.t1	4129.79	32.334	54	384	2.26344	0.0406081	2.93365e-06	Signal peptide peptidase like 3	SPPL3
Apla|oki.130.38.t1	688.057	22.71	50	12804	0.937387	0.136157	5.50733e-05	Glycerophosphodiester phosphodiesterase domain-containing protein 1	GDPD1
Apla|oki.130.50.t1	741.26	52.6766	94	20737	0.904614	0.034169	3.94639e-05	Pyridoxal-phosphate dependent enzyme	SRR
Apla|oki.130.5.t1	5427.7	27.3099	44	181	2.77913	0.0340322	0.000804075	Oligosaccharyltransferase complex non-catalytic subunit	OSTC
Apla|oki.130.19.t1	2226.14	28.0678	49	1199	1.49275	0.0231906	0.000115253	LOW QUALITY PROTEIN: carbohydrate deacetylase	YDJC
Apla|oki.130.49.t1	1.31254e-07	0.441798	1	43956	0.677997	0.166032	5.69339e-07	Integrase catalytic domain-containing protein
Apla|oki.130.42.t1	1156.22	31.1077	83	7497	1.06953	0.0321597	9.769e-05	IgD binding protein/hemagglutinin MID	COL11A1
Apla|oki.130.4.t1	1310.69	1.11709	2	141	1.12281	0.0160894	3.74744e-05	Transmembrane protein 199
Apla|oki.130.29.t1	4955.28	34.8072	65	321	2.607	0.0658111	0.000115047	RNA-binding motif protein 19	RBM19
Apla|oki.130.34.t1	388.805	15.8322	36	28838	0.758453	0.024399	4.91407e-06	Zinc carboxypeptidase A
Apla|oki.130.40.t1	1546.96	60.2294	99	5016	1.2884	0.150209	7.7294e-06	Acyl-coenzyme A oxidase	ACOX3
Apla|oki.130.36.t1	913.758	66.9899	100	14500	1.12322	0.31645	9.35391e-06	Mitogen-activated protein kinase
Apla|oki.130.47.t1	432.078	32.9513	74	47987	0.781131	0.0345279	2.9116e-06	L-threonine dehydratase catabolic TdcB
Apla|oki.130.7.t1	2620.04	19.768	54	936	1.65243	0.0271853	0.000103388	Splicing factor, suppressor of white-apricot	SFSWAP
Apla|oki.130.17.t1	5.44793e-06	0.56271	1	283470	0.76606	0.332188	9.8191e-08	Protein kinase domain-containing protein
Apla|oki.130.35.t1	1352.72	3.35892	6	396	1.13722	0.0115618	6.44193e-06	Coiled-coil domain-containing protein 63
Apla|oki.130.11.t1	561.045	48.651	98	37641	0.858545	0.0832472	0.000313854	Hepatocyte nuclear factor 1-alpha	HNF1A
Apla|oki.130.39.t1	380.805	30.0203	59	49280	0.755135	0.0241724	8.62178e-05	Phosphatidylinositol glycan anchor biosynthesis class S	PIGS
Apla|oki.130.33.t1	720.462	25.393	48	11178	0.887039	0.0167055	2.19769e-05	Zinc carboxypeptidase
Apla|oki.130.1.t1	2364.86	7.36842	18	390	1.54039	0.00838509	3.06753e-05	Notch receptor 1
Apla|oki.130.14.t1	1991.17	8.95587	15	458	1.38874	0.00429548	2.87882e-05	IQ domain-containing protein E
Apla|oki.130.51.t1	940.269	44.3484	86	11781	1.00821	0.0793994	0.000828369	Membrane-associated progesterone-binding protein 4
Apla|oki.130.41.t1	1553	55.2242	99	4977	1.28848	0.145812	7.50526e-06	Acyl-coenzyme A oxidase	ACOX3
Apla|oki.130.16.t1	476.478	59.6118	99	52802	0.807897	0.051521	1.57191e-05	ADP-ribose pyrophosphatase, mitochondrial	NUDT9
Apla|oki.130.53.t1	2933.78	59.1506	100	1408	1.90842	0.273396	0.000531647	Protein-tyrosine sulfotransferase	TPST1
Apla|oki.130.15.t1	199.594	16.3417	25	75826	0.680918	0.0209057	2.42701e-06	3-oxoacyl-acyl-carrier-protein reductase
Apla|oki.130.3.t1	3065.4	53.7551	86	1109	1.85474	0.0727946	0.000225686	Polymerase delta-interacting protein 2
Apla|oki.130.31.t1	487.42	22.1265	45	22784	0.826556	0.0784515	0.000416666	WSC domain-containing protein 2	WSCD2
Apla|oki.130.23.t1	4881.38	28.3622	58	294	2.5659	0.0437199	0.00863739	Lim homeodomain transcription factor 1	LHX5
Apla|oki.130.32.t1	1576.78	19.9507	36	1754	1.23328	0.0237111	4.41853e-06	carboxypeptidase B
Apla|oki.130.45.t1	436.179	26.6983	53	33762	0.78557	0.0398084	3.2162e-07	Gamma-glutamyltranspeptidase / glutathione hydrolase	GGT1
Apla|oki.130.37.t1	967.949	51.9223	95	12294	0.99303	0.0299062	1.62192e-05	glycerophosphodiester phosphodiesterase domain-containing protein 1	GDPD1
Apla|oki.131.50.t1	960.72	27.9202	52	6828	0.989499	0.028699	1.0611e-05	Rho guanine nucleotide exchange factor	ARHGEF3L
Apla|oki.131.7.t1	283.751	8.94694	15	22526	0.828028	0.234957	7.14829e-06	EF-hand calcium-binding domain-containing protein 10
Apla|oki.131.41.t1	1.31254e-07	0.504364	1	43956	0.633923	0.0828739	2.84181e-07	Integrase catalytic domain-containing protein
Apla|oki.131.31.t1	8.22278e-15	0.465003	1	11	0.677898	0.165843	6.85813e-05	Putative cholecystokinin receptor type A-like
Apla|oki.131.17.t1	289.886	8.5942	26	37420	0.725804	0.0374514	2.84445e-05	Retina and anterior neural fold homeobox protein 2	RAX2
Apla|oki.131.2.t1	688.324	1.56731	4	1024	1.07672	0.398832	0.000558003	BEN domain-containing protein 5-like protein (Fragment)
Apla|oki.131.52.t1	5206.34	25.0658	61	272	2.68939	0.031804	3.28888e-06	LOW QUALITY PROTEIN: protein tyrosine phosphatase domain-containing protein 1	PTPDC1
Apla|oki.131.28.t1	1228.38	11.7112	29	2326	1.08784	0.0122491	9.35828e-05	Scavenger receptor cysteine rich domain containing, group B
Apla|oki.131.32.t1	2616.88	2.10987	6	106	1.64521	0.0159593	4.4695e-07	Cyclic nucleotide-binding domain-containing protein 2	PPP4R2B
Apla|oki.131.12.t1	1.98162e-13	0.50112	1	54	0.595297	0.00999359	6.46221e-08	Small conductance calcium-activated potassium channel protein 2
Apla|oki.131.47.t1	6156.18	6.73167	10	32	3.0546	0.00400622	1.07835e-05	SEC13 homolog, nuclear pore and COPII coat complex component	SEC13
Apla|oki.131.19.t1	707.863	30.6021	50	12094	0.879945	0.012823	0.00020562	Tumor suppressor candidate 4	NPRL2
Apla|oki.131.8.t1	1040.32	44.4381	99	11040	1.05234	0.0870527	0.00350666	Nischarin	NISCH
Apla|oki.131.30.t1	3362.27	1.52449	3	32	1.93807	0.00595987	1.09727e-07	EF-hand calcium-binding domain-containing protein 12
Apla|oki.131.9.t1	296.707	31.4457	56	76860	0.721235	0.0236832	2.69882e-05	IQ motif containing with AAA domain 1 like	IQCA1
Apla|oki.131.39.t1	248.459	24.4712	49	96071	0.804781	0.217728	6.4395e-05	Reverse transcriptase domain-containing protein (Fragment)
Apla|oki.131.34.t1	1245.7	20.1795	55	4164	1.09489	0.0124593	0.000126793	LOW QUALITY PROTEIN: cadherin EGF LAG seven-pass G-type receptor 1
Apla|oki.131.13.t1	832.805	20.4668	45	7824	0.931284	0.0153974	7.92597e-05	Filamin-A protein 4	FLNB
Apla|oki.131.18.t1	1534.85	53.1235	95	4889	1.26843	0.121676	0.000257382	Interferon-induced transmembrane protein 5	CYB561D2
Apla|oki.131.37.t1	818.439	16.9688	41	7417	0.930875	0.0254443	0.000702323	Cadherin EGF LAG seven-pass G-type receptor 1
Apla|oki.131.29.t1	278.265	54.6675	89	138869	0.711137	0.0185481	2.02422e-05	N-alpha-acetyltransferase
Apla|oki.131.46.t1	3391.8	15.8597	45	467	1.9572	0.0197657	0.000181183	Cadherin egf lag seven-pass g-type	CELSR1
Apla|oki.131.54.t1	2202.1	46.0117	95	2375	1.5292	0.110046	0.00206043	Pre-rRNA-processing protein TSR1	TSR1
Apla|oki.131.23.t1	199.617	17.9472	34	103074	0.723447	0.101131	1.29826e-05	RNA-directed DNA polymerase from mobile element jockey
Apla|oki.131.45.t1	892.072	29.2062	62	9437	0.957564	0.020247	0.000232083	Cadherin EGF LAG seven-pass G-type receptor	CELSR1
Apla|oki.131.6.t1	1400.76	27.5547	49	3026	1.16975	0.0366894	3.20792e-05	Myotubularin phosphatase domain-containing protein (Fragment)	MTMR14
Apla|oki.131.43.t1	978.02	27.0853	60	7590	0.994484	0.0250345	0.000369262	Cadherin EGF LAG seven-pass G-type receptor 2
Apla|oki.131.42.t1	773.63	18.1462	37	7487	0.907262	0.0147323	0.000126751	Cadherin EGF LAG seven-pass G-type receptor 1
Apla|oki.131.5.t1	3591.29	26.5788	47	442	2.04174	0.0287231	1.75643e-05	Carnitine palmitoyltransferase II	CPT2
Apla|oki.131.33.t1	150.309	2.62342	6	31234	0.661292	0.0210735	7.27665e-07	PH domain-containing protein (Fragment)
Apla|oki.131.51.t1	1009.14	0.77793	2	238	0.994388	0.00137839	5.67423e-07	Transient receptor potential channel pyrexia
Apla|oki.131.53.t1	2650.58	30.5414	54	932	1.6788	0.053903	8.6128e-06	N-acylaminoacyl-peptide hydrolase	APEH
Apla|oki.132.32.t1	5857.38	10.5136	25	88	2.94831	0.0289844	1.51288e-05	BCL3 transcription coactivator	BCL3
Apla|oki.132.122.t1	5.59752e-12	0.498109	1	287	0.59	0	0	Putative coiled-coil domain-containing protein
Apla|oki.132.30.t1	772.358	52.9375	93	18884	0.920858	0.041344	0.000112888	electron transfer flavoprotein subunit beta	ETFB
Apla|oki.132.34.t1	2174.9	5.89967	12	307	1.46624	0.0118487	0.000142813	Galactosylceramide sulfotransferase
Apla|oki.132.90.t1	2370.5	5.46789	11	235	1.54061	0.00455287	1.60882e-07	Transcription initiation factor IIA subunit
Apla|oki.132.128.t1	2406.88	62.1605	100	2093	1.6307	0.147057	0.0003432	Autophagy protein 5	ATG5
Apla|oki.132.111.t1	1.31254e-07	0.42116	1	43956	0.610204	0.03812	1.30716e-07	Integrase catalytic domain-containing protein
Apla|oki.132.37.t1	4087.24	4.7799	8	58	2.2301	0.00982517	8.26227e-09	Vang-like protein 2-B	VANGL2
Apla|oki.132.23.t1	319.16	16.847	26	30924	0.727841	0.0192024	4.72037e-07	Glycerol kinase
Apla|oki.132.41.t1	2470.97	25.6827	38	754	1.60052	0.0417523	0.000138966	Glucose-6-phosphate translocase	RPS25
Apla|oki.132.29.t1	358.796	64.7931	88	82809	0.75484	0.0402273	4.19447e-05	26S protease regulatory subunit
Apla|oki.132.65.t1	778.658	18.2044	30	5992	0.912834	0.0214542	3.23509e-05	Retinol dehydrogenase 14 (All-trans and 9-cis)
Apla|oki.132.137.t1	2.71827e-14	0.355602	1	20	0.590675	0.00127341	1.52349e-07	Putative protocadherin Fat 4
Apla|oki.132.44.t1	1.18052e-09	0.515681	1	4168	0.852948	0.496124	8.89111e-05	WSC domain-containing protein
Apla|oki.132.77.t1	674.647	52.9938	98	26103	1.01096	0.285077	0.000678023	Aldose 1-epimerase	GALM
Apla|oki.132.133.t1	664.596	58.8755	96	26335	0.889607	0.0637118	7.31705e-05	Adenosine kinase a
Apla|oki.132.46.t1	753.879	14.9906	31	6588	0.89337	0.00343097	3.80913e-06	Novel protein (Might be pseudogene or just a novel transcript)
Apla|oki.132.15.t1	164.454	57.1106	92	410978	0.704675	0.0922267	0.00067477	Serine threonine-protein kinase	CHEK1
Apla|oki.132.22.t1	361.546	2.08566	4	3654	0.911215	0.333199	5.92168e-05	Glycosyltransferase family 92 protein
Apla|oki.132.69.t1	661.516	3.1119	7	1938	0.857818	0.00605959	9.56294e-07	Calcium-independent protein kinase C (Fragment)
Apla|oki.132.27.t1	516.589	3.49921	10	4531	0.809081	0.0234744	0.000186458	Robofrizzled
Apla|oki.132.129.t1	1756.68	2.0705	4	157	1.29739	0.00890668	1.54332e-06	Peroxisomal membrane protein 11B
Apla|oki.132.125.t1	207.479	30.0805	58	163102	0.694115	0.0398547	1.63582e-06	Spermatogenesis associated 5 like 1	SPATA5L1
Apla|oki.132.38.t1	735.739	58.2017	92	20607	1.02424	0.264041	6.10788e-05	Syringomycin biosynthesis enzyme
Apla|oki.132.75.t1	293.379	5.54573	12	16830	0.71285	0.0103733	2.97605e-05	Inositol-tetrakisphosphate 1-kinase
Apla|oki.132.84.t1	404.043	62.497	100	74219	0.81382	0.117358	0.000143547	Lactoylglutathione lyase	GLO1
Apla|oki.132.95.t1	3714.85	41.7592	95	823	2.09729	0.0402417	0.00130648	KLRAQ motif-containing protein 1	PPP1R21
Apla|oki.132.138.t1	3750.99	29.4914	47	405	2.11811	0.0522932	4.96127e-05	Glyoxylate reductase/hydroxypyruvate reductase a
Apla|oki.132.115.t1	421.628	2.89839	6	4094	0.857856	0.187176	8.83173e-05	Neutral ceramidase
Apla|oki.132.31.t1	542.872	6.6736	12	4895	0.842859	0.0673502	0.000734732	Coiled-coil domain-containing protein 153
Apla|oki.132.123.t1	907.615	60.09	96	14130	0.982814	0.0561578	0.000195248	COP9 constitutive photomorphogenic homolog subunit 3	COPS3
Apla|oki.132.20.t1	1547.54	3.37156	9	451	1.20942	0.00075651	3.1658e-07	Putative latent-transforming growth factor beta-binding protein 4
Apla|oki.132.114.t1	1655.36	52.1563	99	4379	1.31892	0.125953	0.000980593	Neutral ceramidase	ASAH2
Apla|oki.132.87.t1	3073.24	50.4019	99	1270	1.89273	0.138555	0.000182499	Transcriptional adapter	TADA2B
Apla|oki.132.136.t1	153.826	0.894673	2	10246	0.68459	0.0623774	3.97658e-07	Histone acetyltransferase
Apla|oki.132.42.t1	1.98712e-12	0.494003	1	171	0.593003	0.00566575	7.01271e-08	Putative G-protein coupled receptor (Fragment)
Apla|oki.132.134.t1	1031.77	37.4459	100	11349	1.08973	0.164193	5.24298e-05	Histone acetyltransferase	KAT6B
Apla|oki.132.72.t1	3031.13	2.37969	5	66	1.80624	0.00714117	6.47295e-06	Regulator of microtubule dynamics 3	RMDN3
Apla|oki.132.70.t1	408.906	33.6855	63	45673	0.766708	0.0248025	7.41017e-06	LOW QUALITY PROTEIN: dnaJ homolog subfamily C member 17	DNAJC17
Apla|oki.132.81.t1	330.71	8.12868	17	18760	0.874961	0.288061	0.000261008	PNPLA domain-containing protein (Fragment)
Apla|oki.132.80.t1	2.08016e-08	0.452685	1	17497	0.633673	0.0824022	4.39197e-06	PNPLA domain-containing protein
Apla|oki.132.110.t1	1.31254e-07	0.478903	1	43956	0.614058	0.0453932	1.55657e-07	Integrase catalytic domain-containing protein
Apla|oki.132.17.t1	189.01	41.1443	93	313406	0.690936	0.0477891	0.000187119	Proto-oncogene tyrosine-protein kinase receptor Ret	ROS1
Apla|oki.132.88.t1	1845.43	5.83488	16	568	1.33168	0.00661201	5.86327e-06	Notch receptor 4
Apla|oki.132.71.t1	1649.08	9.54614	17	755	1.27496	0.047723	0.00196581	GTP cyclohydrolase I feedback regulator	GCHFR
Apla|oki.132.91.t1	491.561	42.5408	82	41051	0.791667	0.0095145	4.402e-06	Sea star regeneration-associated protease SRAP
Apla|oki.132.76.t1	1.98162e-13	0.315332	1	54	0.590296	0.000559407	2.86563e-07	solute carrier organic anion transporter family member 3A1
Apla|oki.132.121.t1	524.987	41.8087	89	39058	0.834689	0.065439	0.000563869	Basic helix-loop-helix neural transcription factor TAP	NEUROG1
Apla|oki.132.52.t1	2500.28	59.0205	98	1900	1.71905	0.243273	7.50373e-05	GPN-loop GTPase	GPN1
Apla|oki.132.5.t1	1439.32	0.739823	2	117	1.16762	0.00356668	1.29029e-08	amiloride-sensitive sodium channel subunit beta
Apla|oki.132.124.t1	4284.53	18.3935	33	218	2.31798	0.0266556	0.00225965	Phosphatase domain containing paladin 1	PALD1
Apla|oki.132.26.t1	327.293	1.77604	4	4529	0.748334	0.0517263	0.000103133	Secreted frizzled-related protein precusor
Apla|oki.132.16.t1	175.582	35.0877	86	333037	0.675759	0.0292942	3.41819e-06	KIT proto-oncogene receptor tyrosine kinase
Apla|oki.132.61.t1	451.227	0.932272	2	1187	0.773303	0.00530584	1.58649e-07	Putative coiled coil protein (Fragment)
Apla|oki.132.21.t1	1216.51	2.99661	8	652	1.0783	0.00319512	3.48004e-07	Multiple epidermal growth factor-like domains protein 6	FBN3
Apla|oki.132.28.t1	363.817	2.15988	4	3654	0.867982	0.249915	4.44153e-05	Glycosyltransferase family 92 protein
Apla|oki.132.45.t1	1.18052e-09	0.525655	1	4168	0.634034	0.0830831	1.48894e-05	WSC domain-containing protein
Apla|oki.132.86.t1	2647.75	57.1089	99	1712	1.67877	0.0559859	3.05498e-05	Mediator of RNA polymerase II transcription subunit 17	MED17
Apla|oki.132.89.t1	4615.93	40.3325	68	387	2.4612	0.0468386	4.81595e-05	exocyst complex component 5	EXOC5
Apla|oki.132.25.t1	516.136	3.4327	10	4538	0.835655	0.0739406	0.000596681	Robofrizzled
Apla|oki.132.96.t1	1.31254e-07	0.388199	1	43956	0.616416	0.0498413	1.7091e-07	Integrase catalytic domain-containing protein
Apla|oki.132.73.t1	824.935	42.8525	84	14957	0.955009	0.0660895	0.000396489	LOW QUALITY PROTEIN: protein dispatched homolog 1	DISP1
Apla|oki.132.126.t1	3934.68	9.92684	18	141	2.2056	0.0787196	0.000485409	Mitochondrial ribosomal protein L54
Apla|oki.132.109.t1	1.31254e-07	0.394579	1	43956	0.616435	0.0498767	1.71031e-07	Integrase catalytic domain-containing protein
Apla|oki.132.40.t1	5444.28	4.86795	11	45	2.79071	0.043395	0.000116382	Mitochondrial transcription termination factor 4	MTERFD2
Apla|oki.132.116.t1	2005.58	59.6146	94	2833	1.40917	0.0319395	0.000688771	Mitotic spindle assembly checkpoint	MAD2L1
Apla|oki.1322.1.t1	80.6661	4.84108	11	204492	0.669783	0.0896539	6.16181e-06	organic cation transporter protein isoform X1
Apla|oki.133.14.t1	4.71829e-10	0.570934	1	2635	0.609597	0.0369759	1.582e-06	MICOS complex subunit
Apla|oki.133.36.t1	136.557	15.2746	34	220077	0.648275	0.00689091	4.95189e-06	Short-chain dehydrogenase
Apla|oki.133.32.t1	238.484	10.7741	25	51701	0.691644	0.0117906	5.28541e-05	Putative papillomavirus regulatory factor prf-1
Apla|oki.133.34.t1	6.52657e-13	0.297466	1	98	0.592328	0.0043916	1.13185e-05	chondroadherin
Apla|oki.133.8.t1	1765.82	37.469	68	2644	1.31934	0.0434093	0.000182314	Putative cathepsin b endopeptidase ixodes scapularis cathepsin b endopeptidase	CTSB
Apla|oki.133.13.t1	2347.26	63.2585	100	2201	1.56994	0.0773991	0.000585524	60S ribosomal export protein NMD3	NMD3
Apla|oki.133.7.t1	3514.97	19.5934	39	382	2.02259	0.0501954	0.000102436	Transcription termination factor mitochondrial	MTERF3
Apla|oki.133.56.t1	296.971	21.2615	44	60366	0.720773	0.022613	3.22426e-06	LOW QUALITY PROTEIN: ER membrane protein complex subunit 2	EMC2
Apla|oki.133.54.t1	151.89	1.49336	3	15720	0.764116	0.213887	1.78606e-05	RDD domain-containing protein
Apla|oki.133.35.t1	2019.1	27.9994	42	1248	1.42332	0.0484417	2.0872e-05	Large subunit ribosomal protein L7e	RPL7
Apla|oki.133.30.t1	3771.8	21.8618	58	489	2.11979	0.0397538	3.62937e-05	Exocyst complex component 3	EXOC3
Apla|oki.133.26.t1	483.609	23.9701	47	24224	0.80951	0.0491808	2.68709e-05	Extracellular sulfatase	SULF1
Apla|oki.133.9.t1	8132.05	4.72379	12	22	3.84751	0.00883097	0.000196039	Ojoplano variant B	OFCC1
Apla|oki.133.55.t1	1955.93	23.9387	41	1299	1.39472	0.0421568	9.65448e-07	tRNA methyltransferase 11 homolog	TRMT11
Apla|oki.133.48.t1	1678.32	25.4363	46	1979	1.268	0.0125773	5.06071e-06	'Arf-GAP with SH3 domain, ANK repeat and PH domain-containing protein 1'
[truncated: 664,484+ more rows]

## Sheet: Legend
Table S12. Combined PANNZER2 annotation for proteomes from 49 species included in orthology analyses including orthology cluster information for each protein.
