# Supplementary material for: The genome of the colonial hydroid Hydractinia reveals that their stem cells use a toolkit of evolutionarily shared genes with all animals
Source: Genome Res. 2024 Mar;34(3):498–513. doi: 10.1101/gr.278382.123 (PMC11067881; doi:10.1101/gr.278382.123)
Supplement: Supplement 9 [file Supplemental_Code_S1.zip]

Archive with 24 entries (24 files):
- ./._Supplemental_Code_S1.pl
- ./Supplemental_Code_S1.pl
- ./._Supplemental_Code_S10.R
- ./Supplemental_Code_S10.R
- ./._Supplemental_Code_S11.R
- ./Supplemental_Code_S11.R
- ./._Supplemental_Code_S12.R
- ./Supplemental_Code_S12.R
- ./._Supplemental_Code_S2.pl
- ./Supplemental_Code_S2.pl
- ./._Supplemental_Code_S3.pl
- ./Supplemental_Code_S3.pl
- ./._Supplemental_Code_S4.pl
- ./Supplemental_Code_S4.pl
- ./._Supplemental_Code_S5.html
- ./Supplemental_Code_S5.html
- ./._Supplemental_Code_S6.py
- ./Supplemental_Code_S6.py
- ./._Supplemental_Code_S7.pl
- ./Supplemental_Code_S7.pl
- ./._Supplemental_Code_S8.pl
- ./Supplemental_Code_S8.pl
- ./._Supplemental_Code_S9.R
- ./Supplemental_Code_S9.R
