# Supplementary material for: The genome of the colonial hydroid Hydractinia reveals that their stem cells use a toolkit of evolutionarily shared genes with all animals
Source: Genome Res. 2024 Mar;34(3):498–513. doi: 10.1101/gr.278382.123 (PMC11067881; doi:10.1101/gr.278382.123)
Supplement: Supplement 9 [file Supplemental_Code_S1.zip › ./Supplemental_Code_S8.pl]

#!/usr/bin/perl -w
use strict;

if ($#ARGV==-1) {
 die(" Usage: [chrom] [add prefix, . for nothing] [orthologous groups]\n");
}

my $sp=$ARGV[1];
open(I,"<$ARGV[0]");
my %chr=();
my %pm=();
while (<I>) {
 chomp;
 my @tmp = split /\s+/;
 if (($tmp[0] eq $sp)||($sp eq ".")) { } else { next }
 ($tmp[1])=$tmp[1]=~/([^\s]*)/;
 $chr{$tmp[2]}{$tmp[1]}=$tmp[4];
 $pm{$tmp[1]}=1;
}
close I;
print STDERR "".keys(%pm)."\n";

my %clus=();
my %clus_a=();
if ($ARGV[2] eq "all") { } else {
open(I,"<$ARGV[2]");
while (<I>) {
 chomp;
 my @tmp = split /[\s+\,]/;
 for my $x (@tmp[2..$#tmp]) {
  if ($x=~/ENSACAP/) { $x=~s/\.\d+//g }
  if (exists $pm{$x}) {
   $clus{$x}=$tmp[0];
   $clus_a{$tmp[0]}{$x}=1;
  }
 }
}
close I;
}
print STDERR "".keys(%clus)."\n";

for my $x (keys %chr) {
 my @a=sort {$chr{$x}{$a} <=> $chr{$x}{$b} } keys %{$chr{$x}};
 for my $y (@a) {
  if ((exists $clus{$y})||($ARGV[2] eq "all")) {
	   if ($ARGV[2] eq "all") { $clus{$y}="NA"; $clus_a{"NA"}{1}=1; }
   print "$x\t$y\t$chr{$x}{$y}\t$clus{$y}\t".keys(%{$clus_a{$clus{$y}}})."\n";
  }
 }
}
