# Supplementary material for: The genome of the colonial hydroid Hydractinia reveals that their stem cells use a toolkit of evolutionarily shared genes with all animals
Source: Genome Res. 2024 Mar;34(3):498–513. doi: 10.1101/gr.278382.123 (PMC11067881; doi:10.1101/gr.278382.123)
Supplement: Supplement 10 [file Supplemental_Data.zip]

Archive with 104 entries (101 files):
- Supplemental_Data/
- Supplemental_Data/README.docx
- Supplemental_Data/Supplemental_Data_S1.txt
- Supplemental_Data/Supplemental_Data_S10.fa
- Supplemental_Data/Supplemental_Data_S11.iqtree
- Supplemental_Data/Supplemental_Data_S12.out
- Supplemental_Data/Supplemental_Data_S13.html
- Supplemental_Data/Supplemental_Data_S14.html
- Supplemental_Data/Supplemental_Data_S15.html
- Supplemental_Data/Supplemental_Data_S16.txt
- Supplemental_Data/Supplemental_Data_S17.txt
- Supplemental_Data/Supplemental_Data_S18.sh
- Supplemental_Data/Supplemental_Data_S19.sh
- Supplemental_Data/Supplemental_Data_S2.txt
- Supplemental_Data/Supplemental_Data_S20.cafe
- Supplemental_Data/Supplemental_Data_S21.log
- Supplemental_Data/Supplemental_Data_S22.log
- Supplemental_Data/Supplemental_Data_S23.cafe
- Supplemental_Data/Supplemental_Data_S24.txt
- Supplemental_Data/Supplemental_Data_S25.txt
- Supplemental_Data/Supplemental_Data_S26.txt
- Supplemental_Data/Supplemental_Data_S27.txt
- Supplemental_Data/Supplemental_Data_S28.md
- Supplemental_Data/Supplemental_Data_S29.gff
- Supplemental_Data/Supplemental_Data_S3.tsv
- Supplemental_Data/Supplemental_Data_S30.gff
- Supplemental_Data/Supplemental_Data_S31.gff
- Supplemental_Data/Supplemental_Data_S32.gff
- Supplemental_Data/Supplemental_Data_S33.gff
- Supplemental_Data/Supplemental_Data_S34.gff
- Supplemental_Data/Supplemental_Data_S35.gff
- Supplemental_Data/Supplemental_Data_S36.gff
- Supplemental_Data/Supplemental_Data_S37.phy
- Supplemental_Data/Supplemental_Data_S38.phy
- Supplemental_Data/Supplemental_Data_S39.hech_Hbox
- Supplemental_Data/Supplemental_Data_S4.tsv
- Supplemental_Data/Supplemental_Data_S40.hsym_Hbox
- Supplemental_Data/Supplemental_Data_S41.nex.con.tre
- Supplemental_Data/Supplemental_Data_S42.nex.con.tre
- Supplemental_Data/Supplemental_Data_S43.phy
- Supplemental_Data/Supplemental_Data_S44.phy
- Supplemental_Data/Supplemental_Data_S45.hsym_ANTP
- Supplemental_Data/Supplemental_Data_S46.hec_ANTP
- Supplemental_Data/Supplemental_Data_S47.nex.con.tre
- Supplemental_Data/Supplemental_Data_S48.nex.con.tre
- Supplemental_Data/Supplemental_Data_S49.docx
- Supplemental_Data/Supplemental_Data_S5.tsv
- Supplemental_Data/Supplemental_Data_S6.tsv
- Supplemental_Data/Supplemental_Data_S7.txt
- Supplemental_Data/Supplemental_Data_S8.tsv
- Supplemental_Data/Supplemental_Data_S9.tsv
- __MACOSX/
- __MACOSX/._Supplemental_Data
- __MACOSX/Supplemental_Data/
- __MACOSX/Supplemental_Data/._README.docx
- __MACOSX/Supplemental_Data/._Supplemental_Data_S1.txt
- __MACOSX/Supplemental_Data/._Supplemental_Data_S10.fa
- __MACOSX/Supplemental_Data/._Supplemental_Data_S11.iqtree
- __MACOSX/Supplemental_Data/._Supplemental_Data_S12.out
- __MACOSX/Supplemental_Data/._Supplemental_Data_S13.html
- __MACOSX/Supplemental_Data/._Supplemental_Data_S14.html
- __MACOSX/Supplemental_Data/._Supplemental_Data_S15.html
- __MACOSX/Supplemental_Data/._Supplemental_Data_S16.txt
- __MACOSX/Supplemental_Data/._Supplemental_Data_S17.txt
- __MACOSX/Supplemental_Data/._Supplemental_Data_S18.sh
- __MACOSX/Supplemental_Data/._Supplemental_Data_S19.sh
- __MACOSX/Supplemental_Data/._Supplemental_Data_S2.txt
- __MACOSX/Supplemental_Data/._Supplemental_Data_S20.cafe
- __MACOSX/Supplemental_Data/._Supplemental_Data_S21.log
- __MACOSX/Supplemental_Data/._Supplemental_Data_S22.log
- __MACOSX/Supplemental_Data/._Supplemental_Data_S23.cafe
- __MACOSX/Supplemental_Data/._Supplemental_Data_S24.txt
- __MACOSX/Supplemental_Data/._Supplemental_Data_S25.txt
- __MACOSX/Supplemental_Data/._Supplemental_Data_S26.txt
- __MACOSX/Supplemental_Data/._Supplemental_Data_S27.txt
- __MACOSX/Supplemental_Data/._Supplemental_Data_S28.md
- __MACOSX/Supplemental_Data/._Supplemental_Data_S29.gff
- __MACOSX/Supplemental_Data/._Supplemental_Data_S3.tsv
- __MACOSX/Supplemental_Data/._Supplemental_Data_S30.gff
- __MACOSX/Supplemental_Data/._Supplemental_Data_S31.gff
- __MACOSX/Supplemental_Data/._Supplemental_Data_S32.gff
- __MACOSX/Supplemental_Data/._Supplemental_Data_S33.gff
- __MACOSX/Supplemental_Data/._Supplemental_Data_S34.gff
- __MACOSX/Supplemental_Data/._Supplemental_Data_S35.gff
- __MACOSX/Supplemental_Data/._Supplemental_Data_S36.gff
- __MACOSX/Supplemental_Data/._Supplemental_Data_S37.phy
- __MACOSX/Supplemental_Data/._Supplemental_Data_S38.phy
- __MACOSX/Supplemental_Data/._Supplemental_Data_S39.hech_Hbox
- __MACOSX/Supplemental_Data/._Supplemental_Data_S4.tsv
- __MACOSX/Supplemental_Data/._Supplemental_Data_S40.hsym_Hbox
- __MACOSX/Supplemental_Data/._Supplemental_Data_S41.nex.con.tre
- __MACOSX/Supplemental_Data/._Supplemental_Data_S42.nex.con.tre
- __MACOSX/Supplemental_Data/._Supplemental_Data_S43.phy
- __MACOSX/Supplemental_Data/._Supplemental_Data_S44.phy
- __MACOSX/Supplemental_Data/._Supplemental_Data_S45.hsym_ANTP
- __MACOSX/Supplemental_Data/._Supplemental_Data_S46.hec_ANTP
- __MACOSX/Supplemental_Data/._Supplemental_Data_S47.nex.con.tre
- __MACOSX/Supplemental_Data/._Supplemental_Data_S48.nex.con.tre
- __MACOSX/Supplemental_Data/._Supplemental_Data_S49.docx
- __MACOSX/Supplemental_Data/._Supplemental_Data_S5.tsv
- __MACOSX/Supplemental_Data/._Supplemental_Data_S6.tsv
- __MACOSX/Supplemental_Data/._Supplemental_Data_S7.txt
- __MACOSX/Supplemental_Data/._Supplemental_Data_S8.tsv
- __MACOSX/Supplemental_Data/._Supplemental_Data_S9.tsv
