# Supplementary material for: The genome of the colonial hydroid Hydractinia reveals that their stem cells use a toolkit of evolutionarily shared genes with all animals
Source: Genome Res. 2024 Mar;34(3):498–513. doi: 10.1101/gr.278382.123 (PMC11067881; doi:10.1101/gr.278382.123)
Supplement: Supplement 10 [file Supplemental_Data.zip › Supplemental_Data/Supplemental_Data_S11.iqtree]

IQ-TREE 1.6.2 built Mar  2 2018

Input file name: ../Cnido_SCO_12_Fastas_c_4og_no_scer_muscle/concat_trim.fa
Type of analysis: tree reconstruction + ultrafast bootstrap (1000 replicates)
Random seed number: 847463

REFERENCES
----------

To cite IQ-TREE please use:

Lam-Tung Nguyen, Heiko A. Schmidt, Arndt von Haeseler, and Bui Quang Minh
(2015) IQ-TREE: A fast and effective stochastic algorithm for estimating
maximum likelihood phylogenies. Mol Biol Evol, 32:268-274.
https://doi.org/10.1093/molbev/msu300

Since you used ultrafast bootstrap (UFBoot) please also cite: 

Diep Thi Hoang, Olga Chernomor, Arndt von Haeseler, Bui Quang Minh,
and Le Sy Vinh (2017) UFBoot2: Improving the ultrafast bootstrap
approximation. Mol Biol Evol, in press.
https://doi.org/10.1093/molbev/msx281

SEQUENCE ALIGNMENT
------------------

Input data: 22 sequences with 50457 amino-acid sites
Number of constant sites: 4575 (= 9.06713% of all sites)
Number of invariant (constant or ambiguous constant) sites: 4575 (= 9.06713% of all sites)
Number of parsimony informative sites: 40208
Number of distinct site patterns: 48121

SUBSTITUTION PROCESS
--------------------

Model of substitution: LG+F+R7

State frequencies: (empirical counts from alignment)

  pi(A) = 0.0569
  pi(R) = 0.0520
  pi(N) = 0.0477
  pi(D) = 0.0564
  pi(C) = 0.0195
  pi(Q) = 0.0449
  pi(E) = 0.0745
  pi(G) = 0.0519
  pi(H) = 0.0241
  pi(I) = 0.0544
  pi(L) = 0.0923
  pi(K) = 0.0811
  pi(M) = 0.0240
  pi(F) = 0.0402
  pi(P) = 0.0433
  pi(S) = 0.0805
  pi(T) = 0.0543
  pi(W) = 0.0112
  pi(Y) = 0.0302
  pi(V) = 0.0606

Model of rate heterogeneity: FreeRate with 7 categories
Site proportion and rates:  (0.0947,0.0242) (0.1453,0.1581) (0.1963,0.4260) (0.1260,0.6541) (0.2623,1.1451) (0.1503,2.2620) (0.0250,6.7284)

 Category  Relative_rate  Proportion
  1         0.0242         0.0947
  2         0.1581         0.1453
  3         0.4260         0.1963
  4         0.6541         0.1260
  5         1.1451         0.2623
  6         2.2620         0.1503
  7         6.7284         0.0250

MAXIMUM LIKELIHOOD TREE
-----------------------

Log-likelihood of the tree: -1428404.0258 (s.e. 2977.1170)
Unconstrained log-likelihood (without tree): -541550.9858
Number of free parameters (#branches + #model parameters): 72
Akaike information criterion (AIC) score: 2856952.0515
Corrected Akaike information criterion (AICc) score: 2856952.2602
Bayesian information criterion (BIC) score: 2857587.7307

Total tree length (sum of branch lengths): 18.5048
Sum of internal branch lengths: 4.7818 (25.8405% of tree length)

NOTE: Tree is UNROOTED although outgroup taxon 'Aaurb' is drawn at root
Numbers in parentheses are  ultrafast bootstrap support (%)

+--Aaurb
|
+--Aaurp
|
|                          +----Adig
|                      +---| (100)
|                      |   |  +--Ofav
|                      |   +--| (100)
|                      |      +--Pdam
|                   +--| (100)
|                   |  |  +-----Epal
|                   |  +--| (100)
|                   |     +-----Nvec
|                +--| (100)
|                |  |       +-----Dgig
|                |  +-------| (100)
|                |          +------Rmue
|           +----| (100)
|           |    |         +------------Apla
|           |    |      +--| (100)
|           |    |      |  +---------Skow
|           |    |  +---| (100)
|           |    |  |   |   +------------Lgig
|           |    |  |   +---| (100)
|           |    |  |       +-----------Paus
|           |    +--| (100)
|           |       |     +-----------------------Aque
|           |       |  +--| (99)
|           |       |  |  +---------------------------------Mlei
|           |       +--| (99)
|           |          +---------------------Tadh
|        +--| (100)
|        |  |         +----------Chem
|        |  |      +--| (98)
|        |  |      |  |      +--Hech
|        |  |      |  +------| (100)
|        |  |      |         +--Hsym
|        |  +------| (100)
|        |         +-----------Hmag
|  +-----| (100)
|  |     +------------Mvir
+--| (100)
   +-----Nnom

Tree in newick format:

(Aaurb:0.0870685497,Aaurp:0.0655850115,(((((((Adig:0.3208013925,(Ofav:0.1667795187,Pdam:0.1866508154)100:0.0760745682)100:0.2891494054,(Epal:0.4316584427,Nvec:0.4402127662)100:0.1761534319)100:0.2415305401,(Dgig:0.4205353025,Rmue:0.4996676228)100:0.5679587939)100:0.1365127403,(((Apla:0.8375917844,Skow:0.6570076450)100:0.1752801756,(Lgig:0.8388114134,Paus:0.7658581913)100:0.2631646034)100:0.2698483697,((Aque:1.5626336742,Mlei:2.2078407785)99:0.1654922615,Tadh:1.4307165966)99:0.1226158855)100:0.1383097491)100:0.3632856408,((Chem:0.7145933751,(Hech:0.0266975237,Hsym:0.0302384025)100:0.4529582170)98:0.0846429914,Hmag:0.7938661056)100:0.4621618231)100:0.1176577427,Mvir:0.8336208501)100:0.4323264742,Nnom:0.4046621687)100:0.2466274644);

CONSENSUS TREE
--------------

Consensus tree is constructed from 1000 bootstrap trees
Log-likelihood of consensus tree: -1428404.022786
Robinson-Foulds distance between ML tree and consensus tree: 0

Branches with bootstrap support >0.000000% are kept (extended consensus)
Branch lengths are optimized by maximum likelihood on original alignment
Numbers in parentheses are bootstrap supports (%)

+--Aaurb
|
+--Aaurp
|
|                          +----Adig
|                      +---| (100)
|                      |   |  +--Ofav
|                      |   +--| (100)
|                      |      +--Pdam
|                   +--| (100)
|                   |  |  +-----Epal
|                   |  +--| (100)
|                   |     +-----Nvec
|                +--| (100)
|                |  |       +-----Dgig
|                |  +-------| (100)
|                |          +------Rmue
|           +----| (100)
|           |    |         +------------Apla
|           |    |      +--| (100)
|           |    |      |  +---------Skow
|           |    |  +---| (100)
|           |    |  |   |   +------------Lgig
|           |    |  |   +---| (100)
|           |    |  |       +-----------Paus
|           |    +--| (100)
|           |       |     +-----------------------Aque
|           |       |  +--| (99)
|           |       |  |  +---------------------------------Mlei
|           |       +--| (99)
|           |          +---------------------Tadh
|        +--| (100)
|        |  |         +----------Chem
|        |  |      +--| (98)
|        |  |      |  |      +--Hech
|        |  |      |  +------| (100)
|        |  |      |         +--Hsym
|        |  +------| (100)
|        |         +-----------Hmag
|  +-----| (100)
|  |     +------------Mvir
+--| (100)
   +-----Nnom


Consensus tree in newick format: 

(Aaurb:0.0870794876,Aaurp:0.0656013903,(((((((Adig:0.3209256691,(Ofav:0.1668312730,Pdam:0.1867174629)100:0.0760830463)100:0.2892414802,(Epal:0.4318047506,Nvec:0.4403713872)100:0.1761972496)100:0.2415958376,(Dgig:0.4206596316,Rmue:0.4998442503)100:0.5681356040)100:0.1365471172,(((Apla:0.8378716885,Skow:0.6572435061)100:0.1752950721,(Lgig:0.8390835824,Paus:0.7661278290)100:0.2632107944)100:0.2699326446,((Aque:1.5632030474,Mlei:2.2085854354)99:0.1654752185,Tadh:1.4312276071)99:0.1225427333)100:0.1383325451)100:0.3633757048,((Chem:0.7147582384,(Hech:0.0267011432,Hsym:0.0302473381)100:0.4530851456)98:0.0846420328,Hmag:0.7940718928)100:0.4622569488)100:0.1176598702,Mvir:0.8338127433)100:0.4324249155,Nnom:0.4047275943)100:0.2466847738);

TIME STAMP
----------

Date and time: Fri Feb 14 19:08:21 2020
Total CPU time used: 46116.54421 seconds (12h:48m:36s)
Total wall-clock time used: 4262.179135 seconds (1h:11m:2s)
