# Supplementary material for: The genome of the colonial hydroid Hydractinia reveals that their stem cells use a toolkit of evolutionarily shared genes with all animals
Source: Genome Res. 2024 Mar;34(3):498–513. doi: 10.1101/gr.278382.123 (PMC11067881; doi:10.1101/gr.278382.123)
Supplement: Supplement 10 [file Supplemental_Data.zip › Supplemental_Data/Supplemental_Data_S17.txt]

Description	ID	Apla	Adig	Aaurb	Aaurp	Chem	Dgig	Epal	Hmag	Hech	Hsym	Lgig	Mvir	Nvec	Nnom	Ofav	Paus	Pdam	Rmue	Skow
	OG0000006	40	52	51	44	73	24	87	21	35	36	45	43	65	34	85	34	66	16	44
	OG0000007	76	76	43	40	43	92	86	52	27	30	37	29	98	37	98	26	87	20	93
	OG0000008	46	55	39	39	30	41	63	17	25	27	56	34	77	38	75	43	68	29	55
	OG0000011	33	47	29	37	28	29	45	23	24	27	39	26	52	25	77	33	55	26	76
	OG0000014	55	82	29	28	29	90	66	64	34	29	23	24	44	27	87	20	74	30	43
	OG0000015	51	25	23	21	21	34	42	11	15	13	19	6	32	35	50	17	32	23	28
	OG0000016	15	23	24	20	19	16	20	14	23	22	46	25	38	16	31	14	19	16	44
	OG0000017	83	16	16	18	30	28	37	21	17	11	40	9	40	11	30	34	25	13	69
	OG0000018	54	24	33	33	29	34	68	16	30	25	38	30	62	19	38	63	24	19	57
	OG0000019	30	39	27	35	29	36	46	15	22	19	48	28	49	38	45	39	36	23	63
	OG0000020	37	33	29	28	22	29	28	27	38	30	41	26	40	25	22	24	19	18	25
	OG0000024	23	41	41	26	60	44	51	56	43	38	28	33	71	21	67	63	43	13	27
	OG0000025	33	27	30	41	34	22	68	13	36	35	28	10	42	40	51	33	34	14	41
	OG0000026	63	42	24	31	30	75	41	44	35	32	15	21	30	14	59	17	56	22	31
	OG0000027	13	34	31	36	29	17	28	20	21	23	32	28	34	33	35	28	29	19	32
	OG0000029	31	16	23	23	24	9	26	19	18	18	39	23	30	15	38	38	23	9	72
	OG0000030	6	51	16	24	86	41	42	40	87	49	4	16	25	14	85	12	46	12	38
	OG0000031	25	28	26	32	19	24	31	15	18	13	30	28	34	20	36	19	34	22	40
	OG0000032	65	37	13	13	10	26	45	4	5	9	45	18	52	20	56	35	51	5	63
	OG0000033	36	17	36	36	21	27	32	53	38	33	18	16	32	27	28	10	27	18	20
	OG0000034	77	27	4	4	5	91	52	5	2	2	21	2	54	3	35	26	29	11	18
	OG0000035	5	34	29	38	32	33	48	40	30	32	21	31	48	36	50	25	41	34	3
	OG0000037	15	41	34	26	21	18	43	15	36	34	19	20	55	25	46	14	39	9	45
	OG0000038	32	32	24	30	16	28	30	15	22	16	36	21	38	24	36	19	34	11	38
	OG0000039	32	15	12	10	12	13	17	8	16	16	37	10	21	11	18	28	15	13	35
	OG0000040	43	50	11	18	11	16	26	7	10	8	16	15	48	16	64	28	47	7	49
	OG0000041	49	5	3	6	5	9	40	1	6	5	26	5	20	5	31	17	13	5	46
	OG0000044	16	15	15	16	12	16	17	12	18	16	15	19	11	15	16	19	10	11	20
	OG0000045	29	41	26	22	16	21	27	9	9	7	19	22	30	17	62	32	27	8	31
	OG0000046	19	26	21	25	15	18	25	10	15	16	39	19	25	20	34	21	26	18	29
	OG0000047	29	19	14	20	14	14	19	8	19	17	35	15	26	12	23	34	17	13	23
	OG0000048	23	6	13	10	14	11	8	7	8	9	50	7	12	7	8	31	4	7	29
	OG0000049	10	53	8	18	33	40	42	18	17	8	42	7	58	16	62	16	40	25	1
	OG0000050	28	22	5	6	28	27	26	24	18	22	35	7	27	4	22	33	20	19	35
	OG0000051	21	14	17	14	13	22	22	15	19	21	27	15	27	15	17	30	15	12	27
	OG0000052	18	28	21	21	20	32	30	24	21	24	22	22	34	17	28	20	24	28	20
	OG0000055	0	36	28	30	34	51	46	48	37	25	2	0	1	3	9	0	18	1	0
	OG0000056	32	23	14	13	14	16	15	11	15	13	29	11	34	14	29	18	12	15	54
	OG0000057	26	22	27	30	25	9	29	4	25	22	12	11	36	25	45	14	37	7	29
	OG0000059	39	12	22	23	18	12	14	2	11	8	12	3	10	25	20	16	13	15	74
	OG0000061	26	6	3	9	0	11	29	1	0	0	8	6	10	10	25	7	12	0	28
	OG0000062	15	35	11	30	31	29	32	60	13	12	17	10	47	11	49	20	50	13	19
	OG0000063	19	17	16	17	22	21	17	24	27	24	15	18	27	23	20	12	20	14	8
	OG0000064	18	22	21	22	15	16	27	24	31	28	20	17	18	24	17	13	13	21	2
	OG0000065	18	16	23	33	15	11	18	17	16	17	13	23	27	15	22	15	11	23	10
	OG0000066	5	52	65	85	62	65	23	4	17	25	0	0	1	23	10	7	0	3	9
	OG0000067	2	75	62	65	48	82	42	1	15	17	0	0	18	16	9	2	1	2	27
	OG0000068	14	24	17	17	14	19	19	17	17	17	14	16	28	20	23	14	23	11	14
	OG0000069	12	12	9	11	16	12	10	12	16	17	15	13	11	11	15	14	12	6	12
	OG0000070	13	25	13	23	16	14	23	17	16	19	12	17	20	15	18	15	18	9	18
	OG0000071	10	21	15	14	14	12	23	18	14	14	15	14	23	13	30	19	25	14	20
	OG0000072	18	16	15	11	9	26	22	17	16	12	15	12	22	11	28	14	17	9	10
	OG0000073	2	28	78	75	43	52	16	11	67	41	1	0	0	9	16	5	4	78	4
	OG0000074	5	29	14	20	39	33	37	32	37	35	1	21	55	6	53	4	32	13	25
	OG0000075	16	10	11	15	10	14	15	10	15	11	12	12	20	16	15	13	13	9	12
	OG0000078	11	15	16	20	13	8	24	6	14	15	15	7	23	8	25	7	15	8	19
	OG0000079	0	5	11	22	34	8	0	10	0	3	0	32	0	67	2	9	1	66	2
	OG0000080	10	19	16	20	13	21	19	18	17	15	12	12	17	19	24	12	19	19	12
	OG0000081	8	23	9	11	0	4	15	0	0	0	30	7	12	17	18	8	13	4	12
	OG0000083	0	39	34	36	53	32	43	40	44	44	0	23	47	36	57	4	54	20	1
	OG0000084	91	39	22	15	8	6	41	19	3	4	0	16	31	10	74	0	55	0	46
	OG0000086	14	17	51	48	62	15	10	63	2	1	0	0	2	45	1	15	4	30	17
	OG0000087	12	11	7	7	13	8	10	4	8	7	17	5	12	6	13	32	7	22	30
	OG0000088	23	5	3	2	6	27	9	7	6	6	11	5	4	3	6	19	3	8	68
	OG0000089	10	16	17	18	12	16	14	11	13	15	14	14	16	17	23	12	18	11	12
	OG0000090	15	24	17	34	16	13	18	11	14	10	11	14	20	12	21	12	12	14	14
	OG0000091	5	10	6	5	6	7	9	19	7	4	10	7	7	3	8	12	9	4	7
	OG0000092	0	0	6	7	11	0	0	14	3	5	42	3	0	4	0	31	0	0	0
	OG0000094	16	21	16	24	16	14	22	13	12	10	16	14	28	16	27	13	23	14	15
	OG0000095	6	44	52	23	1	8	11	36	0	0	4	1	23	5	6	0	5	73	7
	OG0000096	3	8	12	10	15	6	13	6	10	7	28	10	15	6	13	12	12	4	12
	OG0000098	12	47	33	30	6	68	21	7	9	9	13	13	27	35	42	26	30	4	4
	OG0000099	20	9	14	19	16	17	12	23	24	24	8	11	24	11	25	8	21	13	9
	OG0000100	22	9	11	11	5	8	8	19	7	7	14	7	7	7	12	18	6	9	16
	OG0000101	8	10	3	5	2	7	20	2	30	32	21	2	37	2	13	3	7	6	30
	OG0000102	14	9	10	12	12	9	11	10	11	12	26	9	10	9	10	14	9	8	17
	OG0000103	14	19	55	33	0	11	1	0	16	14	11	22	22	30	5	22	9	6	40
	OG0000104	9	26	26	17	7	69	18	15	7	4	7	9	45	9	33	8	13	22	10
	OG0000105	16	4	10	8	23	22	9	10	18	15	19	10	21	7	10	8	7	4	18
	OG0000107	7	8	11	7	9	7	11	8	13	12	13	10	12	14	12	14	9	5	12
	OG0000108	28	16	1	2	1	3	4	24	35	21	6	44	2	6	9	0	3	1	18
	OG0000109	12	24	3	3	1	9	8	4	1	1	44	7	7	3	24	26	28	6	20
	OG0000110	6	14	3	2	2	3	13	7	30	27	20	6	33	0	26	4	10	8	29
	OG0000111	26	26	12	5	5	13	25	3	15	7	13	5	32	6	47	51	10	5	22
	OG0000113	40	24	6	4	16	8	16	2	10	9	5	2	14	6	19	4	25	10	38
	OG0000114	8	14	12	10	8	10	14	9	11	9	10	9	14	11	13	8	12	13	10
	OG0000115	10	21	9	10	13	25	11	18	9	10	17	6	7	10	16	14	11	9	18
	OG0000116	9	23	6	9	10	18	6	9	24	17	11	11	11	9	20	6	11	11	5
	OG0000117	14	19	13	10	8	17	20	9	10	7	11	15	26	12	23	11	21	7	13
	OG0000118	14	15	27	27	4	15	14	3	9	7	13	5	11	5	26	7	36	8	11
	OG0000120	54	87	0	0	1	3	8	0	1	2	0	0	5	0	19	7	25	0	7
	OG0000121	29	22	3	3	3	15	29	2	3	5	7	6	15	3	15	11	25	6	13
	OG0000123	7	10	9	9	8	8	10	26	15	13	16	9	8	9	23	10	20	6	9
	OG0000124	5	21	18	43	14	9	15	81	27	13	2	3	14	50	4	4	7	23	1
	OG0000126	9	12	15	11	13	8	11	9	8	10	13	9	17	9	14	12	11	7	10
	OG0000127	7	0	4	2	14	21	16	51	21	10	0	14	22	14	9	1	1	57	0
	OG0000128	18	49	4	4	1	1	58	2	1	2	3	3	70	4	62	5	76	0	10
	OG0000129	28	4	8	2	6	5	9	10	10	12	12	5	6	8	7	12	5	4	28
	OG0000130	4	37	10	16	9	26	33	17	7	11	1	7	11	8	42	7	19	11	11
	OG0000131	5	11	2	3	3	5	10	3	33	30	13	3	39	1	19	3	4	8	27
	OG0000132	2	5	7	4	4	7	15	8	7	6	23	3	22	2	8	4	10	1	9
	OG0000133	26	5	7	9	7	17	9	6	6	5	8	6	20	8	12	9	6	20	33
	OG0000134	13	15	13	10	14	12	14	7	13	15	17	12	14	13	11	11	11	10	10
	OG0000137	4	15	17	29	12	21	3	45	68	33	4	22	0	25	2	2	1	47	0
	OG0000138	11	12	8	9	4	8	5	8	15	8	11	9	7	8	19	10	15	5	21
	OG0000139	9	14	4	8	9	3	14	8	5	4	12	5	13	4	29	14	18	11	61
	OG0000140	12	15	9	11	5	4	8	8	10	8	12	9	8	9	11	8	8	7	15
	OG0000141	23	7	14	24	11	2	10	13	8	10	17	7	15	9	7	8	5	7	18
	OG0000143	9	7	5	10	9	5	12	19	8	7	13	6	10	8	15	13	16	12	96
	OG0000144	8	7	7	10	13	9	12	16	9	8	9	7	11	10	17	11	13	11	37
	OG0000145	8	26	10	5	16	29	6	2	13	13	8	1	5	3	37	11	32	5	21
	OG0000146	15	9	6	5	9	9	9	11	12	9	11	9	12	5	15	3	11	11	9
	OG0000147	22	6	3	5	12	5	9	7	17	21	43	4	18	6	7	10	10	8	20
	OG0000148	11	11	10	10	5	9	12	8	7	7	12	8	13	11	13	10	9	8	10
	OG0000149	11	3	1	1	0	0	2	1	1	1	16	2	2	1	3	27	5	0	6
	OG0000150	14	11	10	19	11	7	7	11	9	8	11	11	16	7	12	10	7	9	12
	OG0000151	6	15	8	12	16	22	5	3	47	39	18	6	5	6	20	5	12	3	6
	OG0000152	30	11	3	4	2	22	27	7	3	2	5	3	5	8	24	34	15	2	25
	OG0000153	11	8	10	20	3	20	12	5	8	6	22	5	5	4	5	15	5	9	11
	OG0000154	2	3	13	12	0	7	8	0	33	24	10	0	3	9	7	32	4	0	16
	OG0000155	8	10	11	9	11	8	9	10	19	10	10	13	11	11	13	7	9	6	7
	OG0000156	8	15	4	8	10	6	22	40	4	5	16	2	31	6	22	9	22	6	6
	OG0000157	10	10	4	4	7	7	10	5	14	10	10	9	8	5	12	10	10	5	10
	OG0000158	8	8	4	2	9	8	5	12	2	3	13	2	7	4	10	13	6	4	9
	OG0000159	8	12	13	9	9	8	12	7	5	10	10	9	12	9	14	6	12	6	8
	OG0000160	1	16	2	3	0	51	42	0	0	0	0	1	51	0	36	0	21	22	30
	OG0000161	7	7	8	10	7	12	8	8	9	10	10	8	9	8	8	9	8	7	9
	OG0000162	8	10	7	5	8	12	8	10	7	8	12	9	8	9	10	11	9	9	10
	OG0000163	8	9	8	10	8	7	8	6	12	8	8	12	11	10	7	7	8	6	9
	OG0000164	25	12	43	69	15	0	8	35	6	1	2	0	10	17	3	6	0	71	2
	OG0000165	12	14	10	14	9	10	12	10	10	10	16	8	9	10	11	10	10	10	11
	OG0000166	0	49	8	14	1	89	32	1	2	2	0	0	11	17	90	1	90	13	0
	OG0000167	8	9	6	10	6	5	7	3	6	5	8	8	12	8	13	8	7	4	10
	OG0000168	9	7	3	2	0	5	12	5	34	29	11	6	18	3	14	8	10	4	24
	OG0000169	9	12	16	13	10	10	10	10	13	12	9	13	10	13	14	11	11	10	11
	OG0000170	11	8	8	10	7	5	8	12	11	9	7	9	6	7	8	10	6	6	11
	OG0000171	8	12	15	9	9	6	13	7	10	5	9	9	17	7	12	11	7	2	8
	OG0000172	13	11	13	16	12	9	8	16	13	21	7	13	16	13	16	5	14	13	13
	OG0000173	3	11	64	63	16	11	17	0	20	22	0	3	22	6	9	1	1	0	5
	OG0000174	7	19	23	36	10	28	23	2	32	19	10	0	7	20	6	3	2	20	8
	OG0000175	11	10	14	8	12	22	13	9	15	12	13	18	21	16	6	21	10	4	7
	OG0000176	30	8	7	10	18	17	26	19	19	20	22	3	23	11	26	20	14	4	2
	OG0000177	27	16	1	2	11	6	5	8	9	6	9	1	7	1	37	7	16	3	40
	OG0000178	4	9	1	1	0	8	14	2	26	27	16	1	27	0	16	1	7	6	24
	OG0000179	8	13	10	10	7	9	8	8	8	11	10	11	10	9	10	8	10	9	7
	OG0000180	6	6	11	10	5	4	5	5	7	4	8	4	7	8	5	8	5	3	7
	OG0000181	5	6	9	11	12	6	7	7	5	4	11	3	10	5	11	7	7	8	8
	OG0000183	5	40	2	5	3	43	8	2	1	1	14	2	18	3	15	8	12	19	7
	OG0000184	3	22	7	12	17	14	11	39	16	5	2	2	18	7	6	8	2	6	0
	OG0000185	2	37	16	9	3	29	80	1	1	1	2	2	33	8	72	3	61	4	2
	OG0000186	6	10	3	3	4	7	5	15	7	4	11	6	7	3	10	4	6	4	10
	OG0000187	7	13	9	9	11	8	8	10	11	10	10	9	10	9	10	10	8	4	12
	OG0000188	9	12	12	12	8	10	9	6	11	12	6	16	8	12	16	6	13	6	10
	OG0000189	1	49	16	22	8	19	31	3	6	3	10	1	56	6	37	4	33	3	3
	OG0000190	2	2	2	2	2	2	2	6	3	3	6	2	3	5	3	5	2	0	4
	OG0000191	15	15	6	9	6	10	0	72	33	27	4	3	0	18	4	2	1	11	10
	OG0000192	4	12	11	7	10	11	12	11	8	9	6	12	16	8	18	8	15	8	7
	OG0000193	4	8	8	7	8	12	7	6	10	9	8	9	11	5	10	9	5	7	4
	OG0000194	9	9	9	12	7	8	8	10	7	7	10	7	10	10	11	9	7	10	11
	OG0000195	8	14	9	10	31	18	24	17	24	24	3	8	20	11	23	3	19	12	9
	OG0000196	1	4	11	15	2	1	3	1	6	6	8	11	3	11	3	6	2	4	4
	OG0000197	0	11	11	9	4	6	18	28	19	25	14	15	19	11	15	15	13	9	0
	OG0000198	6	4	6	9	4	5	5	4	7	5	7	6	5	7	5	7	5	4	7
	OG0000199	6	5	9	7	5	8	5	5	6	7	14	7	7	7	9	11	5	4	17
	OG0000200	5	13	13	12	8	5	6	28	21	15	2	3	32	8	18	20	12	2	9
	OG0000201	8	7	7	6	6	5	5	8	5	5	7	6	15	5	6	9	5	7	13
	OG0000202	5	36	19	29	36	26	21	2	43	34	0	0	13	2	6	1	0	44	0
	OG0000203	1	63	0	0	22	86	37	0	15	6	2	1	24	0	58	1	46	0	1
	OG0000204	5	7	3	5	5	97	5	3	4	4	6	4	7	3	9	6	6	54	5
	OG0000205	11	18	12	18	7	8	20	7	5	5	12	16	21	15	23	12	17	9	15
	OG0000207	7	20	6	3	7	7	9	7	8	8	6	8	8	6	8	7	7	8	6
	OG0000208	7	10	7	3	16	27	10	8	4	3	4	4	13	4	13	7	8	9	7
	OG0000209	9	10	11	13	8	7	10	11	11	6	10	10	15	8	10	8	9	7	10
	OG0000210	0	10	38	47	29	11	7	15	71	36	1	1	0	4	8	0	2	1	0
	OG0000211	13	12	12	7	9	13	14	2	11	8	5	7	5	8	13	7	10	6	20
	OG0000212	9	13	4	6	3	8	10	7	6	6	11	1	9	3	37	10	25	1	44
	OG0000213	17	5	2	1	9	9	5	8	10	12	16	5	2	0	6	7	5	3	9
	OG0000214	11	24	1	3	8	14	27	1	15	3	34	1	7	2	19	4	7	16	16
	OG0000215	2	3	11	16	12	18	5	7	11	11	6	5	5	9	3	8	3	1	8
	OG0000216	21	31	2	2	2	9	9	16	4	2	5	10	0	0	8	0	7	22	7
	OG0000217	29	6	21	19	14	6	8	16	4	5	8	15	13	12	14	8	8	3	8
	OG0000218	0	35	17	16	25	51	23	6	10	14	2	8	19	8	62	0	50	7	1
	OG0000219	0	3	22	12	18	13	3	61	80	50	0	0	6	6	7	0	8	37	0
	OG0000220	16	7	9	10	5	3	4	6	3	3	12	4	6	9	11	9	6	4	15
	OG0000221	7	14	8	8	13	11	11	10	10	10	6	12	10	9	16	6	13	6	9
	OG0000222	10	14	5	2	3	13	34	4	3	4	7	7	26	6	18	18	9	0	15
	OG0000223	10	21	6	8	11	14	19	9	6	7	8	3	16	4	24	12	18	6	15
	OG0000225	2	53	11	10	14	38	12	7	69	28	0	2	20	20	12	0	12	47	0
	OG0000226	7	8	15	5	7	6	9	10	10	5	7	7	8	5	6	6	5	11	6
	OG0000227	15	7	5	2	8	4	9	7	8	7	4	11	9	5	10	10	8	4	13
	OG0000228	1	38	7	6	1	41	57	0	0	0	2	0	17	8	36	1	29	37	0
	OG0000229	6	8	10	7	7	4	7	10	5	5	6	5	9	8	7	7	6	3	8
	OG0000230	0	0	0	0	0	0	0	21	0	0	1	12	0	2	0	0	0	0	0
	OG0000232	0	20	2	13	4	14	27	26	37	11	6	64	0	20	6	16	8	2	0
	OG0000233	27	32	1	9	1	42	10	1	2	13	1	6	3	21	6	28	4	66	2
	OG0000234	2	3	2	1	3	2	5	2	3	5	4	3	9	2	6	4	4	6	7
	OG0000235	10	7	7	6	5	9	8	7	7	7	7	10	10	7	12	7	7	9	9
	OG0000236	8	5	3	5	14	11	6	4	11	10	8	2	3	4	8	16	6	3	20
	OG0000237	9	5	4	8	14	1	6	9	14	9	5	14	2	3	5	3	4	2	15
	OG0000238	14	19	2	3	2	3	7	1	1	0	12	2	6	1	14	14	11	1	38
	OG0000239	2	35	30	33	2	21	25	2	2	2	2	3	12	4	50	3	28	7	3
	OG0000240	8	20	12	14	18	19	16	11	15	12	4	5	11	7	23	15	17	9	5
	OG0000241	11	7	23	40	39	16	10	2	34	14	7	1	6	2	5	1	3	49	4
	OG0000242	7	9	1	0	3	2	3	13	3	7	10	2	17	6	8	10	7	0	9
	OG0000243	6	5	6	7	6	8	6	5	6	7	8	7	8	7	5	8	5	5	7
	OG0000244	2	2	1	3	16	6	6	7	7	9	23	8	5	1	5	9	2	1	2
	OG0000245	0	3	1	1	1	1	0	5	11	8	2	66	0	1	2	3	0	12	8
	OG0000246	0	0	23	30	47	0	0	0	60	34	17	2	0	0	0	10	0	0	3
	OG0000247	9	11	7	5	4	3	21	3	4	4	23	2	6	7	5	12	6	1	11
	OG0000248	1	43	12	6	41	9	15	18	4	5	1	0	3	0	13	1	3	1	1
	OG0000249	0	15	29	17	13	22	44	12	17	17	0	23	26	24	30	0	31	7	0
	OG0000250	42	6	21	15	11	19	0	11	54	22	19	0	4	1	4	2	0	0	8
	OG0000251	7	7	4	3	3	3	4	3	5	3	7	4	6	7	5	7	5	3	6
	OG0000252	64	19	13	6	20	22	7	0	0	0	0	0	5	10	3	0	2	14	2
	OG0000253	5	6	10	7	6	7	6	6	8	7	6	8	9	6	8	5	6	7	7
	OG0000254	6	7	8	10	4	4	4	4	4	2	9	4	4	6	6	6	4	3	5
	OG0000255	6	11	7	5	4	7	8	5	7	5	7	5	10	9	6	7	6	8	9
	OG0000256	15	9	10	12	5	12	15	5	8	9	6	5	11	7	17	5	11	5	6
	OG0000258	9	10	6	8	5	6	8	3	6	5	10	6	7	4	10	5	8	8	10
	OG0000259	0	62	14	8	27	10	38	10	24	27	0	1	5	1	52	0	42	1	1
	OG0000260	6	5	8	6	6	4	7	6	7	3	7	5	12	8	8	9	6	6	12
	OG0000261	5	11	6	5	3	7	13	1	2	1	18	6	11	5	15	5	13	6	6
	OG0000262	9	3	1	1	4	2	1	6	3	3	15	1	0	1	2	7	2	0	5
	OG0000263	8	2	14	10	7	4	5	3	6	5	8	3	3	18	6	19	4	4	2
	OG0000264	30	6	9	2	29	0	6	12	0	1	0	48	4	12	3	1	1	91	0
	OG0000265	9	6	9	10	7	5	8	6	12	10	6	6	7	7	6	7	5	5	5
	OG0000266	2	19	3	4	7	9	19	12	5	4	1	7	11	13	10	1	6	11	1
	OG0000267	8	7	6	3	4	5	8	9	10	9	9	8	10	5	8	8	6	6	6
	OG0000268	7	9	6	8	5	7	5	6	7	6	9	6	9	7	6	5	5	6	5
	OG0000269	8	15	12	10	9	15	14	10	15	6	3	14	16	10	16	11	12	5	5
	OG0000270	7	7	8	10	13	5	12	7	6	6	5	10	11	6	10	13	6	4	13
	OG0000271	5	7	7	4	3	8	6	5	3	2	37	5	12	7	8	9	8	5	11
	OG0000272	82	1	0	0	0	3	4	0	0	0	19	0	4	0	0	6	0	21	0
	OG0000273	4	10	26	29	16	14	11	0	33	49	2	0	4	2	3	4	0	20	14
	OG0000274	7	6	5	7	8	5	7	8	5	9	7	5	3	7	5	8	5	5	6
	OG0000275	11	20	33	43	2	3	6	76	3	1	12	0	2	2	9	0	3	0	15
	OG0000276	3	3	93	81	24	17	0	1	31	20	0	0	0	3	0	0	1	13	13
	OG0000277	2	6	0	5	2	8	0	31	2	1	0	16	9	9	1	1	0	44	0
	OG0000278	1	2	7	9	18	21	13	10	1	1	14	10	19	14	10	29	11	18	6
	OG0000280	7	9	10	17	10	9	13	13	15	12	6	10	12	11	12	7	10	5	6
	OG0000281	3	13	38	19	0	11	9	13	0	1	10	0	5	37	3	2	2	22	4
	OG0000282	6	7	8	8	6	9	11	7	6	6	5	8	10	7	7	5	7	9	5
	OG0000283	5	8	7	6	8	4	10	6	12	12	8	7	12	5	9	6	7	7	2
	OG0000284	8	11	6	10	3	2	13	0	9	3	10	5	8	3	20	13	7	3	19
	OG0000285	5	8	4	2	4	9	4	6	4	3	7	4	4	4	5	8	4	0	5
	OG0000286	3	5	3	3	2	2	4	4	5	4	10	4	4	3	5	11	4	3	2
	OG0000287	5	8	6	6	7	7	6	7	6	6	5	7	10	7	7	5	6	5	4
	OG0000288	7	7	3	2	7	6	6	7	8	4	5	3	6	5	10	5	5	4	9
	OG0000289	4	11	6	4	0	19	7	0	2	1	7	7	10	7	15	9	7	10	12
	OG0000290	8	8	8	2	7	2	7	7	5	5	5	4	2	7	6	4	4	4	6
	OG0000291	7	4	4	3	4	7	5	7	8	4	5	4	9	4	10	6	5	5	5
	OG0000292	3	6	9	11	8	4	7	44	8	9	4	13	2	7	4	3	4	4	2
	OG0000293	5	5	2	6	9	8	7	6	5	7	7	4	7	3	8	7	5	2	6
	OG0000294	5	64	0	0	0	0	22	1	0	0	1	0	5	0	32	1	17	8	9
	OG0000295	11	7	3	5	2	6	6	2	2	3	6	3	7	3	12	2	5	5	27
	OG0000296	9	1	4	4	83	1	4	23	68	15	4	3	2	0	0	24	0	34	0
	OG0000297	1	25	19	16	5	12	26	3	2	5	0	10	18	9	30	5	28	0	4
	OG0000298	12	6	0	0	7	2	12	0	1	1	12	3	18	0	22	6	8	2	13
	OG0000299	6	11	9	19	4	5	4	4	8	5	10	7	8	4	6	7	4	4	6
	OG0000300	11	3	1	2	2	6	6	2	4	3	7	4	8	3	7	8	6	2	7
	OG0000301	1	19	5	8	7	21	11	40	3	3	1	0	6	1	18	6	9	7	14
	OG0000302	5	6	3	6	8	6	7	1	19	16	10	4	5	2	5	10	3	7	7
	OG0000303	15	12	6	8	3	6	9	6	4	5	6	6	6	4	10	5	10	6	16
	OG0000304	4	13	11	10	7	7	13	3	5	5	12	5	16	13	16	23	9	7	8
	OG0000305	10	12	18	21	9	7	10	2	11	10	6	14	9	12	12	4	11	6	13
	OG0000306	5	16	13	11	13	2	8	7	14	15	15	2	4	7	7	9	8	1	15
	OG0000307	4	4	7	6	5	5	4	8	5	4	5	5	5	4	7	5	5	5	4
	OG0000308	22	9	19	14	38	8	7	1	3	1	5	0	1	10	6	3	3	1	37
	OG0000311	6	6	6	9	11	5	7	9	10	10	5	6	6	6	6	5	7	4	6
	OG0000312	0	55	13	3	10	30	9	3	3	2	2	0	15	4	8	0	6	59	1
	OG0000313	0	60	2	3	3	46	51	7	4	6	0	2	15	0	43	2	19	1	1
	OG0000314	5	7	5	9	5	5	9	10	4	4	6	4	8	4	11	7	6	5	4
	OG0000315	2	0	5	11	5	4	0	68	0	0	1	2	0	34	0	1	0	70	0
	OG0000316	2	14	8	7	5	5	5	5	3	3	3	4	6	4	6	1	5	4	2
	OG0000317	12	26	6	10	5	11	6	3	12	10	3	3	4	2	32	5	16	15	4
	OG0000318	6	15	7	7	9	13	8	6	8	6	4	6	9	8	16	3	14	6	3
	OG0000319	5	13	14	14	12	15	6	2	12	12	7	6	7	7	8	6	9	3	10
	OG0000320	1	0	1	1	26	6	0	84	7	1	5	0	0	1	0	0	0	3	0
	OG0000321	10	4	2	2	3	3	4	3	3	2	14	2	6	2	3	9	3	8	5
	OG0000322	2	2	6	9	6	4	2	3	11	11	2	4	2	6	2	12	2	4	2
	OG0000323	1	16	12	22	13	11	5	8	19	17	20	2	23	8	9	24	2	0	11
	OG0000324	5	5	4	6	4	6	5	4	4	7	6	7	7	5	6	4	5	5	6
	OG0000325	2	3	3	2	2	3	3	3	5	2	23	2	3	4	4	4	3	3	3
	OG0000326	12	5	12	18	10	3	3	17	8	7	8	8	3	5	3	12	3	1	18
	OG0000327	5	11	10	11	8	9	11	5	5	6	4	11	13	12	12	5	12	7	5
	OG0000328	7	8	7	7	9	6	6	7	7	7	9	7	10	5	7	11	6	7	5
	OG0000329	5	6	5	5	6	5	5	5	7	5	4	6	9	6	6	5	5	5	5
	OG0000330	4	7	6	10	8	5	8	6	9	9	3	5	8	7	9	4	7	1	7
	OG0000332	4	5	8	10	6	4	4	6	8	4	7	5	10	4	5	5	4	9	5
	OG0000333	4	5	5	9	12	5	12	2	13	9	5	16	13	15	8	4	8	4	7
	OG0000334	6	8	6	8	7	5	4	9	8	7	9	5	6	6	6	5	5	5	5
	OG0000335	1	15	7	6	6	12	18	8	8	8	1	8	8	7	18	1	20	6	5
	OG0000336	6	9	4	5	5	3	8	4	10	4	11	5	13	3	5	11	4	5	2
	OG0000337	13	7	2	1	2	9	4	7	3	5	17	3	4	3	8	11	5	2	16
	OG0000338	4	5	5	6	14	6	9	8	11	9	4	5	11	8	7	7	3	6	2
	OG0000340	0	0	0	0	0	0	0	0	0	0	12	0	0	0	0	12	0	0	0
	OG0000341	8	9	8	3	6	4	5	4	6	4	5	7	4	4	11	7	6	3	7
	OG0000342	7	29	8	8	3	27	6	6	15	8	7	0	13	0	23	12	13	4	5
	OG0000343	8	4	5	5	4	3	3	4	7	3	8	4	4	4	4	8	3	3	5
	OG0000344	3	6	8	10	8	8	7	10	9	7	6	8	16	4	9	8	6	7	6
	OG0000345	3	6	6	9	7	2	4	9	8	8	4	6	9	6	6	4	4	9	3
	OG0000346	1	6	7	6	9	7	6	3	6	8	5	6	10	6	6	1	5	4	4
	OG0000347	4	7	4	8	4	12	4	4	4	4	8	6	10	4	10	10	6	14	11
	OG0000348	2	3	3	7	8	3	2	4	2	3	6	2	4	3	3	2	2	2	2
	OG0000349	8	10	13	12	14	4	4	7	6	3	5	7	12	9	6	9	4	3	7
	OG0000350	4	7	4	4	5	7	8	6	4	4	8	3	6	3	9	5	8	5	4
	OG0000351	4	34	11	5	33	10	35	0	15	17	1	4	19	2	26	2	26	0	0
	OG0000352	3	6	6	5	2	9	15	2	7	6	4	5	17	5	7	9	7	3	5
	OG0000353	0	6	29	22	13	69	13	8	21	11	3	0	0	6	3	3	4	7	1
	OG0000354	4	4	5	7	4	4	6	7	5	4	4	4	2	5	4	6	4	3	5
	OG0000355	2	0	2	4	3	1	3	2	4	3	2	4	1	2	1	4	1	0	22
	OG0000357	7	6	5	6	6	5	7	8	6	5	2	6	3	5	7	6	6	6	8
	OG0000358	3	15	10	13	0	0	18	0	0	0	3	1	10	5	26	13	10	0	3
	OG0000359	0	19	23	39	20	9	15	0	48	15	0	0	7	0	4	0	1	0	2
	OG0000360	5	6	9	12	8	5	8	8	7	5	4	6	8	8	11	4	8	4	5
	OG0000361	10	10	4	7	3	2	2	0	3	2	3	2	2	2	2	8	3	2	7
	OG0000362	14	5	0	0	13	13	1	0	24	19	11	8	4	0	16	15	15	4	10
	OG0000363	7	4	2	0	1	6	6	10	2	2	8	1	5	1	6	11	4	3	16
	OG0000364	0	4	8	21	9	4	2	2	47	47	6	5	3	8	0	0	0	7	0
	OG0000366	0	0	0	1	1	0	0	0	41	29	0	29	1	2	1	0	0	0	5
	OG0000367	7	8	6	15	0	10	4	0	0	0	9	3	11	10	3	9	4	1	12
	OG0000368	5	7	6	6	5	4	6	7	6	5	5	7	9	5	5	6	5	2	6
	OG0000369	0	25	4	4	13	6	25	9	11	7	0	12	27	4	32	0	20	8	0
	OG0000370	4	4	7	5	4	3	3	5	4	4	7	7	7	7	3	5	3	2	6
	OG0000371	6	9	3	1	2	4	9	3	5	4	7	3	7	3	12	6	8	5	7
	OG0000372	0	19	0	0	14	8	14	9	15	9	2	0	6	1	28	1	10	2	0
	OG0000373	3	3	6	6	0	5	13	0	0	0	15	5	9	5	17	12	13	4	16
	OG0000374	20	5	1	5	1	1	1	2	2	2	6	2	2	1	2	13	1	2	16
	OG0000375	5	4	6	9	5	6	7	5	8	12	2	6	8	8	6	1	6	6	5
	OG0000376	3	5	4	6	4	4	5	4	5	4	4	4	5	4	5	4	4	4	5
	OG0000377	1	35	0	0	10	1	47	35	0	1	2	0	1	0	24	4	10	6	0
	OG0000378	1	2	19	30	4	7	9	10	2	2	0	1	3	0	4	3	0	6	3
	OG0000379	4	7	4	6	4	4	4	6	4	5	4	6	4	4	4	7	3	4	4
	OG0000380	6	0	21	23	11	0	0	21	2	0	1	0	0	0	1	7	0	0	3
	OG0000381	9	13	6	10	3	6	4	6	6	4	7	5	13	4	7	7	4	6	10
	OG0000382	5	4	3	3	2	1	4	4	7	4	6	6	6	1	5	6	5	1	9
	OG0000383	7	3	6	4	5	3	6	5	4	4	3	4	6	6	9	6	6	2	14
	OG0000384	1	5	13	19	14	26	4	21	20	20	1	12	3	11	8	1	4	21	4
	OG0000385	3	10	6	7	7	5	11	5	7	7	12	4	12	6	11	9	6	8	8
	OG0000386	5	5	5	5	4	5	4	4	4	4	4	4	4	3	7	5	4	5	4
	OG0000387	26	0	0	0	0	11	0	1	0	0	4	0	0	0	0	3	0	0	10
	OG0000388	4	5	7	9	7	5	5	7	10	7	4	4	7	6	4	2	4	4	3
	OG0000389	3	7	6	9	3	17	10	4	6	5	3	6	11	5	11	3	9	7	4
	OG0000390	6	6	14	13	11	8	7	1	6	8	4	9	8	12	7	14	5	4	4
	OG0000391	2	1	3	2	5	0	1	23	0	2	19	19	2	0	0	3	0	77	7
	OG0000392	7	2	7	7	8	5	7	3	5	6	7	6	3	7	6	16	4	10	5
	OG0000393	4	1	8	9	1	4	2	2	1	2	5	4	3	4	2	7	2	5	15
	OG0000394	9	5	7	6	6	3	4	7	3	4	5	8	3	5	4	4	4	3	4
	OG0000395	6	7	4	5	3	8	4	5	3	2	5	6	4	4	8	4	7	3	4
	OG0000396	4	5	1	2	0	2	1	2	1	1	20	1	2	1	4	10	1	0	12
	OG0000397	3	2	2	3	5	9	3	2	4	3	4	1	3	2	2	8	2	10	6
	OG0000398	7	8	5	3	7	6	6	18	31	11	16	1	3	1	3	9	5	2	13
	OG0000399	5	4	5	7	5	6	4	2	5	5	7	6	5	4	4	7	4	6	4
	OG0000400	4	8	6	3	6	8	4	8	10	14	3	3	6	5	8	9	5	4	7
	OG0000401	0	26	2	0	0	28	33	68	0	0	0	0	5	0	4	0	4	0	20
	OG0000402	1	1	2	1	56	29	1	27	19	20	0	8	1	1	1	0	1	18	1
	OG0000403	22	7	6	5	3	8	10	1	3	2	3	3	11	4	6	5	7	3	7
	OG0000404	4	5	5	5	6	7	4	4	4	5	5	2	5	3	9	14	4	5	6
	OG0000405	3	2	2	0	4	4	3	3	4	4	3	3	3	3	2	5	2	2	6
	OG0000406	3	5	2	4	6	5	4	5	3	3	4	3	10	3	6	4	4	3	4
	OG0000407	10	8	6	10	13	2	3	5	4	4	5	7	7	4	3	5	3	3	6
	OG0000408	10	7	9	8	5	6	10	1	5	3	11	4	7	4	8	14	8	6	12
	OG0000409	5	7	4	6	3	5	4	4	5	4	4	4	3	5	8	6	5	6	5
	OG0000410	3	5	11	7	8	8	7	6	8	6	4	6	8	8	5	5	5	6	3
	OG0000411	3	4	5	6	5	8	7	3	6	5	4	5	10	5	5	3	6	4	7
	OG0000412	4	5	4	6	2	3	4	2	3	2	3	3	3	2	7	4	4	3	4
	OG0000413	6	9	13	11	12	16	21	0	8	2	19	0	14	6	10	0	1	14	0
	OG0000414	11	6	6	5	3	5	6	4	5	6	5	5	6	4	5	6	5	4	3
	OG0000415	0	23	27	28	12	10	5	53	10	9	0	0	1	20	6	0	1	23	0
	OG0000416	4	7	2	5	1	7	5	1	2	1	5	1	5	3	5	3	4	2	3
	OG0000417	7	5	4	9	3	3	6	1	3	3	14	4	11	5	11	8	5	7	9
	OG0000418	7	3	4	4	10	7	4	1	8	5	7	3	4	5	4	5	4	3	4
	OG0000419	10	2	1	1	5	1	9	4	6	4	5	1	6	2	3	3	7	2	7
	OG0000420	5	7	4	7	3	4	7	4	3	3	5	4	5	5	14	5	11	4	9
	OG0000421	4	4	2	4	2	4	4	1	3	2	4	3	5	3	5	4	5	4	4
	OG0000422	6	14	32	7	16	11	8	0	1	0	3	0	4	3	9	0	0	0	47
	OG0000423	4	4	3	3	2	5	5	1	1	1	9	2	7	3	8	5	5	4	6
	OG0000424	2	13	17	8	8	30	7	8	27	20	0	0	1	0	7	3	3	29	3
	OG0000425	0	6	21	25	19	36	14	0	22	14	7	0	0	1	3	0	6	43	3
	OG0000426	3	6	5	7	3	4	4	3	2	3	6	3	12	3	6	4	3	3	5
	OG0000427	5	8	8	5	9	4	5	2	6	6	3	10	8	8	5	3	5	3	10
	OG0000428	6	4	3	3	2	4	4	3	3	4	3	3	4	3	5	5	5	5	4
	OG0000429	1	6	4	4	3	5	3	3	5	5	5	2	3	5	5	3	5	3	7
	OG0000431	8	8	5	3	0	0	1	0	0	0	2	0	0	2	1	2	2	1	0
	OG0000432	7	4	5	6	3	6	3	4	3	3	3	4	3	3	4	4	3	3	3
	OG0000433	0	3	4	6	7	19	13	0	5	1	0	0	14	0	11	1	5	2	1
	OG0000434	4	4	3	4	4	6	4	3	4	4	3	4	4	4	4	3	4	6	4
	OG0000435	4	5	4	5	4	4	5	4	5	4	4	3	4	4	4	4	4	4	4
	OG0000436	12	3	5	7	0	17	3	0	0	0	11	5	6	3	7	8	5	7	9
	OG0000437	4	4	6	4	4	5	4	4	4	5	5	4	4	5	5	5	4	5	7
	OG0000438	3	14	11	15	12	4	19	12	11	13	1	11	17	9	17	1	14	3	4
	OG0000439	0	0	1	4	0	0	0	60	0	0	0	0	0	0	0	0	0	0	6
	OG0000440	9	2	2	2	2	2	2	1	6	2	5	1	1	3	3	11	3	2	8
	OG0000441	1	4	1	2	2	1	2	1	14	5	2	1	3	1	18	1	9	1	8
	OG0000442	5	6	4	6	3	4	4	3	4	4	5	5	5	3	4	6	4	3	5
	OG0000443	18	2	0	0	14	0	7	15	21	42	0	0	12	0	2	1	1	0	0
	OG0000444	6	7	8	17	8	20	6	0	25	20	3	0	0	0	2	2	1	38	0
	OG0000445	1	3	26	40	3	5	0	15	18	2	0	2	0	5	0	0	0	7	0
	OG0000446	4	6	6	5	3	8	5	7	4	5	9	4	4	6	10	7	4	6	5
	OG0000447	1	38	0	0	0	0	40	0	0	0	0	0	26	0	74	0	38	0	0
	OG0000448	3	11	0	0	8	0	3	86	14	16	0	0	0	0	6	0	4	17	0
	OG0000449	6	2	3	2	2	2	4	4	3	2	3	2	5	3	4	4	3	2	8
	OG0000450	8	0	0	0	0	0	0	0	0	0	3	1	0	0	0	17	0	0	32
	OG0000451	6	6	4	2	6	5	9	3	6	6	5	4	10	4	17	9	12	3	5
	OG0000452	0	32	6	7	8	12	21	3	1	2	0	1	21	9	47	0	39	5	0
	OG0000453	5	3	3	4	5	4	3	3	5	4	3	3	4	4	8	3	4	4	4
	OG0000454	17	0	0	0	0	0	0	0	0	0	15	0	0	0	0	0	0	0	56
	OG0000455	4	4	5	4	3	4	2	3	4	7	4	2	5	5	6	7	5	4	8
	OG0000456	8	5	3	4	3	4	2	3	4	4	3	3	4	4	4	3	2	6	11
	OG0000457	4	7	5	12	6	4	7	8	5	5	7	5	6	5	7	4	6	5	4
	OG0000458	4	5	4	1	4	4	5	3	9	5	6	4	6	3	6	4	6	3	3
	OG0000459	3	2	3	5	9	5	2	5	5	5	4	3	5	4	3	1	3	4	1
	OG0000460	4	7	7	4	5	6	5	5	7	5	4	4	6	8	6	5	5	7	6
	OG0000461	4	11	7	8	6	7	14	3	8	8	4	5	11	9	14	4	13	4	3
	OG0000462	5	6	5	5	7	7	8	9	7	10	5	7	10	3	5	6	6	4	10
	OG0000463	3	9	4	4	4	4	8	1	3	3	5	4	13	3	16	7	12	5	4
	OG0000464	4	5	2	3	2	4	4	1	3	4	5	2	5	2	4	2	5	3	4
	OG0000465	7	4	6	4	3	5	4	4	6	5	4	3	3	4	6	4	4	2	4
	OG0000466	8	11	7	4	5	8	7	2	6	4	11	8	3	6	10	10	5	1	6
	OG0000467	3	1	8	11	12	2	2	8	8	10	6	8	2	13	1	4	1	5	8
	OG0000468	1	1	3	1	1	45	1	1	1	1	2	2	1	1	1	5	1	4	1
	OG0000469	2	12	8	7	2	2	4	5	3	2	6	2	4	11	9	6	6	3	5
	OG0000470	4	1	1	2	7	2	8	3	1	1	2	1	2	8	3	2	3	5	3
	OG0000471	5	4	3	4	3	4	3	3	3	3	3	4	6	2	5	3	3	3	3
	OG0000472	5	6	4	3	7	3	7	3	5	5	3	4	3	2	7	5	6	3	3
	OG0000473	3	3	2	8	5	5	3	3	3	2	10	3	2	4	2	6	2	6	2
	OG0000474	10	0	5	5	1	1	3	3	3	3	2	2	1	4	2	8	2	1	2
	OG0000475	9	0	0	0	0	0	0	0	0	0	13	0	0	0	0	7	0	0	9
	OG0000476	5	9	6	5	2	5	7	3	2	4	6	3	9	5	11	4	10	4	5
	OG0000477	2	7	7	8	2	4	5	4	3	4	2	3	9	6	11	2	5	6	10
	OG0000478	4	4	6	7	5	5	4	4	6	5	4	3	5	4	5	6	4	3	5
	OG0000479	9	10	7	12	2	5	8	0	3	2	6	4	8	8	8	8	7	6	7
	OG0000481	0	3	3	2	12	10	7	3	1	1	3	4	13	3	8	1	10	12	0
	OG0000482	5	6	4	6	4	4	4	10	6	4	4	3	4	5	5	4	4	6	7
	OG0000483	2	5	2	4	6	3	5	3	6	2	2	12	12	1	4	5	9	2	4
	OG0000484	8	3	8	3	3	3	10	5	4	2	14	3	5	2	6	8	2	6	8
	OG0000485	7	6	6	3	5	5	13	2	6	5	7	8	12	7	10	5	10	2	8
	OG0000486	3	3	8	8	2	3	3	4	2	3	3	4	4	4	3	4	3	3	4
	OG0000487	7	6	0	0	11	0	2	2	8	2	4	0	0	0	6	3	0	4	0
	OG0000488	4	6	8	12	5	4	6	3	3	5	5	7	4	5	8	5	4	3	5
	OG0000489	3	1	2	4	0	2	1	1	2	2	3	1	1	2	2	1	1	1	2
	OG0000490	6	30	3	2	3	20	17	4	4	4	5	6	9	6	22	0	14	5	7
	OG0000491	9	10	8	6	4	1	8	2	3	2	4	6	5	5	8	3	6	2	3
	OG0000492	3	4	2	3	3	3	3	2	4	4	3	1	4	2	3	5	3	3	3
	OG0000493	1	0	8	12	1	7	3	2	7	4	6	1	2	5	1	13	1	1	3
	OG0000494	3	5	6	4	7	4	4	2	3	4	4	3	4	5	4	4	4	4	4
	OG0000495	6	4	4	0	3	4	3	4	3	4	5	3	7	6	4	3	3	2	3
	OG0000496	5	4	3	5	3	3	4	3	4	4	3	5	4	3	7	3	3	5	4
	OG0000497	3	3	4	3	3	3	3	3	3	3	3	3	3	3	4	3	3	4	3
	OG0000498	7	4	4	6	3	3	5	4	4	3	3	3	5	4	3	4	3	2	3
	OG0000499	4	4	6	7	9	6	5	29	7	7	2	6	5	10	5	5	4	3	1
	OG0000500	5	6	3	5	3	2	6	1	5	6	4	6	2	4	4	6	5	2	7
	OG0000501	0	10	20	21	22	14	8	1	32	21	0	1	3	4	16	0	16	1	1
	OG0000502	4	2	4	3	3	4	2	3	2	1	3	3	3	3	5	5	5	3	9
	OG0000503	10	9	15	13	18	13	22	0	31	13	5	0	2	0	13	4	5	0	0
	OG0000504	1	4	5	10	2	2	2	3	3	5	2	3	8	3	8	2	3	3	5
	OG0000505	3	4	2	2	3	3	4	3	3	5	4	3	4	3	4	3	3	3	4
	OG0000506	8	3	2	2	2	2	2	2	2	2	2	4	4	2	4	4	3	1	7
	OG0000507	4	7	5	5	5	4	11	4	20	17	5	2	6	3	13	6	6	2	9
	OG0000508	7	4	5	3	6	15	5	8	11	7	9	2	5	3	6	5	4	2	4
	OG0000509	4	5	6	3	4	5	5	4	7	7	4	5	4	7	5	4	4	4	4
	OG0000510	10	0	0	0	0	0	0	0	0	0	9	0	0	0	0	7	0	0	9
	OG0000511	4	4	3	3	3	4	4	0	5	4	5	5	5	2	4	3	4	2	10
	OG0000512	8	8	2	0	7	4	15	1	4	5	9	2	9	2	11	11	11	2	5
	OG0000513	0	16	11	15	10	10	14	10	19	15	0	9	12	8	26	0	16	5	0
	OG0000514	4	4	3	6	3	5	5	5	3	6	3	5	6	4	5	6	5	5	3
	OG0000515	2	7	6	9	6	7	6	6	6	5	2	7	8	13	9	2	7	6	2
	OG0000516	3	7	8	9	6	25	9	10	22	19	4	3	5	7	4	2	5	10	4
	OG0000517	1	6	3	4	2	4	6	6	2	3	2	2	4	4	8	3	6	4	1
	OG0000518	3	27	10	13	7	9	18	6	7	6	1	5	16	9	22	0	17	6	3
	OG0000519	0	15	47	52	0	5	8	0	0	0	0	0	6	37	5	0	2	15	0
	OG0000520	3	3	3	6	5	3	3	3	3	3	7	7	5	3	3	5	3	2	3
	OG0000521	0	3	22	17	20	41	3	0	41	24	0	0	3	10	0	0	1	0	0
	OG0000522	3	7	5	11	5	11	6	3	10	5	1	3	5	4	6	4	6	8	3
	OG0000523	4	22	0	0	17	24	18	0	0	0	0	0	8	0	47	18	17	0	2
	OG0000524	1	0	4	0	9	4	0	8	31	12	4	0	0	0	0	1	0	2	0
	OG0000525	0	1	8	3	12	1	1	57	42	30	1	6	2	2	1	0	1	1	1
	OG0000526	9	8	4	0	1	10	7	0	0	0	15	0	3	1	12	29	7	4	20
	OG0000527	6	2	4	4	2	3	2	4	3	2	9	2	1	3	3	7	2	2	13
	OG0000528	2	3	5	5	3	8	3	9	5	3	2	6	5	7	2	3	2	3	5
	OG0000529	5	6	7	6	5	4	4	4	4	4	3	5	5	5	5	3	4	2	2
	OG0000530	0	10	17	21	13	9	3	0	42	14	0	0	0	4	7	0	3	27	0
	OG0000531	0	0	0	0	0	0	0	3	0	0	0	1	0	0	0	29	0	0	0
	OG0000532	7	21	10	5	13	4	4	6	4	3	1	5	2	4	16	3	6	6	7
	OG0000533	3	3	3	3	3	3	3	3	5	4	3	3	3	3	3	3	3	2	3
	OG0000534	3	4	4	5	3	3	3	4	3	4	3	3	3	3	5	4	3	3	4
	OG0000535	4	1	4	3	0	1	1	1	3	1	4	2	1	2	1	3	1	1	2
	OG0000536	2	3	2	3	6	4	4	5	5	4	2	3	2	5	2	3	2	1	7
	OG0000539	2	5	3	2	3	1	4	3	3	3	6	3	5	3	4	5	4	2	6
	OG0000540	6	5	5	6	4	3	3	3	4	3	3	3	5	2	4	5	3	5	4
	OG0000541	5	3	3	4	2	4	3	3	3	2	5	3	3	6	5	5	3	3	4
	OG0000542	1	3	5	7	7	3	5	5	6	5	7	7	10	5	5	1	3	0	1
	OG0000543	6	7	9	4	3	6	9	2	2	5	1	5	10	5	10	24	7	5	4
	OG0000544	6	4	2	2	2	2	9	1	1	3	9	3	4	2	3	35	4	2	6
	OG0000545	4	4	5	6	2	9	3	3	6	4	4	3	3	5	4	2	4	6	1
	OG0000546	3	4	4	4	4	4	5	2	5	3	3	5	7	5	4	3	4	4	3
	OG0000547	4	4	4	3	3	4	3	4	3	3	3	3	3	4	5	3	3	4	4
	OG0000548	8	1	0	0	0	17	2	0	0	0	15	0	1	0	1	31	2	2	1
	OG0000549	4	3	4	2	2	4	2	0	0	0	4	3	4	4	4	4	4	6	6
	OG0000550	3	3	3	6	3	3	3	5	4	3	3	6	3	3	5	4	3	3	3
	OG0000551	0	16	2	1	24	1	4	63	2	0	0	26	0	5	1	0	0	23	1
	OG0000552	0	6	7	0	14	0	3	0	44	19	0	0	1	0	4	0	0	0	0
	OG0000553	5	7	3	4	5	3	4	2	4	4	6	3	5	3	6	7	4	4	5
	OG0000554	12	8	1	0	0	11	11	2	2	0	2	2	9	1	14	12	12	1	4
	OG0000555	6	5	0	0	5	7	2	6	11	16	0	1	0	0	5	0	2	0	0
	OG0000556	4	5	2	5	4	5	8	8	5	4	2	1	6	2	6	4	4	2	3
	OG0000557	3	7	3	4	3	3	4	3	4	3	3	2	3	3	4	4	3	3	3
	OG0000558	3	4	4	4	5	3	5	4	3	3	3	3	3	3	3	4	3	5	4
	OG0000559	4	2	2	1	4	3	4	3	4	2	9	3	3	4	10	6	6	3	7
	OG0000560	2	17	0	0	0	24	11	0	0	0	0	0	14	0	25	0	18	3	0
	OG0000561	3	3	2	3	3	4	3	4	3	4	3	2	5	3	4	4	3	4	4
	OG0000562	2	2	2	0	1	0	1	2	1	1	2	1	0	1	4	3	2	0	24
	OG0000563	0	20	3	2	2	3	30	1	3	1	1	1	11	2	35	2	17	1	15
	OG0000564	2	5	2	1	2	1	5	1	5	3	6	2	9	2	4	6	5	4	4
	OG0000565	10	9	2	1	1	3	3	6	2	2	2	2	3	1	4	4	4	2	9
	OG0000566	4	2	4	8	2	4	3	4	2	2	9	2	3	3	3	11	3	5	4
	OG0000567	8	1	1	2	1	1	3	1	1	2	8	3	2	3	1	1	1	2	1
	OG0000568	2	3	1	4	1	2	2	2	1	1	10	1	1	1	3	3	3	1	8
	OG0000569	5	5	8	8	4	6	6	3	3	4	7	6	8	5	8	4	5	3	6
	OG0000570	3	0	0	2	0	0	0	0	0	0	11	0	1	0	2	2	1	0	10
	OG0000571	0	20	8	10	10	12	20	0	7	3	4	0	2	0	9	0	4	11	1
	OG0000572	7	7	4	4	5	5	6	4	8	2	5	3	8	3	4	4	4	3	6
	OG0000573	2	1	8	10	15	10	1	13	28	25	2	1	2	2	2	2	1	0	2
	OG0000574	3	3	4	6	3	4	3	5	2	3	3	5	2	3	3	3	3	3	2
	OG0000575	4	3	3	4	3	3	2	9	1	2	5	4	9	3	3	4	1	2	3
	OG0000576	0	15	1	2	0	14	10	1	4	4	0	1	4	2	19	0	15	0	0
	OG0000577	0	2	0	0	0	3	2	0	0	0	13	0	3	0	2	3	2	1	0
	OG0000578	43	3	4	2	0	2	1	0	0	0	0	0	1	1	6	0	5	0	1
	OG0000579	5	4	4	3	4	4	4	3	5	6	5	4	4	4	3	3	4	3	4
	OG0000580	5	5	4	4	2	4	4	3	3	3	5	5	4	3	5	7	4	4	5
	OG0000581	4	3	3	3	2	3	3	3	5	5	3	3	4	4	3	3	3	3	3
	OG0000582	0	0	38	34	13	0	1	0	34	24	1	0	1	27	0	0	1	0	1
	OG0000583	0	0	0	0	0	27	0	28	0	0	0	0	0	0	0	0	0	2	1
	OG0000584	1	4	4	2	7	2	4	8	11	3	2	2	3	2	3	5	2	5	2
	OG0000585	5	13	3	0	9	21	14	5	7	4	3	1	8	3	8	0	5	0	10
	OG0000586	5	2	6	9	4	5	3	3	4	6	5	4	8	4	2	3	2	2	8
	OG0000587	8	2	2	2	2	6	4	1	4	2	2	1	3	1	7	3	4	3	18
	OG0000588	2	2	3	4	7	5	3	4	8	6	5	4	3	2	7	3	5	4	2
	OG0000589	6	5	8	10	9	3	8	7	5	4	5	4	8	8	4	3	5	2	1
	OG0000590	2	4	1	2	1	16	4	4	1	1	3	1	7	1	6	4	3	0	2
	OG0000591	3	5	4	4	3	3	3	3	3	3	3	5	3	3	4	4	3	3	3
	OG0000592	5	6	5	4	3	3	5	4	2	3	6	2	3	2	4	2	2	2	6
	OG0000593	3	4	13	9	1	6	5	5	6	5	1	4	10	2	5	2	2	6	2
	OG0000594	4	5	4	7	4	4	5	4	6	7	4	4	7	5	6	4	5	4	7
	OG0000595	4	3	9	6	3	2	3	3	3	3	1	4	3	3	3	4	3	5	6
	OG0000596	1	5	5	3	3	5	3	3	3	3	3	3	5	3	5	6	3	3	4
	OG0000597	4	3	2	1	2	6	4	5	5	4	2	1	4	1	4	3	4	3	6
	OG0000598	3	4	3	4	2	3	3	3	3	4	3	3	4	3	4	3	3	3	3
	OG0000599	12	0	2	3	2	10	4	1	6	6	1	1	7	3	6	2	2	1	13
	OG0000600	16	3	3	4	3	5	6	3	6	3	5	2	6	3	4	11	4	3	5
	OG0000601	2	6	6	4	4	6	11	6	5	5	2	6	10	7	8	2	9	3	2
	OG0000602	3	3	3	3	2	2	2	3	4	2	3	3	3	1	3	2	2	7	2
	OG0000603	1	0	0	0	0	0	0	0	0	0	1	0	0	0	0	3	0	0	8
	OG0000604	0	1	2	0	1	0	2	23	14	13	3	34	0	23	1	0	0	0	0
	OG0000605	3	3	3	3	3	2	4	3	2	3	1	3	7	2	6	1	7	2	2
	OG0000606	5	7	3	1	1	1	5	9	2	3	15	4	11	6	6	3	3	3	3
	OG0000607	2	4	4	3	3	4	4	4	6	5	4	3	5	4	5	4	3	2	4
	OG0000608	0	10	4	5	3	5	11	21	1	3	0	3	9	2	25	0	8	8	10
	OG0000609	4	4	2	2	1	2	3	2	1	1	4	1	3	1	3	3	2	3	4
	OG0000610	2	2	4	2	11	4	2	5	8	6	6	2	2	4	7	7	4	3	5
	OG0000611	3	5	5	6	4	4	3	5	4	3	3	4	4	4	4	3	3	3	3
	OG0000612	12	4	5	7	5	3	12	1	5	5	4	2	4	2	7	8	7	4	12
	OG0000613	3	4	5	9	3	1	5	1	2	1	2	43	3	3	10	3	3	3	2
	OG0000614	0	22	11	23	0	30	6	3	0	0	0	0	0	17	2	0	2	54	0
	OG0000615	0	4	1	2	0	1	12	2	2	1	7	3	10	3	5	2	7	1	5
	OG0000616	3	3	5	5	3	3	4	7	4	2	3	3	8	3	8	3	3	3	3
	OG0000617	4	11	5	6	12	2	2	11	6	3	9	3	8	8	2	16	2	2	6
	OG0000618	2	12	18	24	3	6	3	11	11	2	3	0	8	6	3	0	1	36	0
	OG0000619	2	16	11	5	18	5	5	0	3	2	7	0	5	1	3	0	0	7	0
	OG0000620	3	1	2	3	3	1	1	3	1	2	3	2	2	2	1	3	1	1	3
	OG0000621	1	1	0	0	1	2	2	0	0	0	5	0	2	2	2	1	2	1	2
	OG0000622	2	2	6	4	4	2	4	3	5	5	3	4	4	3	10	7	3	6	3
	OG0000623	5	3	4	3	3	4	3	4	5	3	5	4	5	4	4	3	3	3	2
	OG0000624	2	3	2	4	4	2	2	2	6	3	2	2	5	3	2	6	4	3	4
	OG0000625	0	3	16	37	0	3	0	29	22	34	0	1	0	6	2	0	1	16	0
	OG0000626	2	3	4	2	3	3	4	2	3	3	3	4	3	3	3	3	3	3	4
	OG0000627	3	4	3	5	5	3	4	3	5	4	5	4	5	4	3	3	3	3	5
	OG0000628	3	4	3	6	3	3	5	4	3	3	10	3	4	5	5	3	3	3	4
	OG0000629	3	4	3	6	3	5	4	3	4	3	4	5	3	4	4	3	2	3	3
	OG0000630	6	5	4	2	17	4	5	13	0	0	0	0	21	0	6	0	2	3	0
	OG0000631	2	4	3	10	2	3	2	3	4	3	4	7	8	3	4	6	2	6	2
	OG0000632	8	9	4	3	8	7	6	5	3	3	2	5	8	5	5	3	6	5	2
	OG0000633	2	4	3	5	2	2	2	3	3	2	2	3	3	4	2	2	2	3	6
	OG0000634	1	2	5	0	1	2	1	1	1	1	2	0	1	1	1	2	1	1	1
	OG0000635	4	3	6	2	4	2	4	3	4	2	4	6	5	4	4	7	2	4	11
	OG0000636	0	0	0	0	0	0	0	74	0	0	0	1	0	0	0	0	0	8	0
	OG0000637	2	1	3	4	1	4	4	1	1	1	6	2	3	1	1	2	1	1	10
	OG0000638	4	6	3	2	1	4	4	1	2	3	3	2	5	4	4	3	4	3	3
	OG0000639	3	12	10	12	5	7	18	3	7	8	1	3	4	6	9	2	8	8	1
	OG0000640	5	6	3	1	4	5	4	2	3	3	3	3	4	3	7	3	8	0	7
	OG0000641	3	4	3	3	4	3	2	4	3	2	6	4	4	5	5	2	2	2	4
	OG0000642	1	0	0	0	0	0	0	0	0	0	0	0	0	0	0	0	0	0	0
	OG0000643	3	3	3	3	2	3	3	4	3	3	3	3	3	3	4	3	3	1	5
	OG0000644	3	4	4	6	3	9	3	3	3	3	4	3	2	2	3	3	3	2	3
	OG0000645	8	1	2	1	4	1	2	8	7	5	7	1	4	3	1	5	1	1	6
	OG0000646	2	2	3	2	2	4	2	1	3	2	3	3	3	3	2	2	2	3	2
	OG0000647	3	2	4	3	1	2	2	2	2	2	7	2	3	1	3	4	2	2	3
	OG0000648	0	24	11	12	0	38	47	1	0	0	0	0	0	0	13	0	15	2	0
	OG0000649	0	2	4	4	0	0	2	0	0	0	6	2	1	7	1	0	2	0	5
	OG0000650	4	3	2	0	2	2	2	3	3	5	4	3	2	2	3	3	2	2	6
	OG0000651	2	0	8	8	0	0	0	66	0	0	0	0	0	0	0	5	0	0	0
	OG0000652	3	4	4	4	2	3	3	4	4	3	3	3	3	3	4	3	3	3	3
	OG0000653	8	3	2	6	5	3	3	11	3	5	3	3	4	3	6	8	4	4	5
	OG0000654	4	3	3	2	3	3	3	4	4	3	3	4	4	4	4	3	3	3	5
	OG0000655	14	18	4	2	4	2	4	3	10	10	0	5	3	1	9	11	10	0	12
	OG0000656	3	3	2	2	1	6	2	2	3	3	2	3	4	2	2	2	2	2	3
	OG0000657	3	2	2	2	3	2	3	2	3	3	4	4	2	2	5	4	2	2	6
	OG0000658	0	10	9	13	11	1	21	35	9	11	0	3	8	3	8	1	13	0	1
	OG0000659	2	11	6	7	4	4	4	3	3	6	2	4	8	3	6	3	3	4	2
	OG0000660	23	7	3	2	1	16	17	1	1	1	0	3	6	5	13	0	5	2	36
	OG0000661	5	6	10	12	5	34	0	7	13	15	0	6	2	2	10	0	10	10	0
	OG0000662	2	3	3	1	3	2	2	4	2	4	3	2	3	5	3	2	2	2	2
	OG0000663	3	4	3	8	3	3	3	4	8	3	3	3	4	3	3	3	3	2	3
	OG0000664	14	4	1	1	5	3	2	2	4	4	5	3	1	1	2	3	2	4	12
	OG0000665	0	7	0	0	4	0	3	0	0	0	22	0	0	0	3	0	1	0	18
	OG0000666	5	1	2	2	2	1	0	1	2	1	10	1	1	2	2	6	1	1	4
	OG0000667	3	12	4	5	7	16	20	0	0	0	0	0	6	3	3	6	2	0	5
	OG0000668	2	4	4	4	2	4	3	3	5	3	3	4	3	3	4	6	3	3	3
	OG0000669	4	7	5	4	3	4	6	3	3	4	2	3	7	3	3	4	3	3	5
	OG0000670	3	5	5	4	3	4	4	4	3	3	2	4	3	4	3	3	3	2	3
	OG0000671	3	3	1	2	1	8	5	0	1	1	4	3	4	1	12	5	6	4	11
	OG0000672	1	15	0	0	1	1	5	0	0	0	1	1	1	0	6	1	7	2	2
	OG0000673	2	2	4	3	2	2	2	2	2	2	3	3	2	2	2	4	2	3	2
	OG0000674	3	3	4	7	5	4	3	4	3	5	4	4	3	4	4	5	3	4	3
	OG0000675	5	18	2	2	0	9	14	0	3	5	2	1	5	2	29	3	20	4	1
	OG0000676	2	1	4	5	1	1	2	5	1	1	9	6	4	3	1	3	1	1	2
	OG0000677	3	2	1	1	1	1	5	7	0	0	1	4	3	16	1	2	0	1	6
	OG0000678	1	4	10	8	9	4	7	7	7	7	1	8	7	10	3	3	5	3	5
	OG0000679	2	2	3	1	5	4	5	1	4	2	4	3	4	2	2	2	4	4	4
	OG0000680	2	6	3	3	4	4	4	14	3	3	3	4	4	3	9	3	4	3	2
	OG0000681	3	3	4	3	4	3	3	4	4	4	2	4	3	5	3	3	3	2	3
	OG0000682	2	9	4	4	3	4	6	7	3	2	2	2	6	3	12	4	6	2	2
	OG0000683	3	2	5	6	3	5	4	4	4	4	3	4	4	3	4	3	3	4	3
	OG0000684	3	3	3	3	3	4	3	3	4	4	3	3	3	3	5	3	3	1	3
	OG0000685	3	2	4	5	2	3	2	3	3	3	1	2	2	2	2	5	2	1	0
	OG0000686	4	3	3	2	6	4	6	1	4	4	6	3	6	3	8	4	5	4	2
	OG0000687	4	3	4	2	3	2	3	3	4	4	5	5	3	3	4	4	3	2	6
	OG0000688	1	4	11	9	18	1	3	0	70	31	0	0	2	3	1	0	1	3	0
	OG0000689	0	3	31	43	9	14	0	0	17	26	2	0	0	2	1	0	0	3	0
	OG0000690	0	11	7	11	0	1	7	0	0	0	4	0	9	0	4	0	0	0	0
	OG0000691	1	1	1	1	2	2	1	1	1	1	1	1	1	1	2	1	1	1	2
	OG0000692	2	19	2	1	0	0	26	1	1	1	1	2	18	0	15	3	17	0	1
	OG0000693	1	4	3	4	3	3	3	4	3	3	3	3	3	3	4	3	3	3	3
	OG0000694	3	3	4	4	2	3	3	3	3	4	3	2	3	3	3	4	2	3	3
	OG0000695	2	3	2	4	3	2	2	2	2	1	5	1	10	1	2	2	2	1	2
	OG0000696	0	3	24	14	24	3	2	6	16	15	0	12	5	19	6	0	6	0	0
	OG0000697	0	3	8	8	9	5	4	14	13	14	15	10	5	12	8	4	7	1	0
	OG0000698	4	2	2	3	2	2	4	2	3	2	3	2	4	2	2	3	2	2	2
	OG0000699	7	4	2	1	4	3	3	4	3	2	2	3	3	1	1	6	3	5	7
	OG0000700	3	2	2	1	4	3	3	5	5	3	2	4	3	4	4	2	3	2	6
	OG0000701	6	10	4	3	3	2	5	3	3	5	2	5	3	3	8	7	7	2	2
	OG0000702	2	4	3	3	2	2	3	8	1	1	4	2	3	2	4	2	3	1	2
	OG0000703	0	15	5	6	5	9	23	5	6	4	0	6	18	4	23	0	17	10	0
	OG0000704	2	3	5	7	2	1	3	4	3	2	2	4	3	4	7	4	2	1	3
	OG0000705	3	3	2	4	3	3	3	3	3	3	3	3	4	3	4	3	3	3	3
	OG0000706	6	1	3	7	9	4	2	29	2	14	0	0	0	0	0	0	1	18	0
	OG0000707	7	0	0	0	0	0	0	0	0	0	2	0	0	0	0	4	0	0	6
	OG0000708	1	19	5	3	2	1	12	2	7	10	1	3	10	4	16	1	16	1	2
	OG0000709	0	5	18	13	2	11	4	0	25	16	0	0	8	7	5	0	1	32	0
	OG0000710	3	3	3	3	4	2	3	3	3	2	3	3	4	3	3	3	3	3	2
	OG0000711	2	5	3	5	2	2	5	1	1	1	4	1	5	3	6	3	5	4	2
	OG0000712	3	2	5	7	1	3	3	3	3	3	3	3	6	4	3	2	3	3	3
	OG0000713	4	5	3	5	2	6	3	1	3	3	2	3	3	3	4	5	3	0	3
	OG0000714	11	32	0	0	0	9	2	0	0	0	2	0	4	0	10	19	15	0	0
	OG0000715	2	3	5	6	4	3	3	4	5	3	4	3	3	3	7	5	3	2	3
	OG0000716	9	3	2	3	1	2	3	4	2	2	5	2	4	1	3	6	3	2	7
	OG0000717	15	2	2	7	0	2	2	0	0	0	9	1	2	2	3	4	3	2	10
	OG0000718	1	6	3	3	2	4	3	2	7	2	1	1	3	4	9	1	3	4	2
	OG0000719	2	3	3	3	2	4	3	2	3	2	2	2	5	2	4	2	3	3	2
	OG0000720	0	4	11	3	7	15	13	6	12	7	0	9	5	8	15	0	11	1	0
	OG0000721	0	9	9	10	13	11	10	11	10	9	0	13	6	9	11	0	9	7	1
	OG0000722	3	2	4	3	2	3	3	4	2	2	2	6	13	4	4	7	1	2	2
	OG0000723	1	1	1	2	1	1	1	1	1	1	2	1	2	2	1	1	1	2	1
	OG0000724	3	2	9	14	4	2	2	34	27	12	0	0	0	21	3	0	1	3	2
	OG0000725	6	5	3	5	4	4	5	3	3	3	9	3	7	5	6	4	6	4	7
	OG0000726	2	3	3	2	7	3	1	5	7	3	5	3	10	2	3	4	2	2	2
	OG0000727	0	3	0	0	36	1	6	16	41	14	0	0	2	0	2	0	0	0	0
	OG0000728	3	6	3	2	6	2	3	5	5	4	3	6	3	2	3	4	3	5	3
	OG0000729	4	1	3	6	3	3	3	3	5	3	2	3	3	3	3	3	2	2	4
	OG0000730	2	5	3	6	3	3	4	9	5	4	2	4	4	5	5	3	4	3	4
	OG0000731	2	1	7	3	5	1	1	7	3	4	7	4	1	4	1	2	1	1	2
	OG0000732	3	5	3	4	2	2	3	2	3	3	3	2	3	2	3	2	3	3	4
	OG0000733	2	1	8	6	0	3	2	2	2	2	8	1	2	6	2	11	1	0	1
	OG0000734	2	0	0	0	1	0	0	0	2	3	5	0	2	0	0	0	0	0	5
	OG0000735	0	2	5	2	3	2	5	2	4	2	17	2	4	2	4	8	4	1	0
	OG0000736	22	0	11	22	2	0	6	0	16	4	0	1	3	0	0	0	0	23	0
	OG0000737	1	10	1	0	1	8	6	1	1	2	6	2	4	0	22	10	8	2	6
	OG0000738	3	5	3	2	2	2	2	2	3	9	3	2	3	2	3	2	1	3	2
	OG0000739	1	2	2	2	3	3	2	2	3	3	4	3	2	2	2	3	2	2	4
	OG0000740	3	2	3	1	3	3	3	3	4	4	3	3	4	2	4	3	3	3	4
	OG0000741	1	6	0	0	0	4	18	0	0	0	0	0	24	0	39	0	51	3	0
	OG0000742	2	3	5	6	3	2	1	1	2	4	4	3	3	4	1	4	1	1	2
	OG0000743	5	2	4	7	2	3	7	2	3	2	2	2	4	4	4	3	3	4	4
	OG0000744	0	8	0	0	0	36	0	0	0	0	2	0	0	0	21	3	19	0	3
	OG0000745	0	3	2	1	7	1	2	23	1	1	6	6	3	1	5	6	2	1	0
	OG0000746	2	1	3	3	3	4	5	2	3	1	1	2	7	2	2	3	2	3	2
	OG0000747	3	4	2	1	2	4	4	2	5	3	3	3	4	3	4	3	3	4	3
	OG0000748	3	3	3	5	3	3	3	3	3	3	3	3	3	3	3	4	3	1	3
	OG0000749	1	3	5	4	13	18	9	7	9	5	1	6	17	5	10	4	17	7	1
	OG0000750	1	2	4	3	1	4	3	1	0	0	12	2	1	3	3	20	1	1	5
	OG0000751	0	7	17	12	5	4	5	6	18	19	0	19	9	8	8	0	5	5	0
	OG0000752	2	2	5	3	3	2	2	4	6	4	2	5	2	4	2	2	3	2	2
	OG0000753	3	3	5	4	3	3	3	3	4	3	4	3	2	3	3	4	4	3	3
	OG0000754	8	16	2	3	1	7	3	0	1	1	5	1	2	0	12	2	8	1	5
	OG0000755	1	3	0	8	2	2	3	5	2	3	2	1	3	2	2	3	2	2	2
	OG0000756	1	0	6	4	35	0	0	29	0	1	0	1	0	0	0	0	0	1	2
	OG0000757	1	11	5	1	6	2	6	7	1	1	6	0	0	1	8	2	2	2	1
	OG0000758	1	19	8	7	6	7	9	6	7	5	1	4	2	3	9	1	8	4	2
	OG0000759	0	43	0	0	0	1	21	0	0	0	0	0	33	0	10	0	39	0	0
	OG0000760	0	7	0	0	2	0	5	14	16	3	0	62	1	0	3	5	3	2	0
	OG0000761	5	3	1	2	2	2	4	2	3	2	20	1	3	1	1	2	1	1	2
	OG0000762	5	3	3	5	2	2	3	1	3	3	3	2	4	3	3	3	3	3	5
	OG0000763	2	2	5	4	3	2	2	3	3	3	4	3	4	6	2	3	2	3	2
	OG0000764	28	0	0	0	0	0	0	0	0	0	0	0	1	0	0	3	0	0	35
	OG0000765	4	2	2	3	1	7	4	1	2	4	2	3	4	2	3	2	6	3	13
	OG0000766	6	2	6	6	8	3	2	16	16	7	3	3	1	4	2	3	2	1	3
	OG0000767	1	1	1	1	1	2	1	14	15	15	1	3	1	1	1	1	1	1	2
	OG0000768	0	1	0	0	0	6	9	0	1	1	1	0	2	0	4	3	1	4	11
	OG0000769	3	3	3	2	4	5	4	2	3	3	3	2	4	3	3	3	3	4	3
	OG0000770	1	3	1	1	1	0	3	1	1	1	17	1	2	1	3	8	3	0	4
	OG0000771	3	3	4	2	1	2	3	3	2	2	3	2	1	2	2	2	2	2	3
	OG0000772	1	2	2	1	4	1	2	18	35	28	2	0	1	4	3	1	2	1	2
	OG0000773	5	1	2	1	2	1	2	2	2	2	3	2	1	1	1	6	1	1	5
	OG0000774	6	2	0	3	0	0	6	0	0	0	3	1	1	0	6	0	1	99	0
	OG0000775	7	3	1	1	1	9	8	6	1	1	7	1	1	1	3	2	2	1	19
	OG0000776	1	2	2	1	2	3	2	1	2	2	3	2	2	1	2	3	2	1	2
	OG0000777	2	2	2	3	3	2	2	2	2	3	3	2	4	2	2	3	2	3	3
	OG0000778	2	14	1	1	3	14	12	0	1	2	3	0	8	1	9	0	3	11	2
	OG0000779	7	5	1	3	3	4	4	4	7	8	2	2	6	1	5	2	7	2	6
	OG0000780	1	4	4	2	6	3	2	8	5	4	2	4	1	4	4	2	3	2	2
	OG0000781	3	4	2	5	7	5	7	5	4	7	3	3	4	3	5	0	5	5	3
	OG0000782	4	4	5	4	4	2	7	4	6	10	2	6	5	10	5	3	3	2	3
	OG0000783	2	3	3	2	4	3	2	2	2	2	2	2	2	3	4	2	2	2	2
	OG0000784	0	3	3	2	3	0	1	2	1	1	8	2	2	1	3	7	2	2	7
	OG0000785	41	1	2	2	1	4	3	1	3	3	1	2	3	1	4	1	1	3	21
	OG0000786	3	1	3	2	3	2	2	2	5	3	4	2	3	4	1	7	1	2	2
	OG0000787	2	3	2	2	1	2	2	5	2	2	2	2	3	5	2	2	2	3	2
	OG0000788	1	3	1	3	1	1	1	1	1	1	1	1	2	1	2	1	1	1	1
	OG0000789	3	0	10	4	3	1	1	4	12	15	8	4	2	10	2	4	0	0	1
	OG0000790	4	2	3	6	4	2	2	2	7	6	8	5	2	7	2	5	3	3	1
	OG0000791	20	2	22	28	5	0	0	0	17	9	3	4	0	2	0	0	0	1	0
	OG0000792	2	4	2	2	3	2	4	2	2	3	3	4	5	2	5	3	4	1	3
	OG0000793	2	2	3	6	2	2	2	2	3	3	3	5	3	2	2	4	2	2	2
	OG0000794	2	0	0	0	1	0	0	0	0	0	3	1	0	0	0	3	0	0	3
	OG0000795	1	11	0	0	0	6	16	0	0	0	0	0	3	0	16	1	12	1	2
	OG0000796	5	3	1	1	1	4	3	2	1	3	5	1	4	2	6	5	4	2	4
	OG0000797	2	0	0	0	0	0	0	0	85	45	0	0	0	0	0	0	0	0	0
	OG0000798	0	2	0	0	4	0	5	2	1	1	15	0	3	0	3	2	1	0	0
	OG0000799	12	0	8	0	5	2	0	14	0	0	0	0	0	0	0	0	0	0	0
	OG0000800	13	3	3	5	3	3	3	2	4	4	4	2	4	4	6	4	4	6	5
	OG0000801	2	3	3	2	2	2	2	3	2	2	2	2	3	6	3	2	2	1	2
	OG0000802	2	3	2	2	2	1	2	7	2	2	2	3	2	2	3	2	2	1	2
	OG0000803	1	1	2	1	4	3	1	1	8	5	2	4	2	7	1	4	1	1	6
	OG0000804	2	19	2	1	0	0	3	1	0	0	8	1	0	14	3	5	2	7	0
	OG0000805	1	2	1	1	4	1	2	13	2	1	1	1	3	1	2	1	2	1	1
	OG0000806	2	2	2	1	1	2	2	1	4	1	2	1	1	1	2	2	2	1	2
	OG0000807	0	27	0	0	0	21	14	0	0	0	1	0	6	0	16	0	35	1	1
	OG0000808	0	9	3	1	2	6	9	6	4	3	0	2	12	4	17	4	9	1	0
	OG0000809	3	4	5	3	2	2	5	1	2	2	6	3	4	2	7	3	6	2	3
	OG0000810	3	2	2	1	2	3	4	1	3	2	4	2	6	1	4	4	4	2	3
	OG0000811	6	4	7	7	1	6	1	0	0	0	5	4	4	4	4	7	4	4	5
	OG0000812	3	3	4	5	4	2	2	4	5	5	3	3	3	4	3	3	3	2	3
	OG0000813	4	4	4	2	2	4	6	1	2	2	3	3	6	3	4	4	3	2	3
	OG0000814	3	2	4	5	2	3	2	4	2	3	2	4	4	4	2	2	1	1	3
	OG0000815	2	3	5	3	2	3	2	5	2	2	2	2	2	2	4	2	2	4	2
	OG0000816	0	14	8	9	14	2	10	12	5	7	0	2	3	4	16	0	10	1	2
	OG0000817	0	4	4	3	18	1	4	0	51	33	1	0	1	0	6	0	0	7	0
	OG0000818	0	5	0	0	10	11	4	2	1	1	0	0	1	0	4	0	1	9	0
	OG0000819	6	1	8	10	2	1	1	2	2	2	1	2	1	3	1	2	1	3	9
	OG0000820	2	2	2	2	2	2	1	1	3	1	2	2	3	1	2	2	2	1	2
	OG0000821	2	4	2	2	2	3	3	3	2	2	3	3	3	2	3	4	2	2	2
	OG0000822	3	3	3	2	1	3	3	2	1	3	2	3	0	3	3	3	3	3	3
	OG0000823	1	17	0	0	0	3	3	0	0	0	2	0	2	0	9	1	7	7	23
	OG0000824	4	3	2	3	3	1	3	5	3	2	4	4	4	3	4	1	3	1	2
	OG0000825	1	1	2	2	5	1	1	2	2	2	2	2	1	2	1	1	1	1	3
	OG0000826	1	0	0	0	0	1	2	0	0	0	0	0	3	0	5	0	1	0	2
	OG0000827	2	2	2	1	4	2	2	2	2	2	4	3	3	2	2	6	2	2	2
	OG0000828	2	2	0	0	0	0	1	0	0	0	0	3	0	11	0	0	0	3	0
	OG0000829	0	7	9	10	39	2	7	0	0	27	0	0	10	18	5	0	0	4	0
	OG0000830	3	4	4	2	2	4	2	4	3	3	4	2	4	5	4	3	2	4	2
	OG0000831	2	3	3	4	3	2	4	4	3	2	1	2	3	3	2	3	2	2	2
	OG0000832	3	2	3	3	2	1	2	3	3	2	3	2	3	2	3	2	2	2	3
	OG0000833	2	6	5	2	3	1	2	0	1	2	1	5	2	2	3	1	2	1	12
	OG0000834	3	2	2	5	2	2	2	3	2	3	2	3	2	2	3	2	3	2	2
	OG0000835	3	0	0	0	0	1	0	0	0	0	3	0	0	0	0	1	0	0	4
	OG0000836	4	10	4	1	2	3	2	2	2	2	3	1	4	3	5	4	4	4	3
	OG0000837	1	2	2	2	1	1	1	1	2	2	1	2	1	1	1	1	1	2	1
	OG0000839	0	0	4	5	27	6	1	2	31	20	1	6	12	5	2	0	2	4	0
	OG0000840	2	10	11	15	0	1	7	0	2	1	1	0	6	3	11	10	8	3	9
	OG0000841	4	3	1	0	1	2	3	0	0	0	7	2	2	0	3	5	3	0	3
	OG0000842	1	1	5	3	3	3	5	4	4	4	2	4	5	3	2	3	4	3	1
	OG0000843	6	4	4	7	2	1	8	2	4	2	1	6	2	13	9	4	5	0	3
	OG0000844	3	2	1	2	1	1	1	1	1	1	5	1	1	2	1	3	1	0	14
	OG0000845	5	3	2	1	1	3	3	0	0	0	4	3	4	3	4	3	3	1	7
	OG0000846	2	0	0	0	0	0	0	0	0	0	2	0	0	0	0	3	0	0	2
	OG0000847	10	1	1	3	3	2	1	2	2	1	11	1	0	1	1	8	1	3	1
	OG0000848	3	1	2	2	2	2	3	4	3	2	4	2	4	3	2	4	2	2	3
	OG0000849	2	6	2	2	2	4	2	2	2	3	2	3	4	2	15	2	8	1	2
	OG0000850	8	2	0	0	23	0	0	0	5	0	20	24	7	5	0	6	0	16	2
	OG0000851	1	2	2	2	0	0	3	2	1	1	1	2	5	1	2	4	3	1	4
	OG0000852	0	1	0	0	0	0	8	4	7	9	0	0	11	0	17	0	0	0	0
	OG0000853	9	2	0	0	0	0	1	0	0	0	3	0	0	0	1	8	1	0	2
	OG0000854	12	0	0	1	0	0	0	0	0	0	2	0	0	0	0	12	0	0	21
	OG0000855	3	2	1	3	5	0	1	6	8	4	0	2	4	0	11	2	10	0	5
	OG0000856	2	4	3	2	3	3	3	2	2	3	3	3	3	2	3	3	3	3	2
	OG0000857	2	2	2	2	2	2	2	3	3	3	3	2	2	2	4	2	2	2	2
	OG0000858	5	5	3	3	4	10	4	2	2	2	2	2	3	3	3	3	3	2	4
	OG0000859	2	3	4	2	3	2	2	6	2	2	2	3	2	4	3	3	2	5	2
	OG0000860	4	2	2	3	2	2	2	2	2	2	2	2	2	3	3	3	2	3	2
	OG0000861	3	5	4	1	3	1	3	5	2	2	2	3	4	1	2	4	2	2	4
	OG0000862	3	3	6	1	0	1	4	3	1	1	1	4	3	6	2	1	1	1	2
	OG0000863	3	0	3	1	1	2	2	2	2	2	2	2	3	2	2	2	2	3	4
	OG0000864	2	2	3	1	3	4	2	2	2	3	2	2	2	1	2	3	2	2	3
	OG0000865	6	3	2	3	3	24	5	2	1	2	1	2	6	4	5	2	4	2	2
	OG0000866	3	1	2	1	2	1	2	1	5	2	2	1	2	1	5	3	2	1	3
	OG0000867	1	2	3	6	3	3	3	4	4	3	2	2	3	4	4	1	3	2	2
	OG0000868	5	1	1	2	2	0	1	12	9	4	3	3	1	1	2	3	2	0	4
	OG0000869	2	3	3	5	2	5	4	1	3	4	3	3	3	6	6	3	4	2	2
	OG0000870	2	1	4	8	1	3	2	14	2	2	2	3	3	6	1	6	1	2	2
	OG0000871	2	2	2	2	2	2	3	3	3	3	2	2	4	2	3	2	3	3	3
	OG0000872	0	9	8	6	1	1	18	0	0	0	0	0	17	4	26	0	38	0	0
	OG0000873	2	3	3	5	2	2	3	2	3	2	2	2	2	2	4	4	2	3	4
	OG0000874	2	2	2	2	2	2	3	2	5	2	2	3	3	3	3	2	2	4	3
	OG0000875	2	2	2	3	2	2	2	2	1	3	2	2	2	2	2	2	2	20	2
	OG0000876	3	2	4	2	4	2	2	3	2	2	2	2	3	3	5	2	2	2	1
	OG0000877	3	3	2	3	2	2	3	2	2	2	2	2	3	2	2	5	3	3	2
	OG0000878	3	4	2	4	2	3	4	1	2	4	3	2	5	2	4	3	4	4	6
	OG0000879	3	3	1	3	2	3	3	3	7	3	2	2	4	3	4	2	3	2	1
	OG0000880	2	0	1	1	3	0	0	2	2	3	6	2	0	1	0	4	0	0	12
	OG0000881	4	1	2	1	1	1	1	1	1	1	3	1	4	1	1	2	1	1	2
	OG0000882	7	3	5	0	12	1	4	0	13	1	6	0	10	0	0	10	2	14	0
	OG0000883	6	1	1	1	0	1	3	1	2	1	5	1	2	0	2	6	2	1	5
	OG0000884	3	5	4	13	1	3	4	1	1	1	1	3	5	3	3	4	2	3	5
	OG0000885	3	2	1	5	10	3	2	12	2	2	1	5	4	5	2	10	2	3	6
	OG0000886	81	0	0	0	1	0	1	0	0	0	0	0	0	0	0	0	0	0	46
	OG0000887	18	5	3	3	19	5	5	0	25	11	5	0	0	0	6	0	1	0	0
	OG0000888	1	3	1	3	1	1	3	4	2	1	1	1	3	1	4	1	3	1	1
	OG0000889	3	5	2	5	3	1	4	3	3	3	2	3	7	2	3	1	3	3	2
	OG0000890	2	2	2	6	2	2	3	2	2	3	2	2	3	2	2	3	3	2	2
	OG0000891	6	3	4	2	2	2	2	2	1	1	3	3	2	4	2	9	2	1	5
	OG0000892	5	2	0	0	0	1	3	0	0	0	7	1	2	0	1	6	3	2	11
	OG0000893	2	3	3	1	4	2	2	5	2	2	3	4	4	3	3	2	2	2	2
	OG0000894	4	8	3	5	3	0	5	1	0	0	4	0	8	2	9	3	5	4	0
	OG0000895	3	6	5	9	1	3	2	3	1	3	2	4	8	4	3	4	2	6	2
	OG0000896	3	2	3	2	2	2	3	3	5	2	2	2	3	3	3	3	2	2	3
	OG0000897	2	3	2	2	2	3	3	2	2	2	3	3	6	4	4	3	3	3	2
	OG0000898	2	5	3	2	3	4	3	3	3	2	3	3	3	3	4	3	3	2	3
	OG0000899	3	2	3	5	3	4	2	2	3	2	3	3	2	3	2	2	2	2	2
	OG0000900	1	5	3	6	2	2	5	4	1	1	7	1	7	3	6	1	4	1	1
	OG0000901	2	3	3	2	1	2	2	2	2	3	2	2	3	3	2	3	2	3	2
	OG0000902	0	20	0	0	7	9	24	2	10	8	0	0	4	0	33	0	13	0	0
	OG0000903	0	6	10	5	0	0	0	0	0	0	0	0	0	1	2	1	0	0	0
	OG0000904	3	4	3	2	2	3	2	2	2	1	7	5	4	2	2	3	2	2	9
	OG0000905	7	4	0	0	0	3	5	0	0	0	5	0	5	0	4	4	4	2	4
	OG0000906	7	2	0	0	0	2	1	0	0	0	0	0	0	5	0	0	0	6	0
	OG0000907	2	6	3	4	2	4	2	3	2	2	2	5	5	4	2	3	2	4	3
	OG0000908	2	3	2	2	2	3	3	3	2	3	3	1	3	2	3	2	2	2	2
	OG0000909	3	6	1	1	4	2	6	3	0	1	5	1	7	1	9	3	9	2	2
	OG0000910	5	3	3	1	3	1	3	6	6	11	4	1	4	2	3	2	5	3	5
	OG0000911	2	1	4	3	2	2	2	1	3	1	7	2	1	1	4	2	1	3	3
	OG0000912	0	2	2	5	13	1	9	4	5	4	0	2	3	4	2	0	3	1	12
	OG0000913	0	0	0	0	0	0	0	1	0	0	0	0	0	0	0	0	0	0	0
	OG0000914	0	0	19	11	0	3	0	1	0	0	0	3	0	39	0	0	0	42	0
	OG0000915	5	2	3	6	1	1	1	3	1	2	5	2	3	2	1	5	1	1	4
	OG0000916	2	3	3	2	1	2	2	1	2	1	2	2	3	2	4	3	3	1	2
	OG0000917	2	2	3	1	3	2	2	2	2	2	1	3	1	2	5	4	3	2	5
	OG0000918	2	3	2	3	2	1	2	3	3	8	2	2	3	4	2	2	2	2	2
	OG0000919	2	2	4	2	3	1	1	2	4	1	4	2	3	1	2	2	1	6	3
	OG0000920	1	2	19	9	24	4	7	6	34	16	0	0	0	1	0	0	0	6	0
	OG0000921	3	2	3	2	1	4	3	4	5	2	2	4	2	2	2	2	2	2	3
	OG0000922	2	2	5	2	3	4	3	5	6	5	3	3	3	7	2	6	2	3	2
	OG0000923	1	4	3	2	1	2	2	3	2	2	4	1	2	4	2	3	2	2	2
	OG0000924	0	1	0	0	76	0	0	26	2	1	0	0	0	0	0	0	1	1	0
	OG0000925	0	4	5	7	7	5	6	8	11	6	0	3	3	5	7	0	6	4	0
	OG0000926	2	2	2	4	2	2	2	3	2	2	2	4	3	2	3	4	2	2	2
	OG0000927	5	3	1	4	0	1	3	0	0	0	6	1	2	2	7	2	5	1	2
	OG0000928	2	2	3	4	5	4	4	4	2	2	2	3	1	3	2	2	2	3	2
	OG0000929	1	3	7	9	9	6	2	8	7	5	2	5	3	12	4	4	3	3	4
	OG0000930	3	2	4	2	3	2	3	2	2	3	2	2	3	2	3	2	2	3	3
	OG0000931	2	2	3	4	2	2	2	4	3	3	2	3	3	3	4	2	3	3	3
	OG0000932	3	3	3	4	1	3	2	1	2	2	3	4	2	5	2	2	2	3	3
	OG0000933	2	3	3	3	2	3	2	1	7	2	2	3	4	2	2	2	2	5	3
	OG0000934	2	7	11	15	2	2	3	0	2	3	2	3	3	3	5	4	2	1	3
	OG0000935	0	7	5	0	9	3	21	0	21	9	0	0	1	0	2	0	0	1	0
	OG0000936	9	1	2	2	1	1	2	2	2	1	4	1	1	2	1	3	1	1	3
	OG0000937	2	6	3	9	2	1	1	2	1	2	2	1	4	3	1	2	1	3	1
	OG0000938	2	2	2	4	2	2	2	3	1	2	3	4	2	3	2	2	3	0	2
	OG0000939	2	1	9	3	0	0	1	8	1	3	3	2	4	1	2	8	1	0	6
	OG0000940	4	4	2	2	4	1	7	1	1	1	2	2	6	2	2	6	2	0	2
	OG0000941	2	4	3	3	3	3	3	2	2	2	2	3	5	2	4	2	3	2	2
	OG0000942	10	3	0	0	2	3	5	0	4	1	2	0	1	0	1	3	1	0	4
	OG0000943	2	3	2	3	2	2	3	2	2	2	3	2	1	2	2	2	2	2	2
	OG0000944	2	2	3	3	3	2	3	4	3	3	3	2	2	2	3	3	2	1	2
	OG0000945	2	10	1	1	1	4	4	1	2	2	2	2	4	2	8	1	7	2	2
	OG0000946	2	3	2	0	3	2	3	3	3	3	9	3	4	3	5	3	3	2	2
	OG0000947	2	3	4	2	4	3	2	4	3	3	2	3	1	2	4	2	2	3	4
	OG0000948	1	1	0	0	0	1	2	0	0	0	2	3	3	0	2	3	2	0	4
	OG0000949	1	2	1	1	2	1	5	3	3	2	2	1	3	2	3	4	2	0	2
	OG0000950	0	22	0	0	0	4	13	0	0	0	3	0	0	0	42	0	43	0	0
	OG0000951	0	12	2	12	3	3	6	6	1	2	0	0	4	1	9	1	11	2	1
	OG0000952	2	2	4	1	3	2	1	3	6	3	2	4	1	3	2	3	1	4	2
	OG0000953	2	2	2	3	2	2	2	5	2	2	2	2	2	2	2	2	3	1	3
	OG0000954	3	3	2	2	4	3	2	4	1	4	3	2	4	3	5	3	3	1	3
	OG0000955	4	6	2	1	1	2	4	3	2	1	3	2	3	3	5	5	3	2	7
	OG0000956	2	3	4	1	2	3	2	2	3	2	3	2	3	2	2	4	2	3	2
	OG0000957	2	7	2	2	1	5	6	0	6	5	3	2	5	2	7	0	8	3	6
	OG0000958	2	5	2	3	2	2	2	4	2	2	3	3	5	2	6	2	2	1	3
	OG0000959	3	1	2	2	4	3	2	4	3	3	3	4	3	2	3	6	3	2	6
	OG0000960	1	1	1	1	1	1	3	1	1	1	0	1	1	2	1	2	1	1	2
	OG0000961	2	4	4	3	1	2	4	3	4	2	2	2	6	2	4	2	2	4	3
	OG0000962	2	5	3	3	4	2	3	2	2	2	2	2	2	2	2	2	2	2	3
	OG0000963	2	2	2	1	2	3	2	2	2	3	2	2	2	2	2	2	2	1	2
	OG0000964	1	10	3	3	8	1	2	0	2	2	1	0	7	1	10	6	7	1	11
	OG0000965	0	3	4	3	34	1	3	4	12	3	3	3	4	16	1	0	0	7	0
	OG0000966	0	0	12	20	23	1	0	20	17	16	0	3	1	10	1	0	1	0	0
	OG0000967	0	0	89	11	16	0	0	2	1	1	0	0	0	4	0	0	0	0	0
	OG0000968	0	0	11	15	0	0	0	0	1	0	0	77	0	0	0	0	0	22	0
	OG0000969	1	2	5	4	4	3	2	2	4	4	1	4	3	4	4	2	3	2	3
	OG0000970	1	2	3	4	1	1	3	2	1	1	2	2	5	1	2	2	1	1	1
	OG0000971	3	4	2	1	2	2	3	3	1	2	3	2	4	2	5	2	4	2	5
	OG0000972	1	15	0	1	3	11	2	0	0	0	6	0	0	0	2	1	3	0	0
	OG0000973	2	2	2	1	2	2	2	1	5	3	3	4	3	3	3	2	3	3	3
	OG0000974	2	2	1	2	1	1	2	1	2	1	2	1	3	1	3	2	2	3	2
	OG0000975	2	4	2	3	3	2	2	2	4	3	2	1	2	2	2	2	2	2	2
	OG0000976	2	3	3	5	5	2	1	2	3	2	2	9	2	1	3	3	2	1	2
	OG0000977	5	3	3	2	2	3	3	3	2	2	3	2	5	2	3	5	3	2	5
	OG0000978	3	0	13	14	1	0	0	45	0	0	0	0	0	1	0	0	0	0	1
	OG0000979	2	3	3	2	3	4	3	5	3	3	2	3	5	4	3	2	3	3	2
	OG0000980	0	4	55	26	9	0	0	1	22	4	0	0	0	1	1	0	0	0	0
	OG0000981	0	0	0	0	0	0	0	0	0	0	3	0	0	0	0	2	0	0	3
	OG0000982	2	2	3	3	2	2	3	3	2	3	2	3	2	3	2	2	2	2	2
	OG0000983	3	4	1	1	2	3	2	1	2	1	4	1	4	1	4	1	4	1	3
	OG0000984	3	2	3	4	2	2	3	3	2	2	4	3	3	2	2	2	2	1	2
	OG0000985	2	6	4	1	2	2	2	1	3	2	3	3	3	5	2	2	2	3	3
	OG0000986	3	3	3	3	5	3	3	2	6	3	4	4	2	4	4	4	2	2	2
	OG0000987	2	2	2	2	1	2	3	2	1	2	2	2	4	2	2	2	2	2	3
	OG0000988	3	2	3	1	2	2	3	4	2	1	2	3	2	2	3	2	3	1	2
	OG0000989	2	2	3	3	3	3	2	3	3	3	2	2	4	3	2	2	2	2	2
	OG0000990	3	3	7	7	3	2	4	1	1	1	9	3	6	8	3	7	3	1	2
	OG0000991	2	4	1	0	1	1	4	3	1	1	5	1	3	2	3	1	3	1	5
	OG0000992	1	5	1	3	2	1	2	4	1	2	1	1	3	1	4	2	2	1	2
	OG0000993	0	1	0	1	0	0	0	0	0	0	1	1	0	0	0	0	1	1	31
	OG0000994	0	2	1	1	6	7	5	2	7	7	2	5	2	1	5	0	8	18	8
	OG0000995	0	0	11	3	54	0	2	0	2	0	0	1	0	0	0	0	0	45	0
	OG0000997	6	7	2	3	3	2	6	4	4	3	9	5	6	2	4	6	3	0	1
	OG0000998	11	3	1	1	1	5	4	0	1	1	3	3	4	1	4	6	3	2	7
	OG0000999	2	3	2	2	2	2	4	2	2	3	3	2	4	2	2	3	2	3	2
	OG0001000	3	2	1	0	2	1	1	1	4	2	4	1	1	3	1	2	1	2	5
	OG0001001	2	2	6	6	4	2	2	4	2	3	3	2	3	6	3	2	2	2	2
	OG0001002	2	3	3	2	2	2	2	3	5	3	2	2	2	2	3	3	3	2	1
	OG0001003	2	4	2	3	4	2	3	5	2	2	2	2	2	3	4	2	2	3	2
	OG0001004	2	1	2	2	2	2	2	2	2	2	2	1	2	4	1	2	2	1	3
	OG0001005	0	0	0	0	0	0	0	0	0	0	0	1	0	0	0	0	0	0	0
	OG0001006	1	2	2	2	2	3	2	3	3	3	3	2	2	3	1	3	3	2	3
	OG0001007	3	2	2	0	2	3	3	2	3	5	2	2	3	3	3	3	3	1	2
	OG0001008	2	4	2	4	1	2	2	3	8	2	2	4	4	2	4	2	2	6	2
	OG0001009	4	10	0	0	0	6	0	0	0	0	3	0	0	0	9	19	4	0	1
	OG0001010	7	12	12	10	0	0	3	0	0	0	0	4	7	15	26	0	22	0	0
	OG0001011	2	2	1	2	2	2	3	4	1	1	3	2	2	1	2	3	2	1	2
	OG0001012	2	2	4	3	2	2	4	1	1	1	2	1	2	3	4	2	2	2	3
	OG0001013	1	3	2	10	2	1	1	2	2	3	1	6	1	1	3	1	1	7	2
	OG0001014	3	3	2	3	2	3	2	3	2	3	2	2	2	2	3	2	2	3	2
	OG0001015	0	0	0	0	0	0	0	0	0	0	74	0	0	0	0	0	0	0	0
	OG0001016	0	0	0	0	17	1	0	30	40	18	0	0	0	0	0	10	0	0	1
	OG0001017	2	14	3	4	3	3	2	4	2	2	3	2	4	4	3	2	2	2	1
	OG0001018	2	5	4	9	2	2	1	4	3	2	3	4	3	5	2	4	2	1	2
	OG0001019	1	5	3	5	7	2	2	4	2	2	2	1	6	3	3	2	2	4	4
	OG0001020	3	2	3	2	1	2	1	2	2	1	2	2	2	2	2	3	2	3	3
	OG0001021	2	2	2	2	2	4	2	2	2	2	3	5	3	2	2	4	2	2	2
	OG0001022	2	3	5	1	2	4	3	3	3	3	2	4	2	2	2	2	3	4	2
	OG0001023	2	2	2	1	2	2	2	3	1	2	2	2	3	2	2	2	2	2	3
	OG0001024	2	2	3	2	4	2	3	2	3	5	2	2	2	2	2	5	2	1	3
	OG0001025	3	3	2	2	1	2	2	2	4	2	2	2	3	2	3	3	4	3	3
	OG0001026	1	0	18	11	2	0	0	2	2	2	1	1	0	10	0	1	0	0	1
	OG0001027	1	2	1	1	1	1	2	1	1	1	25	1	1	2	1	1	1	1	1
	OG0001028	3	3	2	4	2	1	2	3	2	2	3	3	2	3	2	2	2	1	2
	OG0001029	3	3	3	2	2	2	2	3	2	2	3	2	3	2	2	2	2	2	2
	OG0001030	2	2	2	2	3	3	2	2	2	2	4	1	5	1	1	2	2	1	2
	OG0001031	2	2	2	4	2	2	3	2	1	1	1	3	4	2	3	1	2	2	1
	OG0001032	1	3	3	4	1	1	1	1	2	1	1	1	7	2	2	1	1	2	2
	OG0001033	0	5	4	8	11	12	6	4	7	8	0	1	7	2	10	0	6	10	0
	OG0001034	0	0	4	1	44	0	0	35	22	5	1	0	0	8	0	0	0	0	0
	OG0001035	0	0	0	0	0	0	1	0	0	0	0	0	0	0	0	0	0	0	0
	OG0001036	2	1	2	3	2	2	2	3	1	1	3	2	1	1	2	2	2	2	4
	OG0001037	5	8	1	2	2	7	5	3	1	1	4	2	7	1	8	4	6	5	1
	OG0001038	3	2	3	4	7	2	2	6	4	4	2	3	2	2	2	2	2	2	2
	OG0001039	2	2	1	3	3	2	2	2	2	4	2	2	2	2	2	3	2	2	3
	OG0001040	3	3	2	2	1	1	2	4	2	2	4	2	5	5	2	3	2	1	4
	OG0001041	7	2	2	2	3	4	2	1	5	2	2	2	1	5	1	1	1	2	6
	OG0001042	4	2	2	2	3	4	7	0	4	2	4	1	3	4	2	4	3	2	8
	OG0001043	3	5	1	1	1	2	4	8	1	1	3	1	5	1	3	2	2	1	2
	OG0001044	1	3	2	1	3	1	1	4	5	4	2	2	2	2	1	3	3	1	1
	OG0001045	1	1	1	1	1	1	1	1	1	1	1	1	1	1	1	2	1	1	1
	OG0001046	0	3	1	1	1	1	2	1	2	2	3	1	1	1	2	8	2	2	6
	OG0001047	0	0	0	0	0	0	0	0	0	0	12	0	0	0	0	1	0	0	1
	OG0001048	3	4	2	4	2	2	2	4	2	3	2	2	2	2	3	2	2	1	3
	OG0001049	2	4	4	9	2	2	3	3	2	2	3	3	2	3	5	3	2	4	4
	OG0001050	2	3	2	1	3	2	2	3	3	2	2	2	3	1	3	1	2	3	2
	OG0001051	9	1	4	3	3	1	1	1	1	1	1	1	1	1	1	1	1	1	3
	OG0001052	2	2	2	3	4	2	2	3	3	3	3	4	3	3	4	3	2	1	2
	OG0001053	1	7	0	0	2	7	2	1	6	3	2	1	5	0	6	1	4	1	1
	OG0001054	2	2	1	2	2	2	3	1	3	3	2	2	3	2	3	20	3	1	8
	OG0001055	2	1	3	3	2	3	2	3	2	2	2	4	3	2	4	2	2	3	2
	OG0001056	1	3	2	4	2	3	3	2	2	2	2	3	3	2	3	2	3	2	1
	OG0001057	3	2	2	3	2	2	3	2	2	2	2	2	3	2	3	2	2	2	2
	OG0001058	2	2	3	1	3	2	3	3	3	2	2	4	4	4	2	3	2	2	2
	OG0001059	1	7	6	5	2	6	8	13	4	4	1	5	6	3	8	1	5	4	1
	OG0001060	0	4	3	5	0	4	12	0	10	5	9	7	3	11	3	5	4	6	0
	OG0001061	0	1	5	9	19	0	0	0	51	30	0	0	0	0	0	0	0	0	0
	OG0001062	0	0	0	0	58	0	0	35	1	0	0	7	0	0	0	1	0	0	6
	OG0001063	0	0	1	0	0	0	0	19	0	0	81	0	1	0	0	1	0	0	0
	OG0001064	2	3	2	4	2	2	2	2	3	2	2	2	4	2	3	2	2	2	2
	OG0001065	2	8	3	5	4	7	6	4	5	4	1	4	4	4	6	1	4	4	3
	OG0001066	3	2	3	2	2	2	2	2	3	2	4	2	2	3	3	2	2	3	3
	OG0001067	2	5	1	0	4	1	7	1	1	1	2	2	6	1	2	2	3	4	5
	OG0001068	2	2	2	1	2	2	2	3	2	2	1	1	2	1	2	2	2	2	2
	OG0001069	2	2	10	5	1	1	3	1	1	1	2	2	2	4	2	2	2	2	2
	OG0001070	2	3	2	3	2	3	2	5	6	4	3	2	2	3	2	2	2	4	2
	OG0001071	2	1	3	4	2	0	1	3	1	2	1	4	1	4	1	2	1	0	2
	OG0001072	2	2	3	3	2	3	2	2	2	2	2	2	3	3	2	2	2	2	2
	OG0001073	2	1	2	2	2	3	1	1	1	1	1	1	2	3	3	10	2	1	17
	OG0001074	2	3	3	2	2	2	3	2	2	2	2	3	2	2	3	2	2	2	2
	OG0001075	1	2	2	1	3	2	3	2	1	2	2	2	8	2	2	2	2	1	3
	OG0001076	3	1	1	1	1	1	1	2	1	1	3	1	1	1	1	2	1	2	2
	OG0001077	2	2	2	2	2	2	4	2	2	2	2	2	2	3	6	4	4	2	3
	OG0001078	1	1	4	7	2	1	2	1	1	1	2	2	4	1	1	2	1	1	3
	OG0001079	0	0	0	0	0	0	1	0	1	0	2	0	0	0	0	0	0	0	1
	OG0001080	0	0	0	0	0	0	0	0	0	0	2	0	0	0	0	0	0	0	0
	OG0001081	0	0	0	0	2	0	0	8	62	46	0	0	0	0	0	0	0	0	0
	OG0001082	2	3	2	2	2	4	2	4	3	2	3	2	2	2	2	3	2	2	5
	OG0001083	2	2	5	3	4	2	5	4	3	3	2	3	4	2	3	2	2	2	2
	OG0001084	2	3	2	5	2	2	2	4	5	3	3	2	2	2	4	3	4	3	2
	OG0001085	2	3	2	2	1	5	2	2	2	3	3	2	2	3	2	2	2	3	4
	OG0001086	6	0	0	0	4	0	2	6	0	0	5	2	2	0	0	5	0	0	3
	OG0001087	1	4	2	3	1	2	3	2	2	1	1	3	4	2	3	1	3	3	2
	OG0001088	2	2	2	2	2	2	2	2	3	2	2	2	3	2	2	2	2	2	2
	OG0001089	3	2	2	3	2	4	3	3	2	2	4	3	2	3	2	6	2	3	2
	OG0001090	1	1	1	1	1	3	2	1	1	2	2	1	3	1	2	3	2	3	2
	OG0001091	1	0	0	0	0	0	0	0	0	0	0	0	0	0	1	0	1	0	15
	OG0001092	0	4	0	0	5	15	1	1	27	12	2	0	1	0	1	0	1	6	0
	OG0001093	0	2	5	4	4	6	8	3	0	0	13	4	6	4	3	3	3	1	0
	OG0001094	0	0	12	20	44	1	0	0	6	31	0	0	0	0	1	0	0	2	0
	OG0001095	0	0	0	0	0	0	0	63	0	0	0	13	0	2	0	0	0	0	0
	OG0001096	6	0	0	0	0	0	0	0	0	0	5	0	0	0	0	1	0	0	9
	OG0001097	4	4	3	2	1	2	2	2	2	2	2	4	3	2	2	2	3	2	2
	OG0001098	3	1	1	1	2	2	1	3	0	2	2	2	3	3	3	5	2	2	4
	OG0001099	2	1	2	2	2	3	3	2	2	2	2	3	4	2	4	4	2	2	2
	OG0001100	3	2	2	3	2	2	3	1	3	3	2	2	2	3	4	2	2	1	3
	OG0001101	3	0	3	2	5	9	2	7	1	1	3	5	1	7	0	2	0	3	5
	OG0001102	1	5	1	1	4	1	3	2	2	2	1	2	2	1	3	1	3	1	1
	OG0001103	2	2	1	1	2	2	2	3	2	2	3	2	4	2	2	2	2	2	3
	OG0001104	1	3	1	1	1	2	3	2	3	4	3	2	4	1	3	2	3	1	1
	OG0001105	3	2	3	2	2	2	2	3	3	2	2	3	2	4	2	2	2	3	3
	OG0001106	0	0	0	0	0	0	0	0	0	0	11	0	0	0	0	9	0	0	0
	OG0001108	3	2	2	3	2	2	3	2	2	2	2	2	5	2	2	3	2	2	2
	OG0001109	2	0	1	1	0	2	0	0	0	0	8	0	0	1	0	1	0	1	3
	OG0001110	2	2	2	2	2	4	2	2	2	2	1	2	2	2	2	2	2	2	2
	OG0001111	1	1	1	0	1	1	5	4	4	2	1	1	1	1	1	3	1	1	1
	OG0001112	2	2	2	3	1	1	2	2	2	1	2	2	2	1	1	1	1	1	1
	OG0001113	4	2	2	3	3	4	4	4	4	5	7	4	4	3	4	6	3	0	6
	OG0001114	0	21	15	13	0	18	18	0	0	0	0	0	1	11	4	0	0	13	0
	OG0001115	0	0	0	0	0	0	0	0	0	0	2	0	0	0	0	2	0	0	0
	OG0001116	8	3	1	1	2	1	2	1	1	1	1	1	2	1	2	1	2	1	2
	OG0001117	5	4	4	2	1	1	4	0	1	1	6	2	3	3	4	4	4	0	2
	OG0001118	4	3	3	3	1	3	2	1	2	3	4	2	3	2	1	3	1	5	6
	OG0001119	4	3	1	1	2	2	3	1	1	1	2	2	3	1	5	4	3	2	7
	OG0001120	2	3	3	3	3	3	2	3	2	3	2	3	3	2	2	3	2	2	2
	OG0001121	1	1	2	3	3	2	3	2	2	4	2	2	2	3	2	2	2	2	2
	OG0001122	2	2	2	2	3	3	2	3	2	3	2	3	4	4	2	2	3	2	2
	OG0001123	2	2	2	1	2	2	4	2	2	3	2	2	2	2	4	2	2	2	2
	OG0001124	1	3	5	10	2	3	2	6	1	2	1	2	4	2	3	1	7	3	1
	OG0001125	1	1	2	4	5	1	1	0	3	4	13	3	2	2	2	6	2	1	40
	OG0001126	0	10	8	8	8	7	7	7	7	5	0	7	5	7	9	0	8	7	0
	OG0001127	0	0	0	0	0	0	0	0	0	0	20	0	0	0	0	9	0	0	0
	OG0001128	0	0	0	0	0	25	0	14	1	1	0	0	0	0	0	0	0	0	0
	OG0001129	3	1	2	1	4	1	3	9	2	3	1	1	1	2	2	1	1	2	1
	OG0001130	3	4	3	2	3	2	3	0	1	3	2	4	2	2	3	4	3	1	3
	OG0001131	2	2	4	2	2	2	2	3	3	2	5	2	2	2	1	4	2	3	2
	OG0001132	2	2	0	0	0	0	1	0	0	0	3	0	2	0	2	4	2	1	4
	OG0001133	2	3	2	2	3	2	2	3	3	2	3	3	3	2	2	2	2	1	2
	OG0001134	2	2	3	3	4	3	3	3	3	2	2	2	3	2	2	2	1	1	0
	OG0001135	4	3	0	0	0	0	2	57	0	0	0	0	0	0	0	0	0	12	0
	OG0001136	2	2	3	4	2	3	3	2	1	2	2	1	2	3	2	2	2	1	2
	OG0001137	3	1	5	2	1	1	1	47	3	3	3	3	4	2	2	0	1	0	1
	OG0001138	4	3	2	2	3	4	2	2	1	3	4	2	3	2	2	3	1	2	3
	OG0001139	2	5	9	12	2	1	7	2	2	3	2	1	2	3	5	2	5	4	2
	OG0001140	2	2	2	2	2	2	2	2	3	2	2	2	2	2	2	2	1	4	2
	OG0001141	2	2	2	2	1	2	2	2	6	2	2	2	2	2	2	4	2	2	3
	OG0001142	1	1	2	3	3	2	1	2	3	4	2	2	6	3	2	3	1	4	1
	OG0001143	0	7	16	25	0	5	0	0	13	5	1	3	1	18	1	0	3	13	0
	OG0001144	0	6	4	5	4	1	19	6	3	4	0	9	19	6	14	0	12	1	0
	OG0001146	0	0	0	0	0	0	0	2	2	4	0	0	0	0	0	0	0	0	0
	OG0001147	2	2	2	2	2	2	2	3	2	1	2	3	2	2	2	2	2	2	2
	OG0001148	3	3	3	1	2	3	3	0	3	2	3	4	4	3	4	2	3	3	2
	OG0001149	4	0	0	0	0	0	0	0	0	0	3	0	0	0	0	5	0	0	11
	OG0001150	2	2	4	2	2	3	2	2	3	3	2	1	3	2	3	2	2	2	2
	OG0001151	3	5	0	0	0	0	2	0	0	0	2	0	1	0	3	7	2	0	5
	OG0001152	3	4	1	2	4	1	3	4	3	3	1	3	4	2	6	2	4	1	2
	OG0001153	2	4	2	1	1	4	4	2	1	2	3	1	4	2	3	2	3	3	2
	OG0001154	2	2	3	5	2	2	2	7	2	2	1	3	1	3	2	2	2	1	2
	OG0001155	1	0	0	0	0	0	0	17	0	0	48	1	1	0	0	1	0	0	0
	OG0001156	1	12	3	4	6	5	4	1	3	3	1	2	4	2	4	2	4	6	0
	OG0001157	2	3	2	2	2	4	2	2	3	2	2	4	3	3	3	2	2	2	3
	OG0001158	1	3	4	6	3	1	2	3	4	3	2	3	2	3	3	2	2	2	3
	OG0001159	2	7	2	1	1	2	3	3	3	3	4	2	5	3	4	5	3	3	1
	OG0001160	1	1	3	2	1	1	1	3	1	1	1	1	1	2	1	1	1	1	1
	OG0001161	2	2	3	2	3	2	2	3	3	1	2	2	2	2	2	2	2	1	2
	OG0001162	1	3	1	2	1	1	2	0	1	1	1	1	1	1	2	45	1	0	1
	OG0001163	0	10	9	8	4	2	1	5	18	11	3	9	2	17	3	0	2	2	0
	OG0001164	0	5	8	10	0	9	5	0	0	0	3	4	5	4	12	0	8	3	0
	OG0001165	0	0	0	0	32	0	0	18	26	22	0	0	0	0	0	0	0	0	0
	OG0001166	0	0	0	0	3	0	0	60	0	0	0	3	0	0	0	0	0	0	0
	OG0001167	2	3	4	2	2	2	4	3	3	3	2	2	3	2	2	4	2	2	2
	OG0001168	2	5	1	1	2	1	2	1	2	1	5	1	3	1	2	2	2	1	3
	OG0001169	1	2	3	5	2	8	1	2	3	2	3	4	2	4	2	1	1	2	2
	OG0001170	12	0	0	0	0	0	0	0	0	0	0	0	0	0	0	0	0	0	28
	OG0001171	2	3	2	2	2	2	2	2	2	2	2	2	2	3	2	3	2	3	2
	OG0001172	2	3	3	5	2	2	2	2	2	2	2	2	3	2	4	2	2	2	2
	OG0001173	2	2	2	1	1	1	3	0	1	1	5	2	2	2	4	1	4	5	3
	OG0001174	2	2	4	2	2	2	2	4	3	2	2	3	2	2	2	2	2	2	2
	OG0001175	2	3	2	0	2	2	2	2	4	4	3	3	3	2	2	2	2	2	3
	OG0001176	2	7	2	2	6	5	2	2	3	2	2	3	2	3	4	5	4	1	1
	OG0001177	2	2	2	4	3	2	2	2	2	2	3	1	2	2	2	3	2	2	2
	OG0001178	1	1	2	1	1	1	1	1	1	2	1	1	1	3	1	1	1	1	1
	OG0001179	2	4	6	5	5	2	2	3	4	4	1	2	5	3	4	1	2	4	3
	OG0001180	4	0	0	0	0	0	0	0	0	0	6	0	0	0	0	3	0	0	3
	OG0001181	0	24	0	0	0	3	12	0	0	0	0	0	20	0	26	0	22	1	0
	OG0001182	18	9	8	1	1	3	2	0	2	0	0	2	5	4	12	0	9	6	0
	OG0001183	1	2	2	2	1	2	4	3	3	2	2	2	3	2	2	2	2	2	2
	OG0001184	2	4	3	2	2	2	2	2	2	3	3	4	3	2	4	3	2	2	2
	OG0001185	2	2	2	2	2	2	2	1	3	2	2	2	2	2	3	2	2	1	2
	OG0001186	3	2	1	1	4	3	2	3	5	3	3	1	4	2	2	3	3	0	4
	OG0001187	2	1	4	6	4	1	1	9	4	5	1	4	0	4	1	2	1	1	3
	OG0001188	2	1	2	4	2	2	2	3	2	2	2	2	3	2	2	2	2	4	2
	OG0001189	1	3	3	1	3	1	2	8	4	3	2	2	2	3	3	2	3	1	1
	OG0001190	1	3	3	1	3	3	4	0	2	2	4	2	5	1	4	3	4	1	3
	OG0001191	0	0	23	14	7	13	0	0	0	0	0	0	0	9	0	7	1	0	1
	OG0001192	0	0	0	0	2	0	0	28	21	27	0	0	0	0	0	0	0	0	0
	OG0001193	4	3	2	4	2	1	3	2	4	2	2	2	3	3	2	3	2	2	2
	OG0001194	3	0	0	0	11	0	0	15	47	20	0	0	0	0	0	0	0	0	0
	OG0001195	2	1	7	15	2	1	1	3	3	1	1	2	3	4	2	1	1	8	1
	OG0001196	3	2	2	2	3	0	6	4	4	4	4	2	3	2	4	2	4	0	2
	OG0001197	1	1	2	4	0	1	1	3	2	1	0	2	0	2	1	2	1	4	1
	OG0001198	2	4	7	6	1	2	3	7	3	4	4	3	2	3	8	3	2	2	3
	OG0001199	11	1	1	3	1	1	1	3	1	1	11	1	2	4	1	7	1	0	3
	OG0001200	2	2	2	3	2	3	2	0	2	2	2	2	2	2	2	2	2	2	3
	OG0001201	1	1	2	1	1	1	1	3	1	1	1	1	4	1	1	1	1	1	1
	OG0001202	2	3	2	0	2	2	2	4	3	3	3	3	2	3	2	2	2	2	2
	OG0001203	3	3	1	2	1	1	2	2	5	2	2	3	2	1	3	3	2	2	2
	OG0001204	4	2	2	3	2	2	2	2	5	3	2	2	2	2	2	2	2	1	2
	OG0001205	5	1	3	4	8	1	1	10	7	6	0	17	0	2	1	0	1	2	0
	OG0001206	3	2	1	2	1	2	3	1	2	0	3	2	3	1	2	3	2	4	7
	OG0001207	1	4	3	1	3	3	3	2	3	3	2	3	3	4	2	2	3	2	2
	OG0001208	2	1	4	1	3	2	2	2	2	2	2	3	2	2	2	2	2	2	2
	OG0001209	1	3	2	3	1	4	1	2	2	3	1	3	2	2	3	1	2	3	2
	OG0001210	2	2	2	1	2	2	2	4	3	2	2	2	3	3	2	2	3	2	2
	OG0001211	1	2	1	2	1	1	2	2	1	3	1	1	4	1	2	2	2	1	1
	OG0001212	3	2	3	2	2	1	1	3	1	2	1	1	3	2	3	2	2	1	4
	OG0001213	0	11	5	8	7	10	5	5	6	6	1	2	5	4	11	1	19	1	0
	OG0001214	0	0	1	0	57	0	0	3	28	6	0	0	0	0	0	0	0	0	0
	OG0001215	0	0	0	0	0	1	0	0	0	0	10	0	40	33	0	0	0	0	0
	OG0001216	0	0	0	0	0	1	0	2	0	0	0	0	0	0	0	0	0	0	0
	OG0001217	2	3	5	3	2	6	7	0	3	2	5	2	3	2	6	5	8	1	5
	OG0001218	2	3	1	2	2	1	2	1	2	2	4	3	3	2	2	3	1	1	4
	OG0001219	4	2	2	1	2	2	2	3	2	2	10	2	3	2	4	6	2	1	2
	OG0001220	4	2	2	4	1	2	3	1	1	1	3	2	4	2	4	2	2	2	2
	OG0001221	3	3	2	2	2	2	2	2	3	2	2	2	3	2	2	2	2	4	2
	OG0001222	3	4	3	4	4	4	5	2	7	5	3	6	3	3	4	7	3	3	1
	OG0001223	2	3	4	4	2	2	2	5	2	2	3	5	2	2	4	2	3	3	2
	OG0001224	3	4	1	3	2	2	2	3	2	3	2	2	1	1	3	2	2	2	2
	OG0001225	4	1	1	1	3	4	2	5	3	3	1	2	1	3	1	1	1	6	1
	OG0001226	2	1	2	2	2	1	1	2	2	1	1	1	0	2	0	1	1	0	1
	OG0001227	2	3	4	4	3	1	3	2	3	1	1	3	3	1	3	2	2	1	1
	OG0001228	8	0	0	0	0	0	0	0	0	0	4	0	0	0	0	1	0	0	30
	OG0001229	2	3	13	9	2	2	2	3	3	2	1	3	4	3	3	2	3	2	2
	OG0001230	2	1	2	1	1	2	1	2	4	2	1	2	3	2	1	2	1	5	2
	OG0001231	2	2	1	3	1	3	2	3	3	3	2	3	2	1	4	2	2	5	2
	OG0001232	2	3	3	3	2	2	3	3	3	3	2	3	2	2	4	3	2	2	2
	OG0001233	1	3	3	2	2	3	3	4	4	4	2	3	6	3	4	1	4	2	2
	OG0001234	2	4	10	5	8	1	0	7	10	2	1	7	1	4	2	2	1	0	3
	OG0001235	2	1	1	1	2	1	1	3	2	1	2	1	1	1	2	2	1	2	1
	OG0001236	3	2	5	3	3	2	2	1	3	2	2	3	4	2	4	2	2	1	2
	OG0001237	2	1	0	0	5	2	4	1	6	5	1	4	6	0	3	1	1	1	3
	OG0001238	3	4	1	1	4	4	1	1	1	1	1	1	1	1	2	1	2	1	3
	OG0001239	3	2	3	3	2	2	2	2	3	2	3	3	2	2	2	2	2	2	2
	OG0001240	3	2	1	1	1	1	3	3	0	0	4	0	3	1	2	3	2	1	2
	OG0001241	1	4	2	2	2	1	4	4	3	2	1	2	4	3	5	0	3	2	2
	OG0001242	0	13	37	11	0	16	6	0	0	0	0	0	1	9	3	0	1	9	0
	OG0001243	3	4	2	2	0	1	2	1	1	1	2	2	2	2	2	3	2	1	3
	OG0001244	2	2	3	1	1	2	2	3	1	2	2	2	2	2	2	2	2	2	3
	OG0001245	2	2	2	2	2	3	2	2	2	2	1	2	2	2	2	2	2	3	3
	OG0001246	1	1	5	7	3	1	1	4	1	1	2	3	1	2	2	1	1	1	3
	OG0001247	3	0	0	0	0	0	0	0	0	0	2	0	1	0	0	2	0	0	4
	OG0001248	6	4	4	4	4	2	6	1	10	5	3	1	1	1	7	2	4	2	2
	OG0001249	2	1	1	3	1	1	2	2	3	2	2	1	1	1	1	2	1	1	1
	OG0001250	2	3	1	1	1	3	4	1	1	1	3	1	3	1	4	4	3	2	3
	OG0001251	3	5	4	3	1	2	3	1	4	1	2	3	0	2	3	5	2	1	3
	OG0001252	2	2	3	4	1	2	2	3	3	2	2	2	1	3	2	2	2	0	2
	OG0001253	2	2	2	2	3	2	2	2	4	3	4	2	2	1	3	2	3	2	3
	OG0001254	5	1	5	4	0	2	1	0	2	1	3	4	2	3	1	2	1	0	7
	OG0001255	0	0	0	0	0	0	0	0	0	0	0	0	2	0	0	0	0	0	0
	OG0001258	35	0	0	0	2	0	1	13	26	14	0	0	0	0	2	0	0	0	0
	OG0001259	2	3	2	1	3	3	2	2	3	2	4	2	3	4	3	2	3	4	2
	OG0001260	2	1	2	1	2	2	2	2	2	3	2	2	4	2	3	4	2	2	2
	OG0001261	3	2	1	0	2	1	2	1	1	2	5	2	3	1	3	2	2	2	2
	OG0001262	2	2	2	1	2	2	3	3	2	2	2	1	3	2	2	2	2	1	2
	OG0001263	2	1	1	0	1	1	1	2	2	1	2	1	1	2	1	2	1	1	13
	OG0001264	2	1	2	2	1	2	1	2	2	1	16	2	6	1	1	1	1	2	4
	OG0001265	3	1	1	2	1	1	1	1	2	1	3	2	1	1	3	3	1	3	3
	OG0001266	5	1	4	5	1	2	2	2	1	3	2	3	2	4	2	2	2	0	2
	OG0001267	1	4	5	6	5	4	8	1	3	4	1	3	9	6	7	1	5	3	1
	OG0001268	1	2	3	2	1	1	1	1	1	2	1	2	3	1	1	1	1	0	2
	OG0001269	2	2	2	2	2	2	2	3	2	2	2	2	2	2	1	2	2	2	3
	OG0001270	2	2	2	3	2	3	2	2	2	3	2	2	1	2	2	2	2	3	2
	OG0001271	3	1	3	4	2	2	3	2	2	4	4	2	1	2	2	3	2	2	3
	OG0001272	1	3	1	3	1	1	1	1	8	1	2	1	2	1	1	1	1	1	1
	OG0001273	2	2	1	1	2	3	2	1	1	2	3	1	1	1	2	2	2	2	3
	OG0001274	1	0	1	1	10	5	0	27	34	7	0	0	0	0	0	1	0	0	0
	OG0001275	2	6	3	2	3	4	5	2	2	2	2	2	3	2	3	2	3	3	5
	OG0001276	1	0	2	4	3	3	2	1	2	2	1	2	3	2	1	1	1	3	1
	OG0001277	1	2	2	2	1	1	3	2	6	3	1	1	2	1	2	1	2	3	2
	OG0001278	2	2	2	2	3	2	2	2	2	2	2	2	2	4	2	2	2	0	2
	OG0001279	2	4	2	2	1	2	3	1	1	1	2	1	2	2	2	2	2	1	2
	OG0001280	0	4	5	15	1	3	1	12	11	2	0	19	1	16	1	0	0	5	0
	OG0001281	0	1	0	0	0	4	1	0	0	0	12	0	0	0	1	0	1	1	14
	OG0001282	0	0	5	13	0	13	0	32	0	0	0	0	0	24	0	1	0	5	0
	OG0001283	0	0	0	0	21	0	0	9	30	38	0	1	0	0	0	0	0	0	0
	OG0001284	2	2	4	2	3	0	2	6	3	4	5	2	0	3	3	1	2	0	2
	OG0001285	2	2	2	4	1	2	2	2	4	2	2	2	3	3	2	2	2	1	2
	OG0001286	1	4	3	3	3	3	3	2	1	3	2	1	3	2	2	1	3	2	1
	OG0001287	2	2	2	2	2	2	2	2	2	2	2	3	2	4	2	3	2	2	2
	OG0001288	1	12	2	2	1	3	8	2	1	1	1	1	4	1	5	4	5	1	2
	OG0001289	2	2	3	3	2	2	3	1	3	2	3	2	3	2	3	2	2	2	2
	OG0001290	2	3	2	2	3	2	2	2	5	2	2	3	3	2	2	2	2	2	2
	OG0001291	2	2	1	3	2	1	1	2	2	2	2	3	1	2	1	2	1	1	3
	OG0001292	3	2	4	2	2	2	2	2	2	2	2	2	2	4	2	2	2	1	2
	OG0001293	2	2	0	2	2	1	2	1	1	3	2	2	2	2	3	2	3	2	1
	OG0001294	2	1	0	0	0	2	1	0	0	0	3	0	1	1	2	1	1	1	2
	OG0001295	3	11	0	0	31	2	5	0	1	0	0	0	6	0	5	0	0	0	0
	OG0001296	2	4	3	2	3	2	3	4	3	3	2	3	2	2	4	3	2	2	2
	OG0001297	2	1	1	1	1	1	2	2	1	1	2	1	3	1	3	2	4	1	1
	OG0001298	2	0	3	2	1	0	0	1	1	1	2	2	1	3	0	3	0	0	1
	OG0001299	0	0	0	0	0	0	0	0	0	0	7	0	0	0	0	16	0	0	6
	OG0001300	0	0	0	0	49	0	0	10	26	19	0	0	0	0	0	0	0	0	0
	OG0001301	2	4	2	3	3	2	5	5	1	2	1	4	1	4	5	2	2	2	2
	OG0001302	1	3	1	2	1	1	1	2	1	1	1	2	1	1	1	1	1	1	1
	OG0001303	2	2	4	3	3	2	3	1	1	6	3	2	3	3	2	2	2	0	2
	OG0001304	2	2	3	1	2	3	2	2	6	3	2	2	2	2	2	3	2	2	3
	OG0001305	4	8	2	4	2	1	5	0	3	2	2	2	4	3	4	6	2	1	2
	OG0001306	2	2	1	0	1	12	4	1	1	1	3	2	1	1	1	1	1	1	2
	OG0001307	2	4	2	2	3	5	4	3	2	2	2	1	2	4	1	3	2	2	3
	OG0001308	1	1	1	2	0	1	1	1	2	1	1	3	5	1	1	1	1	1	1
	OG0001309	2	4	2	1	1	3	4	1	1	2	1	1	4	1	4	2	4	2	1
	OG0001310	1	4	4	7	3	5	4	4	2	3	1	5	5	4	4	1	4	5	1
	OG0001311	0	13	7	8	8	2	1	28	5	4	0	1	0	9	0	0	2	7	0
	OG0001312	2	2	4	1	2	2	2	3	2	2	2	2	3	2	2	2	2	0	2
	OG0001313	2	1	1	2	0	1	1	5	0	1	2	2	2	1	2	3	2	2	3
	OG0001314	3	1	1	3	1	1	1	0	2	1	5	1	1	1	1	3	1	0	1
	OG0001315	2	2	3	4	2	2	3	2	2	2	1	4	3	3	2	1	2	3	3
	OG0001316	4	2	1	3	1	2	1	1	2	2	2	1	2	1	2	2	2	2	1
	OG0001317	2	3	3	4	2	2	2	2	3	2	2	2	3	2	4	3	2	1	2
	OG0001318	3	2	4	3	2	2	3	2	2	2	2	5	5	2	4	2	2	3	3
	OG0001319	1	2	2	4	1	3	3	1	1	1	2	3	5	1	4	3	2	3	2
	OG0001320	1	1	10	8	16	2	1	6	11	8	7	6	4	9	2	1	3	0	1
	OG0001321	1	0	2	3	2	3	1	4	2	2	1	5	2	1	1	5	1	1	5
	OG0001322	2	3	2	0	2	2	2	2	2	3	2	2	2	2	2	2	2	1	1
	OG0001323	2	1	1	1	1	1	2	1	1	1	3	1	2	1	3	4	2	0	5
	OG0001324	5	2	1	0	2	3	2	2	2	2	2	2	2	2	2	2	1	0	4
	OG0001325	5	3	0	0	4	0	2	3	4	1	5	0	2	0	0	11	3	0	8
	OG0001326	4	3	7	5	3	5	5	0	3	4	0	4	4	4	2	9	3	3	3
	OG0001327	2	2	1	1	1	1	1	1	1	1	4	1	2	1	1	2	2	1	4
	OG0001328	1	1	2	1	1	1	1	1	1	1	1	2	2	1	2	1	1	1	1
	OG0001329	2	6	2	1	2	2	2	3	3	2	1	2	1	2	2	2	2	3	2
	OG0001330	0	7	1	1	2	24	3	4	1	2	1	2	5	3	10	1	11	0	1
	OG0001331	0	0	0	0	0	1	1	0	0	0	0	0	0	0	0	0	0	0	0
	OG0001333	1	1	1	3	1	1	2	1	1	1	2	3	3	1	1	3	1	2	2
	OG0001334	2	3	3	3	2	1	3	1	3	2	2	2	2	2	2	2	2	1	2
	OG0001335	3	5	4	4	2	3	3	2	3	2	1	3	2	2	2	4	2	2	2
	OG0001336	4	2	3	1	1	0	1	1	1	1	3	1	1	1	1	1	1	0	2
	OG0001337	2	2	1	1	1	1	1	1	1	1	3	2	1	1	2	6	2	1	2
	OG0001338	1	4	2	3	2	1	3	2	2	2	2	3	4	2	4	2	3	2	3
	OG0001339	2	2	2	2	1	1	1	10	2	1	2	2	1	1	2	2	2	1	4
	OG0001340	1	3	2	2	1	1	1	1	1	2	2	1	1	2	1	3	1	3	1
	OG0001341	2	4	2	2	2	1	4	2	2	3	2	2	1	2	2	2	2	1	4
	OG0001342	4	4	4	4	3	1	2	1	1	1	4	1	0	2	2	2	1	2	1
	OG0001343	1	1	4	5	1	2	1	1	1	1	1	4	8	5	2	3	1	3	2
	OG0001344	2	2	2	2	2	2	2	1	2	3	2	2	2	2	4	2	2	1	2
	OG0001345	3	3	3	4	3	2	3	2	3	3	2	4	3	4	4	2	5	0	3
	OG0001346	1	3	2	3	1	2	1	3	3	1	1	2	2	2	1	5	1	1	2
	OG0001347	2	5	5	4	4	2	4	3	3	4	2	2	3	4	4	7	3	0	4
	OG0001348	2	2	1	2	2	2	2	2	3	2	1	2	2	3	2	2	2	2	2
	OG0001349	1	2	2	2	2	2	3	1	2	1	2	2	3	2	3	2	2	1	3
	OG0001350	1	1	3	2	3	1	1	2	1	1	1	2	1	1	1	2	1	2	1
	OG0001351	1	3	1	1	1	2	3	1	1	1	2	2	2	1	2	2	2	2	2
	OG0001352	0	4	6	9	8	7	11	0	5	3	0	0	1	6	20	0	14	0	0
	OG0001354	2	3	2	2	2	2	2	1	2	2	2	2	2	2	2	2	2	3	3
	OG0001355	2	1	2	3	2	3	2	2	2	2	1	2	3	2	2	3	2	2	2
	OG0001356	2	2	1	2	2	2	2	2	1	2	4	2	3	2	3	2	2	1	2
	OG0001357	2	3	2	1	1	2	2	3	2	2	2	3	2	2	2	2	2	3	2
	OG0001358	2	3	2	1	2	2	2	3	3	2	2	2	2	2	3	2	2	1	4
	OG0001359	1	3	1	2	2	5	2	2	1	2	1	1	1	2	2	1	1	14	1
	OG0001360	2	1	2	3	2	2	3	2	2	2	2	2	2	2	2	2	2	2	2
	OG0001361	2	2	1	2	2	2	3	2	1	2	2	2	4	2	2	2	3	1	2
	OG0001362	2	1	2	6	2	2	1	4	3	2	1	2	1	3	1	1	1	2	4
	OG0001363	1	3	1	1	2	3	1	2	1	2	1	2	2	1	1	1	1	2	2
	OG0001364	2	3	2	2	0	2	2	2	2	3	2	2	2	2	2	3	2	2	2
	OG0001365	1	3	3	5	3	2	2	3	3	3	2	2	2	2	3	3	2	4	1
	OG0001366	2	2	2	3	1	2	1	1	1	1	2	2	2	4	2	3	2	2	2
	OG0001367	2	1	3	2	2	4	1	2	2	3	2	1	2	2	2	2	2	2	2
	OG0001368	2	2	3	2	2	2	3	1	2	3	1	1	3	2	2	2	1	4	2
	OG0001369	1	0	11	9	0	49	4	0	0	0	0	0	0	4	1	0	0	8	0
	OG0001370	1	2	1	1	6	2	3	1	4	2	2	1	2	2	5	3	2	4	3
	OG0001371	3	1	1	4	2	0	1	1	0	0	5	1	6	0	2	1	1	0	4
	OG0001372	2	1	2	1	1	1	1	1	1	1	1	1	1	1	1	1	1	2	0
	OG0001373	1	3	2	2	2	1	3	1	1	1	1	1	2	4	2	1	0	1	1
	OG0001374	0	20	0	0	0	0	18	0	0	0	0	0	12	1	23	0	25	0	0
	OG0001375	0	2	0	1	10	10	13	1	1	1	0	8	4	1	9	11	11	4	0
	OG0001376	0	0	6	8	1	0	0	0	0	0	0	76	0	1	0	0	0	0	0
	OG0001377	0	0	14	15	0	1	6	0	0	0	0	0	0	0	3	1	0	0	0
	OG0001380	5	0	0	0	0	0	0	0	0	0	0	0	0	0	0	2	0	0	1
	OG0001381	7	5	6	2	4	0	3	2	6	4	0	1	4	6	7	1	11	0	0
	OG0001382	1	4	1	0	1	1	3	1	1	1	3	2	4	3	4	2	3	1	1
	OG0001383	1	1	2	2	2	1	2	1	1	3	3	1	1	4	4	2	3	3	4
	OG0001384	2	2	1	1	3	2	2	2	3	2	2	2	2	1	2	2	2	2	2
	OG0001385	6	2	2	2	3	2	2	0	3	2	4	1	2	2	2	8	1	3	6
	OG0001386	2	2	2	1	2	2	4	3	2	2	2	1	2	2	2	2	2	3	2
	OG0001387	1	3	1	1	2	2	4	5	1	1	1	1	1	1	1	2	1	1	1
	OG0001388	3	2	1	0	3	2	2	3	6	4	4	3	2	1	3	5	2	1	6
	OG0001389	1	3	3	2	2	4	6	3	4	3	1	1	3	2	3	1	3	2	3
	OG0001390	2	3	5	2	1	2	3	1	3	2	2	1	3	2	2	3	3	2	2
	OG0001391	1	1	1	1	3	3	2	4	2	2	1	2	2	2	3	1	2	2	1
	OG0001392	2	2	4	5	3	2	2	4	3	3	2	2	3	2	2	2	1	4	3
	OG0001393	1	1	2	2	4	4	4	15	6	6	0	1	1	2	10	1	3	0	0
	OG0001394	4	0	0	0	0	0	0	0	0	0	7	0	0	0	0	1	0	0	3
	OG0001395	2	3	2	2	2	4	4	3	2	2	1	3	3	1	4	3	3	1	2
	OG0001396	1	4	2	2	1	1	1	3	2	1	1	1	2	1	1	1	1	1	0
	OG0001397	7	0	0	0	0	0	0	0	0	0	1	0	0	0	0	19	0	0	1
	OG0001398	2	1	0	1	0	0	1	0	0	0	5	0	1	0	1	1	2	0	4
	OG0001399	2	2	3	3	2	2	2	9	0	1	4	2	2	2	2	2	2	0	1
	OG0001400	2	2	2	3	1	2	2	2	1	2	2	2	3	2	2	2	2	2	2
	OG0001401	2	2	5	2	3	2	2	2	2	2	2	3	2	2	1	2	2	1	2
	OG0001402	2	2	3	1	1	2	3	2	1	1	1	2	3	1	3	3	2	2	2
	OG0001403	2	1	1	1	1	1	1	1	0	2	2	0	1	1	1	1	1	1	1
	OG0001404	1	3	1	3	1	1	1	3	3	1	4	1	1	1	1	1	1	5	1
	OG0001405	2	2	1	1	2	1	3	1	4	2	2	2	2	1	1	2	1	4	2
	OG0001406	2	5	2	9	1	2	1	4	4	2	2	3	5	4	1	5	1	1	4
	OG0001407	4	0	0	0	0	0	0	0	0	0	1	0	0	0	0	2	0	1	4
	OG0001408	2	5	4	5	0	5	2	0	0	0	2	4	1	3	6	1	6	1	3
	OG0001409	1	2	2	1	1	2	3	0	1	2	1	1	2	1	1	2	1	1	2
	OG0001410	3	2	2	4	2	3	5	3	2	2	2	2	5	3	5	3	4	4	2
	OG0001411	1	2	2	3	4	1	1	2	2	2	3	2	2	1	1	1	1	1	1
	OG0001412	1	11	3	5	3	4	5	2	1	1	2	2	6	2	5	1	4	3	1
	OG0001413	2	4	2	2	2	2	2	2	2	2	2	2	3	2	2	2	2	1	2
	OG0001414	2	1	1	5	1	1	1	1	1	1	1	23	1	1	2	1	1	1	1
	OG0001415	0	25	2	2	4	2	8	10	5	0	1	0	8	4	2	0	3	12	0
	OG0001416	0	13	0	0	0	36	2	0	14	6	0	0	0	0	0	0	1	0	0
	OG0001417	0	5	20	12	8	0	2	9	3	3	0	5	3	20	4	0	4	0	0
	OG0001418	0	0	0	0	0	0	0	38	0	0	0	28	0	0	0	0	0	0	0
	OG0001419	2	2	2	2	2	2	2	4	2	2	2	1	1	2	2	2	2	3	2
	OG0001420	2	1	1	4	1	1	1	2	2	2	3	1	3	1	2	4	1	2	1
	OG0001421	2	3	2	2	2	2	2	1	3	3	2	2	2	3	1	3	2	1	2
	OG0001422	4	1	0	0	0	2	1	0	0	0	1	1	0	0	2	8	1	1	9
	OG0001423	7	0	1	1	0	0	0	0	0	0	2	2	0	1	0	3	0	0	8
	OG0001424	2	2	3	2	1	2	3	3	2	2	2	2	3	2	2	3	2	2	2
	OG0001425	3	2	3	0	2	2	2	3	2	2	2	2	3	5	3	3	2	0	2
	OG0001426	3	3	3	3	3	4	4	1	5	5	1	2	4	3	6	1	4	6	1
	OG0001427	2	2	3	2	1	2	2	2	1	2	1	2	3	2	2	2	2	2	3
	OG0001428	1	3	1	3	1	1	2	2	1	1	1	1	2	1	2	1	2	3	2
	OG0001429	2	1	1	4	1	1	3	1	1	1	2	2	1	1	1	3	1	3	1
	OG0001430	1	1	5	8	2	1	1	1	1	1	6	2	2	1	1	2	1	2	2
	OG0001431	1	2	2	10	1	1	2	2	3	1	1	1	1	2	1	1	1	1	1
	OG0001432	1	1	1	8	1	1	1	2	2	1	1	4	0	1	1	2	1	1	1
	OG0001433	0	9	2	4	0	3	1	0	7	4	0	32	0	7	0	0	1	0	0
	OG0001434	0	5	10	6	1	1	32	0	1	0	0	2	5	10	15	0	7	2	0
	OG0001435	0	0	0	0	0	0	0	0	2	1	13	0	0	0	0	5	0	1	0
	OG0001436	0	0	0	0	0	0	0	0	0	0	0	0	0	0	0	1	0	0	1
	OG0001437	2	4	2	2	1	1	5	1	1	2	2	1	5	2	5	1	3	1	2
	OG0001438	12	0	0	0	0	0	0	0	0	0	0	0	0	0	0	0	0	0	9
	OG0001439	2	2	2	4	1	3	3	3	1	1	2	2	3	2	1	2	2	2	3
	OG0001440	2	1	2	1	1	3	2	2	3	1	2	2	2	2	2	2	2	2	2
	OG0001441	2	2	3	1	2	2	2	2	2	2	2	0	1	2	2	2	2	2	2
	OG0001442	3	3	2	2	2	2	2	3	2	2	2	2	2	2	4	1	2	2	5
	OG0001443	3	4	2	3	3	1	2	2	2	1	1	4	3	2	4	2	2	2	4
	OG0001444	4	5	3	1	2	3	3	0	0	1	4	3	2	1	3	2	3	2	4
	OG0001445	1	1	2	3	1	1	1	1	2	1	2	2	4	1	1	1	1	2	1
	OG0001446	4	3	1	2	1	3	3	1	1	1	2	2	3	1	2	2	2	2	2
	OG0001447	1	0	1	0	5	0	0	0	0	0	1	39	0	1	0	1	0	0	0
	OG0001448	3	2	2	3	3	1	1	3	1	1	2	2	2	1	2	1	1	1	1
	OG0001449	3	2	2	3	2	2	2	1	2	2	2	2	3	3	3	2	2	1	2
	OG0001450	1	2	2	1	2	2	1	1	2	2	2	1	2	1	1	2	2	3	2
	OG0001451	2	2	1	2	2	1	1	2	3	2	2	1	4	1	2	3	1	2	2
	OG0001452	1	1	1	1	1	1	1	1	2	1	2	1	1	1	3	3	3	1	1
	OG0001453	2	4	3	4	1	1	2	1	1	1	5	2	3	3	3	2	3	2	4
	OG0001454	1	4	6	20	6	5	5	0	24	19	0	0	1	0	5	0	0	0	0
	OG0001455	2	3	4	3	2	2	2	1	2	2	2	3	2	3	1	3	2	2	2
	OG0001456	2	2	3	1	2	2	2	2	2	2	2	2	2	2	3	2	2	2	2
	OG0001457	1	3	2	1	4	0	6	0	3	4	13	2	2	2	9	4	8	0	1
	OG0001458	1	2	1	1	3	1	1	2	7	5	1	1	2	1	3	1	2	1	1
	OG0001459	1	1	3	1	1	1	1	1	2	1	2	2	2	1	2	2	1	2	2
	OG0001460	0	0	0	0	1	0	1	2	11	4	1	0	0	0	0	9	0	0	0
	OG0001461	2	1	1	4	2	2	2	2	3	2	2	2	2	2	2	2	2	1	2
	OG0001462	2	1	1	1	1	2	2	4	1	2	1	1	2	1	4	11	2	2	2
	OG0001463	2	2	2	2	1	2	3	2	1	1	2	3	5	4	2	2	2	3	2
	OG0001464	2	2	3	2	1	3	2	3	4	2	3	2	2	2	3	2	2	0	3
	OG0001465	3	14	0	2	1	12	9	4	2	2	1	1	3	1	9	1	7	2	0
	OG0001466	2	2	2	2	2	2	3	1	3	3	2	2	3	2	3	2	3	3	1
	OG0001467	2	4	0	1	0	0	2	0	0	0	1	0	4	0	7	3	10	0	2
	OG0001468	3	1	1	1	1	1	3	1	1	1	2	1	1	1	2	4	1	1	2
	OG0001469	3	3	2	5	2	2	2	1	1	1	2	1	3	2	2	2	2	1	2
	OG0001470	1	3	1	1	2	1	3	1	1	1	2	1	1	1	4	3	2	3	2
	OG0001471	6	4	1	3	2	1	3	1	1	1	1	2	2	2	2	1	2	1	2
	OG0001472	3	1	2	6	1	1	1	2	3	1	1	1	1	3	1	1	1	3	7
	OG0001473	2	3	2	2	2	2	2	3	3	2	3	2	2	2	2	2	2	2	3
	OG0001474	2	1	1	1	1	2	2	2	2	2	2	1	2	2	2	3	2	2	2
	OG0001475	1	2	2	5	2	2	2	5	3	2	2	3	4	2	5	1	2	2	1
	OG0001476	1	3	1	1	1	1	2	1	1	1	1	2	1	1	1	1	2	1	1
	OG0001477	0	20	0	0	5	2	0	0	0	0	0	0	0	0	18	0	17	0	0
	OG0001478	0	0	0	0	0	0	0	0	0	0	0	0	0	0	0	0	0	0	1
	OG0001479	2	1	1	1	1	1	1	2	1	1	3	1	4	1	1	2	1	1	1
	OG0001480	1	2	2	2	1	1	3	2	2	4	4	5	4	1	1	1	1	1	1
	OG0001481	2	2	3	2	2	3	2	1	2	2	2	2	4	2	3	2	2	2	1
	OG0001482	2	3	1	1	1	2	2	1	0	2	7	1	2	1	3	4	2	1	2
	OG0001483	1	5	4	4	2	1	1	2	2	1	4	4	3	1	2	1	2	1	2
	OG0001484	2	2	3	0	3	2	2	3	3	3	2	3	3	2	2	3	2	1	2
	OG0001485	2	2	1	1	1	2	2	1	1	1	1	2	3	1	2	2	1	1	1
	OG0001486	2	2	2	1	2	2	2	2	2	2	2	2	3	3	2	2	2	2	2
	OG0001487	3	2	3	3	1	1	2	3	3	1	2	2	3	4	1	2	1	3	1
	OG0001488	2	1	2	2	2	2	2	1	3	1	2	1	2	2	2	4	2	3	3
	OG0001489	3	2	3	3	4	0	2	2	4	4	2	2	2	3	3	2	2	0	4
	OG0001490	2	1	1	1	1	2	1	2	2	1	2	1	2	1	1	1	1	1	1
	OG0001491	3	4	5	8	3	1	2	0	1	1	4	2	5	4	2	5	2	0	3
	OG0001492	2	3	1	2	2	1	2	1	1	1	3	1	1	1	5	2	3	2	5
	OG0001493	2	2	3	2	1	2	2	2	4	2	2	2	2	1	2	2	2	1	2
	OG0001494	2	5	2	2	3	2	2	1	3	3	1	2	2	1	2	1	2	2	2
	OG0001495	2	2	1	2	1	2	2	1	1	1	2	3	2	1	2	2	2	2	2
	OG0001496	5	5	3	3	3	1	2	2	1	1	2	2	5	1	1	1	1	4	2
	OG0001497	1	1	2	2	2	1	2	2	2	1	2	2	2	1	2	1	2	2	2
	OG0001498	1	2	3	2	3	1	2	6	2	2	1	3	3	2	3	2	2	1	1
	OG0001499	0	14	1	1	1	4	32	0	0	0	0	0	4	0	17	0	17	1	0
	OG0001500	5	0	0	0	0	1	0	0	0	0	21	0	0	0	0	2	0	0	4
	OG0001501	2	2	2	2	1	2	2	2	2	2	2	2	2	3	2	2	2	3	1
	OG0001502	1	0	0	0	0	1	0	0	0	0	0	0	0	0	0	0	0	1	0
	OG0001503	1	1	1	2	1	1	1	1	1	1	2	3	1	1	1	1	1	1	1
	OG0001504	1	2	1	1	1	1	2	2	2	1	1	2	1	1	2	1	2	1	1
	OG0001505	2	2	2	1	2	2	2	3	3	2	2	2	2	2	3	2	2	2	2
	OG0001506	2	4	3	2	4	3	2	3	3	2	2	3	3	2	1	2	2	2	2
	OG0001507	6	2	1	0	1	1	1	0	0	2	11	4	1	1	1	3	1	1	7
	OG0001508	3	4	5	2	1	1	3	3	5	3	3	3	1	2	4	1	2	3	1
	OG0001509	2	3	4	2	4	2	2	2	3	4	2	2	2	4	3	10	3	2	2
	OG0001510	1	2	5	5	3	1	1	4	4	4	0	4	3	4	2	1	1	2	1
	OG0001511	1	0	2	2	1	1	1	2	1	1	3	2	2	1	1	6	1	2	1
	OG0001512	1	4	2	6	1	1	1	3	1	1	4	4	2	1	2	1	1	1	3
	OG0001513	0	0	0	0	0	1	0	0	0	0	0	0	0	0	0	1	0	0	0
	OG0001514	0	0	21	29	10	1	0	8	1	4	0	1	0	17	0	0	0	0	0
	OG0001515	0	0	10	14	30	0	3	5	2	7	0	3	1	13	0	0	2	0	0
	OG0001516	0	0	0	0	17	0	0	1	4	0	0	4	0	0	0	0	1	62	0
	OG0001517	3	2	6	2	2	2	2	2	3	2	2	2	2	2	2	2	2	2	2
	OG0001518	2	2	2	0	2	2	2	2	2	2	2	2	3	2	2	2	2	2	2
	OG0001519	10	7	11	7	1	3	6	0	0	0	10	0	1	0	7	0	1	0	0
	OG0001520	6	11	1	0	0	1	0	0	0	0	5	0	1	1	5	5	0	0	2
	OG0001521	2	2	3	2	2	2	2	2	0	1	2	3	4	2	1	2	2	2	2
	OG0001522	3	2	2	2	5	1	2	9	7	6	2	2	2	3	5	2	2	1	1
	OG0001523	3	1	0	0	0	0	2	0	0	0	7	0	2	0	3	9	4	0	5
	OG0001524	2	4	3	3	4	2	3	2	3	1	2	4	2	2	2	2	2	2	2
	OG0001525	2	3	1	1	2	2	2	2	2	3	1	2	2	2	2	2	2	0	2
	OG0001526	2	2	2	3	2	4	2	2	2	2	2	2	2	2	2	2	2	1	2
	OG0001527	2	3	2	3	1	2	1	2	3	3	2	2	1	2	2	2	2	2	2
	OG0001528	2	2	3	2	2	2	2	3	3	3	2	2	2	2	2	2	2	1	2
	OG0001529	1	2	2	3	2	1	1	1	3	1	2	1	2	2	1	2	2	1	2
	OG0001530	2	4	4	4	4	2	1	5	5	5	2	1	2	3	3	3	1	2	0
	OG0001531	2	1	2	3	2	1	4	3	4	4	8	3	3	1	2	12	0	0	1
	OG0001532	1	2	2	1	1	2	2	1	4	2	2	1	1	2	2	3	2	2	2
	OG0001533	1	4	2	2	1	1	3	1	2	1	4	1	3	1	4	8	2	1	3
	OG0001534	1	2	1	0	2	1	1	3	1	1	1	1	4	2	1	2	1	4	1
	OG0001535	1	2	2	1	2	2	2	1	2	1	1	2	2	1	2	1	3	2	1
	OG0001536	2	5	6	6	7	4	6	0	0	1	2	1	0	1	6	4	2	2	2
	OG0001537	1	8	6	11	2	4	4	2	6	3	0	2	4	4	6	0	3	3	1
	OG0001538	1	1	1	2	2	1	1	2	2	1	3	2	0	2	1	3	1	3	1
	OG0001539	1	1	1	1	1	2	2	1	2	1	1	1	1	2	3	1	1	2	22
	OG0001540	1	5	5	5	1	5	4	1	0	1	2	6	4	3	5	1	5	1	1
	OG0001541	0	10	0	0	3	14	5	0	9	6	2	0	4	0	5	0	6	0	0
	OG0001542	0	4	5	4	5	7	7	7	9	4	0	5	10	8	4	3	4	2	0
	OG0001543	0	2	0	1	0	1	1	0	0	0	1	0	1	0	2	1	2	2	5
	OG0001544	0	0	1	0	0	0	0	0	0	0	0	0	0	0	0	3	0	0	1
	OG0001545	0	0	0	0	1	0	0	1	0	0	0	33	0	0	0	0	0	0	0
	OG0001546	1	2	1	0	1	1	1	1	1	1	2	2	0	1	2	1	2	2	1
	OG0001547	39	0	0	1	1	1	2	0	0	0	0	2	0	2	0	1	0	6	0
	OG0001548	78	0	0	0	0	0	0	0	0	0	0	0	0	0	0	1	1	1	0
	OG0001549	4	2	2	2	1	2	2	1	1	1	2	1	2	2	4	2	2	2	2
	OG0001550	1	1	1	1	1	1	1	1	1	1	1	22	1	1	1	1	1	2	1
	OG0001551	2	4	2	4	2	2	1	2	1	1	1	1	3	3	1	2	2	3	1
	OG0001552	3	2	3	5	2	3	2	2	2	1	2	2	3	2	2	2	2	2	3
	OG0001553	1	1	1	1	0	2	2	1	1	1	1	1	1	1	0	5	1	3	1
	OG0001554	2	2	2	2	2	2	2	2	2	2	2	2	2	2	3	2	2	1	2
	OG0001555	1	2	4	2	1	1	1	1	1	1	1	2	2	2	1	1	2	1	3
	OG0001556	5	0	0	0	0	0	0	0	0	0	5	0	2	0	0	1	0	0	0
	OG0001557	1	4	1	1	1	1	4	3	1	1	1	0	2	2	2	1	1	1	2
	OG0001558	2	3	3	2	2	1	4	3	2	3	2	2	2	2	3	2	2	1	2
	OG0001559	1	3	3	2	3	3	3	2	3	2	1	3	4	7	3	1	3	9	1
	OG0001560	1	2	2	3	1	4	1	1	3	1	1	2	2	1	1	2	1	1	1
	OG0001561	2	0	4	2	2	2	2	2	4	3	1	2	2	3	3	2	2	3	2
	OG0001562	1	3	1	1	1	1	2	2	1	1	2	1	1	1	2	2	2	1	1
	OG0001563	2	1	2	3	2	1	2	2	1	2	2	3	2	2	2	3	3	1	5
	OG0001564	1	1	2	2	2	2	1	5	1	1	2	1	1	3	2	2	2	1	3
	OG0001565	2	1	2	0	0	2	2	2	4	2	2	2	2	2	1	2	4	1	2
	OG0001566	6	0	0	0	0	0	0	0	0	0	8	0	0	0	0	2	0	0	8
	OG0001567	2	1	1	1	0	10	1	0	0	0	2	1	1	0	3	2	4	4	1
	OG0001568	3	2	3	2	5	1	3	4	6	8	1	2	4	2	2	2	2	2	2
	OG0001569	2	1	1	3	2	3	1	3	2	5	2	2	1	1	1	3	2	1	1
	OG0001570	0	5	4	5	7	3	5	7	11	7	0	5	8	6	8	0	6	3	0
	OG0001571	0	2	2	2	1	1	2	1	2	3	2	1	2	3	2	2	2	2	1
	OG0001572	0	2	1	1	0	3	2	3	2	2	2	1	2	2	1	2	2	2	2
	OG0001573	0	0	1	1	0	0	0	0	1	0	0	0	0	1	0	0	0	0	1
	OG0001574	0	0	0	0	1	0	0	0	0	0	0	0	0	0	0	0	0	0	0
	OG0001575	3	2	2	2	3	0	2	2	3	1	2	2	5	2	2	1	2	0	1
	OG0001576	2	1	2	4	1	2	2	1	1	1	2	2	3	3	1	2	1	1	2
	OG0001577	1	1	1	1	1	1	1	1	1	2	1	1	1	1	2	1	1	0	1
	OG0001578	1	1	4	5	1	1	1	4	1	1	2	2	2	4	1	1	1	1	0
	OG0001579	2	2	2	2	4	2	2	2	4	1	2	5	2	2	2	2	2	1	2
	OG0001580	1	2	2	1	2	1	1	2	3	1	1	1	2	1	4	4	1	2	2
	OG0001581	2	3	2	3	2	1	1	1	1	1	3	2	3	1	1	2	1	1	2
	OG0001582	3	1	0	0	1	3	2	1	2	2	3	0	2	0	4	1	3	0	4
	OG0001583	1	2	1	1	1	4	2	2	2	1	2	2	2	2	2	2	2	0	2
	OG0001584	1	1	1	1	1	1	1	2	1	1	1	2	3	2	1	1	1	1	2
	OG0001585	2	3	2	3	1	2	2	3	2	2	2	2	2	2	2	3	2	2	2
	OG0001586	3	2	2	2	0	2	2	2	5	2	2	2	3	2	2	2	2	1	2
	OG0001587	2	1	1	1	0	1	1	2	2	2	3	2	3	1	1	1	1	1	0
	OG0001588	1	2	2	3	3	2	2	4	3	3	2	1	3	2	2	1	2	2	1
	OG0001589	1	1	1	2	1	1	1	1	2	1	1	2	3	1	3	2	1	3	2
	OG0001590	1	3	1	1	2	1	2	2	1	1	1	1	1	2	1	1	1	1	1
	OG0001591	1	2	3	4	2	3	3	2	3	4	2	3	4	3	3	1	3	3	1
	OG0001592	1	1	2	0	5	2	2	2	6	6	1	3	1	2	1	1	2	2	1
	OG0001593	1	1	2	1	1	3	1	1	1	2	1	1	1	2	1	1	1	0	2
	OG0001594	4	1	1	2	1	1	2	1	1	1	4	1	1	1	2	4	2	0	2
	OG0001595	2	2	1	1	1	2	2	1	1	1	2	1	2	1	3	2	2	2	2
	OG0001596	1	3	1	3	1	1	2	1	1	1	1	1	2	1	2	1	1	1	3
	OG0001597	2	3	2	2	2	2	2	4	3	2	1	2	4	2	3	1	2	3	2
	OG0001598	3	2	1	7	8	1	2	1	1	1	1	2	1	1	1	1	1	1	1
	OG0001599	1	1	1	2	1	1	1	1	1	1	1	1	1	1	1	1	1	1	1
	OG0001600	0	23	3	4	0	17	9	0	0	0	0	0	2	4	15	0	10	3	0
	OG0001601	0	4	0	0	12	0	1	12	3	0	0	0	2	0	0	1	0	2	1
	OG0001602	0	8	0	0	0	0	1	0	0	0	0	0	15	1	40	0	24	0	0
	OG0001603	0	5	2	2	6	4	4	0	2	2	0	1	4	2	4	8	7	1	0
	OG0001604	0	0	36	10	12	0	0	0	26	5	0	1	0	0	0	0	0	0	0
	OG0001605	0	0	0	0	2	0	1	0	0	0	0	0	0	0	2	1	0	0	0
	OG0001606	8	0	3	0	1	0	0	5	0	2	0	57	0	1	0	0	0	2	0
	OG0001607	2	2	2	1	3	2	3	3	3	1	2	3	2	1	2	3	2	1	3
	OG0001608	2	2	1	1	1	2	2	1	2	3	1	3	2	2	2	2	2	0	2
	OG0001609	2	2	2	1	1	2	2	1	1	2	2	1	2	1	3	2	1	2	2
	OG0001610	1	3	3	5	1	1	4	1	2	1	2	2	4	1	4	3	3	1	8
	OG0001611	2	3	2	1	2	2	1	2	2	2	2	2	2	2	2	2	2	1	2
	OG0001612	2	2	2	2	2	2	3	3	3	2	2	2	4	2	2	2	2	2	3
	OG0001613	4	0	0	0	0	0	0	0	0	0	3	0	0	0	0	0	0	0	0
	OG0001614	2	1	1	3	2	2	2	2	2	3	1	2	3	3	2	2	2	2	2
	OG0001615	2	1	2	3	2	3	2	3	3	3	1	2	2	2	2	1	2	2	1
	OG0001616	1	6	5	7	4	6	6	5	8	5	0	5	3	5	8	0	7	2	6
	OG0001617	1	2	2	2	1	2	2	2	3	3	1	2	2	2	4	1	2	3	1
	OG0001618	2	1	1	4	1	1	1	1	6	1	2	2	2	2	2	1	1	4	2
	OG0001619	2	3	2	2	2	2	2	2	3	2	2	2	3	1	2	2	2	1	2
	OG0001620	9	5	5	2	1	1	5	2	1	1	1	2	2	1	1	2	2	1	2
	OG0001621	2	1	2	2	1	1	1	0	1	1	2	1	1	2	1	2	1	0	3
	OG0001622	2	1	1	1	1	1	2	2	1	1	2	2	3	3	3	2	1	1	2
	OG0001623	1	2	2	2	1	1	2	1	1	1	2	1	0	1	1	3	1	1	3
	OG0001624	1	0	0	0	0	0	0	0	0	0	0	0	0	0	0	0	0	0	0
	OG0001625	1	5	1	1	1	1	1	1	5	1	1	5	3	2	1	2	2	4	2
	OG0001626	1	1	1	5	2	1	1	4	3	1	1	1	1	1	1	2	1	3	2
	OG0001627	2	2	2	3	2	1	2	2	1	1	2	2	3	3	2	2	2	1	1
	OG0001628	2	2	1	1	1	1	2	1	1	1	2	1	2	1	3	2	2	0	2
	OG0001629	2	1	1	1	1	1	2	2	1	1	3	1	1	1	1	2	1	1	2
	OG0001630	2	1	1	1	0	1	2	1	1	1	1	2	3	1	1	2	1	2	3
	OG0001631	1	4	2	5	2	3	3	2	2	2	2	2	2	2	6	1	4	2	1
	OG0001632	3	0	0	0	2	0	0	0	0	0	2	0	1	0	0	1	0	0	3
	OG0001633	3	1	3	3	3	1	1	4	5	3	1	4	2	2	1	1	1	1	3
	OG0001634	3	4	2	2	1	4	2	1	2	2	2	1	2	2	4	2	2	2	3
	OG0001635	1	0	2	1	1	1	1	1	2	1	1	1	1	2	1	1	1	1	1
	OG0001636	2	1	1	2	1	1	1	1	3	1	2	2	1	1	2	2	1	3	2
	OG0001637	0	61	0	0	0	0	0	0	0	0	1	0	0	0	11	0	2	0	7
	OG0001638	0	2	7	4	10	4	2	0	45	4	0	0	0	0	4	0	0	1	0
	OG0001639	0	0	11	10	2	0	0	15	17	8	0	14	0	10	0	0	0	0	0
	OG0001640	2	2	1	1	2	1	1	1	1	4	1	1	5	3	2	2	2	0	2
	OG0001641	2	2	1	2	1	2	1	1	1	1	2	1	2	1	2	3	2	3	2
	OG0001642	1	1	1	1	1	1	1	1	1	1	1	1	1	1	3	2	1	1	1
	OG0001643	4	3	2	1	1	1	1	0	1	0	2	1	1	1	2	4	2	2	7
	OG0001644	2	3	4	3	0	2	5	0	0	0	2	2	0	0	3	2	1	0	7
	OG0001645	2	3	2	4	2	1	2	1	2	2	2	2	3	1	3	1	3	2	2
	OG0001646	2	1	1	2	0	1	3	1	0	1	1	3	0	1	2	1	2	0	2
	OG0001647	2	4	2	3	1	3	3	2	3	2	2	2	3	2	2	3	2	0	1
	OG0001648	2	2	2	2	1	2	3	1	1	1	3	2	3	3	2	2	2	1	2
	OG0001649	1	2	6	2	1	1	2	2	1	2	1	2	4	1	1	1	1	2	1
	OG0001650	1	1	0	2	1	1	1	2	1	1	2	3	1	2	1	1	1	2	1
	OG0001651	4	11	6	1	23	0	9	0	2	0	3	0	1	0	4	0	1	1	6
	OG0001652	3	1	1	1	1	2	1	2	1	1	1	1	1	0	1	3	1	2	3
	OG0001653	3	5	7	5	4	3	8	2	3	3	0	7	3	5	13	0	8	1	1
	OG0001654	6	3	3	7	1	1	1	3	1	1	1	3	2	1	1	5	1	1	1
	OG0001655	2	5	2	3	2	2	2	2	2	2	2	2	4	2	2	3	2	1	2
	OG0001656	1	2	2	3	3	2	2	7	2	1	2	2	3	2	2	2	2	2	2
	OG0001657	1	4	3	3	3	1	5	1	1	1	2	1	4	1	4	1	3	2	1
	OG0001658	1	1	1	1	1	1	1	1	1	1	2	2	1	3	1	1	1	1	1
	OG0001659	0	4	7	10	0	5	10	0	0	0	0	0	0	0	11	0	0	0	1
	OG0001660	0	0	1	2	0	0	0	0	0	0	0	0	0	1	0	0	0	0	0
	OG0001661	0	0	1	1	4	0	0	5	3	1	1	39	1	6	0	1	0	13	5
	OG0001662	0	0	0	0	0	0	0	0	0	0	9	0	0	0	0	2	0	0	4
	OG0001663	2	1	1	1	1	1	1	1	2	2	2	1	2	1	1	2	1	2	2
	OG0001664	3	1	2	1	2	3	1	1	3	3	1	1	1	1	2	1	2	1	1
	OG0001665	1	2	4	5	2	1	3	1	3	2	2	2	3	2	2	1	6	3	1
	OG0001666	2	1	1	1	1	1	2	2	1	2	2	1	1	2	1	2	1	1	2
	OG0001667	4	1	1	2	1	2	3	1	1	2	1	1	4	0	2	2	2	1	1
	OG0001668	2	1	1	1	1	1	1	1	2	1	3	1	1	1	1	2	1	1	2
	OG0001669	2	2	3	1	1	0	2	1	1	1	2	1	3	1	2	2	2	1	5
	OG0001670	2	2	1	0	0	1	1	1	0	0	1	1	1	1	1	2	1	1	2
	OG0001671	3	0	2	3	1	1	2	3	1	3	1	3	1	2	0	1	1	1	0
	OG0001672	1	2	3	2	1	1	1	2	4	3	1	3	2	2	1	3	1	3	1
	OG0001673	2	2	1	2	1	1	1	1	1	1	1	1	1	1	1	1	1	1	1
	OG0001674	2	18	1	1	1	7	1	7	4	3	0	1	1	1	17	2	11	3	0
	OG0001675	1	0	2	0	2	1	1	1	1	2	2	1	1	1	2	1	1	1	1
	OG0001676	1	1	2	3	3	1	1	1	1	1	2	3	2	2	1	1	1	1	2
	OG0001677	1	4	1	1	1	1	3	1	1	1	1	1	2	1	2	1	1	1	3
	OG0001678	1	2	2	2	2	2	4	4	3	3	2	3	3	2	2	5	2	2	2
	OG0001679	1	2	2	2	1	2	1	3	1	2	2	0	4	7	3	1	1	1	2
	OG0001680	1	2	1	0	1	2	1	1	1	1	1	1	1	1	1	1	1	1	1
	OG0001681	1	2	1	3	2	3	2	5	2	1	1	1	4	1	1	1	2	1	1
	OG0001682	1	3	0	0	1	2	3	0	0	0	1	0	3	0	4	5	4	3	3
	OG0001683	0	17	2	2	11	1	4	6	15	5	0	1	8	1	3	0	5	1	0
	OG0001684	0	0	27	38	7	0	2	0	0	0	0	1	0	4	1	0	0	0	0
	OG0001685	1	3	2	2	0	0	2	0	0	0	0	1	0	0	2	1	2	0	1
	OG0001686	1	1	1	4	2	1	1	1	3	2	3	1	1	1	2	2	2	3	2
	OG0001687	5	10	4	4	1	2	1	0	6	9	0	1	2	1	4	1	5	0	1
	OG0001688	3	3	1	2	1	0	2	3	1	1	1	1	1	1	2	2	3	0	2
	OG0001689	2	1	2	2	2	2	4	2	2	4	2	2	2	2	2	2	2	1	2
	OG0001690	1	2	3	3	1	1	1	2	1	1	1	1	2	1	2	1	1	0	1
	OG0001691	1	7	2	1	1	2	1	2	1	1	1	1	4	1	1	1	1	0	1
	OG0001692	3	1	1	2	3	1	3	5	1	1	1	1	2	1	1	1	1	3	3
	OG0001693	2	2	1	4	3	1	1	1	1	2	2	1	1	4	1	1	1	5	2
	OG0001694	2	2	2	3	2	4	3	2	2	2	1	1	2	2	3	1	2	1	1
	OG0001695	1	1	2	0	1	1	1	5	1	1	2	2	2	2	1	1	1	3	1
	OG0001696	2	2	3	1	2	2	2	1	2	2	2	3	2	2	2	2	2	2	2
	OG0001697	1	3	5	2	2	1	1	1	1	1	3	5	3	3	3	1	1	4	1
	OG0001698	2	25	1	2	1	1	7	0	2	0	0	2	5	0	16	0	13	1	6
	OG0001699	1	3	3	0	1	3	1	1	1	1	5	1	2	2	1	2	1	2	1
	OG0001700	1	2	3	2	1	1	1	1	1	1	1	1	3	1	1	1	1	1	1
	OG0001701	1	1	1	1	4	1	1	1	3	2	1	1	1	1	1	1	1	1	1
	OG0001702	2	1	2	1	2	2	1	1	1	1	2	2	1	1	1	3	1	1	3
	OG0001703	1	7	7	6	2	3	3	4	1	1	1	2	3	2	3	1	3	2	2
	OG0001704	1	1	3	3	1	2	1	3	1	1	1	0	2	2	1	1	1	1	1
	OG0001705	3	2	1	1	1	1	1	0	1	1	3	2	1	3	2	1	1	2	3
	OG0001706	1	2	1	1	1	3	2	1	1	2	2	1	2	1	2	1	2	1	1
	OG0001707	1	1	4	2	1	2	2	4	2	3	4	1	3	4	2	1	2	1	4
	OG0001708	0	3	0	0	0	7	1	0	0	0	12	0	1	0	9	0	4	2	0
	OG0001709	0	21	1	1	1	0	13	2	1	0	0	3	9	1	17	0	13	0	0
	OG0001710	0	3	21	27	4	12	1	0	0	0	1	0	0	0	3	0	3	0	0
	OG0001711	1	3	3	1	1	1	2	1	1	1	1	2	0	1	1	2	1	1	3
	OG0001712	2	3	3	6	3	1	1	3	6	2	1	2	3	1	2	2	1	1	1
	OG0001713	2	2	2	2	2	2	3	2	2	2	4	2	2	2	2	5	2	2	3
	OG0001714	5	2	1	2	1	2	1	2	3	1	0	0	1	1	2	1	2	0	1
	OG0001715	1	0	4	2	2	3	2	2	2	3	1	3	2	2	2	2	2	3	1
	OG0001716	2	6	2	1	1	2	1	1	1	1	3	2	1	1	3	1	2	2	4
	OG0001717	7	4	4	6	2	5	5	3	10	7	0	2	4	3	7	0	4	1	1
	OG0001718	1	1	3	3	3	1	1	2	2	2	1	2	2	3	2	2	1	1	2
	OG0001719	6	14	1	4	5	0	3	5	6	1	0	0	3	1	15	4	9	1	0
	OG0001720	1	1	1	2	1	1	1	1	1	1	1	1	1	1	1	1	1	1	1
	OG0001721	2	1	3	5	2	2	3	1	2	2	3	4	2	6	3	2	2	3	5
	OG0001722	1	1	2	0	1	2	2	1	2	3	2	1	3	1	3	2	1	1	0
	OG0001723	1	1	1	1	1	1	1	3	2	1	2	1	2	2	1	2	1	1	1
	OG0001724	2	1	1	0	1	1	3	0	1	1	2	1	1	1	1	2	1	1	2
	OG0001725	1	2	2	3	2	1	1	2	1	2	2	2	1	2	1	3	1	2	2
	OG0001726	1	2	1	1	2	1	2	2	1	1	2	2	2	1	2	1	2	2	2
	OG0001727	1	2	4	4	1	1	2	1	1	3	2	3	1	2	1	1	0	2	1
	OG0001728	1	2	2	3	2	1	1	2	1	1	2	4	2	1	1	1	1	2	2
	OG0001729	2	1	3	5	1	1	1	1	1	1	2	1	3	1	1	1	1	1	2
	OG0001730	1	8	0	0	0	8	7	0	0	0	0	0	4	0	3	7	1	0	1
	OG0001731	0	22	1	1	0	10	14	0	0	0	0	1	2	1	20	0	12	1	0
	OG0001732	0	19	0	0	0	27	3	0	0	0	0	0	3	0	19	0	12	1	1
	OG0001733	0	0	0	0	0	0	0	0	0	0	0	0	0	0	0	0	0	0	40
	OG0001734	1	1	2	2	4	2	2	1	3	2	1	3	3	2	2	1	2	3	2
	OG0001735	1	1	0	0	1	1	1	0	1	1	2	1	1	0	2	5	1	1	2
	OG0001736	3	1	2	2	2	1	1	1	2	2	2	3	2	2	3	2	1	3	2
	OG0001737	3	1	2	2	2	1	1	3	1	1	2	1	3	1	1	2	1	1	1
	OG0001738	2	3	1	0	1	1	3	1	1	1	2	1	2	2	2	3	2	1	2
	OG0001739	2	2	3	2	0	1	2	1	1	2	3	1	1	0	2	2	2	0	3
	OG0001740	1	3	3	2	3	1	2	5	2	3	2	2	3	3	2	3	2	1	2
	OG0001741	1	1	1	1	1	1	1	1	2	1	3	2	3	1	1	1	1	1	1
	OG0001742	1	3	2	2	1	1	3	1	1	1	1	1	2	1	1	1	0	1	1
	OG0001743	1	2	1	1	2	4	2	3	1	1	1	1	2	2	4	1	2	1	1
	OG0001744	4	2	3	3	2	2	2	2	2	2	1	2	2	2	2	2	2	2	1
	OG0001745	1	2	3	5	1	2	1	1	3	1	1	1	1	2	1	1	1	3	2
	OG0001746	1	1	2	4	1	2	2	2	1	2	1	2	2	1	1	2	1	1	2
	OG0001747	1	1	2	2	1	1	1	1	1	1	1	1	2	1	2	1	1	2	1
	OG0001748	2	2	3	2	1	1	2	1	1	1	3	2	3	3	2	2	2	0	2
	OG0001749	1	2	2	3	1	1	2	1	3	1	2	2	2	1	2	1	1	1	1
	OG0001750	2	1	1	3	1	1	1	1	1	1	1	1	3	1	1	1	1	0	2
	OG0001751	1	1	2	4	0	1	1	1	2	1	2	1	7	2	1	1	1	1	1
	OG0001752	1	5	3	5	2	2	2	2	3	2	1	2	2	4	2	1	2	2	1
	OG0001753	0	3	2	1	9	0	7	12	6	9	5	3	4	2	14	0	2	0	0
	OG0001754	0	10	9	9	0	3	3	0	0	0	0	0	0	0	0	0	2	23	0
	OG0001755	0	2	1	0	34	6	0	0	23	7	0	3	1	0	1	0	0	1	0
	OG0001756	0	6	0	0	1	2	6	0	0	0	0	0	7	0	13	0	8	1	3
	OG0001757	0	4	4	14	4	7	1	3	1	0	0	0	2	0	9	0	8	15	2
	OG0001758	0	0	3	2	3	0	0	41	2	2	0	2	0	2	0	0	0	0	0
	OG0001759	0	0	0	0	0	41	0	0	0	0	0	0	0	0	0	0	0	35	0
	OG0001760	0	0	16	0	1	1	0	15	0	0	0	0	1	0	0	0	0	0	0
	OG0001761	0	0	60	4	10	1	0	8	0	0	0	0	0	0	1	0	0	0	0
	OG0001763	2	2	3	1	2	2	2	1	2	3	2	2	2	2	4	2	3	1	2
	OG0001764	1	2	3	2	2	1	2	2	1	1	1	1	2	3	4	1	1	1	1
	OG0001765	2	4	2	2	2	1	3	3	2	1	1	2	2	1	2	1	2	1	2
	OG0001766	1	1	1	1	1	2	1	1	1	1	1	1	1	1	1	1	1	1	1
	OG0001767	2	2	3	3	3	2	2	3	2	3	2	1	3	2	2	1	2	2	2
	OG0001768	2	1	2	1	1	2	2	2	1	1	2	2	1	3	2	2	2	3	2
	OG0001769	3	2	2	2	1	2	5	4	2	2	2	3	3	2	2	2	2	2	2
	OG0001770	1	2	2	2	1	2	1	5	1	1	1	1	1	1	1	1	1	2	1
	OG0001771	2	2	0	0	0	1	1	0	0	0	2	0	1	5	2	1	3	1	2
	OG0001772	3	1	1	2	3	1	1	3	0	0	4	1	0	1	1	6	1	1	2
	OG0001773	1	2	2	6	1	1	7	1	1	2	1	1	4	1	1	1	1	5	1
	OG0001774	1	3	1	1	1	1	1	3	1	1	1	1	1	1	3	1	2	1	1
	OG0001775	1	2	1	2	2	3	2	2	4	3	5	2	4	4	2	2	2	1	2
	OG0001776	3	2	3	0	1	1	2	1	1	1	2	1	1	1	1	2	1	2	2
	OG0001777	2	1	3	2	3	0	1	2	1	1	2	1	1	2	1	3	3	0	1
	OG0001778	1	0	1	1	2	1	1	2	2	2	2	0	1	1	2	1	1	2	2
	OG0001779	2	3	2	2	2	2	3	3	3	2	2	2	3	2	4	2	3	0	1
	OG0001780	2	2	2	3	1	2	2	2	2	2	2	2	3	2	2	2	2	1	2
	OG0001781	2	2	2	1	2	2	2	2	2	2	2	2	4	2	2	1	2	2	2
	OG0001782	3	2	1	2	1	1	3	1	1	1	3	3	1	1	1	1	1	4	5
	OG0001783	1	1	1	1	2	1	1	2	1	2	1	1	2	1	1	1	1	2	1
	OG0001784	2	2	3	5	1	2	4	2	2	1	1	1	3	2	2	4	2	2	2
	OG0001785	1	1	1	4	1	1	1	3	2	3	1	3	3	1	2	1	2	1	1
	OG0001786	2	0	1	1	1	0	0	2	2	2	11	0	0	1	0	7	0	0	8
	OG0001787	1	3	1	2	2	1	1	2	1	1	3	2	2	1	4	1	1	1	2
	OG0001788	2	2	10	5	1	1	2	1	1	1	1	2	2	2	1	2	1	1	2
	OG0001789	2	2	1	1	1	1	3	13	3	2	0	1	1	4	3	1	2	3	3
	OG0001790	1	3	2	2	4	2	2	1	2	2	2	1	2	2	3	2	2	2	2
	OG0001791	2	2	1	2	2	2	1	3	1	1	2	3	4	2	2	2	2	2	1
	OG0001792	1	1	5	6	2	1	2	1	1	2	2	2	3	1	4	2	1	1	1
	OG0001793	1	1	1	2	1	1	1	1	1	1	1	1	3	1	1	1	1	1	1
	OG0001794	1	2	2	5	1	5	3	0	1	1	2	9	2	0	1	0	1	3	3
	OG0001795	1	3	3	1	1	1	2	1	1	1	0	1	3	1	4	1	4	1	1
	OG0001796	1	1	1	4	1	1	2	2	1	2	1	1	6	2	2	1	1	3	1
	OG0001797	1	3	3	3	1	1	2	2	1	1	1	1	2	1	3	2	2	1	1
	OG0001798	2	1	1	1	2	1	1	3	1	1	2	1	3	0	2	2	1	1	3
	OG0001799	0	32	1	0	0	4	0	0	0	0	0	0	0	0	15	0	5	0	0
	OG0001800	0	11	0	0	0	26	4	0	0	0	0	0	0	0	20	0	12	0	0
	OG0001801	0	4	0	0	0	0	3	0	0	0	0	0	6	0	2	0	0	65	0
	OG0001802	0	5	4	2	10	8	5	15	6	4	0	3	1	4	5	0	5	5	0
	OG0001803	0	0	13	23	7	2	0	0	1	1	0	0	0	7	1	0	0	0	0
	OG0001804	0	0	37	8	0	0	0	1	0	0	0	26	0	9	0	0	0	0	0
	OG0001805	1	1	2	3	2	0	3	3	2	4	3	1	2	2	2	2	2	1	4
	OG0001806	3	2	3	18	7	1	2	0	2	2	2	1	6	2	3	2	1	4	2
	OG0001807	1	1	1	2	1	1	1	2	2	1	1	1	2	2	1	1	1	0	1
	OG0001808	2	1	2	2	1	3	2	2	3	2	2	2	2	2	2	2	3	4	2
	OG0001809	1	2	2	2	1	3	3	2	1	0	2	1	3	2	2	2	2	1	1
	OG0001810	2	1	1	5	2	1	1	2	1	1	1	1	1	1	1	2	1	2	1
	OG0001811	2	5	3	3	1	4	5	0	4	2	1	3	6	3	7	1	6	4	2
	OG0001812	1	1	1	1	1	1	1	1	2	1	1	1	1	1	2	2	1	1	1
	OG0001813	1	3	3	3	1	2	1	2	1	1	1	2	1	1	1	1	1	2	1
	OG0001814	1	4	1	1	1	2	2	1	1	1	2	2	4	2	1	3	1	1	2
	OG0001815	2	3	2	2	1	1	2	2	3	3	1	2	1	1	3	2	3	1	3
	OG0001816	3	1	0	0	1	4	2	2	1	1	4	2	6	0	5	1	1	1	1
	OG0001817	2	3	1	1	2	1	1	4	2	1	1	2	2	1	1	1	1	2	2
	OG0001818	2	3	3	1	0	1	2	2	1	2	2	2	2	2	1	2	2	0	2
	OG0001819	1	1	1	1	1	1	1	1	1	1	2	1	3	3	2	1	1	1	2
	OG0001820	2	3	3	2	2	2	3	1	1	2	1	1	1	1	3	1	2	1	2
	OG0001821	1	1	1	3	1	1	1	1	1	1	1	1	1	1	1	1	1	1	1
	OG0001822	4	3	2	2	2	5	3	1	2	2	2	2	2	2	3	2	2	2	2
	OG0001823	3	1	2	2	1	1	1	1	1	1	2	1	1	1	3	1	1	0	4
	OG0001824	1	1	6	6	12	1	2	5	0	0	1	1	1	2	2	1	1	1	1
	OG0001825	3	1	1	2	1	1	3	1	1	1	1	1	1	1	1	1	1	1	1
	OG0001826	2	1	2	2	1	1	1	2	3	1	1	1	1	1	2	1	1	1	1
	OG0001827	4	0	1	1	0	3	1	1	2	1	6	1	1	1	0	2	0	4	5
	OG0001828	2	2	1	2	1	1	1	1	1	2	1	1	1	1	1	1	1	3	1
	OG0001829	1	5	4	5	5	4	5	5	5	7	0	5	4	5	4	0	5	6	1
	OG0001830	0	54	0	0	1	0	0	0	0	0	0	0	0	0	10	0	8	0	0
	OG0001831	0	11	2	2	1	8	14	0	1	2	0	1	2	1	16	0	14	2	0
	OG0001832	0	4	60	2	5	0	0	0	0	1	0	0	0	1	1	0	0	3	0
	OG0001833	0	2	4	6	5	17	7	12	5	7	0	1	2	3	4	0	7	0	0
	OG0001834	1	1	1	2	1	1	3	1	2	1	2	1	3	1	2	1	2	1	3
	OG0001835	2	1	2	2	3	1	1	3	3	3	1	3	2	3	1	1	1	2	1
	OG0001836	2	3	3	5	1	2	2	2	2	3	1	1	2	2	2	2	2	2	2
	OG0001837	2	2	2	3	1	5	2	3	2	2	2	1	3	3	2	2	2	1	6
	OG0001838	11	0	0	0	0	0	0	0	0	0	9	0	0	0	0	1	0	0	21
	OG0001839	2	1	3	1	1	1	2	2	6	1	1	1	3	1	1	1	1	2	3
	OG0001840	2	4	2	7	2	1	1	1	1	1	1	2	3	1	2	1	1	2	1
	OG0001841	2	1	1	3	2	1	1	2	1	1	1	2	2	1	1	3	1	1	1
	OG0001842	2	1	1	1	1	1	1	1	1	2	1	1	1	1	1	2	1	2	1
	OG0001843	1	2	2	2	1	1	1	1	2	1	2	1	2	1	1	1	1	1	1
	OG0001844	3	2	2	1	1	2	1	2	1	2	1	1	1	1	1	2	1	1	12
	OG0001845	2	1	2	2	1	1	1	1	1	1	1	1	1	1	1	2	1	1	2
	OG0001846	2	1	1	2	2	1	1	3	3	1	2	1	1	1	2	2	1	0	3
	OG0001847	3	3	1	1	1	2	2	2	1	1	1	2	3	1	1	1	1	1	1
	OG0001848	4	0	0	0	0	0	0	0	0	0	2	0	0	0	0	4	0	0	1
	OG0001849	2	1	1	1	2	2	2	0	2	2	2	2	2	2	1	2	2	1	1
	OG0001850	2	2	2	3	1	2	1	1	1	2	1	1	1	2	1	1	1	1	1
	OG0001851	1	1	1	2	1	16	1	2	1	1	1	1	2	1	2	1	1	1	1
	OG0001852	1	1	1	0	1	1	1	1	1	1	1	1	1	1	2	3	1	1	1
	OG0001853	1	1	3	4	1	2	2	2	1	1	3	4	4	5	1	1	2	4	1
	OG0001854	2	9	0	0	0	13	0	0	0	0	0	0	2	0	9	4	6	0	2
	OG0001855	1	1	1	2	2	2	1	1	0	1	1	1	2	1	1	1	1	1	1
	OG0001856	1	1	2	2	2	2	2	2	5	2	1	1	2	1	3	1	2	2	1
	OG0001857	2	2	3	0	7	2	1	1	1	1	1	2	2	2	1	1	1	4	1
	OG0001858	1	1	1	2	2	1	3	2	1	1	2	0	1	1	2	2	1	3	1
	OG0001859	1	2	2	5	2	1	2	3	1	1	2	3	3	1	3	1	1	2	1
	OG0001860	1	1	2	4	1	4	2	1	1	1	1	1	0	1	1	1	1	3	2
	OG0001861	2	2	2	1	1	0	1	1	2	1	4	2	3	2	1	1	2	1	1
	OG0001862	1	2	2	1	2	1	3	2	3	4	1	2	3	2	2	1	2	1	1
	OG0001863	1	1	1	1	1	2	1	1	1	1	2	1	1	1	1	1	1	1	1
	OG0001864	1	3	3	1	1	1	1	3	2	3	2	1	1	2	2	2	2	1	3
	OG0001865	1	4	1	5	1	3	1	2	1	2	1	1	1	1	1	1	1	1	1
	OG0001866	1	1	6	4	0	1	1	0	0	0	2	0	1	3	1	1	1	1	1
	OG0001867	1	1	2	1	2	2	1	2	0	2	2	2	2	2	1	2	1	1	2
	OG0001868	2	1	1	1	2	1	3	1	1	1	1	1	2	2	2	1	1	2	2
	OG0001869	0	5	1	1	2	2	2	8	5	5	5	2	2	1	10	2	5	4	2
	OG0001870	0	3	7	6	3	10	6	4	2	2	0	2	1	3	2	0	5	7	1
	OG0001871	0	5	1	2	2	1	3	1	1	2	1	1	1	1	4	4	1	1	1
	OG0001872	0	0	1	0	4	0	4	23	27	7	0	0	0	0	5	0	1	3	0
	OG0001874	0	0	0	0	0	0	0	0	0	0	0	37	0	0	0	0	0	0	0
	OG0001875	2	3	1	3	3	1	3	4	1	2	1	1	3	1	1	2	1	1	2
	OG0001876	1	1	1	1	1	1	1	2	1	1	1	3	1	1	1	1	1	1	2
	OG0001877	3	8	1	1	1	3	1	1	3	1	1	1	1	1	3	1	2	3	3
	OG0001878	1	2	1	1	2	1	1	1	3	1	2	2	1	1	1	1	1	3	1
	OG0001879	1	2	1	2	1	1	1	1	6	2	2	3	3	1	2	2	1	2	2
	OG0001880	1	1	3	1	1	2	1	1	1	1	1	1	3	1	2	1	1	1	1
	OG0001881	1	1	2	1	1	2	2	3	1	1	2	1	3	1	4	2	2	2	1
	OG0001882	1	1	2	0	1	1	2	1	1	1	1	1	1	0	1	2	1	0	1
	OG0001883	2	1	2	0	1	1	2	2	1	2	1	0	2	1	2	2	2	1	1
	OG0001884	1	0	0	0	0	2	1	0	0	0	1	0	2	0	0	1	1	0	1
	OG0001885	1	6	1	4	1	2	1	2	2	1	1	1	2	1	1	4	1	3	2
	OG0001886	6	2	1	3	3	3	6	0	3	1	2	1	1	1	5	3	1	5	3
	OG0001887	1	2	2	4	2	1	2	2	3	3	3	3	2	3	2	1	2	2	1
	OG0001888	3	3	1	2	1	2	2	1	1	1	2	1	5	1	3	2	2	1	2
	OG0001889	2	5	1	4	1	1	1	3	2	1	0	2	0	1	2	1	2	2	2
	OG0001890	2	1	1	2	0	1	1	0	0	0	3	1	2	1	1	3	2	1	5
	OG0001891	2	1	2	2	1	1	1	1	2	2	1	1	1	1	1	1	1	1	1
	OG0001892	1	1	1	3	1	2	1	4	3	1	1	2	1	1	1	1	1	2	1
	OG0001893	1	1	1	3	1	1	1	3	1	1	1	2	2	1	1	1	1	1	2
	OG0001894	1	1	1	1	1	1	1	2	1	1	1	1	1	1	1	2	1	1	1
	OG0001895	1	1	1	1	1	1	1	1	9	1	2	2	1	3	1	2	1	1	1
	OG0001896	1	1	1	3	1	1	1	2	2	1	1	1	1	1	1	1	1	1	1
	OG0001897	1	5	1	2	1	1	2	3	1	1	2	1	2	1	4	1	2	2	1
	OG0001898	1	2	2	1	2	1	3	1	1	1	1	1	1	1	1	1	1	1	2
	OG0001899	1	2	4	1	2	2	1	7	2	1	3	1	1	1	3	1	1	1	1
	OG0001900	0	4	5	4	3	7	10	3	4	2	0	4	6	6	9	0	8	2	0
	OG0001901	0	1	1	2	1	2	2	1	1	1	3	1	2	0	2	1	1	1	1
	OG0001902	0	2	0	0	0	7	4	0	0	0	1	0	1	0	6	1	5	2	0
	OG0001903	0	3	13	10	2	4	3	0	4	7	0	4	4	8	2	0	2	1	0
	OG0001904	0	2	0	0	0	1	7	0	0	0	0	0	2	0	3	0	0	0	0
	OG0001905	0	2	2	0	11	1	8	0	18	25	0	0	0	0	0	0	0	0	0
	OG0001906	0	0	1	3	14	0	0	23	21	18	0	0	0	0	0	0	0	0	0
	OG0001907	0	0	0	0	0	0	0	0	0	0	1	0	1	0	0	1	0	0	0
	OG0001908	1	0	0	0	0	0	0	0	0	0	3	0	0	0	0	2	0	0	2
	OG0001909	3	6	3	10	3	4	5	1	1	1	0	1	1	3	6	11	5	3	1
	OG0001910	1	1	5	3	3	1	1	2	1	1	1	5	5	1	1	1	1	0	1
	OG0001911	1	2	3	2	1	1	2	1	1	1	2	2	2	2	1	2	1	1	1
	OG0001912	1	2	2	2	2	1	1	2	3	2	2	2	3	0	3	2	1	2	2
	OG0001913	1	1	1	1	1	1	1	1	1	2	1	1	1	1	3	1	1	1	2
	OG0001914	9	2	2	1	2	2	5	1	2	2	1	2	2	4	2	1	3	2	1
	OG0001915	1	1	2	2	5	1	1	1	2	1	3	1	1	1	2	2	2	1	1
	OG0001916	2	22	5	4	0	0	10	0	0	0	0	1	3	1	11	1	8	0	3
	OG0001917	1	5	5	4	0	3	1	0	0	0	4	3	0	5	5	1	4	3	1
	OG0001918	2	0	1	1	1	2	1	1	1	1	3	1	1	1	1	2	1	0	2
	OG0001919	1	4	2	5	4	1	3	1	1	1	1	1	2	1	3	2	1	1	2
	OG0001920	1	2	1	2	1	1	2	2	1	1	1	1	1	1	1	1	1	2	2
	OG0001921	1	1	12	0	1	1	1	1	31	3	1	1	1	1	1	0	1	1	1
	OG0001922	1	1	1	4	2	1	1	2	1	1	1	2	5	1	3	2	2	5	3
	OG0001923	1	1	2	3	2	2	1	1	2	1	1	1	1	1	3	1	1	1	3
	OG0001924	2	2	4	2	2	2	1	2	1	1	1	2	2	1	1	1	1	1	1
	OG0001925	2	0	2	2	1	2	0	2	1	3	1	2	2	2	2	2	2	2	2
	OG0001926	1	2	1	2	2	1	1	1	2	1	1	1	1	1	18	1	8	1	1
	OG0001927	1	3	2	0	0	1	1	2	2	2	1	1	3	1	2	3	3	1	2
	OG0001928	2	2	2	3	2	2	2	2	2	2	4	2	2	2	2	2	2	2	2
	OG0001929	1	2	1	1	1	1	1	1	1	1	1	3	1	1	2	1	1	1	1
	OG0001930	1	1	1	0	3	1	1	2	2	2	3	1	2	1	1	1	1	1	1
	OG0001931	2	1	2	1	2	2	1	2	1	2	1	2	2	1	1	1	1	2	1
	OG0001932	1	1	2	2	0	1	2	2	2	1	1	1	1	1	1	1	1	2	1
	OG0001933	1	1	4	7	3	2	1	1	1	1	1	1	2	2	1	2	1	4	1
	OG0001934	2	3	1	2	2	1	1	3	2	1	1	3	1	1	1	3	1	1	1
	OG0001935	1	1	2	1	1	1	2	4	2	1	2	1	2	1	1	2	1	1	3
	OG0001936	0	4	9	11	11	8	0	1	15	7	0	0	0	0	1	0	0	9	0
	OG0001937	0	2	1	1	2	2	2	2	1	2	2	1	2	3	3	4	1	1	2
	OG0001938	0	0	2	0	0	1	0	74	0	0	0	0	0	0	0	0	0	0	0
	OG0001939	0	0	0	0	7	5	0	0	14	19	0	0	1	0	0	0	0	2	0
	OG0001940	1	1	1	1	1	2	2	2	1	0	1	1	2	1	2	1	1	1	1
	OG0001941	1	1	1	3	1	1	1	1	1	1	1	1	1	1	1	1	1	0	1
	OG0001942	49	0	0	0	0	5	1	1	0	0	6	0	0	0	0	0	0	3	0
	OG0001943	1	4	4	1	3	3	1	3	1	2	1	1	2	1	4	1	1	1	1
	OG0001944	2	3	1	5	2	1	0	3	1	1	1	1	4	2	1	1	1	1	2
	OG0001945	4	1	1	2	0	1	1	2	1	1	2	1	2	1	1	2	1	1	2
	OG0001946	6	0	0	0	0	0	0	0	0	0	2	0	0	0	0	19	0	0	9
	OG0001947	2	3	4	5	1	1	2	2	1	1	3	1	2	2	2	2	2	1	3
	OG0001948	1	2	1	2	2	1	1	1	3	1	7	1	4	3	1	1	1	1	1
	OG0001949	1	1	3	6	6	2	1	1	1	3	1	2	1	2	2	1	2	1	2
	OG0001950	1	1	2	2	1	1	1	1	1	1	1	1	5	2	3	1	1	1	1
	OG0001951	1	1	2	1	1	1	1	3	1	1	1	1	2	2	0	1	1	1	1
	OG0001952	3	3	1	5	1	1	1	4	1	1	1	2	2	2	1	1	1	3	2
	OG0001953	1	3	0	0	1	1	4	3	1	1	1	0	2	0	3	1	3	0	2
	OG0001954	3	3	1	0	3	1	2	2	3	2	4	1	2	1	2	1	2	1	1
	OG0001955	1	2	5	2	3	2	2	2	2	2	1	3	4	3	2	2	2	2	1
	OG0001956	1	1	2	3	2	2	1	1	1	1	2	1	1	2	1	1	1	1	2
	OG0001957	1	2	8	4	3	3	3	10	3	2	3	3	5	4	3	1	2	1	1
	OG0001958	1	1	2	4	1	2	1	0	2	1	1	4	1	2	1	2	1	1	3
	OG0001959	1	1	1	1	2	1	1	1	2	3	1	1	1	1	1	1	1	2	1
	OG0001960	1	0	1	3	2	1	1	2	3	2	1	3	3	1	2	2	1	2	1
	OG0001961	2	2	3	1	1	0	3	2	1	1	5	1	2	1	4	1	2	0	6
	OG0001962	1	1	2	5	1	1	1	1	1	1	1	2	2	2	1	1	1	1	3
	OG0001963	1	1	2	2	1	1	1	2	2	1	1	1	1	1	1	1	1	3	1
	OG0001964	1	1	2	4	0	1	1	0	0	0	1	1	1	1	1	1	0	2	1
	OG0001965	1	2	0	9	2	1	1	2	4	17	1	3	2	1	1	1	1	0	1
	OG0001966	1	1	1	2	2	1	3	1	1	2	1	1	2	1	0	3	1	1	1
	OG0001967	1	1	1	3	1	1	1	7	2	1	1	2	1	1	1	3	1	2	1
	OG0001968	1	6	1	3	1	1	1	2	5	1	3	1	3	1	3	2	1	2	1
	OG0001969	1	3	2	6	2	1	2	2	3	2	3	3	1	2	2	1	1	0	1
	OG0001970	1	2	1	1	2	1	1	5	1	1	1	1	1	1	2	2	1	1	1
	OG0001971	4	4	1	1	0	1	2	0	0	0	3	1	2	1	3	4	1	1	1
	OG0001972	1	1	3	3	1	1	1	1	3	1	1	2	2	1	3	2	2	1	2
	OG0001973	1	1	1	1	1	1	1	1	0	1	1	1	1	1	1	1	1	0	1
	OG0001974	2	3	2	1	1	1	1	1	2	1	5	1	2	1	1	1	1	3	1
	OG0001975	1	2	2	1	1	1	1	3	1	3	2	2	1	1	1	5	1	1	1
	OG0001976	1	1	1	3	1	1	2	1	1	1	1	1	1	1	1	1	1	1	2
	OG0001977	0	5	8	8	17	9	4	0	4	3	0	0	3	0	1	0	2	12	0
	OG0001978	0	1	1	2	0	1	2	1	1	1	1	2	3	1	1	1	1	2	1
	OG0001979	0	2	5	3	14	7	2	10	6	9	0	1	2	5	3	0	2	4	0
	OG0001980	0	1	0	1	0	0	0	0	0	0	0	1	0	1	4	0	1	0	0
	OG0001981	0	3	1	4	2	4	1	2	2	1	3	1	2	1	3	2	1	1	2
	OG0001982	0	2	6	5	2	2	10	7	12	7	0	3	5	5	4	0	5	0	0
	OG0001983	0	0	1	0	0	0	0	0	0	0	0	0	0	0	0	0	0	0	0
	OG0001984	0	0	0	0	35	0	1	2	0	0	0	0	0	0	0	6	0	0	9
	OG0001985	0	0	0	0	0	0	0	0	0	0	0	44	0	0	0	0	0	0	0
	OG0001986	32	0	9	3	6	0	0	0	22	2	0	0	0	0	0	0	0	0	0
	OG0001987	3	4	1	1	1	1	1	2	1	2	3	1	2	1	1	1	1	1	3
	OG0001988	57	1	0	2	0	0	0	0	0	0	1	1	0	0	0	0	0	0	1
	OG0001989	1	1	1	2	1	1	1	2	1	1	1	1	3	1	1	1	1	1	1
	OG0001990	2	2	1	3	0	2	1	1	2	2	2	2	2	1	2	2	2	1	2
	OG0001991	36	2	0	0	0	0	2	0	0	0	2	20	6	0	2	0	0	0	0
	OG0001992	2	4	3	6	1	1	3	1	0	1	4	2	2	2	5	2	2	0	2
	OG0001993	2	2	3	5	1	2	2	0	6	2	2	2	2	2	2	2	2	3	2
	OG0001994	1	1	1	1	1	1	1	1	2	1	1	1	1	1	2	1	1	0	1
	OG0001995	1	2	5	5	3	2	2	2	4	2	1	3	2	3	3	1	2	1	1
	OG0001996	2	1	2	1	1	1	2	1	3	2	2	3	1	1	2	2	1	1	1
	OG0001997	2	2	3	1	2	2	2	1	2	1	2	3	3	2	2	7	2	2	3
	OG0001998	4	2	3	1	1	1	2	3	1	1	2	2	2	2	2	2	2	0	2
	OG0001999	2	2	3	3	2	2	3	2	3	4	1	3	1	3	2	2	2	1	2
	OG0002000	2	2	2	0	1	1	2	2	1	1	1	2	0	3	1	2	3	1	3
	OG0002001	1	3	3	2	4	2	2	1	1	0	1	4	3	2	3	1	2	0	2
	OG0002002	1	0	3	6	2	2	1	3	2	2	1	1	1	2	3	2	1	3	2
	OG0002003	3	0	3	3	2	1	3	0	5	6	1	2	2	6	1	1	2	0	4
	OG0002004	3	2	2	1	2	1	1	4	2	2	1	3	2	3	1	1	1	2	1
	OG0002005	1	1	2	1	1	1	1	1	1	1	1	1	1	1	1	1	1	1	1
	OG0002006	1	1	0	7	1	1	1	6	1	1	1	1	2	1	1	2	1	1	1
	OG0002007	1	1	3	1	2	1	1	1	2	0	1	1	1	2	1	1	1	1	2
	OG0002008	1	1	4	2	2	1	1	1	1	2	1	1	1	2	2	2	1	2	1
	OG0002009	2	2	4	2	2	2	2	2	3	3	2	3	4	2	2	2	2	0	2
	OG0002010	2	2	1	1	1	1	3	4	2	1	1	1	1	1	1	1	1	3	1
	OG0002011	2	3	3	3	2	2	3	1	2	3	2	3	2	2	2	4	2	2	3
	OG0002012	1	1	1	2	1	1	1	3	1	1	1	2	2	1	1	1	1	1	1
	OG0002013	1	5	5	3	1	4	4	2	2	2	1	4	4	4	6	1	4	0	1
	OG0002014	1	6	2	2	1	3	3	0	4	4	4	0	1	0	4	5	3	0	0
	OG0002015	1	2	2	1	1	1	2	1	1	1	1	1	1	3	1	1	1	1	1
	OG0002016	1	1	1	2	1	1	2	1	2	5	2	1	2	1	2	1	1	2	2
	OG0002017	3	1	1	1	1	1	1	1	2	1	1	1	1	4	1	3	1	1	1
	OG0002018	1	4	0	3	0	2	3	1	1	1	2	1	2	2	2	1	1	2	2
	OG0002019	0	8	11	1	10	31	0	0	0	0	0	0	1	0	6	1	6	0	0
	OG0002020	0	15	0	0	0	21	3	0	0	0	0	0	8	0	18	0	10	0	0
	OG0002021	0	1	4	4	1	1	1	1	3	2	4	1	1	2	1	14	2	2	3
	OG0002022	0	4	1	1	1	2	3	1	1	1	0	1	3	1	33	0	18	1	0
	OG0002023	0	2	2	1	1	4	1	54	2	3	0	2	1	1	1	0	1	0	1
	OG0002024	0	7	0	0	0	5	14	0	0	0	0	0	11	0	21	0	18	1	0
	OG0002025	0	0	1	3	3	0	0	0	1	10	0	4	0	6	0	0	0	6	0
	OG0002026	0	0	0	0	21	0	0	48	0	0	0	1	0	0	0	0	0	0	0
	OG0002027	0	0	0	0	0	1	0	32	0	0	0	0	0	0	0	0	0	0	0
	OG0002028	0	0	0	0	0	1	0	0	0	0	0	0	0	0	0	1	1	0	1
	OG0002029	75	0	0	0	0	0	0	0	0	0	0	0	0	0	0	0	0	0	0
	OG0002030	1	2	3	2	1	1	1	3	1	1	2	2	2	1	1	1	1	1	1
	OG0002031	15	0	0	0	0	0	0	0	0	0	0	0	0	0	0	0	0	0	11
	OG0002032	1	0	3	2	5	3	2	1	1	1	1	1	1	1	1	1	1	1	1
	OG0002033	5	0	0	0	0	11	0	19	0	0	0	0	0	0	0	0	0	5	0
	OG0002034	5	4	1	2	4	2	1	1	1	1	2	1	2	1	1	3	1	2	1
	OG0002035	2	2	2	0	2	1	1	6	1	1	1	0	1	1	1	1	1	1	1
	OG0002036	2	2	1	1	1	1	1	0	1	1	2	5	2	2	1	2	2	1	2
	OG0002037	1	2	3	1	3	1	1	0	1	1	2	1	4	2	2	4	2	1	3
	OG0002038	2	1	2	7	2	2	2	3	3	1	2	1	1	2	1	2	1	1	1
	OG0002039	2	2	5	3	1	2	5	2	0	4	1	2	2	3	3	1	2	0	2
	OG0002040	2	2	2	1	1	1	1	1	1	1	1	2	1	1	1	1	1	1	1
	OG0002041	1	1	1	2	1	1	1	1	2	1	1	1	1	1	1	1	1	1	1
	OG0002042	1	2	3	3	1	1	1	1	1	2	3	2	2	1	1	1	1	1	1
	OG0002043	1	5	1	4	5	1	5	3	4	3	0	3	2	3	6	0	5	1	0
	OG0002044	2	2	2	2	2	1	1	1	1	1	1	2	7	1	1	1	1	2	1
	OG0002045	1	1	2	1	1	1	2	1	1	1	1	1	2	1	1	2	1	1	1
	OG0002046	1	1	2	2	1	1	1	2	2	2	1	1	1	1	2	1	1	2	1
	OG0002047	1	2	1	1	3	1	1	3	2	2	2	1	1	1	1	2	1	1	3
	OG0002048	1	1	1	1	1	1	3	1	1	1	1	1	1	1	1	1	1	2	2
	OG0002049	2	1	2	2	2	2	2	3	3	2	2	4	2	2	2	2	2	2	2
	OG0002050	1	1	1	1	1	1	2	2	1	2	1	1	2	4	1	1	1	0	1
	OG0002051	1	3	2	1	2	3	3	2	2	2	4	2	3	3	3	4	3	0	3
	OG0002052	4	0	1	2	5	0	1	1	1	1	3	2	1	2	0	1	1	0	2
	OG0002053	1	1	1	1	1	1	1	1	3	1	1	2	2	1	1	2	1	4	1
	OG0002054	3	4	3	0	1	1	1	2	5	1	1	1	2	2	2	1	1	1	1
	OG0002055	1	2	1	2	2	1	2	1	2	2	2	2	2	2	3	2	2	1	1
	OG0002056	1	3	2	1	2	1	2	2	3	2	2	2	4	3	3	3	2	2	1
	OG0002057	1	1	1	1	1	1	1	1	1	2	1	1	1	1	2	1	1	1	1
	OG0002058	1	2	2	1	1	2	1	4	1	1	2	2	1	1	8	2	6	1	2
	OG0002059	2	2	1	3	0	1	1	2	1	1	1	1	4	2	3	1	4	4	1
	OG0002060	2	2	3	2	1	1	1	2	1	2	2	1	2	1	2	1	1	1	1
	OG0002061	2	1	1	1	1	1	1	1	1	1	2	2	1	1	2	4	2	1	1
[truncated: 20,572 more rows]
