# Supplementary material for: The genome of the colonial hydroid Hydractinia reveals that their stem cells use a toolkit of evolutionarily shared genes with all animals
Source: Genome Res. 2024 Mar;34(3):498–513. doi: 10.1101/gr.278382.123 (PMC11067881; doi:10.1101/gr.278382.123)
Supplement: Supplement 10 [file Supplemental_Data.zip › Supplemental_Data/Supplemental_Data_S18.sh]

#!cafe
tree (((Apla:415.716935,Skow:415.716935):99.38388,(Lgig:396.377368,Paus:396.377368):118.723447):125.660421,((((Adig:160.723508,(Ofav:107.963607,Pdam:107.963607):52.759901):180.07064,(Epal:241.630023,Nvec:241.630023):99.164125):155.827221,(Dgig:231.523265,Rmue:231.523265):265.098103):73.378631,(((Chem:417.017897,(Hech:19.160593,Hsym:19.160593):397.857303):82.982103,Hmag:500.0):38.878662,(Mvir:466.211854,(Nnom:206.224431,(Aaurb:45.354616,Aaurp:45.354616):160.869814):259.987423):72.666808):31.121338):70.761236);
load -i NoTadh_r8s_gene_counts_sampled_FULL_input.txt -filter -t 12 -l taxon_selection_reports/NoTadh.constrained.FULL.log
lambda -l 0.00107210138773
report taxon_selection_reports/NoTadh.constrained.CAFE.report
