# Supplementary material for: The genome of the colonial hydroid Hydractinia reveals that their stem cells use a toolkit of evolutionarily shared genes with all animals
Source: Genome Res. 2024 Mar;34(3):498–513. doi: 10.1101/gr.278382.123 (PMC11067881; doi:10.1101/gr.278382.123)
Supplement: Supplement 10 [file Supplemental_Data.zip › Supplemental_Data/Supplemental_Data_S21.log]

The Number of families : 22621 ==> 8433
-----------------------------------------------------------
Family information: NoTadh_r8s_gene_counts_sampled_FULL_input.txt
Log: taxon_selection_reports/NoTadh.constrained.FULL.log
Tree: (((Apla:415.717,Skow:415.717):99.3839,(Lgig:396.377,Paus:396.377):118.723):125.66,((((Adig:160.724,(Ofav:107.964,Pdam:107.964):52.7599):180.071,(Epal:241.63,Nvec:241.63):99.1641):155.827,(Dgig:231.523,Rmue:231.523):265.098):73.3786,(((Chem:417.018,(Hech:19.1606,Hsym:19.1606):397.857):82.9821,Hmag:500):38.8787,(Mvir:466.212,(Nnom:206.224,(Aaurb:45.3546,Aaurp:45.3546):160.87):259.987):72.6668):31.1213):70.7612)
The number of families is 8433
Root Family size : 1 ~ 934
Family size : 0 ~ 896
P-value: 0.01
Num of Threads: 12
Num of Random: 1000
Empirical Prior Estimation Result: (15 iterations)
Poisson lambda: 0.600524 & Score: inf
DONE: Lambda Search or setting, for command:
lambda -l 0.00107210138773 
Running Viterbi algorithm....
Report Done
