# Supplementary material for: The genome of the colonial hydroid Hydractinia reveals that their stem cells use a toolkit of evolutionarily shared genes with all animals
Source: Genome Res. 2024 Mar;34(3):498–513. doi: 10.1101/gr.278382.123 (PMC11067881; doi:10.1101/gr.278382.123)
Supplement: Supplement 10 [file Supplemental_Data.zip › Supplemental_Data/Supplemental_Data_S22.log]

The Number of families : 22571 ==> 8391
-----------------------------------------------------------
Family information: NoTadh_r8s_gene_counts_sampled_small_input.txt
Log: taxon_selection_reports/NoTadh.constrained.LAMBDA.log
Tree: (((Apla:415.717,Skow:415.717):99.3839,(Lgig:396.377,Paus:396.377):118.723):125.66,((((Adig:160.724,(Ofav:107.964,Pdam:107.964):52.7599):180.071,(Epal:241.63,Nvec:241.63):99.1641):155.827,(Dgig:231.523,Rmue:231.523):265.098):73.3786,(((Chem:417.018,(Hech:19.1606,Hsym:19.1606):397.857):82.9821,Hmag:500):38.8787,(Mvir:466.212,(Nnom:206.224,(Aaurb:45.3546,Aaurp:45.3546):160.87):259.987):72.6668):31.1213):70.7612)
The number of families is 8391
Root Family size : 1 ~ 124
Family size : 0 ~ 149
P-value: 0.01
Num of Threads: 12
Num of Random: 1000
Empirical Prior Estimation Result: (38 iterations)
Poisson lambda: 1.291377 & Score: 347635.992364
Lambda : 0.00165909241606 & Score: -246355.242733
.Lambda : 0.00174204703686 & Score: -247666.864973
.Lambda : 0.00157613779525 & Score: -245110.891634
.Lambda : 0.00149318317445 & Score: -243958.725846
.Lambda : 0.00132727393284 & Score: -242038.780165
.Lambda : 0.00116136469124 & Score: -240861.896072
.Lambda : 0.00082954620803 & Score: -242614.563900
.Lambda : 0.00149318317445 & Score: -243958.725846
.Lambda : 0.00132727393284 & Score: -242038.780165
.Lambda : 0.00099545544963 & Score: -240833.962180
.Lambda : 0.00082954620803 & Score: -242614.563900
.Lambda : 0.00082954620803 & Score: -242614.563900
.Lambda : 0.00091250082883 & Score: -241441.988994
.Lambda : 0.00107841007044 & Score: -240670.730441
.Lambda : 0.00116136469124 & Score: -240861.896072
.Lambda : 0.00111988738084 & Score: -240726.896084
.Lambda : 0.00103693276003 & Score: -240703.115729
.Lambda : 0.00111988738084 & Score: -240726.896084
.Lambda : 0.00109914872564 & Score: -240688.327514
.Lambda : 0.00105767141524 & Score: -240675.230647
.Lambda : 0.00109914872564 & Score: -240688.327514
.Lambda : 0.00108877939804 & Score: -240676.854214
.Lambda : 0.00106804074284 & Score: -240670.124315
.Lambda : 0.00105767141524 & Score: -240675.230647
.Lambda : 0.00106285607904 & Score: -240671.958126
.Lambda : 0.00107322540664 & Score: -240669.722743
.Lambda : 0.00107841007044 & Score: -240670.730441
.Lambda : 0.00107581773854 & Score: -240670.053771
.Lambda : 0.00107063307474 & Score: -240669.746787
.Lambda : 0.00107581773854 & Score: -240670.053771
.Lambda : 0.00107452157259 & Score: -240669.844310
.Lambda : 0.00107192924069 & Score: -240669.690162
.Lambda : 0.00107063307474 & Score: -240669.746787
.Lambda : 0.00107128115771 & Score: -240669.707214
.Lambda : 0.00107257732366 & Score: -240669.695549
.Lambda : 0.00107128115771 & Score: -240669.707214
.Lambda : 0.00107160519920 & Score: -240669.695875
.Lambda : 0.00107225328217 & Score: -240669.690069
.Lambda : 0.00107257732366 & Score: -240669.695549
.Lambda : 0.00107241530292 & Score: -240669.692128
.Lambda : 0.00107209126143 & Score: -240669.689413
.Lambda : 0.00107192924069 & Score: -240669.690162
.Lambda : 0.00107201025106 & Score: -240669.689612
.Lambda : 0.00107217227180 & Score: -240669.689565
.Lambda : 0.00107201025106 & Score: -240669.689612
.Lambda : 0.00107205075624 & Score: -240669.689468
.Lambda : 0.00107213176662 & Score: -240669.689445
.Lambda : 0.00107205075624 & Score: -240669.689468
.Lambda : 0.00107207100884 & Score: -240669.689430
.Lambda : 0.00107211151402 & Score: -240669.689418
.Lambda : 0.00107207100884 & Score: -240669.689430
.Lambda : 0.00107208113513 & Score: -240669.689418
.Lambda : 0.00107210138773 & Score: -240669.689413
.
Lambda Search Result: 26
Lambda : 0.00107210138773 & Score: 240669.689413
DONE: Lambda Search or setting, for command:
lambda -s 
Running Viterbi algorithm....
Report Done
