# Supplementary material for: The genome of the colonial hydroid Hydractinia reveals that their stem cells use a toolkit of evolutionarily shared genes with all animals
Source: Genome Res. 2024 Mar;34(3):498–513. doi: 10.1101/gr.278382.123 (PMC11067881; doi:10.1101/gr.278382.123)
Supplement: Supplement 10 [file Supplemental_Data.zip › Supplemental_Data/Supplemental_Data_S23.cafe]

Tree:(((Apla:415.717,Skow:415.717):99.3839,(Lgig:396.377,Paus:396.377):118.723):125.66,((((Adig:160.724,(Ofav:107.964,Pdam:107.964):52.7599):180.071,(Epal:241.63,Nvec:241.63):99.1641):155.827,(Dgig:231.523,Rmue:231.523):265.098):73.3786,(((Chem:417.018,(Hech:19.1606,Hsym:19.1606):397.857):82.9821,Hmag:500):38.8787,(Mvir:466.212,(Nnom:206.224,(Aaurb:45.3546,Aaurp:45.3546):160.87):259.987):72.6668):31.1213):70.7612)
Lambda:	0.0010721
# IDs of nodes:(((Apla<0>,Skow<2>)<1>,(Lgig<4>,Paus<6>)<5>)<3>,((((Adig<8>,(Ofav<10>,Pdam<12>)<11>)<9>,(Epal<14>,Nvec<16>)<15>)<13>,(Dgig<18>,Rmue<20>)<19>)<17>,(((Chem<22>,(Hech<24>,Hsym<26>)<25>)<23>,Hmag<28>)<27>,(Mvir<30>,(Nnom<32>,(Aaurb<34>,Aaurp<36>)<35>)<33>)<31>)<29>)<21>)<7>
# Output format for: ' Average Expansion', 'Expansions', 'No Change', 'Contractions', and 'Branch-specific P-values' = (node ID, node ID): (0,2) (1,5) (4,6) (3,21) (8,11) (10,12) (9,15) (14,16) (13,19) (18,20) (17,29) (22,25) (24,26) (23,28) (27,31) (30,33) (32,35) (34,36) 
# Output format for 'Branch cutting P-values' and 'Likelihood Ratio Test': (0, 1, 2, 3, 4, 5, 6, 7, 8, 9, 10, 11, 12, 13, 14, 15, 16, 17, 18, 19, 20, 21, 22, 23, 24, 25, 26, 27, 28, 29, 30, 31, 32, 33, 34, 35, 36)
Average Expansion:	(0.215826,0.29198)	(-0.0359909,-0.0687642)	(0.160767,0.162317)	(-0.000715052,-0.00548206)	(0.256584,0.00726969)	(0.311405,-0.155881)	(0.14015,0.0209749)	(0.160529,0.187939)	(0.109641,-0.0716244)	(0.31641,-0.0317006)	(-0.0213324,-0.106781)	(0.150161,0.172566)	(0.237874,-0.0564891)	(0.00381361,0.33524)	(-0.0628054,-0.0547015)	(0.0166845,0.0585151)	(-0.0222858,0.18496)	(0.0982005,0.174949)
Expansion :	(1152,1439)	(221,233)	(1165,1451)	(366,108)	(1645,246)	(1514,254)	(870,409)	(1072,1730)	(624,463)	(1188,993)	(220,65)	(1095,986)	(1445,782)	(156,1570)	(94,65)	(1149,808)	(772,883)	(1137,1856)
nRemain :	(5852,5858)	(7438,7324)	(5902,5761)	(7672,8121)	(5706,7859)	(6473,7009)	(7016,7575)	(6512,5602)	(7379,6489)	(6563,5685)	(7605,7388)	(5902,6633)	(6366,6648)	(7955,5179)	(7601,7836)	(5840,6945)	(6604,7239)	(6371,5141)
nDecrease :	(1387,1094)	(732,834)	(1324,1179)	(353,162)	(1040,286)	(404,1128)	(505,407)	(807,1059)	(388,1439)	(640,1713)	(566,938)	(1394,772)	(580,961)	(280,1642)	(696,490)	(1402,638)	(1015,269)	(883,1394)
'ID'	'Newick'	'Family-wide P-value'	'Viterbi P-values'	'cut P-value'	'Likelihood Ratio'
OG0000006	(((Apla_40:415.717,Skow_44:415.717)_41:99.3839,(Lgig_45:396.377,Paus_34:396.377)_40:118.723)_41:125.66,((((Adig_52:160.724,(Ofav_85:107.964,Pdam_66:107.964)_69:52.7599)_63:180.071,(Epal_87:241.63,Nvec_65:241.63)_66:99.1641)_58:155.827,(Dgig_24:231.523,Rmue_16:231.523)_26:265.098)_43:73.3786,(((Chem_73:417.018,(Hech_35:19.1606,Hsym_36:19.1606)_36:397.857)_45:82.9821,Hmag_21:500)_42:38.8787,(Mvir_43:466.212,(Nnom_34:206.224,(Aaurb_51:45.3546,Aaurp_44:45.3546)_46:160.87)_41:259.987)_42:72.6668)_42:31.1213)_42:70.7612)_42	0.001	((0.96678,0.532173),(0.931375,0.813955),(0.365041,0.32129),(0.821374,0.918831),(0.0161153,0.0323777),(0.000189875,0.487078),(0.26548,0.0283723),(0.000804075,0.897345),(0.000246313,0.000278875),(0.622056,0.00322703),(0.620611,0.873399),(7.98476e-05,0.155845),(0.516597,0.813778),(0.229791,0.00056084),(0.887213,0.920021),(0.785608,0.875733),(0.112504,0.160687),(0.0276866,0.400225))	
OG0000007	(((Apla_76:415.717,Skow_93:415.717)_63:99.3839,(Lgig_37:396.377,Paus_26:396.377)_44:118.723)_53:125.66,((((Adig_76:160.724,(Ofav_98:107.964,Pdam_87:107.964)_87:52.7599)_83:180.071,(Epal_86:241.63,Nvec_98:241.63)_82:99.1641)_75:155.827,(Dgig_92:231.523,Rmue_20:231.523)_54:265.098)_57:73.3786,(((Chem_43:417.018,(Hech_27:19.1606,Hsym_30:19.1606)_29:397.857)_44:82.9821,Hmag_52:500)_47:38.8787,(Mvir_29:466.212,(Nnom_37:206.224,(Aaurb_43:45.3546,Aaurp_40:45.3546)_41:160.87)_40:259.987)_44:72.6668)_48:31.1213)_51:70.7612)_52	0.001	((0.0880133,0.000227441),(0.00433827,0.0124953),(0.267221,0.00132048),(0.735616,0.786006),(0.205131,0.162596),(0.0167843,0.955076),(0.124975,0.0913963),(0.512489,0.0157681),(0.000111866,0.627386),(4.60385e-10,2.41593e-13),(0.0438042,0.13727),(0.968021,0.0101658),(0.0567071,0.252618),(0.335472,0.41526),(0.699065,0.168058),(0.0174419,0.445619),(0.510057,0.73345),(0.25511,0.700543))	
OG0000008	(((Apla_46:415.717,Skow_55:415.717)_47:99.3839,(Lgig_56:396.377,Paus_43:396.377)_46:118.723)_45:125.66,((((Adig_55:160.724,(Ofav_75:107.964,Pdam_68:107.964)_67:52.7599)_63:180.071,(Epal_63:241.63,Nvec_77:241.63)_63:99.1641)_57:155.827,(Dgig_41:231.523,Rmue_29:231.523)_37:265.098)_43:73.3786,(((Chem_30:417.018,(Hech_25:19.1606,Hsym_27:19.1606)_26:397.857)_33:82.9821,Hmag_17:500)_35:38.8787,(Mvir_34:466.212,(Nnom_38:206.224,(Aaurb_39:45.3546,Aaurp_39:45.3546)_39:160.87)_38:259.987)_37:72.6668)_37:31.1213)_39:70.7612)_41	0.001	((0.968996,0.200046),(0.462531,0.708237),(0.100029,0.717327),(0.198427,0.475302),(0.0958078,0.110678),(0.0489785,0.748073),(0.181714,0.0991636),(0.96493,0.0162511),(0.000613911,0.242757),(0.317879,0.0543741),(0.088179,0.271978),(0.676304,0.200225),(0.442089,0.23143),(0.475026,0.000997481),(0.307484,0.914517),(0.709235,0.781253),(0.950989,0.726673),(0.893,0.893))	
OG0000011	(((Apla_33:415.717,Skow_76:415.717)_43:99.3839,(Lgig_39:396.377,Paus_33:396.377)_38:118.723)_39:125.66,((((Adig_47:160.724,(Ofav_77:107.964,Pdam_55:107.964)_59:52.7599)_54:180.071,(Epal_45:241.63,Nvec_52:241.63)_46:99.1641)_45:155.827,(Dgig_29:231.523,Rmue_26:231.523)_30:265.098)_36:73.3786,(((Chem_28:417.018,(Hech_24:19.1606,Hsym_27:19.1606)_26:397.857)_30:82.9821,Hmag_23:500)_31:38.8787,(Mvir_26:466.212,(Nnom_25:206.224,(Aaurb_29:45.3546,Aaurp_37:45.3546)_32:160.87)_29:259.987)_31:72.6668)_32:31.1213)_34:70.7612)_36	0.001	((0.113754,4.69668e-06),(0.139914,0.809232),(0.756329,0.400416),(0.292209,0.445698),(0.116847,0.0555571),(7.69922e-06,0.306005),(0.0363203,0.682456),(0.876942,0.198287),(0.0123375,0.201669),(0.844153,0.32722),(0.324522,0.240515),(0.807596,0.51697),(0.0476068,0.23143),(0.743809,0.175839),(0.632299,0.731156),(0.441433,0.670516),(0.291439,0.298991),(0.120623,0.0100848))	
OG0000014	(((Apla_55:415.717,Skow_43:415.717)_41:99.3839,(Lgig_23:396.377,Paus_20:396.377)_31:118.723)_38:125.66,((((Adig_82:160.724,(Ofav_87:107.964,Pdam_74:107.964)_77:52.7599)_74:180.071,(Epal_66:241.63,Nvec_44:241.63)_56:99.1641)_57:155.827,(Dgig_90:231.523,Rmue_30:231.523)_53:265.098)_47:73.3786,(((Chem_29:417.018,(Hech_34:19.1606,Hsym_29:19.1606)_32:397.857)_37:82.9821,Hmag_64:500)_40:38.8787,(Mvir_24:466.212,(Nnom_27:206.224,(Aaurb_29:45.3546,Aaurp_28:45.3546)_29:160.87)_30:259.987)_36:72.6668)_40:31.1213)_41:70.7612)_40	0.001	((0.022785,0.646748),(0.249973,0.0209561),(0.12905,0.0282314),(0.589482,0.604073),(0.101718,0.256131),(0.0211369,0.510801),(0.000644085,0.827882),(0.0699075,0.023103),(0.0143593,0.224679),(9.58343e-10,1.07419e-06),(0.0255393,0.640568),(0.175646,0.394649),(0.066025,0.0117545),(0.296485,0.000926723),(0.884089,0.132143),(0.040539,0.196589),(0.446064,0.812906),(0.873585,0.644546))	
OG0000015	(((Apla_51:415.717,Skow_28:415.717)_29:99.3839,(Lgig_19:396.377,Paus_17:396.377)_22:118.723)_25:125.66,((((Adig_25:160.724,(Ofav_50:107.964,Pdam_32:107.964)_36:52.7599)_33:180.071,(Epal_42:241.63,Nvec_32:241.63)_33:99.1641)_31:155.827,(Dgig_34:231.523,Rmue_23:231.523)_27:265.098)_25:73.3786,(((Chem_21:417.018,(Hech_15:19.1606,Hsym_13:19.1606)_14:397.857)_19:82.9821,Hmag_11:500)_20:38.8787,(Mvir_6:466.212,(Nnom_35:206.224,(Aaurb_23:45.3546,Aaurp_21:45.3546)_22:160.87)_25:259.987)_20:72.6668)_21:31.1213)_22:70.7612)_23	0.001	((0.000182911,0.960405),(0.1053,0.270385),(0.598695,0.267383),(0.358638,0.678695),(0.0153239,0.0951147),(1.55642e-05,0.190747),(0.511218,0.375085),(0.0344049,0.854564),(0.0473175,0.546446),(0.0650173,0.301554),(0.085415,0.515025),(0.499055,0.23278),(0.134453,0.302365),(0.681202,0.0444701),(0.548878,0.668426),(0.000221726,0.113961),(0.00616945,0.343137),(0.379409,0.592906))	
OG0000016	(((Apla_15:415.717,Skow_44:415.717)_25:99.3839,(Lgig_46:396.377,Paus_14:396.377)_25:118.723)_24:125.66,((((Adig_23:160.724,(Ofav_31:107.964,Pdam_19:107.964)_24:52.7599)_24:180.071,(Epal_20:241.63,Nvec_38:241.63)_26:99.1641)_24:155.827,(Dgig_16:231.523,Rmue_16:231.523)_17:265.098)_21:73.3786,(((Chem_19:417.018,(Hech_23:19.1606,Hsym_22:19.1606)_22:397.857)_21:82.9821,Hmag_14:500)_21:38.8787,(Mvir_25:466.212,(Nnom_16:206.224,(Aaurb_24:45.3546,Aaurp_20:45.3546)_22:160.87)_20:259.987)_21:72.6668)_21:31.1213)_21:70.7612)_22	0.001	((0.0295516,0.000442109),(0.571878,0.605353),(9.74913e-05,0.0109526),(0.347848,0.671515),(0.790678,0.870288),(0.00541897,0.0283587),(0.933612,0.313201),(0.116046,0.00250948),(0.215318,0.273387),(0.792378,0.792378),(0.884696,0.808165),(0.770172,0.675064),(0.201301,0.752892),(0.89193,0.15087),(0.830459,0.883797),(0.348417,0.823759),(0.204052,0.383671),(0.129615,0.226224))	
OG0000017	(((Apla_83:415.717,Skow_69:415.717)_52:99.3839,(Lgig_40:396.377,Paus_34:396.377)_39:118.723)_41:125.66,((((Adig_16:160.724,(Ofav_30:107.964,Pdam_25:107.964)_26:52.7599)_25:180.071,(Epal_37:241.63,Nvec_40:241.63)_33:99.1641)_29:155.827,(Dgig_28:231.523,Rmue_13:231.523)_22:265.098)_26:73.3786,(((Chem_30:417.018,(Hech_17:19.1606,Hsym_11:19.1606)_15:397.857)_23:82.9821,Hmag_21:500)_24:38.8787,(Mvir_9:466.212,(Nnom_11:206.224,(Aaurb_16:45.3546,Aaurp_18:45.3546)_17:160.87)_16:259.987)_20:72.6668)_24:31.1213)_26:70.7612)_31	0.001	((5.29958e-05,0.0168689),(0.000482716,0.583301),(0.759418,0.406589),(0.00113977,0.0182947),(0.00130312,0.442468),(0.0845245,0.754655),(0.259376,0.0892114),(0.300209,0.0793593),(0.265135,0.325382),(0.0814936,0.00376911),(0.897523,0.183456),(0.107574,0.061411),(0.0444709,9.86964e-05),(0.708907,0.653485),(0.843672,0.0323643),(0.00629159,0.256262),(0.0500397,0.585325),(0.539276,0.320227))	
OG0000018	(((Apla_54:415.717,Skow_57:415.717)_47:99.3839,(Lgig_38:396.377,Paus_63:396.377)_46:118.723)_44:125.66,((((Adig_24:160.724,(Ofav_38:107.964,Pdam_24:107.964)_31:52.7599)_31:180.071,(Epal_68:241.63,Nvec_62:241.63)_51:99.1641)_40:155.827,(Dgig_34:231.523,Rmue_19:231.523)_29:265.098)_35:73.3786,(((Chem_29:417.018,(Hech_30:19.1606,Hsym_25:19.1606)_28:397.857)_30:82.9821,Hmag_16:500)_31:38.8787,(Mvir_30:466.212,(Nnom_19:206.224,(Aaurb_33:45.3546,Aaurp_33:45.3546)_32:160.87)_27:259.987)_31:72.6668)_32:31.1213)_34:70.7612)_37	0.001	((0.260034,0.111783),(0.284832,0.496331),(0.213007,0.00938387),(0.0333997,0.240735),(0.0275459,0.887855),(0.0130012,0.00801607),(0.0193745,0.000422504),(0.00171691,0.0364411),(0.123647,0.19535),(0.164153,0.00515822),(0.581047,0.240515),(0.961172,0.802967),(0.111471,0.00845191),(0.743809,0.00486118),(0.632299,0.731156),(0.963834,0.362706),(0.0178734,0.0856958),(0.466246,0.466246))	
OG0000019	(((Apla_30:415.717,Skow_63:415.717)_40:99.3839,(Lgig_48:396.377,Paus_39:396.377)_40:118.723)_38:125.66,((((Adig_39:160.724,(Ofav_45:107.964,Pdam_36:107.964)_40:52.7599)_40:180.071,(Epal_46:241.63,Nvec_49:241.63)_43:99.1641)_39:155.827,(Dgig_36:231.523,Rmue_23:231.523)_30:265.098)_33:73.3786,(((Chem_29:417.018,(Hech_22:19.1606,Hsym_19:19.1606)_21:397.857)_28:82.9821,Hmag_15:500)_29:38.8787,(Mvir_28:466.212,(Nnom_38:206.224,(Aaurb_27:45.3546,Aaurp_35:45.3546)_31:160.87)_33:259.987)_31:72.6668)_31:31.1213)_32:70.7612)_34	0.001	((0.101109,0.000553084),(0.42353,0.463712),(0.15497,0.96558),(0.158529,0.432428),(0.838088,0.902456),(0.0847225,0.214183),(0.745193,0.139914),(0.487916,0.183349),(0.0832051,0.522265),(0.10456,0.0605167),(0.569094,0.59416),(0.72391,0.164165),(0.193426,0.0333312),(0.735137,0.00626446),(0.265726,0.9061),(0.68331,0.5845),(0.167567,0.599305),(0.0193056,0.0353833))	
OG0000020	(((Apla_37:415.717,Skow_25:415.717)_29:99.3839,(Lgig_41:396.377,Paus_24:396.377)_30:118.723)_29:125.66,((((Adig_33:160.724,(Ofav_22:107.964,Pdam_19:107.964)_23:52.7599)_26:180.071,(Epal_28:241.63,Nvec_40:241.63)_30:99.1641)_28:155.827,(Dgig_29:231.523,Rmue_18:231.523)_24:265.098)_27:73.3786,(((Chem_22:417.018,(Hech_38:19.1606,Hsym_30:19.1606)_33:397.857)_27:82.9821,Hmag_27:500)_27:38.8787,(Mvir_26:466.212,(Nnom_25:206.224,(Aaurb_29:45.3546,Aaurp_28:45.3546)_28:160.87)_27:259.987)_27:72.6668)_27:31.1213)_27:70.7612)_28	0.001	((0.102666,0.518894),(0.917841,0.63931),(0.0328319,0.251412),(0.643094,0.708658),(0.0250909,0.0639131),(0.739116,0.0679303),(0.590358,0.350504),(0.653725,0.0139134),(0.672229,0.478693),(0.126681,0.0705295),(0.899602,0.835298),(0.329929,0.189018),(0.000534442,0.0126615),(0.905705,0.887922),(0.854374,0.898847),(0.961196,0.948139),(0.608434,0.677187),(0.435599,0.870994))	
OG0000024	(((Apla_23:415.717,Skow_27:415.717)_33:99.3839,(Lgig_28:396.377,Paus_63:396.377)_39:118.723)_37:125.66,((((Adig_41:160.724,(Ofav_67:107.964,Pdam_43:107.964)_51:52.7599)_49:180.071,(Epal_51:241.63,Nvec_71:241.63)_54:99.1641)_49:155.827,(Dgig_44:231.523,Rmue_13:231.523)_32:265.098)_41:73.3786,(((Chem_60:417.018,(Hech_43:19.1606,Hsym_38:19.1606)_41:397.857)_44:82.9821,Hmag_56:500)_42:38.8787,(Mvir_33:466.212,(Nnom_21:206.224,(Aaurb_41:45.3546,Aaurp_26:45.3546)_32:160.87)_30:259.987)_37:72.6668)_40:31.1213)_40:70.7612)_39	0.001	((0.0578747,0.28561),(0.179996,0.45765),(0.0501521,0.000181591),(0.58467,0.599339),(0.0450407,0.331441),(2.09093e-05,0.0171223),(0.953852,0.104554),(0.600845,0.00227632),(0.0366031,0.0554515),(0.00517879,1.18225e-07),(0.611766,0.86977),(0.0150134,0.711534),(0.0946659,0.0209866),(0.403034,0.0398084),(0.212026,0.265577),(0.590256,0.135495),(0.0118904,0.478437),(1.5035e-05,0.00111011))	
OG0000025	(((Apla_33:415.717,Skow_41:415.717)_33:99.3839,(Lgig_28:396.377,Paus_33:396.377)_31:118.723)_31:125.66,((((Adig_27:160.724,(Ofav_51:107.964,Pdam_34:107.964)_38:52.7599)_36:180.071,(Epal_68:241.63,Nvec_42:241.63)_45:99.1641)_38:155.827,(Dgig_22:231.523,Rmue_14:231.523)_21:265.098)_30:73.3786,(((Chem_34:417.018,(Hech_36:19.1606,Hsym_35:19.1606)_35:397.857)_30:82.9821,Hmag_13:500)_28:38.8787,(Mvir_10:466.212,(Nnom_40:206.224,(Aaurb_30:45.3546,Aaurp_41:45.3546)_35:160.87)_34:259.987)_27:72.6668)_28:31.1213)_29:70.7612)_30	0.001	((0.888961,0.125928),(0.375085,0.927599),(0.658419,0.588904),(0.654713,0.718498),(0.00936963,0.25823),(7.96289e-05,0.202662),(0.644909,0.0191178),(1.73017e-05,0.566212),(0.0152441,0.0255498),(0.69442,0.0256014),(0.549127,0.574342),(0.408498,0.295311),(0.291564,0.810584),(0.305494,0.00230525),(0.857501,0.712661),(0.000169713,0.0810391),(0.106611,0.711411),(0.00700549,0.00326623))	
OG0000026	(((Apla_63:415.717,Skow_31:415.717)_35:99.3839,(Lgig_15:396.377,Paus_17:396.377)_25:118.723)_31:125.66,((((Adig_42:160.724,(Ofav_59:107.964,Pdam_56:107.964)_53:52.7599)_48:180.071,(Epal_41:241.63,Nvec_30:241.63)_38:99.1641)_40:155.827,(Dgig_75:231.523,Rmue_22:231.523)_41:265.098)_36:73.3786,(((Chem_30:417.018,(Hech_35:19.1606,Hsym_32:19.1606)_33:397.857)_32:82.9821,Hmag_44:500)_32:38.8787,(Mvir_21:466.212,(Nnom_14:206.224,(Aaurb_24:45.3546,Aaurp_31:45.3546)_26:160.87)_23:259.987)_29:72.6668)_32:31.1213)_33:70.7612)_32	0.001	((1.30769e-05,0.557559),(0.0994963,0.0277259),(0.0260738,0.072478),(0.795274,0.560741),(0.155899,0.043112),(0.0999519,0.348519),(0.0491005,0.543896),(0.460288,0.0629328),(0.217158,0.243183),(4.65656e-10,4.94769e-06),(0.153373,0.600196),(0.813691,0.735238),(0.0691492,0.497037),(0.913842,0.0438817),(0.868288,0.214042),(0.147264,0.150415),(0.00280983,0.243514),(0.263935,0.0051968))	
OG0000027	(((Apla_13:415.717,Skow_32:415.717)_25:99.3839,(Lgig_32:396.377,Paus_28:396.377)_27:118.723)_26:125.66,((((Adig_34:160.724,(Ofav_35:107.964,Pdam_29:107.964)_32:52.7599)_32:180.071,(Epal_28:241.63,Nvec_34:241.63)_30:99.1641)_29:155.827,(Dgig_17:231.523,Rmue_19:231.523)_20:265.098)_26:73.3786,(((Chem_29:417.018,(Hech_21:19.1606,Hsym_23:19.1606)_22:397.857)_26:82.9821,Hmag_20:500)_26:38.8787,(Mvir_28:466.212,(Nnom_33:206.224,(Aaurb_31:45.3546,Aaurp_36:45.3546)_33:160.87)_31:259.987)_27:72.6668)_26:31.1213)_26:70.7612)_26	0.048	((-,-),(-,-),(-,-),(-,-),(-,-),(-,-),(-,-),(-,-),(-,-),(-,-),(-,-),(-,-),(-,-),(-,-),(-,-),(-,-),(-,-),(-,-))	
OG0000029	(((Apla_31:415.717,Skow_72:415.717)_38:99.3839,(Lgig_39:396.377,Paus_38:396.377)_36:118.723)_34:125.66,((((Adig_16:160.724,(Ofav_38:107.964,Pdam_23:107.964)_26:52.7599)_24:180.071,(Epal_26:241.63,Nvec_30:241.63)_26:99.1641)_24:155.827,(Dgig_9:231.523,Rmue_9:231.523)_12:265.098)_22:73.3786,(((Chem_24:417.018,(Hech_18:19.1606,Hsym_18:19.1606)_18:397.857)_22:82.9821,Hmag_19:500)_23:38.8787,(Mvir_23:466.212,(Nnom_15:206.224,(Aaurb_23:45.3546,Aaurp_23:45.3546)_23:160.87)_20:259.987)_22:72.6668)_23:31.1213)_23:70.7612)_27	0.001	((0.243187,8.12118e-07),(0.114856,0.438193),(0.494779,0.616389),(0.0136776,0.0397091),(0.00503246,0.171018),(2.15086e-05,0.256725),(0.933612,0.313201),(0.945152,0.242798),(0.399084,0.00279547),(0.252829,0.252829),(0.685227,0.818424),(0.53049,0.381661),(0.726473,0.726473),(0.702661,0.507765),(0.839585,0.683095),(0.705283,0.612364),(0.109895,0.211344),(0.855146,0.855146))	
OG0000030	(((Apla_6:415.717,Skow_38:415.717)_20:99.3839,(Lgig_4:396.377,Paus_12:396.377)_15:118.723)_20:125.66,((((Adig_51:160.724,(Ofav_85:107.964,Pdam_46:107.964)_56:52.7599)_52:180.071,(Epal_42:241.63,Nvec_25:241.63)_36:99.1641)_38:155.827,(Dgig_41:231.523,Rmue_12:231.523)_28:265.098)_32:73.3786,(((Chem_86:417.018,(Hech_87:19.1606,Hsym_49:19.1606)_64:397.857)_47:82.9821,Hmag_40:500)_37:38.8787,(Mvir_16:466.212,(Nnom_14:206.224,(Aaurb_16:45.3546,Aaurp_24:45.3546)_20:160.87)_20:259.987)_27:72.6668)_32:31.1213)_31:70.7612)_27	0.001	((0.000100606,0.000235725),(0.899892,0.0226616),(0.000291121,0.522292),(0.00848107,0.0660298),(0.858066,0.0808635),(1.39653e-11,0.0049106),(0.000709449,0.533303),(0.146085,0.00698878),(0.0786124,0.375857),(0.0012594,2.88894e-06),(0.56273,0.373427),(3.13501e-07,0.0102486),(3.36009e-20,5.42309e-13),(0.000309679,0.548478),(0.00593343,0.021552),(0.029934,0.0614687),(0.0368473,0.922445),(0.00553501,0.0118091))	
OG0000031	(((Apla_25:415.717,Skow_40:415.717)_28:99.3839,(Lgig_30:396.377,Paus_19:396.377)_25:118.723)_26:125.66,((((Adig_28:160.724,(Ofav_36:107.964,Pdam_34:107.964)_33:52.7599)_31:180.071,(Epal_31:241.63,Nvec_34:241.63)_30:99.1641)_29:155.827,(Dgig_24:231.523,Rmue_22:231.523)_24:265.098)_25:73.3786,(((Chem_19:417.018,(Hech_18:19.1606,Hsym_13:19.1606)_16:397.857)_21:82.9821,Hmag_15:500)_22:38.8787,(Mvir_28:466.212,(Nnom_20:206.224,(Aaurb_26:45.3546,Aaurp_32:45.3546)_28:160.87)_24:259.987)_24:72.6668)_23:31.1213)_24:70.7612)_25	0.002	((0.649165,0.0241383),(0.332557,0.766227),(0.25039,0.208561),(0.623251,0.691751),(0.395027,0.224369),(0.235041,0.644813),(0.496749,0.608213),(0.748678,0.277069),(0.139784,0.840452),(0.941616,0.607609),(0.508896,0.534236),(0.770172,0.25672),(0.0492908,0.00188715),(0.695996,0.160592),(0.568058,0.496523),(0.327536,0.944943),(0.246095,0.137963),(0.281233,0.0279692))	
OG0000032	(((Apla_65:415.717,Skow_63:415.717)_47:99.3839,(Lgig_45:396.377,Paus_35:396.377)_39:118.723)_39:125.66,((((Adig_37:160.724,(Ofav_56:107.964,Pdam_51:107.964)_49:52.7599)_44:180.071,(Epal_45:241.63,Nvec_52:241.63)_43:99.1641)_38:155.827,(Dgig_26:231.523,Rmue_5:231.523)_19:265.098)_26:73.3786,(((Chem_10:417.018,(Hech_5:19.1606,Hsym_9:19.1606)_8:397.857)_14:82.9821,Hmag_4:500)_17:38.8787,(Mvir_18:466.212,(Nnom_20:206.224,(Aaurb_13:45.3546,Aaurp_13:45.3546)_13:160.87)_17:259.987)_19:72.6668)_20:31.1213)_24:70.7612)_29	0.001	((0.0077193,0.0183281),(0.00828467,0.935682),(0.274751,0.569875),(0.00138904,0.0151292),(0.0629506,0.0352837),(0.0453336,0.498596),(0.102823,0.0957119),(0.63099,0.063438),(0.00024753,0.0595364),(0.0285454,3.88382e-07),(0.242286,0.00309081),(0.282226,0.0689116),(0.000232138,0.0788843),(0.0672989,0.000271311),(0.019574,0.660288),(0.953543,0.584936),(0.230789,0.120774),(0.795584,0.795584))	
OG0000033	(((Apla_36:415.717,Skow_20:415.717)_24:99.3839,(Lgig_18:396.377,Paus_10:396.377)_19:118.723)_23:125.66,((((Adig_17:160.724,(Ofav_28:107.964,Pdam_27:107.964)_26:52.7599)_24:180.071,(Epal_32:241.63,Nvec_32:241.63)_29:99.1641)_27:155.827,(Dgig_27:231.523,Rmue_18:231.523)_23:265.098)_26:73.3786,(((Chem_21:417.018,(Hech_38:19.1606,Hsym_33:19.1606)_35:397.857)_28:82.9821,Hmag_53:500)_28:38.8787,(Mvir_16:466.212,(Nnom_27:206.224,(Aaurb_36:45.3546,Aaurp_36:45.3546)_35:160.87)_30:259.987)_26:72.6668)_27:31.1213)_26:70.7612)_25	0.001	((0.0148631,0.477718),(0.563343,0.120931),(0.949757,0.0154837),(0.493021,0.508752),(0.0129639,0.171018),(0.351158,0.602211),(0.389861,0.341697),(0.39717,0.39717),(0.666196,0.470227),(0.204755,0.157564),(0.897523,0.333073),(0.17446,0.135143),(0.0310066,0.147541),(0.907519,8.42032e-05),(0.388184,0.707409),(0.0434898,0.259679),(0.446064,0.102255),(0.486425,0.486425))	
OG0000034	(((Apla_77:415.717,Skow_18:415.717)_29:99.3839,(Lgig_21:396.377,Paus_26:396.377)_24:118.723)_24:125.66,((((Adig_27:160.724,(Ofav_35:107.964,Pdam_29:107.964)_31:52.7599)_31:180.071,(Epal_52:241.63,Nvec_54:241.63)_42:99.1641)_34:155.827,(Dgig_91:231.523,Rmue_11:231.523)_34:265.098)_25:73.3786,(((Chem_5:417.018,(Hech_2:19.1606,Hsym_2:19.1606)_2:397.857)_7:82.9821,Hmag_5:500)_9:38.8787,(Mvir_2:466.212,(Nnom_3:206.224,(Aaurb_4:45.3546,Aaurp_4:45.3546)_4:160.87)_4:259.987)_7:72.6668)_10:31.1213)_17:70.7612)_19	0.001	((1.88705e-12,0.026681),(0.0381118,0.917273),(0.614627,0.538258),(0.037802,0.293191),(0.247565,0.887855),(0.112238,0.506418),(0.444113,0.00499595),(0.0365823,0.0121376),(0.00320114,0.0207769),(4.86209e-22,2.78516e-10),(9.34082e-05,5.13102e-07),(0.605402,0.0313751),(0.538364,0.538364),(0.165309,0.216649),(0.379644,0.0167566),(0.0447317,0.158231),(0.544489,0.807133),(0.647407,0.647407))	
OG0000035	(((Apla_5:415.717,Skow_3:415.717)_12:99.3839,(Lgig_21:396.377,Paus_25:396.377)_20:118.723)_19:125.66,((((Adig_34:160.724,(Ofav_50:107.964,Pdam_41:107.964)_42:52.7599)_40:180.071,(Epal_48:241.63,Nvec_48:241.63)_43:99.1641)_39:155.827,(Dgig_33:231.523,Rmue_34:231.523)_33:265.098)_33:73.3786,(((Chem_32:417.018,(Hech_30:19.1606,Hsym_32:19.1606)_31:397.857)_31:82.9821,Hmag_40:500)_31:38.8787,(Mvir_31:466.212,(Nnom_36:206.224,(Aaurb_29:45.3546,Aaurp_38:45.3546)_33:160.87)_33:259.987)_31:72.6668)_31:31.1213)_30:70.7612)_26	0.001	((0.0180879,0.00125163),(0.000782057,0.559741),(0.666941,0.198047),(0.00742617,0.0614113),(0.120602,0.282894),(0.0137951,0.807042),(0.745193,0.139914),(0.263152,0.263152),(0.0832051,0.953692),(0.950339,0.755167),(0.135311,0.365838),(0.737326,0.882854),(0.482782,0.266095),(0.912385,0.106443),(0.865819,0.9061),(0.891789,0.5845),(0.390947,0.940083),(0.0226336,0.0110692))	
OG0000037	(((Apla_15:415.717,Skow_45:415.717)_24:99.3839,(Lgig_19:396.377,Paus_14:396.377)_20:118.723)_23:125.66,((((Adig_41:160.724,(Ofav_46:107.964,Pdam_39:107.964)_41:52.7599)_40:180.071,(Epal_43:241.63,Nvec_55:241.63)_42:99.1641)_37:155.827,(Dgig_18:231.523,Rmue_9:231.523)_17:265.098)_26:73.3786,(((Chem_21:417.018,(Hech_36:19.1606,Hsym_34:19.1606)_35:397.857)_25:82.9821,Hmag_15:500)_24:38.8787,(Mvir_20:466.212,(Nnom_25:206.224,(Aaurb_34:45.3546,Aaurp_26:45.3546)_29:160.87)_26:259.987)_24:72.6668)_24:31.1213)_24:70.7612)_24	0.001	((0.0446737,0.000100332),(0.563343,0.250682),(0.951057,0.159426),(0.763479,0.890424),(0.73345,0.546064),(0.0884293,0.564398),(0.386341,0.091456),(0.787117,0.00901104),(0.000755986,0.0167779),(0.661337,0.00328953),(0.242286,0.823058),(0.487804,0.0340954),(0.291564,0.510304),(0.53362,0.066651),(0.843672,0.892119),(0.502301,0.53332),(0.822666,0.272629),(0.00741924,0.0599717))	
OG0000038	(((Apla_32:415.717,Skow_38:415.717)_29:99.3839,(Lgig_36:396.377,Paus_19:396.377)_27:118.723)_27:125.66,((((Adig_32:160.724,(Ofav_36:107.964,Pdam_34:107.964)_34:52.7599)_33:180.071,(Epal_30:241.63,Nvec_38:241.63)_32:99.1641)_30:155.827,(Dgig_28:231.523,Rmue_11:231.523)_21:265.098)_25:73.3786,(((Chem_16:417.018,(Hech_22:19.1606,Hsym_16:19.1606)_19:397.857)_21:82.9821,Hmag_15:500)_22:38.8787,(Mvir_21:466.212,(Nnom_24:206.224,(Aaurb_24:45.3546,Aaurp_30:45.3546)_27:160.87)_25:259.987)_23:72.6668)_23:31.1213)_24:70.7612)_25	0	((0.456713,0.0837216),(0.341697,0.922213),(0.0665351,0.104005),(0.378807,0.691751),(0.821658,0.505105),(0.41549,0.927384),(0.335566,0.367182),(0.664208,0.123404),(0.10011,0.315802),(0.0368879,0.00117808),(0.508896,0.534236),(0.268339,0.764732),(0.0076673,0.00304753),(0.695996,0.160592),(0.568058,0.889551),(0.791768,0.524366),(0.819124,0.436747),(0.0524794,0.093336))	
OG0000039	(((Apla_32:415.717,Skow_35:415.717)_27:99.3839,(Lgig_37:396.377,Paus_28:396.377)_28:118.723)_25:125.66,((((Adig_15:160.724,(Ofav_18:107.964,Pdam_15:107.964)_16:52.7599)_16:180.071,(Epal_17:241.63,Nvec_21:241.63)_18:99.1641)_17:155.827,(Dgig_13:231.523,Rmue_13:231.523)_14:265.098)_16:73.3786,(((Chem_12:417.018,(Hech_16:19.1606,Hsym_16:19.1606)_16:397.857)_15:82.9821,Hmag_8:500)_15:38.8787,(Mvir_10:466.212,(Nnom_11:206.224,(Aaurb_12:45.3546,Aaurp_10:45.3546)_11:160.87)_12:259.987)_14:72.6668)_15:31.1213)_16:70.7612)_19	0.127	((-,-),(-,-),(-,-),(-,-),(-,-),(-,-),(-,-),(-,-),(-,-),(-,-),(-,-),(-,-),(-,-),(-,-),(-,-),(-,-),(-,-),(-,-))	
OG0000040	(((Apla_43:415.717,Skow_49:415.717)_32:99.3839,(Lgig_16:396.377,Paus_28:396.377)_24:118.723)_26:125.66,((((Adig_50:160.724,(Ofav_64:107.964,Pdam_47:107.964)_51:52.7599)_48:180.071,(Epal_26:241.63,Nvec_48:241.63)_35:99.1641)_34:155.827,(Dgig_16:231.523,Rmue_7:231.523)_14:265.098)_22:73.3786,(((Chem_11:417.018,(Hech_10:19.1606,Hsym_8:19.1606)_9:397.857)_14:82.9821,Hmag_7:500)_16:38.8787,(Mvir_15:466.212,(Nnom_16:206.224,(Aaurb_11:45.3546,Aaurp_18:45.3546)_15:160.87)_16:259.987)_17:72.6668)_18:31.1213)_20:70.7612)_22	0.001	((0.0433021,0.00326307),(0.0166254,0.489101),(0.0667577,0.342018),(0.0826983,0.328301),(0.576571,0.160775),(0.00051544,0.270929),(0.000376942,0.636702),(0.0301248,0.00433033),(9.15738e-05,0.020385),(0.38444,0.00427635),(0.202153,0.135447),(0.517903,0.163857),(0.0884283,0.217674),(0.289544,0.0181988),(0.152307,0.642055),(0.757775,0.803862),(0.923703,0.743228),(0.00215949,0.0315185))	
OG0000041	(((Apla_49:415.717,Skow_46:415.717)_30:99.3839,(Lgig_26:396.377,Paus_17:396.377)_22:118.723)_22:125.66,((((Adig_5:160.724,(Ofav_31:107.964,Pdam_13:107.964)_16:52.7599)_14:180.071,(Epal_40:241.63,Nvec_20:241.63)_21:99.1641)_16:155.827,(Dgig_9:231.523,Rmue_5:231.523)_8:265.098)_11:73.3786,(((Chem_5:417.018,(Hech_6:19.1606,Hsym_5:19.1606)_6:397.857)_7:82.9821,Hmag_1:500)_7:38.8787,(Mvir_5:466.212,(Nnom_5:206.224,(Aaurb_3:45.3546,Aaurp_6:45.3546)_5:160.87)_5:259.987)_7:72.6668)_8:31.1213)_10:70.7612)_14	0.001	((0.000913867,0.00441751),(0.000787072,0.913398),(0.320574,0.267383),(0.000522779,0.00698382),(2.05618e-05,0.0855438),(7.80035e-09,0.151269),(0.473552,0.0130652),(3.09014e-06,0.81732),(0.0157973,0.263833),(0.515358,0.163045),(0.307442,0.0211474),(0.605402,0.915909),(0.602569,0.155982),(0.793476,0.0134944),(0.329538,0.473412),(0.623489,0.360838),(0.855698,0.831483),(0.0112198,0.112893))	
OG0000044	(((Apla_16:415.717,Skow_20:415.717)_17:99.3839,(Lgig_15:396.377,Paus_19:396.377)_16:118.723)_16:125.66,((((Adig_15:160.724,(Ofav_16:107.964,Pdam_10:107.964)_14:52.7599)_14:180.071,(Epal_17:241.63,Nvec_11:241.63)_14:99.1641)_14:155.827,(Dgig_16:231.523,Rmue_11:231.523)_14:265.098)_15:73.3786,(((Chem_12:417.018,(Hech_18:19.1606,Hsym_16:19.1606)_17:397.857)_15:82.9821,Hmag_12:500)_15:38.8787,(Mvir_19:466.212,(Nnom_15:206.224,(Aaurb_15:45.3546,Aaurp_16:45.3546)_15:160.87)_15:259.987)_15:72.6668)_15:31.1213)_15:70.7612)_15	0.556	((-,-),(-,-),(-,-),(-,-),(-,-),(-,-),(-,-),(-,-),(-,-),(-,-),(-,-),(-,-),(-,-),(-,-),(-,-),(-,-),(-,-),(-,-))	
OG0000045	(((Apla_29:415.717,Skow_31:415.717)_26:99.3839,(Lgig_19:396.377,Paus_32:396.377)_24:118.723)_24:125.66,((((Adig_41:160.724,(Ofav_62:107.964,Pdam_27:107.964)_40:52.7599)_38:180.071,(Epal_27:241.63,Nvec_30:241.63)_29:99.1641)_29:155.827,(Dgig_21:231.523,Rmue_8:231.523)_17:265.098)_22:73.3786,(((Chem_16:417.018,(Hech_9:19.1606,Hsym_7:19.1606)_9:397.857)_16:82.9821,Hmag_9:500)_18:38.8787,(Mvir_22:466.212,(Nnom_17:206.224,(Aaurb_26:45.3546,Aaurp_22:45.3546)_23:160.87)_20:259.987)_20:72.6668)_20:31.1213)_21:70.7612)_22	0.001	((0.431535,0.270981),(0.313201,0.917273),(0.288589,0.0846136),(0.347848,0.671515),(0.364652,0.27082),(1.7844e-09,1.84445e-05),(0.00982937,0.917841),(0.648102,0.744451),(0.0140402,0.176557),(0.140904,0.00114998),(0.479205,0.504589),(0.839989,0.0486365),(0.641747,0.00696164),(0.317672,0.034301),(0.171839,0.880552),(0.532826,0.939589),(0.349478,0.211344),(0.0715288,0.601639))	
OG0000046	(((Apla_19:415.717,Skow_29:415.717)_23:99.3839,(Lgig_39:396.377,Paus_21:396.377)_25:118.723)_23:125.66,((((Adig_26:160.724,(Ofav_34:107.964,Pdam_26:107.964)_28:52.7599)_27:180.071,(Epal_25:241.63,Nvec_25:241.63)_24:99.1641)_24:155.827,(Dgig_18:231.523,Rmue_18:231.523)_19:265.098)_21:73.3786,(((Chem_15:417.018,(Hech_15:19.1606,Hsym_16:19.1606)_16:397.857)_17:82.9821,Hmag_10:500)_18:38.8787,(Mvir_19:466.212,(Nnom_20:206.224,(Aaurb_21:45.3546,Aaurp_25:45.3546)_23:160.87)_21:259.987)_19:72.6668)_19:31.1213)_20:70.7612)_21	0.043	((-,-),(-,-),(-,-),(-,-),(-,-),(-,-),(-,-),(-,-),(-,-),(-,-),(-,-),(-,-),(-,-),(-,-),(-,-),(-,-),(-,-),(-,-))	
OG0000047	(((Apla_29:415.717,Skow_23:415.717)_25:99.3839,(Lgig_35:396.377,Paus_34:396.377)_28:118.723)_24:125.66,((((Adig_19:160.724,(Ofav_23:107.964,Pdam_17:107.964)_20:52.7599)_20:180.071,(Epal_19:241.63,Nvec_26:241.63)_21:99.1641)_20:155.827,(Dgig_14:231.523,Rmue_13:231.523)_15:265.098)_18:73.3786,(((Chem_14:417.018,(Hech_19:19.1606,Hsym_17:19.1606)_18:397.857)_16:82.9821,Hmag_8:500)_16:38.8787,(Mvir_15:466.212,(Nnom_12:206.224,(Aaurb_14:45.3546,Aaurp_20:45.3546)_16:160.87)_15:259.987)_16:72.6668)_17:31.1213)_18:70.7612)_20	0.006	((0.363322,0.7888),(0.571878,0.0870041),(0.134663,0.196631),(0.106723,0.305411),(0.770548,0.855579),(0.13045,0.197094),(0.92707,0.534402),(0.590491,0.110184),(0.350497,0.384011),(0.778781,0.51352),(0.874142,0.469369),(0.736911,0.449864),(0.168972,0.357239),(0.874056,0.0447951),(0.502304,0.63178),(0.949237,0.79774),(0.279477,0.572555),(0.161524,0.00623835))	
OG0000048	(((Apla_23:415.717,Skow_29:415.717)_23:99.3839,(Lgig_50:396.377,Paus_31:396.377)_28:118.723)_22:125.66,((((Adig_6:160.724,(Ofav_8:107.964,Pdam_4:107.964)_7:52.7599)_7:180.071,(Epal_8:241.63,Nvec_12:241.63)_9:99.1641)_9:155.827,(Dgig_11:231.523,Rmue_7:231.523)_9:265.098)_10:73.3786,(((Chem_14:417.018,(Hech_8:19.1606,Hsym_9:19.1606)_9:397.857)_11:82.9821,Hmag_7:500)_11:38.8787,(Mvir_7:466.212,(Nnom_7:206.224,(Aaurb_13:45.3546,Aaurp_10:45.3546)_11:160.87)_9:259.987)_10:72.6668)_11:31.1213)_11:70.7612)_15	0.001	((0.866679,0.163486),(0.554289,0.0169497),(0.000100293,0.438239),(0.00162206,0.00860427),(0.610663,0.734797),(0.310241,0.0178941),(0.336499,0.841686),(0.719065,0.129053),(0.669414,0.745985),(0.275797,0.395383),(0.547776,0.726116),(0.290214,0.676272),(0.217674,0.641747),(0.842771,0.26557),(0.752942,0.544874),(0.465781,0.743088),(0.368398,0.195372),(0.100814,0.440408))	
OG0000049	(((Apla_10:415.717,Skow_1:415.717)_13:99.3839,(Lgig_42:396.377,Paus_16:396.377)_21:118.723)_18:125.66,((((Adig_53:160.724,(Ofav_62:107.964,Pdam_40:107.964)_49:52.7599)_48:180.071,(Epal_42:241.63,Nvec_58:241.63)_44:99.1641)_40:155.827,(Dgig_40:231.523,Rmue_25:231.523)_31:265.098)_28:73.3786,(((Chem_33:417.018,(Hech_17:19.1606,Hsym_8:19.1606)_14:397.857)_21:82.9821,Hmag_18:500)_21:38.8787,(Mvir_7:466.212,(Nnom_16:206.224,(Aaurb_8:45.3546,Aaurp_18:45.3546)_14:160.87)_16:259.987)_18:72.6668)_21:31.1213)_22:70.7612)_21	0.001	((0.500852,8.72993e-06),(0.0100629,0.128866),(4.03268e-05,0.256127),(0.242746,0.469819),(0.194499,0.582593),(0.000406947,0.00668282),(0.0491005,0.14481),(0.711857,0.00579507),(0.00038032,0.411164),(0.0260502,0.141212),(0.00347504,0.515025),(0.00950712,0.108318),(0.00351678,1.31716e-07),(0.89193,0.630727),(0.830459,0.128853),(0.0040253,0.574427),(0.923703,0.447003),(1.8508e-05,0.00416457))	
OG0000050	(((Apla_28:415.717,Skow_35:415.717)_28:99.3839,(Lgig_35:396.377,Paus_33:396.377)_29:118.723)_27:125.66,((((Adig_22:160.724,(Ofav_22:107.964,Pdam_20:107.964)_22:52.7599)_22:180.071,(Epal_26:241.63,Nvec_27:241.63)_24:99.1641)_23:155.827,(Dgig_27:231.523,Rmue_19:231.523)_23:265.098)_22:73.3786,(((Chem_28:417.018,(Hech_18:19.1606,Hsym_22:19.1606)_20:397.857)_21:82.9821,Hmag_24:500)_20:38.8787,(Mvir_7:466.212,(Nnom_4:206.224,(Aaurb_5:45.3546,Aaurp_6:45.3546)_6:160.87)_7:259.987)_15:72.6668)_20:31.1213)_21:70.7612)_23	0.002	((0.879336,0.143709),(0.594805,0.38363),(0.204606,0.388151),(0.0891538,0.339025),(0.926189,0.863516),(0.908774,0.428845),(0.798278,0.563343),(0.518272,0.351367),(0.638253,0.720566),(0.204755,0.262802),(0.479205,0.504589),(0.0923551,0.952318),(0.0306484,0.0694322),(0.493982,0.299374),(0.825349,0.00506362),(0.0323377,0.00309159),(0.069683,0.610663),(0.303525,0.695868))	
OG0000051	(((Apla_21:415.717,Skow_27:415.717)_23:99.3839,(Lgig_27:396.377,Paus_30:396.377)_24:118.723)_22:125.66,((((Adig_14:160.724,(Ofav_17:107.964,Pdam_15:107.964)_16:52.7599)_16:180.071,(Epal_22:241.63,Nvec_27:241.63)_21:99.1641)_19:155.827,(Dgig_22:231.523,Rmue_12:231.523)_17:265.098)_18:73.3786,(((Chem_13:417.018,(Hech_19:19.1606,Hsym_21:19.1606)_20:397.857)_18:82.9821,Hmag_15:500)_18:38.8787,(Mvir_15:466.212,(Nnom_15:206.224,(Aaurb_17:45.3546,Aaurp_14:45.3546)_16:160.87)_16:259.987)_17:72.6668)_18:31.1213)_18:70.7612)_19	0.167	((-,-),(-,-),(-,-),(-,-),(-,-),(-,-),(-,-),(-,-),(-,-),(-,-),(-,-),(-,-),(-,-),(-,-),(-,-),(-,-),(-,-),(-,-))	
OG0000052	(((Apla_18:415.717,Skow_20:415.717)_20:99.3839,(Lgig_22:396.377,Paus_20:396.377)_21:118.723)_21:125.66,((((Adig_28:160.724,(Ofav_28:107.964,Pdam_24:107.964)_27:52.7599)_27:180.071,(Epal_30:241.63,Nvec_34:241.63)_29:99.1641)_27:155.827,(Dgig_32:231.523,Rmue_28:231.523)_28:265.098)_25:73.3786,(((Chem_20:417.018,(Hech_21:19.1606,Hsym_24:19.1606)_22:397.857)_22:82.9821,Hmag_24:500)_23:38.8787,(Mvir_22:466.212,(Nnom_17:206.224,(Aaurb_21:45.3546,Aaurp_21:45.3546)_21:160.87)_20:259.987)_22:72.6668)_23:31.1213)_23:70.7612)_22	0.738	((-,-),(-,-),(-,-),(-,-),(-,-),(-,-),(-,-),(-,-),(-,-),(-,-),(-,-),(-,-),(-,-),(-,-),(-,-),(-,-),(-,-),(-,-))	
OG0000055	(((Apla_0:415.717,Skow_0:415.717)_1:99.3839,(Lgig_2:396.377,Paus_0:396.377)_2:118.723)_2:125.66,((((Adig_36:160.724,(Ofav_9:107.964,Pdam_18:107.964)_17:52.7599)_20:180.071,(Epal_46:241.63,Nvec_1:241.63)_18:99.1641)_18:155.827,(Dgig_51:231.523,Rmue_1:231.523)_18:265.098)_16:73.3786,(((Chem_34:417.018,(Hech_37:19.1606,Hsym_25:19.1606)_30:397.857)_23:82.9821,Hmag_48:500)_20:38.8787,(Mvir_0:466.212,(Nnom_3:206.224,(Aaurb_28:45.3546,Aaurp_30:45.3546)_27:160.87)_15:259.987)_14:72.6668)_16:31.1213)_15:70.7612)_10	0.001	((0.367066,0.367066),(0.238548,0.679583),(0.834822,0.160699),(1.77628e-06,0.000818548),(7.01342e-07,0.0385341),(6.25462e-05,0.515921),(0.386182,0.89398),(5.35059e-11,2.64178e-11),(0.321762,0.448495),(3.56113e-14,1.37557e-11),(0.401224,0.219113),(0.023699,0.0994395),(3.08482e-06,0.00013764),(0.0882222,1.61115e-06),(0.00375942,0.259493),(4.12598e-07,0.647752),(2.19957e-07,1.48741e-05),(0.427165,0.093336))	
OG0000056	(((Apla_32:415.717,Skow_54:415.717)_30:99.3839,(Lgig_29:396.377,Paus_18:396.377)_24:118.723)_25:125.66,((((Adig_23:160.724,(Ofav_29:107.964,Pdam_12:107.964)_21:52.7599)_21:180.071,(Epal_15:241.63,Nvec_34:241.63)_21:99.1641)_20:155.827,(Dgig_16:231.523,Rmue_15:231.523)_16:265.098)_18:73.3786,(((Chem_14:417.018,(Hech_15:19.1606,Hsym_13:19.1606)_14:397.857)_15:82.9821,Hmag_11:500)_16:38.8787,(Mvir_11:466.212,(Nnom_14:206.224,(Aaurb_14:45.3546,Aaurp_13:45.3546)_14:160.87)_14:259.987)_16:72.6668)_17:31.1213)_18:70.7612)_20	0.001	((0.591311,5.13418e-05),(0.0418747,0.761583),(0.240611,0.199249),(0.0425637,0.305411),(0.395426,0.859711),(0.000917554,4.78471e-05),(0.647281,0.534402),(0.0584964,0.000520379),(0.350497,0.578837),(0.928134,0.785902),(0.874142,0.469369),(0.944658,0.943355),(0.134453,0.302365),(0.643765,0.245036),(0.502304,0.63178),(0.22878,0.550799),(0.918213,0.906441),(0.804395,0.496075))	
OG0000057	(((Apla_26:415.717,Skow_29:415.717)_21:99.3839,(Lgig_12:396.377,Paus_14:396.377)_16:118.723)_18:125.66,((((Adig_22:160.724,(Ofav_45:107.964,Pdam_37:107.964)_36:52.7599)_31:180.071,(Epal_29:241.63,Nvec_36:241.63)_29:99.1641)_26:155.827,(Dgig_9:231.523,Rmue_7:231.523)_10:265.098)_18:73.3786,(((Chem_25:417.018,(Hech_25:19.1606,Hsym_22:19.1606)_23:397.857)_19:82.9821,Hmag_4:500)_18:38.8787,(Mvir_11:466.212,(Nnom_25:206.224,(Aaurb_27:45.3546,Aaurp_30:45.3546)_28:160.87)_24:259.987)_18:72.6668)_18:31.1213)_18:70.7612)_18	0.001	((0.219808,0.0713727),(0.100149,0.404186),(0.302824,0.730478),(0.906584,0.871047),(0.00538149,0.0140481),(0.00307642,0.659326),(0.0979074,0.166053),(0.94811,0.0811145),(0.00242765,0.00711586),(0.728142,0.210662),(0.874142,0.789786),(0.126,0.285013),(0.0850881,0.41354),(0.470217,0.000110841),(0.813817,0.873135),(0.108409,0.0686913),(0.697376,0.137963),(0.638336,0.173124))	
OG0000059	(((Apla_39:415.717,Skow_74:415.717)_32:99.3839,(Lgig_12:396.377,Paus_16:396.377)_19:118.723)_22:125.66,((((Adig_12:160.724,(Ofav_20:107.964,Pdam_13:107.964)_15:52.7599)_14:180.071,(Epal_14:241.63,Nvec_10:241.63)_13:99.1641)_14:155.827,(Dgig_12:231.523,Rmue_15:231.523)_14:265.098)_15:73.3786,(((Chem_18:417.018,(Hech_11:19.1606,Hsym_8:19.1606)_10:397.857)_13:82.9821,Hmag_2:500)_13:38.8787,(Mvir_3:466.212,(Nnom_25:206.224,(Aaurb_22:45.3546,Aaurp_23:45.3546)_22:160.87)_21:259.987)_14:72.6668)_14:31.1213)_15:70.7612)_17	0.001	((0.171558,6.39261e-10),(8.15541e-05,0.240319),(0.07001,0.570645),(0.0288325,0.267061),(0.415586,0.3086),(0.0135327,0.337),(0.912151,0.652615),(0.62219,0.281915),(0.73055,0.793374),(0.498419,0.62803),(0.859997,0.426996),(0.118972,0.400883),(0.0978674,0.00855582),(0.857781,0.00029197),(0.457749,0.852914),(0.00048765,0.0166158),(0.160764,0.635622),(0.851237,0.379409))	
OG0000061	(((Apla_26:415.717,Skow_28:415.717)_16:99.3839,(Lgig_8:396.377,Paus_7:396.377)_10:118.723)_11:125.66,((((Adig_6:160.724,(Ofav_25:107.964,Pdam_12:107.964)_14:52.7599)_12:180.071,(Epal_29:241.63,Nvec_10:241.63)_14:99.1641)_12:155.827,(Dgig_11:231.523,Rmue_0:231.523)_6:265.098)_8:73.3786,(((Chem_0:417.018,(Hech_0:19.1606,Hsym_0:19.1606)_0:397.857)_2:82.9821,Hmag_1:500)_4:38.8787,(Mvir_6:466.212,(Nnom_10:206.224,(Aaurb_3:45.3546,Aaurp_9:45.3546)_6:160.87)_7:259.987)_6:72.6668)_6:31.1213)_7:70.7612)_8	0	((0.0141562,0.00457893),(0.00399447,0.640215),(0.66047,0.335533),(0.0656416,0.467057),(0.00183284,0.068398),(2.47826e-06,0.320342),(0.904664,0.159817),(9.02791e-06,0.160386),(0.0254536,0.39895),(0.00866061,6.343e-05),(0.232849,0.260372),(0.168896,0.161095),(0.5,0.5),(0.0222747,0.165705),(0.0116892,0.757421),(0.747527,0.474399),(0.118048,0.610663),(0.00115266,0.00346807))	
OG0000062	(((Apla_15:415.717,Skow_19:415.717)_19:99.3839,(Lgig_17:396.377,Paus_20:396.377)_19:118.723)_20:125.66,((((Adig_35:160.724,(Ofav_49:107.964,Pdam_50:107.964)_45:52.7599)_41:180.071,(Epal_32:241.63,Nvec_47:241.63)_36:99.1641)_34:155.827,(Dgig_29:231.523,Rmue_13:231.523)_22:265.098)_25:73.3786,(((Chem_31:417.018,(Hech_13:19.1606,Hsym_12:19.1606)_13:397.857)_23:82.9821,Hmag_60:500)_24:38.8787,(Mvir_10:466.212,(Nnom_11:206.224,(Aaurb_11:45.3546,Aaurp_30:45.3546)_18:160.87)_16:259.987)_20:72.6668)_23:31.1213)_23:70.7612)_22	0.001	((0.356501,0.853075),(0.709314,0.733345),(0.752461,0.658621),(0.464355,0.480359),(0.125134,0.0824418),(0.185002,0.103251),(0.0629441,0.397222),(0.381582,0.0132294),(0.00320114,0.461343),(0.0413074,0.00376911),(0.23267,0.818424),(0.0858269,0.0153267),(0.684591,0.286999),(0.708907,3.65867e-08),(0.351032,0.145483),(0.0160671,0.256262),(0.0500397,0.329343),(7.88885e-06,1.48277e-09))	
OG0000063	(((Apla_19:415.717,Skow_8:415.717)_15:99.3839,(Lgig_15:396.377,Paus_12:396.377)_15:118.723)_16:125.66,((((Adig_17:160.724,(Ofav_20:107.964,Pdam_20:107.964)_19:52.7599)_19:180.071,(Epal_17:241.63,Nvec_27:241.63)_21:99.1641)_20:155.827,(Dgig_21:231.523,Rmue_14:231.523)_18:265.098)_19:73.3786,(((Chem_22:417.018,(Hech_27:19.1606,Hsym_24:19.1606)_25:397.857)_21:82.9821,Hmag_24:500)_20:38.8787,(Mvir_18:466.212,(Nnom_23:206.224,(Aaurb_16:45.3546,Aaurp_17:45.3546)_17:160.87)_19:259.987)_19:72.6668)_19:31.1213)_19:70.7612)_18	0.106	((-,-),(-,-),(-,-),(-,-),(-,-),(-,-),(-,-),(-,-),(-,-),(-,-),(-,-),(-,-),(-,-),(-,-),(-,-),(-,-),(-,-),(-,-))	
OG0000064	(((Apla_18:415.717,Skow_2:415.717)_14:99.3839,(Lgig_20:396.377,Paus_13:396.377)_16:118.723)_16:125.66,((((Adig_22:160.724,(Ofav_17:107.964,Pdam_13:107.964)_17:52.7599)_18:180.071,(Epal_27:241.63,Nvec_18:241.63)_20:99.1641)_19:155.827,(Dgig_16:231.523,Rmue_21:231.523)_19:265.098)_19:73.3786,(((Chem_15:417.018,(Hech_31:19.1606,Hsym_28:19.1606)_29:397.857)_20:82.9821,Hmag_24:500)_19:38.8787,(Mvir_17:466.212,(Nnom_24:206.224,(Aaurb_21:45.3546,Aaurp_22:45.3546)_22:160.87)_22:259.987)_19:72.6668)_19:31.1213)_19:70.7612)_18	0.001	((0.221372,2.94638e-05),(0.334099,0.897316),(0.24251,0.535866),(0.417679,0.434282),(0.0889804,0.581219),(0.895184,0.0360837),(0.777873,0.523443),(0.0362278,0.58113),(0.919004,0.938716),(0.364411,0.457063),(0.877981,0.796363),(0.256507,0.0334105),(0.116729,0.467432),(0.482482,0.23888),(0.819818,0.877014),(0.770881,0.311433),(0.4648,0.926189),(0.592906,0.851237))	
OG0000065	(((Apla_18:415.717,Skow_10:415.717)_15:99.3839,(Lgig_13:396.377,Paus_15:396.377)_15:118.723)_15:125.66,((((Adig_16:160.724,(Ofav_22:107.964,Pdam_11:107.964)_17:52.7599)_17:180.071,(Epal_18:241.63,Nvec_27:241.63)_20:99.1641)_18:155.827,(Dgig_11:231.523,Rmue_23:231.523)_17:265.098)_17:73.3786,(((Chem_15:417.018,(Hech_16:19.1606,Hsym_17:19.1606)_17:397.857)_17:82.9821,Hmag_17:500)_17:38.8787,(Mvir_23:466.212,(Nnom_15:206.224,(Aaurb_23:45.3546,Aaurp_33:45.3546)_26:160.87)_20:259.987)_18:72.6668)_17:31.1213)_17:70.7612)_16	0	((0.366616,0.188129),(0.882679,0.893633),(0.721745,0.8304),(0.710072,0.406712),(0.75096,0.840725),(0.0192839,0.00279976),(0.771727,0.245176),(0.58113,0.0362278),(0.591026,0.935132),(0.0325103,0.0479637),(0.869913,0.7827),(0.744711,0.841092),(0.344435,0.718967),(0.878353,0.858112),(0.807292,0.427409),(0.20996,0.47046),(0.109895,0.0297764),(0.0488143,0.000170657))	
OG0000066	(((Apla_5:415.717,Skow_9:415.717)_8:99.3839,(Lgig_0:396.377,Paus_7:396.377)_6:118.723)_8:125.66,((((Adig_52:160.724,(Ofav_10:107.964,Pdam_0:107.964)_10:52.7599)_17:180.071,(Epal_23:241.63,Nvec_1:241.63)_14:99.1641)_15:155.827,(Dgig_65:231.523,Rmue_3:231.523)_21:265.098)_16:73.3786,(((Chem_62:417.018,(Hech_17:19.1606,Hsym_25:19.1606)_21:397.857)_22:82.9821,Hmag_4:500)_17:38.8787,(Mvir_0:466.212,(Nnom_23:206.224,(Aaurb_65:45.3546,Aaurp_85:45.3546)_68:160.87)_34:259.987)_16:72.6668)_16:31.1213)_15:70.7612)_13	0.001	((0.290845,0.498909),(0.829945,0.213569),(0.00098595,0.565966),(0.00738376,0.115564),(1.96403e-19,1.35084e-05),(0.858205,1.1339e-10),(0.341727,0.664365),(0.0027989,1.87891e-08),(0.739177,0.0817518),(3.54929e-19,1.60434e-10),(0.401224,0.219113),(4.67604e-11,0.953436),(0.000362564,0.000982014),(0.00894882,0.000271311),(0.271017,0.864126),(5.13654e-08,1.62416e-06),(0.00284661,3.29221e-14),(0.280469,1.81174e-08))	
OG0000067	(((Apla_2:415.717,Skow_27:415.717)_10:99.3839,(Lgig_0:396.377,Paus_2:396.377)_5:118.723)_10:125.66,((((Adig_75:160.724,(Ofav_9:107.964,Pdam_1:107.964)_11:52.7599)_24:180.071,(Epal_42:241.63,Nvec_18:241.63)_25:99.1641)_23:155.827,(Dgig_82:231.523,Rmue_2:231.523)_26:265.098)_19:73.3786,(((Chem_48:417.018,(Hech_15:19.1606,Hsym_17:19.1606)_16:397.857)_19:82.9821,Hmag_1:500)_16:38.8787,(Mvir_0:466.212,(Nnom_16:206.224,(Aaurb_62:45.3546,Aaurp_65:45.3546)_60:160.87)_29:259.987)_16:72.6668)_16:31.1213)_16:70.7612)_14	0.001	((0.00140814,2.01265e-05),(0.851432,0.00240217),(0.00336672,0.169979),(0.0327912,0.127198),(1.19992e-27,2.33949e-11),(0.263201,1.20753e-09),(0.670302,0.302948),(4.21545e-05,0.0443151),(0.0923989,0.0401058),(4.39473e-24,2.95401e-15),(0.0872117,0.775051),(6.53418e-08,0.571117),(0.331045,0.151982),(0.104735,2.0932e-06),(0.80018,0.864126),(5.13654e-08,0.000165391),(0.000118217,2.21637e-13),(0.345585,0.0512236))	
OG0000068	(((Apla_14:415.717,Skow_14:415.717)_15:99.3839,(Lgig_14:396.377,Paus_14:396.377)_15:118.723)_15:125.66,((((Adig_24:160.724,(Ofav_23:107.964,Pdam_23:107.964)_23:52.7599)_23:180.071,(Epal_19:241.63,Nvec_28:241.63)_22:99.1641)_21:155.827,(Dgig_19:231.523,Rmue_11:231.523)_16:265.098)_18:73.3786,(((Chem_14:417.018,(Hech_17:19.1606,Hsym_17:19.1606)_17:397.857)_17:82.9821,Hmag_17:500)_17:38.8787,(Mvir_16:466.212,(Nnom_20:206.224,(Aaurb_17:45.3546,Aaurp_17:45.3546)_17:160.87)_18:259.987)_17:72.6668)_17:31.1213)_17:70.7612)_16	0.791	((-,-),(-,-),(-,-),(-,-),(-,-),(-,-),(-,-),(-,-),(-,-),(-,-),(-,-),(-,-),(-,-),(-,-),(-,-),(-,-),(-,-),(-,-))	
OG0000069	(((Apla_12:415.717,Skow_12:415.717)_12:99.3839,(Lgig_15:396.377,Paus_14:396.377)_13:118.723)_12:125.66,((((Adig_12:160.724,(Ofav_15:107.964,Pdam_12:107.964)_13:52.7599)_13:180.071,(Epal_10:241.63,Nvec_11:241.63)_11:99.1641)_12:155.827,(Dgig_12:231.523,Rmue_6:231.523)_10:265.098)_12:73.3786,(((Chem_16:417.018,(Hech_16:19.1606,Hsym_17:19.1606)_16:397.857)_13:82.9821,Hmag_12:500)_12:38.8787,(Mvir_13:466.212,(Nnom_11:206.224,(Aaurb_9:45.3546,Aaurp_11:45.3546)_10:160.87)_11:259.987)_12:72.6668)_12:31.1213)_12:70.7612)_12	0.853	((-,-),(-,-),(-,-),(-,-),(-,-),(-,-),(-,-),(-,-),(-,-),(-,-),(-,-),(-,-),(-,-),(-,-),(-,-),(-,-),(-,-),(-,-))	
OG0000070	(((Apla_13:415.717,Skow_18:415.717)_15:99.3839,(Lgig_12:396.377,Paus_15:396.377)_14:118.723)_15:125.66,((((Adig_25:160.724,(Ofav_18:107.964,Pdam_18:107.964)_19:52.7599)_20:180.071,(Epal_23:241.63,Nvec_20:241.63)_20:99.1641)_19:155.827,(Dgig_14:231.523,Rmue_9:231.523)_13:265.098)_16:73.3786,(((Chem_16:417.018,(Hech_16:19.1606,Hsym_19:19.1606)_17:397.857)_16:82.9821,Hmag_17:500)_16:38.8787,(Mvir_17:466.212,(Nnom_15:206.224,(Aaurb_13:45.3546,Aaurp_23:45.3546)_17:160.87)_16:259.987)_16:72.6668)_16:31.1213)_16:70.7612)_16	0.006	((0.727743,0.366616),(0.882679,0.691949),(0.712111,0.605151),(0.710072,0.861845),(0.0709404,0.602168),(0.712917,0.712917),(0.638471,0.523443),(0.306708,0.937304),(0.157197,0.355351),(0.614548,0.137616),(0.865225,0.775051),(0.839989,0.629792),(0.344435,0.0542113),(0.874056,0.666885),(0.80018,0.864126),(0.65587,0.932287),(0.773384,0.585325),(0.00328913,0.000152059))	
OG0000071	(((Apla_10:415.717,Skow_20:415.717)_15:99.3839,(Lgig_15:396.377,Paus_19:396.377)_16:118.723)_15:125.66,((((Adig_21:160.724,(Ofav_30:107.964,Pdam_25:107.964)_25:52.7599)_23:180.071,(Epal_23:241.63,Nvec_23:241.63)_21:99.1641)_20:155.827,(Dgig_12:231.523,Rmue_14:231.523)_14:265.098)_16:73.3786,(((Chem_14:417.018,(Hech_14:19.1606,Hsym_14:19.1606)_14:397.857)_15:82.9821,Hmag_18:500)_15:38.8787,(Mvir_14:466.212,(Nnom_13:206.224,(Aaurb_15:45.3546,Aaurp_14:45.3546)_14:160.87)_14:259.987)_15:72.6668)_15:31.1213)_15:70.7612)_15	0.576	((-,-),(-,-),(-,-),(-,-),(-,-),(-,-),(-,-),(-,-),(-,-),(-,-),(-,-),(-,-),(-,-),(-,-),(-,-),(-,-),(-,-),(-,-))	
OG0000072	(((Apla_18:415.717,Skow_10:415.717)_14:99.3839,(Lgig_15:396.377,Paus_14:396.377)_14:118.723)_14:125.66,((((Adig_16:160.724,(Ofav_28:107.964,Pdam_17:107.964)_20:52.7599)_19:180.071,(Epal_22:241.63,Nvec_22:241.63)_20:99.1641)_18:155.827,(Dgig_26:231.523,Rmue_9:231.523)_16:265.098)_15:73.3786,(((Chem_9:417.018,(Hech_16:19.1606,Hsym_12:19.1606)_14:397.857)_13:82.9821,Hmag_17:500)_14:38.8787,(Mvir_12:466.212,(Nnom_11:206.224,(Aaurb_15:45.3546,Aaurp_11:45.3546)_13:160.87)_13:259.987)_14:72.6668)_14:31.1213)_14:70.7612)_14	0	((0.221372,0.281083),(0.878002,0.889512),(0.605151,0.82431),(0.892987,0.850399),(0.276652,0.378474),(0.000736066,0.197094),(0.62897,0.245176),(0.47826,0.47826),(0.144629,0.66307),(0.00144471,0.0113484),(0.385002,0.757831),(0.264029,0.59159),(0.0397682,0.0161888),(0.619409,0.3247),(0.7839,0.852914),(0.733094,0.783553),(0.456265,0.902658),(0.125893,0.0621557))	
OG0000073	(((Apla_2:415.717,Skow_4:415.717)_5:99.3839,(Lgig_1:396.377,Paus_5:396.377)_5:118.723)_6:125.66,((((Adig_28:160.724,(Ofav_16:107.964,Pdam_4:107.964)_14:52.7599)_17:180.071,(Epal_16:241.63,Nvec_0:241.63)_13:99.1641)_16:155.827,(Dgig_52:231.523,Rmue_78:231.523)_50:265.098)_21:73.3786,(((Chem_43:417.018,(Hech_67:19.1606,Hsym_41:19.1606)_50:397.857)_28:82.9821,Hmag_11:500)_21:38.8787,(Mvir_0:466.212,(Nnom_9:206.224,(Aaurb_78:45.3546,Aaurp_75:45.3546)_71:160.87)_29:259.987)_19:72.6668)_20:31.1213)_19:70.7612)_14	0.001	((0.178982,0.901522),(0.478393,0.516929),(0.0386773,0.700785),(4.81552e-05,0.00278845),(0.000154861,0.0272796),(0.20625,5.17453e-08),(0.607497,0.136838),(0.204263,1.28377e-09),(0.0491824,2.6499e-10),(0.649361,8.52781e-07),(0.191424,0.265064),(0.00613851,0.000102161),(3.46213e-15,2.56011e-07),(0.00108596,0.0231026),(0.319312,0.660288),(1.30683e-09,0.00499067),(9.19439e-10,4.27473e-20),(0.0117198,0.106526))	
OG0000074	(((Apla_5:415.717,Skow_25:415.717)_13:99.3839,(Lgig_1:396.377,Paus_4:396.377)_8:118.723)_13:125.66,((((Adig_29:160.724,(Ofav_53:107.964,Pdam_32:107.964)_38:52.7599)_35:180.071,(Epal_37:241.63,Nvec_55:241.63)_39:99.1641)_34:155.827,(Dgig_33:231.523,Rmue_13:231.523)_23:265.098)_26:73.3786,(((Chem_39:417.018,(Hech_37:19.1606,Hsym_35:19.1606)_36:397.857)_28:82.9821,Hmag_32:500)_25:38.8787,(Mvir_21:466.212,(Nnom_6:206.224,(Aaurb_14:45.3546,Aaurp_20:45.3546)_16:160.87)_14:259.987)_21:72.6668)_23:31.1213)_23:70.7612)_19	0.001	((0.0104124,0.00183011),(0.872706,0.00611067),(0.00116512,0.143273),(0.00744696,0.0314265),(0.0724463,0.104102),(6.69329e-06,0.036315),(0.727462,0.0786882),(0.694588,0.00120129),(0.0095496,0.470227),(0.00686968,0.00183329),(0.0916819,0.818424),(0.0312885,0.0897881),(0.297634,0.516597),(0.123348,0.157619),(0.110373,0.345761),(0.868124,0.0344289),(0.000789406,0.296848),(0.161524,0.00623835))	
OG0000075	(((Apla_16:415.717,Skow_12:415.717)_13:99.3839,(Lgig_12:396.377,Paus_13:396.377)_13:118.723)_13:125.66,((((Adig_10:160.724,(Ofav_15:107.964,Pdam_13:107.964)_13:52.7599)_13:180.071,(Epal_15:241.63,Nvec_20:241.63)_15:99.1641)_14:155.827,(Dgig_14:231.523,Rmue_9:231.523)_12:265.098)_13:73.3786,(((Chem_10:417.018,(Hech_15:19.1606,Hsym_11:19.1606)_13:397.857)_13:82.9821,Hmag_10:500)_13:38.8787,(Mvir_12:466.212,(Nnom_16:206.224,(Aaurb_11:45.3546,Aaurp_15:45.3546)_13:160.87)_14:259.987)_13:72.6668)_13:31.1213)_13:70.7612)_13	0.08	((-,-),(-,-),(-,-),(-,-),(-,-),(-,-),(-,-),(-,-),(-,-),(-,-),(-,-),(-,-),(-,-),(-,-),(-,-),(-,-),(-,-),(-,-))	
OG0000078	(((Apla_11:415.717,Skow_19:415.717)_12:99.3839,(Lgig_15:396.377,Paus_7:396.377)_11:118.723)_11:125.66,((((Adig_15:160.724,(Ofav_25:107.964,Pdam_15:107.964)_18:52.7599)_17:180.071,(Epal_24:241.63,Nvec_23:241.63)_20:99.1641)_17:155.827,(Dgig_8:231.523,Rmue_8:231.523)_9:265.098)_12:73.3786,(((Chem_13:417.018,(Hech_14:19.1606,Hsym_15:19.1606)_14:397.857)_12:82.9821,Hmag_6:500)_11:38.8787,(Mvir_7:466.212,(Nnom_8:206.224,(Aaurb_16:45.3546,Aaurp_20:45.3546)_17:160.87)_12:259.987)_11:72.6668)_11:31.1213)_11:70.7612)_11	0.001	((0.937752,0.0375205),(0.398292,0.873402),(0.157328,0.212263),(0.877542,0.826846),(0.460997,0.352637),(0.00177412,0.174772),(0.92065,0.0916689),(0.182954,0.306708),(0.020108,0.28488),(0.71314,0.71314),(0.328954,0.726116),(0.584966,0.473451),(0.693896,0.134453),(0.355099,0.159012),(0.752942,0.829798),(0.249137,0.604309),(0.0673944,0.0218613),(0.539276,0.0407142))	
OG0000079	(((Apla_0:415.717,Skow_2:415.717)_3:99.3839,(Lgig_0:396.377,Paus_9:396.377)_5:118.723)_5:125.66,((((Adig_5:160.724,(Ofav_2:107.964,Pdam_1:107.964)_2:52.7599)_3:180.071,(Epal_0:241.63,Nvec_0:241.63)_1:99.1641)_3:155.827,(Dgig_8:231.523,Rmue_66:231.523)_20:265.098)_10:73.3786,(((Chem_34:417.018,(Hech_0:19.1606,Hsym_3:19.1606)_3:397.857)_13:82.9821,Hmag_10:500)_13:38.8787,(Mvir_32:466.212,(Nnom_67:206.224,(Aaurb_11:45.3546,Aaurp_22:45.3546)_20:160.87)_30:259.987)_18:72.6668)_13:31.1213)_11:70.7612)_9	0.001	((0.0457323,0.873061),(0.0466325,0.797087),(0.00336672,0.0632985),(0.0101083,0.0691621),(0.0924899,0.200394),(0.667649,0.252479),(0.787072,0.0178874),(0.265829,0.265829),(5.7914e-05,0.000460293),(3.17782e-05,1.25149e-20),(0.547776,0.0586607),(2.38735e-06,0.000342567),(6.15062e-06,0.555876),(0.857781,0.538173),(0.774558,0.00236934),(0.00279016,0.000921087),(3.1807e-14,0.00114469),(5.14433e-08,0.114578))	
OG0000080	(((Apla_10:415.717,Skow_12:415.717)_12:99.3839,(Lgig_12:396.377,Paus_12:396.377)_13:118.723)_13:125.66,((((Adig_19:160.724,(Ofav_24:107.964,Pdam_19:107.964)_21:52.7599)_20:180.071,(Epal_19:241.63,Nvec_17:241.63)_18:99.1641)_18:155.827,(Dgig_21:231.523,Rmue_19:231.523)_19:265.098)_17:73.3786,(((Chem_13:417.018,(Hech_17:19.1606,Hsym_15:19.1606)_16:397.857)_16:82.9821,Hmag_18:500)_16:38.8787,(Mvir_12:466.212,(Nnom_19:206.224,(Aaurb_16:45.3546,Aaurp_20:45.3546)_18:160.87)_18:259.987)_16:72.6668)_16:31.1213)_16:70.7612)_15	0.496	((-,-),(-,-),(-,-),(-,-),(-,-),(-,-),(-,-),(-,-),(-,-),(-,-),(-,-),(-,-),(-,-),(-,-),(-,-),(-,-),(-,-),(-,-))	
OG0000081	(((Apla_8:415.717,Skow_12:415.717)_10:99.3839,(Lgig_30:396.377,Paus_8:396.377)_12:118.723)_10:125.66,((((Adig_23:160.724,(Ofav_18:107.964,Pdam_13:107.964)_16:52.7599)_16:180.071,(Epal_15:241.63,Nvec_12:241.63)_13:99.1641)_12:155.827,(Dgig_4:231.523,Rmue_4:231.523)_5:265.098)_7:73.3786,(((Chem_0:417.018,(Hech_0:19.1606,Hsym_0:19.1606)_0:397.857)_1:82.9821,Hmag_0:500)_3:38.8787,(Mvir_7:466.212,(Nnom_17:206.224,(Aaurb_9:45.3546,Aaurp_11:45.3546)_10:160.87)_11:259.987)_7:72.6668)_6:31.1213)_7:70.7612)_8	0	((0.667464,0.440746),(0.851432,0.157739),(1.01579e-05,0.232731),(0.128444,0.467057),(0.00538241,0.834749),(0.235728,0.151269),(0.0825616,0.418872),(0.376413,0.767061),(0.00403584,0.366232),(0.613127,0.613127),(0.779014,0.260372),(0.367972,0.358696),(0.5,0.5),(0.0124619,0.0635476),(0.000704394,0.201998),(0.767292,0.0571103),(0.0110449,0.689772),(0.418196,0.211874))	
OG0000083	(((Apla_0:415.717,Skow_1:415.717)_3:99.3839,(Lgig_0:396.377,Paus_4:396.377)_4:118.723)_6:125.66,((((Adig_39:160.724,(Ofav_57:107.964,Pdam_54:107.964)_51:52.7599)_46:180.071,(Epal_43:241.63,Nvec_47:241.63)_42:99.1641)_40:155.827,(Dgig_32:231.523,Rmue_20:231.523)_27:265.098)_31:73.3786,(((Chem_53:417.018,(Hech_44:19.1606,Hsym_44:19.1606)_44:397.857)_36:82.9821,Hmag_40:500)_32:38.8787,(Mvir_23:466.212,(Nnom_36:206.224,(Aaurb_34:45.3546,Aaurp_36:45.3546)_35:160.87)_34:259.987)_30:72.6668)_30:31.1213)_28:70.7612)_20	0.001	((0.0457323,0.258922),(0.00998188,0.156652),(0.0116943,0.664418),(1.51191e-09,8.19315e-05),(0.0688531,0.0391417),(0.0936413,0.339205),(0.111622,0.435501),(0.787117,0.257521),(0.00733469,0.36819),(0.149489,0.0480706),(0.122997,0.109517),(0.0056072,0.134292),(0.83516,0.83516),(0.0765553,0.156054),(0.154373,0.904436),(0.214393,0.294313),(0.558143,0.711411),(0.676118,0.486425))	
OG0000084	(((Apla_91:415.717,Skow_46:415.717)_33:99.3839,(Lgig_0:396.377,Paus_0:396.377)_7:118.723)_18:125.66,((((Adig_39:160.724,(Ofav_74:107.964,Pdam_55:107.964)_55:52.7599)_46:180.071,(Epal_41:241.63,Nvec_31:241.63)_33:99.1641)_31:155.827,(Dgig_6:231.523,Rmue_0:231.523)_6:265.098)_17:73.3786,(((Chem_8:417.018,(Hech_3:19.1606,Hsym_4:19.1606)_4:397.857)_11:82.9821,Hmag_19:500)_14:38.8787,(Mvir_16:466.212,(Nnom_10:206.224,(Aaurb_22:45.3546,Aaurp_15:45.3546)_17:160.87)_14:259.987)_15:72.6668)_15:31.1213)_16:70.7612)_17	0.001	((5.17297e-15,0.0237257),(1.10343e-08,2.10585e-07),(0.000291919,0.000291919),(0.548523,0.626718),(0.0688531,0.000304822),(2.14511e-06,0.943285),(0.000123109,0.375085),(0.0605933,0.669106),(2.7431e-06,8.53798e-05),(0.878706,6.343e-05),(0.416385,0.442033),(0.371616,0.0118355),(0.109321,0.572371),(0.0466422,0.168326),(0.473712,0.858844),(0.644962,0.791006),(0.13056,0.137493),(0.00113401,0.172965))	
OG0000086	(((Apla_14:415.717,Skow_17:415.717)_15:99.3839,(Lgig_0:396.377,Paus_15:396.377)_12:118.723)_15:125.66,((((Adig_17:160.724,(Ofav_1:107.964,Pdam_4:107.964)_4:52.7599)_8:180.071,(Epal_10:241.63,Nvec_2:241.63)_8:99.1641)_10:155.827,(Dgig_15:231.523,Rmue_30:231.523)_20:265.098)_17:73.3786,(((Chem_62:417.018,(Hech_2:19.1606,Hsym_1:19.1606)_2:397.857)_23:82.9821,Hmag_63:500)_23:38.8787,(Mvir_0:466.212,(Nnom_45:206.224,(Aaurb_51:45.3546,Aaurp_48:45.3546)_48:160.87)_40:259.987)_21:72.6668)_21:31.1213)_19:70.7612)_18	0.001	((0.944531,0.444568),(0.882679,0.157535),(7.23471e-07,0.299636),(0.207697,0.434282),(3.57011e-05,0.000353167),(0.00389363,0.756496),(0.362163,0.224534),(0.257139,0.00166787),(0.00192618,0.289644),(0.13011,0.0038913),(0.30308,0.0628789),(2.14666e-10,1.28575e-09),(0.538364,0.0575538),(0.897183,2.34728e-09),(0.0975517,0.883797),(1.63086e-10,5.89259e-06),(0.209809,0.037226),(0.13326,0.90441))	
OG0000087	(((Apla_12:415.717,Skow_30:415.717)_18:99.3839,(Lgig_17:396.377,Paus_32:396.377)_19:118.723)_17:125.66,((((Adig_11:160.724,(Ofav_13:107.964,Pdam_7:107.964)_10:52.7599)_10:180.071,(Epal_10:241.63,Nvec_12:241.63)_11:99.1641)_11:155.827,(Dgig_8:231.523,Rmue_22:231.523)_13:265.098)_11:73.3786,(((Chem_13:417.018,(Hech_8:19.1606,Hsym_7:19.1606)_8:397.857)_10:82.9821,Hmag_4:500)_10:38.8787,(Mvir_5:466.212,(Nnom_6:206.224,(Aaurb_7:45.3546,Aaurp_7:45.3546)_7:160.87)_7:259.987)_9:72.6668)_10:31.1213)_11:70.7612)_13	0	((0.14706,0.00527206),(0.499098,0.272029),(0.752461,0.00363805),(0.0480564,0.207387),(0.485335,0.781098),(0.0745639,0.0401078),(0.707168,0.85964),(0.746395,0.590715),(0.891543,0.357922),(0.0402474,0.00169044),(0.831225,0.3556),(0.266392,0.660849),(0.629433,0.198128),(0.833406,0.0534501),(0.740409,0.524019),(0.201272,0.422076),(0.655217,0.862292),(0.715765,0.715765))	
OG0000088	(((Apla_23:415.717,Skow_68:415.717)_24:99.3839,(Lgig_11:396.377,Paus_19:396.377)_16:118.723)_17:125.66,((((Adig_5:160.724,(Ofav_6:107.964,Pdam_3:107.964)_5:52.7599)_5:180.071,(Epal_9:241.63,Nvec_4:241.63)_6:99.1641)_6:155.827,(Dgig_27:231.523,Rmue_8:231.523)_13:265.098)_8:73.3786,(((Chem_6:417.018,(Hech_6:19.1606,Hsym_6:19.1606)_6:397.857)_7:82.9821,Hmag_7:500)_7:38.8787,(Mvir_5:466.212,(Nnom_3:206.224,(Aaurb_3:45.3546,Aaurp_2:45.3546)_3:160.87)_3:259.987)_6:72.6668)_7:31.1213)_8:70.7612)_11	0.001	((0.956401,4.53371e-12),(0.00100294,0.710694),(0.192485,0.371281),(0.00198946,0.0197009),(0.831483,0.69112),(0.238371,0.0530414),(0.602505,0.797732),(0.117386,0.306162),(0.273409,0.0270989),(1.64634e-05,0.0402474),(0.79551,0.286935),(0.917672,0.915909),(0.602569,0.602569),(0.793476,0.774981),(0.693946,0.442401),(0.914821,0.129267),(0.803725,0.771964),(0.617858,0.178406))	
OG0000089	(((Apla_10:415.717,Skow_12:415.717)_12:99.3839,(Lgig_14:396.377,Paus_12:396.377)_13:118.723)_13:125.66,((((Adig_16:160.724,(Ofav_23:107.964,Pdam_18:107.964)_19:52.7599)_18:180.071,(Epal_14:241.63,Nvec_16:241.63)_15:99.1641)_15:155.827,(Dgig_16:231.523,Rmue_11:231.523)_14:265.098)_14:73.3786,(((Chem_12:417.018,(Hech_13:19.1606,Hsym_15:19.1606)_14:397.857)_14:82.9821,Hmag_11:500)_14:38.8787,(Mvir_14:466.212,(Nnom_17:206.224,(Aaurb_17:45.3546,Aaurp_18:45.3546)_17:160.87)_16:259.987)_14:72.6668)_14:31.1213)_14:70.7612)_14	0.69	((-,-),(-,-),(-,-),(-,-),(-,-),(-,-),(-,-),(-,-),(-,-),(-,-),(-,-),(-,-),(-,-),(-,-),(-,-),(-,-),(-,-),(-,-))	
OG0000090	(((Apla_15:415.717,Skow_14:415.717)_14:99.3839,(Lgig_11:396.377,Paus_12:396.377)_13:118.723)_14:125.66,((((Adig_24:160.724,(Ofav_21:107.964,Pdam_12:107.964)_18:52.7599)_19:180.071,(Epal_18:241.63,Nvec_20:241.63)_18:99.1641)_17:155.827,(Dgig_13:231.523,Rmue_14:231.523)_14:265.098)_15:73.3786,(((Chem_16:417.018,(Hech_14:19.1606,Hsym_10:19.1606)_12:397.857)_14:82.9821,Hmag_11:500)_14:38.8787,(Mvir_14:466.212,(Nnom_12:206.224,(Aaurb_17:45.3546,Aaurp_34:45.3546)_22:160.87)_16:259.987)_14:72.6668)_14:31.1213)_14:70.7612)_14	0	((0.613296,0.828269),(0.878002,0.681108),(0.70141,0.938954),(0.892987,0.850399),(0.0641355,0.59208),(0.112325,0.00349358),(0.37231,0.499098),(0.93383,0.454203),(0.30606,0.793374),(0.770901,0.922998),(0.385002,0.757831),(0.429465,0.712446),(0.0307878,0.0121359),(0.86388,0.553589),(0.7839,0.852914),(0.837722,0.411507),(0.15637,0.016078),(0.00129968,3.30529e-09))	
OG0000091	(((Apla_5:415.717,Skow_7:415.717)_7:99.3839,(Lgig_10:396.377,Paus_12:396.377)_8:118.723)_7:125.66,((((Adig_10:160.724,(Ofav_8:107.964,Pdam_9:107.964)_9:52.7599)_9:180.071,(Epal_9:241.63,Nvec_7:241.63)_8:99.1641)_8:155.827,(Dgig_7:231.523,Rmue_4:231.523)_6:265.098)_7:73.3786,(((Chem_6:417.018,(Hech_7:19.1606,Hsym_4:19.1606)_6:397.857)_7:82.9821,Hmag_19:500)_7:38.8787,(Mvir_7:466.212,(Nnom_3:206.224,(Aaurb_6:45.3546,Aaurp_5:45.3546)_5:160.87)_5:259.987)_7:72.6668)_7:31.1213)_7:70.7612)_7	0.059	((-,-),(-,-),(-,-),(-,-),(-,-),(-,-),(-,-),(-,-),(-,-),(-,-),(-,-),(-,-),(-,-),(-,-),(-,-),(-,-),(-,-),(-,-))	
OG0000092	(((Apla_0:415.717,Skow_0:415.717)_3:99.3839,(Lgig_42:396.377,Paus_31:396.377)_18:118.723)_6:125.66,((((Adig_0:160.724,(Ofav_0:107.964,Pdam_0:107.964)_0:52.7599)_0:180.071,(Epal_0:241.63,Nvec_0:241.63)_0:99.1641)_0:155.827,(Dgig_0:231.523,Rmue_0:231.523)_0:265.098)_1:73.3786,(((Chem_11:417.018,(Hech_3:19.1606,Hsym_5:19.1606)_4:397.857)_5:82.9821,Hmag_14:500)_5:38.8787,(Mvir_3:466.212,(Nnom_4:206.224,(Aaurb_6:45.3546,Aaurp_7:45.3546)_6:160.87)_5:259.987)_5:72.6668)_5:31.1213)_5:70.7612)_5	0.001	((0.0457323,0.0457323),(0.00998188,4.22247e-09),(1.16686e-06,0.00284646),(0.26859,0.729732),(0.5,0.5),(0.5,0.5),(0.5,0.5),(0.5,0.5),(0.193439,0.282922),(0.5,0.5),(7.82787e-05,0.631448),(0.0126873,0.899835),(0.109321,0.0398378),(0.750653,0.00170067),(0.653423,0.733457),(0.556942,0.874182),(0.591621,0.320557),(0.695868,0.134111))	
OG0000094	(((Apla_16:415.717,Skow_15:415.717)_15:99.3839,(Lgig_16:396.377,Paus_13:396.377)_15:118.723)_15:125.66,((((Adig_21:160.724,(Ofav_27:107.964,Pdam_23:107.964)_24:52.7599)_23:180.071,(Epal_22:241.63,Nvec_28:241.63)_23:99.1641)_21:155.827,(Dgig_14:231.523,Rmue_14:231.523)_15:265.098)_17:73.3786,(((Chem_16:417.018,(Hech_12:19.1606,Hsym_10:19.1606)_11:397.857)_15:82.9821,Hmag_13:500)_16:38.8787,(Mvir_14:466.212,(Nnom_16:206.224,(Aaurb_16:45.3546,Aaurp_24:45.3546)_19:160.87)_17:259.987)_16:72.6668)_16:31.1213)_16:70.7612)_16	0.04	((-,-),(-,-),(-,-),(-,-),(-,-),(-,-),(-,-),(-,-),(-,-),(-,-),(-,-),(-,-),(-,-),(-,-),(-,-),(-,-),(-,-),(-,-))	
OG0000095	(((Apla_6:415.717,Skow_7:415.717)_6:99.3839,(Lgig_4:396.377,Paus_0:396.377)_4:118.723)_6:125.66,((((Adig_44:160.724,(Ofav_6:107.964,Pdam_5:107.964)_8:52.7599)_15:180.071,(Epal_11:241.63,Nvec_23:241.63)_15:99.1641)_14:155.827,(Dgig_8:231.523,Rmue_73:231.523)_22:265.098)_12:73.3786,(((Chem_1:417.018,(Hech_0:19.1606,Hsym_0:19.1606)_0:397.857)_5:82.9821,Hmag_36:500)_9:38.8787,(Mvir_1:466.212,(Nnom_5:206.224,(Aaurb_52:45.3546,Aaurp_23:45.3546)_28:160.87)_13:259.987)_9:72.6668)_9:31.1213)_9:70.7612)_8	0.001	((0.733594,0.432273),(0.797732,0.156652),(0.664418,0.0116943),(0.225765,0.251225),(4.06096e-16,2.39845e-06),(0.19354,0.0245794),(0.581853,0.454964),(0.174772,0.0105141),(0.252757,0.0011969),(3.24579e-06,1.04675e-22),(0.0292186,0.700003),(0.0430628,0.00339801),(0.5,0.5),(0.00273736,1.18369e-08),(0.726524,0.80779),(0.00138081,0.0925377),(0.000287936,1.23746e-07),(2.075e-19,0.00324487))	
OG0000096	(((Apla_3:415.717,Skow_12:415.717)_10:99.3839,(Lgig_28:396.377,Paus_12:396.377)_14:118.723)_11:125.66,((((Adig_8:160.724,(Ofav_13:107.964,Pdam_12:107.964)_12:52.7599)_11:180.071,(Epal_13:241.63,Nvec_15:241.63)_12:99.1641)_11:155.827,(Dgig_6:231.523,Rmue_4:231.523)_6:265.098)_10:73.3786,(((Chem_15:417.018,(Hech_10:19.1606,Hsym_7:19.1606)_9:397.857)_10:82.9821,Hmag_6:500)_10:38.8787,(Mvir_10:466.212,(Nnom_6:206.224,(Aaurb_12:45.3546,Aaurp_10:45.3546)_11:160.87)_9:259.987)_10:72.6668)_10:31.1213)_10:70.7612)_10	0.001	((0.00983074,0.440746),(0.608449,0.102394),(0.00049807,0.712111),(0.429415,0.816527),(0.155479,0.257206),(0.436724,0.872564),(0.900107,0.398292),(0.607389,0.186552),(0.478261,0.114233),(0.878706,0.296387),(0.821152,0.713627),(0.0767891,0.930163),(0.0884283,0.00696164),(0.833406,0.242096),(0.740409,0.819644),(0.806907,0.743088),(0.164506,0.195372),(0.229456,0.440408))	
OG0000098	(((Apla_12:415.717,Skow_4:415.717)_12:99.3839,(Lgig_13:396.377,Paus_26:396.377)_16:118.723)_15:125.66,((((Adig_47:160.724,(Ofav_42:107.964,Pdam_30:107.964)_36:52.7599)_36:180.071,(Epal_21:241.63,Nvec_27:241.63)_25:99.1641)_26:155.827,(Dgig_68:231.523,Rmue_4:231.523)_25:265.098)_21:73.3786,(((Chem_6:417.018,(Hech_9:19.1606,Hsym_9:19.1606)_9:397.857)_13:82.9821,Hmag_7:500)_15:38.8787,(Mvir_13:466.212,(Nnom_35:206.224,(Aaurb_33:45.3546,Aaurp_30:45.3546)_31:160.87)_29:259.987)_18:72.6668)_17:31.1213)_18:70.7612)_17	0.001	((0.814124,0.00783701),(0.125352,0.509566),(0.535866,0.0121654),(0.404084,0.42093),(0.00276158,0.896723),(0.0470782,0.0317494),(0.00424389,0.745071),(0.293006,0.526932),(0.0733577,0.214671),(2.2926e-17,5.4992e-12),(0.105101,0.469369),(0.0329637,0.252534),(0.641747,0.641747),(0.274352,0.0383262),(0.142302,0.427409),(0.25712,0.0015725),(0.0813271,0.470821),(0.193637,0.656069))	
OG0000099	(((Apla_20:415.717,Skow_9:415.717)_13:99.3839,(Lgig_8:396.377,Paus_8:396.377)_11:118.723)_13:125.66,((((Adig_9:160.724,(Ofav_25:107.964,Pdam_21:107.964)_20:52.7599)_17:180.071,(Epal_12:241.63,Nvec_24:241.63)_17:99.1641)_17:155.827,(Dgig_17:231.523,Rmue_13:231.523)_15:265.098)_16:73.3786,(((Chem_16:417.018,(Hech_24:19.1606,Hsym_24:19.1606)_24:397.857)_18:82.9821,Hmag_23:500)_17:38.8787,(Mvir_11:466.212,(Nnom_11:206.224,(Aaurb_14:45.3546,Aaurp_19:45.3546)_16:160.87)_14:259.987)_15:72.6668)_16:31.1213)_16:70.7612)_15	0	((0.0454749,0.2629),(0.872706,0.325666),(0.359263,0.359263),(0.374002,0.391549),(0.000597473,0.0537132),(0.0295236,0.550454),(0.92065,0.890592),(0.108464,0.0236355),(0.579183,0.800032),(0.40119,0.51352),(0.865225,0.775051),(0.751859,0.107617),(0.76423,0.76423),(0.457109,0.138121),(0.271017,0.620586),(0.393955,0.791006),(0.262935,0.296848),(0.161524,0.0360237))	
OG0000100	(((Apla_22:415.717,Skow_16:415.717)_15:99.3839,(Lgig_14:396.377,Paus_18:396.377)_15:118.723)_14:125.66,((((Adig_9:160.724,(Ofav_12:107.964,Pdam_6:107.964)_9:52.7599)_9:180.071,(Epal_8:241.63,Nvec_7:241.63)_8:99.1641)_9:155.827,(Dgig_8:231.523,Rmue_9:231.523)_9:265.098)_10:73.3786,(((Chem_5:417.018,(Hech_7:19.1606,Hsym_7:19.1606)_7:397.857)_9:82.9821,Hmag_19:500)_10:38.8787,(Mvir_7:466.212,(Nnom_7:206.224,(Aaurb_11:45.3546,Aaurp_11:45.3546)_11:160.87)_9:259.987)_10:72.6668)_10:31.1213)_10:70.7612)_11	0.193	((-,-),(-,-),(-,-),(-,-),(-,-),(-,-),(-,-),(-,-),(-,-),(-,-),(-,-),(-,-),(-,-),(-,-),(-,-),(-,-),(-,-),(-,-))	
OG0000101	(((Apla_8:415.717,Skow_30:415.717)_12:99.3839,(Lgig_21:396.377,Paus_3:396.377)_11:118.723)_11:125.66,((((Adig_10:160.724,(Ofav_13:107.964,Pdam_7:107.964)_11:52.7599)_11:180.071,(Epal_20:241.63,Nvec_37:241.63)_20:99.1641)_14:155.827,(Dgig_7:231.523,Rmue_6:231.523)_7:265.098)_10:73.3786,(((Chem_2:417.018,(Hech_30:19.1606,Hsym_32:19.1606)_30:397.857)_9:82.9821,Hmag_2:500)_8:38.8787,(Mvir_2:466.212,(Nnom_2:206.224,(Aaurb_3:45.3546,Aaurp_5:45.3546)_4:160.87)_4:259.987)_6:72.6668)_8:31.1213)_9:70.7612)_10	0	((0.243467,1.48253e-05),(0.398292,0.873402),(0.00454379,0.00289698),(0.429415,0.517903),(0.689772,0.792888),(0.157742,0.0116789),(0.231962,0.00199908),(0.937304,1.25197e-05),(0.0428765,0.241158),(0.888701,0.673891),(0.284325,0.311545),(0.00419297,1.376e-07),(0.792365,0.121968),(0.283175,0.0206213),(0.711105,0.0604144),(0.11705,0.322894),(0.181704,0.807133),(0.224948,0.0910566))	
OG0000102	(((Apla_14:415.717,Skow_17:415.717)_14:99.3839,(Lgig_26:396.377,Paus_14:396.377)_16:118.723)_14:125.66,((((Adig_9:160.724,(Ofav_10:107.964,Pdam_9:107.964)_9:52.7599)_9:180.071,(Epal_11:241.63,Nvec_10:241.63)_10:99.1641)_10:155.827,(Dgig_9:231.523,Rmue_8:231.523)_9:265.098)_10:73.3786,(((Chem_12:417.018,(Hech_11:19.1606,Hsym_12:19.1606)_11:397.857)_11:82.9821,Hmag_10:500)_11:38.8787,(Mvir_9:466.212,(Nnom_9:206.224,(Aaurb_10:45.3546,Aaurp_12:45.3546)_11:160.87)_10:259.987)_11:72.6668)_11:31.1213)_11:70.7612)_12	0.861	((-,-),(-,-),(-,-),(-,-),(-,-),(-,-),(-,-),(-,-),(-,-),(-,-),(-,-),(-,-),(-,-),(-,-),(-,-),(-,-),(-,-),(-,-))	
OG0000103	(((Apla_14:415.717,Skow_40:415.717)_18:99.3839,(Lgig_11:396.377,Paus_22:396.377)_16:118.723)_16:125.66,((((Adig_19:160.724,(Ofav_5:107.964,Pdam_9:107.964)_9:52.7599)_11:180.071,(Epal_1:241.63,Nvec_22:241.63)_11:99.1641)_11:155.827,(Dgig_11:231.523,Rmue_6:231.523)_9:265.098)_12:73.3786,(((Chem_0:417.018,(Hech_16:19.1606,Hsym_14:19.1606)_15:397.857)_10:82.9821,Hmag_0:500)_11:38.8787,(Mvir_22:466.212,(Nnom_30:206.224,(Aaurb_55:45.3546,Aaurp_33:45.3546)_40:160.87)_30:259.987)_17:72.6668)_13:31.1213)_13:70.7612)_14	0.001	((0.343198,9.18804e-06),(0.218713,0.897316),(0.192485,0.0879237),(0.239972,0.589369),(0.000521654,0.05994),(0.00638066,0.848986),(0.900107,0.85964),(1.23607e-06,0.000129877),(0.698448,0.28488),(0.275797,0.187523),(0.582707,0.748124),(1.18684e-05,0.0999596),(0.143284,0.317034),(0.571727,1.6961e-05),(0.0474137,0.0128953),(0.19676,0.000232855),(0.944737,0.00303127),(1.96686e-09,0.000644224))	
OG0000104	(((Apla_9:415.717,Skow_10:415.717)_11:99.3839,(Lgig_7:396.377,Paus_8:396.377)_10:118.723)_11:125.66,((((Adig_26:160.724,(Ofav_33:107.964,Pdam_13:107.964)_24:52.7599)_24:180.071,(Epal_18:241.63,Nvec_45:241.63)_26:99.1641)_24:155.827,(Dgig_69:231.523,Rmue_22:231.523)_33:265.098)_20:73.3786,(((Chem_7:417.018,(Hech_7:19.1606,Hsym_4:19.1606)_6:397.857)_11:82.9821,Hmag_15:500)_13:38.8787,(Mvir_9:466.212,(Nnom_9:206.224,(Aaurb_26:45.3546,Aaurp_17:45.3546)_19:160.87)_14:259.987)_13:72.6668)_13:31.1213)_14:70.7612)_13	0.001	((0.68267,0.934876),(0.85964,0.640215),(0.335533,0.66047),(0.339349,0.358043),(0.427184,0.870288),(0.000479058,2.62392e-06),(0.933612,0.313201),(0.0251375,1.12952e-05),(0.1004,0.000667286),(4.64331e-12,0.00411107),(0.00057375,0.410935),(0.223776,0.116566),(0.0595148,0.00305847),(0.241506,0.451756),(0.774558,0.846208),(0.290362,0.634892),(0.0368155,0.032472),(3.39724e-05,0.195082))	
OG0000105	(((Apla_16:415.717,Skow_18:415.717)_14:99.3839,(Lgig_19:396.377,Paus_8:396.377)_13:118.723)_13:125.66,((((Adig_4:160.724,(Ofav_10:107.964,Pdam_7:107.964)_8:52.7599)_8:180.071,(Epal_9:241.63,Nvec_21:241.63)_12:99.1641)_11:155.827,(Dgig_22:231.523,Rmue_4:231.523)_12:265.098)_12:73.3786,(((Chem_23:417.018,(Hech_18:19.1606,Hsym_15:19.1606)_16:397.857)_14:82.9821,Hmag_10:500)_12:38.8787,(Mvir_10:466.212,(Nnom_7:206.224,(Aaurb_10:45.3546,Aaurp_8:45.3546)_9:160.87)_9:259.987)_11:72.6668)_12:31.1213)_12:70.7612)_12	0	((0.428408,0.221372),(0.437696,0.884857),(0.0809406,0.148017),(0.472014,0.835774),(0.0143538,0.752372),(0.105422,0.55914),(0.178765,0.398292),(0.262636,0.00143808),(0.698448,0.922402),(0.000606945,0.000333541),(0.839919,0.737582),(0.0195166,0.418639),(0.0492908,0.331045),(0.127459,0.721026),(0.764279,0.5634),(0.938302,0.469234),(0.368398,0.880863),(0.193547,0.393738))	
OG0000107	(((Apla_7:415.717,Skow_12:415.717)_10:99.3839,(Lgig_13:396.377,Paus_14:396.377)_11:118.723)_10:125.66,((((Adig_8:160.724,(Ofav_12:107.964,Pdam_9:107.964)_10:52.7599)_10:180.071,(Epal_11:241.63,Nvec_12:241.63)_11:99.1641)_10:155.827,(Dgig_7:231.523,Rmue_5:231.523)_7:265.098)_10:73.3786,(((Chem_9:417.018,(Hech_13:19.1606,Hsym_12:19.1606)_12:397.857)_10:82.9821,Hmag_8:500)_10:38.8787,(Mvir_10:466.212,(Nnom_14:206.224,(Aaurb_11:45.3546,Aaurp_7:45.3546)_10:160.87)_11:259.987)_10:72.6668)_10:31.1213)_10:70.7612)_10	0.358	((-,-),(-,-),(-,-),(-,-),(-,-),(-,-),(-,-),(-,-),(-,-),(-,-),(-,-),(-,-),(-,-),(-,-),(-,-),(-,-),(-,-),(-,-))	
OG0000108	(((Apla_28:415.717,Skow_18:415.717)_14:99.3839,(Lgig_6:396.377,Paus_0:396.377)_7:118.723)_10:125.66,((((Adig_16:160.724,(Ofav_9:107.964,Pdam_3:107.964)_8:52.7599)_9:180.071,(Epal_4:241.63,Nvec_2:241.63)_5:99.1641)_7:155.827,(Dgig_3:231.523,Rmue_1:231.523)_3:265.098)_8:73.3786,(((Chem_1:417.018,(Hech_35:19.1606,Hsym_21:19.1606)_25:397.857)_11:82.9821,Hmag_24:500)_11:38.8787,(Mvir_44:466.212,(Nnom_6:206.224,(Aaurb_1:45.3546,Aaurp_2:45.3546)_2:160.87)_6:259.987)_12:72.6668)_11:31.1213)_10:70.7612)_10	0.001	((0.000643123,0.221372),(0.0147443,0.0487566),(0.915818,0.000291919),(0.870649,0.816527),(0.000973282,0.426757),(0.340949,0.000292733),(0.16717,0.153366),(0.620853,0.04833),(0.630191,0.0160077),(0.817166,0.148027),(0.1635,0.15366),(8.55187e-05,0.000187626),(2.97769e-10,0.000687465),(0.842771,0.00119367),(0.752942,0.325892),(5.74039e-10,0.0170174),(0.87031,0.00610002),(0.126032,0.583959))	
OG0000109	(((Apla_12:415.717,Skow_20:415.717)_16:99.3839,(Lgig_44:396.377,Paus_26:396.377)_22:118.723)_16:125.66,((((Adig_24:160.724,(Ofav_24:107.964,Pdam_28:107.964)_24:52.7599)_22:180.071,(Epal_8:241.63,Nvec_7:241.63)_9:99.1641)_11:155.827,(Dgig_9:231.523,Rmue_6:231.523)_8:265.098)_9:73.3786,(((Chem_1:417.018,(Hech_1:19.1606,Hsym_1:19.1606)_1:397.857)_3:82.9821,Hmag_4:500)_5:38.8787,(Mvir_7:466.212,(Nnom_3:206.224,(Aaurb_3:45.3546,Aaurp_3:45.3546)_3:160.87)_3:259.987)_6:72.6668)_6:31.1213)_8:70.7612)_11	0.001	((0.314083,0.253448),(0.886847,0.00615279),(2.22562e-05,0.320574),(0.00843943,0.0197009),(0.406566,0.154565),(0.912885,0.0735119),(2.02083e-05,0.245721),(0.719065,0.405309),(0.188981,0.731927),(0.515358,0.366652),(0.259492,0.0139369),(0.259937,0.24962),(0.519764,0.519764),(0.0337724,0.908699),(0.269534,0.757421),(0.455545,0.129267),(0.803725,0.771964),(0.617858,0.617858))	
OG0000110	(((Apla_6:415.717,Skow_29:415.717)_12:99.3839,(Lgig_20:396.377,Paus_4:396.377)_11:118.723)_11:125.66,((((Adig_14:160.724,(Ofav_26:107.964,Pdam_10:107.964)_15:52.7599)_15:180.071,(Epal_13:241.63,Nvec_33:241.63)_17:99.1641)_14:155.827,(Dgig_3:231.523,Rmue_8:231.523)_7:265.098)_10:73.3786,(((Chem_2:417.018,(Hech_30:19.1606,Hsym_27:19.1606)_28:397.857)_9:82.9821,Hmag_7:500)_9:38.8787,(Mvir_6:466.212,(Nnom_0:206.224,(Aaurb_3:45.3546,Aaurp_2:45.3546)_3:160.87)_3:259.987)_7:72.6668)_9:31.1213)_9:70.7612)_10	0	((0.0543885,4.49182e-05),(0.398292,0.873402),(0.00731347,0.01174),(0.429415,0.517903),(0.73473,0.828129),(4.26503e-06,0.00714894),(0.581853,0.113548),(0.202114,1.14991e-05),(0.0428765,0.241158),(0.0258287,0.484904),(0.284325,0.700003),(0.00419297,8.57113e-07),(0.111471,0.45931),(0.82238,0.677775),(0.726524,0.142286),(0.9216,0.0337852),(0.00978762,0.771964),(0.617858,0.178406))	
OG0000111	(((Apla_26:415.717,Skow_22:415.717)_21:99.3839,(Lgig_13:396.377,Paus_51:396.377)_23:118.723)_20:125.66,((((Adig_26:160.724,(Ofav_47:107.964,Pdam_10:107.964)_25:52.7599)_25:180.071,(Epal_25:241.63,Nvec_32:241.63)_25:99.1641)_22:155.827,(Dgig_13:231.523,Rmue_5:231.523)_10:265.098)_14:73.3786,(((Chem_5:417.018,(Hech_15:19.1606,Hsym_7:19.1606)_11:397.857)_10:82.9821,Hmag_3:500)_10:38.8787,(Mvir_5:466.212,(Nnom_6:206.224,(Aaurb_12:45.3546,Aaurp_5:45.3546)_8:160.87)_8:259.987)_10:72.6668)_11:31.1213)_13:70.7612)_15	0.001	((0.219808,0.681693),(0.534402,0.148425),(0.0152038,3.73177e-07),(0.0207949,0.238511),(0.664944,0.873317),(1.03349e-11,6.1223e-10),(0.26041,0.133802),(0.944047,0.0604325),(0.00142352,0.179774),(0.141045,0.0205832),(0.367621,0.0337145),(0.107982,0.538766),(9.88148e-05,2.75071e-05),(0.833406,0.0174912),(0.401632,0.544874),(0.126685,0.44709),(0.33962,0.87259),(0.000670369,0.00275185))	
OG0000113	(((Apla_40:415.717,Skow_38:415.717)_21:99.3839,(Lgig_5:396.377,Paus_4:396.377)_9:118.723)_13:125.66,((((Adig_24:160.724,(Ofav_19:107.964,Pdam_25:107.964)_21:52.7599)_21:180.071,(Epal_16:241.63,Nvec_14:241.63)_15:99.1641)_15:155.827,(Dgig_8:231.523,Rmue_10:231.523)_10:265.098)_11:73.3786,(((Chem_16:417.018,(Hech_10:19.1606,Hsym_9:19.1606)_10:397.857)_10:82.9821,Hmag_2:500)_9:38.8787,(Mvir_2:466.212,(Nnom_6:206.224,(Aaurb_6:45.3546,Aaurp_4:45.3546)_5:160.87)_6:259.987)_7:72.6668)_9:31.1213)_10:70.7612)_11	0	((0.00014376,0.000505086),(0.00010541,0.0238112),(0.167466,0.0561863),(0.187442,0.538909),(0.222422,0.859711),(0.417885,0.0896944),(0.0186583,0.882679),(0.647394,0.783388),(0.0525875,0.758048),(0.420771,0.908172),(0.307442,0.33438),(0.0518467,0.791415),(0.653377,0.236281),(0.309105,0.0124443),(0.726524,0.142286),(0.0447317,0.691636),(0.87031,0.579828),(0.112893,0.266433))	
OG0000114	(((Apla_8:415.717,Skow_10:415.717)_9:99.3839,(Lgig_10:396.377,Paus_8:396.377)_9:118.723)_9:125.66,((((Adig_14:160.724,(Ofav_13:107.964,Pdam_12:107.964)_13:52.7599)_13:180.071,(Epal_14:241.63,Nvec_14:241.63)_13:99.1641)_12:155.827,(Dgig_10:231.523,Rmue_13:231.523)_11:265.098)_11:73.3786,(((Chem_8:417.018,(Hech_11:19.1606,Hsym_9:19.1606)_10:397.857)_10:82.9821,Hmag_9:500)_10:38.8787,(Mvir_9:466.212,(Nnom_11:206.224,(Aaurb_12:45.3546,Aaurp_10:45.3546)_11:160.87)_11:259.987)_10:72.6668)_10:31.1213)_10:70.7612)_10	0.912	((-,-),(-,-),(-,-),(-,-),(-,-),(-,-),(-,-),(-,-),(-,-),(-,-),(-,-),(-,-),(-,-),(-,-),(-,-),(-,-),(-,-),(-,-))	
OG0000115	(((Apla_10:415.717,Skow_18:415.717)_13:99.3839,(Lgig_17:396.377,Paus_14:396.377)_14:118.723)_13:125.66,((((Adig_21:160.724,(Ofav_16:107.964,Pdam_11:107.964)_14:52.7599)_15:180.071,(Epal_11:241.63,Nvec_7:241.63)_11:99.1641)_12:155.827,(Dgig_25:231.523,Rmue_9:231.523)_14:265.098)_12:73.3786,(((Chem_13:417.018,(Hech_9:19.1606,Hsym_10:19.1606)_10:397.857)_12:82.9821,Hmag_18:500)_12:38.8787,(Mvir_6:466.212,(Nnom_10:206.224,(Aaurb_9:45.3546,Aaurp_10:45.3546)_10:160.87)_10:259.987)_11:72.6668)_12:31.1213)_12:70.7612)_12	0.002	((0.500852,0.118143),(0.872706,0.477452),(0.338178,0.82431),(0.472014,0.835774),(0.0132561,0.542982),(0.20625,0.126749),(0.130282,0.624941),(0.914623,0.114835),(0.896583,0.379407),(0.000389308,0.0477002),(0.839919,0.737582),(0.584966,0.689788),(0.236281,0.653377),(0.850811,0.0780665),(0.764279,0.5634),(0.14536,0.755284),(0.902303,0.887686),(0.418196,0.762589))	
OG0000116	(((Apla_9:415.717,Skow_5:415.717)_8:99.3839,(Lgig_11:396.377,Paus_6:396.377)_9:118.723)_9:125.66,((((Adig_23:160.724,(Ofav_20:107.964,Pdam_11:107.964)_16:52.7599)_16:180.071,(Epal_6:241.63,Nvec_11:241.63)_10:99.1641)_12:155.827,(Dgig_18:231.523,Rmue_11:231.523)_13:265.098)_11:73.3786,(((Chem_10:417.018,(Hech_24:19.1606,Hsym_17:19.1606)_19:397.857)_11:82.9821,Hmag_9:500)_10:38.8787,(Mvir_11:466.212,(Nnom_9:206.224,(Aaurb_6:45.3546,Aaurp_9:45.3546)_8:160.87)_9:259.987)_10:72.6668)_10:31.1213)_10:70.7612)_10	0	((0.498909,0.290845),(0.56809,0.857628),(0.404057,0.309194),(0.633065,0.816527),(0.00538241,0.834749),(0.0538783,0.00882435),(0.0825616,0.265652),(0.0635633,0.571745),(0.499929,0.357922),(0.0615023,0.481861),(0.307442,0.713627),(0.935021,0.0178045),(5.20259e-05,0.0280344),(0.333026,0.937235),(0.740409,0.819644),(0.569074,0.743088),(0.896595,0.656737),(0.0274041,0.174469))	
OG0000117	(((Apla_14:415.717,Skow_13:415.717)_12:99.3839,(Lgig_11:396.377,Paus_11:396.377)_12:118.723)_12:125.66,((((Adig_19:160.724,(Ofav_23:107.964,Pdam_21:107.964)_21:52.7599)_20:180.071,(Epal_20:241.63,Nvec_26:241.63)_20:99.1641)_18:155.827,(Dgig_17:231.523,Rmue_7:231.523)_12:265.098)_13:73.3786,(((Chem_8:417.018,(Hech_10:19.1606,Hsym_7:19.1606)_9:397.857)_11:82.9821,Hmag_9:500)_12:38.8787,(Mvir_15:466.212,(Nnom_12:206.224,(Aaurb_13:45.3546,Aaurp_10:45.3546)_12:160.87)_12:259.987)_12:72.6668)_12:31.1213)_12:70.7612)_12	0.02	((-,-),(-,-),(-,-),(-,-),(-,-),(-,-),(-,-),(-,-),(-,-),(-,-),(-,-),(-,-),(-,-),(-,-),(-,-),(-,-),(-,-),(-,-))	
OG0000118	(((Apla_14:415.717,Skow_11:415.717)_11:99.3839,(Lgig_13:396.377,Paus_7:396.377)_10:118.723)_10:125.66,((((Adig_15:160.724,(Ofav_26:107.964,Pdam_36:107.964)_25:52.7599)_20:180.071,(Epal_14:241.63,Nvec_11:241.63)_13:99.1641)_14:155.827,(Dgig_15:231.523,Rmue_8:231.523)_11:265.098)_11:73.3786,(((Chem_4:417.018,(Hech_9:19.1606,Hsym_7:19.1606)_8:397.857)_8:82.9821,Hmag_3:500)_9:38.8787,(Mvir_5:466.212,(Nnom_5:206.224,(Aaurb_27:45.3546,Aaurp_27:45.3546)_26:160.87)_13:259.987)_10:72.6668)_10:31.1213)_10:70.7612)_10	0	((0.289065,0.805605),(0.375731,0.866203),(0.254313,0.335533),(0.870649,0.816527),(0.0473256,0.00346203),(0.594798,6.82062e-05),(0.0152699,0.652615),(0.62219,0.491164),(0.0925259,0.918818),(0.10777,0.232421),(0.307442,0.713627),(0.152913,0.765903),(0.0788843,0.198128),(0.528753,0.0419027),(0.379644,0.819644),(0.126685,0.1626),(0.000287936,1.95879e-06),(0.418386,0.418386))	
OG0000120	(((Apla_54:415.717,Skow_7:415.717)_10:99.3839,(Lgig_0:396.377,Paus_7:396.377)_5:118.723)_6:125.66,((((Adig_87:160.724,(Ofav_19:107.964,Pdam_25:107.964)_25:52.7599)_28:180.071,(Epal_8:241.63,Nvec_5:241.63)_8:99.1641)_9:155.827,(Dgig_3:231.523,Rmue_0:231.523)_2:265.098)_3:73.3786,(((Chem_1:417.018,(Hech_1:19.1606,Hsym_2:19.1606)_1:397.857)_1:82.9821,Hmag_0:500)_1:38.8787,(Mvir_0:466.212,(Nnom_0:206.224,(Aaurb_0:45.3546,Aaurp_0:45.3546)_0:160.87)_0:259.987)_0:72.6668)_1:31.1213)_3:70.7612)_4	0.001	((1.37494e-16,0.346761),(0.00337568,0.516929),(0.00336672,0.254373),(0.0999174,0.309319),(1.47478e-31,0.122465),(0.0111362,0.914741),(7.76215e-11,0.56809),(0.898917,0.171323),(6.888e-05,0.532664),(0.194717,0.0372995),(0.67013,0.00177485),(0.761223,0.753986),(0.519764,0.00997766),(0.577543,0.401683),(0.538379,0.102355),(0.5,0.5),(0.5,0.5),(0.5,0.5))	
OG0000121	(((Apla_29:415.717,Skow_13:415.717)_13:99.3839,(Lgig_7:396.377,Paus_11:396.377)_10:118.723)_11:125.66,((((Adig_22:160.724,(Ofav_15:107.964,Pdam_25:107.964)_19:52.7599)_19:180.071,(Epal_29:241.63,Nvec_15:241.63)_18:99.1641)_16:155.827,(Dgig_15:231.523,Rmue_6:231.523)_10:265.098)_11:73.3786,(((Chem_3:417.018,(Hech_3:19.1606,Hsym_5:19.1606)_4:397.857)_5:82.9821,Hmag_2:500)_6:38.8787,(Mvir_6:466.212,(Nnom_3:206.224,(Aaurb_3:45.3546,Aaurp_3:45.3546)_3:160.87)_3:259.987)_6:72.6668)_7:31.1213)_9:70.7612)_10	0	((0.000142744,0.821615),(0.143986,0.640215),(0.335533,0.538282),(0.429415,0.517903),(0.199904,0.851073),(0.0461894,0.00791309),(0.187548,0.218713),(0.00111426,0.361385),(0.0157973,0.758048),(0.0340717,0.0585166),(0.0734923,0.0174072),(0.389,0.899835),(0.109321,0.0398378),(0.435968,0.128505),(0.30092,0.442401),(0.747527,0.129267),(0.803725,0.771964),(0.617858,0.617858))	
OG0000123	(((Apla_7:415.717,Skow_9:415.717)_9:99.3839,(Lgig_16:396.377,Paus_10:396.377)_11:118.723)_10:125.66,((((Adig_10:160.724,(Ofav_23:107.964,Pdam_20:107.964)_18:52.7599)_15:180.071,(Epal_10:241.63,Nvec_8:241.63)_10:99.1641)_11:155.827,(Dgig_8:231.523,Rmue_6:231.523)_8:265.098)_10:73.3786,(((Chem_8:417.018,(Hech_15:19.1606,Hsym_13:19.1606)_14:397.857)_11:82.9821,Hmag_26:500)_11:38.8787,(Mvir_9:466.212,(Nnom_9:206.224,(Aaurb_9:45.3546,Aaurp_9:45.3546)_9:160.87)_9:259.987)_10:72.6668)_10:31.1213)_10:70.7612)_10	0.002	((0.649881,0.784354),(0.589675,0.416155),(0.0834079,0.933452),(0.870649,0.816527),(0.0233934,0.0421813),(0.0225004,0.262872),(0.0702731,0.608449),(0.910239,0.430574),(0.478261,0.452298),(0.896529,0.366652),(0.821152,0.713627),(0.371616,0.278512),(0.134453,0.302365),(0.842771,0.000425994),(0.183695,0.819644),(0.935133,0.743088),(0.896595,0.880863),(0.748823,0.748823))	
OG0000124	(((Apla_5:415.717,Skow_1:415.717)_5:99.3839,(Lgig_2:396.377,Paus_4:396.377)_5:118.723)_6:125.66,((((Adig_21:160.724,(Ofav_4:107.964,Pdam_7:107.964)_8:52.7599)_12:180.071,(Epal_15:241.63,Nvec_14:241.63)_14:99.1641)_14:155.827,(Dgig_9:231.523,Rmue_23:231.523)_15:265.098)_15:73.3786,(((Chem_14:417.018,(Hech_27:19.1606,Hsym_13:19.1606)_20:397.857)_19:82.9821,Hmag_81:500)_20:38.8787,(Mvir_3:466.212,(Nnom_50:206.224,(Aaurb_18:45.3546,Aaurp_43:45.3546)_31:160.87)_33:259.987)_18:72.6668)_18:31.1213)_16:70.7612)_12	0.001	((0.706893,0.0426403),(0.478393,0.516929),(0.169979,0.89974),(0.000626003,0.00955617),(0.000187594,0.00161406),(0.00437384,0.55914),(0.442802,0.878002),(0.635442,0.92469),(0.73055,0.930835),(0.0233365,0.00910912),(0.623108,0.101321),(0.244159,0.659016),(2.76799e-07,5.83689e-08),(0.681202,3.40013e-17),(0.0784233,0.873135),(9.96006e-06,5.82439e-05),(6.51819e-05,0.599305),(1.22102e-10,7.24443e-08))	
OG0000126	(((Apla_9:415.717,Skow_10:415.717)_10:99.3839,(Lgig_13:396.377,Paus_12:396.377)_11:118.723)_10:125.66,((((Adig_12:160.724,(Ofav_14:107.964,Pdam_11:107.964)_12:52.7599)_12:180.071,(Epal_11:241.63,Nvec_17:241.63)_13:99.1641)_12:155.827,(Dgig_8:231.523,Rmue_7:231.523)_8:265.098)_10:73.3786,(((Chem_13:417.018,(Hech_8:19.1606,Hsym_10:19.1606)_9:397.857)_10:82.9821,Hmag_9:500)_10:38.8787,(Mvir_9:466.212,(Nnom_9:206.224,(Aaurb_15:45.3546,Aaurp_11:45.3546)_12:160.87)_10:259.987)_10:72.6668)_10:31.1213)_10:70.7612)_10	0.371	((-,-),(-,-),(-,-),(-,-),(-,-),(-,-),(-,-),(-,-),(-,-),(-,-),(-,-),(-,-),(-,-),(-,-),(-,-),(-,-),(-,-),(-,-))	
OG0000127	(((Apla_7:415.717,Skow_0:415.717)_4:99.3839,(Lgig_0:396.377,Paus_1:396.377)_2:118.723)_4:125.66,((((Adig_0:160.724,(Ofav_9:107.964,Pdam_1:107.964)_5:52.7599)_5:180.071,(Epal_16:241.63,Nvec_22:241.63)_15:99.1641)_13:155.827,(Dgig_21:231.523,Rmue_57:231.523)_28:265.098)_15:73.3786,(((Chem_14:417.018,(Hech_21:19.1606,Hsym_10:19.1606)_15:397.857)_15:82.9821,Hmag_51:500)_15:38.8787,(Mvir_14:466.212,(Nnom_14:206.224,(Aaurb_4:45.3546,Aaurp_2:45.3546)_4:160.87)_10:259.987)_13:72.6668)_14:31.1213)_14:70.7612)_10	0.001	((0.0802924,0.013309),(0.746232,0.0425262),(0.160699,0.522787),(0.000242873,0.00561319),(6.25844e-05,0.69112),(0.00247533,0.000341197),(0.000133753,0.175249),(0.647394,0.0165144),(0.424567,0.000213421),(0.0521599,7.1018e-10),(0.385002,0.757831),(0.944658,0.830608),(9.91437e-07,4.87033e-06),(0.869264,4.87947e-10),(0.243999,0.59486),(0.619646,0.298976),(0.0751399,0.000779422),(0.647407,0.00709436))	
OG0000128	(((Apla_18:415.717,Skow_10:415.717)_9:99.3839,(Lgig_3:396.377,Paus_5:396.377)_6:118.723)_7:125.66,((((Adig_49:160.724,(Ofav_62:107.964,Pdam_76:107.964)_62:52.7599)_55:180.071,(Epal_58:241.63,Nvec_70:241.63)_51:99.1641)_41:155.827,(Dgig_1:231.523,Rmue_0:231.523)_1:265.098)_9:73.3786,(((Chem_1:417.018,(Hech_1:19.1606,Hsym_2:19.1606)_2:397.857)_3:82.9821,Hmag_2:500)_4:38.8787,(Mvir_3:466.212,(Nnom_4:206.224,(Aaurb_4:45.3546,Aaurp_4:45.3546)_4:160.87)_4:259.987)_5:72.6668)_5:31.1213)_7:70.7612)_7	0.001	((0.00658879,0.52485),(0.0788551,0.550798),(0.210438,0.908773),(0.840106,0.773674),(0.184706,0.00806761),(0.946645,0.000613851),(0.00107172,0.00139258),(0.156867,0.000633926),(3.06061e-21,6.16023e-05),(0.678796,0.258344),(0.104721,0.010767),(0.259937,0.61163),(0.0575538,0.538364),(0.342817,0.520587),(0.235035,0.733457),(0.556942,0.6337),(0.835002,0.807133),(0.647407,0.647407))	
OG0000129	(((Apla_28:415.717,Skow_28:415.717)_18:99.3839,(Lgig_12:396.377,Paus_12:396.377)_13:118.723)_14:125.66,((((Adig_4:160.724,(Ofav_7:107.964,Pdam_5:107.964)_6:52.7599)_6:180.071,(Epal_9:241.63,Nvec_6:241.63)_7:99.1641)_7:155.827,(Dgig_5:231.523,Rmue_4:231.523)_5:265.098)_7:73.3786,(((Chem_6:417.018,(Hech_10:19.1606,Hsym_12:19.1606)_11:397.857)_8:82.9821,Hmag_10:500)_8:38.8787,(Mvir_5:466.212,(Nnom_8:206.224,(Aaurb_8:45.3546,Aaurp_2:45.3546)_6:160.87)_7:259.987)_8:72.6668)_8:31.1213)_8:70.7612)_10	0	((0.0206831,0.0206831),(0.0341535,0.681108),(0.938954,0.938954),(0.0264006,0.155881),(0.215458,0.714548),(0.276152,0.495609),(0.632013,0.815583),(0.225818,0.680568),(0.859654,0.366232),(0.865335,0.613127),(0.476516,0.685121),(0.630014,0.201381),(0.254004,0.107195),(0.80926,0.333111),(0.711105,0.793835),(0.413066,0.71203),(0.459085,0.610663),(0.0399764,6.16784e-05))	
OG0000130	(((Apla_4:415.717,Skow_11:415.717)_8:99.3839,(Lgig_1:396.377,Paus_7:396.377)_6:118.723)_8:125.66,((((Adig_37:160.724,(Ofav_42:107.964,Pdam_19:107.964)_29:52.7599)_29:180.071,(Epal_33:241.63,Nvec_11:241.63)_21:99.1641)_21:155.827,(Dgig_26:231.523,Rmue_11:231.523)_17:265.098)_15:73.3786,(((Chem_9:417.018,(Hech_7:19.1606,Hsym_11:19.1606)_9:397.857)_11:82.9821,Hmag_17:500)_12:38.8787,(Mvir_7:466.212,(Nnom_8:206.224,(Aaurb_10:45.3546,Aaurp_16:45.3546)_12:160.87)_10:259.987)_11:72.6668)_12:31.1213)_12:70.7612)_11	0.001	((0.152003,0.210947),(0.829945,0.213569),(0.0119617,0.565966),(0.0651826,0.319669),(0.0151301,0.883589),(1.16894e-05,9.33259e-05),(0.00765083,0.902493),(0.000908184,0.00145065),(0.0120414,0.433328),(0.00528399,0.0325103),(0.0523834,0.737582),(0.683358,0.676272),(0.00696164,0.018702),(0.589464,0.136163),(0.764279,0.5634),(0.249137,0.755284),(0.394013,0.218196),(0.0547307,0.00256544))	
OG0000131	(((Apla_5:415.717,Skow_27:415.717)_10:99.3839,(Lgig_13:396.377,Paus_3:396.377)_9:118.723)_9:125.66,((((Adig_11:160.724,(Ofav_19:107.964,Pdam_4:107.964)_11:52.7599)_11:180.071,(Epal_10:241.63,Nvec_39:241.63)_15:99.1641)_12:155.827,(Dgig_5:231.523,Rmue_8:231.523)_7:265.098)_9:73.3786,(((Chem_3:417.018,(Hech_33:19.1606,Hsym_30:19.1606)_31:397.857)_9:82.9821,Hmag_3:500)_8:38.8787,(Mvir_3:466.212,(Nnom_1:206.224,(Aaurb_2:45.3546,Aaurp_3:45.3546)_3:160.87)_3:259.987)_6:72.6668)_8:31.1213)_8:70.7612)_8	0	((0.10721,2.01265e-05),(0.35094,0.857628),(0.118198,0.0153967),(0.376266,0.790388),(0.893435,0.792888),(6.37638e-05,2.55904e-05),(0.719788,0.089198),(0.0604627,5.52537e-10),(0.113584,0.427375),(0.333913,0.484904),(0.259492,0.685121),(0.0179118,5.42996e-08),(0.0629236,0.482782),(0.283175,0.0689879),(0.711105,0.0604144),(0.246013,0.129267),(0.130036,0.771964),(0.178406,0.617858))	
OG0000132	(((Apla_2:415.717,Skow_9:415.717)_6:99.3839,(Lgig_23:396.377,Paus_4:396.377)_7:118.723)_6:125.66,((((Adig_5:160.724,(Ofav_8:107.964,Pdam_10:107.964)_8:52.7599)_8:180.071,(Epal_15:241.63,Nvec_22:241.63)_13:99.1641)_9:155.827,(Dgig_7:231.523,Rmue_1:231.523)_5:265.098)_6:73.3786,(((Chem_4:417.018,(Hech_7:19.1606,Hsym_6:19.1606)_6:397.857)_6:82.9821,Hmag_8:500)_6:38.8787,(Mvir_3:466.212,(Nnom_2:206.224,(Aaurb_7:45.3546,Aaurp_4:45.3546)_5:160.87)_4:259.987)_5:72.6668)_6:31.1213)_6:70.7612)_6	0	((0.0636321,0.147361),(0.797732,0.296568),(3.53635e-06,0.247038),(0.824412,0.753726),(0.0564501,0.752372),(0.83784,0.105422),(0.675852,0.0110541),(0.376413,0.00203542),(0.0564321,0.66999),(0.147711,0.00517984),(0.759226,0.651008),(0.57538,0.728146),(0.0595148,0.602569),(0.774273,0.356866),(0.674809,0.406476),(0.556942,0.6337),(0.181704,0.270017),(0.029312,0.266433))	
OG0000133	(((Apla_26:415.717,Skow_33:415.717)_18:99.3839,(Lgig_8:396.377,Paus_9:396.377)_11:118.723)_13:125.66,((((Adig_5:160.724,(Ofav_12:107.964,Pdam_6:107.964)_8:52.7599)_8:180.071,(Epal_9:241.63,Nvec_20:241.63)_12:99.1641)_11:155.827,(Dgig_17:231.523,Rmue_20:231.523)_16:265.098)_11:73.3786,(((Chem_7:417.018,(Hech_6:19.1606,Hsym_5:19.1606)_6:397.857)_8:82.9821,Hmag_6:500)_9:38.8787,(Mvir_6:466.212,(Nnom_8:206.224,(Aaurb_7:45.3546,Aaurp_9:45.3546)_8:160.87)_8:259.987)_9:72.6668)_9:31.1213)_10:70.7612)_11	0	((0.0513664,0.00104783),(0.00690816,0.325666),(0.359263,0.675905),(0.187442,0.538909),(0.0564501,0.752372),(0.0098312,0.19354),(0.178765,0.398292),(0.262636,0.00452176),(0.891543,0.0571916),(0.651244,0.129403),(0.307442,0.33438),(0.923256,0.622162),(0.602569,0.155982),(0.528753,0.456047),(0.726524,0.80779),(0.441173,0.728876),(0.889721,0.87259),(0.366724,0.174469))	
OG0000134	(((Apla_13:415.717,Skow_10:415.717)_12:99.3839,(Lgig_17:396.377,Paus_11:396.377)_13:118.723)_12:125.66,((((Adig_15:160.724,(Ofav_11:107.964,Pdam_11:107.964)_12:52.7599)_13:180.071,(Epal_14:241.63,Nvec_14:241.63)_13:99.1641)_13:155.827,(Dgig_12:231.523,Rmue_10:231.523)_11:265.098)_12:73.3786,(((Chem_14:417.018,(Hech_13:19.1606,Hsym_15:19.1606)_14:397.857)_12:82.9821,Hmag_7:500)_12:38.8787,(Mvir_12:466.212,(Nnom_13:206.224,(Aaurb_13:45.3546,Aaurp_10:45.3546)_12:160.87)_12:259.987)_12:72.6668)_12:31.1213)_12:70.7612)_12	0.666	((-,-),(-,-),(-,-),(-,-),(-,-),(-,-),(-,-),(-,-),(-,-),(-,-),(-,-),(-,-),(-,-),(-,-),(-,-),(-,-),(-,-),(-,-))	
OG0000137	(((Apla_4:415.717,Skow_0:415.717)_4:99.3839,(Lgig_4:396.377,Paus_2:396.377)_4:118.723)_5:125.66,((((Adig_15:160.724,(Ofav_2:107.964,Pdam_1:107.964)_3:52.7599)_6:180.071,(Epal_3:241.63,Nvec_0:241.63)_4:99.1641)_7:155.827,(Dgig_21:231.523,Rmue_47:231.523)_26:265.098)_15:73.3786,(((Chem_12:417.018,(Hech_68:19.1606,Hsym_33:19.1606)_45:397.857)_22:82.9821,Hmag_45:500)_21:38.8787,(Mvir_22:466.212,(Nnom_25:206.224,(Aaurb_17:45.3546,Aaurp_29:45.3546)_23:160.87)_23:259.987)_20:72.6668)_19:31.1213)_16:70.7612)_12	0.001	((0.670773,0.013309),(0.436012,0.475357),(0.664418,0.320348),(0.000106586,0.00955617),(1.76938e-05,0.00174564),(0.336069,0.0207059),(0.632013,0.0148694),(0.576005,0.00245457),(0.000255408,0.00116582),(0.183493,1.35254e-06),(0.623108,0.016158),(0.0154743,9.25447e-06),(4.32484e-23,2.05024e-11),(0.504787,2.67675e-05),(0.0847669,0.453247),(0.532826,0.324033),(0.474878,0.927868),(0.000242454,0.000590002))	
OG0000138	(((Apla_11:415.717,Skow_21:415.717)_12:99.3839,(Lgig_11:396.377,Paus_10:396.377)_11:118.723)_11:125.66,((((Adig_12:160.724,(Ofav_19:107.964,Pdam_15:107.964)_15:52.7599)_13:180.071,(Epal_5:241.63,Nvec_7:241.63)_8:99.1641)_9:155.827,(Dgig_8:231.523,Rmue_5:231.523)_7:265.098)_8:73.3786,(((Chem_4:417.018,(Hech_15:19.1606,Hsym_8:19.1606)_11:397.857)_8:82.9821,Hmag_8:500)_8:38.8787,(Mvir_9:466.212,(Nnom_8:206.224,(Aaurb_8:45.3546,Aaurp_9:45.3546)_8:160.87)_8:259.987)_8:72.6668)_8:31.1213)_8:70.7612)_9	0	((0.937752,0.0115887),(0.398292,0.873402),(0.801168,0.933452),(0.148676,0.494134),(0.714862,0.0769138),(0.0471008,0.887696),(0.0466941,0.56809),(0.171323,0.701642),(0.4258,0.715262),(0.484904,0.333913),(0.79551,0.685121),(0.152913,0.201381),(9.88148e-05,0.000628424),(0.80926,0.790291),(0.711105,0.793835),(0.521794,0.902827),(0.889721,0.87259),(0.733308,0.174469))	
OG0000139	(((Apla_9:415.717,Skow_61:415.717)_18:99.3839,(Lgig_12:396.377,Paus_14:396.377)_14:118.723)_15:125.66,((((Adig_14:160.724,(Ofav_29:107.964,Pdam_18:107.964)_19:52.7599)_17:180.071,(Epal_14:241.63,Nvec_13:241.63)_13:99.1641)_13:155.827,(Dgig_3:231.523,Rmue_11:231.523)_8:265.098)_10:73.3786,(((Chem_9:417.018,(Hech_5:19.1606,Hsym_4:19.1606)_5:397.857)_9:82.9821,Hmag_8:500)_9:38.8787,(Mvir_5:466.212,(Nnom_4:206.224,(Aaurb_4:45.3546,Aaurp_8:45.3546)_6:160.87)_6:259.987)_8:72.6668)_9:31.1213)_10:70.7612)_12	0.001	((0.0150166,2.94858e-13),(0.0748588,0.691949),(0.712111,0.82431),(0.0757984,0.190843),(0.250245,0.111714),(5.29778e-05,0.712917),(0.0949479,0.872706),(0.62219,0.921742),(0.079501,0.452298),(0.0107853,0.102556),(0.821152,0.33438),(0.784848,0.16797),(0.587915,0.133251),(0.82238,0.933624),(0.726524,0.500385),(0.413066,0.393582),(0.270317,0.849071),(0.0160454,0.0399764))	
OG0000140	(((Apla_12:415.717,Skow_15:415.717)_11:99.3839,(Lgig_12:396.377,Paus_8:396.377)_10:118.723)_10:125.66,((((Adig_15:160.724,(Ofav_11:107.964,Pdam_8:107.964)_10:52.7599)_10:180.071,(Epal_8:241.63,Nvec_8:241.63)_8:99.1641)_8:155.827,(Dgig_4:231.523,Rmue_7:231.523)_6:265.098)_8:73.3786,(((Chem_5:417.018,(Hech_10:19.1606,Hsym_8:19.1606)_9:397.857)_8:82.9821,Hmag_8:500)_8:38.8787,(Mvir_9:466.212,(Nnom_9:206.224,(Aaurb_9:45.3546,Aaurp_11:45.3546)_10:160.87)_9:259.987)_8:72.6668)_8:31.1213)_8:70.7612)_9	0.295	((-,-),(-,-),(-,-),(-,-),(-,-),(-,-),(-,-),(-,-),(-,-),(-,-),(-,-),(-,-),(-,-),(-,-),(-,-),(-,-),(-,-),(-,-))	
OG0000141	(((Apla_23:415.717,Skow_18:415.717)_15:99.3839,(Lgig_17:396.377,Paus_8:396.377)_13:118.723)_13:125.66,((((Adig_7:160.724,(Ofav_7:107.964,Pdam_5:107.964)_7:52.7599)_7:180.071,(Epal_10:241.63,Nvec_15:241.63)_10:99.1641)_9:155.827,(Dgig_2:231.523,Rmue_7:231.523)_6:265.098)_9:73.3786,(((Chem_11:417.018,(Hech_8:19.1606,Hsym_10:19.1606)_9:397.857)_10:82.9821,Hmag_13:500)_10:38.8787,(Mvir_7:466.212,(Nnom_9:206.224,(Aaurb_14:45.3546,Aaurp_24:45.3546)_17:160.87)_12:259.987)_10:72.6668)_10:31.1213)_10:70.7612)_11	0	((0.0330852,0.366616),(0.175249,0.884857),(0.193814,0.148017),(0.187442,0.538909),(0.862292,0.734797),(0.824129,0.167373),(0.336499,0.35094),(0.910239,0.0375822),(0.878678,0.216745),(0.017225,0.448359),(0.526998,0.713627),(0.548166,0.930163),(0.217674,0.0884283),(0.833406,0.309694),(0.740409,0.819644),(0.465781,0.328759),(0.226817,0.0218613),(0.0197699,1.89735e-05))	
OG0000143	(((Apla_9:415.717,Skow_96:415.717)_21:99.3839,(Lgig_13:396.377,Paus_13:396.377)_15:118.723)_16:125.66,((((Adig_7:160.724,(Ofav_15:107.964,Pdam_16:107.964)_14:52.7599)_12:180.071,(Epal_12:241.63,Nvec_10:241.63)_11:99.1641)_11:155.827,(Dgig_5:231.523,Rmue_12:231.523)_9:265.098)_11:73.3786,(((Chem_9:417.018,(Hech_8:19.1606,Hsym_7:19.1606)_8:397.857)_10:82.9821,Hmag_19:500)_11:38.8787,(Mvir_6:466.212,(Nnom_8:206.224,(Aaurb_5:45.3546,Aaurp_10:45.3546)_8:160.87)_8:259.987)_10:72.6668)_11:31.1213)_11:70.7612)_13	0.001	((0.00236481,4.4941e-25),(0.0130652,0.701761),(0.721745,0.721745),(0.0863188,0.207387),(0.0123509,0.068398),(0.472497,0.20625),(0.532043,0.85964),(0.590715,0.746395),(0.891543,0.474341),(0.0468103,0.121907),(0.831225,0.726116),(0.931715,0.660849),(0.629433,0.198128),(0.571727,0.0334116),(0.752942,0.544874),(0.226088,0.44709),(0.889721,0.87259),(0.00275185,0.0633764))	
OG0000144	(((Apla_8:415.717,Skow_37:415.717)_14:99.3839,(Lgig_9:396.377,Paus_11:396.377)_11:118.723)_12:125.66,((((Adig_7:160.724,(Ofav_17:107.964,Pdam_13:107.964)_13:52.7599)_11:180.071,(Epal_12:241.63,Nvec_11:241.63)_11:99.1641)_11:155.827,(Dgig_9:231.523,Rmue_11:231.523)_10:265.098)_11:73.3786,(((Chem_13:417.018,(Hech_9:19.1606,Hsym_8:19.1606)_9:397.857)_11:82.9821,Hmag_16:500)_11:38.8787,(Mvir_7:466.212,(Nnom_10:206.224,(Aaurb_7:45.3546,Aaurp_10:45.3546)_9:160.87)_10:259.987)_10:72.6668)_11:31.1213)_11:70.7612)_11	0.001	((0.100512,7.32676e-07),(0.159817,0.655518),(0.675905,0.801168),(0.451841,0.826846),(0.0328249,0.122209),(0.0343185,0.878279),(0.900107,0.85964),(0.590715,0.914623),(0.891543,0.758048),(0.728142,0.563285),(0.831225,0.726116),(0.46439,0.676272),(0.641747,0.217674),(0.842771,0.119452),(0.752942,0.544874),(0.465781,0.913633),(0.902303,0.674488),(0.0337654,0.193547))	
OG0000145	(((Apla_8:415.717,Skow_21:415.717)_11:99.3839,(Lgig_8:396.377,Paus_11:396.377)_10:118.723)_10:125.66,((((Adig_26:160.724,(Ofav_37:107.964,Pdam_32:107.964)_30:52.7599)_26:180.071,(Epal_6:241.63,Nvec_5:241.63)_8:99.1641)_12:155.827,(Dgig_29:231.523,Rmue_5:231.523)_13:265.098)_10:73.3786,(((Chem_16:417.018,(Hech_13:19.1606,Hsym_13:19.1606)_13:397.857)_10:82.9821,Hmag_2:500)_9:38.8787,(Mvir_1:466.212,(Nnom_3:206.224,(Aaurb_10:45.3546,Aaurp_5:45.3546)_7:160.87)_6:259.987)_7:72.6668)_9:31.1213)_9:70.7612)_9	0	((0.370468,0.00545185),(0.375731,0.866203),(0.66047,0.538282),(0.404366,0.804506),(0.932289,0.0328726),(0.011704,0.385691),(1.07063e-06,0.0120618),(0.376645,0.171323),(0.211446,0.167103),(1.58611e-06,0.000532769),(0.284325,0.700003),(0.0518467,0.2549),(0.684591,0.684591),(0.309105,0.0124443),(0.726524,0.142286),(0.0109366,0.691636),(0.0517816,0.363867),(0.00520037,0.0214704))	
OG0000146	(((Apla_15:415.717,Skow_9:415.717)_10:99.3839,(Lgig_11:396.377,Paus_3:396.377)_8:118.723)_9:125.66,((((Adig_9:160.724,(Ofav_15:107.964,Pdam_11:107.964)_12:52.7599)_11:180.071,(Epal_9:241.63,Nvec_12:241.63)_10:99.1641)_10:155.827,(Dgig_9:231.523,Rmue_11:231.523)_10:265.098)_9:73.3786,(((Chem_9:417.018,(Hech_12:19.1606,Hsym_9:19.1606)_10:397.857)_9:82.9821,Hmag_11:500)_9:38.8787,(Mvir_9:466.212,(Nnom_5:206.224,(Aaurb_6:45.3546,Aaurp_5:45.3546)_6:160.87)_6:259.987)_9:72.6668)_9:31.1213)_9:70.7612)_9	0.131	((-,-),(-,-),(-,-),(-,-),(-,-),(-,-),(-,-),(-,-),(-,-),(-,-),(-,-),(-,-),(-,-),(-,-),(-,-),(-,-),(-,-),(-,-))	
OG0000147	(((Apla_22:415.717,Skow_20:415.717)_17:99.3839,(Lgig_43:396.377,Paus_10:396.377)_18:118.723)_16:125.66,((((Adig_6:160.724,(Ofav_7:107.964,Pdam_10:107.964)_8:52.7599)_8:180.071,(Epal_9:241.63,Nvec_18:241.63)_11:99.1641)_10:155.827,(Dgig_5:231.523,Rmue_8:231.523)_7:265.098)_10:73.3786,(((Chem_12:417.018,(Hech_17:19.1606,Hsym_21:19.1606)_18:397.857)_11:82.9821,Hmag_7:500)_10:38.8787,(Mvir_4:466.212,(Nnom_6:206.224,(Aaurb_3:45.3546,Aaurp_5:45.3546)_5:160.87)_6:259.987)_8:72.6668)_10:31.1213)_10:70.7612)_12	0.001	((0.171967,0.397292),(0.48552,0.257787),(6.25396e-07,0.0344884),(0.0403911,0.190843),(0.280666,0.752372),(0.55914,0.105422),(0.362163,0.375731),(0.453013,0.0104456),(0.885662,0.241158),(0.333913,0.484904),(0.821152,0.713627),(0.567714,0.027015),(0.357239,0.00670181),(0.333026,0.480474),(0.740409,0.160973),(0.174668,0.393582),(0.87031,0.579828),(0.0112198,0.673232))	
OG0000148	(((Apla_11:415.717,Skow_10:415.717)_10:99.3839,(Lgig_12:396.377,Paus_10:396.377)_10:118.723)_10:125.66,((((Adig_11:160.724,(Ofav_13:107.964,Pdam_9:107.964)_11:52.7599)_11:180.071,(Epal_12:241.63,Nvec_13:241.63)_11:99.1641)_10:155.827,(Dgig_9:231.523,Rmue_8:231.523)_9:265.098)_9:73.3786,(((Chem_5:417.018,(Hech_7:19.1606,Hsym_7:19.1606)_7:397.857)_8:82.9821,Hmag_8:500)_9:38.8787,(Mvir_8:466.212,(Nnom_11:206.224,(Aaurb_10:45.3546,Aaurp_10:45.3546)_10:160.87)_10:259.987)_9:72.6668)_9:31.1213)_9:70.7612)_9	0.994	((-,-),(-,-),(-,-),(-,-),(-,-),(-,-),(-,-),(-,-),(-,-),(-,-),(-,-),(-,-),(-,-),(-,-),(-,-),(-,-),(-,-),(-,-))	
OG0000149	(((Apla_11:415.717,Skow_6:415.717)_8:99.3839,(Lgig_16:396.377,Paus_27:396.377)_13:118.723)_8:125.66,((((Adig_3:160.724,(Ofav_3:107.964,Pdam_5:107.964)_3:52.7599)_3:180.071,(Epal_2:241.63,Nvec_2:241.63)_2:99.1641)_2:155.827,(Dgig_0:231.523,Rmue_0:231.523)_0:265.098)_2:73.3786,(((Chem_0:417.018,(Hech_1:19.1606,Hsym_1:19.1606)_1:397.857)_1:82.9821,Hmag_1:500)_2:38.8787,(Mvir_2:466.212,(Nnom_1:206.224,(Aaurb_1:45.3546,Aaurp_1:45.3546)_1:160.87)_1:259.987)_2:72.6668)_2:31.1213)_2:70.7612)_4	0.076	((-,-),(-,-),(-,-),(-,-),(-,-),(-,-),(-,-),(-,-),(-,-),(-,-),(-,-),(-,-),(-,-),(-,-),(-,-),(-,-),(-,-),(-,-))	
OG0000150	(((Apla_14:415.717,Skow_12:415.717)_11:99.3839,(Lgig_11:396.377,Paus_10:396.377)_11:118.723)_11:125.66,((((Adig_11:160.724,(Ofav_12:107.964,Pdam_7:107.964)_10:52.7599)_10:180.071,(Epal_7:241.63,Nvec_16:241.63)_10:99.1641)_10:155.827,(Dgig_7:231.523,Rmue_9:231.523)_9:265.098)_10:73.3786,(((Chem_11:417.018,(Hech_9:19.1606,Hsym_8:19.1606)_9:397.857)_10:82.9821,Hmag_11:500)_10:38.8787,(Mvir_11:466.212,(Nnom_7:206.224,(Aaurb_10:45.3546,Aaurp_19:45.3546)_13:160.87)_10:259.987)_10:72.6668)_10:31.1213)_10:70.7612)_10	0.002	((0.289065,0.56682),(0.85964,0.873402),(0.801168,0.933452),(0.429415,0.816527),(0.485335,0.781098),(0.140588,0.0401078),(0.894811,0.851432),(0.21993,0.0132402),(0.885662,0.745985),(0.395383,0.90288),(0.821152,0.713627),(0.548166,0.930163),(0.641747,0.217674),(0.833406,0.58206),(0.740409,0.819644),(0.569074,0.913633),(0.186363,0.0835845),(0.0103177,4.39225e-05))	
OG0000151	(((Apla_6:415.717,Skow_6:415.717)_8:99.3839,(Lgig_18:396.377,Paus_5:396.377)_9:118.723)_9:125.66,((((Adig_15:160.724,(Ofav_20:107.964,Pdam_12:107.964)_14:52.7599)_13:180.071,(Epal_5:241.63,Nvec_5:241.63)_7:99.1641)_9:155.827,(Dgig_22:231.523,Rmue_3:231.523)_11:265.098)_10:73.3786,(((Chem_16:417.018,(Hech_47:19.1606,Hsym_39:19.1606)_41:397.857)_14:82.9821,Hmag_3:500)_10:38.8787,(Mvir_6:466.212,(Nnom_6:206.224,(Aaurb_8:45.3546,Aaurp_12:45.3546)_9:160.87)_8:259.987)_9:72.6668)_10:31.1213)_10:70.7612)_10	0.001	((0.62925,0.62925),(0.56809,0.857628),(0.00554266,0.167466),(0.633065,0.816527),(0.279001,0.292342),(0.00268935,0.320342),(0.0466941,0.20206),(0.343877,0.343877),(0.669414,0.590255),(0.000100697,0.000198902),(0.821152,0.713627),(0.429465,1.40842e-08),(0.000164002,0.176944),(0.00884509,0.0174912),(0.740409,0.524019),(0.441173,0.728876),(0.33962,0.433099),(0.393738,0.00981341))	
OG0000152	(((Apla_30:415.717,Skow_25:415.717)_19:99.3839,(Lgig_5:396.377,Paus_34:396.377)_16:118.723)_16:125.66,((((Adig_11:160.724,(Ofav_24:107.964,Pdam_15:107.964)_16:52.7599)_14:180.071,(Epal_27:241.63,Nvec_5:241.63)_13:99.1641)_13:155.827,(Dgig_22:231.523,Rmue_2:231.523)_11:265.098)_11:73.3786,(((Chem_2:417.018,(Hech_3:19.1606,Hsym_2:19.1606)_3:397.857)_5:82.9821,Hmag_7:500)_7:38.8787,(Mvir_3:466.212,(Nnom_8:206.224,(Aaurb_3:45.3546,Aaurp_4:45.3546)_4:160.87)_6:259.987)_7:72.6668)_8:31.1213)_10:70.7612)_12	0	((0.0126545,0.125127),(0.0832249,0.897316),(0.000679326,5.54296e-05),(0.0403911,0.190843),(0.205867,0.0855438),(0.00048546,0.687122),(0.567021,0.872706),(2.24449e-05,0.000663261),(0.232707,0.918818),(0.000100697,2.15156e-05),(0.307442,0.0211474),(0.179918,0.37748),(0.555876,0.0841162),(0.0599597,0.774981),(0.329538,0.473412),(0.146429,0.691636),(0.16196,0.215458),(0.224948,0.647407))	
OG0000153	(((Apla_11:415.717,Skow_11:415.717)_11:99.3839,(Lgig_22:396.377,Paus_15:396.377)_13:118.723)_11:125.66,((((Adig_8:160.724,(Ofav_5:107.964,Pdam_5:107.964)_5:52.7599)_6:180.071,(Epal_12:241.63,Nvec_5:241.63)_7:99.1641)_7:155.827,(Dgig_20:231.523,Rmue_9:231.523)_12:265.098)_8:73.3786,(((Chem_3:417.018,(Hech_8:19.1606,Hsym_6:19.1606)_7:397.857)_7:82.9821,Hmag_5:500)_8:38.8787,(Mvir_5:466.212,(Nnom_4:206.224,(Aaurb_10:45.3546,Aaurp_20:45.3546)_12:160.87)_8:259.987)_8:72.6668)_8:31.1213)_8:70.7612)_9	0	((0.805605,0.805605),(0.85964,0.17611),(0.0130855,0.491092),(0.148676,0.494134),(0.120363,0.33413),(0.785024,0.785024),(0.632013,0.815583),(0.0149245,0.343877),(0.630191,0.0777172),(0.00383991,0.252829),(0.79551,0.685121),(0.126824,0.749098),(0.0692434,0.177585),(0.502406,0.428026),(0.711105,0.793835),(0.413066,0.902827),(0.027422,0.0274327),(0.0547307,5.35891e-07))	
OG0000154	(((Apla_2:415.717,Skow_16:415.717)_8:99.3839,(Lgig_10:396.377,Paus_32:396.377)_11:118.723)_8:125.66,((((Adig_3:160.724,(Ofav_7:107.964,Pdam_4:107.964)_5:52.7599)_5:180.071,(Epal_8:241.63,Nvec_3:241.63)_5:99.1641)_5:155.827,(Dgig_7:231.523,Rmue_0:231.523)_4:265.098)_5:73.3786,(((Chem_0:417.018,(Hech_33:19.1606,Hsym_24:19.1606)_26:397.857)_5:82.9821,Hmag_0:500)_5:38.8787,(Mvir_0:466.212,(Nnom_9:206.224,(Aaurb_13:45.3546,Aaurp_12:45.3546)_12:160.87)_9:259.987)_5:72.6668)_5:31.1213)_5:70.7612)_6	0	((0.0119867,0.00704569),(0.829945,0.0591752),(0.933452,4.653e-07),(0.0874413,0.400101),(0.178043,0.69112),(0.110581,0.453499),(0.843282,0.775182),(0.0868757,0.262566),(0.828151,0.63771),(0.0528179,0.00211607),(0.735283,0.631448),(0.00405953,4.19183e-09),(1.32076e-06,0.0476068),(0.750653,0.00752796),(0.653423,0.733457),(0.00596791,0.0265065),(0.896595,0.070347),(0.246301,0.785782))	
OG0000155	(((Apla_8:415.717,Skow_7:415.717)_9:99.3839,(Lgig_10:396.377,Paus_7:396.377)_9:118.723)_9:125.66,((((Adig_10:160.724,(Ofav_13:107.964,Pdam_9:107.964)_10:52.7599)_10:180.071,(Epal_9:241.63,Nvec_11:241.63)_10:99.1641)_10:155.827,(Dgig_8:231.523,Rmue_6:231.523)_8:265.098)_10:73.3786,(((Chem_11:417.018,(Hech_19:19.1606,Hsym_10:19.1606)_14:397.857)_11:82.9821,Hmag_10:500)_10:38.8787,(Mvir_13:466.212,(Nnom_11:206.224,(Aaurb_11:45.3546,Aaurp_9:45.3546)_10:160.87)_10:259.987)_10:72.6668)_10:31.1213)_10:70.7612)_10	0.002	((0.927694,0.649881),(0.841686,0.857628),(0.515685,0.642643),(0.633065,0.816527),(0.887686,0.781098),(0.0745639,0.604597),(0.894811,0.851432),(0.733771,0.571745),(0.885662,0.452298),(0.896529,0.366652),(0.821152,0.713627),(0.806056,0.278512),(1.34462e-05,7.47749e-05),(0.333026,0.813405),(0.740409,0.819644),(0.292765,0.913633),(0.53983,0.887686),(0.211874,0.418196))	
OG0000156	(((Apla_8:415.717,Skow_6:415.717)_9:99.3839,(Lgig_16:396.377,Paus_9:396.377)_11:118.723)_10:125.66,((((Adig_15:160.724,(Ofav_22:107.964,Pdam_22:107.964)_20:52.7599)_19:180.071,(Epal_22:241.63,Nvec_31:241.63)_21:99.1641)_18:155.827,(Dgig_6:231.523,Rmue_6:231.523)_7:265.098)_11:73.3786,(((Chem_10:417.018,(Hech_4:19.1606,Hsym_5:19.1606)_5:397.857)_9:82.9821,Hmag_40:500)_10:38.8787,(Mvir_2:466.212,(Nnom_6:206.224,(Aaurb_4:45.3546,Aaurp_8:45.3546)_6:160.87)_6:259.987)_8:72.6668)_10:31.1213)_10:70.7612)_10	0	((0.927694,0.32037),(0.589675,0.416155),(0.0834079,0.675905),(0.870649,0.816527),(0.141279,0.378474),(0.287803,0.287803),(0.62897,0.100149),(0.700628,0.00563842),(0.00208588,0.131256),(0.673891,0.673891),(0.307442,0.713627),(0.525787,0.16797),(0.133251,0.587915),(0.551653,2.10142e-09),(0.740409,0.160973),(0.0169249,0.393582),(0.87031,0.849071),(0.0160454,0.0399764))	
OG0000157	(((Apla_10:415.717,Skow_10:415.717)_9:99.3839,(Lgig_10:396.377,Paus_10:396.377)_9:118.723)_9:125.66,((((Adig_10:160.724,(Ofav_12:107.964,Pdam_10:107.964)_10:52.7599)_10:180.071,(Epal_10:241.63,Nvec_8:241.63)_9:99.1641)_9:155.827,(Dgig_7:231.523,Rmue_5:231.523)_7:265.098)_8:73.3786,(((Chem_7:417.018,(Hech_14:19.1606,Hsym_10:19.1606)_11:397.857)_8:82.9821,Hmag_5:500)_8:38.8787,(Mvir_9:466.212,(Nnom_5:206.224,(Aaurb_4:45.3546,Aaurp_4:45.3546)_4:160.87)_5:259.987)_8:72.6668)_8:31.1213)_8:70.7612)_8	0.44	((-,-),(-,-),(-,-),(-,-),(-,-),(-,-),(-,-),(-,-),(-,-),(-,-),(-,-),(-,-),(-,-),(-,-),(-,-),(-,-),(-,-),(-,-))	
OG0000158	(((Apla_8:415.717,Skow_9:415.717)_8:99.3839,(Lgig_13:396.377,Paus_13:396.377)_10:118.723)_8:125.66,((((Adig_8:160.724,(Ofav_10:107.964,Pdam_6:107.964)_7:52.7599)_7:180.071,(Epal_5:241.63,Nvec_7:241.63)_6:99.1641)_6:155.827,(Dgig_8:231.523,Rmue_4:231.523)_6:265.098)_6:73.3786,(((Chem_9:417.018,(Hech_2:19.1606,Hsym_3:19.1606)_3:397.857)_6:82.9821,Hmag_12:500)_6:38.8787,(Mvir_2:466.212,(Nnom_4:206.224,(Aaurb_4:45.3546,Aaurp_2:45.3546)_3:160.87)_4:259.987)_5:72.6668)_6:31.1213)_6:70.7612)_7	0.061	((-,-),(-,-),(-,-),(-,-),(-,-),(-,-),(-,-),(-,-),(-,-),(-,-),(-,-),(-,-),(-,-),(-,-),(-,-),(-,-),(-,-),(-,-))	
OG0000159	(((Apla_8:415.717,Skow_8:415.717)_8:99.3839,(Lgig_10:396.377,Paus_6:396.377)_8:118.723)_8:125.66,((((Adig_12:160.724,(Ofav_14:107.964,Pdam_12:107.964)_12:52.7599)_12:180.071,(Epal_12:241.63,Nvec_12:241.63)_11:99.1641)_11:155.827,(Dgig_8:231.523,Rmue_6:231.523)_8:265.098)_9:73.3786,(((Chem_9:417.018,(Hech_5:19.1606,Hsym_10:19.1606)_8:397.857)_9:82.9821,Hmag_7:500)_9:38.8787,(Mvir_9:466.212,(Nnom_9:206.224,(Aaurb_13:45.3546,Aaurp_9:45.3546)_11:160.87)_10:259.987)_9:72.6668)_9:31.1213)_9:70.7612)_9	0.026	((-,-),(-,-),(-,-),(-,-),(-,-),(-,-),(-,-),(-,-),(-,-),(-,-),(-,-),(-,-),(-,-),(-,-),(-,-),(-,-),(-,-),(-,-))	
OG0000160	(((Apla_1:415.717,Skow_30:415.717)_5:99.3839,(Lgig_0:396.377,Paus_0:396.377)_1:118.723)_4:125.66,((((Adig_16:160.724,(Ofav_36:107.964,Pdam_21:107.964)_25:52.7599)_23:180.071,(Epal_42:241.63,Nvec_51:241.63)_35:99.1641)_25:155.827,(Dgig_51:231.523,Rmue_22:231.523)_28:265.098)_16:73.3786,(((Chem_0:417.018,(Hech_0:19.1606,Hsym_0:19.1606)_0:397.857)_0:82.9821,Hmag_0:500)_0:38.8787,(Mvir_1:466.212,(Nnom_0:206.224,(Aaurb_2:45.3546,Aaurp_3:45.3546)_2:160.87)_1:259.987)_1:72.6668)_1:31.1213)_4:70.7612)_4	0.001	((0.0426403,1.17834e-10),(0.184335,0.00509822),(0.358219,0.358219),(0.776713,0.700646),(0.0112903,0.162852),(6.82062e-05,0.118501),(0.568432,0.000178546),(0.0882124,0.000648685),(0.000691082,0.000544723),(2.66868e-07,0.121889),(3.20117e-12,9.39035e-05),(0.5,0.5),(0.5,0.5),(0.5,0.5),(0.0571853,0.569092),(0.777659,0.693712),(0.238626,0.0716404),(0.583959,0.0459397))	
OG0000161	(((Apla_7:415.717,Skow_9:415.717)_8:99.3839,(Lgig_10:396.377,Paus_9:396.377)_8:118.723)_8:125.66,((((Adig_7:160.724,(Ofav_8:107.964,Pdam_8:107.964)_8:52.7599)_8:180.071,(Epal_8:241.63,Nvec_9:241.63)_8:99.1641)_8:155.827,(Dgig_12:231.523,Rmue_7:231.523)_9:265.098)_8:73.3786,(((Chem_7:417.018,(Hech_9:19.1606,Hsym_10:19.1606)_9:397.857)_8:82.9821,Hmag_8:500)_8:38.8787,(Mvir_8:466.212,(Nnom_8:206.224,(Aaurb_8:45.3546,Aaurp_10:45.3546)_9:160.87)_8:259.987)_8:72.6668)_8:31.1213)_8:70.7612)_8	0.984	((-,-),(-,-),(-,-),(-,-),(-,-),(-,-),(-,-),(-,-),(-,-),(-,-),(-,-),(-,-),(-,-),(-,-),(-,-),(-,-),(-,-),(-,-))	
OG0000162	(((Apla_8:415.717,Skow_10:415.717)_9:99.3839,(Lgig_12:396.377,Paus_11:396.377)_10:118.723)_9:125.66,((((Adig_10:160.724,(Ofav_10:107.964,Pdam_9:107.964)_9:52.7599)_9:180.071,(Epal_8:241.63,Nvec_8:241.63)_9:99.1641)_9:155.827,(Dgig_12:231.523,Rmue_9:231.523)_10:265.098)_9:73.3786,(((Chem_8:417.018,(Hech_7:19.1606,Hsym_8:19.1606)_8:397.857)_9:82.9821,Hmag_10:500)_9:38.8787,(Mvir_9:466.212,(Nnom_9:206.224,(Aaurb_7:45.3546,Aaurp_5:45.3546)_7:160.87)_8:259.987)_9:72.6668)_9:31.1213)_9:70.7612)_9	0.975	((-,-),(-,-),(-,-),(-,-),(-,-),(-,-),(-,-),(-,-),(-,-),(-,-),(-,-),(-,-),(-,-),(-,-),(-,-),(-,-),(-,-),(-,-))	
OG0000163	(((Apla_8:415.717,Skow_9:415.717)_8:99.3839,(Lgig_8:396.377,Paus_7:396.377)_8:118.723)_8:125.66,((((Adig_9:160.724,(Ofav_7:107.964,Pdam_8:107.964)_8:52.7599)_8:180.071,(Epal_8:241.63,Nvec_11:241.63)_8:99.1641)_8:155.827,(Dgig_7:231.523,Rmue_6:231.523)_7:265.098)_8:73.3786,(((Chem_8:417.018,(Hech_12:19.1606,Hsym_8:19.1606)_10:397.857)_8:82.9821,Hmag_6:500)_8:38.8787,(Mvir_12:466.212,(Nnom_10:206.224,(Aaurb_8:45.3546,Aaurp_10:45.3546)_9:160.87)_9:259.987)_8:72.6668)_8:31.1213)_8:70.7612)_8	0.421	((-,-),(-,-),(-,-),(-,-),(-,-),(-,-),(-,-),(-,-),(-,-),(-,-),(-,-),(-,-),(-,-),(-,-),(-,-),(-,-),(-,-),(-,-))	
OG0000164	(((Apla_25:415.717,Skow_2:415.717)_9:99.3839,(Lgig_2:396.377,Paus_6:396.377)_7:118.723)_9:125.66,((((Adig_12:160.724,(Ofav_3:107.964,Pdam_0:107.964)_3:52.7599)_7:180.071,(Epal_8:241.63,Nvec_10:241.63)_9:99.1641)_9:155.827,(Dgig_0:231.523,Rmue_71:231.523)_18:265.098)_12:73.3786,(((Chem_15:417.018,(Hech_6:19.1606,Hsym_1:19.1606)_5:397.857)_11:82.9821,Hmag_35:500)_12:38.8787,(Mvir_0:466.212,(Nnom_17:206.224,(Aaurb_43:45.3546,Aaurp_69:45.3546)_48:160.87)_25:259.987)_12:72.6668)_12:31.1213)_12:70.7612)_11	0.001	((1.71513e-05,0.00411509),(0.841686,0.23936),(0.0311917,0.915818),(0.299105,0.319669),(0.00447025,0.000206988),(0.71868,0.00158385),(0.336499,0.841686),(0.719065,0.549915),(0.16658,0.0284095),(3.01217e-13,1.97181e-25),(0.839919,0.737582),(0.167626,0.0403946),(0.0497089,7.2278e-07),(0.589464,1.66615e-06),(0.764279,0.838569),(3.35454e-06,4.19901e-05),(0.0140688,1.35899e-09),(0.0182295,1.78905e-13))	
OG0000165	(((Apla_12:415.717,Skow_11:415.717)_11:99.3839,(Lgig_16:396.377,Paus_10:396.377)_12:118.723)_11:125.66,((((Adig_14:160.724,(Ofav_11:107.964,Pdam_10:107.964)_11:52.7599)_11:180.071,(Epal_12:241.63,Nvec_9:241.63)_10:99.1641)_10:155.827,(Dgig_10:231.523,Rmue_10:231.523)_10:265.098)_10:73.3786,(((Chem_9:417.018,(Hech_10:19.1606,Hsym_10:19.1606)_10:397.857)_10:82.9821,Hmag_10:500)_10:38.8787,(Mvir_8:466.212,(Nnom_10:206.224,(Aaurb_10:45.3546,Aaurp_14:45.3546)_12:160.87)_11:259.987)_10:72.6668)_10:31.1213)_10:70.7612)_10	0.872	((-,-),(-,-),(-,-),(-,-),(-,-),(-,-),(-,-),(-,-),(-,-),(-,-),(-,-),(-,-),(-,-),(-,-),(-,-),(-,-),(-,-),(-,-))	
OG0000166	(((Apla_0:415.717,Skow_0:415.717)_0:99.3839,(Lgig_0:396.377,Paus_1:396.377)_1:118.723)_1:125.66,((((Adig_49:160.724,(Ofav_90:107.964,Pdam_90:107.964)_75:52.7599)_58:180.071,(Epal_32:241.63,Nvec_11:241.63)_25:99.1641)_28:155.827,(Dgig_89:231.523,Rmue_13:231.523)_31:265.098)_18:73.3786,(((Chem_1:417.018,(Hech_2:19.1606,Hsym_2:19.1606)_2:397.857)_3:82.9821,Hmag_1:500)_4:38.8787,(Mvir_0:466.212,(Nnom_17:206.224,(Aaurb_8:45.3546,Aaurp_14:45.3546)_11:160.87)_11:259.987)_5:72.6668)_5:31.1213)_6:70.7612)_4	0.001	((0.5,0.5),(0.134723,0.605995),(0.358219,0.753616),(0.00595882,0.0415491),(0.0388128,1.58512e-08),(0.000513123,0.000513123),(5.70616e-12,0.256039),(0.0604325,2.54103e-05),(0.0003446,0.00036856),(1.42032e-23,4.62746e-07),(3.32093e-11,0.231659),(0.259937,0.61163),(0.538364,0.538364),(0.342817,0.165705),(0.235035,0.733457),(0.00596791,0.00280652),(0.0110449,0.893435),(0.00668423,0.0158609))	
OG0000167	(((Apla_8:415.717,Skow_10:415.717)_8:99.3839,(Lgig_8:396.377,Paus_8:396.377)_8:118.723)_8:125.66,((((Adig_9:160.724,(Ofav_13:107.964,Pdam_7:107.964)_9:52.7599)_9:180.071,(Epal_7:241.63,Nvec_12:241.63)_8:99.1641)_8:155.827,(Dgig_5:231.523,Rmue_4:231.523)_5:265.098)_7:73.3786,(((Chem_6:417.018,(Hech_6:19.1606,Hsym_5:19.1606)_6:397.857)_7:82.9821,Hmag_3:500)_7:38.8787,(Mvir_8:466.212,(Nnom_8:206.224,(Aaurb_6:45.3546,Aaurp_10:45.3546)_8:160.87)_8:259.987)_7:72.6668)_7:31.1213)_7:70.7612)_7	0.14	((-,-),(-,-),(-,-),(-,-),(-,-),(-,-),(-,-),(-,-),(-,-),(-,-),(-,-),(-,-),(-,-),(-,-),(-,-),(-,-),(-,-),(-,-))	
OG0000168	(((Apla_9:415.717,Skow_24:415.717)_11:99.3839,(Lgig_11:396.377,Paus_8:396.377)_10:118.723)_10:125.66,((((Adig_7:160.724,(Ofav_14:107.964,Pdam_10:107.964)_11:52.7599)_10:180.071,(Epal_12:241.63,Nvec_18:241.63)_12:99.1641)_10:155.827,(Dgig_5:231.523,Rmue_4:231.523)_5:265.098)_8:73.3786,(((Chem_0:417.018,(Hech_34:19.1606,Hsym_29:19.1606)_30:397.857)_8:82.9821,Hmag_5:500)_8:38.8787,(Mvir_6:466.212,(Nnom_3:206.224,(Aaurb_3:45.3546,Aaurp_2:45.3546)_3:160.87)_4:259.987)_7:72.6668)_8:31.1213)_8:70.7612)_9	0	((0.68267,0.00046551),(0.375731,0.866203),(0.538282,0.66047),(0.404366,0.494134),(0.137467,0.238252),(0.087679,0.622804),(0.894811,0.127837),(0.918417,0.0222197),(0.165389,0.190537),(0.865335,0.613127),(0.79551,0.685121),(0.000119989,2.55957e-08),(0.00315327,0.475251),(0.80926,0.428026),(0.711105,0.473412),(0.9216,0.158231),(0.544489,0.490904),(0.617858,0.178406))	
OG0000169	(((Apla_9:415.717,Skow_11:415.717)_10:99.3839,(Lgig_9:396.377,Paus_11:396.377)_10:118.723)_10:125.66,((((Adig_12:160.724,(Ofav_14:107.964,Pdam_11:107.964)_12:52.7599)_12:180.071,(Epal_10:241.63,Nvec_10:241.63)_11:99.1641)_11:155.827,(Dgig_10:231.523,Rmue_10:231.523)_10:265.098)_11:73.3786,(((Chem_10:417.018,(Hech_13:19.1606,Hsym_12:19.1606)_12:397.857)_11:82.9821,Hmag_10:500)_11:38.8787,(Mvir_13:466.212,(Nnom_13:206.224,(Aaurb_16:45.3546,Aaurp_13:45.3546)_14:160.87)_13:259.987)_11:72.6668)_11:31.1213)_11:70.7612)_11	0.968	((-,-),(-,-),(-,-),(-,-),(-,-),(-,-),(-,-),(-,-),(-,-),(-,-),(-,-),(-,-),(-,-),(-,-),(-,-),(-,-),(-,-),(-,-))	
OG0000170	(((Apla_11:415.717,Skow_11:415.717)_9:99.3839,(Lgig_7:396.377,Paus_10:396.377)_9:118.723)_9:125.66,((((Adig_8:160.724,(Ofav_8:107.964,Pdam_6:107.964)_7:52.7599)_7:180.071,(Epal_8:241.63,Nvec_6:241.63)_7:99.1641)_7:155.827,(Dgig_5:231.523,Rmue_6:231.523)_6:265.098)_7:73.3786,(((Chem_7:417.018,(Hech_11:19.1606,Hsym_9:19.1606)_10:397.857)_8:82.9821,Hmag_12:500)_8:38.8787,(Mvir_9:466.212,(Nnom_7:206.224,(Aaurb_8:45.3546,Aaurp_10:45.3546)_9:160.87)_8:259.987)_8:72.6668)_8:31.1213)_8:70.7612)_8	0.821	((-,-),(-,-),(-,-),(-,-),(-,-),(-,-),(-,-),(-,-),(-,-),(-,-),(-,-),(-,-),(-,-),(-,-),(-,-),(-,-),(-,-),(-,-))	
OG0000171	(((Apla_8:415.717,Skow_8:415.717)_8:99.3839,(Lgig_9:396.377,Paus_11:396.377)_9:118.723)_8:125.66,((((Adig_12:160.724,(Ofav_12:107.964,Pdam_7:107.964)_10:52.7599)_10:180.071,(Epal_13:241.63,Nvec_17:241.63)_12:99.1641)_10:155.827,(Dgig_6:231.523,Rmue_2:231.523)_5:265.098)_8:73.3786,(((Chem_9:417.018,(Hech_10:19.1606,Hsym_5:19.1606)_8:397.857)_8:82.9821,Hmag_7:500)_8:38.8787,(Mvir_9:466.212,(Nnom_7:206.224,(Aaurb_15:45.3546,Aaurp_9:45.3546)_11:160.87)_9:259.987)_8:72.6668)_8:31.1213)_8:70.7612)_8	0	((0.770751,0.770751),(0.829945,0.36309),(0.779489,0.404057),(0.852469,0.790388),(0.218196,0.781098),(0.140588,0.0401078),(0.894811,0.127837),(0.607389,0.0566792),(0.165389,0.190537),(0.403779,0.0444574),(0.79551,0.685121),(0.499863,0.765903),(0.0151426,0.000232138),(0.80926,0.929312),(0.711105,0.793835),(0.521794,0.539692),(0.368398,0.195372),(0.00193722,0.0474894))	
OG0000172	(((Apla_13:415.717,Skow_13:415.717)_11:99.3839,(Lgig_7:396.377,Paus_5:396.377)_9:118.723)_11:125.66,((((Adig_11:160.724,(Ofav_16:107.964,Pdam_14:107.964)_14:52.7599)_13:180.071,(Epal_8:241.63,Nvec_16:241.63)_12:99.1641)_12:155.827,(Dgig_9:231.523,Rmue_13:231.523)_11:265.098)_12:73.3786,(((Chem_12:417.018,(Hech_13:19.1606,Hsym_21:19.1606)_16:397.857)_12:82.9821,Hmag_16:500)_12:38.8787,(Mvir_13:466.212,(Nnom_13:206.224,(Aaurb_13:45.3546,Aaurp_16:45.3546)_14:160.87)_13:259.987)_12:72.6668)_12:31.1213)_12:70.7612)_12	0.001	((0.463299,0.463299),(0.85964,0.285679),(0.642643,0.167466),(0.665041,0.835774),(0.397861,0.292342),(0.20625,0.883277),(0.550525,0.866649),(0.130346,0.0882675),(0.896583,0.768544),(0.443364,0.325059),(0.839919,0.737582),(0.814556,0.176483),(0.00188715,2.43622e-05),(0.850811,0.226807),(0.764279,0.838569),(0.604794,0.620517),(0.914979,0.54311),(0.496075,0.0694434))	
OG0000173	(((Apla_3:415.717,Skow_5:415.717)_4:99.3839,(Lgig_0:396.377,Paus_1:396.377)_2:118.723)_4:125.66,((((Adig_11:160.724,(Ofav_9:107.964,Pdam_1:107.964)_8:52.7599)_9:180.071,(Epal_17:241.63,Nvec_22:241.63)_15:99.1641)_11:155.827,(Dgig_11:231.523,Rmue_0:231.523)_6:265.098)_8:73.3786,(((Chem_16:417.018,(Hech_20:19.1606,Hsym_22:19.1606)_21:397.857)_11:82.9821,Hmag_0:500)_8:38.8787,(Mvir_3:466.212,(Nnom_6:206.224,(Aaurb_64:45.3546,Aaurp_63:45.3546)_59:160.87)_20:259.987)_9:72.6668)_8:31.1213)_8:70.7612)_7	0.001	((0.88949,0.483784),(0.746232,0.0425262),(0.160699,0.522787),(0.0255582,0.225136),(0.195372,0.426757),(0.340949,9.90421e-07),(0.385312,0.0189491),(0.411174,0.0165144),(0.094316,0.39895),(0.00866061,6.343e-05),(0.79551,0.685121),(0.090722,0.0045892),(0.39245,0.193426),(0.0289317,0.000346193),(0.711105,0.256758),(0.0357748,0.000103176),(2.09699e-07,4.91963e-21),(0.0494194,0.0783476))	
OG0000174	(((Apla_7:415.717,Skow_8:415.717)_8:99.3839,(Lgig_10:396.377,Paus_3:396.377)_7:118.723)_8:125.66,((((Adig_19:160.724,(Ofav_6:107.964,Pdam_2:107.964)_6:52.7599)_10:180.071,(Epal_23:241.63,Nvec_7:241.63)_13:99.1641)_12:155.827,(Dgig_28:231.523,Rmue_20:231.523)_20:265.098)_12:73.3786,(((Chem_10:417.018,(Hech_32:19.1606,Hsym_19:19.1606)_23:397.857)_12:82.9821,Hmag_2:500)_11:38.8787,(Mvir_0:466.212,(Nnom_20:206.224,(Aaurb_23:45.3546,Aaurp_36:45.3546)_27:160.87)_20:259.987)_11:72.6668)_11:31.1213)_11:70.7612)_10	0	((0.923092,0.770751),(0.829945,0.578876),(0.170877,0.118228),(0.276528,0.298405),(0.000144732,0.000831788),(0.806952,0.00163841),(0.406283,0.418872),(0.00115791,0.0174893),(0.896583,0.00643073),(0.0147878,0.935917),(0.328954,0.726116),(0.696649,0.00255128),(2.57101e-09,0.000507764),(0.355099,0.00191843),(0.752942,0.829798),(9.61479e-06,0.00136851),(0.932006,0.0114723),(0.0133522,5.11809e-06))	
OG0000175	(((Apla_11:415.717,Skow_7:415.717)_11:99.3839,(Lgig_13:396.377,Paus_21:396.377)_14:118.723)_12:125.66,((((Adig_10:160.724,(Ofav_6:107.964,Pdam_10:107.964)_9:52.7599)_10:180.071,(Epal_13:241.63,Nvec_21:241.63)_14:99.1641)_12:155.827,(Dgig_22:231.523,Rmue_4:231.523)_12:265.098)_12:73.3786,(((Chem_12:417.018,(Hech_15:19.1606,Hsym_12:19.1606)_13:397.857)_12:82.9821,Hmag_9:500)_12:38.8787,(Mvir_18:466.212,(Nnom_16:206.224,(Aaurb_14:45.3546,Aaurp_8:45.3546)_12:160.87)_13:259.987)_13:72.6668)_12:31.1213)_12:70.7612)_12	0	((0.805605,0.222697),(0.624941,0.193848),(0.941239,0.0487026),(0.883425,0.835774),(0.887686,0.451306),(0.0320327,0.368621),(0.406283,0.159817),(0.775668,0.013423),(0.896583,0.922402),(0.000606945,0.000333541),(0.839919,0.737582),(0.814556,0.576008),(0.0352006,0.286999),(0.850811,0.521075),(0.764279,0.345858),(0.138988,0.924648),(0.171332,0.714862),(0.113399,0.0009787))	
OG0000176	(((Apla_30:415.717,Skow_2:415.717)_15:99.3839,(Lgig_22:396.377,Paus_20:396.377)_17:118.723)_15:125.66,((((Adig_8:160.724,(Ofav_26:107.964,Pdam_14:107.964)_16:52.7599)_15:180.071,(Epal_26:241.63,Nvec_23:241.63)_20:99.1641)_17:155.827,(Dgig_17:231.523,Rmue_4:231.523)_11:265.098)_14:73.3786,(((Chem_18:417.018,(Hech_19:19.1606,Hsym_20:19.1606)_19:397.857)_16:82.9821,Hmag_19:500)_15:38.8787,(Mvir_3:466.212,(Nnom_11:206.224,(Aaurb_7:45.3546,Aaurp_10:45.3546)_9:160.87)_10:259.987)_12:72.6668)_14:31.1213)_14:70.7612)_14	0	((0.000601137,9.86544e-06),(0.882679,0.242864),(0.162322,0.386142),(0.506813,0.850399),(0.0012301,0.324039),(1.81216e-05,0.352617),(0.48719,0.0916689),(0.0735896,0.306708),(0.131811,0.322605),(0.0154709,0.00150016),(0.854127,0.757831),(0.460514,0.371887),(0.733596,0.177262),(0.428003,0.281725),(0.243999,0.229386),(0.00216459,0.488993),(0.53983,0.674488),(0.0337654,0.193547))	
OG0000177	(((Apla_27:415.717,Skow_40:415.717)_19:99.3839,(Lgig_9:396.377,Paus_7:396.377)_11:118.723)_13:125.66,((((Adig_16:160.724,(Ofav_37:107.964,Pdam_16:107.964)_20:52.7599)_17:180.071,(Epal_5:241.63,Nvec_7:241.63)_8:99.1641)_9:155.827,(Dgig_6:231.523,Rmue_3:231.523)_5:265.098)_8:73.3786,(((Chem_11:417.018,(Hech_9:19.1606,Hsym_6:19.1606)_8:397.857)_8:82.9821,Hmag_8:500)_8:38.8787,(Mvir_1:466.212,(Nnom_1:206.224,(Aaurb_1:45.3546,Aaurp_2:45.3546)_2:160.87)_2:259.987)_5:72.6668)_8:31.1213)_8:70.7612)_10	0	((0.0579104,2.4815e-05),(0.00150419,0.325666),(0.675905,0.212263),(0.0963068,0.155881),(0.75096,0.0537132),(1.98746e-09,0.0514712),(0.000361153,0.56809),(0.171323,0.701642),(0.4258,0.190537),(0.403779,0.253241),(0.79551,0.685121),(0.211995,0.765903),(0.0788843,0.00550852),(0.80926,0.790291),(0.711105,0.00954533),(0.0536779,0.0554837),(0.384579,0.718951),(0.126032,0.583959))	
OG0000178	(((Apla_4:415.717,Skow_24:415.717)_8:99.3839,(Lgig_16:396.377,Paus_1:396.377)_7:118.723)_7:125.66,((((Adig_9:160.724,(Ofav_16:107.964,Pdam_7:107.964)_10:52.7599)_10:180.071,(Epal_14:241.63,Nvec_27:241.63)_15:99.1641)_11:155.827,(Dgig_8:231.523,Rmue_6:231.523)_7:265.098)_7:73.3786,(((Chem_0:417.018,(Hech_26:19.1606,Hsym_27:19.1606)_26:397.857)_5:82.9821,Hmag_2:500)_5:38.8787,(Mvir_1:466.212,(Nnom_0:206.224,(Aaurb_1:45.3546,Aaurp_1:45.3546)_1:160.87)_1:259.987)_3:72.6668)_5:31.1213)_6:70.7612)_6	0	((0.152003,9.82851e-06),(0.293587,0.834363),(0.00187437,0.00372545),(0.308911,0.753726),(0.674488,0.781098),(0.000748441,0.0401078),(0.707168,0.0189491),(0.783388,0.000220733),(0.0181462,0.896919),(0.484904,0.673891),(0.204326,0.231659),(0.00405953,4.19183e-09),(0.774511,0.23143),(0.750653,0.216884),(0.653423,0.026824),(0.283776,0.167344),(0.238626,0.635701),(0.544965,0.544965))	
OG0000179	(((Apla_8:415.717,Skow_7:415.717)_9:99.3839,(Lgig_10:396.377,Paus_8:396.377)_9:118.723)_9:125.66,((((Adig_13:160.724,(Ofav_10:107.964,Pdam_10:107.964)_10:52.7599)_10:180.071,(Epal_8:241.63,Nvec_10:241.63)_9:99.1641)_9:155.827,(Dgig_9:231.523,Rmue_9:231.523)_9:265.098)_9:73.3786,(((Chem_7:417.018,(Hech_8:19.1606,Hsym_11:19.1606)_9:397.857)_9:82.9821,Hmag_8:500)_9:38.8787,(Mvir_11:466.212,(Nnom_9:206.224,(Aaurb_10:45.3546,Aaurp_10:45.3546)_10:160.87)_9:259.987)_9:72.6668)_9:31.1213)_9:70.7612)_9	0.832	((-,-),(-,-),(-,-),(-,-),(-,-),(-,-),(-,-),(-,-),(-,-),(-,-),(-,-),(-,-),(-,-),(-,-),(-,-),(-,-),(-,-),(-,-))	
OG0000180	(((Apla_6:415.717,Skow_7:415.717)_6:99.3839,(Lgig_8:396.377,Paus_8:396.377)_7:118.723)_6:125.66,((((Adig_6:160.724,(Ofav_5:107.964,Pdam_5:107.964)_5:52.7599)_5:180.071,(Epal_5:241.63,Nvec_7:241.63)_5:99.1641)_5:155.827,(Dgig_4:231.523,Rmue_3:231.523)_4:265.098)_5:73.3786,(((Chem_5:417.018,(Hech_7:19.1606,Hsym_4:19.1606)_5:397.857)_5:82.9821,Hmag_5:500)_5:38.8787,(Mvir_4:466.212,(Nnom_8:206.224,(Aaurb_11:45.3546,Aaurp_10:45.3546)_10:160.87)_8:259.987)_5:72.6668)_5:31.1213)_5:70.7612)_5	0.548	((-,-),(-,-),(-,-),(-,-),(-,-),(-,-),(-,-),(-,-),(-,-),(-,-),(-,-),(-,-),(-,-),(-,-),(-,-),(-,-),(-,-),(-,-))	
OG0000181	(((Apla_5:415.717,Skow_8:415.717)_7:99.3839,(Lgig_11:396.377,Paus_7:396.377)_8:118.723)_7:125.66,((((Adig_6:160.724,(Ofav_11:107.964,Pdam_7:107.964)_8:52.7599)_8:180.071,(Epal_7:241.63,Nvec_10:241.63)_8:99.1641)_8:155.827,(Dgig_6:231.523,Rmue_8:231.523)_7:265.098)_7:73.3786,(((Chem_12:417.018,(Hech_5:19.1606,Hsym_4:19.1606)_5:397.857)_7:82.9821,Hmag_7:500)_7:38.8787,(Mvir_3:466.212,(Nnom_5:206.224,(Aaurb_9:45.3546,Aaurp_11:45.3546)_9:160.87)_7:259.987)_7:72.6668)_7:31.1213)_7:70.7612)_7	0.184	((-,-),(-,-),(-,-),(-,-),(-,-),(-,-),(-,-),(-,-),(-,-),(-,-),(-,-),(-,-),(-,-),(-,-),(-,-),(-,-),(-,-),(-,-))	
OG0000183	(((Apla_5:415.717,Skow_7:415.717)_7:99.3839,(Lgig_14:396.377,Paus_8:396.377)_8:118.723)_7:125.66,((((Adig_40:160.724,(Ofav_15:107.964,Pdam_12:107.964)_16:52.7599)_19:180.071,(Epal_8:241.63,Nvec_18:241.63)_13:99.1641)_14:155.827,(Dgig_43:231.523,Rmue_19:231.523)_23:265.098)_12:73.3786,(((Chem_3:417.018,(Hech_1:19.1606,Hsym_1:19.1606)_1:397.857)_4:82.9821,Hmag_2:500)_5:38.8787,(Mvir_2:466.212,(Nnom_3:206.224,(Aaurb_2:45.3546,Aaurp_5:45.3546)_3:160.87)_3:259.987)_4:72.6668)_5:31.1213)_7:70.7612)_7	0.001	((0.604611,0.754228),(0.815583,0.331737),(0.0269131,0.765625),(0.840106,0.773674),(9.6329e-10,0.0346441),(0.687122,0.0313181),(0.0426561,0.652615),(0.0442819,0.0668451),(0.252757,0.000353421),(1.3587e-06,0.262802),(0.000257619,0.010767),(0.889666,0.126824),(0.519764,0.519764),(0.39354,0.216884),(0.653423,0.364534),(0.508474,0.58996),(0.803725,0.771964),(0.178406,0.0114845))	
OG0000184	(((Apla_3:415.717,Skow_0:415.717)_4:99.3839,(Lgig_2:396.377,Paus_8:396.377)_5:118.723)_5:125.66,((((Adig_22:160.724,(Ofav_6:107.964,Pdam_2:107.964)_6:52.7599)_10:180.071,(Epal_11:241.63,Nvec_18:241.63)_12:99.1641)_11:155.827,(Dgig_14:231.523,Rmue_6:231.523)_10:265.098)_10:73.3786,(((Chem_17:417.018,(Hech_16:19.1606,Hsym_5:19.1606)_11:397.857)_12:82.9821,Hmag_39:500)_12:38.8787,(Mvir_2:466.212,(Nnom_7:206.224,(Aaurb_7:45.3546,Aaurp_12:45.3546)_9:160.87)_8:259.987)_9:72.6668)_10:31.1213)_10:70.7612)_8	0	((0.88949,0.013309),(0.436012,0.797087),(0.169979,0.106573),(0.034471,0.11857),(1.43306e-06,0.000831788),(0.806952,0.00163841),(0.707168,0.398292),(0.757384,0.0222197),(0.478261,0.914681),(0.0917912,0.0585166),(0.821152,0.713627),(0.104853,0.936454),(4.59905e-06,2.89278e-08),(0.850811,8.38636e-08),(0.0690016,0.524019),(0.00636845,0.728876),(0.677818,0.433099),(0.0337654,0.00981341))	
OG0000185	(((Apla_2:415.717,Skow_2:415.717)_3:99.3839,(Lgig_2:396.377,Paus_3:396.377)_3:118.723)_3:125.66,((((Adig_37:160.724,(Ofav_72:107.964,Pdam_61:107.964)_57:52.7599)_48:180.071,(Epal_80:241.63,Nvec_33:241.63)_43:99.1641)_37:155.827,(Dgig_29:231.523,Rmue_4:231.523)_15:265.098)_15:73.3786,(((Chem_3:417.018,(Hech_1:19.1606,Hsym_1:19.1606)_1:397.857)_3:82.9821,Hmag_1:500)_4:38.8787,(Mvir_2:466.212,(Nnom_8:206.224,(Aaurb_16:45.3546,Aaurp_9:45.3546)_11:160.87)_8:259.987)_5:72.6668)_5:31.1213)_6:70.7612)_5	0.001	((0.873061,0.873061),(0.708476,0.731657),(0.611165,0.86964),(0.134937,0.167715),(0.00614491,0.000383172),(0.00013745,0.238352),(0.00506764,0.0420216),(1.07362e-10,0.0300664),(9.45102e-12,0.930835),(2.34996e-05,6.26511e-06),(2.86838e-08,0.231659),(0.620095,0.24962),(0.519764,0.519764),(0.342817,0.165705),(0.235035,0.733457),(0.202181,0.0975203),(0.889721,0.0991656),(0.000203895,0.0474894))	
OG0000186	(((Apla_6:415.717,Skow_10:415.717)_7:99.3839,(Lgig_11:396.377,Paus_4:396.377)_7:118.723)_7:125.66,((((Adig_10:160.724,(Ofav_10:107.964,Pdam_6:107.964)_8:52.7599)_8:180.071,(Epal_5:241.63,Nvec_7:241.63)_6:99.1641)_6:155.827,(Dgig_7:231.523,Rmue_4:231.523)_6:265.098)_6:73.3786,(((Chem_4:417.018,(Hech_7:19.1606,Hsym_4:19.1606)_6:397.857)_6:82.9821,Hmag_15:500)_6:38.8787,(Mvir_6:466.212,(Nnom_3:206.224,(Aaurb_3:45.3546,Aaurp_3:45.3546)_3:160.87)_3:259.987)_6:72.6668)_6:31.1213)_6:70.7612)_6	0.033	((-,-),(-,-),(-,-),(-,-),(-,-),(-,-),(-,-),(-,-),(-,-),(-,-),(-,-),(-,-),(-,-),(-,-),(-,-),(-,-),(-,-),(-,-))	
OG0000187	(((Apla_7:415.717,Skow_12:415.717)_9:99.3839,(Lgig_10:396.377,Paus_10:396.377)_9:118.723)_9:125.66,((((Adig_13:160.724,(Ofav_10:107.964,Pdam_8:107.964)_10:52.7599)_10:180.071,(Epal_8:241.63,Nvec_10:241.63)_9:99.1641)_9:155.827,(Dgig_8:231.523,Rmue_4:231.523)_7:265.098)_9:73.3786,(((Chem_11:417.018,(Hech_11:19.1606,Hsym_10:19.1606)_10:397.857)_9:82.9821,Hmag_10:500)_9:38.8787,(Mvir_9:466.212,(Nnom_9:206.224,(Aaurb_9:45.3546,Aaurp_9:45.3546)_9:160.87)_9:259.987)_9:72.6668)_9:31.1213)_9:70.7612)_9	0.924	((-,-),(-,-),(-,-),(-,-),(-,-),(-,-),(-,-),(-,-),(-,-),(-,-),(-,-),(-,-),(-,-),(-,-),(-,-),(-,-),(-,-),(-,-))	
OG0000188	(((Apla_9:415.717,Skow_10:415.717)_8:99.3839,(Lgig_6:396.377,Paus_6:396.377)_7:118.723)_8:125.66,((((Adig_12:160.724,(Ofav_16:107.964,Pdam_13:107.964)_13:52.7599)_12:180.071,(Epal_9:241.63,Nvec_8:241.63)_9:99.1641)_10:155.827,(Dgig_10:231.523,Rmue_6:231.523)_8:265.098)_9:73.3786,(((Chem_8:417.018,(Hech_11:19.1606,Hsym_12:19.1606)_11:397.857)_9:82.9821,Hmag_6:500)_9:38.8787,(Mvir_16:466.212,(Nnom_12:206.224,(Aaurb_12:45.3546,Aaurp_12:45.3546)_12:160.87)_11:259.987)_10:72.6668)_9:31.1213)_9:70.7612)_9	0.675	((-,-),(-,-),(-,-),(-,-),(-,-),(-,-),(-,-),(-,-),(-,-),(-,-),(-,-),(-,-),(-,-),(-,-),(-,-),(-,-),(-,-),(-,-))	
OG0000189	(((Apla_1:415.717,Skow_3:415.717)_4:99.3839,(Lgig_10:396.377,Paus_4:396.377)_6:118.723)_6:125.66,((((Adig_49:160.724,(Ofav_37:107.964,Pdam_33:107.964)_36:52.7599)_37:180.071,(Epal_31:241.63,Nvec_56:241.63)_34:99.1641)_29:155.827,(Dgig_19:231.523,Rmue_3:231.523)_11:265.098)_13:73.3786,(((Chem_8:417.018,(Hech_6:19.1606,Hsym_3:19.1606)_5:397.857)_7:82.9821,Hmag_3:500)_7:38.8787,(Mvir_1:466.212,(Nnom_6:206.224,(Aaurb_16:45.3546,Aaurp_22:45.3546)_17:160.87)_10:259.987)_7:72.6668)_7:31.1213)_8:70.7612)_7	0.001	((0.133859,0.88949),(0.127422,0.818104),(0.0909773,0.422295),(0.562625,0.225136),(0.00197563,0.706493),(0.659326,0.334926),(0.0214857,0.0577517),(0.508591,5.29418e-06),(1.74893e-08,0.511646),(0.00267878,0.000198902),(0.000420211,0.286935),(0.469438,0.597287),(0.0497089,0.00207874),(0.793476,0.159621),(0.693946,0.777265),(0.0109366,0.0987168),(0.0462731,0.00156328),(0.539276,0.00113401))	
OG0000190	(((Apla_2:415.717,Skow_4:415.717)_3:99.3839,(Lgig_6:396.377,Paus_5:396.377)_4:118.723)_3:125.66,((((Adig_2:160.724,(Ofav_3:107.964,Pdam_2:107.964)_2:52.7599)_2:180.071,(Epal_2:241.63,Nvec_3:241.63)_2:99.1641)_2:155.827,(Dgig_2:231.523,Rmue_0:231.523)_2:265.098)_3:73.3786,(((Chem_2:417.018,(Hech_3:19.1606,Hsym_3:19.1606)_3:397.857)_3:82.9821,Hmag_6:500)_3:38.8787,(Mvir_2:466.212,(Nnom_5:206.224,(Aaurb_2:45.3546,Aaurp_2:45.3546)_2:160.87)_3:259.987)_3:72.6668)_3:31.1213)_3:70.7612)_3	0.921	((-,-),(-,-),(-,-),(-,-),(-,-),(-,-),(-,-),(-,-),(-,-),(-,-),(-,-),(-,-),(-,-),(-,-),(-,-),(-,-),(-,-),(-,-))	
OG0000191	(((Apla_15:415.717,Skow_10:415.717)_10:99.3839,(Lgig_4:396.377,Paus_2:396.377)_6:118.723)_9:125.66,((((Adig_15:160.724,(Ofav_4:107.964,Pdam_1:107.964)_4:52.7599)_6:180.071,(Epal_0:241.63,Nvec_0:241.63)_1:99.1641)_5:155.827,(Dgig_10:231.523,Rmue_11:231.523)_10:265.098)_9:73.3786,(((Chem_6:417.018,(Hech_33:19.1606,Hsym_27:19.1606)_29:397.857)_14:82.9821,Hmag_72:500)_14:38.8787,(Mvir_3:466.212,(Nnom_18:206.224,(Aaurb_6:45.3546,Aaurp_9:45.3546)_8:160.87)_11:259.987)_10:72.6668)_11:31.1213)_10:70.7612)_10	0.001	((0.0761709,0.795801),(0.35094,0.0393144),(0.422295,0.058206),(0.633065,0.816527),(1.76938e-05,0.0209337),(0.756496,0.00389363),(0.346706,0.000253865),(0.265829,0.265829),(0.0182391,0.569151),(0.908172,0.563285),(0.526998,0.15366),(0.0136393,0.000296125),(0.00283376,0.0567071),(0.86388,2.98954e-18),(0.0106961,0.544874),(0.0141857,0.585846),(0.00613674,0.155479),(0.0274041,0.174469))	
OG0000192	(((Apla_4:415.717,Skow_7:415.717)_7:99.3839,(Lgig_6:396.377,Paus_8:396.377)_8:118.723)_8:125.66,((((Adig_12:160.724,(Ofav_18:107.964,Pdam_15:107.964)_15:52.7599)_14:180.071,(Epal_12:241.63,Nvec_16:241.63)_13:99.1641)_13:155.827,(Dgig_11:231.523,Rmue_8:231.523)_10:265.098)_11:73.3786,(((Chem_10:417.018,(Hech_8:19.1606,Hsym_9:19.1606)_9:397.857)_10:82.9821,Hmag_11:500)_10:38.8787,(Mvir_12:466.212,(Nnom_8:206.224,(Aaurb_11:45.3546,Aaurp_7:45.3546)_9:160.87)_9:259.987)_10:72.6668)_10:31.1213)_10:70.7612)_9	0.251	((-,-),(-,-),(-,-),(-,-),(-,-),(-,-),(-,-),(-,-),(-,-),(-,-),(-,-),(-,-),(-,-),(-,-),(-,-),(-,-),(-,-),(-,-))	
OG0000193	(((Apla_4:415.717,Skow_4:415.717)_6:99.3839,(Lgig_8:396.377,Paus_9:396.377)_7:118.723)_7:125.66,((((Adig_8:160.724,(Ofav_10:107.964,Pdam_5:107.964)_8:52.7599)_8:180.071,(Epal_7:241.63,Nvec_11:241.63)_8:99.1641)_8:155.827,(Dgig_12:231.523,Rmue_7:231.523)_9:265.098)_8:73.3786,(((Chem_8:417.018,(Hech_10:19.1606,Hsym_9:19.1606)_9:397.857)_8:82.9821,Hmag_6:500)_8:38.8787,(Mvir_9:466.212,(Nnom_5:206.224,(Aaurb_8:45.3546,Aaurp_7:45.3546)_7:160.87)_7:259.987)_8:72.6668)_8:31.1213)_8:70.7612)_8	0.448	((-,-),(-,-),(-,-),(-,-),(-,-),(-,-),(-,-),(-,-),(-,-),(-,-),(-,-),(-,-),(-,-),(-,-),(-,-),(-,-),(-,-),(-,-))	
OG0000194	(((Apla_9:415.717,Skow_11:415.717)_9:99.3839,(Lgig_10:396.377,Paus_9:396.377)_9:118.723)_9:125.66,((((Adig_9:160.724,(Ofav_11:107.964,Pdam_7:107.964)_9:52.7599)_9:180.071,(Epal_8:241.63,Nvec_10:241.63)_9:99.1641)_9:155.827,(Dgig_8:231.523,Rmue_10:231.523)_9:265.098)_9:73.3786,(((Chem_7:417.018,(Hech_7:19.1606,Hsym_7:19.1606)_7:397.857)_9:82.9821,Hmag_10:500)_9:38.8787,(Mvir_7:466.212,(Nnom_10:206.224,(Aaurb_9:45.3546,Aaurp_12:45.3546)_10:160.87)_10:259.987)_9:72.6668)_9:31.1213)_9:70.7612)_9	0.953	((-,-),(-,-),(-,-),(-,-),(-,-),(-,-),(-,-),(-,-),(-,-),(-,-),(-,-),(-,-),(-,-),(-,-),(-,-),(-,-),(-,-),(-,-))	
OG0000195	(((Apla_8:415.717,Skow_9:415.717)_9:99.3839,(Lgig_3:396.377,Paus_3:396.377)_6:118.723)_9:125.66,((((Adig_14:160.724,(Ofav_23:107.964,Pdam_19:107.964)_19:52.7599)_18:180.071,(Epal_24:241.63,Nvec_20:241.63)_20:99.1641)_18:155.827,(Dgig_18:231.523,Rmue_12:231.523)_15:265.098)_15:73.3786,(((Chem_31:417.018,(Hech_24:19.1606,Hsym_24:19.1606)_24:397.857)_18:82.9821,Hmag_17:500)_15:38.8787,(Mvir_8:466.212,(Nnom_11:206.224,(Aaurb_9:45.3546,Aaurp_10:45.3546)_10:160.87)_11:259.987)_13:72.6668)_14:31.1213)_14:70.7612)_12	0.001	((0.927694,0.784354),(0.841686,0.0393144),(0.210438,0.210438),(0.126679,0.103871),(0.131101,0.36588),(0.0751416,0.901326),(0.922976,0.245176),(0.182954,0.937304),(0.144629,0.930835),(0.227625,0.306672),(0.385002,0.757831),(0.00356518,0.107617),(0.76423,0.76423),(0.0946689,0.484695),(0.243999,0.59486),(0.180902,0.506751),(0.907146,0.689772),(0.418196,0.762589))	
OG0000196	(((Apla_1:415.717,Skow_4:415.717)_4:99.3839,(Lgig_8:396.377,Paus_6:396.377)_5:118.723)_4:125.66,((((Adig_4:160.724,(Ofav_3:107.964,Pdam_2:107.964)_3:52.7599)_3:180.071,(Epal_3:241.63,Nvec_3:241.63)_3:99.1641)_3:155.827,(Dgig_1:231.523,Rmue_4:231.523)_3:265.098)_4:73.3786,(((Chem_2:417.018,(Hech_6:19.1606,Hsym_6:19.1606)_6:397.857)_4:82.9821,Hmag_1:500)_4:38.8787,(Mvir_11:466.212,(Nnom_11:206.224,(Aaurb_11:45.3546,Aaurp_15:45.3546)_12:160.87)_10:259.987)_6:72.6668)_4:31.1213)_4:70.7612)_4	0.035	((-,-),(-,-),(-,-),(-,-),(-,-),(-,-),(-,-),(-,-),(-,-),(-,-),(-,-),(-,-),(-,-),(-,-),(-,-),(-,-),(-,-),(-,-))	
OG0000197	(((Apla_0:415.717,Skow_0:415.717)_4:99.3839,(Lgig_14:396.377,Paus_15:396.377)_11:118.723)_9:125.66,((((Adig_11:160.724,(Ofav_15:107.964,Pdam_13:107.964)_13:52.7599)_13:180.071,(Epal_18:241.63,Nvec_19:241.63)_16:99.1641)_14:155.827,(Dgig_6:231.523,Rmue_9:231.523)_9:265.098)_12:73.3786,(((Chem_4:417.018,(Hech_19:19.1606,Hsym_25:19.1606)_21:397.857)_12:82.9821,Hmag_28:500)_12:38.8787,(Mvir_15:466.212,(Nnom_11:206.224,(Aaurb_11:45.3546,Aaurp_9:45.3546)_10:160.87)_11:259.987)_12:72.6668)_12:31.1213)_12:70.7612)_11	0	((0.013309,0.013309),(0.000805831,0.138833),(0.277914,0.157328),(0.299105,0.319669),(0.397861,0.812535),(0.19063,0.878279),(0.740815,0.190228),(0.426589,0.252569),(0.252757,0.28488),(0.187523,0.90288),(0.839919,0.737582),(0.00796933,0.0100212),(0.0333312,0.000982014),(0.850811,0.00026415),(0.764279,0.838569),(0.33889,0.765897),(0.907146,0.689772),(0.211874,0.418196))	
OG0000198	(((Apla_6:415.717,Skow_7:415.717)_6:99.3839,(Lgig_7:396.377,Paus_7:396.377)_6:118.723)_6:125.66,((((Adig_4:160.724,(Ofav_5:107.964,Pdam_5:107.964)_5:52.7599)_5:180.071,(Epal_5:241.63,Nvec_5:241.63)_5:99.1641)_5:155.827,(Dgig_5:231.523,Rmue_4:231.523)_5:265.098)_5:73.3786,(((Chem_4:417.018,(Hech_7:19.1606,Hsym_5:19.1606)_6:397.857)_5:82.9821,Hmag_4:500)_5:38.8787,(Mvir_6:466.212,(Nnom_7:206.224,(Aaurb_6:45.3546,Aaurp_9:45.3546)_7:160.87)_6:259.987)_5:72.6668)_5:31.1213)_5:70.7612)_5	0.807	((-,-),(-,-),(-,-),(-,-),(-,-),(-,-),(-,-),(-,-),(-,-),(-,-),(-,-),(-,-),(-,-),(-,-),(-,-),(-,-),(-,-),(-,-))	
OG0000199	(((Apla_6:415.717,Skow_17:415.717)_9:99.3839,(Lgig_14:396.377,Paus_11:396.377)_10:118.723)_9:125.66,((((Adig_5:160.724,(Ofav_9:107.964,Pdam_5:107.964)_6:52.7599)_6:180.071,(Epal_5:241.63,Nvec_7:241.63)_6:99.1641)_6:155.827,(Dgig_8:231.523,Rmue_4:231.523)_6:265.098)_6:73.3786,(((Chem_5:417.018,(Hech_6:19.1606,Hsym_7:19.1606)_6:397.857)_6:82.9821,Hmag_5:500)_6:38.8787,(Mvir_7:466.212,(Nnom_7:206.224,(Aaurb_9:45.3546,Aaurp_7:45.3546)_8:160.87)_7:259.987)_6:72.6668)_6:31.1213)_6:70.7612)_7	0.297	((-,-),(-,-),(-,-),(-,-),(-,-),(-,-),(-,-),(-,-),(-,-),(-,-),(-,-),(-,-),(-,-),(-,-),(-,-),(-,-),(-,-),(-,-))	
OG0000200	(((Apla_5:415.717,Skow_9:415.717)_8:99.3839,(Lgig_2:396.377,Paus_20:396.377)_9:118.723)_9:125.66,((((Adig_13:160.724,(Ofav_18:107.964,Pdam_12:107.964)_14:52.7599)_14:180.071,(Epal_6:241.63,Nvec_32:241.63)_14:99.1641)_13:155.827,(Dgig_5:231.523,Rmue_2:231.523)_5:265.098)_10:73.3786,(((Chem_8:417.018,(Hech_21:19.1606,Hsym_15:19.1606)_17:397.857)_11:82.9821,Hmag_28:500)_11:38.8787,(Mvir_3:466.212,(Nnom_8:206.224,(Aaurb_13:45.3546,Aaurp_12:45.3546)_12:160.87)_10:259.987)_9:72.6668)_10:31.1213)_10:70.7612)_10	0	((0.290845,0.498909),(0.56809,0.857628),(0.00341782,0.00103564),(0.633065,0.816527),(0.725331,0.820764),(0.0405614,0.320342),(0.567021,0.437696),(0.00166237,4.71171e-07),(0.079501,0.0292857),(0.865335,0.0444574),(0.821152,0.713627),(0.371616,0.0578263),(0.000473361,0.0230339),(0.842771,8.50958e-05),(0.183695,0.524019),(0.0357748,0.564565),(0.394013,0.218196),(0.246301,0.785782))	
OG0000201	(((Apla_8:415.717,Skow_13:415.717)_9:99.3839,(Lgig_7:396.377,Paus_9:396.377)_8:118.723)_8:125.66,((((Adig_7:160.724,(Ofav_6:107.964,Pdam_5:107.964)_6:52.7599)_6:180.071,(Epal_5:241.63,Nvec_15:241.63)_8:99.1641)_7:155.827,(Dgig_5:231.523,Rmue_7:231.523)_6:265.098)_7:73.3786,(((Chem_6:417.018,(Hech_5:19.1606,Hsym_5:19.1606)_5:397.857)_7:82.9821,Hmag_8:500)_7:38.8787,(Mvir_6:466.212,(Nnom_5:206.224,(Aaurb_7:45.3546,Aaurp_6:45.3546)_6:160.87)_6:259.987)_7:72.6668)_7:31.1213)_7:70.7612)_7	0.672	((-,-),(-,-),(-,-),(-,-),(-,-),(-,-),(-,-),(-,-),(-,-),(-,-),(-,-),(-,-),(-,-),(-,-),(-,-),(-,-),(-,-),(-,-))	
OG0000202	(((Apla_5:415.717,Skow_0:415.717)_4:99.3839,(Lgig_0:396.377,Paus_1:396.377)_2:118.723)_4:125.66,((((Adig_36:160.724,(Ofav_6:107.964,Pdam_0:107.964)_7:52.7599)_14:180.071,(Epal_21:241.63,Nvec_13:241.63)_16:99.1641)_15:155.827,(Dgig_26:231.523,Rmue_44:231.523)_28:265.098)_15:73.3786,(((Chem_36:417.018,(Hech_43:19.1606,Hsym_34:19.1606)_37:397.857)_20:82.9821,Hmag_2:500)_13:38.8787,(Mvir_0:466.212,(Nnom_2:206.224,(Aaurb_19:45.3546,Aaurp_29:45.3546)_21:160.87)_11:259.987)_10:72.6668)_12:31.1213)_12:70.7612)_9	0.001	((0.483784,0.013309),(0.746232,0.0425262),(0.160699,0.522787),(0.0020113,0.0267388),(9.75808e-12,1.4517e-06),(0.530235,1.06967e-07),(0.749701,0.470854),(0.0982,0.332602),(0.908265,0.000213421),(0.635025,0.000122946),(0.0523834,0.737582),(0.000851206,0.000430059),(0.000100294,0.0165958),(0.000124855,0.00029197),(0.214915,0.196532),(2.76671e-05,0.585846),(9.37615e-06,4.43814e-05),(0.216119,7.79931e-06))	
OG0000203	(((Apla_1:415.717,Skow_1:415.717)_2:99.3839,(Lgig_2:396.377,Paus_1:396.377)_2:118.723)_2:125.66,((((Adig_63:160.724,(Ofav_58:107.964,Pdam_46:107.964)_50:52.7599)_49:180.071,(Epal_37:241.63,Nvec_24:241.63)_30:99.1641)_30:155.827,(Dgig_86:231.523,Rmue_0:231.523)_24:265.098)_17:73.3786,(((Chem_22:417.018,(Hech_15:19.1606,Hsym_6:19.1606)_10:397.857)_9:82.9821,Hmag_0:500)_7:38.8787,(Mvir_1:466.212,(Nnom_0:206.224,(Aaurb_0:45.3546,Aaurp_0:45.3546)_0:160.87)_0:259.987)_4:72.6668)_7:31.1213)_7:70.7612)_5	0.001	((0.532271,0.532271),(0.658486,0.679583),(0.834822,0.522787),(0.0110669,0.0598586),(0.00147955,0.586576),(0.0233263,0.266203),(1.70992e-06,0.919287),(0.0863391,0.142994),(6.68209e-06,0.0303291),(3.57336e-28,2.31286e-17),(1.7859e-08,0.668841),(0.00022868,0.51618),(3.02212e-06,1.8281e-05),(0.122252,0.000957467),(0.693946,0.00667013),(0.153242,0.00314261),(0.5,0.5),(0.5,0.5))	
OG0000204	(((Apla_5:415.717,Skow_5:415.717)_6:99.3839,(Lgig_6:396.377,Paus_6:396.377)_6:118.723)_6:125.66,((((Adig_7:160.724,(Ofav_9:107.964,Pdam_6:107.964)_7:52.7599)_7:180.071,(Epal_5:241.63,Nvec_7:241.63)_7:99.1641)_8:155.827,(Dgig_97:231.523,Rmue_54:231.523)_52:265.098)_10:73.3786,(((Chem_5:417.018,(Hech_4:19.1606,Hsym_4:19.1606)_4:397.857)_5:82.9821,Hmag_3:500)_5:38.8787,(Mvir_4:466.212,(Nnom_3:206.224,(Aaurb_3:45.3546,Aaurp_5:45.3546)_4:160.87)_4:259.987)_5:72.6668)_5:31.1213)_6:70.7612)_6	0.001	((0.910522,0.910522),(0.797732,0.818104),(0.727834,0.727834),(0.824412,0.753726),(0.862292,0.734797),(0.0877906,0.530235),(0.655963,0.543006),(0.343877,0.891321),(0.326765,6.3698e-21),(6.36223e-13,0.655794),(0.00129737,0.231659),(0.707518,0.899835),(0.572371,0.572371),(0.750653,0.569016),(0.653423,0.733457),(0.905979,0.6337),(0.544489,0.807133),(0.224948,0.0910566))	
OG0000205	(((Apla_11:415.717,Skow_15:415.717)_12:99.3839,(Lgig_12:396.377,Paus_12:396.377)_12:118.723)_12:125.66,((((Adig_18:160.724,(Ofav_23:107.964,Pdam_17:107.964)_19:52.7599)_18:180.071,(Epal_20:241.63,Nvec_21:241.63)_18:99.1641)_16:155.827,(Dgig_8:231.523,Rmue_9:231.523)_9:265.098)_12:73.3786,(((Chem_7:417.018,(Hech_5:19.1606,Hsym_5:19.1606)_5:397.857)_9:82.9821,Hmag_7:500)_10:38.8787,(Mvir_16:466.212,(Nnom_15:206.224,(Aaurb_12:45.3546,Aaurp_18:45.3546)_15:160.87)_14:259.987)_12:72.6668)_11:31.1213)_11:70.7612)_11	0.047	((-,-),(-,-),(-,-),(-,-),(-,-),(-,-),(-,-),(-,-),(-,-),(-,-),(-,-),(-,-),(-,-),(-,-),(-,-),(-,-),(-,-),(-,-))	
OG0000207	(((Apla_7:415.717,Skow_6:415.717)_7:99.3839,(Lgig_6:396.377,Paus_7:396.377)_7:118.723)_7:125.66,((((Adig_20:160.724,(Ofav_8:107.964,Pdam_7:107.964)_9:52.7599)_10:180.071,(Epal_9:241.63,Nvec_8:241.63)_8:99.1641)_8:155.827,(Dgig_7:231.523,Rmue_8:231.523)_7:265.098)_7:73.3786,(((Chem_7:417.018,(Hech_8:19.1606,Hsym_8:19.1606)_8:397.857)_7:82.9821,Hmag_7:500)_7:38.8787,(Mvir_8:466.212,(Nnom_6:206.224,(Aaurb_6:45.3546,Aaurp_3:45.3546)_5:160.87)_6:259.987)_7:72.6668)_7:31.1213)_7:70.7612)_7	0.069	((-,-),(-,-),(-,-),(-,-),(-,-),(-,-),(-,-),(-,-),(-,-),(-,-),(-,-),(-,-),(-,-),(-,-),(-,-),(-,-),(-,-),(-,-))	
OG0000208	(((Apla_7:415.717,Skow_7:415.717)_7:99.3839,(Lgig_4:396.377,Paus_7:396.377)_6:118.723)_7:125.66,((((Adig_10:160.724,(Ofav_13:107.964,Pdam_8:107.964)_10:52.7599)_10:180.071,(Epal_10:241.63,Nvec_13:241.63)_11:99.1641)_10:155.827,(Dgig_27:231.523,Rmue_9:231.523)_13:265.098)_9:73.3786,(((Chem_16:417.018,(Hech_4:19.1606,Hsym_3:19.1606)_4:397.857)_8:82.9821,Hmag_8:500)_8:38.8787,(Mvir_4:466.212,(Nnom_4:206.224,(Aaurb_7:45.3546,Aaurp_3:45.3546)_5:160.87)_5:259.987)_7:72.6668)_8:31.1213)_8:70.7612)_8	0	((0.754228,0.754228),(0.815583,0.550798),(0.422295,0.565966),(0.590179,0.790388),(0.887686,0.781098),(0.0745639,0.24146),(0.894811,0.375731),(0.746395,0.335188),(0.453745,0.0961358),(1.64634e-05,0.137616),(0.259492,0.685121),(0.00715838,0.143736),(0.572371,0.109321),(0.80926,0.790291),(0.711105,0.473412),(0.284553,0.360838),(0.591621,0.831483),(0.029312,0.0112198))	
OG0000209	(((Apla_9:415.717,Skow_10:415.717)_9:99.3839,(Lgig_10:396.377,Paus_8:396.377)_9:118.723)_9:125.66,((((Adig_10:160.724,(Ofav_10:107.964,Pdam_9:107.964)_10:52.7599)_10:180.071,(Epal_10:241.63,Nvec_15:241.63)_11:99.1641)_10:155.827,(Dgig_7:231.523,Rmue_7:231.523)_8:265.098)_9:73.3786,(((Chem_8:417.018,(Hech_11:19.1606,Hsym_6:19.1606)_9:397.857)_9:82.9821,Hmag_11:500)_9:38.8787,(Mvir_10:466.212,(Nnom_8:206.224,(Aaurb_11:45.3546,Aaurp_13:45.3546)_12:160.87)_10:259.987)_9:72.6668)_9:31.1213)_9:70.7612)_9	0.119	((-,-),(-,-),(-,-),(-,-),(-,-),(-,-),(-,-),(-,-),(-,-),(-,-),(-,-),(-,-),(-,-),(-,-),(-,-),(-,-),(-,-),(-,-))	
OG0000210	(((Apla_0:415.717,Skow_0:415.717)_0:99.3839,(Lgig_1:396.377,Paus_0:396.377)_1:118.723)_1:125.66,((((Adig_10:160.724,(Ofav_8:107.964,Pdam_2:107.964)_7:52.7599)_7:180.071,(Epal_7:241.63,Nvec_0:241.63)_5:99.1641)_6:155.827,(Dgig_11:231.523,Rmue_1:231.523)_6:265.098)_7:73.3786,(((Chem_29:417.018,(Hech_71:19.1606,Hsym_36:19.1606)_47:397.857)_20:82.9821,Hmag_15:500)_13:38.8787,(Mvir_1:466.212,(Nnom_4:206.224,(Aaurb_38:45.3546,Aaurp_47:45.3546)_38:160.87)_15:259.987)_10:72.6668)_10:31.1213)_8:70.7612)_6	0.001	((0.5,0.5),(0.134723,0.605995),(0.753616,0.358219),(0.000130757,0.0791583),(0.079255,0.734797),(0.310241,0.000145307),(0.390868,0.478393),(0.154929,0.000437577),(0.604732,0.695083),(0.00866061,0.00187584),(0.476516,0.0350964),(0.0376971,2.43629e-07),(5.13638e-24,1.11516e-09),(0.000124855,0.451756),(0.00846532,0.819644),(0.000492116,0.0441522),(2.41609e-06,3.79282e-12),(0.891457,4.35492e-05))	
OG0000211	(((Apla_13:415.717,Skow_20:415.717)_11:99.3839,(Lgig_5:396.377,Paus_7:396.377)_8:118.723)_9:125.66,((((Adig_12:160.724,(Ofav_13:107.964,Pdam_10:107.964)_11:52.7599)_11:180.071,(Epal_14:241.63,Nvec_5:241.63)_9:99.1641)_9:155.827,(Dgig_13:231.523,Rmue_6:231.523)_9:265.098)_8:73.3786,(((Chem_9:417.018,(Hech_11:19.1606,Hsym_8:19.1606)_9:397.857)_8:82.9821,Hmag_2:500)_8:38.8787,(Mvir_7:466.212,(Nnom_8:206.224,(Aaurb_12:45.3546,Aaurp_7:45.3546)_9:160.87)_8:259.987)_8:72.6668)_8:31.1213)_8:70.7612)_8	0.001	((0.463299,0.00858347),(0.111485,0.602525),(0.279838,0.921481),(0.376266,0.790388),(0.506851,0.792888),(0.157742,0.622804),(0.219965,0.841686),(0.02902,0.0511314),(0.4258,0.54447),(0.0758277,0.187523),(0.79551,0.685121),(0.499863,0.490084),(0.018702,0.217674),(0.80926,0.0206213),(0.711105,0.793835),(0.926998,0.902827),(0.889721,0.433099),(0.00981341,0.0337654))	
OG0000212	(((Apla_9:415.717,Skow_44:415.717)_14:99.3839,(Lgig_11:396.377,Paus_10:396.377)_11:118.723)_11:125.66,((((Adig_13:160.724,(Ofav_37:107.964,Pdam_25:107.964)_24:52.7599)_18:180.071,(Epal_10:241.63,Nvec_9:241.63)_10:99.1641)_10:155.827,(Dgig_8:231.523,Rmue_1:231.523)_5:265.098)_7:73.3786,(((Chem_3:417.018,(Hech_6:19.1606,Hsym_6:19.1606)_6:397.857)_6:82.9821,Hmag_7:500)_6:38.8787,(Mvir_1:466.212,(Nnom_3:206.224,(Aaurb_4:45.3546,Aaurp_6:45.3546)_5:160.87)_4:259.987)_5:72.6668)_6:31.1213)_7:70.7612)_8	0.001	((0.172943,1.9608e-09),(0.0770597,0.873402),(0.801168,0.933452),(0.0656416,0.467057),(0.0371339,0.000381296),(5.33348e-06,0.586961),(0.000584666,0.851432),(0.910239,0.733771),(0.0750955,0.366232),(0.0810018,0.00517984),(0.779014,0.260372),(0.221511,0.728146),(0.602569,0.602569),(0.774273,0.469756),(0.674809,0.406476),(0.0536779,0.6337),(0.544489,0.270017),(0.266433,0.112893))	
OG0000213	(((Apla_17:415.717,Skow_9:415.717)_10:99.3839,(Lgig_16:396.377,Paus_7:396.377)_10:118.723)_9:125.66,((((Adig_5:160.724,(Ofav_6:107.964,Pdam_5:107.964)_5:52.7599)_5:180.071,(Epal_5:241.63,Nvec_2:241.63)_4:99.1641)_5:155.827,(Dgig_9:231.523,Rmue_3:231.523)_6:265.098)_6:73.3786,(((Chem_9:417.018,(Hech_10:19.1606,Hsym_12:19.1606)_11:397.857)_7:82.9821,Hmag_8:500)_6:38.8787,(Mvir_5:466.212,(Nnom_0:206.224,(Aaurb_2:45.3546,Aaurp_1:45.3546)_2:160.87)_2:259.987)_5:72.6668)_6:31.1213)_6:70.7612)_7	0.013	((-,-),(-,-),(-,-),(-,-),(-,-),(-,-),(-,-),(-,-),(-,-),(-,-),(-,-),(-,-),(-,-),(-,-),(-,-),(-,-),(-,-),(-,-))	
OG0000214	(((Apla_11:415.717,Skow_16:415.717)_12:99.3839,(Lgig_34:396.377,Paus_4:396.377)_13:118.723)_12:125.66,((((Adig_24:160.724,(Ofav_19:107.964,Pdam_7:107.964)_15:52.7599)_16:180.071,(Epal_27:241.63,Nvec_7:241.63)_14:99.1641)_14:155.827,(Dgig_14:231.523,Rmue_16:231.523)_14:265.098)_11:73.3786,(((Chem_8:417.018,(Hech_15:19.1606,Hsym_3:19.1606)_8:397.857)_7:82.9821,Hmag_1:500)_7:38.8787,(Mvir_1:466.212,(Nnom_2:206.224,(Aaurb_1:45.3546,Aaurp_3:45.3546)_2:160.87)_2:259.987)_5:72.6668)_7:31.1213)_9:70.7612)_10	0	((0.937752,0.185782),(0.866649,0.459022),(1.45859e-06,0.00236135),(0.168391,0.517903),(0.00296348,0.556788),(0.0471008,2.79808e-05),(0.324825,0.878002),(7.24041e-05,0.00503425),(0.0925259,0.187444),(0.922998,0.38444),(0.0734923,0.0174072),(0.469438,0.459567),(3.34212e-09,1.6254e-07),(0.793476,0.0134944),(0.693946,0.0485571),(0.0536779,0.0554837),(0.752975,0.718951),(0.126032,0.0459397))	
OG0000215	(((Apla_2:415.717,Skow_8:415.717)_6:99.3839,(Lgig_6:396.377,Paus_8:396.377)_6:118.723)_6:125.66,((((Adig_3:160.724,(Ofav_3:107.964,Pdam_3:107.964)_3:52.7599)_3:180.071,(Epal_5:241.63,Nvec_5:241.63)_5:99.1641)_5:155.827,(Dgig_18:231.523,Rmue_1:231.523)_7:265.098)_7:73.3786,(((Chem_12:417.018,(Hech_11:19.1606,Hsym_11:19.1606)_11:397.857)_8:82.9821,Hmag_7:500)_7:38.8787,(Mvir_5:466.212,(Nnom_9:206.224,(Aaurb_11:45.3546,Aaurp_16:45.3546)_12:160.87)_10:259.987)_7:72.6668)_7:31.1213)_7:70.7612)_7	0.001	((0.0636321,0.312007),(0.797732,0.818104),(0.727834,0.300881),(0.562625,0.773674),(0.771964,0.632175),(0.71868,0.71868),(0.200896,0.775182),(0.8687,0.8687),(0.242657,0.896919),(2.39276e-05,0.000349314),(0.779014,0.668841),(0.105969,0.201381),(0.664369,0.664369),(0.255084,0.774981),(0.693946,0.777265),(0.623489,0.0987168),(0.712367,0.218196),(0.460642,0.00256544))	
OG0000216	(((Apla_21:415.717,Skow_7:415.717)_8:99.3839,(Lgig_5:396.377,Paus_0:396.377)_5:118.723)_7:125.66,((((Adig_31:160.724,(Ofav_8:107.964,Pdam_7:107.964)_9:52.7599)_11:180.071,(Epal_9:241.63,Nvec_0:241.63)_7:99.1641)_8:155.827,(Dgig_9:231.523,Rmue_22:231.523)_12:265.098)_8:73.3786,(((Chem_2:417.018,(Hech_4:19.1606,Hsym_2:19.1606)_4:397.857)_6:82.9821,Hmag_16:500)_7:38.8787,(Mvir_10:466.212,(Nnom_0:206.224,(Aaurb_2:45.3546,Aaurp_2:45.3546)_2:160.87)_2:259.987)_7:72.6668)_7:31.1213)_7:70.7612)_7	0	((0.000205918,0.923092),(0.293587,0.185971),(0.700785,0.00336672),(0.840106,0.773674),(1.70078e-11,0.05994),(0.583612,0.218249),(0.118532,0.543006),(0.225818,1.4969e-05),(0.870204,0.0777172),(0.252829,0.000606945),(0.232849,0.668841),(0.0642074,0.42288),(0.572371,0.00127445),(0.471818,0.00459963),(0.693946,0.777265),(0.204344,0.00532685),(0.0304117,0.718951),(0.583959,0.583959))	
OG0000217	(((Apla_29:415.717,Skow_8:415.717)_12:99.3839,(Lgig_8:396.377,Paus_8:396.377)_10:118.723)_11:125.66,((((Adig_6:160.724,(Ofav_14:107.964,Pdam_8:107.964)_9:52.7599)_9:180.071,(Epal_8:241.63,Nvec_13:241.63)_10:99.1641)_10:155.827,(Dgig_6:231.523,Rmue_3:231.523)_6:265.098)_10:73.3786,(((Chem_14:417.018,(Hech_4:19.1606,Hsym_5:19.1606)_5:397.857)_11:82.9821,Hmag_16:500)_11:38.8787,(Mvir_15:466.212,(Nnom_12:206.224,(Aaurb_21:45.3546,Aaurp_19:45.3546)_19:160.87)_15:259.987)_12:72.6668)_11:31.1213)_11:70.7612)_11	0	((4.49182e-05,0.243467),(0.398292,0.640215),(0.66047,0.66047),(0.877542,0.826846),(0.119006,0.767689),(0.00264155,0.583612),(0.692688,0.851432),(0.430574,0.148842),(0.885662,0.114233),(0.878706,0.0641564),(0.547776,0.726116),(0.290214,0.0403946),(0.133251,0.587915),(0.842771,0.119452),(0.752942,0.325892),(0.33889,0.20187),(0.279477,0.0994146),(0.107011,0.837446))	
OG0000218	(((Apla_0:415.717,Skow_1:415.717)_2:99.3839,(Lgig_2:396.377,Paus_0:396.377)_2:118.723)_3:125.66,((((Adig_35:160.724,(Ofav_62:107.964,Pdam_50:107.964)_48:52.7599)_40:180.071,(Epal_23:241.63,Nvec_19:241.63)_23:99.1641)_24:155.827,(Dgig_51:231.523,Rmue_7:231.523)_21:265.098)_17:73.3786,(((Chem_25:417.018,(Hech_10:19.1606,Hsym_14:19.1606)_12:397.857)_13:82.9821,Hmag_6:500)_12:38.8787,(Mvir_8:466.212,(Nnom_8:206.224,(Aaurb_17:45.3546,Aaurp_16:45.3546)_16:160.87)_12:259.987)_12:72.6668)_12:31.1213)_12:70.7612)_9	0.001	((0.168126,0.532271),(0.319727,0.357039),(0.834822,0.160699),(0.000136806,0.0267388),(0.198353,0.000605794),(0.000122837,0.494099),(9.85624e-06,0.734654),(0.94162,0.272822),(0.00595503,0.167954),(1.19976e-11,1.16008e-06),(0.00186911,0.737582),(0.00187026,0.939025),(0.0121359,0.0307878),(0.375485,0.104247),(0.764279,0.838569),(0.270518,0.92146),(0.0673944,0.0666354),(0.306732,0.819534))	
OG0000220	(((Apla_16:415.717,Skow_15:415.717)_11:99.3839,(Lgig_12:396.377,Paus_9:396.377)_9:118.723)_9:125.66,((((Adig_7:160.724,(Ofav_11:107.964,Pdam_6:107.964)_7:52.7599)_7:180.071,(Epal_4:241.63,Nvec_6:241.63)_6:99.1641)_6:155.827,(Dgig_3:231.523,Rmue_4:231.523)_4:265.098)_6:73.3786,(((Chem_5:417.018,(Hech_3:19.1606,Hsym_3:19.1606)_3:397.857)_6:82.9821,Hmag_6:500)_6:38.8787,(Mvir_4:466.212,(Nnom_9:206.224,(Aaurb_9:45.3546,Aaurp_10:45.3546)_9:160.87)_8:259.987)_6:72.6668)_6:31.1213)_6:70.7612)_7	0.446	((-,-),(-,-),(-,-),(-,-),(-,-),(-,-),(-,-),(-,-),(-,-),(-,-),(-,-),(-,-),(-,-),(-,-),(-,-),(-,-),(-,-),(-,-))	
OG0000221	(((Apla_7:415.717,Skow_9:415.717)_8:99.3839,(Lgig_6:396.377,Paus_6:396.377)_7:118.723)_8:125.66,((((Adig_14:160.724,(Ofav_16:107.964,Pdam_13:107.964)_14:52.7599)_14:180.071,(Epal_11:241.63,Nvec_10:241.63)_11:99.1641)_11:155.827,(Dgig_11:231.523,Rmue_6:231.523)_9:265.098)_10:73.3786,(((Chem_13:417.018,(Hech_10:19.1606,Hsym_10:19.1606)_10:397.857)_10:82.9821,Hmag_10:500)_10:38.8787,(Mvir_12:466.212,(Nnom_9:206.224,(Aaurb_8:45.3546,Aaurp_8:45.3546)_8:160.87)_9:259.987)_10:72.6668)_10:31.1213)_10:70.7612)_9	0.953	((-,-),(-,-),(-,-),(-,-),(-,-),(-,-),(-,-),(-,-),(-,-),(-,-),(-,-),(-,-),(-,-),(-,-),(-,-),(-,-),(-,-),(-,-))	
OG0000222	(((Apla_10:415.717,Skow_15:415.717)_11:99.3839,(Lgig_7:396.377,Paus_18:396.377)_10:118.723)_10:125.66,((((Adig_14:160.724,(Ofav_18:107.964,Pdam_9:107.964)_14:52.7599)_14:180.071,(Epal_34:241.63,Nvec_26:241.63)_22:99.1641)_15:155.827,(Dgig_13:231.523,Rmue_0:231.523)_7:265.098)_9:73.3786,(((Chem_3:417.018,(Hech_3:19.1606,Hsym_4:19.1606)_4:397.857)_6:82.9821,Hmag_4:500)_7:38.8787,(Mvir_7:466.212,(Nnom_6:206.224,(Aaurb_5:45.3546,Aaurp_2:45.3546)_4:160.87)_5:259.987)_7:72.6668)_7:31.1213)_8:70.7612)_9	0	((0.934876,0.166655),(0.375731,0.866203),(0.335533,0.012918),(0.404366,0.494134),(0.906441,0.820764),(0.0405614,0.00566731),(0.749701,0.000586065),(0.00113944,0.204098),(0.00219081,0.427375),(0.00671917,1.13776e-05),(0.259492,0.286935),(0.221511,0.42288),(0.109321,0.572371),(0.471818,0.395551),(0.693946,0.777265),(0.767292,0.360838),(0.377379,0.541059),(0.0910566,0.00709436))	
OG0000223	(((Apla_10:415.717,Skow_15:415.717)_11:99.3839,(Lgig_8:396.377,Paus_12:396.377)_10:118.723)_10:125.66,((((Adig_21:160.724,(Ofav_24:107.964,Pdam_18:107.964)_20:52.7599)_19:180.071,(Epal_19:241.63,Nvec_16:241.63)_16:99.1641)_15:155.827,(Dgig_14:231.523,Rmue_6:231.523)_10:265.098)_11:73.3786,(((Chem_11:417.018,(Hech_6:19.1606,Hsym_7:19.1606)_7:397.857)_9:82.9821,Hmag_9:500)_9:38.8787,(Mvir_3:466.212,(Nnom_4:206.224,(Aaurb_6:45.3546,Aaurp_8:45.3546)_7:160.87)_6:259.987)_8:72.6668)_9:31.1213)_10:70.7612)_10	0.011	((-,-),(-,-),(-,-),(-,-),(-,-),(-,-),(-,-),(-,-),(-,-),(-,-),(-,-),(-,-),(-,-),(-,-),(-,-),(-,-),(-,-),(-,-))	
OG0000225	(((Apla_2:415.717,Skow_0:415.717)_2:99.3839,(Lgig_0:396.377,Paus_0:396.377)_1:118.723)_2:125.66,((((Adig_53:160.724,(Ofav_12:107.964,Pdam_12:107.964)_15:52.7599)_21:180.071,(Epal_12:241.63,Nvec_20:241.63)_17:99.1641)_18:155.827,(Dgig_38:231.523,Rmue_47:231.523)_34:265.098)_17:73.3786,(((Chem_14:417.018,(Hech_69:19.1606,Hsym_28:19.1606)_40:397.857)_16:82.9821,Hmag_7:500)_13:38.8787,(Mvir_2:466.212,(Nnom_20:206.224,(Aaurb_11:45.3546,Aaurp_10:45.3546)_11:160.87)_14:259.987)_12:72.6668)_13:31.1213)_13:70.7612)_9	0.001	((0.839878,0.168126),(0.658486,0.270671),(0.358219,0.358219),(7.18338e-06,0.00407713),(6.92759e-16,0.000310321),(0.13912,0.13912),(0.213629,0.693587),(0.108464,0.267131),(0.591026,7.19146e-06),(0.297283,0.00317238),(0.0133794,0.748124),(0.736911,5.69048e-07),(8.52443e-32,4.91077e-12),(0.074619,0.118455),(0.774558,0.579963),(0.00051094,0.373941),(0.0222775,0.205867),(0.774841,0.440408))	
OG0000226	(((Apla_7:415.717,Skow_6:415.717)_7:99.3839,(Lgig_7:396.377,Paus_6:396.377)_7:118.723)_7:125.66,((((Adig_8:160.724,(Ofav_6:107.964,Pdam_5:107.964)_6:52.7599)_6:180.071,(Epal_9:241.63,Nvec_8:241.63)_8:99.1641)_7:155.827,(Dgig_6:231.523,Rmue_11:231.523)_8:265.098)_7:73.3786,(((Chem_7:417.018,(Hech_10:19.1606,Hsym_5:19.1606)_7:397.857)_7:82.9821,Hmag_10:500)_7:38.8787,(Mvir_7:466.212,(Nnom_5:206.224,(Aaurb_15:45.3546,Aaurp_5:45.3546)_8:160.87)_7:259.987)_7:72.6668)_7:31.1213)_7:70.7612)_7	0	((0.754228,0.9175),(0.815583,0.834363),(0.748804,0.915818),(0.840106,0.773674),(0.120363,0.714548),(0.806952,0.495609),(0.632013,0.293587),(0.52446,0.898917),(0.859654,0.515124),(0.366652,0.102556),(0.779014,0.668841),(0.75478,0.749098),(0.000521714,0.00420464),(0.793476,0.219652),(0.693946,0.777265),(0.767292,0.895601),(0.307128,0.401036),(6.50064e-07,0.00275185))	
OG0000227	(((Apla_15:415.717,Skow_13:415.717)_10:99.3839,(Lgig_4:396.377,Paus_10:396.377)_8:118.723)_8:125.66,((((Adig_7:160.724,(Ofav_10:107.964,Pdam_8:107.964)_8:52.7599)_8:180.071,(Epal_9:241.63,Nvec_9:241.63)_8:99.1641)_8:155.827,(Dgig_4:231.523,Rmue_4:231.523)_5:265.098)_7:73.3786,(((Chem_8:417.018,(Hech_8:19.1606,Hsym_7:19.1606)_7:397.857)_7:82.9821,Hmag_7:500)_7:38.8787,(Mvir_11:466.212,(Nnom_5:206.224,(Aaurb_5:45.3546,Aaurp_2:45.3546)_4:160.87)_5:259.987)_7:72.6668)_7:31.1213)_7:70.7612)_7	0.181	((-,-),(-,-),(-,-),(-,-),(-,-),(-,-),(-,-),(-,-),(-,-),(-,-),(-,-),(-,-),(-,-),(-,-),(-,-),(-,-),(-,-),(-,-))	
OG0000228	(((Apla_1:415.717,Skow_0:415.717)_1:99.3839,(Lgig_2:396.377,Paus_1:396.377)_2:118.723)_2:125.66,((((Adig_38:160.724,(Ofav_36:107.964,Pdam_29:107.964)_32:52.7599)_32:180.071,(Epal_57:241.63,Nvec_17:241.63)_29:99.1641)_26:155.827,(Dgig_41:231.523,Rmue_37:231.523)_32:265.098)_17:73.3786,(((Chem_1:417.018,(Hech_0:19.1606,Hsym_0:19.1606)_0:397.857)_2:82.9821,Hmag_0:500)_3:38.8787,(Mvir_0:466.212,(Nnom_8:206.224,(Aaurb_7:45.3546,Aaurp_6:45.3546)_6:160.87)_6:259.987)_4:72.6668)_4:31.1213)_5:70.7612)_4	0.001	((0.760513,0.367066),(0.238548,0.679583),(0.834822,0.522787),(0.0468892,0.13643),(0.0833136,0.889815),(0.117736,0.306395),(0.0701247,0.166053),(8.39694e-09,0.000815161),(0.000936143,4.64284e-05),(0.028416,0.185241),(1.11783e-11,0.200577),(0.533239,0.161095),(0.5,0.5),(0.281557,0.0635476),(0.197031,0.704281),(0.0180781,0.126965),(0.16196,0.849071),(0.134111,0.695868))	
OG0000229	(((Apla_6:415.717,Skow_8:415.717)_6:99.3839,(Lgig_6:396.377,Paus_7:396.377)_6:118.723)_6:125.66,((((Adig_8:160.724,(Ofav_7:107.964,Pdam_6:107.964)_7:52.7599)_7:180.071,(Epal_7:241.63,Nvec_9:241.63)_7:99.1641)_7:155.827,(Dgig_4:231.523,Rmue_3:231.523)_4:265.098)_6:73.3786,(((Chem_7:417.018,(Hech_5:19.1606,Hsym_5:19.1606)_5:397.857)_6:82.9821,Hmag_10:500)_6:38.8787,(Mvir_5:466.212,(Nnom_8:206.224,(Aaurb_10:45.3546,Aaurp_7:45.3546)_8:160.87)_7:259.987)_6:72.6668)_6:31.1213)_6:70.7612)_6	0.912	((-,-),(-,-),(-,-),(-,-),(-,-),(-,-),(-,-),(-,-),(-,-),(-,-),(-,-),(-,-),(-,-),(-,-),(-,-),(-,-),(-,-),(-,-))	
OG0000230	(((Apla_0:415.717,Skow_0:415.717)_0:99.3839,(Lgig_1:396.377,Paus_0:396.377)_1:118.723)_1:125.66,((((Adig_0:160.724,(Ofav_0:107.964,Pdam_0:107.964)_0:52.7599)_0:180.071,(Epal_0:241.63,Nvec_0:241.63)_0:99.1641)_0:155.827,(Dgig_0:231.523,Rmue_0:231.523)_0:265.098)_0:73.3786,(((Chem_0:417.018,(Hech_0:19.1606,Hsym_0:19.1606)_0:397.857)_0:82.9821,Hmag_21:500)_1:38.8787,(Mvir_12:466.212,(Nnom_2:206.224,(Aaurb_0:45.3546,Aaurp_0:45.3546)_0:160.87)_1:259.987)_1:72.6668)_1:31.1213)_1:70.7612)_1	0.003	((0.5,0.5),(0.134723,0.605995),(0.753616,0.358219),(0.611193,0.567372),(0.5,0.5),(0.5,0.5),(0.5,0.5),(0.5,0.5),(0.5,0.5),(0.5,0.5),(0.103606,0.531649),(0.5,0.5),(0.5,0.5),(0.114682,3.15193e-10),(0.538379,0.569092),(2.49452e-06,0.693712),(0.0874903,0.198191),(0.5,0.5))	
OG0000232	(((Apla_0:415.717,Skow_0:415.717)_3:99.3839,(Lgig_6:396.377,Paus_16:396.377)_8:118.723)_7:125.66,((((Adig_20:160.724,(Ofav_6:107.964,Pdam_8:107.964)_9:52.7599)_11:180.071,(Epal_27:241.63,Nvec_0:241.63)_11:99.1641)_11:155.827,(Dgig_14:231.523,Rmue_2:231.523)_9:265.098)_12:73.3786,(((Chem_4:417.018,(Hech_37:19.1606,Hsym_11:19.1606)_21:397.857)_14:82.9821,Hmag_26:500)_15:38.8787,(Mvir_64:466.212,(Nnom_20:206.224,(Aaurb_2:45.3546,Aaurp_13:45.3546)_10:160.87)_15:259.987)_18:72.6668)_15:31.1213)_13:70.7612)_11	0.001	((0.0457323,0.0457323),(0.00215687,0.331737),(0.621757,0.0060217),(0.0178242,0.0921833),(0.000121357,0.05994),(0.0320327,0.583612),(0.900107,0.85964),(5.18507e-07,3.61285e-08),(0.698448,0.28488),(0.0261637,0.000274557),(0.582707,0.0754728),(0.00108671,0.0489717),(1.24001e-18,1.60475e-12),(0.632178,0.0104476),(0.79241,0.0765042),(2.90727e-13,0.378568),(0.0655985,0.0233934),(5.25956e-10,0.0126678))	
OG0000233	(((Apla_27:415.717,Skow_2:415.717)_10:99.3839,(Lgig_1:396.377,Paus_28:396.377)_10:118.723)_10:125.66,((((Adig_32:160.724,(Ofav_6:107.964,Pdam_4:107.964)_7:52.7599)_12:180.071,(Epal_10:241.63,Nvec_3:241.63)_9:99.1641)_11:155.827,(Dgig_42:231.523,Rmue_66:231.523)_40:265.098)_13:73.3786,(((Chem_1:417.018,(Hech_2:19.1606,Hsym_13:19.1606)_7:397.857)_7:82.9821,Hmag_1:500)_8:38.8787,(Mvir_6:466.212,(Nnom_21:206.224,(Aaurb_1:45.3546,Aaurp_9:45.3546)_7:160.87)_11:259.987)_9:72.6668)_9:31.1213)_10:70.7612)_10	0.001	((2.01265e-05,0.00140814),(0.851432,0.866203),(0.000193328,3.63213e-06),(0.870649,0.816527),(3.64812e-11,0.000178124),(0.530235,0.0178941),(0.532043,0.245721),(0.549915,0.00275596),(0.390383,1.76151e-11),(0.610749,4.96468e-07),(0.0364831,0.33438),(0.00452676,0.749098),(7.70532e-08,2.42305e-08),(0.502406,0.00506114),(0.355691,0.80779),(0.441173,0.302599),(0.000199155,0.0328249),(6.49225e-08,0.0514081))	
OG0000234	(((Apla_2:415.717,Skow_7:415.717)_3:99.3839,(Lgig_4:396.377,Paus_4:396.377)_3:118.723)_3:125.66,((((Adig_3:160.724,(Ofav_6:107.964,Pdam_4:107.964)_4:52.7599)_4:180.071,(Epal_5:241.63,Nvec_9:241.63)_5:99.1641)_4:155.827,(Dgig_2:231.523,Rmue_6:231.523)_3:265.098)_3:73.3786,(((Chem_3:417.018,(Hech_3:19.1606,Hsym_5:19.1606)_4:397.857)_3:82.9821,Hmag_2:500)_3:38.8787,(Mvir_3:466.212,(Nnom_2:206.224,(Aaurb_2:45.3546,Aaurp_1:45.3546)_2:160.87)_2:259.987)_3:72.6668)_3:31.1213)_3:70.7612)_3	0.136	((-,-),(-,-),(-,-),(-,-),(-,-),(-,-),(-,-),(-,-),(-,-),(-,-),(-,-),(-,-),(-,-),(-,-),(-,-),(-,-),(-,-),(-,-))	
OG0000235	(((Apla_10:415.717,Skow_9:415.717)_8:99.3839,(Lgig_7:396.377,Paus_7:396.377)_8:118.723)_8:125.66,((((Adig_7:160.724,(Ofav_12:107.964,Pdam_7:107.964)_8:52.7599)_8:180.071,(Epal_8:241.63,Nvec_10:241.63)_8:99.1641)_8:155.827,(Dgig_9:231.523,Rmue_9:231.523)_9:265.098)_8:73.3786,(((Chem_5:417.018,(Hech_7:19.1606,Hsym_7:19.1606)_7:397.857)_8:82.9821,Hmag_7:500)_8:38.8787,(Mvir_10:466.212,(Nnom_7:206.224,(Aaurb_7:45.3546,Aaurp_6:45.3546)_7:160.87)_7:259.987)_8:72.6668)_8:31.1213)_8:70.7612)_8	0.936	((-,-),(-,-),(-,-),(-,-),(-,-),(-,-),(-,-),(-,-),(-,-),(-,-),(-,-),(-,-),(-,-),(-,-),(-,-),(-,-),(-,-),(-,-))	
OG0000236	(((Apla_8:415.717,Skow_20:415.717)_11:99.3839,(Lgig_8:396.377,Paus_16:396.377)_10:118.723)_10:125.66,((((Adig_5:160.724,(Ofav_8:107.964,Pdam_6:107.964)_6:52.7599)_6:180.071,(Epal_6:241.63,Nvec_3:241.63)_5:99.1641)_6:155.827,(Dgig_11:231.523,Rmue_3:231.523)_7:265.098)_7:73.3786,(((Chem_14:417.018,(Hech_11:19.1606,Hsym_10:19.1606)_10:397.857)_8:82.9821,Hmag_4:500)_7:38.8787,(Mvir_2:466.212,(Nnom_4:206.224,(Aaurb_3:45.3546,Aaurp_5:45.3546)_4:160.87)_4:259.987)_6:72.6668)_7:31.1213)_7:70.7612)_8	0.005	((0.370468,0.00858347),(0.375731,0.866203),(0.66047,0.0464452),(0.128444,0.467057),(0.579828,0.714548),(0.0704973,0.806952),(0.85946,0.478393),(0.413583,0.262566),(0.604732,0.896919),(0.0453347,0.0258287),(0.779014,0.668841),(0.030421,0.375191),(0.0978674,0.653377),(0.255084,0.395551),(0.693946,0.442401),(0.11705,0.322894),(0.835002,0.807133),(0.224948,0.0910566))	
OG0000237	(((Apla_9:415.717,Skow_15:415.717)_8:99.3839,(Lgig_5:396.377,Paus_3:396.377)_6:118.723)_7:125.66,((((Adig_5:160.724,(Ofav_5:107.964,Pdam_4:107.964)_5:52.7599)_5:180.071,(Epal_6:241.63,Nvec_2:241.63)_5:99.1641)_5:155.827,(Dgig_1:231.523,Rmue_2:231.523)_2:265.098)_5:73.3786,(((Chem_14:417.018,(Hech_14:19.1606,Hsym_9:19.1606)_11:397.857)_8:82.9821,Hmag_9:500)_7:38.8787,(Mvir_14:466.212,(Nnom_3:206.224,(Aaurb_4:45.3546,Aaurp_8:45.3546)_5:160.87)_5:259.987)_7:72.6668)_7:31.1213)_7:70.7612)_7	0	((0.498909,0.0188271),(0.293587,0.550798),(0.908773,0.210438),(0.840106,0.773674),(0.831483,0.69112),(0.785024,0.453499),(0.843282,0.775182),(0.413583,0.04833),(0.828151,0.0579127),(0.409174,0.768345),(0.0496731,0.668841),(0.030421,0.201381),(0.00184498,0.0102831),(0.255084,0.299982),(0.693946,0.777265),(0.0170326,0.360838),(0.228616,0.831483),(0.266433,0.0021221))	
OG0000238	(((Apla_14:415.717,Skow_38:415.717)_15:99.3839,(Lgig_12:396.377,Paus_14:396.377)_12:118.723)_12:125.66,((((Adig_19:160.724,(Ofav_14:107.964,Pdam_11:107.964)_13:52.7599)_13:180.071,(Epal_7:241.63,Nvec_6:241.63)_7:99.1641)_7:155.827,(Dgig_3:231.523,Rmue_1:231.523)_3:265.098)_5:73.3786,(((Chem_2:417.018,(Hech_1:19.1606,Hsym_0:19.1606)_1:397.857)_3:82.9821,Hmag_1:500)_3:38.8787,(Mvir_2:466.212,(Nnom_1:206.224,(Aaurb_2:45.3546,Aaurp_3:45.3546)_2:160.87)_2:259.987)_3:72.6668)_3:31.1213)_5:70.7612)_7	0	((0.944531,1.55718e-06),(0.089198,0.879544),(0.809864,0.472884),(0.00195609,0.0463436),(0.00846505,0.812535),(0.455414,0.302552),(0.00282004,0.815583),(0.891321,0.680568),(0.0904979,0.283807),(0.817166,0.148027),(0.735283,0.00546063),(0.87319,0.24962),(0.519764,0.0295464),(0.684378,0.299228),(0.602604,0.668478),(0.876517,0.527931),(0.384579,0.718951),(0.583959,0.0459397))	
OG0000239	(((Apla_2:415.717,Skow_3:415.717)_3:99.3839,(Lgig_2:396.377,Paus_3:396.377)_3:118.723)_3:125.66,((((Adig_35:160.724,(Ofav_50:107.964,Pdam_28:107.964)_34:52.7599)_31:180.071,(Epal_25:241.63,Nvec_12:241.63)_18:99.1641)_18:155.827,(Dgig_21:231.523,Rmue_7:231.523)_12:265.098)_10:73.3786,(((Chem_2:417.018,(Hech_2:19.1606,Hsym_2:19.1606)_2:397.857)_4:82.9821,Hmag_2:500)_5:38.8787,(Mvir_3:466.212,(Nnom_4:206.224,(Aaurb_30:45.3546,Aaurp_33:45.3546)_29:160.87)_11:259.987)_6:72.6668)_6:31.1213)_6:70.7612)_5	0.001	((0.873061,0.619466),(0.708476,0.731657),(0.611165,0.86964),(0.134937,0.167715),(0.190683,0.0861396),(1.12407e-06,0.0273882),(3.03661e-05,0.89398),(0.0276082,0.0414166),(0.000280775,0.334235),(0.00118695,0.0331745),(0.00129737,0.651008),(0.332244,0.320927),(0.538364,0.538364),(0.39354,0.216884),(0.269534,0.757421),(0.246013,0.0119096),(0.000888247,3.57002e-10),(0.443707,0.0303731))	
OG0000240	(((Apla_8:415.717,Skow_5:415.717)_8:99.3839,(Lgig_4:396.377,Paus_15:396.377)_9:118.723)_9:125.66,((((Adig_20:160.724,(Ofav_23:107.964,Pdam_17:107.964)_19:52.7599)_18:180.071,(Epal_16:241.63,Nvec_11:241.63)_14:99.1641)_14:155.827,(Dgig_19:231.523,Rmue_9:231.523)_13:265.098)_12:73.3786,(((Chem_18:417.018,(Hech_15:19.1606,Hsym_12:19.1606)_13:397.857)_12:82.9821,Hmag_11:500)_11:38.8787,(Mvir_5:466.212,(Nnom_7:206.224,(Aaurb_12:45.3546,Aaurp_14:45.3546)_12:160.87)_10:259.987)_10:72.6668)_11:31.1213)_11:70.7612)_10	0.001	((0.770751,0.290845),(0.56809,0.857628),(0.0561863,0.0361299),(0.633065,0.298405),(0.358093,0.36588),(0.0751416,0.394054),(0.107306,0.878002),(0.394503,0.299935),(0.252757,0.624615),(0.0246806,0.137616),(0.328954,0.726116),(0.0761948,0.576008),(0.0352006,0.286999),(0.355099,0.822426),(0.752942,0.544874),(0.126685,0.913633),(0.186363,0.218196),(0.785782,0.113399))	
OG0000241	(((Apla_11:415.717,Skow_4:415.717)_7:99.3839,(Lgig_7:396.377,Paus_1:396.377)_6:118.723)_7:125.66,((((Adig_7:160.724,(Ofav_5:107.964,Pdam_3:107.964)_5:52.7599)_6:180.071,(Epal_10:241.63,Nvec_6:241.63)_8:99.1641)_8:155.827,(Dgig_16:231.523,Rmue_49:231.523)_22:265.098)_11:73.3786,(((Chem_39:417.018,(Hech_34:19.1606,Hsym_14:19.1606)_22:397.857)_16:82.9821,Hmag_2:500)_11:38.8787,(Mvir_1:466.212,(Nnom_2:206.224,(Aaurb_23:45.3546,Aaurp_40:45.3546)_26:160.87)_11:259.987)_9:72.6668)_10:31.1213)_10:70.7612)_9	0.001	((0.0845398,0.257696),(0.815583,0.550798),(0.565966,0.0119617),(0.252121,0.275622),(0.363867,0.33413),(0.785024,0.0530414),(0.307938,0.829945),(0.257139,0.376645),(0.149468,0.000225199),(0.0591005,6.92815e-10),(0.307442,0.713627),(1.83501e-06,0.0882966),(4.22612e-13,5.68843e-09),(0.00207972,0.00191843),(0.183695,0.524019),(0.00138081,0.302599),(9.37615e-06,6.69868e-08),(0.0488143,4.30237e-10))	
OG0000242	(((Apla_7:415.717,Skow_9:415.717)_7:99.3839,(Lgig_10:396.377,Paus_10:396.377)_8:118.723)_7:125.66,((((Adig_9:160.724,(Ofav_8:107.964,Pdam_7:107.964)_8:52.7599)_8:180.071,(Epal_3:241.63,Nvec_17:241.63)_7:99.1641)_7:155.827,(Dgig_2:231.523,Rmue_0:231.523)_2:265.098)_5:73.3786,(((Chem_3:417.018,(Hech_3:19.1606,Hsym_7:19.1606)_5:397.857)_5:82.9821,Hmag_13:500)_5:38.8787,(Mvir_2:466.212,(Nnom_6:206.224,(Aaurb_1:45.3546,Aaurp_0:45.3546)_1:160.87)_4:259.987)_5:72.6668)_5:31.1213)_5:70.7612)_6	0	((0.754228,0.351836),(0.815583,0.331737),(0.374585,0.374585),(0.308911,0.400101),(0.433099,0.752372),(0.83784,0.55914),(0.428193,0.815583),(0.0285854,6.69081e-05),(0.0904979,0.0579127),(0.768345,0.0372995),(0.735283,0.631448),(0.389,0.701115),(0.00207874,0.00629569),(0.750653,0.00363354),(0.653423,0.733457),(0.202181,0.6337),(0.0962136,0.0113262),(0.544965,0.066918))	
OG0000243	(((Apla_6:415.717,Skow_7:415.717)_6:99.3839,(Lgig_8:396.377,Paus_8:396.377)_7:118.723)_6:125.66,((((Adig_5:160.724,(Ofav_5:107.964,Pdam_5:107.964)_5:52.7599)_5:180.071,(Epal_6:241.63,Nvec_8:241.63)_6:99.1641)_6:155.827,(Dgig_8:231.523,Rmue_5:231.523)_6:265.098)_6:73.3786,(((Chem_6:417.018,(Hech_6:19.1606,Hsym_7:19.1606)_6:397.857)_6:82.9821,Hmag_5:500)_6:38.8787,(Mvir_7:466.212,(Nnom_7:206.224,(Aaurb_6:45.3546,Aaurp_7:45.3546)_6:160.87)_6:259.987)_6:72.6668)_6:31.1213)_6:70.7612)_6	0.998	((-,-),(-,-),(-,-),(-,-),(-,-),(-,-),(-,-),(-,-),(-,-),(-,-),(-,-),(-,-),(-,-),(-,-),(-,-),(-,-),(-,-),(-,-))	
OG0000244	(((Apla_2:415.717,Skow_2:415.717)_4:99.3839,(Lgig_23:396.377,Paus_9:396.377)_9:118.723)_6:125.66,((((Adig_2:160.724,(Ofav_5:107.964,Pdam_2:107.964)_3:52.7599)_3:180.071,(Epal_6:241.63,Nvec_5:241.63)_5:99.1641)_5:155.827,(Dgig_6:231.523,Rmue_1:231.523)_4:265.098)_5:73.3786,(((Chem_16:417.018,(Hech_7:19.1606,Hsym_9:19.1606)_8:397.857)_7:82.9821,Hmag_7:500)_6:38.8787,(Mvir_8:466.212,(Nnom_1:206.224,(Aaurb_1:45.3546,Aaurp_3:45.3546)_2:160.87)_2:259.987)_6:72.6668)_6:31.1213)_6:70.7612)_6	0	((0.331134,0.331134),(0.127422,0.0331734),(8.4262e-05,0.779489),(0.824412,0.753726),(0.423906,0.632175),(0.0504871,0.336069),(0.200896,0.775182),(0.413583,0.8687),(0.828151,0.63771),(0.110845,0.0269078),(0.409601,0.651008),(0.0023119,0.459567),(0.198128,0.0788843),(0.224705,0.469756),(0.674809,0.757421),(0.339827,0.0229961),(0.384579,0.718951),(0.126032,0.0459397))	
OG0000245	(((Apla_0:415.717,Skow_8:415.717)_3:99.3839,(Lgig_2:396.377,Paus_3:396.377)_3:118.723)_3:125.66,((((Adig_3:160.724,(Ofav_2:107.964,Pdam_0:107.964)_2:52.7599)_2:180.071,(Epal_0:241.63,Nvec_0:241.63)_0:99.1641)_2:155.827,(Dgig_1:231.523,Rmue_12:231.523)_5:265.098)_4:73.3786,(((Chem_1:417.018,(Hech_11:19.1606,Hsym_8:19.1606)_9:397.857)_4:82.9821,Hmag_5:500)_4:38.8787,(Mvir_66:466.212,(Nnom_1:206.224,(Aaurb_1:45.3546,Aaurp_1:45.3546)_1:160.87)_1:259.987)_5:72.6668)_4:31.1213)_4:70.7612)_4	0.001	((0.0457323,0.00883659),(0.708476,0.731657),(0.611165,0.86964),(0.436267,0.700646),(0.144525,0.595034),(0.667649,0.00855345),(0.73476,0.00729861),(0.5,0.5),(0.132647,0.379873),(0.00517984,0.000769284),(0.706068,0.609964),(0.134635,0.0211633),(0.018702,0.217674),(0.721282,0.369344),(0.629474,0.139895),(1.01648e-25,0.0141144),(0.664538,0.635701),(0.544965,0.544965))	
OG0000246	(((Apla_0:415.717,Skow_3:415.717)_4:99.3839,(Lgig_17:396.377,Paus_10:396.377)_8:118.723)_5:125.66,((((Adig_0:160.724,(Ofav_0:107.964,Pdam_0:107.964)_0:52.7599)_0:180.071,(Epal_0:241.63,Nvec_0:241.63)_0:99.1641)_0:155.827,(Dgig_0:231.523,Rmue_0:231.523)_0:265.098)_1:73.3786,(((Chem_47:417.018,(Hech_60:19.1606,Hsym_34:19.1606)_42:397.857)_19:82.9821,Hmag_0:500)_7:38.8787,(Mvir_2:466.212,(Nnom_0:206.224,(Aaurb_23:45.3546,Aaurp_30:45.3546)_23:160.87)_8:259.987)_6:72.6668)_6:31.1213)_5:70.7612)_5	0.001	((0.013309,0.88949),(0.436012,0.0221405),(0.00330735,0.374585),(0.803988,0.729732),(0.5,0.5),(0.5,0.5),(0.5,0.5),(0.5,0.5),(0.193439,0.282922),(0.5,0.5),(7.82787e-05,0.0796272),(2.17796e-07,3.67711e-06),(1.90011e-17,7.41073e-07),(2.87193e-10,0.000957467),(0.114902,0.757421),(0.11705,0.206182),(1.73826e-06,3.48674e-09),(0.855146,9.15543e-05))	
OG0000247	(((Apla_9:415.717,Skow_11:415.717)_9:99.3839,(Lgig_23:396.377,Paus_12:396.377)_12:118.723)_9:125.66,((((Adig_11:160.724,(Ofav_5:107.964,Pdam_6:107.964)_6:52.7599)_7:180.071,(Epal_21:241.63,Nvec_6:241.63)_9:99.1641)_7:155.827,(Dgig_3:231.523,Rmue_1:231.523)_3:265.098)_5:73.3786,(((Chem_4:417.018,(Hech_4:19.1606,Hsym_4:19.1606)_4:397.857)_5:82.9821,Hmag_3:500)_5:38.8787,(Mvir_2:466.212,(Nnom_7:206.224,(Aaurb_7:45.3546,Aaurp_5:45.3546)_6:160.87)_6:259.987)_5:72.6668)_5:31.1213)_5:70.7612)_6	0.001	((0.784354,0.415158),(0.841686,0.0733219),(0.00252364,0.809864),(0.0372888,0.400101),(0.0196379,0.368667),(0.495609,0.806952),(0.871553,0.0788551),(1.62575e-05,0.196366),(0.0904979,0.283807),(0.817166,0.148027),(0.735283,0.631448),(0.901706,0.899835),(0.572371,0.572371),(0.750653,0.569016),(0.653423,0.733457),(0.202181,0.430249),(0.422004,0.849071),(0.134111,0.303525))	
OG0000248	(((Apla_1:415.717,Skow_1:415.717)_2:99.3839,(Lgig_1:396.377,Paus_1:396.377)_2:118.723)_2:125.66,((((Adig_43:160.724,(Ofav_13:107.964,Pdam_3:107.964)_12:52.7599)_14:180.071,(Epal_15:241.63,Nvec_3:241.63)_9:99.1641)_9:155.827,(Dgig_9:231.523,Rmue_1:231.523)_5:265.098)_6:73.3786,(((Chem_41:417.018,(Hech_4:19.1606,Hsym_5:19.1606)_5:397.857)_10:82.9821,Hmag_18:500)_8:38.8787,(Mvir_0:466.212,(Nnom_0:206.224,(Aaurb_12:45.3546,Aaurp_6:45.3546)_7:160.87)_4:259.987)_5:72.6668)_6:31.1213)_6:70.7612)_5	0.001	((0.532271,0.532271),(0.658486,0.679583),(0.522787,0.522787),(0.0110669,0.167715),(1.74971e-16,0.163444),(0.436724,1.17565e-07),(0.0135396,0.841686),(0.00969356,0.00275596),(0.0564321,0.66999),(0.0203302,0.00517984),(0.759226,0.651008),(4.99803e-11,0.0703432),(0.133251,0.587915),(0.0731857,0.00307603),(0.0302247,0.406476),(0.00596791,0.6337),(0.00140201,0.0255413),(3.37547e-05,0.336793))	
OG0000250	(((Apla_42:415.717,Skow_8:415.717)_14:99.3839,(Lgig_19:396.377,Paus_2:396.377)_11:118.723)_12:125.66,((((Adig_6:160.724,(Ofav_4:107.964,Pdam_0:107.964)_4:52.7599)_4:180.071,(Epal_0:241.63,Nvec_4:241.63)_4:99.1641)_5:155.827,(Dgig_19:231.523,Rmue_0:231.523)_8:265.098)_8:73.3786,(((Chem_11:417.018,(Hech_54:19.1606,Hsym_22:19.1606)_32:397.857)_12:82.9821,Hmag_11:500)_10:38.8787,(Mvir_0:466.212,(Nnom_1:206.224,(Aaurb_21:45.3546,Aaurp_15:45.3546)_16:160.87)_8:259.987)_8:72.6668)_9:31.1213)_9:70.7612)_10	0.001	((1.08187e-08,0.100512),(0.159817,0.655518),(0.0176726,0.000608105),(0.168391,0.517903),(0.0690246,0.663907),(0.756496,0.000106178),(0.56514,0.436012),(0.00245457,0.8503),(0.0531467,0.904033),(2.38931e-05,4.18937e-06),(0.503434,0.700003),(0.937892,2.40384e-06),(3.9239e-24,4.10853e-10),(0.100209,0.58206),(0.167276,0.500385),(0.000232365,0.902827),(3.34962e-05,0.00011669),(0.000899185,0.526006))	
OG0000251	(((Apla_7:415.717,Skow_6:415.717)_5:99.3839,(Lgig_7:396.377,Paus_7:396.377)_6:118.723)_5:125.66,((((Adig_7:160.724,(Ofav_5:107.964,Pdam_5:107.964)_5:52.7599)_5:180.071,(Epal_4:241.63,Nvec_6:241.63)_5:99.1641)_5:155.827,(Dgig_3:231.523,Rmue_3:231.523)_3:265.098)_4:73.3786,(((Chem_3:417.018,(Hech_5:19.1606,Hsym_3:19.1606)_4:397.857)_4:82.9821,Hmag_3:500)_4:38.8787,(Mvir_4:466.212,(Nnom_7:206.224,(Aaurb_4:45.3546,Aaurp_3:45.3546)_4:160.87)_5:259.987)_4:72.6668)_4:31.1213)_4:70.7612)_4	0.686	((-,-),(-,-),(-,-),(-,-),(-,-),(-,-),(-,-),(-,-),(-,-),(-,-),(-,-),(-,-),(-,-),(-,-),(-,-),(-,-),(-,-),(-,-))	
OG0000252	(((Apla_64:415.717,Skow_2:415.717)_8:99.3839,(Lgig_0:396.377,Paus_0:396.377)_2:118.723)_5:125.66,((((Adig_19:160.724,(Ofav_3:107.964,Pdam_2:107.964)_4:52.7599)_6:180.071,(Epal_7:241.63,Nvec_5:241.63)_6:99.1641)_6:155.827,(Dgig_22:231.523,Rmue_14:231.523)_14:265.098)_6:73.3786,(((Chem_20:417.018,(Hech_0:19.1606,Hsym_0:19.1606)_0:397.857)_5:82.9821,Hmag_0:500)_5:38.8787,(Mvir_0:466.212,(Nnom_10:206.224,(Aaurb_13:45.3546,Aaurp_6:45.3546)_9:160.87)_8:259.987)_5:72.6668)_5:31.1213)_5:70.7612)_5	0.001	((4.27769e-23,0.0119867),(0.0149721,0.00956286),(0.160699,0.160699),(0.803988,0.729732),(1.44582e-08,0.0209337),(0.401461,0.0359119),(0.85946,0.797732),(0.458048,0.654407),(0.84612,0.00058968),(0.00705272,0.922998),(0.1739,0.631448),(3.02063e-06,0.00339801),(0.5,0.5),(0.750653,0.00752796),(0.653423,0.733457),(0.00596791,0.0975203),(0.222451,0.433099),(0.000997317,0.00385601))	
OG0000253	(((Apla_5:415.717,Skow_7:415.717)_6:99.3839,(Lgig_6:396.377,Paus_5:396.377)_6:118.723)_6:125.66,((((Adig_6:160.724,(Ofav_8:107.964,Pdam_6:107.964)_7:52.7599)_7:180.071,(Epal_6:241.63,Nvec_9:241.63)_7:99.1641)_7:155.827,(Dgig_7:231.523,Rmue_7:231.523)_7:265.098)_7:73.3786,(((Chem_6:417.018,(Hech_8:19.1606,Hsym_7:19.1606)_7:397.857)_7:82.9821,Hmag_6:500)_7:38.8787,(Mvir_8:466.212,(Nnom_6:206.224,(Aaurb_10:45.3546,Aaurp_7:45.3546)_8:160.87)_7:259.987)_7:72.6668)_7:31.1213)_7:70.7612)_7	0.864	((-,-),(-,-),(-,-),(-,-),(-,-),(-,-),(-,-),(-,-),(-,-),(-,-),(-,-),(-,-),(-,-),(-,-),(-,-),(-,-),(-,-),(-,-))	
OG0000254	(((Apla_6:415.717,Skow_5:415.717)_5:99.3839,(Lgig_9:396.377,Paus_6:396.377)_6:118.723)_5:125.66,((((Adig_7:160.724,(Ofav_6:107.964,Pdam_4:107.964)_5:52.7599)_5:180.071,(Epal_4:241.63,Nvec_4:241.63)_4:99.1641)_4:155.827,(Dgig_4:231.523,Rmue_3:231.523)_4:265.098)_4:73.3786,(((Chem_4:417.018,(Hech_4:19.1606,Hsym_2:19.1606)_3:397.857)_4:82.9821,Hmag_4:500)_4:38.8787,(Mvir_4:466.212,(Nnom_6:206.224,(Aaurb_8:45.3546,Aaurp_10:45.3546)_8:160.87)_6:259.987)_4:72.6668)_4:31.1213)_4:70.7612)_4	0.441	((-,-),(-,-),(-,-),(-,-),(-,-),(-,-),(-,-),(-,-),(-,-),(-,-),(-,-),(-,-),(-,-),(-,-),(-,-),(-,-),(-,-),(-,-))	
OG0000255	(((Apla_6:415.717,Skow_9:415.717)_7:99.3839,(Lgig_7:396.377,Paus_7:396.377)_7:118.723)_7:125.66,((((Adig_11:160.724,(Ofav_6:107.964,Pdam_6:107.964)_7:52.7599)_8:180.071,(Epal_8:241.63,Nvec_10:241.63)_8:99.1641)_8:155.827,(Dgig_7:231.523,Rmue_8:231.523)_7:265.098)_7:73.3786,(((Chem_4:417.018,(Hech_7:19.1606,Hsym_5:19.1606)_6:397.857)_7:82.9821,Hmag_5:500)_7:38.8787,(Mvir_5:466.212,(Nnom_9:206.224,(Aaurb_7:45.3546,Aaurp_5:45.3546)_6:160.87)_7:259.987)_7:72.6668)_7:31.1213)_7:70.7612)_7	0.428	((-,-),(-,-),(-,-),(-,-),(-,-),(-,-),(-,-),(-,-),(-,-),(-,-),(-,-),(-,-),(-,-),(-,-),(-,-),(-,-),(-,-),(-,-))	
OG0000256	(((Apla_15:415.717,Skow_6:415.717)_8:99.3839,(Lgig_6:396.377,Paus_5:396.377)_6:118.723)_7:125.66,((((Adig_9:160.724,(Ofav_17:107.964,Pdam_11:107.964)_12:52.7599)_11:180.071,(Epal_15:241.63,Nvec_11:241.63)_11:99.1641)_10:155.827,(Dgig_12:231.523,Rmue_5:231.523)_8:265.098)_8:73.3786,(((Chem_5:417.018,(Hech_8:19.1606,Hsym_9:19.1606)_8:397.857)_7:82.9821,Hmag_5:500)_7:38.8787,(Mvir_5:466.212,(Nnom_7:206.224,(Aaurb_10:45.3546,Aaurp_12:45.3546)_10:160.87)_8:259.987)_7:72.6668)_7:31.1213)_7:70.7612)_7	0.023	((-,-),(-,-),(-,-),(-,-),(-,-),(-,-),(-,-),(-,-),(-,-),(-,-),(-,-),(-,-),(-,-),(-,-),(-,-),(-,-),(-,-),(-,-))	
OG0000258	(((Apla_9:415.717,Skow_10:415.717)_8:99.3839,(Lgig_10:396.377,Paus_5:396.377)_7:118.723)_7:125.66,((((Adig_10:160.724,(Ofav_10:107.964,Pdam_8:107.964)_9:52.7599)_9:180.071,(Epal_8:241.63,Nvec_7:241.63)_7:99.1641)_7:155.827,(Dgig_6:231.523,Rmue_8:231.523)_7:265.098)_6:73.3786,(((Chem_5:417.018,(Hech_6:19.1606,Hsym_5:19.1606)_6:397.857)_6:82.9821,Hmag_3:500)_6:38.8787,(Mvir_6:466.212,(Nnom_4:206.224,(Aaurb_6:45.3546,Aaurp_8:45.3546)_7:160.87)_6:259.987)_6:72.6668)_6:31.1213)_6:70.7612)_6	0.716	((-,-),(-,-),(-,-),(-,-),(-,-),(-,-),(-,-),(-,-),(-,-),(-,-),(-,-),(-,-),(-,-),(-,-),(-,-),(-,-),(-,-),(-,-))	
OG0000259	(((Apla_0:415.717,Skow_1:415.717)_1:99.3839,(Lgig_0:396.377,Paus_0:396.377)_0:118.723)_1:125.66,((((Adig_62:160.724,(Ofav_52:107.964,Pdam_42:107.964)_46:52.7599)_45:180.071,(Epal_38:241.63,Nvec_5:241.63)_22:99.1641)_23:155.827,(Dgig_10:231.523,Rmue_1:231.523)_7:265.098)_11:73.3786,(((Chem_27:417.018,(Hech_24:19.1606,Hsym_27:19.1606)_25:397.857)_15:82.9821,Hmag_10:500)_11:38.8787,(Mvir_1:466.212,(Nnom_1:206.224,(Aaurb_14:45.3546,Aaurp_8:45.3546)_9:160.87)_6:259.987)_7:72.6668)_9:31.1213)_9:70.7612)_6	0.001	((0.367066,0.760513),(0.59135,0.15584),(0.5,0.5),(0.000130757,0.0103934),(9.95813e-05,0.56993),(0.0778294,0.246466),(1.05491e-08,0.728944),(4.77952e-05,1.20251e-08),(2.34975e-06,0.131256),(0.083366,0.000349314),(0.0734923,0.700003),(0.0035211,0.00979456),(0.432955,0.0956357),(0.011568,0.940317),(0.058739,0.142286),(0.0109366,0.691636),(0.00118842,0.0598066),(9.09284e-05,0.393738))	
OG0000260	(((Apla_6:415.717,Skow_12:415.717)_7:99.3839,(Lgig_7:396.377,Paus_9:396.377)_7:118.723)_7:125.66,((((Adig_5:160.724,(Ofav_8:107.964,Pdam_6:107.964)_6:52.7599)_6:180.071,(Epal_7:241.63,Nvec_12:241.63)_8:99.1641)_7:155.827,(Dgig_4:231.523,Rmue_6:231.523)_5:265.098)_6:73.3786,(((Chem_6:417.018,(Hech_7:19.1606,Hsym_3:19.1606)_5:397.857)_6:82.9821,Hmag_6:500)_6:38.8787,(Mvir_5:466.212,(Nnom_8:206.224,(Aaurb_8:45.3546,Aaurp_6:45.3546)_7:160.87)_7:259.987)_6:72.6668)_6:31.1213)_6:70.7612)_6	0.041	((-,-),(-,-),(-,-),(-,-),(-,-),(-,-),(-,-),(-,-),(-,-),(-,-),(-,-),(-,-),(-,-),(-,-),(-,-),(-,-),(-,-),(-,-))	
OG0000261	(((Apla_5:415.717,Skow_6:415.717)_6:99.3839,(Lgig_18:396.377,Paus_5:396.377)_7:118.723)_6:125.66,((((Adig_11:160.724,(Ofav_15:107.964,Pdam_13:107.964)_13:52.7599)_12:180.071,(Epal_13:241.63,Nvec_11:241.63)_11:99.1641)_10:155.827,(Dgig_7:231.523,Rmue_6:231.523)_7:265.098)_7:73.3786,(((Chem_3:417.018,(Hech_2:19.1606,Hsym_1:19.1606)_2:397.857)_4:82.9821,Hmag_1:500)_4:38.8787,(Mvir_6:466.212,(Nnom_5:206.224,(Aaurb_6:45.3546,Aaurp_5:45.3546)_5:160.87)_5:259.987)_5:72.6668)_5:31.1213)_6:70.7612)_6	0.024	((-,-),(-,-),(-,-),(-,-),(-,-),(-,-),(-,-),(-,-),(-,-),(-,-),(-,-),(-,-),(-,-),(-,-),(-,-),(-,-),(-,-),(-,-))	
OG0000262	(((Apla_9:415.717,Skow_5:415.717)_6:99.3839,(Lgig_15:396.377,Paus_7:396.377)_7:118.723)_6:125.66,((((Adig_3:160.724,(Ofav_2:107.964,Pdam_2:107.964)_2:52.7599)_2:180.071,(Epal_1:241.63,Nvec_0:241.63)_1:99.1641)_2:155.827,(Dgig_2:231.523,Rmue_0:231.523)_2:265.098)_3:73.3786,(((Chem_4:417.018,(Hech_3:19.1606,Hsym_3:19.1606)_3:397.857)_3:82.9821,Hmag_6:500)_3:38.8787,(Mvir_1:466.212,(Nnom_1:206.224,(Aaurb_1:45.3546,Aaurp_1:45.3546)_1:160.87)_1:259.987)_2:72.6668)_3:31.1213)_3:70.7612)_4	0.578	((-,-),(-,-),(-,-),(-,-),(-,-),(-,-),(-,-),(-,-),(-,-),(-,-),(-,-),(-,-),(-,-),(-,-),(-,-),(-,-),(-,-),(-,-))	
OG0000263	(((Apla_8:415.717,Skow_2:415.717)_6:99.3839,(Lgig_8:396.377,Paus_19:396.377)_9:118.723)_7:125.66,((((Adig_2:160.724,(Ofav_6:107.964,Pdam_4:107.964)_4:52.7599)_4:180.071,(Epal_5:241.63,Nvec_3:241.63)_4:99.1641)_4:155.827,(Dgig_4:231.523,Rmue_4:231.523)_4:265.098)_5:73.3786,(((Chem_7:417.018,(Hech_6:19.1606,Hsym_5:19.1606)_6:397.857)_6:82.9821,Hmag_3:500)_6:38.8787,(Mvir_3:466.212,(Nnom_18:206.224,(Aaurb_14:45.3546,Aaurp_10:45.3546)_12:160.87)_12:259.987)_6:72.6668)_6:31.1213)_6:70.7612)_6	0.002	((0.312007,0.0636321),(0.513513,0.100103),(0.926151,0.00188761),(0.308911,0.753726),(0.13768,0.663907),(0.0800611,0.756496),(0.820595,0.746232),(0.358173,0.576005),(0.534424,0.63771),(0.846326,0.846326),(0.409601,0.651008),(0.433234,0.728146),(0.602569,0.155982),(0.774273,0.261978),(0.674809,0.757421),(0.246013,0.00554157),(0.0143432,0.898366),(0.113399,0.0547307))	
OG0000264	(((Apla_30:415.717,Skow_0:415.717)_7:99.3839,(Lgig_0:396.377,Paus_1:396.377)_3:118.723)_7:125.66,((((Adig_6:160.724,(Ofav_3:107.964,Pdam_1:107.964)_3:52.7599)_4:180.071,(Epal_6:241.63,Nvec_4:241.63)_6:99.1641)_6:155.827,(Dgig_0:231.523,Rmue_91:231.523)_20:265.098)_11:73.3786,(((Chem_29:417.018,(Hech_0:19.1606,Hsym_1:19.1606)_1:397.857)_11:82.9821,Hmag_12:500)_11:38.8787,(Mvir_48:466.212,(Nnom_12:206.224,(Aaurb_9:45.3546,Aaurp_2:45.3546)_7:160.87)_10:259.987)_13:72.6668)_11:31.1213)_11:70.7612)_10	0.001	((7.25958e-09,0.000375039),(0.815583,0.00385354),(0.0418755,0.249095),(0.0544773,0.298405),(0.0690246,0.250834),(0.71868,0.0207059),(0.240483,0.797732),(0.881637,0.306162),(0.00853667,0.00151425),(9.98743e-15,3.25388e-35),(0.831225,0.726116),(1.17748e-05,6.12407e-05),(0.0295464,0.519764),(0.842771,0.600687),(0.752942,0.095803),(9.25852e-11,0.298976),(0.274722,0.137467),(0.0514081,2.28529e-06))	
OG0000265	(((Apla_9:415.717,Skow_5:415.717)_7:99.3839,(Lgig_6:396.377,Paus_7:396.377)_7:118.723)_7:125.66,((((Adig_6:160.724,(Ofav_6:107.964,Pdam_5:107.964)_6:52.7599)_6:180.071,(Epal_8:241.63,Nvec_7:241.63)_7:99.1641)_7:155.827,(Dgig_5:231.523,Rmue_5:231.523)_5:265.098)_7:73.3786,(((Chem_7:417.018,(Hech_12:19.1606,Hsym_10:19.1606)_11:397.857)_7:82.9821,Hmag_6:500)_7:38.8787,(Mvir_6:466.212,(Nnom_7:206.224,(Aaurb_9:45.3546,Aaurp_10:45.3546)_9:160.87)_8:259.987)_7:72.6668)_7:31.1213)_7:70.7612)_7	0.927	((-,-),(-,-),(-,-),(-,-),(-,-),(-,-),(-,-),(-,-),(-,-),(-,-),(-,-),(-,-),(-,-),(-,-),(-,-),(-,-),(-,-),(-,-))	
OG0000266	(((Apla_2:415.717,Skow_1:415.717)_2:99.3839,(Lgig_1:396.377,Paus_1:396.377)_2:118.723)_2:125.66,((((Adig_19:160.724,(Ofav_10:107.964,Pdam_6:107.964)_10:52.7599)_12:180.071,(Epal_19:241.63,Nvec_11:241.63)_12:99.1641)_11:155.827,(Dgig_9:231.523,Rmue_11:231.523)_9:265.098)_8:73.3786,(((Chem_7:417.018,(Hech_5:19.1606,Hsym_4:19.1606)_5:397.857)_7:82.9821,Hmag_12:500)_7:38.8787,(Mvir_7:466.212,(Nnom_13:206.224,(Aaurb_3:45.3546,Aaurp_4:45.3546)_4:160.87)_7:259.987)_7:72.6668)_7:31.1213)_7:70.7612)_5	0	((0.839878,0.532271),(0.658486,0.679583),(0.522787,0.522787),(0.0110669,0.0598586),(0.00341522,0.13627),(0.858205,0.00881991),(0.532043,0.398292),(0.00829085,0.757384),(0.094316,0.54447),(0.90288,0.275797),(0.232849,0.668841),(0.75478,0.597287),(0.587915,0.133251),(0.793476,0.0758541),(0.693946,0.777265),(0.767292,0.895601),(0.00456095,0.0431683),(0.224948,0.647407))	
OG0000267	(((Apla_8:415.717,Skow_6:415.717)_7:99.3839,(Lgig_9:396.377,Paus_8:396.377)_7:118.723)_7:125.66,((((Adig_7:160.724,(Ofav_8:107.964,Pdam_6:107.964)_7:52.7599)_7:180.071,(Epal_8:241.63,Nvec_10:241.63)_8:99.1641)_7:155.827,(Dgig_5:231.523,Rmue_6:231.523)_6:265.098)_7:73.3786,(((Chem_4:417.018,(Hech_10:19.1606,Hsym_9:19.1606)_9:397.857)_7:82.9821,Hmag_9:500)_7:38.8787,(Mvir_8:466.212,(Nnom_5:206.224,(Aaurb_6:45.3546,Aaurp_3:45.3546)_5:160.87)_5:259.987)_7:72.6668)_7:31.1213)_7:70.7612)_7	0.622	((-,-),(-,-),(-,-),(-,-),(-,-),(-,-),(-,-),(-,-),(-,-),(-,-),(-,-),(-,-),(-,-),(-,-),(-,-),(-,-),(-,-),(-,-))	
OG0000268	(((Apla_7:415.717,Skow_5:415.717)_6:99.3839,(Lgig_9:396.377,Paus_5:396.377)_6:118.723)_6:125.66,((((Adig_9:160.724,(Ofav_6:107.964,Pdam_5:107.964)_6:52.7599)_6:180.071,(Epal_5:241.63,Nvec_9:241.63)_6:99.1641)_6:155.827,(Dgig_7:231.523,Rmue_6:231.523)_6:265.098)_6:73.3786,(((Chem_5:417.018,(Hech_7:19.1606,Hsym_6:19.1606)_6:397.857)_6:82.9821,Hmag_6:500)_6:38.8787,(Mvir_6:466.212,(Nnom_7:206.224,(Aaurb_6:45.3546,Aaurp_8:45.3546)_7:160.87)_7:259.987)_6:72.6668)_6:31.1213)_6:70.7612)_6	0.835	((-,-),(-,-),(-,-),(-,-),(-,-),(-,-),(-,-),(-,-),(-,-),(-,-),(-,-),(-,-),(-,-),(-,-),(-,-),(-,-),(-,-),(-,-))	
OG0000269	(((Apla_8:415.717,Skow_5:415.717)_8:99.3839,(Lgig_3:396.377,Paus_11:396.377)_8:118.723)_8:125.66,((((Adig_15:160.724,(Ofav_16:107.964,Pdam_12:107.964)_14:52.7599)_14:180.071,(Epal_14:241.63,Nvec_16:241.63)_14:99.1641)_13:155.827,(Dgig_15:231.523,Rmue_5:231.523)_10:265.098)_11:73.3786,(((Chem_9:417.018,(Hech_15:19.1606,Hsym_6:19.1606)_10:397.857)_10:82.9821,Hmag_10:500)_10:38.8787,(Mvir_14:466.212,(Nnom_10:206.224,(Aaurb_12:45.3546,Aaurp_10:45.3546)_11:160.87)_10:259.987)_10:72.6668)_10:31.1213)_10:70.7612)_9	0	((0.770751,0.290845),(0.829945,0.847228),(0.0430882,0.200842),(0.613326,0.275622),(0.558551,0.820764),(0.20625,0.320342),(0.567021,0.437696),(0.92469,0.394503),(0.232707,0.758048),(0.0340717,0.0205832),(0.307442,0.713627),(0.931715,0.791415),(3.02212e-06,1.8281e-05),(0.833406,0.813405),(0.740409,0.819644),(0.169403,0.913633),(0.902303,0.485335),(0.229456,0.440408))	
OG0000270	(((Apla_7:415.717,Skow_13:415.717)_8:99.3839,(Lgig_5:396.377,Paus_13:396.377)_8:118.723)_8:125.66,((((Adig_7:160.724,(Ofav_10:107.964,Pdam_6:107.964)_8:52.7599)_8:180.071,(Epal_12:241.63,Nvec_11:241.63)_10:99.1641)_9:155.827,(Dgig_5:231.523,Rmue_4:231.523)_5:265.098)_8:73.3786,(((Chem_13:417.018,(Hech_6:19.1606,Hsym_6:19.1606)_6:397.857)_8:82.9821,Hmag_7:500)_8:38.8787,(Mvir_10:466.212,(Nnom_6:206.224,(Aaurb_8:45.3546,Aaurp_10:45.3546)_9:160.87)_8:259.987)_8:72.6668)_8:31.1213)_8:70.7612)_8	0.345	((-,-),(-,-),(-,-),(-,-),(-,-),(-,-),(-,-),(-,-),(-,-),(-,-),(-,-),(-,-),(-,-),(-,-),(-,-),(-,-),(-,-),(-,-))	
OG0000271	(((Apla_5:415.717,Skow_11:415.717)_9:99.3839,(Lgig_37:396.377,Paus_9:396.377)_13:118.723)_10:125.66,((((Adig_7:160.724,(Ofav_8:107.964,Pdam_8:107.964)_8:52.7599)_8:180.071,(Epal_6:241.63,Nvec_12:241.63)_8:99.1641)_8:155.827,(Dgig_8:231.523,Rmue_5:231.523)_7:265.098)_7:73.3786,(((Chem_3:417.018,(Hech_3:19.1606,Hsym_2:19.1606)_3:397.857)_5:82.9821,Hmag_5:500)_6:38.8787,(Mvir_5:466.212,(Nnom_7:206.224,(Aaurb_7:45.3546,Aaurp_4:45.3546)_6:160.87)_6:259.987)_6:72.6668)_6:31.1213)_7:70.7612)_8	0.001	((0.17693,0.415158),(0.589675,0.0878058),(1.04566e-07,0.251947),(0.128444,0.467057),(0.635802,0.752372),(0.83784,0.83784),(0.880967,0.829945),(0.376645,0.065279),(0.393718,0.896919),(0.484904,0.333913),(0.779014,0.260372),(0.389,0.37748),(0.555876,0.0841162),(0.435968,0.917403),(0.674809,0.757421),(0.914821,0.886417),(0.422004,0.849071),(0.134111,0.0160454))	
OG0000272	(((Apla_82:415.717,Skow_0:415.717)_12:99.3839,(Lgig_19:396.377,Paus_6:396.377)_10:118.723)_9:125.66,((((Adig_1:160.724,(Ofav_0:107.964,Pdam_0:107.964)_0:52.7599)_1:180.071,(Epal_4:241.63,Nvec_4:241.63)_3:99.1641)_3:155.827,(Dgig_3:231.523,Rmue_21:231.523)_6:265.098)_3:73.3786,(((Chem_0:417.018,(Hech_0:19.1606,Hsym_0:19.1606)_0:397.857)_0:82.9821,Hmag_0:500)_0:38.8787,(Mvir_0:466.212,(Nnom_0:206.224,(Aaurb_0:45.3546,Aaurp_0:45.3546)_0:160.87)_0:259.987)_0:72.6668)_0:31.1213)_3:70.7612)_5	0.001	((4.10173e-27,1.13907e-06),(0.0535014,0.391085),(0.00522176,0.190503),(0.00394947,0.0254998),(0.635701,0.0764197),(0.5,0.5),(0.052108,0.708476),(0.288411,0.288411),(0.767823,0.0369722),(0.0641564,3.02328e-08),(0.67013,3.0477e-05),(0.5,0.5),(0.5,0.5),(0.5,0.5),(0.5,0.5),(0.5,0.5),(0.5,0.5),(0.5,0.5))	
OG0000273	(((Apla_4:415.717,Skow_14:415.717)_7:99.3839,(Lgig_2:396.377,Paus_4:396.377)_5:118.723)_7:125.66,((((Adig_10:160.724,(Ofav_3:107.964,Pdam_0:107.964)_3:52.7599)_6:180.071,(Epal_11:241.63,Nvec_4:241.63)_7:99.1641)_7:155.827,(Dgig_14:231.523,Rmue_20:231.523)_14:265.098)_8:73.3786,(((Chem_16:417.018,(Hech_33:19.1606,Hsym_49:19.1606)_38:397.857)_13:82.9821,Hmag_0:500)_8:38.8787,(Mvir_0:466.212,(Nnom_2:206.224,(Aaurb_26:45.3546,Aaurp_29:45.3546)_26:160.87)_11:259.987)_8:72.6668)_8:31.1213)_8:70.7612)_8	0.001	((0.257696,0.0121739),(0.815583,0.185971),(0.169979,0.89974),(0.590179,0.790388),(0.0130863,0.00174564),(0.71868,0.00158385),(0.632013,0.815583),(0.0494651,0.14493),(0.630191,0.00912049),(0.922998,0.0299905),(0.79551,0.685121),(0.332138,4.54497e-08),(0.000385434,6.91762e-10),(0.000660361,0.000346193),(0.711105,0.793835),(0.000232365,0.120323),(9.37615e-06,6.69868e-08),(0.865294,0.087852))	
OG0000274	(((Apla_7:415.717,Skow_6:415.717)_6:99.3839,(Lgig_7:396.377,Paus_8:396.377)_6:118.723)_6:125.66,((((Adig_6:160.724,(Ofav_5:107.964,Pdam_5:107.964)_5:52.7599)_5:180.071,(Epal_7:241.63,Nvec_3:241.63)_5:99.1641)_5:155.827,(Dgig_5:231.523,Rmue_5:231.523)_5:265.098)_6:73.3786,(((Chem_8:417.018,(Hech_5:19.1606,Hsym_9:19.1606)_7:397.857)_6:82.9821,Hmag_8:500)_6:38.8787,(Mvir_5:466.212,(Nnom_7:206.224,(Aaurb_5:45.3546,Aaurp_7:45.3546)_6:160.87)_6:259.987)_6:72.6668)_6:31.1213)_6:70.7612)_6	0.291	((-,-),(-,-),(-,-),(-,-),(-,-),(-,-),(-,-),(-,-),(-,-),(-,-),(-,-),(-,-),(-,-),(-,-),(-,-),(-,-),(-,-),(-,-))	
OG0000275	(((Apla_11:415.717,Skow_15:415.717)_9:99.3839,(Lgig_12:396.377,Paus_0:396.377)_7:118.723)_8:125.66,((((Adig_20:160.724,(Ofav_9:107.964,Pdam_3:107.964)_8:52.7599)_9:180.071,(Epal_6:241.63,Nvec_2:241.63)_6:99.1641)_7:155.827,(Dgig_3:231.523,Rmue_0:231.523)_3:265.098)_7:73.3786,(((Chem_2:417.018,(Hech_3:19.1606,Hsym_1:19.1606)_3:397.857)_6:82.9821,Hmag_76:500)_8:38.8787,(Mvir_0:466.212,(Nnom_2:206.224,(Aaurb_33:45.3546,Aaurp_43:45.3546)_34:160.87)_12:259.987)_8:72.6668)_8:31.1213)_8:70.7612)_8	0.001	((0.415158,0.0401612),(0.323651,0.578876),(0.048377,0.000291919),(0.852469,0.790388),(4.21998e-06,0.426757),(0.340949,0.000292733),(0.16717,0.513513),(0.881637,0.0192082),(0.859654,0.03558),(0.817166,0.0130036),(0.476516,0.685121),(0.0642074,0.210973),(0.555876,0.000654835),(0.144178,2.36265e-25),(0.711105,0.793835),(0.000232365,0.0745827),(1.59525e-06,1.73757e-12),(0.671435,2.19648e-05))	
OG0000276	(((Apla_3:415.717,Skow_13:415.717)_5:99.3839,(Lgig_0:396.377,Paus_0:396.377)_2:118.723)_5:125.66,((((Adig_3:160.724,(Ofav_0:107.964,Pdam_1:107.964)_1:52.7599)_2:180.071,(Epal_0:241.63,Nvec_0:241.63)_0:99.1641)_2:155.827,(Dgig_17:231.523,Rmue_13:231.523)_12:265.098)_7:73.3786,(((Chem_24:417.018,(Hech_31:19.1606,Hsym_20:19.1606)_24:397.857)_13:82.9821,Hmag_1:500)_8:38.8787,(Mvir_0:466.212,(Nnom_3:206.224,(Aaurb_93:45.3546,Aaurp_81:45.3546)_79:160.87)_21:259.987)_8:72.6668)_8:31.1213)_7:70.7612)_6	0.001	((0.387874,0.00185283),(0.775182,0.00956286),(0.160699,0.160699),(0.529262,0.197303),(0.144525,0.142693),(0.143774,0.597614),(0.73476,0.00729861),(0.5,0.5),(0.000742573,0.0191403),(0.0519121,0.599496),(0.779014,0.110168),(0.00445678,0.00364649),(8.19842e-07,0.000593099),(0.000660361,0.00506114),(0.711105,0.793835),(0.000232365,9.78085e-06),(2.6905e-11,9.42837e-34),(4.27411e-06,0.41128))	
OG0000277	(((Apla_2:415.717,Skow_0:415.717)_2:99.3839,(Lgig_0:396.377,Paus_1:396.377)_1:118.723)_2:125.66,((((Adig_6:160.724,(Ofav_1:107.964,Pdam_0:107.964)_1:52.7599)_3:180.071,(Epal_0:241.63,Nvec_9:241.63)_4:99.1641)_4:155.827,(Dgig_8:231.523,Rmue_44:231.523)_15:265.098)_6:73.3786,(((Chem_2:417.018,(Hech_2:19.1606,Hsym_1:19.1606)_2:397.857)_5:82.9821,Hmag_31:500)_6:38.8787,(Mvir_16:466.212,(Nnom_9:206.224,(Aaurb_0:45.3546,Aaurp_5:45.3546)_4:160.87)_6:259.987)_7:72.6668)_6:31.1213)_6:70.7612)_5	0.001	((0.839878,0.168126),(0.658486,0.270671),(0.358219,0.753616),(0.0110669,0.167715),(0.0129377,0.00505935),(0.597614,0.143774),(0.516265,0.746232),(0.00245457,0.00519158),(0.208904,0.000272564),(0.00564678,6.04488e-13),(0.759226,0.651008),(0.179918,0.170458),(0.538364,0.0575538),(0.435968,5.01904e-09),(0.674809,0.201998),(0.0035537,0.691636),(0.0921881,0.215458),(2.83182e-06,0.0910566))	
OG0000278	(((Apla_1:415.717,Skow_6:415.717)_8:99.3839,(Lgig_14:396.377,Paus_29:396.377)_14:118.723)_11:125.66,((((Adig_2:160.724,(Ofav_10:107.964,Pdam_11:107.964)_10:52.7599)_9:180.071,(Epal_13:241.63,Nvec_19:241.63)_14:99.1641)_12:155.827,(Dgig_21:231.523,Rmue_18:231.523)_17:265.098)_12:73.3786,(((Chem_18:417.018,(Hech_1:19.1606,Hsym_1:19.1606)_1:397.857)_10:82.9821,Hmag_10:500)_11:38.8787,(Mvir_10:466.212,(Nnom_14:206.224,(Aaurb_7:45.3546,Aaurp_9:45.3546)_9:160.87)_11:259.987)_11:72.6668)_11:31.1213)_11:70.7612)_11	0	((0.00244236,0.62925),(0.0417136,0.102394),(0.82431,0.000291653),(0.877542,0.826846),(3.36628e-05,0.218333),(0.858205,0.393599),(0.197346,0.159817),(0.775668,0.077225),(0.896583,0.0684109),(0.140904,0.661337),(0.328954,0.726116),(0.0151347,0.000196286),(0.519764,0.519764),(0.571727,0.940317),(0.752942,0.829798),(0.938302,0.917827),(0.138269,0.357435),(0.0337654,0.748823))	
OG0000280	(((Apla_7:415.717,Skow_6:415.717)_7:99.3839,(Lgig_6:396.377,Paus_7:396.377)_7:118.723)_7:125.66,((((Adig_9:160.724,(Ofav_12:107.964,Pdam_10:107.964)_11:52.7599)_11:180.071,(Epal_13:241.63,Nvec_12:241.63)_12:99.1641)_11:155.827,(Dgig_9:231.523,Rmue_5:231.523)_8:265.098)_10:73.3786,(((Chem_10:417.018,(Hech_15:19.1606,Hsym_12:19.1606)_13:397.857)_10:82.9821,Hmag_13:500)_10:38.8787,(Mvir_10:466.212,(Nnom_11:206.224,(Aaurb_10:45.3546,Aaurp_17:45.3546)_13:160.87)_12:259.987)_10:72.6668)_10:31.1213)_10:70.7612)_9	0.034	((-,-),(-,-),(-,-),(-,-),(-,-),(-,-),(-,-),(-,-),(-,-),(-,-),(-,-),(-,-),(-,-),(-,-),(-,-),(-,-),(-,-),(-,-))	
OG0000281	(((Apla_3:415.717,Skow_4:415.717)_5:99.3839,(Lgig_10:396.377,Paus_2:396.377)_6:118.723)_6:125.66,((((Adig_13:160.724,(Ofav_3:107.964,Pdam_2:107.964)_4:52.7599)_6:180.071,(Epal_9:241.63,Nvec_5:241.63)_7:99.1641)_7:155.827,(Dgig_11:231.523,Rmue_22:231.523)_13:265.098)_8:73.3786,(((Chem_0:417.018,(Hech_0:19.1606,Hsym_1:19.1606)_1:397.857)_4:82.9821,Hmag_13:500)_7:38.8787,(Mvir_0:466.212,(Nnom_37:206.224,(Aaurb_38:45.3546,Aaurp_19:45.3546)_27:160.87)_25:259.987)_8:72.6668)_7:31.1213)_7:70.7612)_7	0	((0.387874,0.901522),(0.478393,0.818104),(0.0909773,0.058206),(0.562625,0.773674),(0.000162743,0.0209337),(0.401461,0.0359119),(0.632013,0.815583),(0.225818,0.343877),(0.630191,0.0270989),(0.481861,0.00169044),(0.232849,0.668841),(0.0134844,0.126824),(0.0295464,0.519764),(0.00932573,0.0330876),(0.693946,0.230295),(0.000232365,4.29381e-08),(0.000971421,0.436747),(1.83687e-07,1.22078e-05))	
OG0000282	(((Apla_6:415.717,Skow_5:415.717)_6:99.3839,(Lgig_5:396.377,Paus_5:396.377)_6:118.723)_6:125.66,((((Adig_7:160.724,(Ofav_7:107.964,Pdam_7:107.964)_7:52.7599)_7:180.071,(Epal_11:241.63,Nvec_10:241.63)_9:99.1641)_8:155.827,(Dgig_9:231.523,Rmue_9:231.523)_8:265.098)_7:73.3786,(((Chem_6:417.018,(Hech_6:19.1606,Hsym_6:19.1606)_6:397.857)_7:82.9821,Hmag_7:500)_7:38.8787,(Mvir_8:466.212,(Nnom_7:206.224,(Aaurb_8:45.3546,Aaurp_8:45.3546)_8:160.87)_7:259.987)_7:72.6668)_7:31.1213)_7:70.7612)_7	1	((-,-),(-,-),(-,-),(-,-),(-,-),(-,-),(-,-),(-,-),(-,-),(-,-),(-,-),(-,-),(-,-),(-,-),(-,-),(-,-),(-,-),(-,-))	
OG0000283	(((Apla_5:415.717,Skow_2:415.717)_5:99.3839,(Lgig_8:396.377,Paus_6:396.377)_6:118.723)_6:125.66,((((Adig_8:160.724,(Ofav_9:107.964,Pdam_7:107.964)_8:52.7599)_8:180.071,(Epal_10:241.63,Nvec_12:241.63)_9:99.1641)_8:155.827,(Dgig_4:231.523,Rmue_7:231.523)_6:265.098)_7:73.3786,(((Chem_8:417.018,(Hech_12:19.1606,Hsym_12:19.1606)_12:397.857)_8:82.9821,Hmag_6:500)_7:38.8787,(Mvir_7:466.212,(Nnom_5:206.224,(Aaurb_7:45.3546,Aaurp_6:45.3546)_6:160.87)_6:259.987)_7:72.6668)_7:31.1213)_7:70.7612)_7	0.745	((-,-),(-,-),(-,-),(-,-),(-,-),(-,-),(-,-),(-,-),(-,-),(-,-),(-,-),(-,-),(-,-),(-,-),(-,-),(-,-),(-,-),(-,-))	
OG0000284	(((Apla_8:415.717,Skow_19:415.717)_10:99.3839,(Lgig_10:396.377,Paus_13:396.377)_10:118.723)_9:125.66,((((Adig_11:160.724,(Ofav_20:107.964,Pdam_7:107.964)_11:52.7599)_11:180.071,(Epal_13:241.63,Nvec_8:241.63)_9:99.1641)_9:155.827,(Dgig_2:231.523,Rmue_3:231.523)_3:265.098)_6:73.3786,(((Chem_3:417.018,(Hech_9:19.1606,Hsym_3:19.1606)_6:397.857)_5:82.9821,Hmag_0:500)_5:38.8787,(Mvir_5:466.212,(Nnom_3:206.224,(Aaurb_6:45.3546,Aaurp_10:45.3546)_7:160.87)_5:259.987)_5:72.6668)_5:31.1213)_6:70.7612)_7	0	((0.667464,0.00616412),(0.35094,0.391085),(0.791164,0.254313),(0.10792,0.435994),(0.893435,0.792888),(1.0642e-05,0.0116789),(0.219965,0.841686),(0.0817702,0.719065),(0.0564321,0.133136),(0.503921,0.817166),(0.759226,0.231659),(0.389,0.526615),(0.000335127,8.91566e-05),(0.750653,0.00752796),(0.653423,0.733457),(0.72179,0.874182),(0.228616,0.0943447),(0.336793,0.00520037))	
OG0000285	(((Apla_5:415.717,Skow_5:415.717)_5:99.3839,(Lgig_7:396.377,Paus_8:396.377)_6:118.723)_5:125.66,((((Adig_8:160.724,(Ofav_5:107.964,Pdam_4:107.964)_5:52.7599)_5:180.071,(Epal_4:241.63,Nvec_4:241.63)_4:99.1641)_4:155.827,(Dgig_9:231.523,Rmue_0:231.523)_4:265.098)_4:73.3786,(((Chem_4:417.018,(Hech_4:19.1606,Hsym_3:19.1606)_4:397.857)_4:82.9821,Hmag_6:500)_4:38.8787,(Mvir_4:466.212,(Nnom_4:206.224,(Aaurb_4:45.3546,Aaurp_2:45.3546)_3:160.87)_4:259.987)_4:72.6668)_4:31.1213)_4:70.7612)_4	0.046	((-,-),(-,-),(-,-),(-,-),(-,-),(-,-),(-,-),(-,-),(-,-),(-,-),(-,-),(-,-),(-,-),(-,-),(-,-),(-,-),(-,-),(-,-))	
OG0000286	(((Apla_3:415.717,Skow_2:415.717)_4:99.3839,(Lgig_10:396.377,Paus_11:396.377)_6:118.723)_4:125.66,((((Adig_5:160.724,(Ofav_5:107.964,Pdam_4:107.964)_4:52.7599)_4:180.071,(Epal_4:241.63,Nvec_4:241.63)_4:99.1641)_4:155.827,(Dgig_2:231.523,Rmue_3:231.523)_3:265.098)_4:73.3786,(((Chem_2:417.018,(Hech_5:19.1606,Hsym_4:19.1606)_4:397.857)_4:82.9821,Hmag_4:500)_4:38.8787,(Mvir_4:466.212,(Nnom_3:206.224,(Aaurb_3:45.3546,Aaurp_3:45.3546)_3:160.87)_3:259.987)_4:72.6668)_4:31.1213)_4:70.7612)_4	0.863	((-,-),(-,-),(-,-),(-,-),(-,-),(-,-),(-,-),(-,-),(-,-),(-,-),(-,-),(-,-),(-,-),(-,-),(-,-),(-,-),(-,-),(-,-))	
OG0000287	(((Apla_5:415.717,Skow_4:415.717)_5:99.3839,(Lgig_5:396.377,Paus_5:396.377)_5:118.723)_5:125.66,((((Adig_8:160.724,(Ofav_7:107.964,Pdam_6:107.964)_7:52.7599)_7:180.071,(Epal_6:241.63,Nvec_10:241.63)_7:99.1641)_7:155.827,(Dgig_7:231.523,Rmue_5:231.523)_6:265.098)_6:73.3786,(((Chem_7:417.018,(Hech_6:19.1606,Hsym_6:19.1606)_6:397.857)_6:82.9821,Hmag_7:500)_6:38.8787,(Mvir_7:466.212,(Nnom_7:206.224,(Aaurb_6:45.3546,Aaurp_6:45.3546)_6:160.87)_6:259.987)_6:72.6668)_6:31.1213)_6:70.7612)_6	1	((-,-),(-,-),(-,-),(-,-),(-,-),(-,-),(-,-),(-,-),(-,-),(-,-),(-,-),(-,-),(-,-),(-,-),(-,-),(-,-),(-,-),(-,-))	
OG0000288	(((Apla_7:415.717,Skow_9:415.717)_6:99.3839,(Lgig_5:396.377,Paus_5:396.377)_6:118.723)_6:125.66,((((Adig_7:160.724,(Ofav_10:107.964,Pdam_5:107.964)_7:52.7599)_7:180.071,(Epal_6:241.63,Nvec_6:241.63)_6:99.1641)_6:155.827,(Dgig_6:231.523,Rmue_4:231.523)_5:265.098)_6:73.3786,(((Chem_7:417.018,(Hech_8:19.1606,Hsym_4:19.1606)_6:397.857)_6:82.9821,Hmag_7:500)_6:38.8787,(Mvir_3:466.212,(Nnom_5:206.224,(Aaurb_3:45.3546,Aaurp_2:45.3546)_3:160.87)_4:259.987)_5:72.6668)_6:31.1213)_6:70.7612)_6	0.053	((-,-),(-,-),(-,-),(-,-),(-,-),(-,-),(-,-),(-,-),(-,-),(-,-),(-,-),(-,-),(-,-),(-,-),(-,-),(-,-),(-,-),(-,-))	
OG0000289	(((Apla_4:415.717,Skow_12:415.717)_7:99.3839,(Lgig_7:396.377,Paus_9:396.377)_7:118.723)_7:125.66,((((Adig_11:160.724,(Ofav_15:107.964,Pdam_7:107.964)_10:52.7599)_10:180.071,(Epal_7:241.63,Nvec_10:241.63)_9:99.1641)_9:155.827,(Dgig_19:231.523,Rmue_10:231.523)_12:265.098)_8:73.3786,(((Chem_0:417.018,(Hech_2:19.1606,Hsym_1:19.1606)_2:397.857)_3:82.9821,Hmag_0:500)_4:38.8787,(Mvir_7:466.212,(Nnom_7:206.224,(Aaurb_6:45.3546,Aaurp_4:45.3546)_5:160.87)_6:259.987)_6:72.6668)_6:31.1213)_7:70.7612)_7	0	((0.257696,0.0532198),(0.815583,0.834363),(0.748804,0.340553),(0.840106,0.773674),(0.485335,0.781098),(0.00376791,0.0401078),(0.487376,0.841686),(0.405309,0.549915),(0.4258,0.0777172),(0.00721209,0.463607),(0.232849,0.260372),(0.0461418,0.61163),(0.538364,0.0575538),(0.342817,0.0215715),(0.0116892,0.757421),(0.455545,0.886417),(0.422004,0.579828),(0.112893,0.266433))	
OG0000290	(((Apla_8:415.717,Skow_6:415.717)_5:99.3839,(Lgig_5:396.377,Paus_4:396.377)_5:118.723)_5:125.66,((((Adig_8:160.724,(Ofav_6:107.964,Pdam_4:107.964)_6:52.7599)_6:180.071,(Epal_7:241.63,Nvec_2:241.63)_5:99.1641)_5:155.827,(Dgig_2:231.523,Rmue_4:231.523)_4:265.098)_5:73.3786,(((Chem_7:417.018,(Hech_5:19.1606,Hsym_5:19.1606)_5:397.857)_5:82.9821,Hmag_7:500)_5:38.8787,(Mvir_4:466.212,(Nnom_7:206.224,(Aaurb_8:45.3546,Aaurp_2:45.3546)_6:160.87)_6:259.987)_5:72.6668)_5:31.1213)_5:70.7612)_5	0.016	((-,-),(-,-),(-,-),(-,-),(-,-),(-,-),(-,-),(-,-),(-,-),(-,-),(-,-),(-,-),(-,-),(-,-),(-,-),(-,-),(-,-),(-,-))	
OG0000291	(((Apla_7:415.717,Skow_5:415.717)_5:99.3839,(Lgig_5:396.377,Paus_6:396.377)_5:118.723)_5:125.66,((((Adig_4:160.724,(Ofav_10:107.964,Pdam_5:107.964)_6:52.7599)_6:180.071,(Epal_5:241.63,Nvec_9:241.63)_6:99.1641)_6:155.827,(Dgig_7:231.523,Rmue_5:231.523)_6:265.098)_5:73.3786,(((Chem_4:417.018,(Hech_8:19.1606,Hsym_4:19.1606)_6:397.857)_5:82.9821,Hmag_7:500)_5:38.8787,(Mvir_4:466.212,(Nnom_4:206.224,(Aaurb_4:45.3546,Aaurp_3:45.3546)_4:160.87)_4:259.987)_5:72.6668)_5:31.1213)_5:70.7612)_5	0.035	((-,-),(-,-),(-,-),(-,-),(-,-),(-,-),(-,-),(-,-),(-,-),(-,-),(-,-),(-,-),(-,-),(-,-),(-,-),(-,-),(-,-),(-,-))	
OG0000292	(((Apla_3:415.717,Skow_2:415.717)_4:99.3839,(Lgig_4:396.377,Paus_3:396.377)_4:118.723)_4:125.66,((((Adig_6:160.724,(Ofav_4:107.964,Pdam_4:107.964)_4:52.7599)_4:180.071,(Epal_7:241.63,Nvec_2:241.63)_5:99.1641)_5:155.827,(Dgig_4:231.523,Rmue_4:231.523)_4:265.098)_6:73.3786,(((Chem_8:417.018,(Hech_8:19.1606,Hsym_9:19.1606)_9:397.857)_9:82.9821,Hmag_44:500)_9:38.8787,(Mvir_13:466.212,(Nnom_7:206.224,(Aaurb_9:45.3546,Aaurp_11:45.3546)_10:160.87)_8:259.987)_8:72.6668)_8:31.1213)_7:70.7612)_6	0.001	((0.88949,0.331134),(0.746232,0.769286),(0.664418,0.887798),(0.167037,0.197303),(0.0690246,0.663907),(0.756496,0.756496),(0.56514,0.775182),(0.154929,0.04833),(0.573549,0.328239),(0.846326,0.846326),(0.445535,0.110168),(0.927851,0.779753),(0.217674,0.641747),(0.82238,1.33458e-11),(0.150327,0.793835),(0.0871715,0.902827),(0.677818,0.171321),(0.418196,0.211874))	
OG0000293	(((Apla_5:415.717,Skow_6:415.717)_6:99.3839,(Lgig_7:396.377,Paus_7:396.377)_6:118.723)_6:125.66,((((Adig_5:160.724,(Ofav_8:107.964,Pdam_5:107.964)_6:52.7599)_6:180.071,(Epal_7:241.63,Nvec_7:241.63)_6:99.1641)_6:155.827,(Dgig_8:231.523,Rmue_2:231.523)_5:265.098)_6:73.3786,(((Chem_9:417.018,(Hech_5:19.1606,Hsym_7:19.1606)_6:397.857)_6:82.9821,Hmag_6:500)_6:38.8787,(Mvir_4:466.212,(Nnom_3:206.224,(Aaurb_2:45.3546,Aaurp_6:45.3546)_4:160.87)_4:259.987)_5:72.6668)_6:31.1213)_6:70.7612)_6	0.032	((-,-),(-,-),(-,-),(-,-),(-,-),(-,-),(-,-),(-,-),(-,-),(-,-),(-,-),(-,-),(-,-),(-,-),(-,-),(-,-),(-,-),(-,-))	
OG0000294	(((Apla_5:415.717,Skow_9:415.717)_4:99.3839,(Lgig_1:396.377,Paus_1:396.377)_2:118.723)_3:125.66,((((Adig_64:160.724,(Ofav_32:107.964,Pdam_17:107.964)_27:52.7599)_29:180.071,(Epal_22:241.63,Nvec_5:241.63)_13:99.1641)_13:155.827,(Dgig_0:231.523,Rmue_8:231.523)_4:265.098)_5:73.3786,(((Chem_0:417.018,(Hech_0:19.1606,Hsym_0:19.1606)_0:397.857)_0:82.9821,Hmag_1:500)_1:38.8787,(Mvir_0:466.212,(Nnom_0:206.224,(Aaurb_0:45.3546,Aaurp_0:45.3546)_0:160.87)_0:259.987)_0:72.6668)_1:31.1213)_3:70.7612)_3	0.001	((0.483784,0.0236378),(0.141258,0.357039),(0.522787,0.522787),(0.739333,0.665128),(8.93962e-16,0.323841),(0.0584185,5.78045e-05),(1.62091e-07,0.872706),(0.00203542,0.000663261),(1.45068e-05,0.63771),(0.00211607,0.0115303),(0.0269081,0.00177485),(0.5,0.5),(0.5,0.5),(0.114682,0.788086),(0.538379,0.102355),(0.5,0.5),(0.5,0.5),(0.5,0.5))	
OG0000295	(((Apla_11:415.717,Skow_27:415.717)_10:99.3839,(Lgig_6:396.377,Paus_2:396.377)_6:118.723)_7:125.66,((((Adig_7:160.724,(Ofav_12:107.964,Pdam_5:107.964)_7:52.7599)_7:180.071,(Epal_6:241.63,Nvec_7:241.63)_6:99.1641)_6:155.827,(Dgig_6:231.523,Rmue_5:231.523)_5:265.098)_5:73.3786,(((Chem_2:417.018,(Hech_2:19.1606,Hsym_3:19.1606)_3:397.857)_4:82.9821,Hmag_2:500)_4:38.8787,(Mvir_3:466.212,(Nnom_3:206.224,(Aaurb_3:45.3546,Aaurp_5:45.3546)_4:160.87)_4:259.987)_4:72.6668)_4:31.1213)_5:70.7612)_6	0.001	((0.54725,2.01265e-05),(0.0321469,0.550798),(0.727834,0.058206),(0.308911,0.400101),(0.862292,0.734797),(0.00112164,0.167373),(0.390868,0.797732),(0.881637,0.458048),(0.313639,0.875864),(0.403779,0.865335),(0.735283,0.200577),(0.332244,0.887887),(0.0841162,0.555876),(0.721282,0.520587),(0.629474,0.704281),(0.893887,0.856789),(0.544489,0.807133),(0.224948,0.0910566))	
OG0000296	(((Apla_9:415.717,Skow_0:415.717)_7:99.3839,(Lgig_4:396.377,Paus_24:396.377)_9:118.723)_8:125.66,((((Adig_1:160.724,(Ofav_0:107.964,Pdam_0:107.964)_0:52.7599)_1:180.071,(Epal_4:241.63,Nvec_2:241.63)_3:99.1641)_3:155.827,(Dgig_1:231.523,Rmue_34:231.523)_11:265.098)_8:73.3786,(((Chem_83:417.018,(Hech_68:19.1606,Hsym_15:19.1606)_37:397.857)_28:82.9821,Hmag_23:500)_17:38.8787,(Mvir_3:466.212,(Nnom_0:206.224,(Aaurb_4:45.3546,Aaurp_4:45.3546)_4:160.87)_4:259.987)_8:72.6668)_10:31.1213)_9:70.7612)_9	0.001	((0.351836,0.000375039),(0.543006,0.36309),(0.0561863,4.68073e-05),(0.613326,0.804506),(0.635701,0.0764197),(0.5,0.5),(0.052108,0.708476),(0.288411,0.512883),(0.00137569,0.124092),(8.54769e-07,5.82606e-11),(0.503434,0.139498),(4.54111e-15,0.0719731),(3.36623e-35,1.21242e-28),(6.92757e-07,0.138121),(9.99849e-07,0.160973),(0.060294,0.0459767),(0.00140201,0.807133),(0.647407,0.647407))	
OG0000297	(((Apla_1:415.717,Skow_4:415.717)_4:99.3839,(Lgig_0:396.377,Paus_5:396.377)_4:118.723)_4:125.66,((((Adig_25:160.724,(Ofav_30:107.964,Pdam_28:107.964)_27:52.7599)_25:180.071,(Epal_26:241.63,Nvec_18:241.63)_20:99.1641)_18:155.827,(Dgig_12:231.523,Rmue_0:231.523)_7:265.098)_9:73.3786,(((Chem_5:417.018,(Hech_2:19.1606,Hsym_5:19.1606)_4:397.857)_6:82.9821,Hmag_3:500)_7:38.8787,(Mvir_10:466.212,(Nnom_9:206.224,(Aaurb_19:45.3546,Aaurp_16:45.3546)_16:160.87)_11:259.987)_8:72.6668)_7:31.1213)_7:70.7612)_6	0	((0.133859,0.670773),(0.746232,0.769286),(0.0116943,0.473032),(0.167037,0.197303),(0.930907,0.179056),(0.190077,0.609235),(0.0119052,0.245176),(0.0735896,0.58113),(6.18794e-05,0.427375),(0.0133059,1.13776e-05),(0.104721,0.668841),(0.910701,0.42288),(0.00127445,0.0398378),(0.471818,0.159621),(0.693946,0.230295),(0.317942,0.120323),(0.416941,0.0172368),(0.0360237,0.819534))	
OG0000298	(((Apla_12:415.717,Skow_13:415.717)_9:99.3839,(Lgig_12:396.377,Paus_6:396.377)_8:118.723)_8:125.66,((((Adig_6:160.724,(Ofav_22:107.964,Pdam_8:107.964)_10:52.7599)_9:180.071,(Epal_12:241.63,Nvec_18:241.63)_11:99.1641)_9:155.827,(Dgig_2:231.523,Rmue_2:231.523)_2:265.098)_5:73.3786,(((Chem_7:417.018,(Hech_1:19.1606,Hsym_1:19.1606)_1:397.857)_4:82.9821,Hmag_0:500)_4:38.8787,(Mvir_3:466.212,(Nnom_0:206.224,(Aaurb_0:45.3546,Aaurp_0:45.3546)_0:160.87)_0:259.987)_3:72.6668)_4:31.1213)_5:70.7612)_6	0	((0.23928,0.126139),(0.323651,0.847228),(0.0982219,0.621757),(0.0874413,0.400101),(0.119006,0.218333),(4.71504e-08,0.24146),(0.888544,0.111485),(0.590715,0.0104456),(0.00729308,0.0579127),(0.768345,0.768345),(0.735283,0.200577),(0.0808098,0.126824),(0.519764,0.519764),(0.721282,0.0215715),(0.629474,0.315181),(0.635007,0.0170652),(0.5,0.5),(0.5,0.5))	
OG0000299	(((Apla_6:415.717,Skow_6:415.717)_6:99.3839,(Lgig_10:396.377,Paus_7:396.377)_7:118.723)_6:125.66,((((Adig_11:160.724,(Ofav_6:107.964,Pdam_4:107.964)_6:52.7599)_7:180.071,(Epal_4:241.63,Nvec_8:241.63)_6:99.1641)_6:155.827,(Dgig_5:231.523,Rmue_4:231.523)_5:265.098)_6:73.3786,(((Chem_4:417.018,(Hech_8:19.1606,Hsym_5:19.1606)_6:397.857)_6:82.9821,Hmag_4:500)_6:38.8787,(Mvir_7:466.212,(Nnom_4:206.224,(Aaurb_9:45.3546,Aaurp_19:45.3546)_11:160.87)_7:259.987)_6:72.6668)_6:31.1213)_6:70.7612)_6	0	((0.733594,0.733594),(0.797732,0.296568),(0.170877,0.748804),(0.824412,0.753726),(0.0196379,0.368667),(0.806952,0.139902),(0.390868,0.797732),(0.306162,0.191649),(0.84612,0.66999),(0.865335,0.613127),(0.759226,0.651008),(0.57538,0.728146),(0.00890522,0.155982),(0.774273,0.605792),(0.674809,0.757421),(0.455545,0.474399),(0.069683,0.0196379),(0.0474894,2.969e-07))	
OG0000300	(((Apla_11:415.717,Skow_7:415.717)_7:99.3839,(Lgig_7:396.377,Paus_8:396.377)_6:118.723)_6:125.66,((((Adig_3:160.724,(Ofav_7:107.964,Pdam_6:107.964)_6:52.7599)_5:180.071,(Epal_6:241.63,Nvec_8:241.63)_6:99.1641)_5:155.827,(Dgig_6:231.523,Rmue_2:231.523)_4:265.098)_4:73.3786,(((Chem_2:417.018,(Hech_4:19.1606,Hsym_3:19.1606)_4:397.857)_4:82.9821,Hmag_2:500)_4:38.8787,(Mvir_4:466.212,(Nnom_3:206.224,(Aaurb_1:45.3546,Aaurp_2:45.3546)_2:160.87)_3:259.987)_4:72.6668)_4:31.1213)_4:70.7612)_5	0.322	((-,-),(-,-),(-,-),(-,-),(-,-),(-,-),(-,-),(-,-),(-,-),(-,-),(-,-),(-,-),(-,-),(-,-),(-,-),(-,-),(-,-),(-,-))	
OG0000301	(((Apla_1:415.717,Skow_14:415.717)_6:99.3839,(Lgig_1:396.377,Paus_6:396.377)_5:118.723)_6:125.66,((((Adig_19:160.724,(Ofav_18:107.964,Pdam_9:107.964)_14:52.7599)_14:180.071,(Epal_11:241.63,Nvec_6:241.63)_9:99.1641)_10:155.827,(Dgig_21:231.523,Rmue_7:231.523)_11:265.098)_9:73.3786,(((Chem_7:417.018,(Hech_3:19.1606,Hsym_3:19.1606)_3:397.857)_7:82.9821,Hmag_40:500)_8:38.8787,(Mvir_0:466.212,(Nnom_1:206.224,(Aaurb_5:45.3546,Aaurp_8:45.3546)_6:160.87)_5:259.987)_6:72.6668)_8:31.1213)_8:70.7612)_7	0	((0.0137252,0.00380072),(0.797732,0.516929),(0.0386773,0.526068),(0.562625,0.225136),(0.032472,0.820764),(0.0405614,0.00566731),(0.0582471,0.589675),(0.285661,0.196366),(0.453745,0.308023),(0.000373273,0.0706633),(0.259492,0.685121),(0.75478,0.11864),(0.555876,0.555876),(0.502406,7.19835e-11),(0.711105,0.0604144),(0.00200268,0.666288),(0.00357069,0.320557),(0.303525,0.0399764))	
OG0000302	(((Apla_5:415.717,Skow_7:415.717)_7:99.3839,(Lgig_10:396.377,Paus_10:396.377)_8:118.723)_7:125.66,((((Adig_6:160.724,(Ofav_5:107.964,Pdam_3:107.964)_5:52.7599)_5:180.071,(Epal_7:241.63,Nvec_5:241.63)_6:99.1641)_6:155.827,(Dgig_6:231.523,Rmue_7:231.523)_6:265.098)_6:73.3786,(((Chem_8:417.018,(Hech_19:19.1606,Hsym_16:19.1606)_17:397.857)_7:82.9821,Hmag_1:500)_6:38.8787,(Mvir_4:466.212,(Nnom_2:206.224,(Aaurb_3:45.3546,Aaurp_6:45.3546)_4:160.87)_4:259.987)_5:72.6668)_6:31.1213)_6:70.7612)_6	0.007	((0.604611,0.754228),(0.815583,0.331737),(0.374585,0.374585),(0.308911,0.753726),(0.320557,0.69112),(0.785024,0.0530414),(0.602505,0.797732),(0.458048,0.654407),(0.84612,0.887886),(0.878706,0.448359),(0.759226,0.651008),(0.469438,0.000952789),(0.0542113,0.344435),(0.224705,0.0228736),(0.674809,0.406476),(0.905979,0.6337),(0.181704,0.807133),(0.224948,0.0196985))	
OG0000303	(((Apla_15:415.717,Skow_16:415.717)_10:99.3839,(Lgig_6:396.377,Paus_5:396.377)_7:118.723)_8:125.66,((((Adig_12:160.724,(Ofav_10:107.964,Pdam_10:107.964)_10:52.7599)_10:180.071,(Epal_9:241.63,Nvec_6:241.63)_8:99.1641)_8:155.827,(Dgig_6:231.523,Rmue_6:231.523)_6:265.098)_7:73.3786,(((Chem_3:417.018,(Hech_4:19.1606,Hsym_5:19.1606)_5:397.857)_6:82.9821,Hmag_6:500)_7:38.8787,(Mvir_6:466.212,(Nnom_4:206.224,(Aaurb_6:45.3546,Aaurp_8:45.3546)_7:160.87)_6:259.987)_7:72.6668)_7:31.1213)_7:70.7612)_7	0.341	((-,-),(-,-),(-,-),(-,-),(-,-),(-,-),(-,-),(-,-),(-,-),(-,-),(-,-),(-,-),(-,-),(-,-),(-,-),(-,-),(-,-),(-,-))	
OG0000304	(((Apla_4:415.717,Skow_8:415.717)_8:99.3839,(Lgig_12:396.377,Paus_23:396.377)_12:118.723)_9:125.66,((((Adig_13:160.724,(Ofav_16:107.964,Pdam_9:107.964)_12:52.7599)_12:180.071,(Epal_13:241.63,Nvec_16:241.63)_12:99.1641)_11:155.827,(Dgig_7:231.523,Rmue_7:231.523)_7:265.098)_8:73.3786,(((Chem_7:417.018,(Hech_5:19.1606,Hsym_5:19.1606)_5:397.857)_7:82.9821,Hmag_3:500)_7:38.8787,(Mvir_5:466.212,(Nnom_13:206.224,(Aaurb_11:45.3546,Aaurp_10:45.3546)_11:160.87)_11:259.987)_8:72.6668)_8:31.1213)_8:70.7612)_8	0.023	((-,-),(-,-),(-,-),(-,-),(-,-),(-,-),(-,-),(-,-),(-,-),(-,-),(-,-),(-,-),(-,-),(-,-),(-,-),(-,-),(-,-),(-,-))	
OG0000305	(((Apla_10:415.717,Skow_13:415.717)_9:99.3839,(Lgig_6:396.377,Paus_4:396.377)_7:118.723)_8:125.66,((((Adig_12:160.724,(Ofav_12:107.964,Pdam_11:107.964)_11:52.7599)_11:180.071,(Epal_10:241.63,Nvec_9:241.63)_10:99.1641)_10:155.827,(Dgig_7:231.523,Rmue_6:231.523)_7:265.098)_9:73.3786,(((Chem_9:417.018,(Hech_11:19.1606,Hsym_10:19.1606)_10:397.857)_9:82.9821,Hmag_2:500)_9:38.8787,(Mvir_14:466.212,(Nnom_12:206.224,(Aaurb_18:45.3546,Aaurp_21:45.3546)_19:160.87)_14:259.987)_10:72.6668)_9:31.1213)_9:70.7612)_9	0.1	((-,-),(-,-),(-,-),(-,-),(-,-),(-,-),(-,-),(-,-),(-,-),(-,-),(-,-),(-,-),(-,-),(-,-),(-,-),(-,-),(-,-),(-,-))	
OG0000306	(((Apla_5:415.717,Skow_15:415.717)_9:99.3839,(Lgig_15:396.377,Paus_9:396.377)_10:118.723)_9:125.66,((((Adig_16:160.724,(Ofav_7:107.964,Pdam_8:107.964)_8:52.7599)_9:180.071,(Epal_8:241.63,Nvec_4:241.63)_7:99.1641)_7:155.827,(Dgig_2:231.523,Rmue_1:231.523)_2:265.098)_7:73.3786,(((Chem_13:417.018,(Hech_14:19.1606,Hsym_15:19.1606)_14:397.857)_9:82.9821,Hmag_7:500)_8:38.8787,(Mvir_2:466.212,(Nnom_7:206.224,(Aaurb_13:45.3546,Aaurp_11:45.3546)_11:160.87)_9:259.987)_8:72.6668)_8:31.1213)_8:70.7612)_8	0.001	((0.17693,0.0401612),(0.841686,0.391085),(0.0995441,0.930083),(0.376266,0.790388),(0.000973282,0.426757),(0.55914,0.83784),(0.16717,0.815583),(0.494326,0.14493),(0.859654,0.00576138),(0.768345,0.409174),(0.476516,0.685121),(0.12697,0.0824036),(0.693896,0.134453),(0.283175,0.929312),(0.711105,0.793835),(0.0169249,0.539692),(0.368398,0.195372),(0.100814,0.774841))	
OG0000307	(((Apla_4:415.717,Skow_4:415.717)_5:99.3839,(Lgig_5:396.377,Paus_5:396.377)_5:118.723)_5:125.66,((((Adig_4:160.724,(Ofav_7:107.964,Pdam_5:107.964)_5:52.7599)_5:180.071,(Epal_4:241.63,Nvec_5:241.63)_5:99.1641)_5:155.827,(Dgig_5:231.523,Rmue_5:231.523)_5:265.098)_5:73.3786,(((Chem_5:417.018,(Hech_5:19.1606,Hsym_4:19.1606)_5:397.857)_5:82.9821,Hmag_8:500)_5:38.8787,(Mvir_5:466.212,(Nnom_4:206.224,(Aaurb_7:45.3546,Aaurp_6:45.3546)_6:160.87)_5:259.987)_5:72.6668)_5:31.1213)_5:70.7612)_5	0.948	((-,-),(-,-),(-,-),(-,-),(-,-),(-,-),(-,-),(-,-),(-,-),(-,-),(-,-),(-,-),(-,-),(-,-),(-,-),(-,-),(-,-),(-,-))	
OG0000308	(((Apla_22:415.717,Skow_37:415.717)_16:99.3839,(Lgig_5:396.377,Paus_3:396.377)_7:118.723)_10:125.66,((((Adig_9:160.724,(Ofav_6:107.964,Pdam_3:107.964)_6:52.7599)_6:180.071,(Epal_7:241.63,Nvec_1:241.63)_5:99.1641)_5:155.827,(Dgig_8:231.523,Rmue_1:231.523)_5:265.098)_6:73.3786,(((Chem_38:417.018,(Hech_3:19.1606,Hsym_1:19.1606)_3:397.857)_8:82.9821,Hmag_1:500)_7:38.8787,(Mvir_0:466.212,(Nnom_10:206.224,(Aaurb_19:45.3546,Aaurp_14:45.3546)_15:160.87)_11:259.987)_7:72.6668)_7:31.1213)_7:70.7612)_8	0	((0.0950071,9.17704e-06),(0.000540051,0.0487566),(0.596869,0.118228),(0.128444,0.467057),(0.0598066,0.714548),(0.806952,0.0121279),(0.346706,0.775182),(0.154929,0.00592207),(0.573549,0.66999),(0.0810018,0.00517984),(0.445535,0.668841),(2.14329e-11,0.0433249),(0.555876,0.000654835),(0.255084,0.0134944),(0.693946,0.777265),(0.000679435,0.0571103),(0.725964,0.0560457),(0.00514147,0.51165))	
OG0000311	(((Apla_6:415.717,Skow_6:415.717)_6:99.3839,(Lgig_5:396.377,Paus_5:396.377)_6:118.723)_6:125.66,((((Adig_6:160.724,(Ofav_6:107.964,Pdam_7:107.964)_6:52.7599)_6:180.071,(Epal_7:241.63,Nvec_6:241.63)_6:99.1641)_6:155.827,(Dgig_5:231.523,Rmue_4:231.523)_5:265.098)_6:73.3786,(((Chem_11:417.018,(Hech_10:19.1606,Hsym_10:19.1606)_10:397.857)_7:82.9821,Hmag_9:500)_6:38.8787,(Mvir_6:466.212,(Nnom_6:206.224,(Aaurb_6:45.3546,Aaurp_9:45.3546)_7:160.87)_6:259.987)_6:72.6668)_6:31.1213)_6:70.7612)_6	0.949	((-,-),(-,-),(-,-),(-,-),(-,-),(-,-),(-,-),(-,-),(-,-),(-,-),(-,-),(-,-),(-,-),(-,-),(-,-),(-,-),(-,-),(-,-))	
OG0000312	(((Apla_0:415.717,Skow_1:415.717)_1:99.3839,(Lgig_2:396.377,Paus_0:396.377)_2:118.723)_2:125.66,((((Adig_55:160.724,(Ofav_8:107.964,Pdam_6:107.964)_10:52.7599)_16:180.071,(Epal_9:241.63,Nvec_15:241.63)_13:99.1641)_13:155.827,(Dgig_30:231.523,Rmue_59:231.523)_32:265.098)_12:73.3786,(((Chem_10:417.018,(Hech_3:19.1606,Hsym_2:19.1606)_3:397.857)_5:82.9821,Hmag_3:500)_5:38.8787,(Mvir_0:466.212,(Nnom_4:206.224,(Aaurb_13:45.3546,Aaurp_3:45.3546)_6:160.87)_5:259.987)_5:72.6668)_5:31.1213)_5:70.7612)_4	0.001	((0.367066,0.760513),(0.238548,0.679583),(0.834822,0.160699),(0.0468892,0.13643),(1.40078e-22,8.02584e-05),(0.24146,0.00881991),(0.145148,0.872706),(0.14556,0.376413),(0.51922,4.02802e-08),(0.657416,3.42152e-08),(1.04008e-06,0.631448),(0.0243196,0.37748),(0.555876,0.0841162),(0.750653,0.569016),(0.653423,0.733457),(0.00596791,0.874182),(0.591621,0.320557),(1.24751e-07,0.00115266))	
OG0000313	(((Apla_0:415.717,Skow_1:415.717)_1:99.3839,(Lgig_0:396.377,Paus_2:396.377)_2:118.723)_2:125.66,((((Adig_60:160.724,(Ofav_43:107.964,Pdam_19:107.964)_34:52.7599)_36:180.071,(Epal_51:241.63,Nvec_15:241.63)_27:99.1641)_25:155.827,(Dgig_46:231.523,Rmue_1:231.523)_16:265.098)_13:73.3786,(((Chem_3:417.018,(Hech_4:19.1606,Hsym_6:19.1606)_5:397.857)_5:82.9821,Hmag_7:500)_5:38.8787,(Mvir_2:466.212,(Nnom_0:206.224,(Aaurb_2:45.3546,Aaurp_3:45.3546)_2:160.87)_2:259.987)_4:72.6668)_5:31.1213)_5:70.7612)_4	0.001	((0.367066,0.760513),(0.238548,0.679583),(0.160699,0.834822),(0.0468892,0.13643),(1.88569e-08,0.375963),(0.0024116,6.29997e-08),(0.00131983,0.323064),(1.4563e-07,0.000536664),(4.54897e-06,0.225258),(3.56594e-13,3.89168e-10),(1.12162e-07,0.631448),(0.389,0.701115),(0.133251,0.0497089),(0.750653,0.308489),(0.653423,0.364534),(0.508474,0.226977),(0.0304117,0.718951),(0.583959,0.0459397))	
OG0000314	(((Apla_5:415.717,Skow_4:415.717)_5:99.3839,(Lgig_6:396.377,Paus_7:396.377)_5:118.723)_5:125.66,((((Adig_7:160.724,(Ofav_11:107.964,Pdam_6:107.964)_7:52.7599)_7:180.071,(Epal_9:241.63,Nvec_8:241.63)_8:99.1641)_7:155.827,(Dgig_5:231.523,Rmue_5:231.523)_5:265.098)_5:73.3786,(((Chem_5:417.018,(Hech_4:19.1606,Hsym_4:19.1606)_4:397.857)_5:82.9821,Hmag_10:500)_5:38.8787,(Mvir_4:466.212,(Nnom_4:206.224,(Aaurb_5:45.3546,Aaurp_9:45.3546)_6:160.87)_5:259.987)_5:72.6668)_5:31.1213)_5:70.7612)_5	0.298	((-,-),(-,-),(-,-),(-,-),(-,-),(-,-),(-,-),(-,-),(-,-),(-,-),(-,-),(-,-),(-,-),(-,-),(-,-),(-,-),(-,-),(-,-))	
OG0000315	(((Apla_2:415.717,Skow_0:415.717)_2:99.3839,(Lgig_1:396.377,Paus_1:396.377)_2:118.723)_2:125.66,((((Adig_0:160.724,(Ofav_0:107.964,Pdam_0:107.964)_0:52.7599)_0:180.071,(Epal_0:241.63,Nvec_0:241.63)_0:99.1641)_0:155.827,(Dgig_4:231.523,Rmue_70:231.523)_16:265.098)_6:73.3786,(((Chem_5:417.018,(Hech_0:19.1606,Hsym_0:19.1606)_0:397.857)_6:82.9821,Hmag_68:500)_7:38.8787,(Mvir_2:466.212,(Nnom_34:206.224,(Aaurb_5:45.3546,Aaurp_11:45.3546)_10:160.87)_14:259.987)_7:72.6668)_7:31.1213)_6:70.7612)_5	0.001	((0.839878,0.168126),(0.658486,0.679583),(0.522787,0.522787),(0.0110669,0.167715),(0.5,0.5),(0.5,0.5),(0.5,0.5),(0.5,0.5),(1.47213e-05,4.95962e-05),(2.54285e-06,6.21077e-27),(0.759226,0.0950358),(0.910701,0.000997297),(0.5,0.5),(0.471818,4.26842e-23),(0.693946,0.777265),(0.0447317,0.00243935),(6.2193e-09,0.0559499),(3.90998e-05,0.211874))	
OG0000316	(((Apla_2:415.717,Skow_2:415.717)_3:99.3839,(Lgig_3:396.377,Paus_1:396.377)_3:118.723)_3:125.66,((((Adig_14:160.724,(Ofav_6:107.964,Pdam_5:107.964)_6:52.7599)_7:180.071,(Epal_5:241.63,Nvec_6:241.63)_5:99.1641)_5:155.827,(Dgig_5:231.523,Rmue_4:231.523)_4:265.098)_4:73.3786,(((Chem_5:417.018,(Hech_3:19.1606,Hsym_3:19.1606)_3:397.857)_4:82.9821,Hmag_5:500)_4:38.8787,(Mvir_4:466.212,(Nnom_4:206.224,(Aaurb_8:45.3546,Aaurp_7:45.3546)_7:160.87)_5:259.987)_4:72.6668)_4:31.1213)_4:70.7612)_4	0.269	((-,-),(-,-),(-,-),(-,-),(-,-),(-,-),(-,-),(-,-),(-,-),(-,-),(-,-),(-,-),(-,-),(-,-),(-,-),(-,-),(-,-),(-,-))	
OG0000317	(((Apla_12:415.717,Skow_4:415.717)_6:99.3839,(Lgig_3:396.377,Paus_5:396.377)_5:118.723)_6:125.66,((((Adig_26:160.724,(Ofav_32:107.964,Pdam_16:107.964)_21:52.7599)_20:180.071,(Epal_6:241.63,Nvec_4:241.63)_7:99.1641)_9:155.827,(Dgig_11:231.523,Rmue_15:231.523)_11:265.098)_8:73.3786,(((Chem_5:417.018,(Hech_12:19.1606,Hsym_10:19.1606)_11:397.857)_6:82.9821,Hmag_3:500)_6:38.8787,(Mvir_3:466.212,(Nnom_2:206.224,(Aaurb_6:45.3546,Aaurp_10:45.3546)_7:160.87)_5:259.987)_6:72.6668)_6:31.1213)_6:70.7612)_6	0	((0.0226416,0.574566),(0.797732,0.516929),(0.376889,0.700785),(0.824412,0.753726),(0.0297764,0.390458),(2.1744e-05,0.0198946),(9.70033e-06,0.20206),(0.680568,0.14493),(0.4258,0.124092),(0.912673,0.10777),(0.0841152,0.651008),(0.910701,0.0338508),(0.107195,0.254004),(0.774273,0.261978),(0.674809,0.757421),(0.246013,0.666288),(0.0351746,0.0943447),(0.336793,0.00520037))	
OG0000318	(((Apla_6:415.717,Skow_3:415.717)_5:99.3839,(Lgig_4:396.377,Paus_3:396.377)_5:118.723)_5:125.66,((((Adig_15:160.724,(Ofav_16:107.964,Pdam_14:107.964)_14:52.7599)_14:180.071,(Epal_8:241.63,Nvec_9:241.63)_9:99.1641)_10:155.827,(Dgig_13:231.523,Rmue_6:231.523)_9:265.098)_8:73.3786,(((Chem_9:417.018,(Hech_8:19.1606,Hsym_6:19.1606)_7:397.857)_7:82.9821,Hmag_6:500)_7:38.8787,(Mvir_6:466.212,(Nnom_8:206.224,(Aaurb_7:45.3546,Aaurp_7:45.3546)_7:160.87)_7:259.987)_7:72.6668)_7:31.1213)_7:70.7612)_6	0.243	((-,-),(-,-),(-,-),(-,-),(-,-),(-,-),(-,-),(-,-),(-,-),(-,-),(-,-),(-,-),(-,-),(-,-),(-,-),(-,-),(-,-),(-,-))	
OG0000319	(((Apla_5:415.717,Skow_10:415.717)_7:99.3839,(Lgig_7:396.377,Paus_6:396.377)_7:118.723)_7:125.66,((((Adig_13:160.724,(Ofav_8:107.964,Pdam_9:107.964)_9:52.7599)_9:180.071,(Epal_6:241.63,Nvec_7:241.63)_7:99.1641)_8:155.827,(Dgig_15:231.523,Rmue_3:231.523)_8:265.098)_8:73.3786,(((Chem_12:417.018,(Hech_12:19.1606,Hsym_12:19.1606)_12:397.857)_9:82.9821,Hmag_2:500)_8:38.8787,(Mvir_6:466.212,(Nnom_7:206.224,(Aaurb_14:45.3546,Aaurp_14:45.3546)_14:160.87)_10:259.987)_8:72.6668)_8:31.1213)_8:70.7612)_8	0.008	((0.604611,0.180219),(0.815583,0.834363),(0.748804,0.915818),(0.590179,0.790388),(0.0362478,0.767689),(0.583612,0.848986),(0.460003,0.543006),(0.680568,0.891321),(0.870204,0.904033),(0.00265724,0.0107853),(0.79551,0.685121),(0.240378,0.22923),(0.674761,0.674761),(0.283175,0.0206213),(0.711105,0.793835),(0.647442,0.27363),(0.186363,0.0458555),(0.804395,0.804395))	
OG0000320	(((Apla_1:415.717,Skow_0:415.717)_1:99.3839,(Lgig_5:396.377,Paus_0:396.377)_2:118.723)_2:125.66,((((Adig_0:160.724,(Ofav_0:107.964,Pdam_0:107.964)_0:52.7599)_0:180.071,(Epal_0:241.63,Nvec_0:241.63)_0:99.1641)_0:155.827,(Dgig_6:231.523,Rmue_3:231.523)_4:265.098)_3:73.3786,(((Chem_26:417.018,(Hech_7:19.1606,Hsym_1:19.1606)_5:397.857)_10:82.9821,Hmag_84:500)_9:38.8787,(Mvir_0:466.212,(Nnom_1:206.224,(Aaurb_1:45.3546,Aaurp_1:45.3546)_1:160.87)_1:259.987)_2:72.6668)_3:31.1213)_3:70.7612)_3	0.001	((0.760513,0.367066),(0.238548,0.679583),(0.0298,0.160699),(0.369553,0.665128),(0.5,0.5),(0.5,0.5),(0.5,0.5),(0.5,0.5),(0.00460805,0.308324),(0.110845,0.567641),(0.67013,0.586338),(3.70755e-05,0.0703432),(0.00629569,7.2278e-07),(0.309105,1.30634e-27),(4.38973e-08,0.256644),(0.187109,0.433756),(0.664538,0.635701),(0.544965,0.544965))	
OG0000321	(((Apla_10:415.717,Skow_5:415.717)_7:99.3839,(Lgig_14:396.377,Paus_9:396.377)_8:118.723)_7:125.66,((((Adig_4:160.724,(Ofav_3:107.964,Pdam_3:107.964)_3:52.7599)_3:180.071,(Epal_4:241.63,Nvec_6:241.63)_4:99.1641)_4:155.827,(Dgig_3:231.523,Rmue_8:231.523)_5:265.098)_4:73.3786,(((Chem_3:417.018,(Hech_3:19.1606,Hsym_2:19.1606)_3:397.857)_4:82.9821,Hmag_3:500)_4:38.8787,(Mvir_2:466.212,(Nnom_2:206.224,(Aaurb_2:45.3546,Aaurp_2:45.3546)_2:160.87)_2:259.987)_3:72.6668)_4:31.1213)_4:70.7612)_5	0.647	((-,-),(-,-),(-,-),(-,-),(-,-),(-,-),(-,-),(-,-),(-,-),(-,-),(-,-),(-,-),(-,-),(-,-),(-,-),(-,-),(-,-),(-,-))	
OG0000322	(((Apla_2:415.717,Skow_2:415.717)_3:99.3839,(Lgig_2:396.377,Paus_12:396.377)_4:118.723)_4:125.66,((((Adig_2:160.724,(Ofav_2:107.964,Pdam_2:107.964)_2:52.7599)_2:180.071,(Epal_2:241.63,Nvec_2:241.63)_2:99.1641)_2:155.827,(Dgig_4:231.523,Rmue_4:231.523)_4:265.098)_4:73.3786,(((Chem_6:417.018,(Hech_11:19.1606,Hsym_11:19.1606)_11:397.857)_5:82.9821,Hmag_3:500)_4:38.8787,(Mvir_4:466.212,(Nnom_6:206.224,(Aaurb_6:45.3546,Aaurp_9:45.3546)_7:160.87)_6:259.987)_4:72.6668)_4:31.1213)_4:70.7612)_4	0.264	((-,-),(-,-),(-,-),(-,-),(-,-),(-,-),(-,-),(-,-),(-,-),(-,-),(-,-),(-,-),(-,-),(-,-),(-,-),(-,-),(-,-),(-,-))	
OG0000323	(((Apla_1:415.717,Skow_11:415.717)_9:99.3839,(Lgig_20:396.377,Paus_24:396.377)_15:118.723)_11:125.66,((((Adig_16:160.724,(Ofav_9:107.964,Pdam_2:107.964)_8:52.7599)_10:180.071,(Epal_5:241.63,Nvec_23:241.63)_11:99.1641)_10:155.827,(Dgig_11:231.523,Rmue_0:231.523)_7:265.098)_10:73.3786,(((Chem_13:417.018,(Hech_19:19.1606,Hsym_17:19.1606)_18:397.857)_11:82.9821,Hmag_8:500)_10:38.8787,(Mvir_2:466.212,(Nnom_8:206.224,(Aaurb_12:45.3546,Aaurp_22:45.3546)_15:160.87)_11:259.987)_9:72.6668)_10:31.1213)_10:70.7612)_10	0	((0.000789017,0.415158),(0.245721,0.0290234),(0.136787,0.0208072),(0.429415,0.816527),(0.00352893,0.0514092),(0.340949,3.04376e-05),(0.894811,0.375731),(0.00618788,5.58269e-05),(0.885662,0.241158),(0.0453347,1.13776e-05),(0.821152,0.713627),(0.46439,0.027015),(0.168972,0.357239),(0.333026,0.694328),(0.740409,0.524019),(0.00636845,0.302599),(0.207143,0.0560457),(0.0147036,9.86109e-06))	
OG0000324	(((Apla_5:415.717,Skow_6:415.717)_5:99.3839,(Lgig_6:396.377,Paus_4:396.377)_5:118.723)_5:125.66,((((Adig_5:160.724,(Ofav_6:107.964,Pdam_5:107.964)_5:52.7599)_5:180.071,(Epal_5:241.63,Nvec_7:241.63)_5:99.1641)_5:155.827,(Dgig_6:231.523,Rmue_5:231.523)_5:265.098)_5:73.3786,(((Chem_4:417.018,(Hech_4:19.1606,Hsym_7:19.1606)_5:397.857)_5:82.9821,Hmag_4:500)_5:38.8787,(Mvir_7:466.212,(Nnom_5:206.224,(Aaurb_4:45.3546,Aaurp_6:45.3546)_5:160.87)_5:259.987)_5:72.6668)_5:31.1213)_5:70.7612)_5	0.538	((-,-),(-,-),(-,-),(-,-),(-,-),(-,-),(-,-),(-,-),(-,-),(-,-),(-,-),(-,-),(-,-),(-,-),(-,-),(-,-),(-,-),(-,-))	
OG0000325	(((Apla_2:415.717,Skow_3:415.717)_3:99.3839,(Lgig_23:396.377,Paus_4:396.377)_5:118.723)_3:125.66,((((Adig_3:160.724,(Ofav_4:107.964,Pdam_3:107.964)_3:52.7599)_3:180.071,(Epal_3:241.63,Nvec_3:241.63)_3:99.1641)_3:155.827,(Dgig_3:231.523,Rmue_3:231.523)_3:265.098)_3:73.3786,(((Chem_2:417.018,(Hech_5:19.1606,Hsym_2:19.1606)_3:397.857)_3:82.9821,Hmag_3:500)_3:38.8787,(Mvir_2:466.212,(Nnom_4:206.224,(Aaurb_3:45.3546,Aaurp_2:45.3546)_3:160.87)_3:259.987)_3:72.6668)_3:31.1213)_3:70.7612)_3	0.004	((0.873061,0.619466),(0.708476,0.0588445),(9.24053e-08,0.89974),(0.739333,0.665128),(0.771964,0.632175),(0.151131,0.71868),(0.787072,0.708476),(0.821954,0.821954),(0.767823,0.832287),(0.817166,0.817166),(0.67013,0.586338),(0.87319,0.869843),(0.00228923,0.0841162),(0.684378,0.644774),(0.602604,0.668478),(0.876517,0.829845),(0.257107,0.771964),(0.617858,0.178406))	
OG0000326	(((Apla_12:415.717,Skow_18:415.717)_11:99.3839,(Lgig_8:396.377,Paus_12:396.377)_10:118.723)_10:125.66,((((Adig_5:160.724,(Ofav_3:107.964,Pdam_3:107.964)_3:52.7599)_3:180.071,(Epal_3:241.63,Nvec_3:241.63)_3:99.1641)_3:155.827,(Dgig_3:231.523,Rmue_1:231.523)_3:265.098)_5:73.3786,(((Chem_10:417.018,(Hech_8:19.1606,Hsym_7:19.1606)_8:397.857)_8:82.9821,Hmag_17:500)_8:38.8787,(Mvir_8:466.212,(Nnom_5:206.224,(Aaurb_12:45.3546,Aaurp_18:45.3546)_13:160.87)_9:259.987)_8:72.6668)_8:31.1213)_8:70.7612)_9	0.002	((0.56682,0.0301507),(0.375731,0.866203),(0.66047,0.429837),(0.404366,0.494134),(0.0924899,0.632175),(0.71868,0.71868),(0.787072,0.708476),(0.821954,0.821954),(0.172122,0.283807),(0.817166,0.148027),(0.00988265,0.685121),(0.38698,0.765903),(0.629433,0.198128),(0.80926,0.0078342),(0.711105,0.793835),(0.783064,0.539692),(0.0364574,0.0362478),(0.479131,0.000398289))	
OG0000327	(((Apla_5:415.717,Skow_5:415.717)_6:99.3839,(Lgig_4:396.377,Paus_5:396.377)_6:118.723)_6:125.66,((((Adig_11:160.724,(Ofav_12:107.964,Pdam_12:107.964)_11:52.7599)_11:180.071,(Epal_11:241.63,Nvec_13:241.63)_11:99.1641)_10:155.827,(Dgig_9:231.523,Rmue_7:231.523)_8:265.098)_8:73.3786,(((Chem_8:417.018,(Hech_5:19.1606,Hsym_6:19.1606)_6:397.857)_7:82.9821,Hmag_5:500)_7:38.8787,(Mvir_11:466.212,(Nnom_12:206.224,(Aaurb_10:45.3546,Aaurp_11:45.3546)_10:160.87)_10:259.987)_8:72.6668)_7:31.1213)_7:70.7612)_7	0.819	((-,-),(-,-),(-,-),(-,-),(-,-),(-,-),(-,-),(-,-),(-,-),(-,-),(-,-),(-,-),(-,-),(-,-),(-,-),(-,-),(-,-),(-,-))	
OG0000328	(((Apla_7:415.717,Skow_5:415.717)_7:99.3839,(Lgig_9:396.377,Paus_11:396.377)_8:118.723)_7:125.66,((((Adig_8:160.724,(Ofav_7:107.964,Pdam_6:107.964)_7:52.7599)_7:180.071,(Epal_6:241.63,Nvec_10:241.63)_7:99.1641)_7:155.827,(Dgig_6:231.523,Rmue_7:231.523)_7:265.098)_7:73.3786,(((Chem_9:417.018,(Hech_7:19.1606,Hsym_7:19.1606)_7:397.857)_7:82.9821,Hmag_7:500)_7:38.8787,(Mvir_7:466.212,(Nnom_5:206.224,(Aaurb_7:45.3546,Aaurp_7:45.3546)_7:160.87)_6:259.987)_7:72.6668)_7:31.1213)_7:70.7612)_7	1	((-,-),(-,-),(-,-),(-,-),(-,-),(-,-),(-,-),(-,-),(-,-),(-,-),(-,-),(-,-),(-,-),(-,-),(-,-),(-,-),(-,-),(-,-))	
OG0000329	(((Apla_5:415.717,Skow_5:415.717)_5:99.3839,(Lgig_4:396.377,Paus_5:396.377)_5:118.723)_5:125.66,((((Adig_6:160.724,(Ofav_6:107.964,Pdam_5:107.964)_6:52.7599)_6:180.071,(Epal_5:241.63,Nvec_9:241.63)_6:99.1641)_6:155.827,(Dgig_5:231.523,Rmue_5:231.523)_5:265.098)_5:73.3786,(((Chem_6:417.018,(Hech_7:19.1606,Hsym_5:19.1606)_6:397.857)_5:82.9821,Hmag_5:500)_5:38.8787,(Mvir_6:466.212,(Nnom_6:206.224,(Aaurb_5:45.3546,Aaurp_5:45.3546)_5:160.87)_5:259.987)_5:72.6668)_5:31.1213)_5:70.7612)_5	0.95	((-,-),(-,-),(-,-),(-,-),(-,-),(-,-),(-,-),(-,-),(-,-),(-,-),(-,-),(-,-),(-,-),(-,-),(-,-),(-,-),(-,-),(-,-))	
OG0000330	(((Apla_4:415.717,Skow_7:415.717)_5:99.3839,(Lgig_3:396.377,Paus_4:396.377)_5:118.723)_5:125.66,((((Adig_7:160.724,(Ofav_9:107.964,Pdam_7:107.964)_7:52.7599)_7:180.071,(Epal_8:241.63,Nvec_8:241.63)_7:99.1641)_7:155.827,(Dgig_5:231.523,Rmue_1:231.523)_4:265.098)_6:73.3786,(((Chem_8:417.018,(Hech_9:19.1606,Hsym_9:19.1606)_9:397.857)_6:82.9821,Hmag_6:500)_6:38.8787,(Mvir_5:466.212,(Nnom_7:206.224,(Aaurb_6:45.3546,Aaurp_10:45.3546)_8:160.87)_7:259.987)_6:72.6668)_6:31.1213)_6:70.7612)_6	0.309	((-,-),(-,-),(-,-),(-,-),(-,-),(-,-),(-,-),(-,-),(-,-),(-,-),(-,-),(-,-),(-,-),(-,-),(-,-),(-,-),(-,-),(-,-))	
OG0000332	(((Apla_4:415.717,Skow_5:415.717)_6:99.3839,(Lgig_7:396.377,Paus_5:396.377)_6:118.723)_6:125.66,((((Adig_5:160.724,(Ofav_5:107.964,Pdam_4:107.964)_5:52.7599)_5:180.071,(Epal_4:241.63,Nvec_10:241.63)_6:99.1641)_6:155.827,(Dgig_4:231.523,Rmue_9:231.523)_6:265.098)_6:73.3786,(((Chem_6:417.018,(Hech_8:19.1606,Hsym_4:19.1606)_6:397.857)_6:82.9821,Hmag_6:500)_6:38.8787,(Mvir_5:466.212,(Nnom_4:206.224,(Aaurb_8:45.3546,Aaurp_10:45.3546)_8:160.87)_6:259.987)_6:72.6668)_6:31.1213)_6:70.7612)_6	0.024	((-,-),(-,-),(-,-),(-,-),(-,-),(-,-),(-,-),(-,-),(-,-),(-,-),(-,-),(-,-),(-,-),(-,-),(-,-),(-,-),(-,-),(-,-))	
OG0000333	(((Apla_4:415.717,Skow_7:415.717)_6:99.3839,(Lgig_5:396.377,Paus_4:396.377)_6:118.723)_6:125.66,((((Adig_5:160.724,(Ofav_8:107.964,Pdam_8:107.964)_8:52.7599)_8:180.071,(Epal_12:241.63,Nvec_13:241.63)_10:99.1641)_9:155.827,(Dgig_5:231.523,Rmue_4:231.523)_5:265.098)_8:73.3786,(((Chem_12:417.018,(Hech_13:19.1606,Hsym_9:19.1606)_11:397.857)_9:82.9821,Hmag_2:500)_8:38.8787,(Mvir_16:466.212,(Nnom_15:206.224,(Aaurb_5:45.3546,Aaurp_9:45.3546)_8:160.87)_10:259.987)_9:72.6668)_8:31.1213)_8:70.7612)_7	0.001	((0.574566,0.432273),(0.797732,0.818104),(0.908773,0.422295),(0.562625,0.225136),(0.0564501,0.752372),(0.83784,0.83784),(0.675852,0.35094),(0.311591,0.148842),(0.4258,0.190537),(0.865335,0.613127),(0.79551,0.685121),(0.240378,0.404656),(0.0265512,0.0102831),(0.283175,0.0206213),(0.711105,0.256758),(0.0239177,0.564565),(0.0258213,0.33427),(0.00275185,0.174469))	
OG0000334	(((Apla_6:415.717,Skow_5:415.717)_6:99.3839,(Lgig_9:396.377,Paus_5:396.377)_6:118.723)_6:125.66,((((Adig_8:160.724,(Ofav_6:107.964,Pdam_5:107.964)_6:52.7599)_6:180.071,(Epal_4:241.63,Nvec_6:241.63)_6:99.1641)_6:155.827,(Dgig_5:231.523,Rmue_5:231.523)_5:265.098)_6:73.3786,(((Chem_7:417.018,(Hech_8:19.1606,Hsym_7:19.1606)_7:397.857)_6:82.9821,Hmag_9:500)_6:38.8787,(Mvir_5:466.212,(Nnom_6:206.224,(Aaurb_6:45.3546,Aaurp_8:45.3546)_7:160.87)_6:259.987)_6:72.6668)_6:31.1213)_6:70.7612)_6	0.919	((-,-),(-,-),(-,-),(-,-),(-,-),(-,-),(-,-),(-,-),(-,-),(-,-),(-,-),(-,-),(-,-),(-,-),(-,-),(-,-),(-,-),(-,-))	
OG0000335	(((Apla_1:415.717,Skow_5:415.717)_3:99.3839,(Lgig_1:396.377,Paus_1:396.377)_2:118.723)_3:125.66,((((Adig_15:160.724,(Ofav_18:107.964,Pdam_20:107.964)_17:52.7599)_16:180.071,(Epal_18:241.63,Nvec_8:241.63)_12:99.1641)_12:155.827,(Dgig_12:231.523,Rmue_6:231.523)_8:265.098)_8:73.3786,(((Chem_6:417.018,(Hech_8:19.1606,Hsym_8:19.1606)_8:397.857)_7:82.9821,Hmag_8:500)_7:38.8787,(Mvir_8:466.212,(Nnom_7:206.224,(Aaurb_7:45.3546,Aaurp_6:45.3546)_7:160.87)_7:259.987)_7:72.6668)_7:31.1213)_7:70.7612)_6	0.014	((-,-),(-,-),(-,-),(-,-),(-,-),(-,-),(-,-),(-,-),(-,-),(-,-),(-,-),(-,-),(-,-),(-,-),(-,-),(-,-),(-,-),(-,-))	
OG0000336	(((Apla_6:415.717,Skow_2:415.717)_5:99.3839,(Lgig_11:396.377,Paus_11:396.377)_7:118.723)_5:125.66,((((Adig_9:160.724,(Ofav_5:107.964,Pdam_4:107.964)_5:52.7599)_6:180.071,(Epal_8:241.63,Nvec_13:241.63)_8:99.1641)_6:155.827,(Dgig_3:231.523,Rmue_5:231.523)_4:265.098)_5:73.3786,(((Chem_5:417.018,(Hech_10:19.1606,Hsym_4:19.1606)_6:397.857)_5:82.9821,Hmag_4:500)_5:38.8787,(Mvir_5:466.212,(Nnom_3:206.224,(Aaurb_4:45.3546,Aaurp_5:45.3546)_4:160.87)_4:259.987)_5:72.6668)_5:31.1213)_5:70.7612)_5	0.001	((0.536178,0.178982),(0.775182,0.12586),(0.0786185,0.0786185),(0.803988,0.729732),(0.0598066,0.33413),(0.785024,0.453499),(0.85946,0.0630584),(0.898917,0.0213973),(0.313639,0.63771),(0.567641,0.348596),(0.735283,0.631448),(0.707518,0.526615),(1.0744e-05,0.00305847),(0.750653,0.908699),(0.653423,0.733457),(0.72179,0.6337),(0.544489,0.807133),(0.647407,0.0910566))	
OG0000337	(((Apla_13:415.717,Skow_16:415.717)_11:99.3839,(Lgig_17:396.377,Paus_11:396.377)_11:118.723)_10:125.66,((((Adig_7:160.724,(Ofav_8:107.964,Pdam_5:107.964)_6:52.7599)_6:180.071,(Epal_4:241.63,Nvec_4:241.63)_5:99.1641)_5:155.827,(Dgig_9:231.523,Rmue_2:231.523)_5:265.098)_5:73.3786,(((Chem_2:417.018,(Hech_3:19.1606,Hsym_5:19.1606)_4:397.857)_5:82.9821,Hmag_7:500)_5:38.8787,(Mvir_3:466.212,(Nnom_3:206.224,(Aaurb_2:45.3546,Aaurp_1:45.3546)_2:160.87)_3:259.987)_4:72.6668)_5:31.1213)_5:70.7612)_7	0.016	((-,-),(-,-),(-,-),(-,-),(-,-),(-,-),(-,-),(-,-),(-,-),(-,-),(-,-),(-,-),(-,-),(-,-),(-,-),(-,-),(-,-),(-,-))	
OG0000338	(((Apla_4:415.717,Skow_2:415.717)_5:99.3839,(Lgig_4:396.377,Paus_7:396.377)_6:118.723)_6:125.66,((((Adig_5:160.724,(Ofav_7:107.964,Pdam_3:107.964)_5:52.7599)_5:180.071,(Epal_9:241.63,Nvec_11:241.63)_8:99.1641)_7:155.827,(Dgig_6:231.523,Rmue_6:231.523)_6:265.098)_7:73.3786,(((Chem_14:417.018,(Hech_11:19.1606,Hsym_9:19.1606)_10:397.857)_8:82.9821,Hmag_8:500)_7:38.8787,(Mvir_5:466.212,(Nnom_8:206.224,(Aaurb_5:45.3546,Aaurp_6:45.3546)_6:160.87)_7:259.987)_7:72.6668)_7:31.1213)_7:70.7612)_7	0.149	((-,-),(-,-),(-,-),(-,-),(-,-),(-,-),(-,-),(-,-),(-,-),(-,-),(-,-),(-,-),(-,-),(-,-),(-,-),(-,-),(-,-),(-,-))	
OG0000341	(((Apla_8:415.717,Skow_7:415.717)_6:99.3839,(Lgig_5:396.377,Paus_7:396.377)_6:118.723)_6:125.66,((((Adig_9:160.724,(Ofav_11:107.964,Pdam_6:107.964)_8:52.7599)_8:180.071,(Epal_5:241.63,Nvec_4:241.63)_5:99.1641)_5:155.827,(Dgig_4:231.523,Rmue_3:231.523)_4:265.098)_5:73.3786,(((Chem_6:417.018,(Hech_6:19.1606,Hsym_4:19.1606)_5:397.857)_5:82.9821,Hmag_4:500)_5:38.8787,(Mvir_7:466.212,(Nnom_4:206.224,(Aaurb_8:45.3546,Aaurp_3:45.3546)_5:160.87)_5:259.987)_5:72.6668)_5:31.1213)_5:70.7612)_5	0.02	((-,-),(-,-),(-,-),(-,-),(-,-),(-,-),(-,-),(-,-),(-,-),(-,-),(-,-),(-,-),(-,-),(-,-),(-,-),(-,-),(-,-),(-,-))	
OG0000342	(((Apla_7:415.717,Skow_5:415.717)_7:99.3839,(Lgig_7:396.377,Paus_12:396.377)_8:118.723)_7:125.66,((((Adig_29:160.724,(Ofav_23:107.964,Pdam_13:107.964)_19:52.7599)_19:180.071,(Epal_6:241.63,Nvec_13:241.63)_11:99.1641)_12:155.827,(Dgig_27:231.523,Rmue_4:231.523)_11:265.098)_9:73.3786,(((Chem_3:417.018,(Hech_15:19.1606,Hsym_8:19.1606)_11:397.857)_7:82.9821,Hmag_6:500)_7:38.8787,(Mvir_0:466.212,(Nnom_0:206.224,(Aaurb_8:45.3546,Aaurp_8:45.3546)_8:160.87)_5:259.987)_6:72.6668)_7:31.1213)_7:70.7612)_7	0	((0.754228,0.604611),(0.815583,0.331737),(0.921481,0.0982219),(0.840106,0.773674),(0.000545244,0.851073),(0.0751416,0.00428555),(0.00529356,0.624941),(0.0295567,0.335188),(0.113584,0.308023),(3.45755e-07,0.00150016),(0.104721,0.668841),(0.126824,0.0789297),(9.88148e-05,0.000628424),(0.793476,0.924042),(0.693946,0.442401),(0.00200268,0.666288),(0.000212205,0.0415669),(0.733308,0.733308))	
OG0000343	(((Apla_8:415.717,Skow_5:415.717)_5:99.3839,(Lgig_8:396.377,Paus_8:396.377)_6:118.723)_5:125.66,((((Adig_4:160.724,(Ofav_4:107.964,Pdam_3:107.964)_4:52.7599)_4:180.071,(Epal_3:241.63,Nvec_4:241.63)_4:99.1641)_4:155.827,(Dgig_3:231.523,Rmue_3:231.523)_3:265.098)_4:73.3786,(((Chem_4:417.018,(Hech_7:19.1606,Hsym_3:19.1606)_5:397.857)_4:82.9821,Hmag_4:500)_4:38.8787,(Mvir_4:466.212,(Nnom_4:206.224,(Aaurb_5:45.3546,Aaurp_5:45.3546)_5:160.87)_4:259.987)_4:72.6668)_4:31.1213)_4:70.7612)_4	0.468	((-,-),(-,-),(-,-),(-,-),(-,-),(-,-),(-,-),(-,-),(-,-),(-,-),(-,-),(-,-),(-,-),(-,-),(-,-),(-,-),(-,-),(-,-))	
OG0000344	(((Apla_3:415.717,Skow_6:415.717)_6:99.3839,(Lgig_6:396.377,Paus_8:396.377)_6:118.723)_6:125.66,((((Adig_6:160.724,(Ofav_9:107.964,Pdam_6:107.964)_7:52.7599)_7:180.071,(Epal_7:241.63,Nvec_16:241.63)_9:99.1641)_8:155.827,(Dgig_8:231.523,Rmue_7:231.523)_7:265.098)_7:73.3786,(((Chem_8:417.018,(Hech_9:19.1606,Hsym_7:19.1606)_8:397.857)_7:82.9821,Hmag_10:500)_7:38.8787,(Mvir_8:466.212,(Nnom_4:206.224,(Aaurb_8:45.3546,Aaurp_10:45.3546)_8:160.87)_6:259.987)_7:72.6668)_7:31.1213)_7:70.7612)_7	0.104	((-,-),(-,-),(-,-),(-,-),(-,-),(-,-),(-,-),(-,-),(-,-),(-,-),(-,-),(-,-),(-,-),(-,-),(-,-),(-,-),(-,-),(-,-))	
OG0000345	(((Apla_3:415.717,Skow_3:415.717)_4:99.3839,(Lgig_4:396.377,Paus_4:396.377)_4:118.723)_4:125.66,((((Adig_6:160.724,(Ofav_6:107.964,Pdam_4:107.964)_6:52.7599)_6:180.071,(Epal_4:241.63,Nvec_9:241.63)_6:99.1641)_6:155.827,(Dgig_2:231.523,Rmue_9:231.523)_5:265.098)_6:73.3786,(((Chem_7:417.018,(Hech_8:19.1606,Hsym_8:19.1606)_8:397.857)_6:82.9821,Hmag_9:500)_6:38.8787,(Mvir_6:466.212,(Nnom_6:206.224,(Aaurb_6:45.3546,Aaurp_9:45.3546)_7:160.87)_6:259.987)_6:72.6668)_6:31.1213)_6:70.7612)_5	0.246	((-,-),(-,-),(-,-),(-,-),(-,-),(-,-),(-,-),(-,-),(-,-),(-,-),(-,-),(-,-),(-,-),(-,-),(-,-),(-,-),(-,-),(-,-))	
OG0000346	(((Apla_1:415.717,Skow_4:415.717)_3:99.3839,(Lgig_5:396.377,Paus_1:396.377)_3:118.723)_3:125.66,((((Adig_6:160.724,(Ofav_6:107.964,Pdam_5:107.964)_6:52.7599)_6:180.071,(Epal_6:241.63,Nvec_10:241.63)_7:99.1641)_6:155.827,(Dgig_7:231.523,Rmue_4:231.523)_5:265.098)_5:73.3786,(((Chem_9:417.018,(Hech_6:19.1606,Hsym_8:19.1606)_7:397.857)_6:82.9821,Hmag_3:500)_5:38.8787,(Mvir_6:466.212,(Nnom_6:206.224,(Aaurb_7:45.3546,Aaurp_6:45.3546)_6:160.87)_6:259.987)_5:72.6668)_5:31.1213)_5:70.7612)_4	0.259	((-,-),(-,-),(-,-),(-,-),(-,-),(-,-),(-,-),(-,-),(-,-),(-,-),(-,-),(-,-),(-,-),(-,-),(-,-),(-,-),(-,-),(-,-))	
OG0000347	(((Apla_4:415.717,Skow_11:415.717)_7:99.3839,(Lgig_8:396.377,Paus_10:396.377)_8:118.723)_7:125.66,((((Adig_7:160.724,(Ofav_10:107.964,Pdam_6:107.964)_7:52.7599)_7:180.071,(Epal_4:241.63,Nvec_10:241.63)_7:99.1641)_7:155.827,(Dgig_12:231.523,Rmue_14:231.523)_11:265.098)_7:73.3786,(((Chem_4:417.018,(Hech_4:19.1606,Hsym_4:19.1606)_4:397.857)_6:82.9821,Hmag_4:500)_6:38.8787,(Mvir_6:466.212,(Nnom_4:206.224,(Aaurb_4:45.3546,Aaurp_8:45.3546)_5:160.87)_5:259.987)_6:72.6668)_6:31.1213)_6:70.7612)_6	0.059	((-,-),(-,-),(-,-),(-,-),(-,-),(-,-),(-,-),(-,-),(-,-),(-,-),(-,-),(-,-),(-,-),(-,-),(-,-),(-,-),(-,-),(-,-))	
OG0000348	(((Apla_2:415.717,Skow_2:415.717)_3:99.3839,(Lgig_6:396.377,Paus_2:396.377)_3:118.723)_3:125.66,((((Adig_3:160.724,(Ofav_3:107.964,Pdam_2:107.964)_3:52.7599)_3:180.071,(Epal_2:241.63,Nvec_4:241.63)_3:99.1641)_3:155.827,(Dgig_3:231.523,Rmue_2:231.523)_3:265.098)_3:73.3786,(((Chem_8:417.018,(Hech_2:19.1606,Hsym_3:19.1606)_3:397.857)_3:82.9821,Hmag_4:500)_3:38.8787,(Mvir_2:466.212,(Nnom_3:206.224,(Aaurb_3:45.3546,Aaurp_7:45.3546)_4:160.87)_3:259.987)_3:72.6668)_3:31.1213)_3:70.7612)_3	0.149	((-,-),(-,-),(-,-),(-,-),(-,-),(-,-),(-,-),(-,-),(-,-),(-,-),(-,-),(-,-),(-,-),(-,-),(-,-),(-,-),(-,-),(-,-))	
OG0000349	(((Apla_8:415.717,Skow_7:415.717)_7:99.3839,(Lgig_5:396.377,Paus_9:396.377)_7:118.723)_7:125.66,((((Adig_10:160.724,(Ofav_6:107.964,Pdam_4:107.964)_6:52.7599)_7:180.071,(Epal_4:241.63,Nvec_12:241.63)_7:99.1641)_7:155.827,(Dgig_4:231.523,Rmue_3:231.523)_4:265.098)_7:73.3786,(((Chem_14:417.018,(Hech_6:19.1606,Hsym_3:19.1606)_5:397.857)_7:82.9821,Hmag_7:500)_7:38.8787,(Mvir_7:466.212,(Nnom_9:206.224,(Aaurb_13:45.3546,Aaurp_12:45.3546)_12:160.87)_10:259.987)_7:72.6668)_7:31.1213)_7:70.7612)_7	0.007	((0.468472,0.754228),(0.815583,0.834363),(0.596869,0.340553),(0.840106,0.773674),(0.079255,0.368667),(0.806952,0.139902),(0.871553,0.815583),(0.14493,0.0149245),(0.859654,0.162583),(0.846326,0.567641),(0.779014,0.668841),(0.0123502,0.597287),(0.0497089,0.00207874),(0.793476,0.774981),(0.693946,0.777265),(0.767292,0.0987168),(0.712367,0.218196),(0.246301,0.785782))	
OG0000350	(((Apla_4:415.717,Skow_4:415.717)_5:99.3839,(Lgig_8:396.377,Paus_5:396.377)_5:118.723)_5:125.66,((((Adig_7:160.724,(Ofav_9:107.964,Pdam_8:107.964)_8:52.7599)_8:180.071,(Epal_8:241.63,Nvec_6:241.63)_7:99.1641)_7:155.827,(Dgig_7:231.523,Rmue_5:231.523)_6:265.098)_6:73.3786,(((Chem_5:417.018,(Hech_4:19.1606,Hsym_4:19.1606)_4:397.857)_5:82.9821,Hmag_6:500)_5:38.8787,(Mvir_3:466.212,(Nnom_3:206.224,(Aaurb_4:45.3546,Aaurp_4:45.3546)_4:160.87)_4:259.987)_5:72.6668)_5:31.1213)_5:70.7612)_5	0.996	((-,-),(-,-),(-,-),(-,-),(-,-),(-,-),(-,-),(-,-),(-,-),(-,-),(-,-),(-,-),(-,-),(-,-),(-,-),(-,-),(-,-),(-,-))	
OG0000351	(((Apla_4:415.717,Skow_0:415.717)_3:99.3839,(Lgig_1:396.377,Paus_2:396.377)_2:118.723)_3:125.66,((((Adig_34:160.724,(Ofav_26:107.964,Pdam_26:107.964)_26:52.7599)_26:180.071,(Epal_35:241.63,Nvec_19:241.63)_22:99.1641)_20:155.827,(Dgig_10:231.523,Rmue_0:231.523)_7:265.098)_10:73.3786,(((Chem_33:417.018,(Hech_15:19.1606,Hsym_17:19.1606)_16:397.857)_12:82.9821,Hmag_0:500)_8:38.8787,(Mvir_4:466.212,(Nnom_2:206.224,(Aaurb_11:45.3546,Aaurp_5:45.3546)_7:160.87)_5:259.987)_7:72.6668)_8:31.1213)_8:70.7612)_6	0	((0.409926,0.0457323),(0.708476,0.357039),(0.522787,0.834822),(0.0176755,0.0791583),(0.0106259,0.876142),(0.916481,0.916481),(0.0396793,0.269661),(0.000680211,0.409743),(1.96906e-05,0.241158),(0.083366,1.13776e-05),(0.12522,0.685121),(2.08784e-06,0.176483),(0.331045,0.151982),(0.00458015,0.000346193),(0.711105,0.473412),(0.284553,0.360838),(0.0351746,0.0943447),(0.0004259,0.0214704))	
OG0000352	(((Apla_3:415.717,Skow_5:415.717)_5:99.3839,(Lgig_4:396.377,Paus_9:396.377)_5:118.723)_5:125.66,((((Adig_6:160.724,(Ofav_7:107.964,Pdam_7:107.964)_7:52.7599)_7:180.071,(Epal_15:241.63,Nvec_17:241.63)_12:99.1641)_8:155.827,(Dgig_9:231.523,Rmue_3:231.523)_6:265.098)_6:73.3786,(((Chem_2:417.018,(Hech_7:19.1606,Hsym_6:19.1606)_6:397.857)_5:82.9821,Hmag_2:500)_5:38.8787,(Mvir_5:466.212,(Nnom_5:206.224,(Aaurb_6:45.3546,Aaurp_5:45.3546)_5:160.87)_5:259.987)_5:72.6668)_5:31.1213)_5:70.7612)_5	0.048	((-,-),(-,-),(-,-),(-,-),(-,-),(-,-),(-,-),(-,-),(-,-),(-,-),(-,-),(-,-),(-,-),(-,-),(-,-),(-,-),(-,-),(-,-))	
OG0000353	(((Apla_0:415.717,Skow_1:415.717)_2:99.3839,(Lgig_3:396.377,Paus_3:396.377)_3:118.723)_3:125.66,((((Adig_6:160.724,(Ofav_3:107.964,Pdam_4:107.964)_4:52.7599)_5:180.071,(Epal_13:241.63,Nvec_0:241.63)_6:99.1641)_6:155.827,(Dgig_69:231.523,Rmue_7:231.523)_19:265.098)_8:73.3786,(((Chem_13:417.018,(Hech_21:19.1606,Hsym_11:19.1606)_15:397.857)_9:82.9821,Hmag_8:500)_8:38.8787,(Mvir_0:466.212,(Nnom_6:206.224,(Aaurb_29:45.3546,Aaurp_22:45.3546)_23:160.87)_12:259.987)_8:72.6668)_8:31.1213)_8:70.7612)_6	0.001	((0.168126,0.532271),(0.319727,0.731657),(0.86964,0.86964),(0.0176755,0.0791583),(0.320557,0.295108),(0.401461,0.756496),(0.602505,0.797732),(0.00102722,8.01698e-05),(0.273409,5.79418e-05),(2.82623e-23,2.13092e-05),(0.79551,0.685121),(0.12697,0.036339),(9.91437e-07,9.86964e-05),(0.283175,0.790291),(0.711105,0.793835),(0.000232365,0.0745827),(0.00841967,1.53162e-05),(0.000590002,0.601639))	
OG0000354	(((Apla_4:415.717,Skow_5:415.717)_4:99.3839,(Lgig_4:396.377,Paus_6:396.377)_4:118.723)_4:125.66,((((Adig_4:160.724,(Ofav_4:107.964,Pdam_4:107.964)_4:52.7599)_4:180.071,(Epal_6:241.63,Nvec_2:241.63)_4:99.1641)_4:155.827,(Dgig_4:231.523,Rmue_3:231.523)_4:265.098)_4:73.3786,(((Chem_4:417.018,(Hech_5:19.1606,Hsym_4:19.1606)_4:397.857)_4:82.9821,Hmag_7:500)_4:38.8787,(Mvir_4:466.212,(Nnom_5:206.224,(Aaurb_5:45.3546,Aaurp_7:45.3546)_6:160.87)_5:259.987)_4:72.6668)_4:31.1213)_4:70.7612)_4	0.884	((-,-),(-,-),(-,-),(-,-),(-,-),(-,-),(-,-),(-,-),(-,-),(-,-),(-,-),(-,-),(-,-),(-,-),(-,-),(-,-),(-,-),(-,-))	
OG0000355	(((Apla_2:415.717,Skow_22:415.717)_4:99.3839,(Lgig_2:396.377,Paus_4:396.377)_3:118.723)_3:125.66,((((Adig_0:160.724,(Ofav_1:107.964,Pdam_1:107.964)_1:52.7599)_1:180.071,(Epal_3:241.63,Nvec_1:241.63)_2:99.1641)_2:155.827,(Dgig_1:231.523,Rmue_0:231.523)_1:265.098)_2:73.3786,(((Chem_3:417.018,(Hech_4:19.1606,Hsym_3:19.1606)_3:397.857)_3:82.9821,Hmag_2:500)_3:38.8787,(Mvir_4:466.212,(Nnom_2:206.224,(Aaurb_2:45.3546,Aaurp_4:45.3546)_3:160.87)_3:259.987)_3:72.6668)_3:31.1213)_3:70.7612)_3	0.004	((0.331134,5.11999e-08),(0.141258,0.731657),(0.611165,0.398897),(0.739333,0.665128),(0.198191,0.551411),(0.597614,0.597614),(0.35586,0.658486),(0.201271,0.418286),(0.714727,0.438664),(0.678796,0.258344),(0.259225,0.586338),(0.620095,0.869843),(0.0299149,0.555876),(0.684378,0.87895),(0.602604,0.668478),(0.437395,0.829845),(0.479347,0.771964),(0.178406,0.068696))	
OG0000357	(((Apla_7:415.717,Skow_8:415.717)_6:99.3839,(Lgig_2:396.377,Paus_6:396.377)_5:118.723)_6:125.66,((((Adig_6:160.724,(Ofav_7:107.964,Pdam_6:107.964)_6:52.7599)_6:180.071,(Epal_7:241.63,Nvec_3:241.63)_6:99.1641)_6:155.827,(Dgig_5:231.523,Rmue_6:231.523)_6:265.098)_6:73.3786,(((Chem_6:417.018,(Hech_6:19.1606,Hsym_5:19.1606)_6:397.857)_6:82.9821,Hmag_8:500)_6:38.8787,(Mvir_6:466.212,(Nnom_5:206.224,(Aaurb_5:45.3546,Aaurp_6:45.3546)_5:160.87)_5:259.987)_6:72.6668)_6:31.1213)_6:70.7612)_6	0.876	((-,-),(-,-),(-,-),(-,-),(-,-),(-,-),(-,-),(-,-),(-,-),(-,-),(-,-),(-,-),(-,-),(-,-),(-,-),(-,-),(-,-),(-,-))	
OG0000358	(((Apla_3:415.717,Skow_3:415.717)_3:99.3839,(Lgig_3:396.377,Paus_13:396.377)_4:118.723)_3:125.66,((((Adig_15:160.724,(Ofav_26:107.964,Pdam_10:107.964)_15:52.7599)_14:180.071,(Epal_18:241.63,Nvec_10:241.63)_11:99.1641)_10:155.827,(Dgig_0:231.523,Rmue_0:231.523)_0:265.098)_3:73.3786,(((Chem_0:417.018,(Hech_0:19.1606,Hsym_0:19.1606)_0:397.857)_1:82.9821,Hmag_0:500)_2:38.8787,(Mvir_1:466.212,(Nnom_5:206.224,(Aaurb_10:45.3546,Aaurp_13:45.3546)_10:160.87)_6:259.987)_3:72.6668)_3:31.1213)_3:70.7612)_3	0	((0.619466,0.619466),(0.708476,0.164358),(0.887798,0.000326128),(0.739333,0.665128),(0.558551,0.3086),(4.26503e-06,0.00714894),(0.0582471,0.375731),(0.0104456,0.746395),(1.24609e-05,0.0179928),(0.5,0.5),(0.67013,0.586338),(0.367972,0.358696),(0.5,0.5),(0.206811,0.199029),(0.155075,0.668478),(0.283776,0.0353807),(0.62726,0.0130863),(0.762589,0.0126678))	
OG0000359	(((Apla_0:415.717,Skow_2:415.717)_1:99.3839,(Lgig_0:396.377,Paus_0:396.377)_0:118.723)_1:125.66,((((Adig_19:160.724,(Ofav_4:107.964,Pdam_1:107.964)_4:52.7599)_7:180.071,(Epal_15:241.63,Nvec_7:241.63)_8:99.1641)_7:155.827,(Dgig_9:231.523,Rmue_0:231.523)_4:265.098)_5:73.3786,(((Chem_20:417.018,(Hech_48:19.1606,Hsym_15:19.1606)_25:397.857)_10:82.9821,Hmag_0:500)_5:38.8787,(Mvir_0:466.212,(Nnom_0:206.224,(Aaurb_23:45.3546,Aaurp_39:45.3546)_25:160.87)_8:259.987)_5:72.6668)_5:31.1213)_5:70.7612)_4	0.001	((0.367066,0.139363),(0.59135,0.15584),(0.5,0.5),(0.00595882,0.13643),(1.65707e-07,0.0027748),(0.756496,0.00389363),(0.871553,0.293587),(0.00312602,0.701642),(0.0904979,0.63771),(0.0045468,0.00211607),(0.735283,0.631448),(0.00368395,5.20272e-05),(3.29726e-27,1.15458e-11),(0.000308922,0.00752796),(0.653423,0.733457),(0.00596791,0.0975203),(1.73826e-06,1.47965e-10),(0.254906,2.71383e-10))	
OG0000360	(((Apla_5:415.717,Skow_5:415.717)_5:99.3839,(Lgig_4:396.377,Paus_4:396.377)_5:118.723)_5:125.66,((((Adig_6:160.724,(Ofav_11:107.964,Pdam_8:107.964)_8:52.7599)_8:180.071,(Epal_8:241.63,Nvec_8:241.63)_7:99.1641)_7:155.827,(Dgig_5:231.523,Rmue_4:231.523)_5:265.098)_6:73.3786,(((Chem_8:417.018,(Hech_7:19.1606,Hsym_5:19.1606)_6:397.857)_6:82.9821,Hmag_8:500)_6:38.8787,(Mvir_6:466.212,(Nnom_8:206.224,(Aaurb_9:45.3546,Aaurp_12:45.3546)_10:160.87)_8:259.987)_6:72.6668)_6:31.1213)_6:70.7612)_6	0.375	((-,-),(-,-),(-,-),(-,-),(-,-),(-,-),(-,-),(-,-),(-,-),(-,-),(-,-),(-,-),(-,-),(-,-),(-,-),(-,-),(-,-),(-,-))	
OG0000361	(((Apla_10:415.717,Skow_7:415.717)_6:99.3839,(Lgig_3:396.377,Paus_8:396.377)_5:118.723)_5:125.66,((((Adig_10:160.724,(Ofav_2:107.964,Pdam_3:107.964)_3:52.7599)_4:180.071,(Epal_2:241.63,Nvec_2:241.63)_3:99.1641)_3:155.827,(Dgig_2:231.523,Rmue_2:231.523)_2:265.098)_3:73.3786,(((Chem_3:417.018,(Hech_3:19.1606,Hsym_2:19.1606)_3:397.857)_3:82.9821,Hmag_0:500)_3:38.8787,(Mvir_2:466.212,(Nnom_2:206.224,(Aaurb_4:45.3546,Aaurp_7:45.3546)_4:160.87)_3:259.987)_3:72.6668)_3:31.1213)_3:70.7612)_4	0.004	((0.0982804,0.432273),(0.224102,0.797087),(0.376889,0.106573),(0.223208,0.309319),(0.000186202,0.250834),(0.336069,0.71868),(0.231939,0.708476),(0.512883,0.512883),(0.767823,0.532664),(0.768345,0.768345),(0.67013,0.586338),(0.620095,0.869843),(0.555876,0.0841162),(0.684378,0.0635476),(0.602604,0.668478),(0.876517,0.829845),(0.479347,0.211362),(0.647407,0.00114967))	
OG0000362	(((Apla_14:415.717,Skow_10:415.717)_10:99.3839,(Lgig_11:396.377,Paus_15:396.377)_11:118.723)_10:125.66,((((Adig_5:160.724,(Ofav_16:107.964,Pdam_15:107.964)_13:52.7599)_9:180.071,(Epal_1:241.63,Nvec_4:241.63)_4:99.1641)_6:155.827,(Dgig_13:231.523,Rmue_4:231.523)_8:265.098)_7:73.3786,(((Chem_13:417.018,(Hech_24:19.1606,Hsym_19:19.1606)_20:397.857)_9:82.9821,Hmag_0:500)_7:38.8787,(Mvir_8:466.212,(Nnom_0:206.224,(Aaurb_0:45.3546,Aaurp_0:45.3546)_0:160.87)_0:259.987)_6:72.6668)_7:31.1213)_7:70.7612)_8	0	((0.146718,0.795801),(0.851432,0.416155),(0.801168,0.157328),(0.128444,0.467057),(0.0198045,0.00160435),(0.114036,0.19063),(0.073656,0.127422),(0.0295048,0.8503),(0.604732,0.515124),(0.0191824,0.0358086),(0.779014,0.668841),(0.12697,0.00104834),(0.000831614,0.381217),(0.122252,0.000957467),(0.693946,0.442401),(0.339827,0.000118656),(0.5,0.5),(0.5,0.5))	
OG0000363	(((Apla_7:415.717,Skow_16:415.717)_8:99.3839,(Lgig_8:396.377,Paus_11:396.377)_8:118.723)_7:125.66,((((Adig_4:160.724,(Ofav_6:107.964,Pdam_4:107.964)_5:52.7599)_5:180.071,(Epal_6:241.63,Nvec_5:241.63)_5:99.1641)_5:155.827,(Dgig_6:231.523,Rmue_3:231.523)_4:265.098)_4:73.3786,(((Chem_1:417.018,(Hech_2:19.1606,Hsym_2:19.1606)_2:397.857)_3:82.9821,Hmag_10:500)_4:38.8787,(Mvir_1:466.212,(Nnom_1:206.224,(Aaurb_2:45.3546,Aaurp_0:45.3546)_1:160.87)_1:259.987)_3:72.6668)_4:31.1213)_4:70.7612)_5	0.042	((-,-),(-,-),(-,-),(-,-),(-,-),(-,-),(-,-),(-,-),(-,-),(-,-),(-,-),(-,-),(-,-),(-,-),(-,-),(-,-),(-,-),(-,-))	
OG0000364	(((Apla_0:415.717,Skow_0:415.717)_1:99.3839,(Lgig_6:396.377,Paus_0:396.377)_2:118.723)_2:125.66,((((Adig_4:160.724,(Ofav_0:107.964,Pdam_0:107.964)_0:52.7599)_2:180.071,(Epal_2:241.63,Nvec_3:241.63)_3:99.1641)_3:155.827,(Dgig_4:231.523,Rmue_7:231.523)_5:265.098)_5:73.3786,(((Chem_9:417.018,(Hech_47:19.1606,Hsym_47:19.1606)_46:397.857)_10:82.9821,Hmag_2:500)_6:38.8787,(Mvir_5:466.212,(Nnom_8:206.224,(Aaurb_8:45.3546,Aaurp_21:45.3546)_12:160.87)_9:259.987)_6:72.6668)_6:31.1213)_5:70.7612)_4	0.001	((0.367066,0.367066),(0.238548,0.679583),(0.0106522,0.160699),(0.0468892,0.13643),(0.0471038,0.00190247),(0.5,0.5),(0.449888,0.708476),(0.512883,0.821954),(0.172122,0.875864),(0.613127,0.147711),(0.735283,0.0796272),(0.931715,1.52607e-13),(0.352383,0.352383),(0.00188327,0.128505),(0.674809,0.757421),(0.914821,0.0775072),(0.696542,0.070347),(0.0009787,3.84041e-08))	
OG0000366	(((Apla_0:415.717,Skow_5:415.717)_1:99.3839,(Lgig_0:396.377,Paus_0:396.377)_0:118.723)_1:125.66,((((Adig_0:160.724,(Ofav_1:107.964,Pdam_0:107.964)_1:52.7599)_1:180.071,(Epal_0:241.63,Nvec_1:241.63)_1:99.1641)_1:155.827,(Dgig_0:231.523,Rmue_0:231.523)_0:265.098)_1:73.3786,(((Chem_1:417.018,(Hech_41:19.1606,Hsym_29:19.1606)_32:397.857)_4:82.9821,Hmag_0:500)_3:38.8787,(Mvir_29:466.212,(Nnom_2:206.224,(Aaurb_0:45.3546,Aaurp_1:45.3546)_1:160.87)_2:259.987)_4:72.6668)_3:31.1213)_2:70.7612)_2	0	((0.367066,0.00406879),(0.59135,0.15584),(0.5,0.5),(0.281702,0.621449),(0.198191,0.551411),(0.597614,0.143774),(0.648678,0.59135),(0.265829,0.684246),(0.632344,0.282922),(0.5,0.5),(0.188732,0.032136),(0.134635,5.60023e-13),(2.92059e-08,0.0117545),(0.119546,0.0635476),(0.602604,0.106297),(1.81142e-10,0.226977),(0.752975,0.331222),(0.066918,0.544965))	
OG0000367	(((Apla_7:415.717,Skow_12:415.717)_7:99.3839,(Lgig_9:396.377,Paus_9:396.377)_8:118.723)_7:125.66,((((Adig_8:160.724,(Ofav_3:107.964,Pdam_4:107.964)_4:52.7599)_5:180.071,(Epal_4:241.63,Nvec_11:241.63)_6:99.1641)_5:155.827,(Dgig_10:231.523,Rmue_1:231.523)_4:265.098)_4:73.3786,(((Chem_0:417.018,(Hech_0:19.1606,Hsym_0:19.1606)_0:397.857)_1:82.9821,Hmag_0:500)_2:38.8787,(Mvir_3:466.212,(Nnom_10:206.224,(Aaurb_6:45.3546,Aaurp_15:45.3546)_9:160.87)_8:259.987)_4:72.6668)_4:31.1213)_4:70.7612)_5	0	((0.754228,0.0532198),(0.815583,0.331737),(0.489582,0.489582),(0.0674754,0.358319),(0.0415669,0.295108),(0.401461,0.756496),(0.843282,0.224102),(0.306162,0.00976428),(0.263692,0.858783),(0.000855254,0.0269078),(0.706068,0.609964),(0.367972,0.358696),(0.5,0.5),(0.206811,0.199029),(0.00508648,0.704281),(0.893887,0.0152441),(0.222451,0.433099),(0.00385601,8.2292e-06))	
OG0000368	(((Apla_5:415.717,Skow_6:415.717)_5:99.3839,(Lgig_5:396.377,Paus_6:396.377)_5:118.723)_5:125.66,((((Adig_7:160.724,(Ofav_5:107.964,Pdam_5:107.964)_5:52.7599)_5:180.071,(Epal_6:241.63,Nvec_9:241.63)_6:99.1641)_5:155.827,(Dgig_4:231.523,Rmue_2:231.523)_4:265.098)_5:73.3786,(((Chem_5:417.018,(Hech_6:19.1606,Hsym_5:19.1606)_5:397.857)_5:82.9821,Hmag_7:500)_5:38.8787,(Mvir_7:466.212,(Nnom_5:206.224,(Aaurb_6:45.3546,Aaurp_6:45.3546)_6:160.87)_5:259.987)_5:72.6668)_5:31.1213)_5:70.7612)_5	0.968	((-,-),(-,-),(-,-),(-,-),(-,-),(-,-),(-,-),(-,-),(-,-),(-,-),(-,-),(-,-),(-,-),(-,-),(-,-),(-,-),(-,-),(-,-))	
OG0000370	(((Apla_4:415.717,Skow_6:415.717)_5:99.3839,(Lgig_7:396.377,Paus_5:396.377)_5:118.723)_5:125.66,((((Adig_4:160.724,(Ofav_3:107.964,Pdam_3:107.964)_3:52.7599)_3:180.071,(Epal_3:241.63,Nvec_7:241.63)_4:99.1641)_4:155.827,(Dgig_3:231.523,Rmue_2:231.523)_3:265.098)_4:73.3786,(((Chem_4:417.018,(Hech_4:19.1606,Hsym_4:19.1606)_4:397.857)_5:82.9821,Hmag_5:500)_5:38.8787,(Mvir_7:466.212,(Nnom_7:206.224,(Aaurb_7:45.3546,Aaurp_5:45.3546)_6:160.87)_6:259.987)_5:72.6668)_5:31.1213)_5:70.7612)_5	0.945	((-,-),(-,-),(-,-),(-,-),(-,-),(-,-),(-,-),(-,-),(-,-),(-,-),(-,-),(-,-),(-,-),(-,-),(-,-),(-,-),(-,-),(-,-))	
OG0000371	(((Apla_6:415.717,Skow_7:415.717)_6:99.3839,(Lgig_7:396.377,Paus_6:396.377)_6:118.723)_6:125.66,((((Adig_9:160.724,(Ofav_12:107.964,Pdam_8:107.964)_9:52.7599)_9:180.071,(Epal_9:241.63,Nvec_7:241.63)_7:99.1641)_7:155.827,(Dgig_4:231.523,Rmue_5:231.523)_5:265.098)_5:73.3786,(((Chem_2:417.018,(Hech_5:19.1606,Hsym_4:19.1606)_4:397.857)_4:82.9821,Hmag_3:500)_4:38.8787,(Mvir_3:466.212,(Nnom_3:206.224,(Aaurb_3:45.3546,Aaurp_1:45.3546)_3:160.87)_3:259.987)_4:72.6668)_4:31.1213)_5:70.7612)_5	0.374	((-,-),(-,-),(-,-),(-,-),(-,-),(-,-),(-,-),(-,-),(-,-),(-,-),(-,-),(-,-),(-,-),(-,-),(-,-),(-,-),(-,-),(-,-))	
OG0000372	(((Apla_0:415.717,Skow_0:415.717)_1:99.3839,(Lgig_2:396.377,Paus_1:396.377)_2:118.723)_2:125.66,((((Adig_19:160.724,(Ofav_28:107.964,Pdam_10:107.964)_16:52.7599)_16:180.071,(Epal_14:241.63,Nvec_6:241.63)_10:99.1641)_10:155.827,(Dgig_8:231.523,Rmue_2:231.523)_5:265.098)_6:73.3786,(((Chem_14:417.018,(Hech_15:19.1606,Hsym_9:19.1606)_11:397.857)_8:82.9821,Hmag_9:500)_6:38.8787,(Mvir_0:466.212,(Nnom_1:206.224,(Aaurb_0:45.3546,Aaurp_0:45.3546)_0:160.87)_1:259.987)_3:72.6668)_5:31.1213)_5:70.7612)_4	0	((0.367066,0.367066),(0.238548,0.679583),(0.834822,0.522787),(0.0468892,0.13643),(0.163435,0.834749),(1.06875e-06,0.00220112),(0.00530335,0.851432),(0.0984855,0.0635633),(0.0120423,0.66999),(0.0810018,0.0444574),(0.1739,0.631448),(0.030421,0.201381),(9.88148e-05,0.0102831),(0.0991085,0.182828),(0.0964868,0.026824),(0.0563405,0.167344),(0.664538,0.198191),(0.5,0.5))	
OG0000373	(((Apla_3:415.717,Skow_16:415.717)_8:99.3839,(Lgig_15:396.377,Paus_12:396.377)_10:118.723)_8:125.66,((((Adig_3:160.724,(Ofav_17:107.964,Pdam_13:107.964)_12:52.7599)_9:180.071,(Epal_13:241.63,Nvec_9:241.63)_9:99.1641)_8:155.827,(Dgig_5:231.523,Rmue_4:231.523)_5:265.098)_6:73.3786,(((Chem_0:417.018,(Hech_0:19.1606,Hsym_0:19.1606)_0:397.857)_1:82.9821,Hmag_0:500)_2:38.8787,(Mvir_5:466.212,(Nnom_5:206.224,(Aaurb_6:45.3546,Aaurp_6:45.3546)_6:160.87)_5:259.987)_4:72.6668)_4:31.1213)_5:70.7612)_6	0	((0.0476373,0.00704569),(0.829945,0.119545),(0.0995441,0.429837),(0.0874413,0.400101),(0.000462633,0.0137992),(0.0068402,0.436724),(0.460003,0.323651),(0.0817702,0.90509),(0.115702,0.66999),(0.865335,0.613127),(0.1739,0.200577),(0.367972,0.358696),(0.5,0.5),(0.206811,0.199029),(0.00508648,0.704281),(0.356457,0.374611),(0.855698,0.320557),(0.695868,0.695868))	
OG0000374	(((Apla_20:415.717,Skow_16:415.717)_11:99.3839,(Lgig_6:396.377,Paus_13:396.377)_8:118.723)_8:125.66,((((Adig_5:160.724,(Ofav_2:107.964,Pdam_1:107.964)_2:52.7599)_2:180.071,(Epal_1:241.63,Nvec_2:241.63)_2:99.1641)_2:155.827,(Dgig_1:231.523,Rmue_2:231.523)_2:265.098)_2:73.3786,(((Chem_1:417.018,(Hech_2:19.1606,Hsym_2:19.1606)_2:397.857)_2:82.9821,Hmag_2:500)_2:38.8787,(Mvir_2:466.212,(Nnom_1:206.224,(Aaurb_1:45.3546,Aaurp_5:45.3546)_2:160.87)_2:259.987)_2:72.6668)_2:31.1213)_2:70.7612)_4	0.005	((0.00858347,0.0900252),(0.042437,0.847228),(0.621757,0.0647802),(0.00208985,0.0165966),(0.00487691,0.595034),(0.667649,0.252479),(0.73476,0.658486),(0.418286,0.773975),(0.714727,0.78642),(0.409174,0.768345),(0.62558,0.560325),(0.533239,0.835098),(0.538364,0.538364),(0.637543,0.562754),(0.572397,0.624211),(0.851773,0.783443),(0.384579,0.718951),(0.126032,0.000181358))	
OG0000375	(((Apla_5:415.717,Skow_5:415.717)_5:99.3839,(Lgig_2:396.377,Paus_1:396.377)_3:118.723)_5:125.66,((((Adig_4:160.724,(Ofav_6:107.964,Pdam_6:107.964)_6:52.7599)_6:180.071,(Epal_7:241.63,Nvec_8:241.63)_7:99.1641)_6:155.827,(Dgig_6:231.523,Rmue_6:231.523)_6:265.098)_6:73.3786,(((Chem_5:417.018,(Hech_8:19.1606,Hsym_12:19.1606)_9:397.857)_6:82.9821,Hmag_5:500)_6:38.8787,(Mvir_6:466.212,(Nnom_8:206.224,(Aaurb_6:45.3546,Aaurp_9:45.3546)_7:160.87)_7:259.987)_6:72.6668)_6:31.1213)_6:70.7612)_6	0.077	((-,-),(-,-),(-,-),(-,-),(-,-),(-,-),(-,-),(-,-),(-,-),(-,-),(-,-),(-,-),(-,-),(-,-),(-,-),(-,-),(-,-),(-,-))	
OG0000376	(((Apla_3:415.717,Skow_5:415.717)_4:99.3839,(Lgig_4:396.377,Paus_4:396.377)_4:118.723)_4:125.66,((((Adig_5:160.724,(Ofav_5:107.964,Pdam_4:107.964)_5:52.7599)_5:180.071,(Epal_5:241.63,Nvec_5:241.63)_5:99.1641)_5:155.827,(Dgig_4:231.523,Rmue_4:231.523)_4:265.098)_4:73.3786,(((Chem_4:417.018,(Hech_5:19.1606,Hsym_4:19.1606)_4:397.857)_4:82.9821,Hmag_4:500)_4:38.8787,(Mvir_4:466.212,(Nnom_4:206.224,(Aaurb_4:45.3546,Aaurp_6:45.3546)_5:160.87)_4:259.987)_4:72.6668)_4:31.1213)_4:70.7612)_4	0.978	((-,-),(-,-),(-,-),(-,-),(-,-),(-,-),(-,-),(-,-),(-,-),(-,-),(-,-),(-,-),(-,-),(-,-),(-,-),(-,-),(-,-),(-,-))	
OG0000377	(((Apla_1:415.717,Skow_0:415.717)_2:99.3839,(Lgig_2:396.377,Paus_4:396.377)_3:118.723)_3:125.66,((((Adig_35:160.724,(Ofav_24:107.964,Pdam_10:107.964)_19:52.7599)_20:180.071,(Epal_47:241.63,Nvec_1:241.63)_15:99.1641)_14:155.827,(Dgig_1:231.523,Rmue_6:231.523)_4:265.098)_6:73.3786,(((Chem_10:417.018,(Hech_0:19.1606,Hsym_1:19.1606)_1:397.857)_6:82.9821,Hmag_35:500)_6:38.8787,(Mvir_0:466.212,(Nnom_0:206.224,(Aaurb_0:45.3546,Aaurp_0:45.3546)_0:160.87)_0:259.987)_2:72.6668)_5:31.1213)_5:70.7612)_4	0.001	((0.532271,0.168126),(0.319727,0.731657),(0.611165,0.398897),(0.436267,0.13643),(3.08035e-06,0.602168),(0.0259199,2.43852e-05),(0.0152699,0.454964),(3.30334e-14,3.59686e-09),(3.78337e-05,0.328239),(0.0269078,0.110845),(0.1739,0.631448),(0.0990498,0.0120517),(0.0295464,0.519764),(0.774273,1.37213e-10),(0.0964868,0.00251566),(0.187109,0.0454266),(0.5,0.5),(0.5,0.5))	
OG0000378	(((Apla_1:415.717,Skow_3:415.717)_3:99.3839,(Lgig_0:396.377,Paus_3:396.377)_3:118.723)_3:125.66,((((Adig_2:160.724,(Ofav_4:107.964,Pdam_0:107.964)_3:52.7599)_3:180.071,(Epal_9:241.63,Nvec_3:241.63)_4:99.1641)_4:155.827,(Dgig_7:231.523,Rmue_6:231.523)_6:265.098)_4:73.3786,(((Chem_4:417.018,(Hech_2:19.1606,Hsym_2:19.1606)_2:397.857)_4:82.9821,Hmag_10:500)_4:38.8787,(Mvir_1:466.212,(Nnom_0:206.224,(Aaurb_19:45.3546,Aaurp_30:45.3546)_20:160.87)_6:259.987)_4:72.6668)_4:31.1213)_4:70.7612)_4	0	((0.258922,0.619466),(0.708476,0.731657),(0.0418755,0.86964),(0.436267,0.700646),(0.423906,0.632175),(0.151131,0.00158385),(0.516265,0.746232),(0.00519158,0.576005),(0.803375,0.130375),(0.448359,0.878706),(0.706068,0.609964),(0.671426,0.320927),(0.538364,0.538364),(0.721282,0.010369),(0.629474,0.704281),(0.153242,0.126965),(3.33023e-05,2.84191e-09),(0.573654,1.5001e-07))	
OG0000379	(((Apla_4:415.717,Skow_4:415.717)_4:99.3839,(Lgig_4:396.377,Paus_7:396.377)_4:118.723)_4:125.66,((((Adig_7:160.724,(Ofav_4:107.964,Pdam_3:107.964)_4:52.7599)_4:180.071,(Epal_4:241.63,Nvec_4:241.63)_4:99.1641)_4:155.827,(Dgig_4:231.523,Rmue_4:231.523)_4:265.098)_4:73.3786,(((Chem_4:417.018,(Hech_4:19.1606,Hsym_5:19.1606)_4:397.857)_4:82.9821,Hmag_6:500)_4:38.8787,(Mvir_6:466.212,(Nnom_4:206.224,(Aaurb_4:45.3546,Aaurp_6:45.3546)_5:160.87)_4:259.987)_4:72.6668)_4:31.1213)_4:70.7612)_4	0.819	((-,-),(-,-),(-,-),(-,-),(-,-),(-,-),(-,-),(-,-),(-,-),(-,-),(-,-),(-,-),(-,-),(-,-),(-,-),(-,-),(-,-),(-,-))	
OG0000380	(((Apla_6:415.717,Skow_3:415.717)_4:99.3839,(Lgig_1:396.377,Paus_7:396.377)_4:118.723)_4:125.66,((((Adig_0:160.724,(Ofav_1:107.964,Pdam_0:107.964)_1:52.7599)_1:180.071,(Epal_0:241.63,Nvec_0:241.63)_0:99.1641)_1:155.827,(Dgig_0:231.523,Rmue_0:231.523)_0:265.098)_2:73.3786,(((Chem_11:417.018,(Hech_2:19.1606,Hsym_0:19.1606)_2:397.857)_5:82.9821,Hmag_21:500)_5:38.8787,(Mvir_0:466.212,(Nnom_0:206.224,(Aaurb_21:45.3546,Aaurp_23:45.3546)_20:160.87)_6:259.987)_4:72.6668)_4:31.1213)_4:70.7612)_4	0	((0.209546,0.88949),(0.746232,0.769286),(0.126431,0.0753653),(0.776713,0.700646),(0.198191,0.551411),(0.597614,0.143774),(0.648678,0.134723),(0.5,0.5),(0.324675,0.047214),(0.5,0.5),(0.0179552,0.609964),(0.0126873,0.170458),(0.538364,0.000229381),(0.750653,5.40286e-06),(0.077665,0.704281),(0.0180781,0.126965),(3.33023e-05,2.84191e-09),(0.357284,0.0556693))	
OG0000381	(((Apla_9:415.717,Skow_10:415.717)_8:99.3839,(Lgig_7:396.377,Paus_7:396.377)_7:118.723)_7:125.66,((((Adig_13:160.724,(Ofav_7:107.964,Pdam_4:107.964)_7:52.7599)_8:180.071,(Epal_4:241.63,Nvec_13:241.63)_7:99.1641)_7:155.827,(Dgig_6:231.523,Rmue_6:231.523)_6:265.098)_6:73.3786,(((Chem_3:417.018,(Hech_6:19.1606,Hsym_4:19.1606)_5:397.857)_6:82.9821,Hmag_6:500)_6:38.8787,(Mvir_5:466.212,(Nnom_4:206.224,(Aaurb_6:45.3546,Aaurp_10:45.3546)_7:160.87)_6:259.987)_6:72.6668)_6:31.1213)_6:70.7612)_6	0.004	((0.498909,0.385828),(0.293587,0.834363),(0.748804,0.748804),(0.308911,0.753726),(0.00674463,0.399362),(0.824129,0.0178941),(0.428193,0.815583),(0.14493,0.00771649),(0.356651,0.887886),(0.878706,0.878706),(0.759226,0.651008),(0.221511,0.908867),(0.0497089,0.133251),(0.774273,0.755763),(0.674809,0.757421),(0.914821,0.886417),(0.270317,0.363867),(0.336793,0.00520037))	
OG0000382	(((Apla_5:415.717,Skow_9:415.717)_5:99.3839,(Lgig_6:396.377,Paus_6:396.377)_5:118.723)_5:125.66,((((Adig_4:160.724,(Ofav_5:107.964,Pdam_5:107.964)_5:52.7599)_5:180.071,(Epal_4:241.63,Nvec_6:241.63)_5:99.1641)_5:155.827,(Dgig_1:231.523,Rmue_1:231.523)_1:265.098)_4:73.3786,(((Chem_2:417.018,(Hech_7:19.1606,Hsym_4:19.1606)_5:397.857)_4:82.9821,Hmag_4:500)_4:38.8787,(Mvir_6:466.212,(Nnom_1:206.224,(Aaurb_3:45.3546,Aaurp_3:45.3546)_3:160.87)_3:259.987)_4:72.6668)_4:31.1213)_4:70.7612)_4	0.314	((-,-),(-,-),(-,-),(-,-),(-,-),(-,-),(-,-),(-,-),(-,-),(-,-),(-,-),(-,-),(-,-),(-,-),(-,-),(-,-),(-,-),(-,-))	
OG0000383	(((Apla_7:415.717,Skow_14:415.717)_6:99.3839,(Lgig_3:396.377,Paus_6:396.377)_5:118.723)_5:125.66,((((Adig_3:160.724,(Ofav_9:107.964,Pdam_6:107.964)_6:52.7599)_5:180.071,(Epal_6:241.63,Nvec_6:241.63)_5:99.1641)_5:155.827,(Dgig_3:231.523,Rmue_2:231.523)_3:265.098)_5:73.3786,(((Chem_5:417.018,(Hech_4:19.1606,Hsym_4:19.1606)_4:397.857)_5:82.9821,Hmag_5:500)_5:38.8787,(Mvir_4:466.212,(Nnom_6:206.224,(Aaurb_6:45.3546,Aaurp_4:45.3546)_5:160.87)_5:259.987)_5:72.6668)_5:31.1213)_5:70.7612)_5	0.366	((-,-),(-,-),(-,-),(-,-),(-,-),(-,-),(-,-),(-,-),(-,-),(-,-),(-,-),(-,-),(-,-),(-,-),(-,-),(-,-),(-,-),(-,-))	
OG0000384	(((Apla_1:415.717,Skow_4:415.717)_3:99.3839,(Lgig_1:396.377,Paus_1:396.377)_2:118.723)_3:125.66,((((Adig_5:160.724,(Ofav_8:107.964,Pdam_4:107.964)_6:52.7599)_6:180.071,(Epal_4:241.63,Nvec_3:241.63)_5:99.1641)_6:155.827,(Dgig_26:231.523,Rmue_21:231.523)_19:265.098)_10:73.3786,(((Chem_14:417.018,(Hech_20:19.1606,Hsym_20:19.1606)_20:397.857)_13:82.9821,Hmag_21:500)_12:38.8787,(Mvir_12:466.212,(Nnom_11:206.224,(Aaurb_13:45.3546,Aaurp_19:45.3546)_15:160.87)_13:259.987)_11:72.6668)_11:31.1213)_10:70.7612)_8	0	((0.258922,0.409926),(0.708476,0.357039),(0.522787,0.522787),(0.000570342,0.11857),(0.579828,0.714548),(0.0704973,0.139902),(0.85946,0.478393),(0.620853,0.262566),(0.0240467,0.00176209),(0.0285454,0.457063),(0.821152,0.15366),(0.600332,0.041147),(0.740359,0.740359),(0.375485,0.0204151),(0.199575,0.829798),(0.588076,0.352436),(0.456265,0.279001),(0.149848,0.00514147))	
OG0000385	(((Apla_3:415.717,Skow_8:415.717)_7:99.3839,(Lgig_12:396.377,Paus_9:396.377)_8:118.723)_7:125.66,((((Adig_10:160.724,(Ofav_11:107.964,Pdam_6:107.964)_9:52.7599)_9:180.071,(Epal_11:241.63,Nvec_12:241.63)_10:99.1641)_9:155.827,(Dgig_5:231.523,Rmue_8:231.523)_7:265.098)_7:73.3786,(((Chem_7:417.018,(Hech_7:19.1606,Hsym_7:19.1606)_7:397.857)_7:82.9821,Hmag_5:500)_7:38.8787,(Mvir_4:466.212,(Nnom_6:206.224,(Aaurb_6:45.3546,Aaurp_7:45.3546)_6:160.87)_6:259.987)_7:72.6668)_7:31.1213)_7:70.7612)_7	0.528	((-,-),(-,-),(-,-),(-,-),(-,-),(-,-),(-,-),(-,-),(-,-),(-,-),(-,-),(-,-),(-,-),(-,-),(-,-),(-,-),(-,-),(-,-))	
OG0000386	(((Apla_5:415.717,Skow_4:415.717)_4:99.3839,(Lgig_4:396.377,Paus_5:396.377)_4:118.723)_4:125.66,((((Adig_5:160.724,(Ofav_7:107.964,Pdam_4:107.964)_5:52.7599)_5:180.071,(Epal_4:241.63,Nvec_4:241.63)_4:99.1641)_4:155.827,(Dgig_5:231.523,Rmue_5:231.523)_5:265.098)_4:73.3786,(((Chem_4:417.018,(Hech_4:19.1606,Hsym_4:19.1606)_4:397.857)_4:82.9821,Hmag_4:500)_4:38.8787,(Mvir_4:466.212,(Nnom_3:206.224,(Aaurb_5:45.3546,Aaurp_5:45.3546)_5:160.87)_4:259.987)_4:72.6668)_4:31.1213)_4:70.7612)_4	0.998	((-,-),(-,-),(-,-),(-,-),(-,-),(-,-),(-,-),(-,-),(-,-),(-,-),(-,-),(-,-),(-,-),(-,-),(-,-),(-,-),(-,-),(-,-))	
OG0000387	(((Apla_26:415.717,Skow_10:415.717)_8:99.3839,(Lgig_4:396.377,Paus_3:396.377)_4:118.723)_4:125.66,((((Adig_0:160.724,(Ofav_0:107.964,Pdam_0:107.964)_0:52.7599)_0:180.071,(Epal_0:241.63,Nvec_0:241.63)_0:99.1641)_0:155.827,(Dgig_11:231.523,Rmue_0:231.523)_2:265.098)_1:73.3786,(((Chem_0:417.018,(Hech_0:19.1606,Hsym_0:19.1606)_0:397.857)_0:82.9821,Hmag_1:500)_1:38.8787,(Mvir_0:466.212,(Nnom_0:206.224,(Aaurb_0:45.3546,Aaurp_0:45.3546)_0:160.87)_0:259.987)_0:72.6668)_1:31.1213)_1:70.7612)_2	0.002	((1.68339e-06,0.385828),(0.00100706,0.769286),(0.664418,0.887798),(0.0315033,0.182496),(0.5,0.5),(0.5,0.5),(0.5,0.5),(0.5,0.5),(0.193439,0.105209),(1.55516e-06,0.0372995),(0.569949,0.531649),(0.5,0.5),(0.5,0.5),(0.114682,0.788086),(0.538379,0.102355),(0.5,0.5),(0.5,0.5),(0.5,0.5))	
OG0000388	(((Apla_4:415.717,Skow_3:415.717)_4:99.3839,(Lgig_4:396.377,Paus_2:396.377)_4:118.723)_4:125.66,((((Adig_5:160.724,(Ofav_4:107.964,Pdam_4:107.964)_4:52.7599)_4:180.071,(Epal_5:241.63,Nvec_7:241.63)_5:99.1641)_5:155.827,(Dgig_5:231.523,Rmue_4:231.523)_5:265.098)_5:73.3786,(((Chem_7:417.018,(Hech_10:19.1606,Hsym_7:19.1606)_8:397.857)_5:82.9821,Hmag_7:500)_5:38.8787,(Mvir_4:466.212,(Nnom_6:206.224,(Aaurb_7:45.3546,Aaurp_9:45.3546)_7:160.87)_6:259.987)_5:72.6668)_5:31.1213)_5:70.7612)_5	0.471	((-,-),(-,-),(-,-),(-,-),(-,-),(-,-),(-,-),(-,-),(-,-),(-,-),(-,-),(-,-),(-,-),(-,-),(-,-),(-,-),(-,-),(-,-))	
OG0000389	(((Apla_3:415.717,Skow_4:415.717)_4:99.3839,(Lgig_3:396.377,Paus_3:396.377)_4:118.723)_4:125.66,((((Adig_7:160.724,(Ofav_11:107.964,Pdam_9:107.964)_9:52.7599)_9:180.071,(Epal_10:241.63,Nvec_11:241.63)_9:99.1641)_8:155.827,(Dgig_17:231.523,Rmue_7:231.523)_10:265.098)_7:73.3786,(((Chem_3:417.018,(Hech_6:19.1606,Hsym_5:19.1606)_5:397.857)_5:82.9821,Hmag_4:500)_5:38.8787,(Mvir_6:466.212,(Nnom_5:206.224,(Aaurb_6:45.3546,Aaurp_9:45.3546)_7:160.87)_6:259.987)_5:72.6668)_5:31.1213)_5:70.7612)_5	0.057	((-,-),(-,-),(-,-),(-,-),(-,-),(-,-),(-,-),(-,-),(-,-),(-,-),(-,-),(-,-),(-,-),(-,-),(-,-),(-,-),(-,-),(-,-))	
OG0000390	(((Apla_6:415.717,Skow_4:415.717)_6:99.3839,(Lgig_4:396.377,Paus_14:396.377)_7:118.723)_7:125.66,((((Adig_6:160.724,(Ofav_7:107.964,Pdam_5:107.964)_6:52.7599)_6:180.071,(Epal_7:241.63,Nvec_8:241.63)_7:99.1641)_7:155.827,(Dgig_8:231.523,Rmue_4:231.523)_6:265.098)_7:73.3786,(((Chem_11:417.018,(Hech_6:19.1606,Hsym_8:19.1606)_7:397.857)_7:82.9821,Hmag_1:500)_7:38.8787,(Mvir_9:466.212,(Nnom_12:206.224,(Aaurb_14:45.3546,Aaurp_13:45.3546)_13:160.87)_11:259.987)_8:72.6668)_7:31.1213)_7:70.7612)_7	0.039	((-,-),(-,-),(-,-),(-,-),(-,-),(-,-),(-,-),(-,-),(-,-),(-,-),(-,-),(-,-),(-,-),(-,-),(-,-),(-,-),(-,-),(-,-))	
OG0000391	(((Apla_2:415.717,Skow_7:415.717)_6:99.3839,(Lgig_19:396.377,Paus_3:396.377)_7:118.723)_7:125.66,((((Adig_1:160.724,(Ofav_0:107.964,Pdam_0:107.964)_0:52.7599)_1:180.071,(Epal_1:241.63,Nvec_2:241.63)_2:99.1641)_2:155.827,(Dgig_0:231.523,Rmue_77:231.523)_15:265.098)_7:73.3786,(((Chem_5:417.018,(Hech_0:19.1606,Hsym_2:19.1606)_2:397.857)_6:82.9821,Hmag_23:500)_7:38.8787,(Mvir_19:466.212,(Nnom_0:206.224,(Aaurb_3:45.3546,Aaurp_2:45.3546)_3:160.87)_3:259.987)_7:72.6668)_7:31.1213)_7:70.7612)_7	0.001	((0.0636321,0.432273),(0.513513,0.834363),(0.000132724,0.118228),(0.840106,0.773674),(0.635701,0.0764197),(0.5,0.5),(0.35586,0.658486),(0.418286,0.773975),(0.000742573,0.00129468),(5.22982e-11,2.60354e-32),(0.779014,0.668841),(0.910701,0.0584896),(0.000229381,0.538364),(0.471818,2.23703e-05),(0.693946,0.777265),(0.000329516,0.0337852),(0.00978762,0.771964),(0.617858,0.178406))	
OG0000392	(((Apla_7:415.717,Skow_5:415.717)_7:99.3839,(Lgig_7:396.377,Paus_16:396.377)_8:118.723)_7:125.66,((((Adig_2:160.724,(Ofav_6:107.964,Pdam_4:107.964)_4:52.7599)_4:180.071,(Epal_7:241.63,Nvec_3:241.63)_5:99.1641)_5:155.827,(Dgig_5:231.523,Rmue_10:231.523)_7:265.098)_6:73.3786,(((Chem_8:417.018,(Hech_5:19.1606,Hsym_6:19.1606)_6:397.857)_6:82.9821,Hmag_3:500)_6:38.8787,(Mvir_6:466.212,(Nnom_7:206.224,(Aaurb_7:45.3546,Aaurp_7:45.3546)_7:160.87)_7:259.987)_6:72.6668)_6:31.1213)_6:70.7612)_6	0.237	((-,-),(-,-),(-,-),(-,-),(-,-),(-,-),(-,-),(-,-),(-,-),(-,-),(-,-),(-,-),(-,-),(-,-),(-,-),(-,-),(-,-),(-,-))	
OG0000393	(((Apla_4:415.717,Skow_15:415.717)_6:99.3839,(Lgig_5:396.377,Paus_7:396.377)_5:118.723)_5:125.66,((((Adig_1:160.724,(Ofav_2:107.964,Pdam_2:107.964)_2:52.7599)_2:180.071,(Epal_2:241.63,Nvec_3:241.63)_3:99.1641)_3:155.827,(Dgig_4:231.523,Rmue_5:231.523)_4:265.098)_4:73.3786,(((Chem_1:417.018,(Hech_1:19.1606,Hsym_2:19.1606)_2:397.857)_3:82.9821,Hmag_2:500)_4:38.8787,(Mvir_4:466.212,(Nnom_4:206.224,(Aaurb_8:45.3546,Aaurp_9:45.3546)_8:160.87)_5:259.987)_4:72.6668)_4:31.1213)_4:70.7612)_4	0.208	((-,-),(-,-),(-,-),(-,-),(-,-),(-,-),(-,-),(-,-),(-,-),(-,-),(-,-),(-,-),(-,-),(-,-),(-,-),(-,-),(-,-),(-,-))	
OG0000394	(((Apla_9:415.717,Skow_4:415.717)_5:99.3839,(Lgig_5:396.377,Paus_4:396.377)_5:118.723)_5:125.66,((((Adig_5:160.724,(Ofav_4:107.964,Pdam_4:107.964)_4:52.7599)_4:180.071,(Epal_4:241.63,Nvec_3:241.63)_4:99.1641)_4:155.827,(Dgig_3:231.523,Rmue_3:231.523)_3:265.098)_4:73.3786,(((Chem_6:417.018,(Hech_3:19.1606,Hsym_4:19.1606)_4:397.857)_5:82.9821,Hmag_7:500)_5:38.8787,(Mvir_8:466.212,(Nnom_5:206.224,(Aaurb_7:45.3546,Aaurp_6:45.3546)_6:160.87)_5:259.987)_5:72.6668)_5:31.1213)_5:70.7612)_5	0.945	((-,-),(-,-),(-,-),(-,-),(-,-),(-,-),(-,-),(-,-),(-,-),(-,-),(-,-),(-,-),(-,-),(-,-),(-,-),(-,-),(-,-),(-,-))	
OG0000395	(((Apla_6:415.717,Skow_4:415.717)_4:99.3839,(Lgig_5:396.377,Paus_4:396.377)_4:118.723)_4:125.66,((((Adig_7:160.724,(Ofav_8:107.964,Pdam_7:107.964)_7:52.7599)_7:180.071,(Epal_4:241.63,Nvec_4:241.63)_4:99.1641)_4:155.827,(Dgig_8:231.523,Rmue_3:231.523)_5:265.098)_4:73.3786,(((Chem_3:417.018,(Hech_3:19.1606,Hsym_2:19.1606)_3:397.857)_4:82.9821,Hmag_5:500)_4:38.8787,(Mvir_6:466.212,(Nnom_4:206.224,(Aaurb_4:45.3546,Aaurp_5:45.3546)_4:160.87)_4:259.987)_4:72.6668)_4:31.1213)_4:70.7612)_4	0.762	((-,-),(-,-),(-,-),(-,-),(-,-),(-,-),(-,-),(-,-),(-,-),(-,-),(-,-),(-,-),(-,-),(-,-),(-,-),(-,-),(-,-),(-,-))	
OG0000396	(((Apla_4:415.717,Skow_12:415.717)_7:99.3839,(Lgig_20:396.377,Paus_10:396.377)_9:118.723)_7:125.66,((((Adig_5:160.724,(Ofav_4:107.964,Pdam_1:107.964)_3:52.7599)_3:180.071,(Epal_1:241.63,Nvec_2:241.63)_2:99.1641)_2:155.827,(Dgig_2:231.523,Rmue_0:231.523)_2:265.098)_2:73.3786,(((Chem_0:417.018,(Hech_1:19.1606,Hsym_1:19.1606)_1:397.857)_1:82.9821,Hmag_2:500)_2:38.8787,(Mvir_1:466.212,(Nnom_1:206.224,(Aaurb_1:45.3546,Aaurp_2:45.3546)_1:160.87)_1:259.987)_2:72.6668)_2:31.1213)_2:70.7612)_4	0.015	((-,-),(-,-),(-,-),(-,-),(-,-),(-,-),(-,-),(-,-),(-,-),(-,-),(-,-),(-,-),(-,-),(-,-),(-,-),(-,-),(-,-),(-,-))	
OG0000397	(((Apla_3:415.717,Skow_6:415.717)_4:99.3839,(Lgig_4:396.377,Paus_8:396.377)_4:118.723)_4:125.66,((((Adig_2:160.724,(Ofav_2:107.964,Pdam_2:107.964)_2:52.7599)_2:180.071,(Epal_3:241.63,Nvec_3:241.63)_3:99.1641)_3:155.827,(Dgig_9:231.523,Rmue_10:231.523)_8:265.098)_4:73.3786,(((Chem_5:417.018,(Hech_4:19.1606,Hsym_3:19.1606)_4:397.857)_4:82.9821,Hmag_2:500)_4:38.8787,(Mvir_1:466.212,(Nnom_2:206.224,(Aaurb_2:45.3546,Aaurp_3:45.3546)_2:160.87)_2:259.987)_3:72.6668)_4:31.1213)_4:70.7612)_4	0.671	((-,-),(-,-),(-,-),(-,-),(-,-),(-,-),(-,-),(-,-),(-,-),(-,-),(-,-),(-,-),(-,-),(-,-),(-,-),(-,-),(-,-),(-,-))	
OG0000398	(((Apla_7:415.717,Skow_13:415.717)_9:99.3839,(Lgig_16:396.377,Paus_9:396.377)_10:118.723)_9:125.66,((((Adig_8:160.724,(Ofav_3:107.964,Pdam_5:107.964)_5:52.7599)_5:180.071,(Epal_6:241.63,Nvec_3:241.63)_5:99.1641)_5:155.827,(Dgig_6:231.523,Rmue_2:231.523)_5:265.098)_6:73.3786,(((Chem_7:417.018,(Hech_31:19.1606,Hsym_11:19.1606)_18:397.857)_9:82.9821,Hmag_18:500)_8:38.8787,(Mvir_1:466.212,(Nnom_1:206.224,(Aaurb_5:45.3546,Aaurp_3:45.3546)_3:160.87)_3:259.987)_5:72.6668)_7:31.1213)_7:70.7612)_8	0	((0.649881,0.126139),(0.841686,0.391085),(0.0464452,0.930083),(0.376266,0.467057),(0.0415669,0.69112),(0.0530414,0.785024),(0.843282,0.775182),(0.413583,0.262566),(0.573549,0.66999),(0.403779,0.0444574),(0.445535,0.668841),(0.650619,0.00559517),(2.61341e-15,2.79384e-08),(0.283175,0.00307603),(0.13286,0.0485571),(0.0536779,0.278642),(0.130036,0.771964),(0.0114845,0.617858))	
OG0000399	(((Apla_5:415.717,Skow_4:415.717)_5:99.3839,(Lgig_7:396.377,Paus_7:396.377)_6:118.723)_5:125.66,((((Adig_4:160.724,(Ofav_4:107.964,Pdam_4:107.964)_4:52.7599)_4:180.071,(Epal_4:241.63,Nvec_5:241.63)_4:99.1641)_4:155.827,(Dgig_6:231.523,Rmue_6:231.523)_6:265.098)_5:73.3786,(((Chem_5:417.018,(Hech_5:19.1606,Hsym_5:19.1606)_5:397.857)_5:82.9821,Hmag_2:500)_5:38.8787,(Mvir_6:466.212,(Nnom_4:206.224,(Aaurb_5:45.3546,Aaurp_7:45.3546)_6:160.87)_5:259.987)_5:72.6668)_5:31.1213)_5:70.7612)_5	0.994	((-,-),(-,-),(-,-),(-,-),(-,-),(-,-),(-,-),(-,-),(-,-),(-,-),(-,-),(-,-),(-,-),(-,-),(-,-),(-,-),(-,-),(-,-))	
OG0000400	(((Apla_4:415.717,Skow_7:415.717)_6:99.3839,(Lgig_3:396.377,Paus_9:396.377)_6:118.723)_6:125.66,((((Adig_8:160.724,(Ofav_8:107.964,Pdam_5:107.964)_7:52.7599)_7:180.071,(Epal_4:241.63,Nvec_6:241.63)_6:99.1641)_6:155.827,(Dgig_8:231.523,Rmue_4:231.523)_6:265.098)_6:73.3786,(((Chem_6:417.018,(Hech_10:19.1606,Hsym_14:19.1606)_11:397.857)_6:82.9821,Hmag_8:500)_6:38.8787,(Mvir_3:466.212,(Nnom_5:206.224,(Aaurb_6:45.3546,Aaurp_3:45.3546)_5:160.87)_5:259.987)_6:72.6668)_6:31.1213)_6:70.7612)_6	0.012	((-,-),(-,-),(-,-),(-,-),(-,-),(-,-),(-,-),(-,-),(-,-),(-,-),(-,-),(-,-),(-,-),(-,-),(-,-),(-,-),(-,-),(-,-))	
OG0000401	(((Apla_0:415.717,Skow_20:415.717)_4:99.3839,(Lgig_0:396.377,Paus_0:396.377)_1:118.723)_4:125.66,((((Adig_26:160.724,(Ofav_4:107.964,Pdam_4:107.964)_6:52.7599)_10:180.071,(Epal_33:241.63,Nvec_5:241.63)_12:99.1641)_10:155.827,(Dgig_28:231.523,Rmue_0:231.523)_9:265.098)_7:73.3786,(((Chem_0:417.018,(Hech_0:19.1606,Hsym_0:19.1606)_0:397.857)_2:82.9821,Hmag_68:500)_5:38.8787,(Mvir_0:466.212,(Nnom_0:206.224,(Aaurb_2:45.3546,Aaurp_0:45.3546)_1:160.87)_1:259.987)_3:72.6668)_5:31.1213)_5:70.7612)_5	0.001	((0.013309,4.03377e-07),(0.746232,0.00509822),(0.358219,0.358219),(0.4881,0.729732),(3.50968e-09,0.000831788),(0.139902,0.139902),(0.894811,0.127837),(2.58833e-09,0.00264521),(0.0750955,0.246637),(2.0433e-09,7.31512e-07),(0.0638259,0.631448),(0.168896,0.161095),(0.5,0.5),(0.00362085,1.95718e-25),(0.653423,0.026824),(0.0563405,0.167344),(0.238626,0.635701),(0.0229633,0.066918))	
OG0000402	(((Apla_1:415.717,Skow_1:415.717)_1:99.3839,(Lgig_0:396.377,Paus_0:396.377)_0:118.723)_1:125.66,((((Adig_1:160.724,(Ofav_1:107.964,Pdam_1:107.964)_1:52.7599)_1:180.071,(Epal_1:241.63,Nvec_1:241.63)_1:99.1641)_1:155.827,(Dgig_29:231.523,Rmue_18:231.523)_18:265.098)_7:73.3786,(((Chem_56:417.018,(Hech_19:19.1606,Hsym_20:19.1606)_19:397.857)_18:82.9821,Hmag_27:500)_13:38.8787,(Mvir_8:466.212,(Nnom_1:206.224,(Aaurb_2:45.3546,Aaurp_1:45.3546)_2:160.87)_2:259.987)_7:72.6668)_8:31.1213)_7:70.7612)_5	0.001	((0.760513,0.760513),(0.59135,0.15584),(0.5,0.5),(0.00061157,0.0598586),(0.635701,0.551411),(0.597614,0.597614),(0.648678,0.59135),(0.684246,0.684246),(4.30757e-05,5.56061e-05),(0.000903367,0.93236),(0.779014,0.110168),(2.44571e-11,0.650052),(0.733596,0.177262),(0.00372295,0.00115977),(2.7238e-05,0.473412),(0.491717,0.00532685),(0.384579,0.718951),(0.583959,0.126032))	
OG0000403	(((Apla_22:415.717,Skow_7:415.717)_8:99.3839,(Lgig_3:396.377,Paus_5:396.377)_5:118.723)_6:125.66,((((Adig_7:160.724,(Ofav_6:107.964,Pdam_7:107.964)_7:52.7599)_7:180.071,(Epal_10:241.63,Nvec_11:241.63)_8:99.1641)_7:155.827,(Dgig_8:231.523,Rmue_3:231.523)_5:265.098)_5:73.3786,(((Chem_3:417.018,(Hech_3:19.1606,Hsym_2:19.1606)_3:397.857)_4:82.9821,Hmag_1:500)_4:38.8787,(Mvir_3:466.212,(Nnom_4:206.224,(Aaurb_6:45.3546,Aaurp_5:45.3546)_5:160.87)_4:259.987)_4:72.6668)_4:31.1213)_5:70.7612)_5	0.014	((-,-),(-,-),(-,-),(-,-),(-,-),(-,-),(-,-),(-,-),(-,-),(-,-),(-,-),(-,-),(-,-),(-,-),(-,-),(-,-),(-,-),(-,-))	
OG0000404	(((Apla_4:415.717,Skow_6:415.717)_5:99.3839,(Lgig_5:396.377,Paus_14:396.377)_6:118.723)_5:125.66,((((Adig_5:160.724,(Ofav_9:107.964,Pdam_4:107.964)_5:52.7599)_5:180.071,(Epal_4:241.63,Nvec_5:241.63)_5:99.1641)_5:155.827,(Dgig_7:231.523,Rmue_5:231.523)_6:265.098)_5:73.3786,(((Chem_6:417.018,(Hech_4:19.1606,Hsym_5:19.1606)_5:397.857)_5:82.9821,Hmag_4:500)_5:38.8787,(Mvir_2:466.212,(Nnom_3:206.224,(Aaurb_5:45.3546,Aaurp_5:45.3546)_5:160.87)_4:259.987)_5:72.6668)_5:31.1213)_5:70.7612)_5	0.341	((-,-),(-,-),(-,-),(-,-),(-,-),(-,-),(-,-),(-,-),(-,-),(-,-),(-,-),(-,-),(-,-),(-,-),(-,-),(-,-),(-,-),(-,-))	
OG0000405	(((Apla_3:415.717,Skow_6:415.717)_3:99.3839,(Lgig_3:396.377,Paus_5:396.377)_3:118.723)_3:125.66,((((Adig_2:160.724,(Ofav_2:107.964,Pdam_2:107.964)_2:52.7599)_2:180.071,(Epal_3:241.63,Nvec_3:241.63)_3:99.1641)_3:155.827,(Dgig_4:231.523,Rmue_2:231.523)_3:265.098)_3:73.3786,(((Chem_4:417.018,(Hech_4:19.1606,Hsym_4:19.1606)_4:397.857)_3:82.9821,Hmag_3:500)_3:38.8787,(Mvir_3:466.212,(Nnom_3:206.224,(Aaurb_2:45.3546,Aaurp_0:45.3546)_2:160.87)_3:259.987)_3:72.6668)_3:31.1213)_3:70.7612)_3	0.905	((-,-),(-,-),(-,-),(-,-),(-,-),(-,-),(-,-),(-,-),(-,-),(-,-),(-,-),(-,-),(-,-),(-,-),(-,-),(-,-),(-,-),(-,-))	
OG0000406	(((Apla_3:415.717,Skow_4:415.717)_4:99.3839,(Lgig_4:396.377,Paus_4:396.377)_4:118.723)_4:125.66,((((Adig_5:160.724,(Ofav_6:107.964,Pdam_4:107.964)_5:52.7599)_5:180.071,(Epal_4:241.63,Nvec_10:241.63)_5:99.1641)_5:155.827,(Dgig_5:231.523,Rmue_3:231.523)_4:265.098)_4:73.3786,(((Chem_6:417.018,(Hech_3:19.1606,Hsym_3:19.1606)_3:397.857)_4:82.9821,Hmag_5:500)_4:38.8787,(Mvir_3:466.212,(Nnom_3:206.224,(Aaurb_2:45.3546,Aaurp_4:45.3546)_3:160.87)_3:259.987)_4:72.6668)_4:31.1213)_4:70.7612)_4	0.682	((-,-),(-,-),(-,-),(-,-),(-,-),(-,-),(-,-),(-,-),(-,-),(-,-),(-,-),(-,-),(-,-),(-,-),(-,-),(-,-),(-,-),(-,-))	
OG0000407	(((Apla_10:415.717,Skow_6:415.717)_6:99.3839,(Lgig_5:396.377,Paus_5:396.377)_6:118.723)_6:125.66,((((Adig_8:160.724,(Ofav_3:107.964,Pdam_3:107.964)_4:52.7599)_5:180.071,(Epal_3:241.63,Nvec_7:241.63)_5:99.1641)_5:155.827,(Dgig_2:231.523,Rmue_3:231.523)_3:265.098)_5:73.3786,(((Chem_13:417.018,(Hech_4:19.1606,Hsym_4:19.1606)_4:397.857)_6:82.9821,Hmag_5:500)_6:38.8787,(Mvir_7:466.212,(Nnom_4:206.224,(Aaurb_6:45.3546,Aaurp_10:45.3546)_7:160.87)_6:259.987)_6:72.6668)_6:31.1213)_6:70.7612)_6	0.048	((-,-),(-,-),(-,-),(-,-),(-,-),(-,-),(-,-),(-,-),(-,-),(-,-),(-,-),(-,-),(-,-),(-,-),(-,-),(-,-),(-,-),(-,-))	
OG0000408	(((Apla_10:415.717,Skow_12:415.717)_9:99.3839,(Lgig_11:396.377,Paus_14:396.377)_10:118.723)_9:125.66,((((Adig_7:160.724,(Ofav_8:107.964,Pdam_8:107.964)_8:52.7599)_8:180.071,(Epal_10:241.63,Nvec_7:241.63)_7:99.1641)_7:155.827,(Dgig_6:231.523,Rmue_6:231.523)_6:265.098)_6:73.3786,(((Chem_5:417.018,(Hech_5:19.1606,Hsym_3:19.1606)_4:397.857)_6:82.9821,Hmag_1:500)_6:38.8787,(Mvir_4:466.212,(Nnom_4:206.224,(Aaurb_9:45.3546,Aaurp_8:45.3546)_8:160.87)_6:259.987)_6:72.6668)_6:31.1213)_6:70.7612)_7	0.255	((-,-),(-,-),(-,-),(-,-),(-,-),(-,-),(-,-),(-,-),(-,-),(-,-),(-,-),(-,-),(-,-),(-,-),(-,-),(-,-),(-,-),(-,-))	
OG0000409	(((Apla_5:415.717,Skow_5:415.717)_5:99.3839,(Lgig_4:396.377,Paus_6:396.377)_5:118.723)_5:125.66,((((Adig_7:160.724,(Ofav_8:107.964,Pdam_5:107.964)_6:52.7599)_6:180.071,(Epal_4:241.63,Nvec_3:241.63)_4:99.1641)_5:155.827,(Dgig_5:231.523,Rmue_6:231.523)_5:265.098)_5:73.3786,(((Chem_3:417.018,(Hech_5:19.1606,Hsym_4:19.1606)_5:397.857)_5:82.9821,Hmag_4:500)_5:38.8787,(Mvir_4:466.212,(Nnom_5:206.224,(Aaurb_4:45.3546,Aaurp_6:45.3546)_5:160.87)_5:259.987)_5:72.6668)_5:31.1213)_5:70.7612)_5	0.79	((-,-),(-,-),(-,-),(-,-),(-,-),(-,-),(-,-),(-,-),(-,-),(-,-),(-,-),(-,-),(-,-),(-,-),(-,-),(-,-),(-,-),(-,-))	
OG0000410	(((Apla_3:415.717,Skow_3:415.717)_4:99.3839,(Lgig_4:396.377,Paus_5:396.377)_5:118.723)_5:125.66,((((Adig_5:160.724,(Ofav_5:107.964,Pdam_5:107.964)_5:52.7599)_5:180.071,(Epal_7:241.63,Nvec_8:241.63)_7:99.1641)_6:155.827,(Dgig_8:231.523,Rmue_6:231.523)_7:265.098)_6:73.3786,(((Chem_8:417.018,(Hech_8:19.1606,Hsym_6:19.1606)_7:397.857)_6:82.9821,Hmag_6:500)_6:38.8787,(Mvir_6:466.212,(Nnom_8:206.224,(Aaurb_11:45.3546,Aaurp_7:45.3546)_9:160.87)_8:259.987)_6:72.6668)_6:31.1213)_6:70.7612)_6	0.49	((-,-),(-,-),(-,-),(-,-),(-,-),(-,-),(-,-),(-,-),(-,-),(-,-),(-,-),(-,-),(-,-),(-,-),(-,-),(-,-),(-,-),(-,-))	
OG0000411	(((Apla_3:415.717,Skow_7:415.717)_4:99.3839,(Lgig_4:396.377,Paus_3:396.377)_4:118.723)_4:125.66,((((Adig_4:160.724,(Ofav_5:107.964,Pdam_6:107.964)_5:52.7599)_5:180.071,(Epal_7:241.63,Nvec_10:241.63)_7:99.1641)_6:155.827,(Dgig_8:231.523,Rmue_4:231.523)_5:265.098)_5:73.3786,(((Chem_5:417.018,(Hech_6:19.1606,Hsym_5:19.1606)_5:397.857)_5:82.9821,Hmag_3:500)_5:38.8787,(Mvir_5:466.212,(Nnom_5:206.224,(Aaurb_5:45.3546,Aaurp_6:45.3546)_5:160.87)_5:259.987)_5:72.6668)_5:31.1213)_5:70.7612)_5	0.738	((-,-),(-,-),(-,-),(-,-),(-,-),(-,-),(-,-),(-,-),(-,-),(-,-),(-,-),(-,-),(-,-),(-,-),(-,-),(-,-),(-,-),(-,-))	
OG0000412	(((Apla_4:415.717,Skow_4:415.717)_3:99.3839,(Lgig_3:396.377,Paus_4:396.377)_3:118.723)_3:125.66,((((Adig_5:160.724,(Ofav_7:107.964,Pdam_4:107.964)_5:52.7599)_5:180.071,(Epal_4:241.63,Nvec_3:241.63)_4:99.1641)_4:155.827,(Dgig_3:231.523,Rmue_3:231.523)_3:265.098)_3:73.3786,(((Chem_2:417.018,(Hech_3:19.1606,Hsym_2:19.1606)_3:397.857)_3:82.9821,Hmag_2:500)_3:38.8787,(Mvir_3:466.212,(Nnom_2:206.224,(Aaurb_4:45.3546,Aaurp_6:45.3546)_4:160.87)_3:259.987)_3:72.6668)_3:31.1213)_3:70.7612)_3	0.633	((-,-),(-,-),(-,-),(-,-),(-,-),(-,-),(-,-),(-,-),(-,-),(-,-),(-,-),(-,-),(-,-),(-,-),(-,-),(-,-),(-,-),(-,-))	
OG0000413	(((Apla_6:415.717,Skow_0:415.717)_5:99.3839,(Lgig_19:396.377,Paus_0:396.377)_6:118.723)_6:125.66,((((Adig_9:160.724,(Ofav_10:107.964,Pdam_1:107.964)_8:52.7599)_8:180.071,(Epal_21:241.63,Nvec_14:241.63)_13:99.1641)_10:155.827,(Dgig_16:231.523,Rmue_14:231.523)_13:265.098)_8:73.3786,(((Chem_12:417.018,(Hech_8:19.1606,Hsym_2:19.1606)_5:397.857)_6:82.9821,Hmag_0:500)_6:38.8787,(Mvir_0:466.212,(Nnom_6:206.224,(Aaurb_13:45.3546,Aaurp_11:45.3546)_11:160.87)_8:259.987)_6:72.6668)_6:31.1213)_6:70.7612)_6	0	((0.536178,0.00399031),(0.478393,0.818104),(2.9475e-05,0.00098595),(0.824412,0.753726),(0.433099,0.752372),(0.105422,9.90421e-07),(0.362163,0.0651075),(0.0061928,0.62219),(0.165389,0.0270989),(0.195134,0.614548),(0.0841152,0.651008),(0.0229297,0.908867),(0.000197657,4.69118e-05),(0.774273,0.00266999),(0.674809,0.757421),(0.00200268,0.206182),(0.33962,0.0991656),(0.100814,0.774841))	
OG0000414	(((Apla_11:415.717,Skow_3:415.717)_5:99.3839,(Lgig_5:396.377,Paus_6:396.377)_5:118.723)_5:125.66,((((Adig_6:160.724,(Ofav_5:107.964,Pdam_5:107.964)_5:52.7599)_5:180.071,(Epal_6:241.63,Nvec_6:241.63)_5:99.1641)_5:155.827,(Dgig_5:231.523,Rmue_4:231.523)_5:265.098)_5:73.3786,(((Chem_3:417.018,(Hech_5:19.1606,Hsym_6:19.1606)_5:397.857)_5:82.9821,Hmag_4:500)_5:38.8787,(Mvir_5:466.212,(Nnom_4:206.224,(Aaurb_6:45.3546,Aaurp_5:45.3546)_5:160.87)_5:259.987)_5:72.6668)_5:31.1213)_5:70.7612)_5	0.91	((-,-),(-,-),(-,-),(-,-),(-,-),(-,-),(-,-),(-,-),(-,-),(-,-),(-,-),(-,-),(-,-),(-,-),(-,-),(-,-),(-,-),(-,-))	
OG0000416	(((Apla_4:415.717,Skow_3:415.717)_3:99.3839,(Lgig_5:396.377,Paus_3:396.377)_3:118.723)_3:125.66,((((Adig_7:160.724,(Ofav_5:107.964,Pdam_4:107.964)_5:52.7599)_5:180.071,(Epal_5:241.63,Nvec_5:241.63)_4:99.1641)_4:155.827,(Dgig_7:231.523,Rmue_2:231.523)_4:265.098)_3:73.3786,(((Chem_1:417.018,(Hech_2:19.1606,Hsym_1:19.1606)_2:397.857)_3:82.9821,Hmag_1:500)_3:38.8787,(Mvir_1:466.212,(Nnom_3:206.224,(Aaurb_2:45.3546,Aaurp_5:45.3546)_3:160.87)_3:259.987)_3:72.6668)_3:31.1213)_3:70.7612)_3	0.11	((-,-),(-,-),(-,-),(-,-),(-,-),(-,-),(-,-),(-,-),(-,-),(-,-),(-,-),(-,-),(-,-),(-,-),(-,-),(-,-),(-,-),(-,-))	
OG0000417	(((Apla_7:415.717,Skow_9:415.717)_7:99.3839,(Lgig_14:396.377,Paus_8:396.377)_8:118.723)_7:125.66,((((Adig_5:160.724,(Ofav_11:107.964,Pdam_5:107.964)_6:52.7599)_6:180.071,(Epal_6:241.63,Nvec_11:241.63)_7:99.1641)_6:155.827,(Dgig_3:231.523,Rmue_7:231.523)_5:265.098)_5:73.3786,(((Chem_3:417.018,(Hech_3:19.1606,Hsym_3:19.1606)_3:397.857)_4:82.9821,Hmag_1:500)_4:38.8787,(Mvir_4:466.212,(Nnom_5:206.224,(Aaurb_4:45.3546,Aaurp_9:45.3546)_6:160.87)_5:259.987)_5:72.6668)_5:31.1213)_5:70.7612)_6	0.005	((0.754228,0.351836),(0.815583,0.331737),(0.0269131,0.765625),(0.308911,0.400101),(0.579828,0.714548),(0.000669185,0.495609),(0.85946,0.260479),(0.680568,0.0494651),(0.313639,0.875864),(0.253241,0.147711),(0.735283,0.631448),(0.889666,0.887887),(0.555876,0.555876),(0.721282,0.165705),(0.235035,0.733457),(0.905979,0.874182),(0.855698,0.320557),(0.0160454,0.00346807))	
OG0000418	(((Apla_7:415.717,Skow_4:415.717)_5:99.3839,(Lgig_7:396.377,Paus_5:396.377)_5:118.723)_5:125.66,((((Adig_3:160.724,(Ofav_4:107.964,Pdam_4:107.964)_4:52.7599)_4:180.071,(Epal_4:241.63,Nvec_4:241.63)_4:99.1641)_4:155.827,(Dgig_7:231.523,Rmue_3:231.523)_4:265.098)_4:73.3786,(((Chem_10:417.018,(Hech_8:19.1606,Hsym_5:19.1606)_6:397.857)_5:82.9821,Hmag_1:500)_4:38.8787,(Mvir_3:466.212,(Nnom_5:206.224,(Aaurb_4:45.3546,Aaurp_4:45.3546)_4:160.87)_4:259.987)_4:72.6668)_4:31.1213)_4:70.7612)_4	0.301	((-,-),(-,-),(-,-),(-,-),(-,-),(-,-),(-,-),(-,-),(-,-),(-,-),(-,-),(-,-),(-,-),(-,-),(-,-),(-,-),(-,-),(-,-))	
OG0000419	(((Apla_10:415.717,Skow_7:415.717)_6:99.3839,(Lgig_5:396.377,Paus_3:396.377)_5:118.723)_5:125.66,((((Adig_2:160.724,(Ofav_3:107.964,Pdam_7:107.964)_4:52.7599)_4:180.071,(Epal_9:241.63,Nvec_6:241.63)_6:99.1641)_5:155.827,(Dgig_1:231.523,Rmue_2:231.523)_2:265.098)_4:73.3786,(((Chem_5:417.018,(Hech_6:19.1606,Hsym_4:19.1606)_5:397.857)_4:82.9821,Hmag_4:500)_4:38.8787,(Mvir_1:466.212,(Nnom_2:206.224,(Aaurb_1:45.3546,Aaurp_1:45.3546)_1:160.87)_2:259.987)_3:72.6668)_4:31.1213)_4:70.7612)_4	0.063	((-,-),(-,-),(-,-),(-,-),(-,-),(-,-),(-,-),(-,-),(-,-),(-,-),(-,-),(-,-),(-,-),(-,-),(-,-),(-,-),(-,-),(-,-))	
OG0000420	(((Apla_5:415.717,Skow_9:415.717)_5:99.3839,(Lgig_5:396.377,Paus_5:396.377)_5:118.723)_5:125.66,((((Adig_7:160.724,(Ofav_14:107.964,Pdam_11:107.964)_11:52.7599)_9:180.071,(Epal_7:241.63,Nvec_5:241.63)_6:99.1641)_6:155.827,(Dgig_4:231.523,Rmue_4:231.523)_4:265.098)_5:73.3786,(((Chem_3:417.018,(Hech_3:19.1606,Hsym_3:19.1606)_3:397.857)_5:82.9821,Hmag_4:500)_5:38.8787,(Mvir_4:466.212,(Nnom_5:206.224,(Aaurb_4:45.3546,Aaurp_7:45.3546)_5:160.87)_5:259.987)_5:72.6668)_5:31.1213)_5:70.7612)_5	0.365	((-,-),(-,-),(-,-),(-,-),(-,-),(-,-),(-,-),(-,-),(-,-),(-,-),(-,-),(-,-),(-,-),(-,-),(-,-),(-,-),(-,-),(-,-))	
OG0000421	(((Apla_4:415.717,Skow_4:415.717)_3:99.3839,(Lgig_4:396.377,Paus_4:396.377)_3:118.723)_3:125.66,((((Adig_4:160.724,(Ofav_5:107.964,Pdam_5:107.964)_5:52.7599)_5:180.071,(Epal_4:241.63,Nvec_5:241.63)_4:99.1641)_4:155.827,(Dgig_4:231.523,Rmue_4:231.523)_4:265.098)_3:73.3786,(((Chem_2:417.018,(Hech_3:19.1606,Hsym_2:19.1606)_3:397.857)_3:82.9821,Hmag_1:500)_3:38.8787,(Mvir_3:466.212,(Nnom_3:206.224,(Aaurb_2:45.3546,Aaurp_4:45.3546)_3:160.87)_3:259.987)_3:72.6668)_3:31.1213)_3:70.7612)_3	0.879	((-,-),(-,-),(-,-),(-,-),(-,-),(-,-),(-,-),(-,-),(-,-),(-,-),(-,-),(-,-),(-,-),(-,-),(-,-),(-,-),(-,-),(-,-))	
OG0000422	(((Apla_6:415.717,Skow_47:415.717)_9:99.3839,(Lgig_3:396.377,Paus_0:396.377)_4:118.723)_6:125.66,((((Adig_14:160.724,(Ofav_9:107.964,Pdam_0:107.964)_7:52.7599)_8:180.071,(Epal_8:241.63,Nvec_4:241.63)_6:99.1641)_6:155.827,(Dgig_11:231.523,Rmue_0:231.523)_5:265.098)_5:73.3786,(((Chem_16:417.018,(Hech_1:19.1606,Hsym_0:19.1606)_1:397.857)_5:82.9821,Hmag_0:500)_5:38.8787,(Mvir_0:466.212,(Nnom_3:206.224,(Aaurb_32:45.3546,Aaurp_7:45.3546)_12:160.87)_6:259.987)_5:72.6668)_5:31.1213)_5:70.7612)_5	0.001	((0.32037,1.93076e-14),(0.0228965,0.156652),(0.887798,0.0116943),(0.26859,0.729732),(0.00315165,0.399362),(0.0877906,1.06967e-07),(0.138764,0.797732),(0.191649,0.306162),(0.313639,0.875864),(0.00185503,0.000361024),(0.735283,0.631448),(0.000131754,0.0388834),(0.519764,0.0295464),(0.750653,0.00752796),(0.653423,0.733457),(0.00596791,0.430249),(0.0517816,0.00093722),(2.90116e-20,9.31298e-05))	
OG0000423	(((Apla_4:415.717,Skow_6:415.717)_5:99.3839,(Lgig_9:396.377,Paus_5:396.377)_5:118.723)_5:125.66,((((Adig_4:160.724,(Ofav_8:107.964,Pdam_5:107.964)_5:52.7599)_5:180.071,(Epal_5:241.63,Nvec_7:241.63)_5:99.1641)_5:155.827,(Dgig_5:231.523,Rmue_4:231.523)_4:265.098)_4:73.3786,(((Chem_2:417.018,(Hech_1:19.1606,Hsym_1:19.1606)_1:397.857)_3:82.9821,Hmag_1:500)_3:38.8787,(Mvir_2:466.212,(Nnom_3:206.224,(Aaurb_3:45.3546,Aaurp_3:45.3546)_3:160.87)_3:259.987)_3:72.6668)_3:31.1213)_4:70.7612)_4	0.873	((-,-),(-,-),(-,-),(-,-),(-,-),(-,-),(-,-),(-,-),(-,-),(-,-),(-,-),(-,-),(-,-),(-,-),(-,-),(-,-),(-,-),(-,-))	
OG0000424	(((Apla_2:415.717,Skow_3:415.717)_3:99.3839,(Lgig_0:396.377,Paus_3:396.377)_3:118.723)_3:125.66,((((Adig_13:160.724,(Ofav_7:107.964,Pdam_3:107.964)_7:52.7599)_8:180.071,(Epal_7:241.63,Nvec_1:241.63)_6:99.1641)_7:155.827,(Dgig_30:231.523,Rmue_29:231.523)_23:265.098)_8:73.3786,(((Chem_8:417.018,(Hech_27:19.1606,Hsym_20:19.1606)_22:397.857)_9:82.9821,Hmag_8:500)_7:38.8787,(Mvir_0:466.212,(Nnom_0:206.224,(Aaurb_17:45.3546,Aaurp_8:45.3546)_10:160.87)_6:259.987)_6:72.6668)_7:31.1213)_7:70.7612)_6	0	((0.873061,0.619466),(0.708476,0.731657),(0.0418755,0.86964),(0.0176755,0.197303),(0.00674463,0.399362),(0.824129,0.00279897),(0.428193,0.513513),(0.458048,0.00220912),(0.630191,5.80396e-07),(0.0458612,0.0883781),(0.232849,0.668841),(0.927851,0.000171334),(9.84382e-05,0.0360776),(0.122252,0.505771),(0.693946,0.442401),(0.00200268,0.886417),(3.33023e-05,0.0130863),(2.63065e-06,0.040482))	
OG0000425	(((Apla_0:415.717,Skow_3:415.717)_3:99.3839,(Lgig_7:396.377,Paus_0:396.377)_4:118.723)_4:125.66,((((Adig_6:160.724,(Ofav_3:107.964,Pdam_6:107.964)_6:52.7599)_6:180.071,(Epal_14:241.63,Nvec_0:241.63)_7:99.1641)_7:155.827,(Dgig_36:231.523,Rmue_43:231.523)_30:265.098)_9:73.3786,(((Chem_19:417.018,(Hech_22:19.1606,Hsym_14:19.1606)_17:397.857)_10:82.9821,Hmag_0:500)_7:38.8787,(Mvir_0:466.212,(Nnom_1:206.224,(Aaurb_21:45.3546,Aaurp_25:45.3546)_21:160.87)_9:259.987)_7:72.6668)_7:31.1213)_7:70.7612)_6	0.001	((0.0457323,0.619466),(0.38414,0.769286),(0.0753653,0.0116943),(0.167037,0.197303),(0.849071,0.714548),(0.0121279,0.806952),(0.632013,0.815583),(0.00184162,1.4969e-05),(0.301358,9.92012e-10),(0.10456,0.00176723),(0.104721,0.668841),(0.00626825,0.0209766),(3.18727e-05,0.00223885),(0.0215196,0.000957467),(0.693946,0.777265),(0.000679435,0.241549),(1.13984e-05,6.96924e-07),(0.847011,0.0134862))	
OG0000426	(((Apla_3:415.717,Skow_5:415.717)_4:99.3839,(Lgig_6:396.377,Paus_4:396.377)_4:118.723)_4:125.66,((((Adig_6:160.724,(Ofav_6:107.964,Pdam_3:107.964)_5:52.7599)_5:180.071,(Epal_4:241.63,Nvec_12:241.63)_6:99.1641)_5:155.827,(Dgig_4:231.523,Rmue_3:231.523)_4:265.098)_4:73.3786,(((Chem_3:417.018,(Hech_2:19.1606,Hsym_3:19.1606)_3:397.857)_4:82.9821,Hmag_3:500)_4:38.8787,(Mvir_3:466.212,(Nnom_3:206.224,(Aaurb_5:45.3546,Aaurp_7:45.3546)_5:160.87)_4:259.987)_4:72.6668)_4:31.1213)_4:70.7612)_4	0.134	((-,-),(-,-),(-,-),(-,-),(-,-),(-,-),(-,-),(-,-),(-,-),(-,-),(-,-),(-,-),(-,-),(-,-),(-,-),(-,-),(-,-),(-,-))	
OG0000427	(((Apla_5:415.717,Skow_10:415.717)_6:99.3839,(Lgig_3:396.377,Paus_3:396.377)_5:118.723)_6:125.66,((((Adig_8:160.724,(Ofav_5:107.964,Pdam_5:107.964)_5:52.7599)_6:180.071,(Epal_5:241.63,Nvec_8:241.63)_6:99.1641)_6:155.827,(Dgig_4:231.523,Rmue_3:231.523)_4:265.098)_6:73.3786,(((Chem_9:417.018,(Hech_6:19.1606,Hsym_6:19.1606)_6:397.857)_6:82.9821,Hmag_2:500)_6:38.8787,(Mvir_10:466.212,(Nnom_8:206.224,(Aaurb_8:45.3546,Aaurp_5:45.3546)_7:160.87)_7:259.987)_6:72.6668)_6:31.1213)_6:70.7612)_6	0.333	((-,-),(-,-),(-,-),(-,-),(-,-),(-,-),(-,-),(-,-),(-,-),(-,-),(-,-),(-,-),(-,-),(-,-),(-,-),(-,-),(-,-),(-,-))	
OG0000428	(((Apla_6:415.717,Skow_4:415.717)_4:99.3839,(Lgig_3:396.377,Paus_5:396.377)_4:118.723)_4:125.66,((((Adig_4:160.724,(Ofav_5:107.964,Pdam_5:107.964)_5:52.7599)_5:180.071,(Epal_4:241.63,Nvec_4:241.63)_4:99.1641)_4:155.827,(Dgig_4:231.523,Rmue_5:231.523)_4:265.098)_4:73.3786,(((Chem_2:417.018,(Hech_3:19.1606,Hsym_4:19.1606)_4:397.857)_4:82.9821,Hmag_3:500)_4:38.8787,(Mvir_3:466.212,(Nnom_3:206.224,(Aaurb_3:45.3546,Aaurp_3:45.3546)_3:160.87)_3:259.987)_4:72.6668)_4:31.1213)_4:70.7612)_4	0.998	((-,-),(-,-),(-,-),(-,-),(-,-),(-,-),(-,-),(-,-),(-,-),(-,-),(-,-),(-,-),(-,-),(-,-),(-,-),(-,-),(-,-),(-,-))	
OG0000429	(((Apla_1:415.717,Skow_7:415.717)_4:99.3839,(Lgig_5:396.377,Paus_3:396.377)_4:118.723)_4:125.66,((((Adig_6:160.724,(Ofav_5:107.964,Pdam_5:107.964)_5:52.7599)_5:180.071,(Epal_3:241.63,Nvec_3:241.63)_4:99.1641)_4:155.827,(Dgig_5:231.523,Rmue_3:231.523)_4:265.098)_4:73.3786,(((Chem_3:417.018,(Hech_5:19.1606,Hsym_5:19.1606)_5:397.857)_4:82.9821,Hmag_3:500)_4:38.8787,(Mvir_2:466.212,(Nnom_5:206.224,(Aaurb_4:45.3546,Aaurp_4:45.3546)_4:160.87)_4:259.987)_4:72.6668)_4:31.1213)_4:70.7612)_4	0.956	((-,-),(-,-),(-,-),(-,-),(-,-),(-,-),(-,-),(-,-),(-,-),(-,-),(-,-),(-,-),(-,-),(-,-),(-,-),(-,-),(-,-),(-,-))	
OG0000431	(((Apla_8:415.717,Skow_0:415.717)_2:99.3839,(Lgig_2:396.377,Paus_2:396.377)_2:118.723)_2:125.66,((((Adig_8:160.724,(Ofav_1:107.964,Pdam_2:107.964)_2:52.7599)_2:180.071,(Epal_1:241.63,Nvec_0:241.63)_1:99.1641)_1:155.827,(Dgig_0:231.523,Rmue_1:231.523)_1:265.098)_1:73.3786,(((Chem_0:417.018,(Hech_0:19.1606,Hsym_0:19.1606)_0:397.857)_0:82.9821,Hmag_0:500)_0:38.8787,(Mvir_0:466.212,(Nnom_2:206.224,(Aaurb_5:45.3546,Aaurp_3:45.3546)_3:160.87)_2:259.987)_1:72.6668)_1:31.1213)_1:70.7612)_1	0.006	((0.00149233,0.168126),(0.658486,0.679583),(0.834822,0.834822),(0.0582626,0.567372),(2.58472e-05,0.595034),(0.252479,0.667649),(0.0787645,0.59135),(0.684246,0.265829),(0.632344,0.696773),(0.258344,0.678796),(0.569949,0.531649),(0.5,0.5),(0.5,0.5),(0.5,0.5),(0.0571853,0.569092),(0.38874,0.103532),(0.752975,0.144525),(0.0114845,0.617858))	
OG0000432	(((Apla_7:415.717,Skow_3:415.717)_4:99.3839,(Lgig_3:396.377,Paus_4:396.377)_4:118.723)_4:125.66,((((Adig_4:160.724,(Ofav_4:107.964,Pdam_3:107.964)_4:52.7599)_4:180.071,(Epal_3:241.63,Nvec_3:241.63)_4:99.1641)_4:155.827,(Dgig_6:231.523,Rmue_3:231.523)_4:265.098)_4:73.3786,(((Chem_3:417.018,(Hech_3:19.1606,Hsym_3:19.1606)_3:397.857)_4:82.9821,Hmag_4:500)_4:38.8787,(Mvir_4:466.212,(Nnom_3:206.224,(Aaurb_5:45.3546,Aaurp_6:45.3546)_5:160.87)_4:259.987)_4:72.6668)_4:31.1213)_4:70.7612)_4	0.991	((-,-),(-,-),(-,-),(-,-),(-,-),(-,-),(-,-),(-,-),(-,-),(-,-),(-,-),(-,-),(-,-),(-,-),(-,-),(-,-),(-,-),(-,-))	
OG0000433	(((Apla_0:415.717,Skow_1:415.717)_1:99.3839,(Lgig_0:396.377,Paus_1:396.377)_1:118.723)_1:125.66,((((Adig_3:160.724,(Ofav_11:107.964,Pdam_5:107.964)_6:52.7599)_6:180.071,(Epal_13:241.63,Nvec_14:241.63)_10:99.1641)_7:155.827,(Dgig_19:231.523,Rmue_2:231.523)_6:265.098)_4:73.3786,(((Chem_7:417.018,(Hech_5:19.1606,Hsym_1:19.1606)_3:397.857)_3:82.9821,Hmag_0:500)_2:38.8787,(Mvir_0:466.212,(Nnom_0:206.224,(Aaurb_4:45.3546,Aaurp_6:45.3546)_4:160.87)_2:259.987)_2:72.6668)_2:31.1213)_2:70.7612)_2	0	((0.367066,0.760513),(0.59135,0.605995),(0.358219,0.753616),(0.281702,0.621449),(0.0309014,0.714548),(0.000669185,0.495609),(0.632013,0.0321469),(0.148842,0.0984855),(0.0238807,0.130375),(4.38137e-07,0.017225),(0.0123858,0.560325),(0.0221118,0.869843),(0.00228923,0.000654835),(0.0804016,0.199029),(0.572397,0.624211),(0.187109,0.783443),(0.0304117,0.0471038),(0.647407,0.0196985))	
OG0000434	(((Apla_4:415.717,Skow_4:415.717)_4:99.3839,(Lgig_3:396.377,Paus_3:396.377)_4:118.723)_4:125.66,((((Adig_4:160.724,(Ofav_4:107.964,Pdam_4:107.964)_4:52.7599)_4:180.071,(Epal_4:241.63,Nvec_4:241.63)_4:99.1641)_4:155.827,(Dgig_6:231.523,Rmue_6:231.523)_5:265.098)_4:73.3786,(((Chem_4:417.018,(Hech_4:19.1606,Hsym_4:19.1606)_4:397.857)_4:82.9821,Hmag_3:500)_4:38.8787,(Mvir_4:466.212,(Nnom_4:206.224,(Aaurb_3:45.3546,Aaurp_4:45.3546)_4:160.87)_4:259.987)_4:72.6668)_4:31.1213)_4:70.7612)_4	1	((-,-),(-,-),(-,-),(-,-),(-,-),(-,-),(-,-),(-,-),(-,-),(-,-),(-,-),(-,-),(-,-),(-,-),(-,-),(-,-),(-,-),(-,-))	
OG0000435	(((Apla_4:415.717,Skow_4:415.717)_4:99.3839,(Lgig_4:396.377,Paus_4:396.377)_4:118.723)_4:125.66,((((Adig_5:160.724,(Ofav_4:107.964,Pdam_4:107.964)_4:52.7599)_4:180.071,(Epal_5:241.63,Nvec_4:241.63)_4:99.1641)_4:155.827,(Dgig_4:231.523,Rmue_4:231.523)_4:265.098)_4:73.3786,(((Chem_4:417.018,(Hech_5:19.1606,Hsym_4:19.1606)_4:397.857)_4:82.9821,Hmag_4:500)_4:38.8787,(Mvir_3:466.212,(Nnom_4:206.224,(Aaurb_4:45.3546,Aaurp_5:45.3546)_4:160.87)_4:259.987)_4:72.6668)_4:31.1213)_4:70.7612)_4	0.998	((-,-),(-,-),(-,-),(-,-),(-,-),(-,-),(-,-),(-,-),(-,-),(-,-),(-,-),(-,-),(-,-),(-,-),(-,-),(-,-),(-,-),(-,-))	
OG0000436	(((Apla_12:415.717,Skow_9:415.717)_9:99.3839,(Lgig_11:396.377,Paus_8:396.377)_8:118.723)_8:125.66,((((Adig_3:160.724,(Ofav_7:107.964,Pdam_5:107.964)_5:52.7599)_5:180.071,(Epal_3:241.63,Nvec_6:241.63)_5:99.1641)_5:155.827,(Dgig_17:231.523,Rmue_7:231.523)_9:265.098)_5:73.3786,(((Chem_0:417.018,(Hech_0:19.1606,Hsym_0:19.1606)_0:397.857)_1:82.9821,Hmag_0:500)_2:38.8787,(Mvir_5:466.212,(Nnom_3:206.224,(Aaurb_5:45.3546,Aaurp_7:45.3546)_5:160.87)_4:259.987)_4:72.6668)_4:31.1213)_5:70.7612)_6	0.005	((0.23928,0.784354),(0.323651,0.847228),(0.200842,0.765625),(0.0874413,0.400101),(0.178043,0.69112),(0.110581,0.785024),(0.843282,0.775182),(0.262566,0.413583),(0.828151,0.0279081),(0.00115168,0.395383),(0.735283,0.200577),(0.367972,0.358696),(0.5,0.5),(0.206811,0.199029),(0.00508648,0.704281),(0.356457,0.856789),(0.544489,0.270017),(0.673232,0.029312))	
OG0000437	(((Apla_4:415.717,Skow_7:415.717)_5:99.3839,(Lgig_5:396.377,Paus_5:396.377)_5:118.723)_5:125.66,((((Adig_4:160.724,(Ofav_5:107.964,Pdam_4:107.964)_4:52.7599)_4:180.071,(Epal_4:241.63,Nvec_4:241.63)_4:99.1641)_4:155.827,(Dgig_5:231.523,Rmue_5:231.523)_5:265.098)_5:73.3786,(((Chem_4:417.018,(Hech_4:19.1606,Hsym_5:19.1606)_5:397.857)_5:82.9821,Hmag_4:500)_5:38.8787,(Mvir_4:466.212,(Nnom_5:206.224,(Aaurb_6:45.3546,Aaurp_4:45.3546)_5:160.87)_5:259.987)_5:72.6668)_5:31.1213)_5:70.7612)_5	0.973	((-,-),(-,-),(-,-),(-,-),(-,-),(-,-),(-,-),(-,-),(-,-),(-,-),(-,-),(-,-),(-,-),(-,-),(-,-),(-,-),(-,-),(-,-))	
OG0000438	(((Apla_3:415.717,Skow_4:415.717)_4:99.3839,(Lgig_1:396.377,Paus_1:396.377)_2:118.723)_4:125.66,((((Adig_14:160.724,(Ofav_17:107.964,Pdam_14:107.964)_15:52.7599)_15:180.071,(Epal_19:241.63,Nvec_17:241.63)_15:99.1641)_13:155.827,(Dgig_4:231.523,Rmue_3:231.523)_5:265.098)_9:73.3786,(((Chem_12:417.018,(Hech_11:19.1606,Hsym_13:19.1606)_12:397.857)_10:82.9821,Hmag_12:500)_9:38.8787,(Mvir_11:466.212,(Nnom_9:206.224,(Aaurb_11:45.3546,Aaurp_15:45.3546)_12:160.87)_10:259.987)_9:72.6668)_9:31.1213)_9:70.7612)_7	0.005	((0.88949,0.670773),(0.746232,0.0425262),(0.522787,0.522787),(0.0255582,0.0988655),(0.73473,0.828129),(0.221284,0.676853),(0.30671,0.175249),(0.125108,0.411174),(0.0337664,0.061811),(0.613127,0.253241),(0.809383,0.700003),(0.441861,0.430426),(0.270894,0.116405),(0.309105,0.282816),(0.726524,0.80779),(0.346971,0.564565),(0.712367,0.218196),(0.460642,0.0193684))	
OG0000439	(((Apla_0:415.717,Skow_6:415.717)_1:99.3839,(Lgig_0:396.377,Paus_0:396.377)_0:118.723)_1:125.66,((((Adig_0:160.724,(Ofav_0:107.964,Pdam_0:107.964)_0:52.7599)_0:180.071,(Epal_0:241.63,Nvec_0:241.63)_0:99.1641)_0:155.827,(Dgig_0:231.523,Rmue_0:231.523)_0:265.098)_0:73.3786,(((Chem_0:417.018,(Hech_0:19.1606,Hsym_0:19.1606)_0:397.857)_0:82.9821,Hmag_60:500)_1:38.8787,(Mvir_0:466.212,(Nnom_0:206.224,(Aaurb_1:45.3546,Aaurp_4:45.3546)_1:160.87)_1:259.987)_1:72.6668)_1:31.1213)_1:70.7612)_1	0.001	((0.367066,0.00125287),(0.59135,0.15584),(0.5,0.5),(0.611193,0.567372),(0.5,0.5),(0.5,0.5),(0.5,0.5),(0.5,0.5),(0.5,0.5),(0.5,0.5),(0.103606,0.531649),(0.5,0.5),(0.5,0.5),(0.114682,4.65359e-28),(0.538379,0.569092),(0.38874,0.693712),(0.238626,0.635701),(0.544965,4.86414e-05))	
OG0000440	(((Apla_9:415.717,Skow_8:415.717)_6:99.3839,(Lgig_5:396.377,Paus_11:396.377)_6:118.723)_5:125.66,((((Adig_2:160.724,(Ofav_3:107.964,Pdam_3:107.964)_3:52.7599)_3:180.071,(Epal_2:241.63,Nvec_1:241.63)_2:99.1641)_2:155.827,(Dgig_2:231.523,Rmue_2:231.523)_2:265.098)_2:73.3786,(((Chem_2:417.018,(Hech_6:19.1606,Hsym_2:19.1606)_3:397.857)_2:82.9821,Hmag_1:500)_2:38.8787,(Mvir_1:466.212,(Nnom_3:206.224,(Aaurb_2:45.3546,Aaurp_2:45.3546)_2:160.87)_2:259.987)_2:72.6668)_2:31.1213)_2:70.7612)_3	0.121	((-,-),(-,-),(-,-),(-,-),(-,-),(-,-),(-,-),(-,-),(-,-),(-,-),(-,-),(-,-),(-,-),(-,-),(-,-),(-,-),(-,-),(-,-))	
OG0000441	(((Apla_1:415.717,Skow_8:415.717)_2:99.3839,(Lgig_2:396.377,Paus_1:396.377)_2:118.723)_2:125.66,((((Adig_4:160.724,(Ofav_18:107.964,Pdam_9:107.964)_9:52.7599)_6:180.071,(Epal_2:241.63,Nvec_3:241.63)_3:99.1641)_3:155.827,(Dgig_1:231.523,Rmue_1:231.523)_1:265.098)_2:73.3786,(((Chem_2:417.018,(Hech_14:19.1606,Hsym_5:19.1606)_7:397.857)_2:82.9821,Hmag_1:500)_2:38.8787,(Mvir_1:466.212,(Nnom_1:206.224,(Aaurb_1:45.3546,Aaurp_2:45.3546)_1:160.87)_1:259.987)_2:72.6668)_2:31.1213)_2:70.7612)_2	0	((0.532271,0.00149233),(0.658486,0.679583),(0.834822,0.522787),(0.686798,0.621449),(0.215458,0.00501449),(6.48771e-06,0.848986),(0.0167741,0.708476),(0.512883,0.821954),(0.140722,0.438664),(0.678796,0.678796),(0.62558,0.560325),(0.840389,0.00373014),(1.30535e-09,0.00420464),(0.637543,0.852093),(0.572397,0.624211),(0.555397,0.433756),(0.664538,0.635701),(0.544965,0.0229633))	
OG0000442	(((Apla_5:415.717,Skow_5:415.717)_4:99.3839,(Lgig_5:396.377,Paus_6:396.377)_4:118.723)_4:125.66,((((Adig_6:160.724,(Ofav_4:107.964,Pdam_4:107.964)_4:52.7599)_4:180.071,(Epal_4:241.63,Nvec_5:241.63)_4:99.1641)_4:155.827,(Dgig_4:231.523,Rmue_3:231.523)_4:265.098)_4:73.3786,(((Chem_3:417.018,(Hech_4:19.1606,Hsym_4:19.1606)_4:397.857)_4:82.9821,Hmag_3:500)_4:38.8787,(Mvir_5:466.212,(Nnom_3:206.224,(Aaurb_4:45.3546,Aaurp_6:45.3546)_5:160.87)_4:259.987)_4:72.6668)_4:31.1213)_4:70.7612)_4	0.989	((-,-),(-,-),(-,-),(-,-),(-,-),(-,-),(-,-),(-,-),(-,-),(-,-),(-,-),(-,-),(-,-),(-,-),(-,-),(-,-),(-,-),(-,-))	
OG0000443	(((Apla_18:415.717,Skow_0:415.717)_3:99.3839,(Lgig_0:396.377,Paus_1:396.377)_2:118.723)_3:125.66,((((Adig_2:160.724,(Ofav_2:107.964,Pdam_1:107.964)_2:52.7599)_2:180.071,(Epal_7:241.63,Nvec_12:241.63)_6:99.1641)_4:155.827,(Dgig_0:231.523,Rmue_0:231.523)_0:265.098)_3:73.3786,(((Chem_14:417.018,(Hech_21:19.1606,Hsym_42:19.1606)_27:397.857)_11:82.9821,Hmag_15:500)_7:38.8787,(Mvir_0:466.212,(Nnom_0:206.224,(Aaurb_0:45.3546,Aaurp_0:45.3546)_0:160.87)_0:259.987)_1:72.6668)_3:31.1213)_3:70.7612)_3	0.001	((3.49071e-07,0.0457323),(0.708476,0.357039),(0.160699,0.522787),(0.739333,0.665128),(0.718951,0.595034),(0.667649,0.252479),(0.157345,0.0713797),(0.458048,0.00433943),(0.206043,0.0179928),(0.5,0.5),(0.67013,0.586338),(0.290214,3.37149e-05),(6.71255e-06,4.04125e-16),(0.00304275,0.00835863),(1.54912e-05,0.00966602),(0.38874,0.27876),(0.5,0.5),(0.5,0.5))	
OG0000444	(((Apla_6:415.717,Skow_0:415.717)_3:99.3839,(Lgig_3:396.377,Paus_2:396.377)_3:118.723)_3:125.66,((((Adig_7:160.724,(Ofav_2:107.964,Pdam_1:107.964)_2:52.7599)_4:180.071,(Epal_6:241.63,Nvec_0:241.63)_4:99.1641)_4:155.827,(Dgig_20:231.523,Rmue_38:231.523)_20:265.098)_5:73.3786,(((Chem_8:417.018,(Hech_25:19.1606,Hsym_20:19.1606)_21:397.857)_7:82.9821,Hmag_0:500)_4:38.8787,(Mvir_0:466.212,(Nnom_0:206.224,(Aaurb_8:45.3546,Aaurp_17:45.3546)_9:160.87)_4:259.987)_4:72.6668)_4:31.1213)_4:70.7612)_4	0	((0.0813223,0.0457323),(0.708476,0.731657),(0.86964,0.611165),(0.436267,0.700646),(0.0255413,0.00940328),(0.667649,0.252479),(0.820595,0.746232),(0.116638,0.00245457),(0.534424,4.58738e-08),(0.935917,2.47905e-06),(0.141618,0.609964),(0.469438,2.27338e-05),(0.000982014,0.39245),(0.00546604,0.0215715),(0.629474,0.704281),(0.0180781,0.856789),(0.00140201,0.00133107),(0.393738,8.0421e-08))	
OG0000445	(((Apla_1:415.717,Skow_0:415.717)_1:99.3839,(Lgig_0:396.377,Paus_0:396.377)_0:118.723)_1:125.66,((((Adig_3:160.724,(Ofav_0:107.964,Pdam_0:107.964)_0:52.7599)_1:180.071,(Epal_0:241.63,Nvec_0:241.63)_0:99.1641)_1:155.827,(Dgig_5:231.523,Rmue_7:231.523)_5:265.098)_4:73.3786,(((Chem_3:417.018,(Hech_18:19.1606,Hsym_2:19.1606)_8:397.857)_5:82.9821,Hmag_15:500)_5:38.8787,(Mvir_2:466.212,(Nnom_5:206.224,(Aaurb_26:45.3546,Aaurp_40:45.3546)_28:160.87)_11:259.987)_5:72.6668)_5:31.1213)_4:70.7612)_3	0	((0.760513,0.367066),(0.59135,0.15584),(0.5,0.5),(0.02759,0.103604),(0.0104896,0.0764197),(0.5,0.5),(0.648678,0.134723),(0.5,0.5),(0.0104546,0.379873),(0.865335,0.147711),(0.706068,0.0639767),(0.389,0.106929),(1.00963e-13,9.49531e-10),(0.750653,0.000780607),(0.653423,0.733457),(0.202181,0.00280652),(0.00345943,2.25794e-09),(0.281233,2.87312e-08))	
OG0000446	(((Apla_4:415.717,Skow_5:415.717)_5:99.3839,(Lgig_9:396.377,Paus_7:396.377)_6:118.723)_5:125.66,((((Adig_6:160.724,(Ofav_10:107.964,Pdam_4:107.964)_6:52.7599)_6:180.071,(Epal_5:241.63,Nvec_4:241.63)_5:99.1641)_5:155.827,(Dgig_8:231.523,Rmue_6:231.523)_6:265.098)_5:73.3786,(((Chem_3:417.018,(Hech_4:19.1606,Hsym_5:19.1606)_5:397.857)_5:82.9821,Hmag_7:500)_5:38.8787,(Mvir_4:466.212,(Nnom_6:206.224,(Aaurb_6:45.3546,Aaurp_5:45.3546)_5:160.87)_5:259.987)_5:72.6668)_5:31.1213)_5:70.7612)_5	0.484	((-,-),(-,-),(-,-),(-,-),(-,-),(-,-),(-,-),(-,-),(-,-),(-,-),(-,-),(-,-),(-,-),(-,-),(-,-),(-,-),(-,-),(-,-))	
OG0000447	(((Apla_1:415.717,Skow_0:415.717)_1:99.3839,(Lgig_0:396.377,Paus_0:396.377)_0:118.723)_1:125.66,((((Adig_38:160.724,(Ofav_74:107.964,Pdam_38:107.964)_45:52.7599)_39:180.071,(Epal_40:241.63,Nvec_26:241.63)_28:99.1641)_24:155.827,(Dgig_0:231.523,Rmue_0:231.523)_0:265.098)_2:73.3786,(((Chem_0:417.018,(Hech_0:19.1606,Hsym_0:19.1606)_0:397.857)_0:82.9821,Hmag_0:500)_0:38.8787,(Mvir_0:466.212,(Nnom_0:206.224,(Aaurb_0:45.3546,Aaurp_0:45.3546)_0:160.87)_0:259.987)_0:72.6668)_0:31.1213)_1:70.7612)_1	0.001	((0.760513,0.367066),(0.59135,0.15584),(0.5,0.5),(0.611193,0.567372),(0.836016,0.00799822),(5.85632e-13,0.025639),(1.97551e-05,0.0985759),(0.00349738,0.642198),(2.03435e-18,0.047214),(0.5,0.5),(0.0361002,0.0472145),(0.5,0.5),(0.5,0.5),(0.5,0.5),(0.5,0.5),(0.5,0.5),(0.5,0.5),(0.5,0.5))	
OG0000448	(((Apla_3:415.717,Skow_0:415.717)_1:99.3839,(Lgig_0:396.377,Paus_0:396.377)_0:118.723)_1:125.66,((((Adig_11:160.724,(Ofav_6:107.964,Pdam_4:107.964)_6:52.7599)_6:180.071,(Epal_3:241.63,Nvec_0:241.63)_3:99.1641)_4:155.827,(Dgig_0:231.523,Rmue_17:231.523)_5:265.098)_4:73.3786,(((Chem_8:417.018,(Hech_14:19.1606,Hsym_16:19.1606)_15:397.857)_9:82.9821,Hmag_86:500)_9:38.8787,(Mvir_0:466.212,(Nnom_0:206.224,(Aaurb_0:45.3546,Aaurp_0:45.3546)_0:160.87)_0:259.987)_2:72.6668)_4:31.1213)_4:70.7612)_3	0.001	((0.0429127,0.367066),(0.59135,0.15584),(0.5,0.5),(0.02759,0.103604),(0.00278541,0.714548),(0.806952,0.139902),(0.0808521,0.38414),(0.821954,0.0144015),(0.803375,0.379873),(0.000361024,6.90568e-07),(0.706068,0.609964),(0.927851,0.036339),(0.317034,0.143284),(0.82238,1.92451e-28),(4.45734e-06,0.0174976),(0.187109,0.0454266),(0.5,0.5),(0.5,0.5))	
OG0000449	(((Apla_6:415.717,Skow_8:415.717)_5:99.3839,(Lgig_3:396.377,Paus_4:396.377)_4:118.723)_4:125.66,((((Adig_2:160.724,(Ofav_4:107.964,Pdam_3:107.964)_3:52.7599)_3:180.071,(Epal_4:241.63,Nvec_5:241.63)_4:99.1641)_3:155.827,(Dgig_2:231.523,Rmue_2:231.523)_2:265.098)_3:73.3786,(((Chem_2:417.018,(Hech_3:19.1606,Hsym_2:19.1606)_3:397.857)_3:82.9821,Hmag_4:500)_3:38.8787,(Mvir_2:466.212,(Nnom_3:206.224,(Aaurb_3:45.3546,Aaurp_2:45.3546)_3:160.87)_3:259.987)_3:72.6668)_3:31.1213)_3:70.7612)_3	0.896	((-,-),(-,-),(-,-),(-,-),(-,-),(-,-),(-,-),(-,-),(-,-),(-,-),(-,-),(-,-),(-,-),(-,-),(-,-),(-,-),(-,-),(-,-))	
OG0000450	(((Apla_8:415.717,Skow_32:415.717)_10:99.3839,(Lgig_3:396.377,Paus_17:396.377)_7:118.723)_7:125.66,((((Adig_0:160.724,(Ofav_0:107.964,Pdam_0:107.964)_0:52.7599)_0:180.071,(Epal_0:241.63,Nvec_0:241.63)_0:99.1641)_0:155.827,(Dgig_0:231.523,Rmue_0:231.523)_0:265.098)_0:73.3786,(((Chem_0:417.018,(Hech_0:19.1606,Hsym_0:19.1606)_0:397.857)_0:82.9821,Hmag_0:500)_0:38.8787,(Mvir_1:466.212,(Nnom_0:206.224,(Aaurb_0:45.3546,Aaurp_0:45.3546)_0:160.87)_0:259.987)_1:72.6668)_1:31.1213)_1:70.7612)_3	0.03	((-,-),(-,-),(-,-),(-,-),(-,-),(-,-),(-,-),(-,-),(-,-),(-,-),(-,-),(-,-),(-,-),(-,-),(-,-),(-,-),(-,-),(-,-))	
OG0000451	(((Apla_6:415.717,Skow_5:415.717)_5:99.3839,(Lgig_5:396.377,Paus_9:396.377)_5:118.723)_5:125.66,((((Adig_6:160.724,(Ofav_17:107.964,Pdam_12:107.964)_12:52.7599)_10:180.071,(Epal_9:241.63,Nvec_10:241.63)_9:99.1641)_8:155.827,(Dgig_5:231.523,Rmue_3:231.523)_4:265.098)_5:73.3786,(((Chem_6:417.018,(Hech_6:19.1606,Hsym_6:19.1606)_6:397.857)_5:82.9821,Hmag_3:500)_5:38.8787,(Mvir_4:466.212,(Nnom_4:206.224,(Aaurb_4:45.3546,Aaurp_2:45.3546)_3:160.87)_4:259.987)_5:72.6668)_5:31.1213)_5:70.7612)_5	0.071	((-,-),(-,-),(-,-),(-,-),(-,-),(-,-),(-,-),(-,-),(-,-),(-,-),(-,-),(-,-),(-,-),(-,-),(-,-),(-,-),(-,-),(-,-))	
OG0000453	(((Apla_5:415.717,Skow_4:415.717)_4:99.3839,(Lgig_3:396.377,Paus_3:396.377)_4:118.723)_4:125.66,((((Adig_3:160.724,(Ofav_8:107.964,Pdam_4:107.964)_4:52.7599)_4:180.071,(Epal_3:241.63,Nvec_4:241.63)_4:99.1641)_4:155.827,(Dgig_4:231.523,Rmue_4:231.523)_4:265.098)_4:73.3786,(((Chem_5:417.018,(Hech_5:19.1606,Hsym_4:19.1606)_4:397.857)_4:82.9821,Hmag_3:500)_4:38.8787,(Mvir_3:466.212,(Nnom_4:206.224,(Aaurb_3:45.3546,Aaurp_4:45.3546)_4:160.87)_4:259.987)_4:72.6668)_4:31.1213)_4:70.7612)_4	0.771	((-,-),(-,-),(-,-),(-,-),(-,-),(-,-),(-,-),(-,-),(-,-),(-,-),(-,-),(-,-),(-,-),(-,-),(-,-),(-,-),(-,-),(-,-))	
OG0000455	(((Apla_4:415.717,Skow_8:415.717)_5:99.3839,(Lgig_4:396.377,Paus_7:396.377)_5:118.723)_5:125.66,((((Adig_4:160.724,(Ofav_6:107.964,Pdam_5:107.964)_5:52.7599)_5:180.071,(Epal_2:241.63,Nvec_5:241.63)_4:99.1641)_4:155.827,(Dgig_4:231.523,Rmue_4:231.523)_4:265.098)_4:73.3786,(((Chem_3:417.018,(Hech_4:19.1606,Hsym_7:19.1606)_5:397.857)_4:82.9821,Hmag_3:500)_4:38.8787,(Mvir_2:466.212,(Nnom_5:206.224,(Aaurb_5:45.3546,Aaurp_4:45.3546)_4:160.87)_4:259.987)_4:72.6668)_4:31.1213)_4:70.7612)_4	0.343	((-,-),(-,-),(-,-),(-,-),(-,-),(-,-),(-,-),(-,-),(-,-),(-,-),(-,-),(-,-),(-,-),(-,-),(-,-),(-,-),(-,-),(-,-))	
OG0000456	(((Apla_8:415.717,Skow_11:415.717)_6:99.3839,(Lgig_3:396.377,Paus_3:396.377)_4:118.723)_5:125.66,((((Adig_5:160.724,(Ofav_4:107.964,Pdam_2:107.964)_4:52.7599)_4:180.071,(Epal_2:241.63,Nvec_4:241.63)_4:99.1641)_4:155.827,(Dgig_4:231.523,Rmue_6:231.523)_5:265.098)_4:73.3786,(((Chem_3:417.018,(Hech_4:19.1606,Hsym_4:19.1606)_4:397.857)_4:82.9821,Hmag_3:500)_4:38.8787,(Mvir_3:466.212,(Nnom_4:206.224,(Aaurb_3:45.3546,Aaurp_4:45.3546)_4:160.87)_4:259.987)_4:72.6668)_4:31.1213)_4:70.7612)_4	0.799	((-,-),(-,-),(-,-),(-,-),(-,-),(-,-),(-,-),(-,-),(-,-),(-,-),(-,-),(-,-),(-,-),(-,-),(-,-),(-,-),(-,-),(-,-))	
OG0000457	(((Apla_4:415.717,Skow_4:415.717)_5:99.3839,(Lgig_7:396.377,Paus_4:396.377)_5:118.723)_5:125.66,((((Adig_7:160.724,(Ofav_7:107.964,Pdam_6:107.964)_6:52.7599)_6:180.071,(Epal_7:241.63,Nvec_6:241.63)_6:99.1641)_6:155.827,(Dgig_4:231.523,Rmue_5:231.523)_5:265.098)_6:73.3786,(((Chem_6:417.018,(Hech_5:19.1606,Hsym_5:19.1606)_5:397.857)_6:82.9821,Hmag_8:500)_6:38.8787,(Mvir_5:466.212,(Nnom_5:206.224,(Aaurb_5:45.3546,Aaurp_12:45.3546)_7:160.87)_6:259.987)_6:72.6668)_6:31.1213)_6:70.7612)_6	0.185	((-,-),(-,-),(-,-),(-,-),(-,-),(-,-),(-,-),(-,-),(-,-),(-,-),(-,-),(-,-),(-,-),(-,-),(-,-),(-,-),(-,-),(-,-))	
OG0000458	(((Apla_4:415.717,Skow_3:415.717)_4:99.3839,(Lgig_6:396.377,Paus_4:396.377)_4:118.723)_4:125.66,((((Adig_5:160.724,(Ofav_6:107.964,Pdam_6:107.964)_6:52.7599)_6:180.071,(Epal_5:241.63,Nvec_6:241.63)_5:99.1641)_5:155.827,(Dgig_4:231.523,Rmue_3:231.523)_4:265.098)_4:73.3786,(((Chem_4:417.018,(Hech_9:19.1606,Hsym_5:19.1606)_6:397.857)_4:82.9821,Hmag_3:500)_4:38.8787,(Mvir_4:466.212,(Nnom_3:206.224,(Aaurb_4:45.3546,Aaurp_1:45.3546)_3:160.87)_3:259.987)_4:72.6668)_4:31.1213)_4:70.7612)_4	0.066	((-,-),(-,-),(-,-),(-,-),(-,-),(-,-),(-,-),(-,-),(-,-),(-,-),(-,-),(-,-),(-,-),(-,-),(-,-),(-,-),(-,-),(-,-))	
OG0000459	(((Apla_3:415.717,Skow_1:415.717)_3:99.3839,(Lgig_4:396.377,Paus_1:396.377)_3:118.723)_3:125.66,((((Adig_2:160.724,(Ofav_3:107.964,Pdam_3:107.964)_3:52.7599)_3:180.071,(Epal_2:241.63,Nvec_5:241.63)_3:99.1641)_3:155.827,(Dgig_5:231.523,Rmue_4:231.523)_4:265.098)_4:73.3786,(((Chem_9:417.018,(Hech_5:19.1606,Hsym_5:19.1606)_5:397.857)_5:82.9821,Hmag_5:500)_4:38.8787,(Mvir_3:466.212,(Nnom_4:206.224,(Aaurb_3:45.3546,Aaurp_5:45.3546)_4:160.87)_4:259.987)_4:72.6668)_4:31.1213)_4:70.7612)_4	0.722	((-,-),(-,-),(-,-),(-,-),(-,-),(-,-),(-,-),(-,-),(-,-),(-,-),(-,-),(-,-),(-,-),(-,-),(-,-),(-,-),(-,-),(-,-))	
OG0000460	(((Apla_4:415.717,Skow_6:415.717)_5:99.3839,(Lgig_4:396.377,Paus_5:396.377)_5:118.723)_5:125.66,((((Adig_7:160.724,(Ofav_6:107.964,Pdam_5:107.964)_6:52.7599)_6:180.071,(Epal_5:241.63,Nvec_6:241.63)_5:99.1641)_5:155.827,(Dgig_6:231.523,Rmue_7:231.523)_6:265.098)_5:73.3786,(((Chem_5:417.018,(Hech_7:19.1606,Hsym_5:19.1606)_6:397.857)_5:82.9821,Hmag_5:500)_5:38.8787,(Mvir_4:466.212,(Nnom_8:206.224,(Aaurb_7:45.3546,Aaurp_4:45.3546)_6:160.87)_6:259.987)_5:72.6668)_5:31.1213)_5:70.7612)_5	0.554	((-,-),(-,-),(-,-),(-,-),(-,-),(-,-),(-,-),(-,-),(-,-),(-,-),(-,-),(-,-),(-,-),(-,-),(-,-),(-,-),(-,-),(-,-))	
OG0000461	(((Apla_4:415.717,Skow_3:415.717)_5:99.3839,(Lgig_4:396.377,Paus_4:396.377)_5:118.723)_5:125.66,((((Adig_11:160.724,(Ofav_14:107.964,Pdam_13:107.964)_13:52.7599)_12:180.071,(Epal_14:241.63,Nvec_11:241.63)_11:99.1641)_10:155.827,(Dgig_7:231.523,Rmue_4:231.523)_6:265.098)_7:73.3786,(((Chem_6:417.018,(Hech_8:19.1606,Hsym_8:19.1606)_8:397.857)_6:82.9821,Hmag_3:500)_6:38.8787,(Mvir_5:466.212,(Nnom_9:206.224,(Aaurb_7:45.3546,Aaurp_8:45.3546)_7:160.87)_7:259.987)_6:72.6668)_6:31.1213)_6:70.7612)_6	0.575	((-,-),(-,-),(-,-),(-,-),(-,-),(-,-),(-,-),(-,-),(-,-),(-,-),(-,-),(-,-),(-,-),(-,-),(-,-),(-,-),(-,-),(-,-))	
OG0000462	(((Apla_5:415.717,Skow_10:415.717)_6:99.3839,(Lgig_5:396.377,Paus_6:396.377)_6:118.723)_6:125.66,((((Adig_6:160.724,(Ofav_5:107.964,Pdam_6:107.964)_6:52.7599)_6:180.071,(Epal_8:241.63,Nvec_10:241.63)_8:99.1641)_7:155.827,(Dgig_7:231.523,Rmue_4:231.523)_6:265.098)_6:73.3786,(((Chem_7:417.018,(Hech_7:19.1606,Hsym_10:19.1606)_8:397.857)_6:82.9821,Hmag_9:500)_6:38.8787,(Mvir_7:466.212,(Nnom_3:206.224,(Aaurb_5:45.3546,Aaurp_5:45.3546)_5:160.87)_5:259.987)_6:72.6668)_6:31.1213)_6:70.7612)_6	0.535	((-,-),(-,-),(-,-),(-,-),(-,-),(-,-),(-,-),(-,-),(-,-),(-,-),(-,-),(-,-),(-,-),(-,-),(-,-),(-,-),(-,-),(-,-))	
OG0000463	(((Apla_3:415.717,Skow_4:415.717)_4:99.3839,(Lgig_5:396.377,Paus_7:396.377)_5:118.723)_4:125.66,((((Adig_9:160.724,(Ofav_16:107.964,Pdam_12:107.964)_12:52.7599)_11:180.071,(Epal_8:241.63,Nvec_13:241.63)_9:99.1641)_8:155.827,(Dgig_4:231.523,Rmue_5:231.523)_5:265.098)_5:73.3786,(((Chem_4:417.018,(Hech_3:19.1606,Hsym_3:19.1606)_3:397.857)_4:82.9821,Hmag_1:500)_4:38.8787,(Mvir_4:466.212,(Nnom_3:206.224,(Aaurb_4:45.3546,Aaurp_4:45.3546)_4:160.87)_4:259.987)_4:72.6668)_4:31.1213)_4:70.7612)_4	0.354	((-,-),(-,-),(-,-),(-,-),(-,-),(-,-),(-,-),(-,-),(-,-),(-,-),(-,-),(-,-),(-,-),(-,-),(-,-),(-,-),(-,-),(-,-))	
OG0000464	(((Apla_4:415.717,Skow_4:415.717)_3:99.3839,(Lgig_5:396.377,Paus_2:396.377)_3:118.723)_3:125.66,((((Adig_5:160.724,(Ofav_4:107.964,Pdam_5:107.964)_4:52.7599)_4:180.071,(Epal_4:241.63,Nvec_5:241.63)_4:99.1641)_4:155.827,(Dgig_4:231.523,Rmue_3:231.523)_3:265.098)_3:73.3786,(((Chem_2:417.018,(Hech_3:19.1606,Hsym_4:19.1606)_3:397.857)_3:82.9821,Hmag_1:500)_3:38.8787,(Mvir_2:466.212,(Nnom_2:206.224,(Aaurb_2:45.3546,Aaurp_3:45.3546)_2:160.87)_2:259.987)_3:72.6668)_3:31.1213)_3:70.7612)_3	0.921	((-,-),(-,-),(-,-),(-,-),(-,-),(-,-),(-,-),(-,-),(-,-),(-,-),(-,-),(-,-),(-,-),(-,-),(-,-),(-,-),(-,-),(-,-))	
OG0000465	(((Apla_7:415.717,Skow_4:415.717)_4:99.3839,(Lgig_4:396.377,Paus_4:396.377)_4:118.723)_4:125.66,((((Adig_4:160.724,(Ofav_6:107.964,Pdam_4:107.964)_4:52.7599)_4:180.071,(Epal_4:241.63,Nvec_3:241.63)_4:99.1641)_4:155.827,(Dgig_5:231.523,Rmue_2:231.523)_4:265.098)_4:73.3786,(((Chem_3:417.018,(Hech_6:19.1606,Hsym_5:19.1606)_5:397.857)_4:82.9821,Hmag_4:500)_4:38.8787,(Mvir_3:466.212,(Nnom_4:206.224,(Aaurb_6:45.3546,Aaurp_4:45.3546)_5:160.87)_4:259.987)_4:72.6668)_4:31.1213)_4:70.7612)_4	0.779	((-,-),(-,-),(-,-),(-,-),(-,-),(-,-),(-,-),(-,-),(-,-),(-,-),(-,-),(-,-),(-,-),(-,-),(-,-),(-,-),(-,-),(-,-))	
OG0000466	(((Apla_8:415.717,Skow_6:415.717)_7:99.3839,(Lgig_11:396.377,Paus_10:396.377)_8:118.723)_7:125.66,((((Adig_11:160.724,(Ofav_10:107.964,Pdam_5:107.964)_8:52.7599)_8:180.071,(Epal_7:241.63,Nvec_3:241.63)_6:99.1641)_6:155.827,(Dgig_8:231.523,Rmue_1:231.523)_5:265.098)_6:73.3786,(((Chem_5:417.018,(Hech_6:19.1606,Hsym_4:19.1606)_5:397.857)_6:82.9821,Hmag_2:500)_6:38.8787,(Mvir_8:466.212,(Nnom_6:206.224,(Aaurb_7:45.3546,Aaurp_4:45.3546)_6:160.87)_6:259.987)_6:72.6668)_6:31.1213)_6:70.7612)_6	0.004	((0.468472,0.9175),(0.815583,0.331737),(0.200842,0.374585),(0.308911,0.753726),(0.0991656,0.752372),(0.105422,0.0245794),(0.138764,0.797732),(0.458048,0.0692297),(0.84612,0.66999),(0.0810018,0.00517984),(0.759226,0.651008),(0.910701,0.908867),(0.0497089,0.133251),(0.774273,0.128505),(0.674809,0.757421),(0.339827,0.886417),(0.87031,0.849071),(0.134111,0.0160454))	
OG0000467	(((Apla_3:415.717,Skow_8:415.717)_5:99.3839,(Lgig_6:396.377,Paus_4:396.377)_5:118.723)_5:125.66,((((Adig_1:160.724,(Ofav_1:107.964,Pdam_1:107.964)_1:52.7599)_1:180.071,(Epal_2:241.63,Nvec_2:241.63)_2:99.1641)_2:155.827,(Dgig_2:231.523,Rmue_5:231.523)_4:265.098)_4:73.3786,(((Chem_12:417.018,(Hech_8:19.1606,Hsym_10:19.1606)_9:397.857)_7:82.9821,Hmag_8:500)_6:38.8787,(Mvir_8:466.212,(Nnom_13:206.224,(Aaurb_8:45.3546,Aaurp_11:45.3546)_10:160.87)_10:259.987)_7:72.6668)_6:31.1213)_5:70.7612)_5	0.176	((-,-),(-,-),(-,-),(-,-),(-,-),(-,-),(-,-),(-,-),(-,-),(-,-),(-,-),(-,-),(-,-),(-,-),(-,-),(-,-),(-,-),(-,-))	
OG0000468	(((Apla_1:415.717,Skow_1:415.717)_2:99.3839,(Lgig_2:396.377,Paus_5:396.377)_2:118.723)_2:125.66,((((Adig_1:160.724,(Ofav_1:107.964,Pdam_1:107.964)_1:52.7599)_1:180.071,(Epal_1:241.63,Nvec_1:241.63)_1:99.1641)_1:155.827,(Dgig_45:231.523,Rmue_4:231.523)_10:265.098)_2:73.3786,(((Chem_1:417.018,(Hech_1:19.1606,Hsym_1:19.1606)_1:397.857)_2:82.9821,Hmag_1:500)_2:38.8787,(Mvir_2:466.212,(Nnom_1:206.224,(Aaurb_3:45.3546,Aaurp_1:45.3546)_2:160.87)_2:259.987)_2:72.6668)_2:31.1213)_2:70.7612)_2	0.001	((0.532271,0.532271),(0.658486,0.679583),(0.834822,0.0298),(0.686798,0.621449),(0.635701,0.551411),(0.597614,0.597614),(0.648678,0.59135),(0.684246,0.684246),(0.324675,1.59402e-05),(2.15448e-18,0.00362305),(0.62558,0.560325),(0.533239,0.523299),(0.519764,0.519764),(0.637543,0.852093),(0.572397,0.624211),(0.851773,0.783443),(0.384579,0.718951),(0.0459397,0.126032))	
OG0000469	(((Apla_2:415.717,Skow_5:415.717)_4:99.3839,(Lgig_6:396.377,Paus_6:396.377)_5:118.723)_4:125.66,((((Adig_12:160.724,(Ofav_9:107.964,Pdam_6:107.964)_8:52.7599)_8:180.071,(Epal_4:241.63,Nvec_4:241.63)_5:99.1641)_5:155.827,(Dgig_2:231.523,Rmue_3:231.523)_3:265.098)_4:73.3786,(((Chem_2:417.018,(Hech_3:19.1606,Hsym_2:19.1606)_3:397.857)_4:82.9821,Hmag_5:500)_4:38.8787,(Mvir_2:466.212,(Nnom_11:206.224,(Aaurb_8:45.3546,Aaurp_7:45.3546)_7:160.87)_7:259.987)_4:72.6668)_4:31.1213)_4:70.7612)_4	0.08	((-,-),(-,-),(-,-),(-,-),(-,-),(-,-),(-,-),(-,-),(-,-),(-,-),(-,-),(-,-),(-,-),(-,-),(-,-),(-,-),(-,-),(-,-))	
OG0000470	(((Apla_4:415.717,Skow_3:415.717)_3:99.3839,(Lgig_2:396.377,Paus_2:396.377)_3:118.723)_3:125.66,((((Adig_1:160.724,(Ofav_3:107.964,Pdam_3:107.964)_3:52.7599)_3:180.071,(Epal_8:241.63,Nvec_2:241.63)_3:99.1641)_3:155.827,(Dgig_2:231.523,Rmue_5:231.523)_3:265.098)_3:73.3786,(((Chem_7:417.018,(Hech_1:19.1606,Hsym_1:19.1606)_1:397.857)_3:82.9821,Hmag_3:500)_3:38.8787,(Mvir_1:466.212,(Nnom_8:206.224,(Aaurb_1:45.3546,Aaurp_2:45.3546)_2:160.87)_4:259.987)_3:72.6668)_3:31.1213)_3:70.7612)_3	0.037	((-,-),(-,-),(-,-),(-,-),(-,-),(-,-),(-,-),(-,-),(-,-),(-,-),(-,-),(-,-),(-,-),(-,-),(-,-),(-,-),(-,-),(-,-))	
OG0000471	(((Apla_5:415.717,Skow_3:415.717)_3:99.3839,(Lgig_3:396.377,Paus_3:396.377)_3:118.723)_3:125.66,((((Adig_4:160.724,(Ofav_5:107.964,Pdam_3:107.964)_4:52.7599)_4:180.071,(Epal_3:241.63,Nvec_6:241.63)_4:99.1641)_4:155.827,(Dgig_4:231.523,Rmue_3:231.523)_3:265.098)_3:73.3786,(((Chem_3:417.018,(Hech_3:19.1606,Hsym_3:19.1606)_3:397.857)_3:82.9821,Hmag_3:500)_3:38.8787,(Mvir_4:466.212,(Nnom_2:206.224,(Aaurb_3:45.3546,Aaurp_4:45.3546)_3:160.87)_3:259.987)_3:72.6668)_3:31.1213)_3:70.7612)_3	0.987	((-,-),(-,-),(-,-),(-,-),(-,-),(-,-),(-,-),(-,-),(-,-),(-,-),(-,-),(-,-),(-,-),(-,-),(-,-),(-,-),(-,-),(-,-))	
OG0000472	(((Apla_5:415.717,Skow_3:415.717)_4:99.3839,(Lgig_3:396.377,Paus_5:396.377)_4:118.723)_4:125.66,((((Adig_6:160.724,(Ofav_7:107.964,Pdam_6:107.964)_6:52.7599)_6:180.071,(Epal_7:241.63,Nvec_3:241.63)_5:99.1641)_5:155.827,(Dgig_3:231.523,Rmue_3:231.523)_3:265.098)_4:73.3786,(((Chem_7:417.018,(Hech_5:19.1606,Hsym_5:19.1606)_5:397.857)_4:82.9821,Hmag_3:500)_4:38.8787,(Mvir_4:466.212,(Nnom_2:206.224,(Aaurb_4:45.3546,Aaurp_3:45.3546)_3:160.87)_3:259.987)_4:72.6668)_4:31.1213)_4:70.7612)_4	0.928	((-,-),(-,-),(-,-),(-,-),(-,-),(-,-),(-,-),(-,-),(-,-),(-,-),(-,-),(-,-),(-,-),(-,-),(-,-),(-,-),(-,-),(-,-))	
OG0000473	(((Apla_3:415.717,Skow_2:415.717)_4:99.3839,(Lgig_10:396.377,Paus_6:396.377)_5:118.723)_4:125.66,((((Adig_3:160.724,(Ofav_2:107.964,Pdam_2:107.964)_2:52.7599)_2:180.071,(Epal_3:241.63,Nvec_2:241.63)_3:99.1641)_3:155.827,(Dgig_5:231.523,Rmue_6:231.523)_5:265.098)_4:73.3786,(((Chem_5:417.018,(Hech_3:19.1606,Hsym_2:19.1606)_3:397.857)_4:82.9821,Hmag_3:500)_4:38.8787,(Mvir_3:466.212,(Nnom_4:206.224,(Aaurb_2:45.3546,Aaurp_8:45.3546)_4:160.87)_4:259.987)_4:72.6668)_4:31.1213)_4:70.7612)_4	0.043	((-,-),(-,-),(-,-),(-,-),(-,-),(-,-),(-,-),(-,-),(-,-),(-,-),(-,-),(-,-),(-,-),(-,-),(-,-),(-,-),(-,-),(-,-))	
OG0000474	(((Apla_10:415.717,Skow_2:415.717)_4:99.3839,(Lgig_2:396.377,Paus_8:396.377)_4:118.723)_4:125.66,((((Adig_0:160.724,(Ofav_2:107.964,Pdam_2:107.964)_2:52.7599)_2:180.071,(Epal_3:241.63,Nvec_1:241.63)_2:99.1641)_2:155.827,(Dgig_1:231.523,Rmue_1:231.523)_1:265.098)_2:73.3786,(((Chem_1:417.018,(Hech_3:19.1606,Hsym_3:19.1606)_3:397.857)_3:82.9821,Hmag_3:500)_3:38.8787,(Mvir_2:466.212,(Nnom_4:206.224,(Aaurb_5:45.3546,Aaurp_5:45.3546)_5:160.87)_4:259.987)_3:72.6668)_3:31.1213)_3:70.7612)_3	0.518	((-,-),(-,-),(-,-),(-,-),(-,-),(-,-),(-,-),(-,-),(-,-),(-,-),(-,-),(-,-),(-,-),(-,-),(-,-),(-,-),(-,-),(-,-))	
OG0000476	(((Apla_5:415.717,Skow_5:415.717)_4:99.3839,(Lgig_6:396.377,Paus_4:396.377)_4:118.723)_4:125.66,((((Adig_9:160.724,(Ofav_11:107.964,Pdam_10:107.964)_10:52.7599)_9:180.071,(Epal_7:241.63,Nvec_9:241.63)_7:99.1641)_7:155.827,(Dgig_5:231.523,Rmue_4:231.523)_5:265.098)_5:73.3786,(((Chem_2:417.018,(Hech_2:19.1606,Hsym_4:19.1606)_3:397.857)_4:82.9821,Hmag_3:500)_4:38.8787,(Mvir_3:466.212,(Nnom_5:206.224,(Aaurb_6:45.3546,Aaurp_5:45.3546)_5:160.87)_5:259.987)_4:72.6668)_4:31.1213)_4:70.7612)_4	0.464	((-,-),(-,-),(-,-),(-,-),(-,-),(-,-),(-,-),(-,-),(-,-),(-,-),(-,-),(-,-),(-,-),(-,-),(-,-),(-,-),(-,-),(-,-))	
OG0000477	(((Apla_2:415.717,Skow_10:415.717)_4:99.3839,(Lgig_2:396.377,Paus_2:396.377)_3:118.723)_4:125.66,((((Adig_7:160.724,(Ofav_11:107.964,Pdam_5:107.964)_7:52.7599)_7:180.071,(Epal_5:241.63,Nvec_9:241.63)_6:99.1641)_6:155.827,(Dgig_4:231.523,Rmue_6:231.523)_5:265.098)_5:73.3786,(((Chem_2:417.018,(Hech_3:19.1606,Hsym_4:19.1606)_4:397.857)_4:82.9821,Hmag_4:500)_4:38.8787,(Mvir_3:466.212,(Nnom_6:206.224,(Aaurb_7:45.3546,Aaurp_8:45.3546)_7:160.87)_6:259.987)_4:72.6668)_4:31.1213)_4:70.7612)_4	0.062	((-,-),(-,-),(-,-),(-,-),(-,-),(-,-),(-,-),(-,-),(-,-),(-,-),(-,-),(-,-),(-,-),(-,-),(-,-),(-,-),(-,-),(-,-))	
OG0000478	(((Apla_4:415.717,Skow_5:415.717)_4:99.3839,(Lgig_4:396.377,Paus_6:396.377)_4:118.723)_4:125.66,((((Adig_4:160.724,(Ofav_5:107.964,Pdam_4:107.964)_4:52.7599)_4:180.071,(Epal_4:241.63,Nvec_5:241.63)_4:99.1641)_4:155.827,(Dgig_5:231.523,Rmue_3:231.523)_4:265.098)_4:73.3786,(((Chem_5:417.018,(Hech_6:19.1606,Hsym_5:19.1606)_5:397.857)_4:82.9821,Hmag_4:500)_4:38.8787,(Mvir_3:466.212,(Nnom_4:206.224,(Aaurb_6:45.3546,Aaurp_7:45.3546)_6:160.87)_5:259.987)_4:72.6668)_4:31.1213)_4:70.7612)_4	0.978	((-,-),(-,-),(-,-),(-,-),(-,-),(-,-),(-,-),(-,-),(-,-),(-,-),(-,-),(-,-),(-,-),(-,-),(-,-),(-,-),(-,-),(-,-))	
OG0000479	(((Apla_9:415.717,Skow_7:415.717)_6:99.3839,(Lgig_6:396.377,Paus_8:396.377)_6:118.723)_6:125.66,((((Adig_10:160.724,(Ofav_8:107.964,Pdam_7:107.964)_8:52.7599)_8:180.071,(Epal_8:241.63,Nvec_8:241.63)_7:99.1641)_7:155.827,(Dgig_5:231.523,Rmue_6:231.523)_5:265.098)_5:73.3786,(((Chem_2:417.018,(Hech_3:19.1606,Hsym_2:19.1606)_3:397.857)_4:82.9821,Hmag_0:500)_4:38.8787,(Mvir_4:466.212,(Nnom_8:206.224,(Aaurb_7:45.3546,Aaurp_12:45.3546)_9:160.87)_8:259.987)_5:72.6668)_5:31.1213)_5:70.7612)_5	0.046	((-,-),(-,-),(-,-),(-,-),(-,-),(-,-),(-,-),(-,-),(-,-),(-,-),(-,-),(-,-),(-,-),(-,-),(-,-),(-,-),(-,-),(-,-))	
OG0000481	(((Apla_0:415.717,Skow_0:415.717)_1:99.3839,(Lgig_3:396.377,Paus_1:396.377)_2:118.723)_2:125.66,((((Adig_3:160.724,(Ofav_8:107.964,Pdam_10:107.964)_8:52.7599)_7:180.071,(Epal_7:241.63,Nvec_13:241.63)_8:99.1641)_7:155.827,(Dgig_10:231.523,Rmue_12:231.523)_9:265.098)_6:73.3786,(((Chem_12:417.018,(Hech_1:19.1606,Hsym_1:19.1606)_1:397.857)_4:82.9821,Hmag_3:500)_4:38.8787,(Mvir_4:466.212,(Nnom_3:206.224,(Aaurb_3:45.3546,Aaurp_2:45.3546)_3:160.87)_3:259.987)_4:72.6668)_4:31.1213)_4:70.7612)_4	0.002	((0.367066,0.367066),(0.238548,0.679583),(0.290519,0.522787),(0.0468892,0.700646),(0.00975769,0.175532),(0.83784,0.105422),(0.871553,0.293587),(0.701642,0.0213973),(0.356651,0.0802333),(0.54114,0.121907),(0.0444655,0.609964),(0.00105936,0.126824),(0.519764,0.519764),(0.721282,0.896669),(0.629474,0.704281),(0.686524,0.58996),(0.803725,0.771964),(0.617858,0.178406))	
OG0000482	(((Apla_5:415.717,Skow_7:415.717)_5:99.3839,(Lgig_4:396.377,Paus_4:396.377)_5:118.723)_5:125.66,((((Adig_6:160.724,(Ofav_5:107.964,Pdam_4:107.964)_5:52.7599)_5:180.071,(Epal_4:241.63,Nvec_4:241.63)_5:99.1641)_5:155.827,(Dgig_4:231.523,Rmue_6:231.523)_5:265.098)_5:73.3786,(((Chem_4:417.018,(Hech_6:19.1606,Hsym_4:19.1606)_5:397.857)_5:82.9821,Hmag_10:500)_5:38.8787,(Mvir_3:466.212,(Nnom_5:206.224,(Aaurb_4:45.3546,Aaurp_6:45.3546)_5:160.87)_5:259.987)_5:72.6668)_5:31.1213)_5:70.7612)_5	0.574	((-,-),(-,-),(-,-),(-,-),(-,-),(-,-),(-,-),(-,-),(-,-),(-,-),(-,-),(-,-),(-,-),(-,-),(-,-),(-,-),(-,-),(-,-))	
OG0000483	(((Apla_2:415.717,Skow_4:415.717)_4:99.3839,(Lgig_2:396.377,Paus_5:396.377)_4:118.723)_4:125.66,((((Adig_5:160.724,(Ofav_4:107.964,Pdam_9:107.964)_5:52.7599)_5:180.071,(Epal_5:241.63,Nvec_12:241.63)_6:99.1641)_5:155.827,(Dgig_3:231.523,Rmue_2:231.523)_3:265.098)_4:73.3786,(((Chem_6:417.018,(Hech_6:19.1606,Hsym_2:19.1606)_4:397.857)_4:82.9821,Hmag_3:500)_4:38.8787,(Mvir_12:466.212,(Nnom_1:206.224,(Aaurb_2:45.3546,Aaurp_4:45.3546)_3:160.87)_3:259.987)_4:72.6668)_4:31.1213)_4:70.7612)_4	0	((0.331134,0.670773),(0.746232,0.769286),(0.320348,0.473032),(0.776713,0.700646),(0.831483,0.69112),(0.453499,0.00247533),(0.843282,0.224102),(0.654407,0.00433943),(0.263692,0.594327),(0.817166,0.503921),(0.706068,0.609964),(0.210519,0.664759),(0.00407631,0.00127445),(0.721282,0.896669),(0.629474,0.704281),(0.00165204,0.58996),(0.130036,0.771964),(0.178406,0.068696))	
OG0000484	(((Apla_8:415.717,Skow_8:415.717)_7:99.3839,(Lgig_14:396.377,Paus_8:396.377)_8:118.723)_7:125.66,((((Adig_3:160.724,(Ofav_6:107.964,Pdam_2:107.964)_4:52.7599)_4:180.071,(Epal_10:241.63,Nvec_5:241.63)_6:99.1641)_5:155.827,(Dgig_3:231.523,Rmue_6:231.523)_4:265.098)_4:73.3786,(((Chem_3:417.018,(Hech_4:19.1606,Hsym_2:19.1606)_3:397.857)_4:82.9821,Hmag_5:500)_4:38.8787,(Mvir_3:466.212,(Nnom_2:206.224,(Aaurb_8:45.3546,Aaurp_3:45.3546)_4:160.87)_3:259.987)_4:72.6668)_4:31.1213)_4:70.7612)_5	0.001	((0.468472,0.468472),(0.815583,0.331737),(0.0269131,0.765625),(0.0674754,0.358319),(0.490904,0.663907),(0.0800611,0.0359119),(0.56514,0.224102),(0.0349417,0.654407),(0.263692,0.858783),(0.567641,0.110845),(0.706068,0.609964),(0.889666,0.887887),(0.0299149,0.0841162),(0.721282,0.369344),(0.629474,0.704281),(0.893887,0.58996),(0.479347,0.211362),(6.72078e-05,0.224948))	
OG0000485	(((Apla_7:415.717,Skow_8:415.717)_6:99.3839,(Lgig_7:396.377,Paus_5:396.377)_6:118.723)_6:125.66,((((Adig_6:160.724,(Ofav_10:107.964,Pdam_10:107.964)_9:52.7599)_8:180.071,(Epal_13:241.63,Nvec_12:241.63)_10:99.1641)_8:155.827,(Dgig_5:231.523,Rmue_2:231.523)_4:265.098)_6:73.3786,(((Chem_5:417.018,(Hech_6:19.1606,Hsym_5:19.1606)_6:397.857)_6:82.9821,Hmag_2:500)_6:38.8787,(Mvir_8:466.212,(Nnom_7:206.224,(Aaurb_6:45.3546,Aaurp_3:45.3546)_5:160.87)_6:259.987)_6:72.6668)_6:31.1213)_6:70.7612)_6	0.081	((-,-),(-,-),(-,-),(-,-),(-,-),(-,-),(-,-),(-,-),(-,-),(-,-),(-,-),(-,-),(-,-),(-,-),(-,-),(-,-),(-,-),(-,-))	
OG0000486	(((Apla_3:415.717,Skow_4:415.717)_3:99.3839,(Lgig_3:396.377,Paus_4:396.377)_3:118.723)_3:125.66,((((Adig_3:160.724,(Ofav_3:107.964,Pdam_3:107.964)_3:52.7599)_3:180.071,(Epal_3:241.63,Nvec_4:241.63)_3:99.1641)_3:155.827,(Dgig_3:231.523,Rmue_3:231.523)_3:265.098)_3:73.3786,(((Chem_2:417.018,(Hech_2:19.1606,Hsym_3:19.1606)_3:397.857)_3:82.9821,Hmag_4:500)_3:38.8787,(Mvir_4:466.212,(Nnom_4:206.224,(Aaurb_8:45.3546,Aaurp_8:45.3546)_8:160.87)_5:259.987)_3:72.6668)_3:31.1213)_3:70.7612)_3	0.972	((-,-),(-,-),(-,-),(-,-),(-,-),(-,-),(-,-),(-,-),(-,-),(-,-),(-,-),(-,-),(-,-),(-,-),(-,-),(-,-),(-,-),(-,-))	
OG0000487	(((Apla_7:415.717,Skow_0:415.717)_3:99.3839,(Lgig_4:396.377,Paus_3:396.377)_3:118.723)_3:125.66,((((Adig_6:160.724,(Ofav_6:107.964,Pdam_0:107.964)_4:52.7599)_4:180.071,(Epal_2:241.63,Nvec_0:241.63)_2:99.1641)_3:155.827,(Dgig_0:231.523,Rmue_4:231.523)_2:265.098)_3:73.3786,(((Chem_11:417.018,(Hech_8:19.1606,Hsym_2:19.1606)_5:397.857)_4:82.9821,Hmag_2:500)_3:38.8787,(Mvir_0:466.212,(Nnom_0:206.224,(Aaurb_0:45.3546,Aaurp_0:45.3546)_0:160.87)_0:259.987)_1:72.6668)_3:31.1213)_3:70.7612)_3	0	((0.0219075,0.0457323),(0.708476,0.731657),(0.398897,0.86964),(0.739333,0.665128),(0.0690246,0.663907),(0.0800611,0.000106178),(0.231939,0.319727),(0.773975,0.0401578),(0.767823,0.532664),(0.0372995,0.0823877),(0.67013,0.586338),(0.00262282,0.473612),(0.000197657,4.69118e-05),(0.119546,0.87895),(0.602604,0.00966602),(0.38874,0.27876),(0.5,0.5),(0.5,0.5))	
OG0000488	(((Apla_4:415.717,Skow_5:415.717)_5:99.3839,(Lgig_5:396.377,Paus_5:396.377)_5:118.723)_5:125.66,((((Adig_6:160.724,(Ofav_8:107.964,Pdam_4:107.964)_6:52.7599)_6:180.071,(Epal_6:241.63,Nvec_4:241.63)_5:99.1641)_5:155.827,(Dgig_4:231.523,Rmue_3:231.523)_4:265.098)_5:73.3786,(((Chem_5:417.018,(Hech_3:19.1606,Hsym_5:19.1606)_4:397.857)_5:82.9821,Hmag_3:500)_5:38.8787,(Mvir_7:466.212,(Nnom_5:206.224,(Aaurb_8:45.3546,Aaurp_12:45.3546)_9:160.87)_6:259.987)_5:72.6668)_5:31.1213)_5:70.7612)_5	0.094	((-,-),(-,-),(-,-),(-,-),(-,-),(-,-),(-,-),(-,-),(-,-),(-,-),(-,-),(-,-),(-,-),(-,-),(-,-),(-,-),(-,-),(-,-))	
OG0000489	(((Apla_3:415.717,Skow_2:415.717)_2:99.3839,(Lgig_3:396.377,Paus_1:396.377)_2:118.723)_2:125.66,((((Adig_1:160.724,(Ofav_2:107.964,Pdam_1:107.964)_1:52.7599)_1:180.071,(Epal_1:241.63,Nvec_1:241.63)_1:99.1641)_1:155.827,(Dgig_2:231.523,Rmue_1:231.523)_2:265.098)_2:73.3786,(((Chem_0:417.018,(Hech_2:19.1606,Hsym_2:19.1606)_2:397.857)_2:82.9821,Hmag_1:500)_2:38.8787,(Mvir_1:466.212,(Nnom_2:206.224,(Aaurb_2:45.3546,Aaurp_4:45.3546)_2:160.87)_2:259.987)_2:72.6668)_2:31.1213)_2:70.7612)_2	0.914	((-,-),(-,-),(-,-),(-,-),(-,-),(-,-),(-,-),(-,-),(-,-),(-,-),(-,-),(-,-),(-,-),(-,-),(-,-),(-,-),(-,-),(-,-))	
OG0000490	(((Apla_6:415.717,Skow_7:415.717)_5:99.3839,(Lgig_5:396.377,Paus_0:396.377)_4:118.723)_5:125.66,((((Adig_30:160.724,(Ofav_22:107.964,Pdam_14:107.964)_19:52.7599)_19:180.071,(Epal_17:241.63,Nvec_9:241.63)_13:99.1641)_13:155.827,(Dgig_20:231.523,Rmue_5:231.523)_10:265.098)_8:73.3786,(((Chem_3:417.018,(Hech_4:19.1606,Hsym_4:19.1606)_4:397.857)_5:82.9821,Hmag_4:500)_6:38.8787,(Mvir_6:466.212,(Nnom_6:206.224,(Aaurb_3:45.3546,Aaurp_2:45.3546)_3:160.87)_5:259.987)_6:72.6668)_6:31.1213)_6:70.7612)_6	0	((0.536178,0.264961),(0.775182,0.475357),(0.473032,0.0116943),(0.529262,0.753726),(0.000158843,0.851073),(0.121425,0.0149605),(0.0122217,0.872706),(0.100571,0.14556),(0.00611184,0.278935),(0.000220332,0.0205832),(0.0841152,0.651008),(0.389,0.899835),(0.572371,0.572371),(0.435968,0.605792),(0.674809,0.757421),(0.747527,0.666288),(0.377379,0.178043),(0.617858,0.178406))	
OG0000491	(((Apla_9:415.717,Skow_3:415.717)_4:99.3839,(Lgig_4:396.377,Paus_3:396.377)_4:118.723)_4:125.66,((((Adig_10:160.724,(Ofav_8:107.964,Pdam_6:107.964)_7:52.7599)_7:180.071,(Epal_8:241.63,Nvec_5:241.63)_6:99.1641)_6:155.827,(Dgig_1:231.523,Rmue_2:231.523)_2:265.098)_4:73.3786,(((Chem_4:417.018,(Hech_3:19.1606,Hsym_2:19.1606)_3:397.857)_4:82.9821,Hmag_2:500)_4:38.8787,(Mvir_6:466.212,(Nnom_5:206.224,(Aaurb_8:45.3546,Aaurp_6:45.3546)_6:160.87)_5:259.987)_4:72.6668)_4:31.1213)_4:70.7612)_4	0.156	((-,-),(-,-),(-,-),(-,-),(-,-),(-,-),(-,-),(-,-),(-,-),(-,-),(-,-),(-,-),(-,-),(-,-),(-,-),(-,-),(-,-),(-,-))	
OG0000492	(((Apla_3:415.717,Skow_3:415.717)_3:99.3839,(Lgig_3:396.377,Paus_5:396.377)_3:118.723)_3:125.66,((((Adig_4:160.724,(Ofav_3:107.964,Pdam_3:107.964)_3:52.7599)_3:180.071,(Epal_3:241.63,Nvec_4:241.63)_3:99.1641)_3:155.827,(Dgig_3:231.523,Rmue_3:231.523)_3:265.098)_3:73.3786,(((Chem_3:417.018,(Hech_4:19.1606,Hsym_4:19.1606)_4:397.857)_3:82.9821,Hmag_2:500)_3:38.8787,(Mvir_1:466.212,(Nnom_2:206.224,(Aaurb_2:45.3546,Aaurp_3:45.3546)_2:160.87)_2:259.987)_3:72.6668)_3:31.1213)_3:70.7612)_3	1	((-,-),(-,-),(-,-),(-,-),(-,-),(-,-),(-,-),(-,-),(-,-),(-,-),(-,-),(-,-),(-,-),(-,-),(-,-),(-,-),(-,-),(-,-))	
OG0000493	(((Apla_1:415.717,Skow_3:415.717)_3:99.3839,(Lgig_6:396.377,Paus_13:396.377)_5:118.723)_3:125.66,((((Adig_0:160.724,(Ofav_1:107.964,Pdam_1:107.964)_1:52.7599)_1:180.071,(Epal_3:241.63,Nvec_2:241.63)_2:99.1641)_2:155.827,(Dgig_7:231.523,Rmue_1:231.523)_3:265.098)_3:73.3786,(((Chem_1:417.018,(Hech_7:19.1606,Hsym_4:19.1606)_5:397.857)_3:82.9821,Hmag_2:500)_3:38.8787,(Mvir_1:466.212,(Nnom_5:206.224,(Aaurb_8:45.3546,Aaurp_12:45.3546)_9:160.87)_6:259.987)_3:72.6668)_3:31.1213)_3:70.7612)_3	0.001	((0.258922,0.619466),(0.708476,0.0588445),(0.526068,0.0015444),(0.739333,0.665128),(0.198191,0.551411),(0.597614,0.597614),(0.35586,0.658486),(0.201271,0.773975),(0.416886,0.832287),(0.00577681,0.148027),(0.67013,0.586338),(0.259937,0.139921),(0.00629569,0.133251),(0.684378,0.87895),(0.602604,0.668478),(0.283776,0.0353807),(0.62726,0.0598066),(0.393738,0.00981341))	
OG0000494	(((Apla_3:415.717,Skow_4:415.717)_4:99.3839,(Lgig_4:396.377,Paus_4:396.377)_4:118.723)_4:125.66,((((Adig_5:160.724,(Ofav_4:107.964,Pdam_4:107.964)_4:52.7599)_4:180.071,(Epal_4:241.63,Nvec_4:241.63)_4:99.1641)_4:155.827,(Dgig_4:231.523,Rmue_4:231.523)_4:265.098)_4:73.3786,(((Chem_7:417.018,(Hech_3:19.1606,Hsym_4:19.1606)_4:397.857)_4:82.9821,Hmag_2:500)_4:38.8787,(Mvir_3:466.212,(Nnom_5:206.224,(Aaurb_6:45.3546,Aaurp_4:45.3546)_5:160.87)_5:259.987)_4:72.6668)_4:31.1213)_4:70.7612)_4	0.921	((-,-),(-,-),(-,-),(-,-),(-,-),(-,-),(-,-),(-,-),(-,-),(-,-),(-,-),(-,-),(-,-),(-,-),(-,-),(-,-),(-,-),(-,-))	
OG0000495	(((Apla_6:415.717,Skow_3:415.717)_4:99.3839,(Lgig_5:396.377,Paus_3:396.377)_4:118.723)_4:125.66,((((Adig_4:160.724,(Ofav_4:107.964,Pdam_3:107.964)_4:52.7599)_4:180.071,(Epal_3:241.63,Nvec_7:241.63)_4:99.1641)_4:155.827,(Dgig_4:231.523,Rmue_2:231.523)_3:265.098)_4:73.3786,(((Chem_3:417.018,(Hech_3:19.1606,Hsym_4:19.1606)_4:397.857)_4:82.9821,Hmag_4:500)_4:38.8787,(Mvir_3:466.212,(Nnom_6:206.224,(Aaurb_4:45.3546,Aaurp_0:45.3546)_3:160.87)_4:259.987)_4:72.6668)_4:31.1213)_4:70.7612)_4	0.059	((-,-),(-,-),(-,-),(-,-),(-,-),(-,-),(-,-),(-,-),(-,-),(-,-),(-,-),(-,-),(-,-),(-,-),(-,-),(-,-),(-,-),(-,-))	
OG0000496	(((Apla_5:415.717,Skow_4:415.717)_4:99.3839,(Lgig_3:396.377,Paus_3:396.377)_4:118.723)_4:125.66,((((Adig_4:160.724,(Ofav_7:107.964,Pdam_3:107.964)_4:52.7599)_4:180.071,(Epal_4:241.63,Nvec_4:241.63)_4:99.1641)_4:155.827,(Dgig_3:231.523,Rmue_5:231.523)_4:265.098)_4:73.3786,(((Chem_3:417.018,(Hech_4:19.1606,Hsym_4:19.1606)_4:397.857)_4:82.9821,Hmag_3:500)_4:38.8787,(Mvir_5:466.212,(Nnom_3:206.224,(Aaurb_3:45.3546,Aaurp_5:45.3546)_4:160.87)_4:259.987)_4:72.6668)_4:31.1213)_4:70.7612)_4	0.819	((-,-),(-,-),(-,-),(-,-),(-,-),(-,-),(-,-),(-,-),(-,-),(-,-),(-,-),(-,-),(-,-),(-,-),(-,-),(-,-),(-,-),(-,-))	
OG0000497	(((Apla_3:415.717,Skow_3:415.717)_3:99.3839,(Lgig_3:396.377,Paus_3:396.377)_3:118.723)_3:125.66,((((Adig_3:160.724,(Ofav_4:107.964,Pdam_3:107.964)_3:52.7599)_3:180.071,(Epal_3:241.63,Nvec_3:241.63)_3:99.1641)_3:155.827,(Dgig_3:231.523,Rmue_4:231.523)_3:265.098)_3:73.3786,(((Chem_3:417.018,(Hech_3:19.1606,Hsym_3:19.1606)_3:397.857)_3:82.9821,Hmag_3:500)_3:38.8787,(Mvir_3:466.212,(Nnom_3:206.224,(Aaurb_4:45.3546,Aaurp_3:45.3546)_3:160.87)_3:259.987)_3:72.6668)_3:31.1213)_3:70.7612)_3	1	((-,-),(-,-),(-,-),(-,-),(-,-),(-,-),(-,-),(-,-),(-,-),(-,-),(-,-),(-,-),(-,-),(-,-),(-,-),(-,-),(-,-),(-,-))	
OG0000498	(((Apla_7:415.717,Skow_3:415.717)_4:99.3839,(Lgig_3:396.377,Paus_4:396.377)_4:118.723)_4:125.66,((((Adig_4:160.724,(Ofav_3:107.964,Pdam_3:107.964)_3:52.7599)_3:180.071,(Epal_5:241.63,Nvec_5:241.63)_4:99.1641)_4:155.827,(Dgig_3:231.523,Rmue_2:231.523)_3:265.098)_4:73.3786,(((Chem_3:417.018,(Hech_4:19.1606,Hsym_3:19.1606)_4:397.857)_4:82.9821,Hmag_4:500)_4:38.8787,(Mvir_3:466.212,(Nnom_4:206.224,(Aaurb_4:45.3546,Aaurp_6:45.3546)_5:160.87)_4:259.987)_4:72.6668)_4:31.1213)_4:70.7612)_4	0.901	((-,-),(-,-),(-,-),(-,-),(-,-),(-,-),(-,-),(-,-),(-,-),(-,-),(-,-),(-,-),(-,-),(-,-),(-,-),(-,-),(-,-),(-,-))	
OG0000499	(((Apla_4:415.717,Skow_1:415.717)_4:99.3839,(Lgig_2:396.377,Paus_5:396.377)_4:118.723)_4:125.66,((((Adig_4:160.724,(Ofav_5:107.964,Pdam_4:107.964)_4:52.7599)_4:180.071,(Epal_5:241.63,Nvec_5:241.63)_5:99.1641)_5:155.827,(Dgig_6:231.523,Rmue_3:231.523)_5:265.098)_6:73.3786,(((Chem_9:417.018,(Hech_7:19.1606,Hsym_7:19.1606)_7:397.857)_8:82.9821,Hmag_29:500)_8:38.8787,(Mvir_6:466.212,(Nnom_10:206.224,(Aaurb_6:45.3546,Aaurp_7:45.3546)_7:160.87)_8:259.987)_7:72.6668)_7:31.1213)_6:70.7612)_5	0.016	((-,-),(-,-),(-,-),(-,-),(-,-),(-,-),(-,-),(-,-),(-,-),(-,-),(-,-),(-,-),(-,-),(-,-),(-,-),(-,-),(-,-),(-,-))	
OG0000500	(((Apla_5:415.717,Skow_7:415.717)_5:99.3839,(Lgig_4:396.377,Paus_6:396.377)_5:118.723)_5:125.66,((((Adig_6:160.724,(Ofav_4:107.964,Pdam_5:107.964)_5:52.7599)_5:180.071,(Epal_6:241.63,Nvec_2:241.63)_4:99.1641)_4:155.827,(Dgig_2:231.523,Rmue_2:231.523)_2:265.098)_4:73.3786,(((Chem_3:417.018,(Hech_5:19.1606,Hsym_6:19.1606)_5:397.857)_4:82.9821,Hmag_1:500)_4:38.8787,(Mvir_6:466.212,(Nnom_4:206.224,(Aaurb_3:45.3546,Aaurp_5:45.3546)_4:160.87)_4:259.987)_4:72.6668)_4:31.1213)_4:70.7612)_4	0.517	((-,-),(-,-),(-,-),(-,-),(-,-),(-,-),(-,-),(-,-),(-,-),(-,-),(-,-),(-,-),(-,-),(-,-),(-,-),(-,-),(-,-),(-,-))	
OG0000501	(((Apla_0:415.717,Skow_1:415.717)_1:99.3839,(Lgig_0:396.377,Paus_0:396.377)_0:118.723)_1:125.66,((((Adig_10:160.724,(Ofav_16:107.964,Pdam_16:107.964)_14:52.7599)_12:180.071,(Epal_8:241.63,Nvec_3:241.63)_6:99.1641)_7:155.827,(Dgig_14:231.523,Rmue_1:231.523)_6:265.098)_6:73.3786,(((Chem_22:417.018,(Hech_32:19.1606,Hsym_21:19.1606)_24:397.857)_11:82.9821,Hmag_1:500)_6:38.8787,(Mvir_1:466.212,(Nnom_4:206.224,(Aaurb_20:45.3546,Aaurp_21:45.3546)_19:160.87)_9:259.987)_6:72.6668)_6:31.1213)_6:70.7612)_4	0	((0.367066,0.760513),(0.59135,0.15584),(0.5,0.5),(0.00595882,0.0415491),(0.378549,0.068398),(0.20625,0.20625),(0.00646134,0.513513),(0.191649,0.0692297),(0.356651,0.887886),(0.000307104,0.00187584),(0.759226,0.651008),(0.00215546,0.000365692),(5.48579e-08,0.00569466),(0.000237905,0.0228736),(0.674809,0.757421),(0.0189841,0.0775072),(0.0109458,1.28589e-05),(0.345475,0.107011))	
OG0000502	(((Apla_4:415.717,Skow_9:415.717)_4:99.3839,(Lgig_3:396.377,Paus_5:396.377)_4:118.723)_4:125.66,((((Adig_2:160.724,(Ofav_5:107.964,Pdam_5:107.964)_4:52.7599)_3:180.071,(Epal_2:241.63,Nvec_3:241.63)_3:99.1641)_3:155.827,(Dgig_4:231.523,Rmue_3:231.523)_3:265.098)_3:73.3786,(((Chem_3:417.018,(Hech_2:19.1606,Hsym_1:19.1606)_2:397.857)_3:82.9821,Hmag_3:500)_3:38.8787,(Mvir_3:466.212,(Nnom_3:206.224,(Aaurb_4:45.3546,Aaurp_3:45.3546)_3:160.87)_3:259.987)_3:72.6668)_3:31.1213)_3:70.7612)_3	0.728	((-,-),(-,-),(-,-),(-,-),(-,-),(-,-),(-,-),(-,-),(-,-),(-,-),(-,-),(-,-),(-,-),(-,-),(-,-),(-,-),(-,-),(-,-))	
OG0000503	(((Apla_10:415.717,Skow_0:415.717)_5:99.3839,(Lgig_5:396.377,Paus_4:396.377)_5:118.723)_5:125.66,((((Adig_9:160.724,(Ofav_13:107.964,Pdam_5:107.964)_9:52.7599)_9:180.071,(Epal_22:241.63,Nvec_2:241.63)_8:99.1641)_8:155.827,(Dgig_13:231.523,Rmue_0:231.523)_6:265.098)_6:73.3786,(((Chem_18:417.018,(Hech_31:19.1606,Hsym_13:19.1606)_19:397.857)_10:82.9821,Hmag_0:500)_6:38.8787,(Mvir_0:466.212,(Nnom_0:206.224,(Aaurb_15:45.3546,Aaurp_13:45.3546)_13:160.87)_6:259.987)_5:72.6668)_6:31.1213)_6:70.7612)_6	0	((0.0240613,0.00399031),(0.775182,0.797087),(0.700785,0.89974),(0.529262,0.753726),(0.880863,0.767689),(0.0136154,0.00638066),(0.460003,0.829945),(8.12691e-07,0.00166787),(0.115702,0.887886),(0.000860876,6.343e-05),(0.759226,0.651008),(0.0151347,0.00526924),(1.00686e-13,8.60943e-07),(0.00188327,0.00266999),(0.674809,0.406476),(0.00596791,0.430249),(3.33023e-05,0.000162743),(0.125893,0.795584))	
OG0000504	(((Apla_1:415.717,Skow_5:415.717)_3:99.3839,(Lgig_2:396.377,Paus_2:396.377)_3:118.723)_3:125.66,((((Adig_4:160.724,(Ofav_8:107.964,Pdam_3:107.964)_4:52.7599)_4:180.071,(Epal_2:241.63,Nvec_8:241.63)_4:99.1641)_4:155.827,(Dgig_2:231.523,Rmue_3:231.523)_3:265.098)_3:73.3786,(((Chem_2:417.018,(Hech_3:19.1606,Hsym_5:19.1606)_4:397.857)_3:82.9821,Hmag_3:500)_3:38.8787,(Mvir_3:466.212,(Nnom_3:206.224,(Aaurb_5:45.3546,Aaurp_10:45.3546)_6:160.87)_4:259.987)_3:72.6668)_3:31.1213)_3:70.7612)_3	0.002	((0.258922,0.146558),(0.708476,0.731657),(0.611165,0.611165),(0.739333,0.665128),(0.807133,0.663907),(0.00129001,0.401461),(0.820595,0.746232),(0.212252,0.0128059),(0.206043,0.832287),(0.503921,0.817166),(0.67013,0.586338),(0.87319,0.399489),(0.109321,0.0398378),(0.684378,0.644774),(0.602604,0.668478),(0.635007,0.303457),(0.544489,0.0690246),(0.303525,0.000252422))	
OG0000505	(((Apla_3:415.717,Skow_4:415.717)_3:99.3839,(Lgig_4:396.377,Paus_3:396.377)_3:118.723)_3:125.66,((((Adig_4:160.724,(Ofav_4:107.964,Pdam_3:107.964)_4:52.7599)_4:180.071,(Epal_4:241.63,Nvec_4:241.63)_4:99.1641)_4:155.827,(Dgig_3:231.523,Rmue_3:231.523)_3:265.098)_3:73.3786,(((Chem_3:417.018,(Hech_3:19.1606,Hsym_5:19.1606)_4:397.857)_3:82.9821,Hmag_3:500)_3:38.8787,(Mvir_3:466.212,(Nnom_3:206.224,(Aaurb_2:45.3546,Aaurp_2:45.3546)_2:160.87)_3:259.987)_3:72.6668)_3:31.1213)_3:70.7612)_3	0.979	((-,-),(-,-),(-,-),(-,-),(-,-),(-,-),(-,-),(-,-),(-,-),(-,-),(-,-),(-,-),(-,-),(-,-),(-,-),(-,-),(-,-),(-,-))	
OG0000506	(((Apla_8:415.717,Skow_7:415.717)_5:99.3839,(Lgig_2:396.377,Paus_4:396.377)_4:118.723)_4:125.66,((((Adig_3:160.724,(Ofav_4:107.964,Pdam_3:107.964)_3:52.7599)_3:180.071,(Epal_2:241.63,Nvec_4:241.63)_3:99.1641)_3:155.827,(Dgig_2:231.523,Rmue_1:231.523)_2:265.098)_3:73.3786,(((Chem_2:417.018,(Hech_2:19.1606,Hsym_2:19.1606)_2:397.857)_3:82.9821,Hmag_2:500)_3:38.8787,(Mvir_4:466.212,(Nnom_2:206.224,(Aaurb_2:45.3546,Aaurp_2:45.3546)_2:160.87)_2:259.987)_3:72.6668)_3:31.1213)_3:70.7612)_3	0.996	((-,-),(-,-),(-,-),(-,-),(-,-),(-,-),(-,-),(-,-),(-,-),(-,-),(-,-),(-,-),(-,-),(-,-),(-,-),(-,-),(-,-),(-,-))	
OG0000507	(((Apla_4:415.717,Skow_9:415.717)_6:99.3839,(Lgig_5:396.377,Paus_6:396.377)_6:118.723)_6:125.66,((((Adig_7:160.724,(Ofav_13:107.964,Pdam_6:107.964)_8:52.7599)_8:180.071,(Epal_11:241.63,Nvec_6:241.63)_7:99.1641)_7:155.827,(Dgig_4:231.523,Rmue_2:231.523)_4:265.098)_6:73.3786,(((Chem_5:417.018,(Hech_20:19.1606,Hsym_17:19.1606)_18:397.857)_7:82.9821,Hmag_4:500)_6:38.8787,(Mvir_2:466.212,(Nnom_3:206.224,(Aaurb_5:45.3546,Aaurp_5:45.3546)_5:160.87)_4:259.987)_5:72.6668)_6:31.1213)_6:70.7612)_6	0.003	((0.574566,0.147361),(0.797732,0.818104),(0.908773,0.727834),(0.824412,0.753726),(0.635802,0.752372),(0.00176801,0.19354),(0.428193,0.815583),(0.0494651,0.680568),(0.356651,0.328239),(0.846326,0.203785),(0.759226,0.651008),(0.605402,0.000530685),(0.0592173,0.357239),(0.224705,0.605792),(0.674809,0.406476),(0.202181,0.6337),(0.544489,0.270017),(0.673232,0.673232))	
OG0000508	(((Apla_7:415.717,Skow_4:415.717)_6:99.3839,(Lgig_9:396.377,Paus_5:396.377)_6:118.723)_6:125.66,((((Adig_4:160.724,(Ofav_6:107.964,Pdam_4:107.964)_5:52.7599)_5:180.071,(Epal_5:241.63,Nvec_5:241.63)_5:99.1641)_5:155.827,(Dgig_15:231.523,Rmue_2:231.523)_7:265.098)_6:73.3786,(((Chem_6:417.018,(Hech_11:19.1606,Hsym_7:19.1606)_9:397.857)_6:82.9821,Hmag_8:500)_6:38.8787,(Mvir_2:466.212,(Nnom_3:206.224,(Aaurb_5:45.3546,Aaurp_3:45.3546)_4:160.87)_4:259.987)_5:72.6668)_6:31.1213)_6:70.7612)_6	0.001	((0.432273,0.574566),(0.797732,0.818104),(0.139119,0.908773),(0.824412,0.753726),(0.541059,0.69112),(0.238371,0.453499),(0.843282,0.775182),(0.8687,0.8687),(0.573549,0.479561),(0.000701465,0.00355457),(0.759226,0.651008),(0.734181,0.139556),(0.018702,0.00696164),(0.774273,0.356866),(0.674809,0.406476),(0.202181,0.6337),(0.544489,0.807133),(0.0910566,0.224948))	
OG0000509	(((Apla_4:415.717,Skow_4:415.717)_4:99.3839,(Lgig_4:396.377,Paus_4:396.377)_4:118.723)_4:125.66,((((Adig_5:160.724,(Ofav_5:107.964,Pdam_4:107.964)_5:52.7599)_5:180.071,(Epal_5:241.63,Nvec_4:241.63)_5:99.1641)_5:155.827,(Dgig_5:231.523,Rmue_4:231.523)_5:265.098)_5:73.3786,(((Chem_4:417.018,(Hech_7:19.1606,Hsym_7:19.1606)_7:397.857)_5:82.9821,Hmag_4:500)_5:38.8787,(Mvir_5:466.212,(Nnom_7:206.224,(Aaurb_6:45.3546,Aaurp_3:45.3546)_5:160.87)_6:259.987)_5:72.6668)_5:31.1213)_5:70.7612)_5	0.899	((-,-),(-,-),(-,-),(-,-),(-,-),(-,-),(-,-),(-,-),(-,-),(-,-),(-,-),(-,-),(-,-),(-,-),(-,-),(-,-),(-,-),(-,-))	
OG0000511	(((Apla_4:415.717,Skow_10:415.717)_4:99.3839,(Lgig_5:396.377,Paus_3:396.377)_4:118.723)_4:125.66,((((Adig_4:160.724,(Ofav_4:107.964,Pdam_4:107.964)_4:52.7599)_4:180.071,(Epal_4:241.63,Nvec_5:241.63)_4:99.1641)_4:155.827,(Dgig_4:231.523,Rmue_2:231.523)_3:265.098)_4:73.3786,(((Chem_3:417.018,(Hech_5:19.1606,Hsym_4:19.1606)_4:397.857)_4:82.9821,Hmag_0:500)_4:38.8787,(Mvir_5:466.212,(Nnom_2:206.224,(Aaurb_3:45.3546,Aaurp_3:45.3546)_3:160.87)_3:259.987)_4:72.6668)_4:31.1213)_4:70.7612)_4	0.779	((-,-),(-,-),(-,-),(-,-),(-,-),(-,-),(-,-),(-,-),(-,-),(-,-),(-,-),(-,-),(-,-),(-,-),(-,-),(-,-),(-,-),(-,-))	
OG0000512	(((Apla_8:415.717,Skow_5:415.717)_6:99.3839,(Lgig_9:396.377,Paus_11:396.377)_7:118.723)_6:125.66,((((Adig_8:160.724,(Ofav_11:107.964,Pdam_11:107.964)_10:52.7599)_9:180.071,(Epal_15:241.63,Nvec_9:241.63)_9:99.1641)_8:155.827,(Dgig_4:231.523,Rmue_2:231.523)_4:265.098)_5:73.3786,(((Chem_7:417.018,(Hech_4:19.1606,Hsym_5:19.1606)_5:397.857)_5:82.9821,Hmag_1:500)_5:38.8787,(Mvir_2:466.212,(Nnom_2:206.224,(Aaurb_2:45.3546,Aaurp_0:45.3546)_2:160.87)_2:259.987)_4:72.6668)_5:31.1213)_5:70.7612)_5	0.014	((-,-),(-,-),(-,-),(-,-),(-,-),(-,-),(-,-),(-,-),(-,-),(-,-),(-,-),(-,-),(-,-),(-,-),(-,-),(-,-),(-,-),(-,-))	
OG0000514	(((Apla_4:415.717,Skow_3:415.717)_4:99.3839,(Lgig_3:396.377,Paus_6:396.377)_4:118.723)_4:125.66,((((Adig_4:160.724,(Ofav_5:107.964,Pdam_5:107.964)_5:52.7599)_5:180.071,(Epal_5:241.63,Nvec_6:241.63)_5:99.1641)_5:155.827,(Dgig_5:231.523,Rmue_5:231.523)_5:265.098)_4:73.3786,(((Chem_3:417.018,(Hech_3:19.1606,Hsym_6:19.1606)_4:397.857)_4:82.9821,Hmag_5:500)_4:38.8787,(Mvir_5:466.212,(Nnom_4:206.224,(Aaurb_3:45.3546,Aaurp_6:45.3546)_4:160.87)_4:259.987)_4:72.6668)_4:31.1213)_4:70.7612)_4	0.269	((-,-),(-,-),(-,-),(-,-),(-,-),(-,-),(-,-),(-,-),(-,-),(-,-),(-,-),(-,-),(-,-),(-,-),(-,-),(-,-),(-,-),(-,-))	
OG0000515	(((Apla_2:415.717,Skow_2:415.717)_3:99.3839,(Lgig_2:396.377,Paus_2:396.377)_3:118.723)_3:125.66,((((Adig_7:160.724,(Ofav_9:107.964,Pdam_7:107.964)_7:52.7599)_7:180.071,(Epal_6:241.63,Nvec_8:241.63)_7:99.1641)_7:155.827,(Dgig_7:231.523,Rmue_6:231.523)_6:265.098)_6:73.3786,(((Chem_6:417.018,(Hech_6:19.1606,Hsym_5:19.1606)_6:397.857)_6:82.9821,Hmag_6:500)_6:38.8787,(Mvir_7:466.212,(Nnom_13:206.224,(Aaurb_6:45.3546,Aaurp_9:45.3546)_8:160.87)_9:259.987)_6:72.6668)_6:31.1213)_6:70.7612)_5	0.349	((-,-),(-,-),(-,-),(-,-),(-,-),(-,-),(-,-),(-,-),(-,-),(-,-),(-,-),(-,-),(-,-),(-,-),(-,-),(-,-),(-,-),(-,-))	
OG0000516	(((Apla_3:415.717,Skow_4:415.717)_4:99.3839,(Lgig_4:396.377,Paus_2:396.377)_4:118.723)_4:125.66,((((Adig_7:160.724,(Ofav_4:107.964,Pdam_5:107.964)_5:52.7599)_6:180.071,(Epal_9:241.63,Nvec_5:241.63)_7:99.1641)_7:155.827,(Dgig_25:231.523,Rmue_10:231.523)_13:265.098)_8:73.3786,(((Chem_6:417.018,(Hech_22:19.1606,Hsym_19:19.1606)_20:397.857)_8:82.9821,Hmag_10:500)_7:38.8787,(Mvir_3:466.212,(Nnom_7:206.224,(Aaurb_8:45.3546,Aaurp_9:45.3546)_8:160.87)_7:259.987)_7:72.6668)_7:31.1213)_7:70.7612)_6	0.001	((0.88949,0.670773),(0.746232,0.769286),(0.664418,0.320348),(0.167037,0.197303),(0.363867,0.33413),(0.453499,0.785024),(0.632013,0.815583),(0.225818,0.343877),(0.630191,0.0270989),(0.000138276,0.271951),(0.232849,0.668841),(0.630014,0.000284647),(0.0694322,0.381217),(0.255084,0.219652),(0.693946,0.777265),(0.146429,0.895601),(0.881214,0.401036),(0.733308,0.174469))	
OG0000517	(((Apla_1:415.717,Skow_1:415.717)_2:99.3839,(Lgig_2:396.377,Paus_3:396.377)_2:118.723)_2:125.66,((((Adig_6:160.724,(Ofav_8:107.964,Pdam_6:107.964)_6:52.7599)_6:180.071,(Epal_6:241.63,Nvec_4:241.63)_5:99.1641)_5:155.827,(Dgig_4:231.523,Rmue_4:231.523)_4:265.098)_4:73.3786,(((Chem_2:417.018,(Hech_2:19.1606,Hsym_3:19.1606)_3:397.857)_3:82.9821,Hmag_6:500)_3:38.8787,(Mvir_2:466.212,(Nnom_4:206.224,(Aaurb_3:45.3546,Aaurp_4:45.3546)_3:160.87)_3:259.987)_3:72.6668)_3:31.1213)_3:70.7612)_3	0.685	((-,-),(-,-),(-,-),(-,-),(-,-),(-,-),(-,-),(-,-),(-,-),(-,-),(-,-),(-,-),(-,-),(-,-),(-,-),(-,-),(-,-),(-,-))	
OG0000518	(((Apla_3:415.717,Skow_3:415.717)_3:99.3839,(Lgig_1:396.377,Paus_0:396.377)_2:118.723)_3:125.66,((((Adig_27:160.724,(Ofav_22:107.964,Pdam_17:107.964)_20:52.7599)_20:180.071,(Epal_18:241.63,Nvec_16:241.63)_16:99.1641)_15:155.827,(Dgig_9:231.523,Rmue_6:231.523)_8:265.098)_9:73.3786,(((Chem_7:417.018,(Hech_7:19.1606,Hsym_6:19.1606)_7:397.857)_7:82.9821,Hmag_6:500)_7:38.8787,(Mvir_5:466.212,(Nnom_9:206.224,(Aaurb_10:45.3546,Aaurp_13:45.3546)_11:160.87)_9:259.987)_7:72.6668)_7:31.1213)_7:70.7612)_6	0.001	((0.619466,0.619466),(0.708476,0.357039),(0.522787,0.160699),(0.0176755,0.197303),(0.0114723,0.855579),(0.287803,0.197094),(0.0497834,0.470854),(0.426589,0.929703),(0.00219081,0.731927),(0.515358,0.366652),(0.104721,0.668841),(0.75478,0.749098),(0.61639,0.177585),(0.793476,0.924042),(0.693946,0.777265),(0.623489,0.241549),(0.896595,0.195372),(0.440408,0.100814))	
OG0000520	(((Apla_3:415.717,Skow_3:415.717)_4:99.3839,(Lgig_7:396.377,Paus_5:396.377)_5:118.723)_4:125.66,((((Adig_3:160.724,(Ofav_3:107.964,Pdam_3:107.964)_3:52.7599)_3:180.071,(Epal_3:241.63,Nvec_5:241.63)_4:99.1641)_4:155.827,(Dgig_3:231.523,Rmue_2:231.523)_3:265.098)_4:73.3786,(((Chem_5:417.018,(Hech_3:19.1606,Hsym_3:19.1606)_3:397.857)_4:82.9821,Hmag_3:500)_4:38.8787,(Mvir_7:466.212,(Nnom_3:206.224,(Aaurb_3:45.3546,Aaurp_6:45.3546)_4:160.87)_4:259.987)_4:72.6668)_4:31.1213)_4:70.7612)_4	0.861	((-,-),(-,-),(-,-),(-,-),(-,-),(-,-),(-,-),(-,-),(-,-),(-,-),(-,-),(-,-),(-,-),(-,-),(-,-),(-,-),(-,-),(-,-))	
OG0000522	(((Apla_3:415.717,Skow_3:415.717)_4:99.3839,(Lgig_1:396.377,Paus_4:396.377)_4:118.723)_4:125.66,((((Adig_7:160.724,(Ofav_6:107.964,Pdam_6:107.964)_6:52.7599)_6:180.071,(Epal_6:241.63,Nvec_5:241.63)_5:99.1641)_5:155.827,(Dgig_11:231.523,Rmue_8:231.523)_8:265.098)_5:73.3786,(((Chem_5:417.018,(Hech_10:19.1606,Hsym_5:19.1606)_7:397.857)_5:82.9821,Hmag_3:500)_5:38.8787,(Mvir_3:466.212,(Nnom_4:206.224,(Aaurb_5:45.3546,Aaurp_11:45.3546)_7:160.87)_5:259.987)_5:72.6668)_5:31.1213)_5:70.7612)_5	0.002	((0.88949,0.88949),(0.746232,0.769286),(0.126431,0.664418),(0.4881,0.729732),(0.363867,0.714548),(0.806952,0.806952),(0.346706,0.775182),(0.413583,0.8687),(0.828151,0.10108),(0.102556,0.896529),(0.735283,0.631448),(0.707518,0.254938),(0.000521714,0.00420464),(0.750653,0.569016),(0.653423,0.733457),(0.556942,0.874182),(0.591621,0.0943447),(0.0214704,0.0004259))	
OG0000523	(((Apla_4:415.717,Skow_2:415.717)_4:99.3839,(Lgig_0:396.377,Paus_18:396.377)_4:118.723)_4:125.66,((((Adig_22:160.724,(Ofav_47:107.964,Pdam_17:107.964)_24:52.7599)_22:180.071,(Epal_18:241.63,Nvec_8:241.63)_13:99.1641)_13:155.827,(Dgig_24:231.523,Rmue_0:231.523)_8:265.098)_7:73.3786,(((Chem_17:417.018,(Hech_0:19.1606,Hsym_0:19.1606)_0:397.857)_3:82.9821,Hmag_0:500)_3:38.8787,(Mvir_0:466.212,(Nnom_0:206.224,(Aaurb_0:45.3546,Aaurp_0:45.3546)_0:160.87)_0:259.987)_1:72.6668)_3:31.1213)_4:70.7612)_4	0.001	((0.670773,0.331134),(0.746232,0.769286),(0.0116943,2.10024e-06),(0.776713,0.700646),(0.926189,0.154565),(9.37838e-13,0.00303768),(0.000518656,0.872706),(0.0668451,0.0442819),(0.00160714,0.515124),(4.42696e-08,4.18937e-06),(0.00408413,0.16688),(1.0523e-06,0.0420768),(0.5,0.5),(0.684378,0.0635476),(0.602604,0.00966602),(0.38874,0.27876),(0.5,0.5),(0.5,0.5))	
OG0000524	(((Apla_1:415.717,Skow_0:415.717)_1:99.3839,(Lgig_4:396.377,Paus_1:396.377)_2:118.723)_2:125.66,((((Adig_0:160.724,(Ofav_0:107.964,Pdam_0:107.964)_0:52.7599)_0:180.071,(Epal_0:241.63,Nvec_0:241.63)_0:99.1641)_0:155.827,(Dgig_4:231.523,Rmue_2:231.523)_2:265.098)_2:73.3786,(((Chem_9:417.018,(Hech_31:19.1606,Hsym_12:19.1606)_17:397.857)_6:82.9821,Hmag_8:500)_4:38.8787,(Mvir_0:466.212,(Nnom_0:206.224,(Aaurb_4:45.3546,Aaurp_0:45.3546)_1:160.87)_1:259.987)_1:72.6668)_2:31.1213)_2:70.7612)_2	0	((0.760513,0.367066),(0.238548,0.679583),(0.0800516,0.522787),(0.686798,0.621449),(0.5,0.5),(0.5,0.5),(0.5,0.5),(0.5,0.5),(0.0178541,0.78642),(0.0823877,0.768345),(0.62558,0.560325),(0.148223,0.000187084),(8.44359e-17,9.21085e-06),(0.0534881,0.059397),(0.00370889,0.186665),(0.38874,0.693712),(0.238626,0.635701),(4.86414e-05,0.066918))	
OG0000525	(((Apla_0:415.717,Skow_1:415.717)_1:99.3839,(Lgig_1:396.377,Paus_0:396.377)_1:118.723)_1:125.66,((((Adig_1:160.724,(Ofav_1:107.964,Pdam_1:107.964)_1:52.7599)_1:180.071,(Epal_1:241.63,Nvec_2:241.63)_2:99.1641)_2:155.827,(Dgig_1:231.523,Rmue_1:231.523)_1:265.098)_2:73.3786,(((Chem_12:417.018,(Hech_42:19.1606,Hsym_30:19.1606)_34:397.857)_14:82.9821,Hmag_57:500)_12:38.8787,(Mvir_6:466.212,(Nnom_2:206.224,(Aaurb_8:45.3546,Aaurp_3:45.3546)_5:160.87)_4:259.987)_6:72.6668)_6:31.1213)_3:70.7612)_3	0.001	((0.367066,0.760513),(0.59135,0.605995),(0.753616,0.358219),(0.02759,0.665128),(0.635701,0.551411),(0.597614,0.597614),(0.35586,0.658486),(0.418286,0.773975),(0.714727,0.438664),(0.678796,0.678796),(0.259225,0.000184108),(0.718907,5.78187e-06),(5.63062e-07,0.00200018),(0.127459,3.56461e-14),(1.10536e-06,0.757421),(0.747527,0.322894),(0.181704,0.270017),(0.0021221,0.0112198))	
OG0000526	(((Apla_9:415.717,Skow_20:415.717)_12:99.3839,(Lgig_15:396.377,Paus_29:396.377)_14:118.723)_11:125.66,((((Adig_8:160.724,(Ofav_12:107.964,Pdam_7:107.964)_8:52.7599)_8:180.071,(Epal_7:241.63,Nvec_3:241.63)_6:99.1641)_6:155.827,(Dgig_10:231.523,Rmue_4:231.523)_6:265.098)_5:73.3786,(((Chem_1:417.018,(Hech_0:19.1606,Hsym_0:19.1606)_0:397.857)_1:82.9821,Hmag_0:500)_1:38.8787,(Mvir_0:466.212,(Nnom_1:206.224,(Aaurb_4:45.3546,Aaurp_0:45.3546)_1:160.87)_1:259.987)_1:72.6668)_1:31.1213)_4:70.7612)_6	0	((0.4831,0.0263564),(0.398292,0.102394),(0.605151,0.000291653),(0.00118589,0.0355106),(0.87259,0.752372),(0.0098312,0.55914),(0.138764,0.797732),(0.458048,0.0692297),(0.313639,0.435541),(0.0318194,0.296387),(0.141618,9.39035e-05),(0.761223,0.358696),(0.5,0.5),(0.577543,0.401683),(0.538379,0.569092),(0.38874,0.693712),(0.664538,0.635701),(4.86414e-05,0.066918))	
OG0000527	(((Apla_6:415.717,Skow_13:415.717)_7:99.3839,(Lgig_9:396.377,Paus_7:396.377)_7:118.723)_6:125.66,((((Adig_2:160.724,(Ofav_3:107.964,Pdam_2:107.964)_2:52.7599)_2:180.071,(Epal_2:241.63,Nvec_1:241.63)_2:99.1641)_2:155.827,(Dgig_3:231.523,Rmue_2:231.523)_3:265.098)_3:73.3786,(((Chem_2:417.018,(Hech_3:19.1606,Hsym_2:19.1606)_3:397.857)_3:82.9821,Hmag_4:500)_3:38.8787,(Mvir_2:466.212,(Nnom_3:206.224,(Aaurb_4:45.3546,Aaurp_4:45.3546)_4:160.87)_3:259.987)_3:72.6668)_3:31.1213)_3:70.7612)_4	0.876	((-,-),(-,-),(-,-),(-,-),(-,-),(-,-),(-,-),(-,-),(-,-),(-,-),(-,-),(-,-),(-,-),(-,-),(-,-),(-,-),(-,-),(-,-))	
OG0000528	(((Apla_2:415.717,Skow_5:415.717)_3:99.3839,(Lgig_2:396.377,Paus_3:396.377)_3:118.723)_3:125.66,((((Adig_3:160.724,(Ofav_2:107.964,Pdam_2:107.964)_2:52.7599)_3:180.071,(Epal_3:241.63,Nvec_5:241.63)_4:99.1641)_4:155.827,(Dgig_8:231.523,Rmue_3:231.523)_5:265.098)_4:73.3786,(((Chem_3:417.018,(Hech_5:19.1606,Hsym_3:19.1606)_4:397.857)_4:82.9821,Hmag_9:500)_4:38.8787,(Mvir_6:466.212,(Nnom_7:206.224,(Aaurb_5:45.3546,Aaurp_5:45.3546)_5:160.87)_5:259.987)_4:72.6668)_4:31.1213)_4:70.7612)_4	0.398	((-,-),(-,-),(-,-),(-,-),(-,-),(-,-),(-,-),(-,-),(-,-),(-,-),(-,-),(-,-),(-,-),(-,-),(-,-),(-,-),(-,-),(-,-))	
OG0000529	(((Apla_5:415.717,Skow_2:415.717)_4:99.3839,(Lgig_3:396.377,Paus_3:396.377)_4:118.723)_4:125.66,((((Adig_6:160.724,(Ofav_5:107.964,Pdam_4:107.964)_5:52.7599)_5:180.071,(Epal_4:241.63,Nvec_5:241.63)_4:99.1641)_4:155.827,(Dgig_4:231.523,Rmue_2:231.523)_3:265.098)_4:73.3786,(((Chem_5:417.018,(Hech_4:19.1606,Hsym_4:19.1606)_4:397.857)_4:82.9821,Hmag_4:500)_4:38.8787,(Mvir_5:466.212,(Nnom_5:206.224,(Aaurb_7:45.3546,Aaurp_6:45.3546)_6:160.87)_5:259.987)_4:72.6668)_4:31.1213)_4:70.7612)_4	0.989	((-,-),(-,-),(-,-),(-,-),(-,-),(-,-),(-,-),(-,-),(-,-),(-,-),(-,-),(-,-),(-,-),(-,-),(-,-),(-,-),(-,-),(-,-))	
OG0000531	(((Apla_0:415.717,Skow_0:415.717)_0:99.3839,(Lgig_0:396.377,Paus_29:396.377)_2:118.723)_1:125.66,((((Adig_0:160.724,(Ofav_0:107.964,Pdam_0:107.964)_0:52.7599)_0:180.071,(Epal_0:241.63,Nvec_0:241.63)_0:99.1641)_0:155.827,(Dgig_0:231.523,Rmue_0:231.523)_0:265.098)_0:73.3786,(((Chem_0:417.018,(Hech_0:19.1606,Hsym_0:19.1606)_0:397.857)_0:82.9821,Hmag_3:500)_1:38.8787,(Mvir_1:466.212,(Nnom_0:206.224,(Aaurb_0:45.3546,Aaurp_0:45.3546)_0:160.87)_0:259.987)_1:72.6668)_1:31.1213)_1:70.7612)_1	0.003	((0.5,0.5),(0.134723,0.0554424),(0.160699,4.15583e-14),(0.611193,0.567372),(0.5,0.5),(0.5,0.5),(0.5,0.5),(0.5,0.5),(0.5,0.5),(0.5,0.5),(0.103606,0.531649),(0.5,0.5),(0.5,0.5),(0.114682,0.0534774),(0.538379,0.569092),(0.777659,0.27876),(0.5,0.5),(0.5,0.5))	
OG0000532	(((Apla_7:415.717,Skow_7:415.717)_5:99.3839,(Lgig_1:396.377,Paus_3:396.377)_4:118.723)_5:125.66,((((Adig_21:160.724,(Ofav_16:107.964,Pdam_6:107.964)_12:52.7599)_12:180.071,(Epal_4:241.63,Nvec_2:241.63)_4:99.1641)_6:155.827,(Dgig_4:231.523,Rmue_6:231.523)_5:265.098)_6:73.3786,(((Chem_13:417.018,(Hech_4:19.1606,Hsym_3:19.1606)_4:397.857)_6:82.9821,Hmag_6:500)_6:38.8787,(Mvir_5:466.212,(Nnom_4:206.224,(Aaurb_10:45.3546,Aaurp_5:45.3546)_7:160.87)_6:259.987)_6:72.6668)_6:31.1213)_6:70.7612)_6	0	((0.264961,0.264961),(0.775182,0.475357),(0.126431,0.887798),(0.529262,0.753726),(0.000187594,0.803299),(0.0284354,0.000303021),(0.00149131,0.127422),(0.8503,0.212252),(0.84612,0.66999),(0.613127,0.403779),(0.759226,0.651008),(0.00744991,0.42288),(0.572371,0.109321),(0.774273,0.755763),(0.674809,0.757421),(0.914821,0.886417),(0.270317,0.363867),(0.00520037,0.0214704))	
OG0000533	(((Apla_3:415.717,Skow_3:415.717)_3:99.3839,(Lgig_3:396.377,Paus_3:396.377)_3:118.723)_3:125.66,((((Adig_3:160.724,(Ofav_3:107.964,Pdam_3:107.964)_3:52.7599)_3:180.071,(Epal_3:241.63,Nvec_3:241.63)_3:99.1641)_3:155.827,(Dgig_3:231.523,Rmue_2:231.523)_3:265.098)_3:73.3786,(((Chem_3:417.018,(Hech_5:19.1606,Hsym_4:19.1606)_4:397.857)_3:82.9821,Hmag_3:500)_3:38.8787,(Mvir_3:466.212,(Nnom_3:206.224,(Aaurb_3:45.3546,Aaurp_3:45.3546)_3:160.87)_3:259.987)_3:72.6668)_3:31.1213)_3:70.7612)_3	1	((-,-),(-,-),(-,-),(-,-),(-,-),(-,-),(-,-),(-,-),(-,-),(-,-),(-,-),(-,-),(-,-),(-,-),(-,-),(-,-),(-,-),(-,-))	
OG0000534	(((Apla_3:415.717,Skow_4:415.717)_3:99.3839,(Lgig_3:396.377,Paus_4:396.377)_3:118.723)_3:125.66,((((Adig_4:160.724,(Ofav_5:107.964,Pdam_3:107.964)_4:52.7599)_4:180.071,(Epal_3:241.63,Nvec_3:241.63)_3:99.1641)_3:155.827,(Dgig_3:231.523,Rmue_3:231.523)_3:265.098)_3:73.3786,(((Chem_3:417.018,(Hech_3:19.1606,Hsym_4:19.1606)_3:397.857)_3:82.9821,Hmag_4:500)_3:38.8787,(Mvir_3:466.212,(Nnom_3:206.224,(Aaurb_4:45.3546,Aaurp_5:45.3546)_4:160.87)_3:259.987)_3:72.6668)_3:31.1213)_3:70.7612)_3	0.985	((-,-),(-,-),(-,-),(-,-),(-,-),(-,-),(-,-),(-,-),(-,-),(-,-),(-,-),(-,-),(-,-),(-,-),(-,-),(-,-),(-,-),(-,-))	
OG0000535	(((Apla_4:415.717,Skow_2:415.717)_3:99.3839,(Lgig_4:396.377,Paus_3:396.377)_3:118.723)_3:125.66,((((Adig_1:160.724,(Ofav_1:107.964,Pdam_1:107.964)_1:52.7599)_1:180.071,(Epal_1:241.63,Nvec_1:241.63)_1:99.1641)_1:155.827,(Dgig_1:231.523,Rmue_1:231.523)_1:265.098)_1:73.3786,(((Chem_0:417.018,(Hech_3:19.1606,Hsym_1:19.1606)_2:397.857)_2:82.9821,Hmag_1:500)_2:38.8787,(Mvir_2:466.212,(Nnom_2:206.224,(Aaurb_4:45.3546,Aaurp_3:45.3546)_3:160.87)_2:259.987)_2:72.6668)_2:31.1213)_2:70.7612)_2	0.848	((-,-),(-,-),(-,-),(-,-),(-,-),(-,-),(-,-),(-,-),(-,-),(-,-),(-,-),(-,-),(-,-),(-,-),(-,-),(-,-),(-,-),(-,-))	
OG0000536	(((Apla_2:415.717,Skow_7:415.717)_3:99.3839,(Lgig_2:396.377,Paus_3:396.377)_3:118.723)_3:125.66,((((Adig_3:160.724,(Ofav_2:107.964,Pdam_2:107.964)_2:52.7599)_2:180.071,(Epal_4:241.63,Nvec_2:241.63)_3:99.1641)_3:155.827,(Dgig_4:231.523,Rmue_1:231.523)_3:265.098)_3:73.3786,(((Chem_6:417.018,(Hech_5:19.1606,Hsym_4:19.1606)_4:397.857)_3:82.9821,Hmag_5:500)_3:38.8787,(Mvir_3:466.212,(Nnom_5:206.224,(Aaurb_2:45.3546,Aaurp_3:45.3546)_3:160.87)_3:259.987)_3:72.6668)_3:31.1213)_3:70.7612)_3	0.627	((-,-),(-,-),(-,-),(-,-),(-,-),(-,-),(-,-),(-,-),(-,-),(-,-),(-,-),(-,-),(-,-),(-,-),(-,-),(-,-),(-,-),(-,-))	
OG0000539	(((Apla_2:415.717,Skow_6:415.717)_4:99.3839,(Lgig_6:396.377,Paus_5:396.377)_4:118.723)_4:125.66,((((Adig_5:160.724,(Ofav_4:107.964,Pdam_4:107.964)_4:52.7599)_4:180.071,(Epal_4:241.63,Nvec_5:241.63)_4:99.1641)_4:155.827,(Dgig_1:231.523,Rmue_2:231.523)_2:265.098)_3:73.3786,(((Chem_3:417.018,(Hech_3:19.1606,Hsym_3:19.1606)_3:397.857)_3:82.9821,Hmag_3:500)_3:38.8787,(Mvir_3:466.212,(Nnom_3:206.224,(Aaurb_3:45.3546,Aaurp_2:45.3546)_3:160.87)_3:259.987)_3:72.6668)_3:31.1213)_3:70.7612)_3	0.992	((-,-),(-,-),(-,-),(-,-),(-,-),(-,-),(-,-),(-,-),(-,-),(-,-),(-,-),(-,-),(-,-),(-,-),(-,-),(-,-),(-,-),(-,-))	
OG0000540	(((Apla_6:415.717,Skow_4:415.717)_4:99.3839,(Lgig_3:396.377,Paus_5:396.377)_4:118.723)_4:125.66,((((Adig_5:160.724,(Ofav_4:107.964,Pdam_3:107.964)_4:52.7599)_4:180.071,(Epal_3:241.63,Nvec_5:241.63)_4:99.1641)_4:155.827,(Dgig_3:231.523,Rmue_5:231.523)_4:265.098)_4:73.3786,(((Chem_4:417.018,(Hech_4:19.1606,Hsym_3:19.1606)_4:397.857)_4:82.9821,Hmag_3:500)_4:38.8787,(Mvir_3:466.212,(Nnom_2:206.224,(Aaurb_5:45.3546,Aaurp_6:45.3546)_5:160.87)_4:259.987)_4:72.6668)_4:31.1213)_4:70.7612)_4	0.846	((-,-),(-,-),(-,-),(-,-),(-,-),(-,-),(-,-),(-,-),(-,-),(-,-),(-,-),(-,-),(-,-),(-,-),(-,-),(-,-),(-,-),(-,-))	
OG0000541	(((Apla_5:415.717,Skow_4:415.717)_4:99.3839,(Lgig_5:396.377,Paus_5:396.377)_4:118.723)_4:125.66,((((Adig_3:160.724,(Ofav_5:107.964,Pdam_3:107.964)_3:52.7599)_3:180.071,(Epal_3:241.63,Nvec_3:241.63)_3:99.1641)_3:155.827,(Dgig_4:231.523,Rmue_3:231.523)_3:265.098)_3:73.3786,(((Chem_2:417.018,(Hech_3:19.1606,Hsym_2:19.1606)_3:397.857)_3:82.9821,Hmag_3:500)_3:38.8787,(Mvir_3:466.212,(Nnom_6:206.224,(Aaurb_3:45.3546,Aaurp_4:45.3546)_4:160.87)_4:259.987)_3:72.6668)_3:31.1213)_3:70.7612)_3	0.931	((-,-),(-,-),(-,-),(-,-),(-,-),(-,-),(-,-),(-,-),(-,-),(-,-),(-,-),(-,-),(-,-),(-,-),(-,-),(-,-),(-,-),(-,-))	
OG0000542	(((Apla_1:415.717,Skow_1:415.717)_2:99.3839,(Lgig_7:396.377,Paus_1:396.377)_3:118.723)_3:125.66,((((Adig_3:160.724,(Ofav_5:107.964,Pdam_3:107.964)_4:52.7599)_4:180.071,(Epal_5:241.63,Nvec_10:241.63)_6:99.1641)_5:155.827,(Dgig_3:231.523,Rmue_0:231.523)_2:265.098)_4:73.3786,(((Chem_7:417.018,(Hech_6:19.1606,Hsym_5:19.1606)_5:397.857)_4:82.9821,Hmag_5:500)_4:38.8787,(Mvir_7:466.212,(Nnom_5:206.224,(Aaurb_5:45.3546,Aaurp_7:45.3546)_6:160.87)_5:259.987)_4:72.6668)_4:31.1213)_4:70.7612)_4	0.033	((-,-),(-,-),(-,-),(-,-),(-,-),(-,-),(-,-),(-,-),(-,-),(-,-),(-,-),(-,-),(-,-),(-,-),(-,-),(-,-),(-,-),(-,-))	
OG0000543	(((Apla_6:415.717,Skow_4:415.717)_5:99.3839,(Lgig_1:396.377,Paus_24:396.377)_6:118.723)_5:125.66,((((Adig_7:160.724,(Ofav_10:107.964,Pdam_7:107.964)_8:52.7599)_8:180.071,(Epal_9:241.63,Nvec_10:241.63)_8:99.1641)_7:155.827,(Dgig_6:231.523,Rmue_5:231.523)_5:265.098)_5:73.3786,(((Chem_3:417.018,(Hech_2:19.1606,Hsym_5:19.1606)_4:397.857)_5:82.9821,Hmag_2:500)_5:38.8787,(Mvir_5:466.212,(Nnom_5:206.224,(Aaurb_9:45.3546,Aaurp_4:45.3546)_6:160.87)_5:259.987)_5:72.6668)_5:31.1213)_5:70.7612)_5	0	((0.536178,0.901522),(0.775182,0.25714),(0.0119617,2.36102e-07),(0.803988,0.729732),(0.635802,0.752372),(0.105422,0.55914),(0.428193,0.293587),(0.52446,0.257139),(0.0904979,0.875864),(0.403779,0.865335),(0.735283,0.631448),(0.389,0.899835),(0.00127445,0.0398378),(0.750653,0.216884),(0.653423,0.733457),(0.72179,0.874182),(0.855698,0.320557),(0.00346807,0.0160454))	
OG0000544	(((Apla_6:415.717,Skow_6:415.717)_7:99.3839,(Lgig_9:396.377,Paus_35:396.377)_11:118.723)_7:125.66,((((Adig_4:160.724,(Ofav_3:107.964,Pdam_4:107.964)_4:52.7599)_4:180.071,(Epal_9:241.63,Nvec_4:241.63)_5:99.1641)_4:155.827,(Dgig_2:231.523,Rmue_2:231.523)_2:265.098)_3:73.3786,(((Chem_2:417.018,(Hech_1:19.1606,Hsym_3:19.1606)_2:397.857)_3:82.9821,Hmag_1:500)_3:38.8787,(Mvir_3:466.212,(Nnom_2:206.224,(Aaurb_2:45.3546,Aaurp_2:45.3546)_2:160.87)_2:259.987)_3:72.6668)_3:31.1213)_3:70.7612)_4	0.001	((0.9175,0.9175),(0.815583,0.00883352),(0.675905,3.22769e-08),(0.0148887,0.309319),(0.807133,0.663907),(0.401461,0.756496),(0.820595,0.184335),(0.0224636,0.620853),(0.206043,0.532664),(0.768345,0.768345),(0.67013,0.586338),(0.87319,0.61163),(0.0575538,0.0199558),(0.684378,0.299228),(0.602604,0.668478),(0.635007,0.527931),(0.752975,0.718951),(0.583959,0.583959))	
OG0000545	(((Apla_4:415.717,Skow_1:415.717)_3:99.3839,(Lgig_4:396.377,Paus_2:396.377)_3:118.723)_3:125.66,((((Adig_4:160.724,(Ofav_4:107.964,Pdam_4:107.964)_4:52.7599)_4:180.071,(Epal_3:241.63,Nvec_3:241.63)_4:99.1641)_4:155.827,(Dgig_9:231.523,Rmue_6:231.523)_6:265.098)_4:73.3786,(((Chem_2:417.018,(Hech_6:19.1606,Hsym_4:19.1606)_5:397.857)_4:82.9821,Hmag_3:500)_4:38.8787,(Mvir_3:466.212,(Nnom_5:206.224,(Aaurb_5:45.3546,Aaurp_6:45.3546)_5:160.87)_5:259.987)_4:72.6668)_4:31.1213)_4:70.7612)_4	0.574	((-,-),(-,-),(-,-),(-,-),(-,-),(-,-),(-,-),(-,-),(-,-),(-,-),(-,-),(-,-),(-,-),(-,-),(-,-),(-,-),(-,-),(-,-))	
OG0000546	(((Apla_3:415.717,Skow_3:415.717)_3:99.3839,(Lgig_3:396.377,Paus_3:396.377)_3:118.723)_3:125.66,((((Adig_4:160.724,(Ofav_4:107.964,Pdam_4:107.964)_4:52.7599)_4:180.071,(Epal_5:241.63,Nvec_7:241.63)_5:99.1641)_4:155.827,(Dgig_4:231.523,Rmue_4:231.523)_4:265.098)_4:73.3786,(((Chem_4:417.018,(Hech_5:19.1606,Hsym_3:19.1606)_4:397.857)_4:82.9821,Hmag_2:500)_4:38.8787,(Mvir_5:466.212,(Nnom_5:206.224,(Aaurb_4:45.3546,Aaurp_4:45.3546)_4:160.87)_4:259.987)_4:72.6668)_4:31.1213)_4:70.7612)_4	0.926	((-,-),(-,-),(-,-),(-,-),(-,-),(-,-),(-,-),(-,-),(-,-),(-,-),(-,-),(-,-),(-,-),(-,-),(-,-),(-,-),(-,-),(-,-))	
OG0000547	(((Apla_4:415.717,Skow_4:415.717)_3:99.3839,(Lgig_3:396.377,Paus_3:396.377)_3:118.723)_3:125.66,((((Adig_4:160.724,(Ofav_5:107.964,Pdam_3:107.964)_4:52.7599)_4:180.071,(Epal_3:241.63,Nvec_3:241.63)_3:99.1641)_3:155.827,(Dgig_4:231.523,Rmue_4:231.523)_4:265.098)_3:73.3786,(((Chem_3:417.018,(Hech_3:19.1606,Hsym_3:19.1606)_3:397.857)_3:82.9821,Hmag_4:500)_3:38.8787,(Mvir_3:466.212,(Nnom_4:206.224,(Aaurb_4:45.3546,Aaurp_3:45.3546)_3:160.87)_3:259.987)_3:72.6668)_3:31.1213)_3:70.7612)_3	1	((-,-),(-,-),(-,-),(-,-),(-,-),(-,-),(-,-),(-,-),(-,-),(-,-),(-,-),(-,-),(-,-),(-,-),(-,-),(-,-),(-,-),(-,-))	
OG0000548	(((Apla_8:415.717,Skow_1:415.717)_6:99.3839,(Lgig_15:396.377,Paus_31:396.377)_12:118.723)_6:125.66,((((Adig_1:160.724,(Ofav_1:107.964,Pdam_2:107.964)_1:52.7599)_1:180.071,(Epal_2:241.63,Nvec_1:241.63)_1:99.1641)_1:155.827,(Dgig_17:231.523,Rmue_2:231.523)_4:265.098)_1:73.3786,(((Chem_0:417.018,(Hech_0:19.1606,Hsym_0:19.1606)_0:397.857)_0:82.9821,Hmag_0:500)_0:38.8787,(Mvir_0:466.212,(Nnom_0:206.224,(Aaurb_0:45.3546,Aaurp_0:45.3546)_0:160.87)_0:259.987)_0:72.6668)_0:31.1213)_1:70.7612)_3	0	((0.312007,0.0137252),(0.797732,0.000260421),(0.299636,4.75665e-06),(0.00731533,0.00914468),(0.635701,0.551411),(0.597614,0.0509099),(0.648678,0.59135),(0.0983345,0.684246),(0.632344,0.00515009),(6.0779e-08,0.203785),(0.569949,0.0472145),(0.5,0.5),(0.5,0.5),(0.5,0.5),(0.5,0.5),(0.5,0.5),(0.5,0.5),(0.5,0.5))	
OG0000549	(((Apla_4:415.717,Skow_6:415.717)_4:99.3839,(Lgig_4:396.377,Paus_4:396.377)_4:118.723)_4:125.66,((((Adig_3:160.724,(Ofav_4:107.964,Pdam_4:107.964)_4:52.7599)_4:180.071,(Epal_2:241.63,Nvec_4:241.63)_3:99.1641)_3:155.827,(Dgig_4:231.523,Rmue_6:231.523)_4:265.098)_3:73.3786,(((Chem_2:417.018,(Hech_0:19.1606,Hsym_0:19.1606)_0:397.857)_2:82.9821,Hmag_0:500)_2:38.8787,(Mvir_3:466.212,(Nnom_4:206.224,(Aaurb_4:45.3546,Aaurp_2:45.3546)_3:160.87)_3:259.987)_3:72.6668)_3:31.1213)_3:70.7612)_3	0.692	((-,-),(-,-),(-,-),(-,-),(-,-),(-,-),(-,-),(-,-),(-,-),(-,-),(-,-),(-,-),(-,-),(-,-),(-,-),(-,-),(-,-),(-,-))	
OG0000550	(((Apla_3:415.717,Skow_3:415.717)_3:99.3839,(Lgig_3:396.377,Paus_4:396.377)_3:118.723)_3:125.66,((((Adig_3:160.724,(Ofav_5:107.964,Pdam_3:107.964)_3:52.7599)_3:180.071,(Epal_3:241.63,Nvec_3:241.63)_3:99.1641)_3:155.827,(Dgig_3:231.523,Rmue_3:231.523)_3:265.098)_3:73.3786,(((Chem_3:417.018,(Hech_4:19.1606,Hsym_3:19.1606)_3:397.857)_3:82.9821,Hmag_5:500)_3:38.8787,(Mvir_6:466.212,(Nnom_3:206.224,(Aaurb_3:45.3546,Aaurp_6:45.3546)_4:160.87)_3:259.987)_3:72.6668)_3:31.1213)_3:70.7612)_3	0.706	((-,-),(-,-),(-,-),(-,-),(-,-),(-,-),(-,-),(-,-),(-,-),(-,-),(-,-),(-,-),(-,-),(-,-),(-,-),(-,-),(-,-),(-,-))	
OG0000551	(((Apla_0:415.717,Skow_1:415.717)_1:99.3839,(Lgig_0:396.377,Paus_0:396.377)_0:118.723)_1:125.66,((((Adig_16:160.724,(Ofav_1:107.964,Pdam_0:107.964)_1:52.7599)_5:180.071,(Epal_4:241.63,Nvec_0:241.63)_4:99.1641)_5:155.827,(Dgig_1:231.523,Rmue_23:231.523)_8:265.098)_7:73.3786,(((Chem_24:417.018,(Hech_2:19.1606,Hsym_0:19.1606)_2:397.857)_11:82.9821,Hmag_63:500)_11:38.8787,(Mvir_26:466.212,(Nnom_5:206.224,(Aaurb_2:45.3546,Aaurp_1:45.3546)_2:160.87)_5:259.987)_9:72.6668)_9:31.1213)_7:70.7612)_5	0.001	((0.367066,0.760513),(0.59135,0.15584),(0.5,0.5),(0.00061157,0.0598586),(1.44405e-07,5.11442e-05),(0.597614,0.143774),(0.843282,0.436012),(0.8503,0.00245457),(0.242657,0.515124),(6.65395e-05,1.58531e-07),(0.779014,0.0279664),(0.000477657,0.000616285),(0.538364,0.000229381),(0.842771,3.01071e-17),(0.058739,0.80779),(1.84433e-05,0.0591064),(0.855698,0.0201145),(0.583959,0.126032))	
OG0000553	(((Apla_5:415.717,Skow_5:415.717)_5:99.3839,(Lgig_6:396.377,Paus_7:396.377)_5:118.723)_5:125.66,((((Adig_7:160.724,(Ofav_6:107.964,Pdam_4:107.964)_5:52.7599)_5:180.071,(Epal_4:241.63,Nvec_5:241.63)_4:99.1641)_4:155.827,(Dgig_3:231.523,Rmue_4:231.523)_4:265.098)_4:73.3786,(((Chem_5:417.018,(Hech_4:19.1606,Hsym_4:19.1606)_4:397.857)_4:82.9821,Hmag_2:500)_4:38.8787,(Mvir_3:466.212,(Nnom_3:206.224,(Aaurb_3:45.3546,Aaurp_4:45.3546)_3:160.87)_3:259.987)_4:72.6668)_4:31.1213)_4:70.7612)_4	0.986	((-,-),(-,-),(-,-),(-,-),(-,-),(-,-),(-,-),(-,-),(-,-),(-,-),(-,-),(-,-),(-,-),(-,-),(-,-),(-,-),(-,-),(-,-))	
OG0000554	(((Apla_12:415.717,Skow_4:415.717)_5:99.3839,(Lgig_2:396.377,Paus_12:396.377)_5:118.723)_5:125.66,((((Adig_8:160.724,(Ofav_14:107.964,Pdam_12:107.964)_11:52.7599)_10:180.071,(Epal_11:241.63,Nvec_9:241.63)_9:99.1641)_8:155.827,(Dgig_11:231.523,Rmue_1:231.523)_5:265.098)_5:73.3786,(((Chem_0:417.018,(Hech_2:19.1606,Hsym_0:19.1606)_2:397.857)_2:82.9821,Hmag_2:500)_2:38.8787,(Mvir_2:466.212,(Nnom_1:206.224,(Aaurb_1:45.3546,Aaurp_0:45.3546)_1:160.87)_1:259.987)_2:72.6668)_2:31.1213)_4:70.7612)_4	0	((0.00708058,0.901522),(0.775182,0.797087),(0.169979,0.00605061),(0.223208,0.700646),(0.33427,0.238252),(0.087679,0.416204),(0.194329,0.323651),(0.285661,0.90509),(0.0390451,0.875864),(0.00185503,0.00517984),(0.141618,0.00339585),(0.168896,0.835098),(0.538364,0.000229381),(0.637543,0.562754),(0.572397,0.624211),(0.851773,0.433756),(0.664538,0.635701),(0.544965,0.066918))	
OG0000555	(((Apla_6:415.717,Skow_0:415.717)_2:99.3839,(Lgig_0:396.377,Paus_0:396.377)_1:118.723)_2:125.66,((((Adig_5:160.724,(Ofav_5:107.964,Pdam_2:107.964)_3:52.7599)_3:180.071,(Epal_2:241.63,Nvec_0:241.63)_2:99.1641)_2:155.827,(Dgig_7:231.523,Rmue_0:231.523)_2:265.098)_2:73.3786,(((Chem_5:417.018,(Hech_11:19.1606,Hsym_16:19.1606)_12:397.857)_4:82.9821,Hmag_6:500)_3:38.8787,(Mvir_1:466.212,(Nnom_0:206.224,(Aaurb_0:45.3546,Aaurp_0:45.3546)_0:160.87)_0:259.987)_1:72.6668)_2:31.1213)_2:70.7612)_2	0	((0.0118417,0.168126),(0.658486,0.270671),(0.358219,0.358219),(0.686798,0.621449),(0.0924899,0.632175),(0.0504871,0.336069),(0.159362,0.658486),(0.773975,0.0401578),(0.714727,0.78642),(0.000621437,0.0372995),(0.62558,0.560325),(0.484884,0.000862371),(0.270894,0.000135822),(0.119546,0.108351),(0.039092,0.186665),(0.777659,0.27876),(0.5,0.5),(0.5,0.5))	
OG0000556	(((Apla_4:415.717,Skow_3:415.717)_4:99.3839,(Lgig_2:396.377,Paus_4:396.377)_4:118.723)_4:125.66,((((Adig_5:160.724,(Ofav_6:107.964,Pdam_4:107.964)_5:52.7599)_5:180.071,(Epal_8:241.63,Nvec_6:241.63)_6:99.1641)_5:155.827,(Dgig_5:231.523,Rmue_2:231.523)_4:265.098)_4:73.3786,(((Chem_4:417.018,(Hech_5:19.1606,Hsym_4:19.1606)_4:397.857)_4:82.9821,Hmag_8:500)_4:38.8787,(Mvir_1:466.212,(Nnom_2:206.224,(Aaurb_2:45.3546,Aaurp_5:45.3546)_3:160.87)_3:259.987)_4:72.6668)_4:31.1213)_4:70.7612)_4	0.152	((-,-),(-,-),(-,-),(-,-),(-,-),(-,-),(-,-),(-,-),(-,-),(-,-),(-,-),(-,-),(-,-),(-,-),(-,-),(-,-),(-,-),(-,-))	
OG0000557	(((Apla_3:415.717,Skow_3:415.717)_3:99.3839,(Lgig_3:396.377,Paus_4:396.377)_3:118.723)_3:125.66,((((Adig_7:160.724,(Ofav_4:107.964,Pdam_3:107.964)_4:52.7599)_4:180.071,(Epal_4:241.63,Nvec_3:241.63)_3:99.1641)_3:155.827,(Dgig_3:231.523,Rmue_3:231.523)_3:265.098)_3:73.3786,(((Chem_3:417.018,(Hech_4:19.1606,Hsym_3:19.1606)_3:397.857)_3:82.9821,Hmag_3:500)_3:38.8787,(Mvir_2:466.212,(Nnom_3:206.224,(Aaurb_3:45.3546,Aaurp_4:45.3546)_3:160.87)_3:259.987)_3:72.6668)_3:31.1213)_3:70.7612)_3	0.907	((-,-),(-,-),(-,-),(-,-),(-,-),(-,-),(-,-),(-,-),(-,-),(-,-),(-,-),(-,-),(-,-),(-,-),(-,-),(-,-),(-,-),(-,-))	
OG0000558	(((Apla_3:415.717,Skow_4:415.717)_4:99.3839,(Lgig_3:396.377,Paus_4:396.377)_4:118.723)_4:125.66,((((Adig_4:160.724,(Ofav_3:107.964,Pdam_3:107.964)_3:52.7599)_3:180.071,(Epal_5:241.63,Nvec_3:241.63)_4:99.1641)_4:155.827,(Dgig_3:231.523,Rmue_5:231.523)_4:265.098)_4:73.3786,(((Chem_5:417.018,(Hech_3:19.1606,Hsym_3:19.1606)_3:397.857)_4:82.9821,Hmag_4:500)_4:38.8787,(Mvir_3:466.212,(Nnom_3:206.224,(Aaurb_4:45.3546,Aaurp_4:45.3546)_4:160.87)_4:259.987)_4:72.6668)_4:31.1213)_4:70.7612)_4	1	((-,-),(-,-),(-,-),(-,-),(-,-),(-,-),(-,-),(-,-),(-,-),(-,-),(-,-),(-,-),(-,-),(-,-),(-,-),(-,-),(-,-),(-,-))	
OG0000559	(((Apla_4:415.717,Skow_7:415.717)_5:99.3839,(Lgig_9:396.377,Paus_6:396.377)_6:118.723)_5:125.66,((((Adig_2:160.724,(Ofav_10:107.964,Pdam_6:107.964)_6:52.7599)_5:180.071,(Epal_4:241.63,Nvec_3:241.63)_4:99.1641)_4:155.827,(Dgig_3:231.523,Rmue_3:231.523)_3:265.098)_4:73.3786,(((Chem_4:417.018,(Hech_4:19.1606,Hsym_2:19.1606)_3:397.857)_4:82.9821,Hmag_3:500)_4:38.8787,(Mvir_3:466.212,(Nnom_4:206.224,(Aaurb_2:45.3546,Aaurp_1:45.3546)_2:160.87)_3:259.987)_4:72.6668)_4:31.1213)_4:70.7612)_4	0.047	((-,-),(-,-),(-,-),(-,-),(-,-),(-,-),(-,-),(-,-),(-,-),(-,-),(-,-),(-,-),(-,-),(-,-),(-,-),(-,-),(-,-),(-,-))	
OG0000560	(((Apla_2:415.717,Skow_0:415.717)_1:99.3839,(Lgig_0:396.377,Paus_0:396.377)_0:118.723)_1:125.66,((((Adig_17:160.724,(Ofav_25:107.964,Pdam_18:107.964)_19:52.7599)_17:180.071,(Epal_11:241.63,Nvec_14:241.63)_12:99.1641)_11:155.827,(Dgig_24:231.523,Rmue_3:231.523)_9:265.098)_6:73.3786,(((Chem_0:417.018,(Hech_0:19.1606,Hsym_0:19.1606)_0:397.857)_0:82.9821,Hmag_0:500)_0:38.8787,(Mvir_0:466.212,(Nnom_0:206.224,(Aaurb_0:45.3546,Aaurp_0:45.3546)_0:160.87)_0:259.987)_0:72.6668)_0:31.1213)_1:70.7612)_1	0	((0.139363,0.367066),(0.59135,0.15584),(0.5,0.5),(0.611193,0.567372),(0.91557,0.111714),(0.00791309,0.712917),(0.0072287,0.398292),(0.757384,0.356714),(0.0025056,0.0802333),(3.17846e-07,0.00232594),(1.00195e-06,0.0472145),(0.5,0.5),(0.5,0.5),(0.5,0.5),(0.5,0.5),(0.5,0.5),(0.5,0.5),(0.5,0.5))	
OG0000561	(((Apla_3:415.717,Skow_4:415.717)_3:99.3839,(Lgig_3:396.377,Paus_4:396.377)_3:118.723)_3:125.66,((((Adig_3:160.724,(Ofav_4:107.964,Pdam_3:107.964)_3:52.7599)_3:180.071,(Epal_3:241.63,Nvec_5:241.63)_3:99.1641)_3:155.827,(Dgig_4:231.523,Rmue_4:231.523)_4:265.098)_3:73.3786,(((Chem_3:417.018,(Hech_3:19.1606,Hsym_4:19.1606)_3:397.857)_3:82.9821,Hmag_4:500)_3:38.8787,(Mvir_2:466.212,(Nnom_3:206.224,(Aaurb_2:45.3546,Aaurp_3:45.3546)_3:160.87)_3:259.987)_3:72.6668)_3:31.1213)_3:70.7612)_3	0.987	((-,-),(-,-),(-,-),(-,-),(-,-),(-,-),(-,-),(-,-),(-,-),(-,-),(-,-),(-,-),(-,-),(-,-),(-,-),(-,-),(-,-),(-,-))	
OG0000562	(((Apla_2:415.717,Skow_24:415.717)_4:99.3839,(Lgig_2:396.377,Paus_3:396.377)_3:118.723)_3:125.66,((((Adig_2:160.724,(Ofav_4:107.964,Pdam_2:107.964)_2:52.7599)_2:180.071,(Epal_1:241.63,Nvec_0:241.63)_1:99.1641)_1:155.827,(Dgig_0:231.523,Rmue_0:231.523)_0:265.098)_1:73.3786,(((Chem_1:417.018,(Hech_1:19.1606,Hsym_1:19.1606)_1:397.857)_1:82.9821,Hmag_2:500)_1:38.8787,(Mvir_1:466.212,(Nnom_1:206.224,(Aaurb_2:45.3546,Aaurp_0:45.3546)_1:160.87)_1:259.987)_1:72.6668)_1:31.1213)_1:70.7612)_2	0.003	((0.331134,6.33356e-09),(0.141258,0.731657),(0.611165,0.86964),(0.117064,0.182496),(0.718951,0.595034),(0.0242273,0.667649),(0.0787645,0.59135),(0.684246,0.265829),(0.632344,0.282922),(0.5,0.5),(0.569949,0.531649),(0.761223,0.753986),(0.519764,0.519764),(0.577543,0.153239),(0.538379,0.569092),(0.777659,0.693712),(0.664538,0.635701),(0.0229633,0.066918))	
OG0000563	(((Apla_0:415.717,Skow_15:415.717)_2:99.3839,(Lgig_1:396.377,Paus_2:396.377)_2:118.723)_2:125.66,((((Adig_20:160.724,(Ofav_35:107.964,Pdam_17:107.964)_22:52.7599)_20:180.071,(Epal_30:241.63,Nvec_11:241.63)_16:99.1641)_14:155.827,(Dgig_3:231.523,Rmue_1:231.523)_3:265.098)_4:73.3786,(((Chem_2:417.018,(Hech_3:19.1606,Hsym_1:19.1606)_2:397.857)_2:82.9821,Hmag_1:500)_2:38.8787,(Mvir_1:466.212,(Nnom_2:206.224,(Aaurb_3:45.3546,Aaurp_2:45.3546)_2:160.87)_2:259.987)_2:72.6668)_2:31.1213)_2:70.7612)_2	0	((0.168126,7.31183e-07),(0.658486,0.679583),(0.522787,0.834822),(0.686798,0.621449),(0.922445,0.137667),(2.55517e-06,0.0225849),(0.0152699,0.190228),(5.03433e-05,0.0688665),(2.14053e-07,0.594327),(0.817166,0.148027),(0.0123858,0.560325),(0.840389,0.835098),(0.0199558,0.0575538),(0.637543,0.852093),(0.572397,0.624211),(0.555397,0.783443),(0.752975,0.718951),(0.0459397,0.583959))	
OG0000564	(((Apla_2:415.717,Skow_4:415.717)_3:99.3839,(Lgig_6:396.377,Paus_6:396.377)_4:118.723)_3:125.66,((((Adig_5:160.724,(Ofav_4:107.964,Pdam_5:107.964)_5:52.7599)_5:180.071,(Epal_5:241.63,Nvec_9:241.63)_6:99.1641)_5:155.827,(Dgig_1:231.523,Rmue_4:231.523)_3:265.098)_3:73.3786,(((Chem_2:417.018,(Hech_5:19.1606,Hsym_3:19.1606)_4:397.857)_3:82.9821,Hmag_1:500)_3:38.8787,(Mvir_2:466.212,(Nnom_2:206.224,(Aaurb_2:45.3546,Aaurp_1:45.3546)_2:160.87)_2:259.987)_3:72.6668)_3:31.1213)_3:70.7612)_3	0.212	((-,-),(-,-),(-,-),(-,-),(-,-),(-,-),(-,-),(-,-),(-,-),(-,-),(-,-),(-,-),(-,-),(-,-),(-,-),(-,-),(-,-),(-,-))	
OG0000565	(((Apla_10:415.717,Skow_9:415.717)_6:99.3839,(Lgig_2:396.377,Paus_4:396.377)_4:118.723)_4:125.66,((((Adig_9:160.724,(Ofav_4:107.964,Pdam_4:107.964)_4:52.7599)_4:180.071,(Epal_3:241.63,Nvec_3:241.63)_3:99.1641)_3:155.827,(Dgig_3:231.523,Rmue_2:231.523)_3:265.098)_3:73.3786,(((Chem_1:417.018,(Hech_2:19.1606,Hsym_2:19.1606)_2:397.857)_3:82.9821,Hmag_6:500)_3:38.8787,(Mvir_2:466.212,(Nnom_1:206.224,(Aaurb_2:45.3546,Aaurp_1:45.3546)_2:160.87)_2:259.987)_3:72.6668)_3:31.1213)_3:70.7612)_3	0.367	((-,-),(-,-),(-,-),(-,-),(-,-),(-,-),(-,-),(-,-),(-,-),(-,-),(-,-),(-,-),(-,-),(-,-),(-,-),(-,-),(-,-),(-,-))	
OG0000566	(((Apla_4:415.717,Skow_4:415.717)_4:99.3839,(Lgig_9:396.377,Paus_11:396.377)_6:118.723)_4:125.66,((((Adig_2:160.724,(Ofav_3:107.964,Pdam_3:107.964)_3:52.7599)_3:180.071,(Epal_3:241.63,Nvec_3:241.63)_3:99.1641)_3:155.827,(Dgig_4:231.523,Rmue_5:231.523)_4:265.098)_3:73.3786,(((Chem_2:417.018,(Hech_2:19.1606,Hsym_2:19.1606)_2:397.857)_3:82.9821,Hmag_4:500)_3:38.8787,(Mvir_2:466.212,(Nnom_3:206.224,(Aaurb_4:45.3546,Aaurp_8:45.3546)_5:160.87)_4:259.987)_3:72.6668)_3:31.1213)_3:70.7612)_3	0.521	((-,-),(-,-),(-,-),(-,-),(-,-),(-,-),(-,-),(-,-),(-,-),(-,-),(-,-),(-,-),(-,-),(-,-),(-,-),(-,-),(-,-),(-,-))	
OG0000567	(((Apla_8:415.717,Skow_1:415.717)_3:99.3839,(Lgig_8:396.377,Paus_1:396.377)_3:118.723)_3:125.66,((((Adig_1:160.724,(Ofav_1:107.964,Pdam_1:107.964)_1:52.7599)_1:180.071,(Epal_3:241.63,Nvec_2:241.63)_2:99.1641)_2:155.827,(Dgig_1:231.523,Rmue_2:231.523)_2:265.098)_2:73.3786,(((Chem_1:417.018,(Hech_1:19.1606,Hsym_2:19.1606)_2:397.857)_2:82.9821,Hmag_1:500)_2:38.8787,(Mvir_3:466.212,(Nnom_3:206.224,(Aaurb_1:45.3546,Aaurp_2:45.3546)_2:160.87)_2:259.987)_2:72.6668)_2:31.1213)_2:70.7612)_2	0.382	((-,-),(-,-),(-,-),(-,-),(-,-),(-,-),(-,-),(-,-),(-,-),(-,-),(-,-),(-,-),(-,-),(-,-),(-,-),(-,-),(-,-),(-,-))	
OG0000568	(((Apla_2:415.717,Skow_8:415.717)_4:99.3839,(Lgig_10:396.377,Paus_3:396.377)_4:118.723)_4:125.66,((((Adig_3:160.724,(Ofav_3:107.964,Pdam_3:107.964)_3:52.7599)_3:180.071,(Epal_2:241.63,Nvec_1:241.63)_2:99.1641)_2:155.827,(Dgig_2:231.523,Rmue_1:231.523)_2:265.098)_2:73.3786,(((Chem_1:417.018,(Hech_1:19.1606,Hsym_1:19.1606)_1:397.857)_2:82.9821,Hmag_2:500)_2:38.8787,(Mvir_1:466.212,(Nnom_1:206.224,(Aaurb_1:45.3546,Aaurp_4:45.3546)_2:160.87)_2:259.987)_2:72.6668)_2:31.1213)_2:70.7612)_3	0.325	((-,-),(-,-),(-,-),(-,-),(-,-),(-,-),(-,-),(-,-),(-,-),(-,-),(-,-),(-,-),(-,-),(-,-),(-,-),(-,-),(-,-),(-,-))	
OG0000569	(((Apla_5:415.717,Skow_6:415.717)_5:99.3839,(Lgig_7:396.377,Paus_4:396.377)_5:118.723)_5:125.66,((((Adig_5:160.724,(Ofav_8:107.964,Pdam_5:107.964)_6:52.7599)_6:180.071,(Epal_6:241.63,Nvec_8:241.63)_6:99.1641)_6:155.827,(Dgig_6:231.523,Rmue_3:231.523)_5:265.098)_5:73.3786,(((Chem_4:417.018,(Hech_3:19.1606,Hsym_4:19.1606)_4:397.857)_5:82.9821,Hmag_3:500)_5:38.8787,(Mvir_6:466.212,(Nnom_5:206.224,(Aaurb_8:45.3546,Aaurp_8:45.3546)_8:160.87)_6:259.987)_5:72.6668)_5:31.1213)_5:70.7612)_5	0.738	((-,-),(-,-),(-,-),(-,-),(-,-),(-,-),(-,-),(-,-),(-,-),(-,-),(-,-),(-,-),(-,-),(-,-),(-,-),(-,-),(-,-),(-,-))	
OG0000570	(((Apla_3:415.717,Skow_10:415.717)_4:99.3839,(Lgig_11:396.377,Paus_2:396.377)_4:118.723)_4:125.66,((((Adig_0:160.724,(Ofav_2:107.964,Pdam_1:107.964)_1:52.7599)_1:180.071,(Epal_0:241.63,Nvec_1:241.63)_1:99.1641)_1:155.827,(Dgig_0:231.523,Rmue_0:231.523)_0:265.098)_1:73.3786,(((Chem_0:417.018,(Hech_0:19.1606,Hsym_0:19.1606)_0:397.857)_0:82.9821,Hmag_0:500)_0:38.8787,(Mvir_0:466.212,(Nnom_0:206.224,(Aaurb_0:45.3546,Aaurp_2:45.3546)_1:160.87)_1:259.987)_1:72.6668)_1:31.1213)_1:70.7612)_2	0.098	((-,-),(-,-),(-,-),(-,-),(-,-),(-,-),(-,-),(-,-),(-,-),(-,-),(-,-),(-,-),(-,-),(-,-),(-,-),(-,-),(-,-),(-,-))	
OG0000571	(((Apla_0:415.717,Skow_1:415.717)_1:99.3839,(Lgig_4:396.377,Paus_0:396.377)_2:118.723)_2:125.66,((((Adig_20:160.724,(Ofav_9:107.964,Pdam_4:107.964)_9:52.7599)_10:180.071,(Epal_20:241.63,Nvec_2:241.63)_8:99.1641)_8:155.827,(Dgig_12:231.523,Rmue_11:231.523)_10:265.098)_6:73.3786,(((Chem_10:417.018,(Hech_7:19.1606,Hsym_3:19.1606)_5:397.857)_5:82.9821,Hmag_0:500)_4:38.8787,(Mvir_0:466.212,(Nnom_0:206.224,(Aaurb_8:45.3546,Aaurp_10:45.3546)_8:160.87)_4:259.987)_4:72.6668)_4:31.1213)_4:70.7612)_4	0	((0.367066,0.760513),(0.238548,0.679583),(0.0800516,0.160699),(0.0468892,0.700646),(2.42038e-05,0.451306),(0.848986,0.00110178),(0.194329,0.829945),(1.20519e-05,0.00166787),(0.115702,0.0427994),(0.301547,0.563285),(0.0444655,0.609964),(0.0243196,0.701115),(0.00629569,0.00207874),(0.156857,0.0215715),(0.629474,0.704281),(0.0180781,0.856789),(0.00140201,0.00432286),(0.733308,0.0633764))	
OG0000572	(((Apla_7:415.717,Skow_6:415.717)_5:99.3839,(Lgig_5:396.377,Paus_4:396.377)_5:118.723)_5:125.66,((((Adig_7:160.724,(Ofav_4:107.964,Pdam_4:107.964)_4:52.7599)_5:180.071,(Epal_6:241.63,Nvec_8:241.63)_6:99.1641)_5:155.827,(Dgig_5:231.523,Rmue_3:231.523)_4:265.098)_5:73.3786,(((Chem_5:417.018,(Hech_8:19.1606,Hsym_2:19.1606)_5:397.857)_5:82.9821,Hmag_4:500)_5:38.8787,(Mvir_3:466.212,(Nnom_3:206.224,(Aaurb_4:45.3546,Aaurp_4:45.3546)_4:160.87)_4:259.987)_5:72.6668)_5:31.1213)_5:70.7612)_5	0.015	((-,-),(-,-),(-,-),(-,-),(-,-),(-,-),(-,-),(-,-),(-,-),(-,-),(-,-),(-,-),(-,-),(-,-),(-,-),(-,-),(-,-),(-,-))	
OG0000573	(((Apla_2:415.717,Skow_2:415.717)_3:99.3839,(Lgig_2:396.377,Paus_2:396.377)_3:118.723)_3:125.66,((((Adig_1:160.724,(Ofav_2:107.964,Pdam_1:107.964)_2:52.7599)_2:180.071,(Epal_1:241.63,Nvec_2:241.63)_2:99.1641)_2:155.827,(Dgig_10:231.523,Rmue_0:231.523)_4:265.098)_4:73.3786,(((Chem_15:417.018,(Hech_28:19.1606,Hsym_25:19.1606)_26:397.857)_11:82.9821,Hmag_13:500)_8:38.8787,(Mvir_1:466.212,(Nnom_2:206.224,(Aaurb_8:45.3546,Aaurp_10:45.3546)_8:160.87)_5:259.987)_5:72.6668)_5:31.1213)_4:70.7612)_4	0	((0.873061,0.873061),(0.708476,0.731657),(0.611165,0.611165),(0.436267,0.700646),(0.331222,0.595034),(0.667649,0.252479),(0.73476,0.658486),(0.418286,0.773975),(0.132647,0.858783),(0.000855254,0.00211607),(0.706068,0.0639767),(0.167626,0.000103307),(0.100919,0.442089),(0.0289317,0.098189),(0.00135196,0.733457),(0.0536779,0.874182),(0.0351746,0.0415669),(0.733308,0.0633764))	
OG0000574	(((Apla_3:415.717,Skow_2:415.717)_3:99.3839,(Lgig_3:396.377,Paus_3:396.377)_3:118.723)_3:125.66,((((Adig_3:160.724,(Ofav_3:107.964,Pdam_3:107.964)_3:52.7599)_3:180.071,(Epal_3:241.63,Nvec_2:241.63)_3:99.1641)_3:155.827,(Dgig_4:231.523,Rmue_3:231.523)_3:265.098)_3:73.3786,(((Chem_3:417.018,(Hech_2:19.1606,Hsym_3:19.1606)_3:397.857)_3:82.9821,Hmag_5:500)_3:38.8787,(Mvir_5:466.212,(Nnom_3:206.224,(Aaurb_4:45.3546,Aaurp_6:45.3546)_4:160.87)_3:259.987)_3:72.6668)_3:31.1213)_3:70.7612)_3	0.933	((-,-),(-,-),(-,-),(-,-),(-,-),(-,-),(-,-),(-,-),(-,-),(-,-),(-,-),(-,-),(-,-),(-,-),(-,-),(-,-),(-,-),(-,-))	
OG0000575	(((Apla_4:415.717,Skow_3:415.717)_4:99.3839,(Lgig_5:396.377,Paus_4:396.377)_4:118.723)_4:125.66,((((Adig_3:160.724,(Ofav_3:107.964,Pdam_1:107.964)_3:52.7599)_3:180.071,(Epal_2:241.63,Nvec_9:241.63)_4:99.1641)_4:155.827,(Dgig_3:231.523,Rmue_2:231.523)_3:265.098)_4:73.3786,(((Chem_3:417.018,(Hech_1:19.1606,Hsym_2:19.1606)_2:397.857)_4:82.9821,Hmag_9:500)_4:38.8787,(Mvir_4:466.212,(Nnom_3:206.224,(Aaurb_3:45.3546,Aaurp_4:45.3546)_3:160.87)_3:259.987)_4:72.6668)_4:31.1213)_4:70.7612)_4	0.175	((-,-),(-,-),(-,-),(-,-),(-,-),(-,-),(-,-),(-,-),(-,-),(-,-),(-,-),(-,-),(-,-),(-,-),(-,-),(-,-),(-,-),(-,-))	
OG0000577	(((Apla_0:415.717,Skow_0:415.717)_0:99.3839,(Lgig_13:396.377,Paus_3:396.377)_3:118.723)_1:125.66,((((Adig_2:160.724,(Ofav_2:107.964,Pdam_2:107.964)_2:52.7599)_2:180.071,(Epal_2:241.63,Nvec_3:241.63)_2:99.1641)_2:155.827,(Dgig_3:231.523,Rmue_1:231.523)_1:265.098)_1:73.3786,(((Chem_0:417.018,(Hech_0:19.1606,Hsym_0:19.1606)_0:397.857)_0:82.9821,Hmag_0:500)_0:38.8787,(Mvir_0:466.212,(Nnom_0:206.224,(Aaurb_0:45.3546,Aaurp_0:45.3546)_0:160.87)_0:259.987)_0:72.6668)_0:31.1213)_1:70.7612)_1	0.655	((-,-),(-,-),(-,-),(-,-),(-,-),(-,-),(-,-),(-,-),(-,-),(-,-),(-,-),(-,-),(-,-),(-,-),(-,-),(-,-),(-,-),(-,-))	
OG0000578	(((Apla_43:415.717,Skow_1:415.717)_3:99.3839,(Lgig_0:396.377,Paus_0:396.377)_0:118.723)_1:125.66,((((Adig_3:160.724,(Ofav_6:107.964,Pdam_5:107.964)_5:52.7599)_4:180.071,(Epal_1:241.63,Nvec_1:241.63)_1:99.1641)_1:155.827,(Dgig_2:231.523,Rmue_0:231.523)_1:265.098)_1:73.3786,(((Chem_0:417.018,(Hech_0:19.1606,Hsym_0:19.1606)_0:397.857)_0:82.9821,Hmag_0:500)_0:38.8787,(Mvir_0:466.212,(Nnom_1:206.224,(Aaurb_4:45.3546,Aaurp_2:45.3546)_2:160.87)_1:259.987)_1:72.6668)_1:31.1213)_1:70.7612)_1	0.001	((3.27713e-19,0.258922),(0.00456117,0.15584),(0.5,0.5),(0.611193,0.567372),(0.490904,0.104148),(0.238371,0.785024),(0.00206102,0.59135),(0.684246,0.684246),(0.632344,0.696773),(0.0953378,0.258344),(0.569949,0.531649),(0.5,0.5),(0.5,0.5),(0.5,0.5),(0.0571853,0.569092),(0.38874,0.693712),(0.664538,0.0716404),(0.00509689,0.583959))	
OG0000579	(((Apla_5:415.717,Skow_4:415.717)_4:99.3839,(Lgig_5:396.377,Paus_3:396.377)_4:118.723)_4:125.66,((((Adig_4:160.724,(Ofav_3:107.964,Pdam_4:107.964)_4:52.7599)_4:180.071,(Epal_4:241.63,Nvec_4:241.63)_4:99.1641)_4:155.827,(Dgig_4:231.523,Rmue_3:231.523)_4:265.098)_4:73.3786,(((Chem_4:417.018,(Hech_5:19.1606,Hsym_6:19.1606)_5:397.857)_4:82.9821,Hmag_3:500)_4:38.8787,(Mvir_4:466.212,(Nnom_4:206.224,(Aaurb_4:45.3546,Aaurp_3:45.3546)_4:160.87)_4:259.987)_4:72.6668)_4:31.1213)_4:70.7612)_4	0.995	((-,-),(-,-),(-,-),(-,-),(-,-),(-,-),(-,-),(-,-),(-,-),(-,-),(-,-),(-,-),(-,-),(-,-),(-,-),(-,-),(-,-),(-,-))	
OG0000580	(((Apla_5:415.717,Skow_5:415.717)_5:99.3839,(Lgig_5:396.377,Paus_7:396.377)_5:118.723)_5:125.66,((((Adig_5:160.724,(Ofav_5:107.964,Pdam_4:107.964)_4:52.7599)_4:180.071,(Epal_4:241.63,Nvec_4:241.63)_4:99.1641)_4:155.827,(Dgig_4:231.523,Rmue_4:231.523)_4:265.098)_4:73.3786,(((Chem_2:417.018,(Hech_3:19.1606,Hsym_3:19.1606)_3:397.857)_4:82.9821,Hmag_3:500)_4:38.8787,(Mvir_5:466.212,(Nnom_3:206.224,(Aaurb_4:45.3546,Aaurp_4:45.3546)_4:160.87)_4:259.987)_4:72.6668)_4:31.1213)_4:70.7612)_4	1	((-,-),(-,-),(-,-),(-,-),(-,-),(-,-),(-,-),(-,-),(-,-),(-,-),(-,-),(-,-),(-,-),(-,-),(-,-),(-,-),(-,-),(-,-))	
OG0000581	(((Apla_4:415.717,Skow_3:415.717)_3:99.3839,(Lgig_3:396.377,Paus_3:396.377)_3:118.723)_3:125.66,((((Adig_3:160.724,(Ofav_3:107.964,Pdam_3:107.964)_3:52.7599)_3:180.071,(Epal_3:241.63,Nvec_4:241.63)_3:99.1641)_3:155.827,(Dgig_3:231.523,Rmue_3:231.523)_3:265.098)_3:73.3786,(((Chem_2:417.018,(Hech_5:19.1606,Hsym_5:19.1606)_5:397.857)_3:82.9821,Hmag_3:500)_3:38.8787,(Mvir_3:466.212,(Nnom_4:206.224,(Aaurb_3:45.3546,Aaurp_3:45.3546)_3:160.87)_3:259.987)_3:72.6668)_3:31.1213)_3:70.7612)_3	1	((-,-),(-,-),(-,-),(-,-),(-,-),(-,-),(-,-),(-,-),(-,-),(-,-),(-,-),(-,-),(-,-),(-,-),(-,-),(-,-),(-,-),(-,-))	
OG0000582	(((Apla_0:415.717,Skow_1:415.717)_1:99.3839,(Lgig_1:396.377,Paus_0:396.377)_1:118.723)_1:125.66,((((Adig_0:160.724,(Ofav_0:107.964,Pdam_1:107.964)_1:52.7599)_1:180.071,(Epal_1:241.63,Nvec_1:241.63)_1:99.1641)_1:155.827,(Dgig_0:231.523,Rmue_0:231.523)_0:265.098)_1:73.3786,(((Chem_13:417.018,(Hech_34:19.1606,Hsym_24:19.1606)_27:397.857)_9:82.9821,Hmag_0:500)_4:38.8787,(Mvir_0:466.212,(Nnom_27:206.224,(Aaurb_38:45.3546,Aaurp_34:45.3546)_34:160.87)_24:259.987)_5:72.6668)_4:31.1213)_2:70.7612)_2	0	((0.367066,0.760513),(0.59135,0.605995),(0.753616,0.358219),(0.281702,0.621449),(0.198191,0.551411),(0.143774,0.597614),(0.648678,0.59135),(0.684246,0.684246),(0.632344,0.282922),(0.5,0.5),(0.188732,0.00251915),(0.12697,2.1037e-06),(1.65303e-06,0.00771034),(0.000106215,0.0215715),(0.629474,0.139895),(0.00596791,1.78028e-10),(0.313594,0.00177077),(0.0433339,0.884523))	
OG0000583	(((Apla_0:415.717,Skow_1:415.717)_1:99.3839,(Lgig_0:396.377,Paus_0:396.377)_0:118.723)_1:125.66,((((Adig_0:160.724,(Ofav_0:107.964,Pdam_0:107.964)_0:52.7599)_0:180.071,(Epal_0:241.63,Nvec_0:241.63)_0:99.1641)_0:155.827,(Dgig_27:231.523,Rmue_2:231.523)_5:265.098)_1:73.3786,(((Chem_0:417.018,(Hech_0:19.1606,Hsym_0:19.1606)_0:397.857)_0:82.9821,Hmag_28:500)_1:38.8787,(Mvir_0:466.212,(Nnom_0:206.224,(Aaurb_0:45.3546,Aaurp_0:45.3546)_0:160.87)_0:259.987)_0:72.6668)_1:31.1213)_1:70.7612)_1	0	((0.367066,0.760513),(0.59135,0.15584),(0.5,0.5),(0.611193,0.567372),(0.5,0.5),(0.5,0.5),(0.5,0.5),(0.5,0.5),(0.193439,0.00113945),(4.91452e-13,0.0444574),(0.569949,0.531649),(0.5,0.5),(0.5,0.5),(0.114682,1.98691e-13),(0.538379,0.102355),(0.5,0.5),(0.5,0.5),(0.5,0.5))	
OG0000584	(((Apla_1:415.717,Skow_2:415.717)_3:99.3839,(Lgig_2:396.377,Paus_5:396.377)_3:118.723)_3:125.66,((((Adig_4:160.724,(Ofav_3:107.964,Pdam_2:107.964)_3:52.7599)_3:180.071,(Epal_4:241.63,Nvec_3:241.63)_3:99.1641)_3:155.827,(Dgig_2:231.523,Rmue_5:231.523)_3:265.098)_3:73.3786,(((Chem_7:417.018,(Hech_11:19.1606,Hsym_3:19.1606)_6:397.857)_4:82.9821,Hmag_8:500)_4:38.8787,(Mvir_2:466.212,(Nnom_2:206.224,(Aaurb_4:45.3546,Aaurp_2:45.3546)_3:160.87)_3:259.987)_3:72.6668)_3:31.1213)_3:70.7612)_3	0	((0.258922,0.873061),(0.708476,0.731657),(0.611165,0.13955),(0.739333,0.665128),(0.211362,0.632175),(0.71868,0.336069),(0.787072,0.708476),(0.288411,0.821954),(0.767823,0.832287),(0.503921,0.0748195),(0.67013,0.586338),(0.0808098,0.200692),(3.56444e-07,8.91566e-05),(0.721282,0.059397),(0.058504,0.668478),(0.876517,0.829845),(0.479347,0.771964),(0.068696,0.178406))	
OG0000585	(((Apla_5:415.717,Skow_10:415.717)_5:99.3839,(Lgig_3:396.377,Paus_0:396.377)_3:118.723)_5:125.66,((((Adig_13:160.724,(Ofav_8:107.964,Pdam_5:107.964)_8:52.7599)_9:180.071,(Epal_14:241.63,Nvec_8:241.63)_9:99.1641)_8:155.827,(Dgig_21:231.523,Rmue_0:231.523)_7:265.098)_6:73.3786,(((Chem_9:417.018,(Hech_7:19.1606,Hsym_4:19.1606)_5:397.857)_5:82.9821,Hmag_5:500)_5:38.8787,(Mvir_1:466.212,(Nnom_3:206.224,(Aaurb_3:45.3546,Aaurp_0:45.3546)_2:160.87)_3:259.987)_4:72.6668)_5:31.1213)_5:70.7612)_5	0	((0.706893,0.0240613),(0.775182,0.0621327),(0.86964,0.0418755),(0.803988,0.729732),(0.0362478,0.426757),(0.83784,0.0245794),(0.460003,0.323651),(0.02902,0.719065),(0.115702,0.479561),(2.67202e-07,1.13776e-05),(0.1739,0.631448),(0.0695298,0.701115),(0.00629569,0.133251),(0.750653,0.730665),(0.653423,0.364534),(0.153242,0.58996),(0.803725,0.423906),(0.0459397,0.00140214))	
OG0000586	(((Apla_5:415.717,Skow_8:415.717)_5:99.3839,(Lgig_5:396.377,Paus_3:396.377)_4:118.723)_4:125.66,((((Adig_2:160.724,(Ofav_2:107.964,Pdam_2:107.964)_2:52.7599)_2:180.071,(Epal_3:241.63,Nvec_8:241.63)_4:99.1641)_4:155.827,(Dgig_5:231.523,Rmue_2:231.523)_4:265.098)_4:73.3786,(((Chem_4:417.018,(Hech_4:19.1606,Hsym_6:19.1606)_5:397.857)_4:82.9821,Hmag_3:500)_4:38.8787,(Mvir_4:466.212,(Nnom_4:206.224,(Aaurb_6:45.3546,Aaurp_9:45.3546)_7:160.87)_5:259.987)_4:72.6668)_4:31.1213)_4:70.7612)_4	0.151	((-,-),(-,-),(-,-),(-,-),(-,-),(-,-),(-,-),(-,-),(-,-),(-,-),(-,-),(-,-),(-,-),(-,-),(-,-),(-,-),(-,-),(-,-))	
OG0000587	(((Apla_8:415.717,Skow_18:415.717)_6:99.3839,(Lgig_2:396.377,Paus_3:396.377)_3:118.723)_4:125.66,((((Adig_2:160.724,(Ofav_7:107.964,Pdam_4:107.964)_4:52.7599)_3:180.071,(Epal_4:241.63,Nvec_3:241.63)_3:99.1641)_3:155.827,(Dgig_6:231.523,Rmue_3:231.523)_4:265.098)_3:73.3786,(((Chem_2:417.018,(Hech_4:19.1606,Hsym_2:19.1606)_3:397.857)_3:82.9821,Hmag_1:500)_3:38.8787,(Mvir_1:466.212,(Nnom_1:206.224,(Aaurb_2:45.3546,Aaurp_2:45.3546)_2:160.87)_2:259.987)_3:72.6668)_3:31.1213)_3:70.7612)_3	0.014	((-,-),(-,-),(-,-),(-,-),(-,-),(-,-),(-,-),(-,-),(-,-),(-,-),(-,-),(-,-),(-,-),(-,-),(-,-),(-,-),(-,-),(-,-))	
OG0000588	(((Apla_2:415.717,Skow_2:415.717)_3:99.3839,(Lgig_5:396.377,Paus_3:396.377)_3:118.723)_3:125.66,((((Adig_2:160.724,(Ofav_7:107.964,Pdam_5:107.964)_5:52.7599)_4:180.071,(Epal_3:241.63,Nvec_3:241.63)_4:99.1641)_4:155.827,(Dgig_5:231.523,Rmue_4:231.523)_4:265.098)_4:73.3786,(((Chem_7:417.018,(Hech_8:19.1606,Hsym_6:19.1606)_7:397.857)_5:82.9821,Hmag_4:500)_4:38.8787,(Mvir_4:466.212,(Nnom_2:206.224,(Aaurb_3:45.3546,Aaurp_4:45.3546)_3:160.87)_3:259.987)_4:72.6668)_4:31.1213)_4:70.7612)_4	0.383	((-,-),(-,-),(-,-),(-,-),(-,-),(-,-),(-,-),(-,-),(-,-),(-,-),(-,-),(-,-),(-,-),(-,-),(-,-),(-,-),(-,-),(-,-))	
OG0000589	(((Apla_6:415.717,Skow_1:415.717)_4:99.3839,(Lgig_5:396.377,Paus_3:396.377)_4:118.723)_4:125.66,((((Adig_5:160.724,(Ofav_4:107.964,Pdam_5:107.964)_5:52.7599)_5:180.071,(Epal_8:241.63,Nvec_8:241.63)_7:99.1641)_6:155.827,(Dgig_3:231.523,Rmue_2:231.523)_3:265.098)_5:73.3786,(((Chem_9:417.018,(Hech_5:19.1606,Hsym_4:19.1606)_5:397.857)_5:82.9821,Hmag_7:500)_5:38.8787,(Mvir_4:466.212,(Nnom_8:206.224,(Aaurb_8:45.3546,Aaurp_10:45.3546)_9:160.87)_8:259.987)_5:72.6668)_5:31.1213)_5:70.7612)_5	0.408	((-,-),(-,-),(-,-),(-,-),(-,-),(-,-),(-,-),(-,-),(-,-),(-,-),(-,-),(-,-),(-,-),(-,-),(-,-),(-,-),(-,-),(-,-))	
OG0000590	(((Apla_2:415.717,Skow_2:415.717)_2:99.3839,(Lgig_3:396.377,Paus_4:396.377)_2:118.723)_2:125.66,((((Adig_4:160.724,(Ofav_6:107.964,Pdam_3:107.964)_4:52.7599)_4:180.071,(Epal_4:241.63,Nvec_7:241.63)_4:99.1641)_4:155.827,(Dgig_16:231.523,Rmue_0:231.523)_4:265.098)_3:73.3786,(((Chem_1:417.018,(Hech_1:19.1606,Hsym_1:19.1606)_1:397.857)_2:82.9821,Hmag_4:500)_2:38.8787,(Mvir_1:466.212,(Nnom_1:206.224,(Aaurb_1:45.3546,Aaurp_2:45.3546)_1:160.87)_1:259.987)_2:72.6668)_2:31.1213)_2:70.7612)_2	0.002	((0.839878,0.839878),(0.658486,0.679583),(0.290519,0.0800516),(0.686798,0.621449),(0.807133,0.663907),(0.0800611,0.401461),(0.820595,0.746232),(0.8503,0.0570733),(0.206043,0.308324),(2.51359e-07,0.00211607),(0.0722797,0.560325),(0.533239,0.523299),(0.519764,0.519764),(0.637543,0.0990344),(0.572397,0.624211),(0.555397,0.433756),(0.664538,0.635701),(0.544965,0.0229633))
[truncated: 4,905,820 more chars]
