# Supplementary material for: The genome of the colonial hydroid Hydractinia reveals that their stem cells use a toolkit of evolutionarily shared genes with all animals
Source: Genome Res. 2024 Mar;34(3):498–513. doi: 10.1101/gr.278382.123 (PMC11067881; doi:10.1101/gr.278382.123)
Supplement: Supplement 10 [file Supplemental_Data.zip › Supplemental_Data/Supplemental_Data_S24.txt]

Family ID	Skow<2>	<33>	<25>	Hech<24>	<21>	Lgig<4>	Chem<22>	<31>	<23>	<35>	Dgig<18>	Apla<0>	Nnom<32>	Aaurp<36>	Paus<6>	<11>	Pdam<12>	Nvec<16>	<13>	Epal<14>	<17>	Hsym<26>	<15>	Hmag<28>	<19>	Rmue<20>	<9>	Mvir<30>	Ofav<10>	Aaurb<34>	<3>	<1>	<29>	Adig<8>	<5>	<27>
OG0000000	124	0	0	51	0	38	114	0	0	0	211	187	174	300	172	0	29	52	0	137	0	29	0	130	0	462	0	256	96	284	60	90	0	342	70	0
OG0000001	10	0	0	25	0	20	300	0	0	0	64	8	56	128	1	0	14	155	0	41	0	21	0	621	0	120	0	69	21	747	5	6	0	108	5	0
OG0000002	113	56	12	12	81	12	126	69	72	69	184	112	31	110	74	83	30	17	89	97	96	9	75	95	182	270	108	45	86	47	77	88	77	259	62	76
OG0000003	135	27	26	24	46	77	29	34	35	25	37	61	24	27	35	118	116	111	85	97	52	28	93	38	36	22	107	15	147	22	60	70	40	95	58	38
OG0000004	62	74	103	119	73	43	84	74	80	78	82	38	70	75	71	105	101	116	94	110	76	92	102	58	61	30	100	74	122	83	61	57	74	89	59	75
OG0000005	115	140	38	41	82	9	87	101	77	169	205	0	137	209	13	49	27	8	58	28	85	29	35	107	164	197	66	132	46	148	45	45	86	155	28	84
OG0000006	44	41	36	35	42	45	73	42	45	46	24	40	34	44	34	69	66	65	58	87	43	36	66	21	26	16	63	43	85	51	41	41	42	52	40	42
OG0000007	93	40	29	27	51	37	43	44	44	41	92	76	37	40	26	87	87	98	75	86	57	30	82	52	54	20	83	29	98	43	53	63	48	76	44	47
OG0000008	55	38	26	25	39	56	30	37	33	39	41	46	38	39	43	67	68	77	57	63	43	27	63	17	37	29	63	34	75	39	45	47	37	55	46	35
OG0000009	120	18	22	26	39	69	17	24	25	19	67	95	12	21	35	94	98	65	72	101	47	18	76	11	43	20	93	8	93	18	59	74	30	108	56	27
OG0000010	27	54	31	33	47	62	103	41	47	67	147	68	49	70	31	76	86	62	67	104	55	27	73	5	62	12	71	2	76	68	46	46	44	62	46	43
OG0000011	76	29	26	24	34	39	28	31	30	32	29	33	25	37	33	59	55	52	45	45	36	27	46	23	30	26	54	26	77	29	39	43	32	47	38	31
OG0000012	78	14	15	17	32	75	41	21	28	13	38	121	10	12	78	38	29	42	36	33	32	11	37	25	24	5	41	4	39	13	62	73	28	60	67	28
OG0000013	5	62	35	32	40	0	10	52	40	64	56	0	68	77	3	8	6	30	26	17	39	38	25	258	61	93	17	77	4	52	9	6	46	28	5	49
OG0000014	43	30	32	34	41	23	29	36	37	29	90	55	27	28	20	77	74	44	57	66	47	29	56	64	53	30	74	24	87	29	38	41	40	82	31	40
OG0000015	28	25	14	15	22	19	21	20	19	22	34	51	35	21	17	36	32	32	31	42	25	13	33	11	27	23	33	6	50	23	25	29	21	25	22	20
OG0000016	44	20	22	23	21	46	19	21	21	22	16	15	16	20	14	24	19	38	24	20	21	22	26	14	17	16	24	25	31	24	24	25	21	23	25	21
OG0000017	69	16	15	17	26	40	30	20	23	17	28	83	11	18	34	26	25	40	29	37	26	11	33	21	22	13	25	9	30	16	41	52	24	16	39	24
OG0000018	57	27	28	30	34	38	29	31	30	32	34	54	19	33	63	31	24	62	40	68	35	25	51	16	29	19	31	30	38	33	44	47	32	24	46	31
OG0000019	63	33	21	22	32	48	29	31	28	31	36	30	38	35	39	40	36	49	39	46	33	19	43	15	30	23	40	28	45	27	38	40	31	39	40	29
OG0000020	25	27	33	38	27	41	22	27	27	28	29	37	25	28	24	23	19	40	28	28	27	30	30	27	24	18	26	26	22	29	29	29	27	33	30	27
OG0000021	10	58	19	20	38	21	15	41	31	54	89	0	82	62	8	29	17	8	37	40	42	18	31	117	76	96	43	28	25	44	19	13	39	116	17	39
OG0000022	6	14	11	11	27	4	9	20	16	17	87	45	5	17	32	105	83	202	100	168	46	11	138	9	44	8	102	18	139	19	22	22	22	94	20	19
OG0000023	54	36	17	18	31	38	38	29	29	43	26	51	34	37	26	33	19	132	39	29	31	14	49	29	21	7	33	10	46	54	37	42	30	30	35	30
OG0000024	27	30	41	43	40	28	60	37	44	32	44	23	21	26	63	51	43	71	49	51	41	38	54	56	32	13	49	33	67	41	37	33	40	41	39	42
OG0000025	41	34	35	36	29	28	34	27	30	35	22	33	40	41	33	38	34	42	38	68	30	35	45	13	21	14	36	10	51	30	31	33	28	27	31	28
OG0000026	31	23	33	35	33	15	30	29	32	26	75	63	14	31	17	53	56	30	40	41	36	32	38	44	41	22	48	21	59	24	31	35	32	42	25	32
OG0000027	32	31	22	21	26	32	29	27	26	33	17	13	33	36	28	32	29	34	29	28	26	23	30	20	20	19	32	28	35	31	26	25	26	34	27	26
OG0000028	9	59	36	49	29	13	12	29	25	97	86	17	50	128	25	26	4	14	37	60	38	27	36	7	81	120	38	0	26	88	21	18	28	83	20	26
OG0000029	72	20	18	18	23	39	24	22	22	23	9	31	15	23	38	26	23	30	24	26	22	18	26	19	12	9	24	23	38	23	34	38	23	16	36	23
OG0000030	38	20	64	87	31	4	86	27	47	20	41	6	14	24	12	56	46	25	38	42	32	49	36	40	28	12	52	16	85	16	20	20	32	51	15	37
OG0000031	40	24	16	18	24	30	19	24	21	28	24	25	20	32	19	33	34	34	29	31	25	13	30	15	24	22	31	28	36	26	26	28	23	28	25	22
OG0000032	63	17	8	5	24	45	10	19	14	13	26	65	20	13	35	49	51	52	38	45	26	9	43	4	19	5	44	18	56	13	39	47	20	37	39	17
OG0000033	20	30	35	38	26	18	21	26	28	35	27	36	27	36	10	26	27	32	27	32	26	33	29	53	23	18	24	16	28	36	23	24	27	17	19	28
OG0000034	18	4	2	2	17	21	5	7	7	4	91	77	3	4	26	31	29	54	34	52	25	2	42	5	34	11	31	2	35	4	24	29	10	27	24	9
OG0000035	3	33	31	30	30	21	32	31	31	33	33	5	36	38	25	42	41	48	39	48	33	32	43	40	33	34	40	31	50	29	19	12	31	34	20	31
OG0000036	35	39	24	34	31	5	8	34	27	45	27	126	35	48	23	24	9	5	21	8	27	12	12	104	22	14	29	37	26	44	34	44	32	67	25	33
OG0000037	45	26	35	36	24	19	21	24	25	29	18	15	25	26	14	41	39	55	37	43	26	34	42	15	17	9	40	20	46	34	23	24	24	41	20	24
OG0000038	38	25	19	22	24	36	16	23	21	27	28	32	24	30	19	34	34	38	30	30	25	16	32	15	21	11	33	21	36	24	27	29	23	32	27	22
OG0000039	35	12	16	16	16	37	12	14	15	11	13	32	11	10	28	16	15	21	17	17	16	16	18	8	14	13	16	10	18	12	25	27	15	15	28	15
OG0000040	49	16	9	10	20	16	11	17	14	15	16	43	16	18	28	51	47	48	34	26	22	8	35	7	14	7	48	15	64	11	26	32	18	50	24	16
OG0000041	46	5	6	6	10	26	5	7	7	5	9	49	5	6	17	16	13	20	16	40	11	5	21	1	8	5	14	5	31	3	22	30	8	5	22	7
OG0000042	3	19	9	9	22	3	61	24	27	30	30	163	2	7	2	29	16	7	25	22	28	6	20	78	66	216	32	34	34	98	5	13	24	53	4	27
OG0000043	18	37	5	5	35	19	18	38	26	34	49	13	40	38	17	33	16	15	44	97	38	3	46	80	40	35	49	60	30	29	24	21	35	126	22	34
OG0000044	20	15	17	18	15	15	12	15	15	15	16	16	15	16	19	14	10	11	14	17	15	16	14	12	14	11	14	19	16	15	16	17	15	15	16	15
OG0000045	31	20	9	9	21	19	16	20	16	23	21	29	17	22	32	40	27	30	29	27	22	7	29	9	17	8	38	22	62	26	24	26	20	41	24	18
OG0000046	29	21	16	15	20	39	15	19	17	23	18	19	20	25	21	28	26	25	24	25	21	16	24	10	19	18	27	19	34	21	23	23	19	26	25	18
OG0000047	23	15	18	19	18	35	14	16	16	16	14	29	12	20	34	20	17	26	20	19	18	17	21	8	15	13	20	15	23	14	24	25	17	19	28	16
OG0000048	29	9	9	8	11	50	14	10	11	11	11	23	7	10	31	7	4	12	9	8	10	9	9	7	9	7	7	7	8	13	22	23	11	6	28	11
OG0000049	1	16	14	17	22	42	33	18	21	14	40	10	16	18	16	49	40	58	40	42	28	8	44	18	31	25	48	7	62	8	18	13	21	53	21	21
OG0000050	35	7	20	18	21	35	28	15	21	6	27	28	4	6	33	22	20	27	23	26	22	22	24	24	23	19	22	7	22	5	27	28	20	22	29	20
OG0000051	27	16	20	19	18	27	13	17	18	16	22	21	15	14	30	16	15	27	19	22	18	21	21	15	17	12	16	15	17	17	22	23	18	14	24	18
OG0000052	20	20	22	21	23	22	20	22	22	21	32	18	17	21	20	27	24	34	27	30	25	24	29	24	28	28	27	22	28	21	21	20	23	28	21	23
OG0000053	19	58	1	1	20	18	0	54	10	70	0	22	48	50	1	3	0	6	7	3	17	1	6	25	22	69	3	315	3	107	17	18	22	2	14	19
OG0000054	1	35	14	17	14	0	31	48	19	50	0	7	3	47	0	6	2	1	11	22	12	8	11	1	7	9	11	542	5	59	5	5	19	34	2	18
OG0000055	0	15	30	37	15	2	34	14	23	27	51	0	3	30	0	17	18	1	18	46	16	25	18	48	18	1	20	0	9	28	2	1	16	36	2	20
OG0000056	54	14	14	15	18	29	14	16	15	14	16	32	14	13	18	21	12	34	20	15	18	13	21	11	16	15	21	11	29	14	25	30	17	23	24	16
OG0000057	29	24	23	25	18	12	25	18	19	28	9	26	25	30	14	36	37	36	26	29	18	22	29	4	10	7	31	11	45	27	18	21	18	22	16	18
OG0000058	0	10	50	52	11	9	13	12	27	10	3	25	9	10	10	0	0	1	3	3	7	49	3	242	5	6	1	2	0	9	10	10	14	1	10	26
OG0000059	74	21	10	11	15	12	18	14	13	22	12	39	25	23	16	15	13	10	14	14	15	8	13	2	14	15	14	3	20	22	22	32	14	12	19	13
OG0000061	28	7	0	0	7	8	0	6	2	6	11	26	10	9	7	14	12	10	12	29	8	0	14	1	6	0	12	6	25	3	11	16	6	6	10	4
OG0000062	19	16	13	13	23	17	31	20	23	18	29	15	11	30	20	45	50	47	34	32	25	12	36	60	22	13	41	10	49	11	20	19	23	35	19	24
OG0000063	8	19	25	27	19	15	22	19	21	17	21	19	23	17	12	19	20	27	20	17	19	24	21	24	18	14	19	18	20	16	16	15	19	17	15	20
OG0000064	2	22	29	31	19	20	15	19	20	22	16	18	24	22	13	17	13	18	19	27	19	28	20	24	19	21	18	17	17	21	16	14	19	22	16	19
OG0000065	10	20	17	16	17	13	15	18	17	26	11	18	15	33	15	17	11	27	18	18	17	17	20	17	17	23	17	23	22	23	15	15	17	16	15	17
OG0000066	9	34	21	17	15	0	62	16	22	68	65	5	23	85	7	10	0	1	15	23	16	25	14	4	21	3	17	0	10	65	8	8	16	52	6	17
OG0000067	27	29	16	15	16	0	48	16	19	60	82	2	16	65	2	11	1	18	23	42	19	17	25	1	26	2	24	0	9	62	10	10	16	75	5	16
OG0000068	14	18	17	17	17	14	14	17	17	17	19	14	20	17	14	23	23	28	21	19	18	17	22	17	16	11	23	16	23	17	15	15	17	24	15	17
OG0000069	12	11	16	16	12	15	16	12	13	10	12	12	11	11	14	13	12	11	12	10	12	17	11	12	10	6	13	13	15	9	12	12	12	12	13	12
OG0000070	18	16	17	16	16	12	16	16	16	17	14	13	15	23	15	19	18	20	19	23	16	19	20	17	13	9	20	17	18	13	15	15	16	25	14	16
OG0000071	20	14	14	14	15	15	14	15	15	14	12	10	13	14	19	25	25	23	20	23	16	14	21	18	14	14	23	14	30	15	15	15	15	21	16	15
OG0000072	10	13	14	16	14	15	9	14	13	13	26	18	11	11	14	20	17	22	18	22	15	12	20	17	16	9	19	12	28	15	14	14	14	16	14	14
OG0000073	4	29	50	67	19	1	43	19	28	71	52	2	9	75	5	14	4	0	16	16	21	41	13	11	50	78	17	0	16	78	6	5	20	28	5	21
OG0000074	25	14	36	37	23	1	39	21	28	16	33	5	6	20	4	38	32	55	34	37	26	35	39	32	23	13	35	21	53	14	13	13	23	29	8	25
OG0000075	12	14	13	15	13	12	10	13	13	13	14	16	16	15	13	13	13	20	14	15	13	11	15	10	12	9	13	12	15	11	13	13	13	10	13	13
OG0000076	0	21	51	86	17	10	10	21	29	31	0	9	10	31	4	3	2	11	8	5	13	31	8	216	11	23	4	16	3	34	9	7	22	4	8	30
OG0000077	0	33	42	65	24	10	45	24	32	52	44	16	22	59	5	7	4	13	14	10	24	25	13	38	52	101	7	6	7	51	13	11	25	6	11	28
OG0000078	19	12	14	14	11	15	13	11	12	17	8	11	8	20	7	18	15	23	17	24	12	15	20	6	9	8	17	7	25	16	11	12	11	15	11	11
OG0000079	2	30	3	0	11	0	34	18	13	20	8	0	67	22	9	2	1	0	3	0	10	3	1	10	20	66	3	32	2	11	5	3	13	5	5	13
OG0000080	12	18	16	17	16	12	13	16	16	18	21	10	19	20	12	21	19	17	18	19	17	15	18	18	19	19	20	12	24	16	13	12	16	19	13	16
OG0000081	12	11	0	0	7	30	0	7	1	10	4	8	17	11	8	16	13	12	12	15	7	0	13	0	5	4	16	7	18	9	10	10	6	23	12	3
OG0000083	1	34	44	44	28	0	53	30	36	35	32	0	36	36	4	51	54	47	40	43	31	44	42	40	27	20	46	23	57	34	6	3	30	39	4	32
OG0000084	46	14	4	3	16	0	8	15	11	17	6	91	10	15	0	55	55	31	31	41	17	4	33	19	6	0	46	16	74	22	18	33	15	39	7	14
OG0000085	0	33	44	50	17	1	32	22	32	44	14	7	30	67	1	9	9	12	12	12	15	40	12	129	12	9	10	7	8	35	6	5	22	12	3	30
OG0000086	17	40	2	2	19	0	62	21	23	48	15	14	45	48	15	4	4	2	10	10	17	1	8	63	20	30	8	0	1	51	15	15	21	17	12	23
OG0000087	30	7	8	8	11	17	13	9	10	7	8	12	6	7	32	10	7	12	11	10	11	7	11	4	13	22	10	5	13	7	17	18	10	11	19	10
OG0000088	68	3	6	6	8	11	6	6	7	3	27	23	3	2	19	5	3	4	6	9	8	6	6	7	13	8	5	5	6	3	17	24	7	5	16	7
OG0000089	12	16	14	13	14	14	12	14	14	17	16	10	17	18	12	19	18	16	15	14	14	15	15	11	14	11	18	14	23	17	13	12	14	16	13	14
OG0000090	14	16	12	14	14	11	16	14	14	22	13	15	12	34	12	18	12	20	17	18	15	10	18	11	14	14	19	14	21	17	14	14	14	24	13	14
OG0000091	7	5	6	7	7	10	6	7	7	5	7	5	3	5	12	9	9	7	8	9	7	4	8	19	6	4	9	7	8	6	7	7	7	10	8	7
OG0000092	0	5	4	3	5	42	11	5	5	6	0	0	4	7	31	0	0	0	0	0	1	5	0	14	0	0	0	3	0	6	6	3	5	0	18	5
OG0000093	3	2	4	4	7	4	0	9	7	2	2	35	1	3	2	0	0	0	1	0	4	2	0	218	3	4	1	31	0	0	7	8	9	1	5	11
OG0000094	15	17	11	12	16	16	16	16	15	19	14	16	16	24	13	24	23	28	21	22	17	10	23	13	15	14	23	14	27	16	15	15	16	21	15	16
OG0000095	7	13	0	0	9	4	1	9	5	28	8	6	5	23	0	8	5	23	14	11	12	0	15	36	22	73	15	1	6	52	6	6	9	44	4	9
OG0000096	12	9	9	10	10	28	15	10	10	11	6	3	6	10	12	12	12	15	11	13	10	7	12	6	6	4	11	10	13	12	11	10	10	8	14	10
OG0000097	1	20	2	2	14	0	6	23	8	14	4	22	26	16	3	12	2	24	15	9	16	0	15	1	30	120	12	144	34	5	8	8	14	7	5	10
OG0000098	4	29	9	9	18	13	6	18	13	31	68	12	35	30	26	36	30	27	26	21	21	9	25	7	25	4	36	13	42	33	15	12	17	47	16	15
OG0000099	9	14	24	24	16	8	16	15	18	16	17	20	11	19	8	20	21	24	17	12	16	24	17	23	15	13	17	11	25	14	13	13	16	9	11	17
OG0000100	16	9	7	7	10	14	5	10	9	11	8	22	7	11	18	9	6	7	9	8	10	7	8	19	9	9	9	7	12	11	14	15	10	9	15	10
OG0000101	30	4	30	30	9	21	2	6	9	4	7	8	2	5	3	11	7	37	14	20	10	32	20	2	7	6	11	2	13	3	11	12	8	10	11	8
OG0000102	17	10	11	11	11	26	12	11	11	11	9	14	9	12	14	9	9	10	10	11	10	12	10	10	9	8	9	9	10	10	14	14	11	9	16	11
OG0000103	40	30	15	16	13	11	0	17	10	40	11	14	30	33	22	9	9	22	11	1	12	14	11	0	9	6	11	22	5	55	16	18	13	19	16	11
OG0000104	10	14	6	7	14	7	7	13	11	19	69	9	9	17	8	24	13	45	24	18	20	4	26	15	33	22	24	9	33	26	11	11	13	26	10	13
OG0000105	18	9	16	18	12	19	23	11	14	9	22	16	7	8	8	8	7	21	11	9	12	15	12	10	12	4	8	10	10	10	13	14	12	4	13	12
OG0000106	6	6	18	25	11	0	107	8	21	9	40	0	0	7	7	10	5	0	12	25	13	9	12	3	31	39	11	0	12	17	6	5	11	13	5	12
OG0000107	12	11	12	13	10	13	9	10	10	10	7	7	14	7	14	10	9	12	10	11	10	12	11	8	7	5	10	10	12	11	10	10	10	8	11	10
OG0000108	18	6	25	35	10	6	1	12	11	2	3	28	6	2	0	8	3	2	7	4	8	21	5	24	3	1	9	44	9	1	10	14	11	16	7	11
OG0000109	20	3	1	1	8	44	1	6	3	3	9	12	3	3	26	24	28	7	11	8	9	1	9	4	8	6	22	7	24	3	16	16	6	24	22	5
OG0000110	29	3	28	30	9	20	2	7	9	3	3	6	0	2	4	15	10	33	14	13	10	27	17	7	7	8	15	6	26	3	11	12	9	14	11	9
OG0000111	22	8	11	15	13	13	5	10	10	8	13	26	6	5	51	25	10	32	22	25	14	7	25	3	10	5	25	5	47	12	20	21	11	26	23	10
OG0000112	0	5	5	6	3	0	12	4	9	12	0	0	0	25	1	0	0	1	1	0	3	2	1	129	3	10	0	0	0	10	1	0	4	0	1	9
OG0000113	38	6	10	10	10	5	16	7	10	5	8	40	6	4	4	21	25	14	15	16	11	9	15	2	10	10	21	2	19	6	13	21	9	24	9	9
OG0000114	10	11	10	11	10	10	8	10	10	11	10	8	11	10	8	13	12	14	12	14	11	9	13	9	11	13	13	9	13	12	9	9	10	14	9	10
OG0000115	18	10	10	9	12	17	13	11	12	10	25	10	10	10	14	14	11	7	12	11	12	10	11	18	14	9	15	6	16	9	13	13	12	21	14	12
OG0000116	5	9	19	24	10	11	10	10	11	8	18	9	9	9	6	16	11	11	12	6	11	17	10	9	13	11	16	11	20	6	9	8	10	23	9	10
OG0000117	13	12	9	10	12	11	8	12	11	12	17	14	12	10	11	21	21	26	18	20	13	7	20	9	12	7	20	15	23	13	12	12	12	19	12	12
OG0000118	11	13	8	9	10	13	4	10	8	26	15	14	5	27	7	25	36	11	14	14	11	7	13	3	11	8	20	5	26	27	10	11	10	15	10	9
OG0000119	1	34	18	24	13	8	9	16	17	70	11	0	22	64	8	7	5	13	8	1	11	12	8	136	9	6	7	0	12	98	7	4	16	4	7	19
OG0000120	7	0	1	1	3	0	1	0	1	0	3	54	0	0	7	25	25	5	9	8	3	2	8	0	2	0	28	0	19	0	6	10	1	87	5	1
OG0000121	13	3	4	3	9	7	3	6	5	3	15	29	3	3	11	19	25	15	16	29	11	5	18	2	10	6	19	6	15	3	11	13	7	22	10	6
OG0000123	9	9	14	15	10	16	8	10	11	9	8	7	9	9	10	18	20	8	11	10	10	13	10	26	8	6	15	9	23	9	10	9	10	10	11	11
OG0000124	1	33	20	27	16	2	14	18	19	31	9	5	50	43	4	8	7	14	14	15	15	13	14	81	15	23	12	3	4	18	6	5	18	21	5	20
OG0000125	0	4	0	0	3	1	0	3	2	4	16	14	4	5	0	1	2	0	1	0	3	0	0	162	4	0	1	0	0	3	3	3	3	0	2	4
OG0000126	10	10	9	8	10	13	13	10	10	12	8	9	9	11	12	12	11	17	12	11	10	10	13	9	8	7	12	9	14	15	10	10	10	12	11	10
OG0000127	0	10	15	21	14	0	14	13	15	4	21	7	14	2	1	5	1	22	13	16	15	10	15	51	28	57	5	14	9	4	4	4	14	0	2	15
OG0000128	10	4	2	1	7	3	1	5	3	4	1	18	4	4	5	62	76	70	41	58	9	2	51	2	1	0	55	3	62	4	7	9	5	49	6	4
OG0000129	28	7	11	10	8	12	6	8	8	6	5	28	8	2	12	6	5	6	7	9	7	12	7	10	5	4	6	5	7	8	14	18	8	4	13	8
OG0000130	11	10	9	7	12	1	9	11	11	12	26	4	8	16	7	29	19	11	21	33	15	11	21	17	17	11	29	7	42	10	8	8	12	37	6	12
OG0000131	27	3	31	33	8	13	3	6	9	3	5	5	1	3	3	11	4	39	12	10	9	30	15	3	7	8	11	3	19	2	9	10	8	11	9	8
OG0000132	9	4	6	7	6	23	4	5	6	5	7	2	2	4	4	8	10	22	9	15	6	6	13	8	5	1	8	3	8	7	6	6	6	5	7	6
OG0000133	33	8	6	6	10	8	7	9	8	8	17	26	8	9	9	8	6	20	11	9	11	5	12	6	16	20	8	6	12	7	13	18	9	5	11	9
OG0000134	10	12	14	13	12	17	14	12	12	12	12	13	13	10	11	12	11	14	13	14	12	15	13	7	11	10	13	12	11	13	12	12	12	15	13	12
OG0000135	2	16	30	42	13	5	35	14	27	11	5	4	28	12	2	1	0	9	7	5	12	20	7	130	14	33	2	1	1	7	6	5	16	2	5	25
OG0000136	1	5	14	26	10	4	10	7	13	7	87	1	0	9	0	5	2	6	8	8	11	3	8	107	33	23	6	0	5	7	3	2	10	6	3	13
OG0000137	0	23	45	68	16	4	12	20	22	23	21	4	25	29	2	3	1	0	7	3	15	33	4	45	26	47	6	22	2	17	5	4	19	15	4	21
OG0000138	21	8	11	15	8	11	4	8	8	8	8	11	8	9	10	15	15	7	9	5	8	8	8	8	7	5	13	9	19	8	11	12	8	12	11	8
OG0000139	61	6	5	5	10	12	9	8	9	6	3	9	4	8	14	19	18	13	13	14	10	4	13	8	8	11	17	5	29	4	15	18	9	14	14	9
OG0000140	15	9	9	10	8	12	5	8	8	10	4	12	9	11	8	10	8	8	8	8	8	8	8	8	6	7	10	9	11	9	10	11	8	15	10	8
OG0000141	18	12	9	8	10	17	11	10	10	17	2	23	9	24	8	7	5	15	9	10	9	10	10	13	6	7	7	7	7	14	13	15	10	7	13	10
OG0000143	96	8	8	8	11	13	9	10	10	8	5	9	8	10	13	14	16	10	11	12	11	7	11	19	9	12	12	6	15	5	16	21	11	7	15	11
OG0000144	37	10	9	9	11	9	13	10	11	9	9	8	10	10	11	13	13	11	11	12	11	8	11	16	10	11	11	7	17	7	12	14	11	7	11	11
OG0000145	21	6	13	13	9	8	16	7	10	7	29	8	3	5	11	30	32	5	12	6	10	13	8	2	13	5	26	1	37	10	10	11	9	26	10	9
OG0000146	9	6	10	12	9	11	9	9	9	6	9	15	5	5	3	12	11	12	10	9	9	9	10	11	10	11	11	9	15	6	9	10	9	9	8	9
OG0000147	20	6	18	17	10	43	12	8	11	5	5	22	6	5	10	8	10	18	10	9	10	21	11	7	7	8	8	4	7	3	16	17	10	6	18	10
OG0000148	10	10	7	7	9	12	5	9	8	10	9	11	11	10	10	11	9	13	10	12	9	7	11	8	9	8	11	8	13	10	10	10	9	11	10	9
OG0000149	6	1	1	1	2	16	0	2	1	1	0	11	1	1	27	3	5	2	2	2	2	1	2	1	0	0	3	2	3	1	8	8	2	3	13	2
OG0000150	12	10	9	9	10	11	11	10	10	13	7	14	7	19	10	10	7	16	10	7	10	8	10	11	9	9	10	11	12	10	11	11	10	11	11	10
OG0000151	6	8	41	47	10	18	16	9	14	9	22	6	6	12	5	14	12	5	9	5	10	39	7	3	11	3	13	6	20	8	9	8	10	15	9	10
OG0000152	25	6	3	3	10	5	2	7	5	4	22	30	8	4	34	16	15	5	13	27	11	2	13	7	11	2	14	3	24	3	16	19	8	11	16	7
OG0000153	11	8	7	8	8	22	3	8	7	12	20	11	4	20	15	5	5	5	7	12	8	6	7	5	12	9	6	5	5	10	11	11	8	8	13	8
OG0000154	16	9	26	33	5	10	0	5	5	12	7	2	9	12	32	5	4	3	5	8	5	24	5	0	4	0	5	0	7	13	8	8	5	3	11	5
OG0000155	7	10	14	19	10	10	11	10	11	10	8	8	11	9	7	10	9	11	10	9	10	10	10	10	8	6	10	13	13	11	9	9	10	10	9	10
OG0000156	6	6	5	4	10	16	10	8	9	6	6	8	6	8	9	20	22	31	18	22	11	5	21	40	7	6	19	2	22	4	10	9	10	15	11	10
OG0000157	10	5	11	14	8	10	7	8	8	4	7	10	5	4	10	10	10	8	9	10	8	10	9	5	7	5	10	9	12	4	9	9	8	10	9	8
OG0000158	9	4	3	2	6	13	9	5	6	3	8	8	4	2	13	7	6	7	6	5	6	3	6	12	6	4	7	2	10	4	8	8	6	8	10	6
OG0000159	8	10	8	5	9	10	9	9	9	11	8	8	9	9	6	12	12	12	11	12	9	10	11	7	8	6	12	9	14	13	8	8	9	12	8	9
OG0000160	30	1	0	0	4	0	0	1	0	2	51	1	0	3	0	25	21	51	25	42	16	0	35	0	28	22	23	1	36	2	4	5	1	16	1	0
OG0000161	9	8	9	9	8	10	7	8	8	9	12	7	8	10	9	8	8	9	8	8	8	10	8	8	9	7	8	8	8	8	8	8	8	7	8	8
OG0000162	10	8	8	7	9	12	8	9	9	7	12	8	9	5	11	9	9	8	9	8	9	8	9	10	10	9	9	9	10	7	9	9	9	10	10	9
OG0000163	9	9	10	12	8	8	8	8	8	9	7	8	10	10	7	8	8	11	8	8	8	8	8	6	7	6	8	12	7	8	8	8	8	9	8	8
OG0000164	2	25	5	6	12	2	15	12	11	48	0	25	17	69	6	3	0	10	9	8	12	1	9	35	18	71	7	0	3	43	9	9	12	12	7	12
OG0000165	11	11	10	10	10	16	9	10	10	12	10	12	10	14	10	11	10	9	10	12	10	10	10	10	10	10	11	8	11	10	11	11	10	14	12	10
OG0000166	0	11	2	2	6	0	1	5	3	11	89	0	17	14	1	75	90	11	28	32	18	2	25	1	31	13	58	0	90	8	1	0	5	49	1	4
OG0000167	10	8	6	6	7	8	6	7	7	8	5	8	8	10	8	9	7	12	8	7	7	5	8	3	5	4	9	8	13	6	8	8	7	9	8	7
OG0000168	24	4	30	34	8	11	0	7	8	3	5	9	3	2	8	11	10	18	10	12	8	29	12	5	5	4	10	6	14	3	10	11	8	7	10	8
OG0000169	11	13	12	13	11	9	10	11	11	14	10	9	13	13	11	12	11	10	11	10	11	12	11	10	10	10	12	13	14	16	10	10	11	12	10	11
OG0000170	11	8	10	11	8	7	7	8	8	9	5	11	7	10	10	7	6	6	7	8	7	9	7	12	6	6	7	9	8	8	9	9	8	8	9	8
OG0000171	8	9	8	10	8	9	9	8	8	11	6	8	7	9	11	10	7	17	10	13	8	5	12	7	5	2	10	9	12	15	8	8	8	12	9	8
OG0000172	13	13	16	13	12	7	12	12	12	14	9	13	13	16	5	14	14	16	12	8	12	21	12	16	11	13	13	13	16	13	11	11	12	11	9	12
OG0000173	5	20	21	20	8	0	16	9	11	59	11	3	6	63	1	8	1	22	11	17	8	22	15	0	6	0	9	3	9	64	4	4	8	11	2	8
OG0000174	8	20	23	32	11	10	10	11	12	27	28	7	20	36	3	6	2	7	12	23	12	19	13	2	20	20	10	0	6	23	8	8	11	19	7	11
OG0000175	7	13	13	15	12	13	12	13	12	12	22	11	16	8	21	9	10	21	12	13	12	12	14	9	12	4	10	18	6	14	12	11	12	10	14	12
OG0000176	2	10	19	19	14	22	18	12	16	9	17	30	11	10	20	16	14	23	17	26	14	20	20	19	11	4	15	3	26	7	15	15	14	8	17	15
OG0000177	40	2	8	9	8	9	11	5	8	2	6	27	1	2	7	20	16	7	9	5	8	6	8	8	5	3	17	1	37	1	13	19	8	16	11	8
OG0000178	24	1	26	26	6	16	0	3	5	1	8	4	0	1	1	10	7	27	11	14	7	27	15	2	7	6	10	1	16	1	7	8	5	9	7	5
OG0000179	7	9	9	8	9	10	7	9	9	10	9	8	9	10	8	10	10	10	9	8	9	11	9	8	9	9	10	11	10	10	9	9	9	13	9	9
OG0000180	7	8	5	7	5	8	5	5	5	10	4	6	8	10	8	5	5	7	5	5	5	4	5	5	4	3	5	4	5	11	6	6	5	6	7	5
OG0000181	8	7	5	5	7	11	12	7	7	9	6	5	5	11	7	8	7	10	8	7	7	4	8	7	7	8	8	3	11	9	7	7	7	6	8	7
OG0000182	0	14	2	2	11	1	4	21	10	4	2	0	21	4	1	0	0	0	3	2	10	1	2	107	14	43	2	140	0	0	2	1	15	6	2	15
OG0000183	7	3	1	1	7	14	3	4	4	3	43	5	3	5	8	16	12	18	14	8	12	1	13	2	23	19	19	2	15	2	7	7	5	40	8	5
OG0000184	0	8	11	16	10	2	17	9	12	9	14	3	7	12	8	6	2	18	11	11	10	5	12	39	10	6	10	2	6	7	5	4	10	22	5	12
OG0000185	2	8	1	1	6	2	3	5	3	11	29	2	8	9	3	57	61	33	37	80	15	1	43	1	15	4	48	2	72	16	3	3	5	37	3	4
OG0000186	10	3	6	7	6	11	4	6	6	3	7	6	3	3	4	8	6	7	6	5	6	4	6	15	6	4	8	6	10	3	7	7	6	10	7	6
OG0000187	12	9	10	11	9	10	11	9	9	9	8	7	9	9	10	10	8	10	9	8	9	10	9	10	7	4	10	9	10	9	9	9	9	13	9	9
OG0000188	10	11	11	11	9	6	8	10	9	12	10	9	12	12	6	13	13	8	10	9	9	12	9	6	8	6	12	16	16	12	8	8	9	12	7	9
OG0000189	3	10	5	6	8	10	8	7	7	17	19	1	6	22	4	36	33	56	29	31	13	3	34	3	11	3	37	1	37	16	6	4	7	49	6	7
OG0000190	4	3	3	3	3	6	2	3	3	2	2	2	5	2	5	2	2	3	2	2	3	3	2	6	2	0	2	2	3	2	3	3	3	2	4	3
OG0000191	10	11	29	33	10	4	6	10	14	8	10	15	18	9	2	4	1	0	5	0	9	27	1	72	10	11	6	3	4	6	9	10	11	15	6	14
OG0000192	7	9	9	8	10	6	10	10	10	9	11	4	8	7	8	15	15	16	13	12	11	9	13	11	10	8	14	12	18	11	8	7	10	12	8	10
OG0000193	4	7	9	10	8	8	8	8	8	7	12	4	5	7	9	8	5	11	8	7	8	9	8	6	9	7	8	9	10	8	7	6	8	8	7	8
OG0000194	11	10	7	7	9	10	7	9	9	10	8	9	10	12	9	9	7	10	9	8	9	7	9	10	9	10	9	7	11	9	9	9	9	9	9	9
OG0000195	9	11	24	24	14	3	31	13	18	10	18	8	11	10	3	19	19	20	18	24	15	24	20	17	15	12	18	8	23	9	9	9	14	14	6	15
OG0000196	4	10	6	6	4	8	2	6	4	12	1	1	11	15	6	3	2	3	3	3	4	6	3	1	3	4	3	11	3	11	4	4	4	4	5	4
OG0000197	0	11	21	19	12	14	4	12	12	10	6	0	11	9	15	13	13	19	14	18	12	25	16	28	9	9	13	15	15	11	9	4	12	11	11	12
OG0000198	7	6	6	7	5	7	4	5	5	7	5	6	7	9	7	5	5	5	5	5	5	5	5	4	5	4	5	6	5	6	6	6	5	4	6	5
OG0000199	17	7	6	6	6	14	5	6	6	8	8	6	7	7	11	6	5	7	6	5	6	7	6	5	6	4	6	7	9	9	9	9	6	5	10	6
OG0000200	9	10	17	21	10	2	8	9	11	12	5	5	8	12	20	14	12	32	13	6	10	15	14	28	5	2	14	3	18	13	9	8	10	13	9	11
OG0000201	13	6	5	5	7	7	6	7	7	6	5	8	5	6	9	6	5	15	7	5	7	5	8	8	6	7	6	6	6	7	8	9	7	7	8	7
OG0000202	0	11	37	43	12	0	36	10	20	21	26	5	2	29	1	7	0	13	15	21	15	34	16	2	28	44	14	0	6	19	4	4	12	36	2	13
OG0000203	1	0	10	15	7	2	22	4	9	0	86	1	0	0	1	50	46	24	30	37	17	6	30	0	24	0	49	1	58	0	2	2	7	63	2	7
OG0000204	5	4	4	4	6	6	5	5	5	4	97	5	3	5	6	7	6	7	8	5	10	4	7	3	52	54	7	4	9	3	6	6	5	7	6	5
OG0000205	15	14	5	5	11	12	7	12	9	15	8	11	15	18	12	19	17	21	16	20	12	5	18	7	9	9	18	16	23	12	12	12	11	18	12	10
OG0000206	6	26	23	36	8	0	12	25	13	39	0	1	13	32	0	1	0	0	1	1	6	16	1	3	6	14	1	135	2	62	3	3	12	0	1	12
OG0000207	6	6	8	8	7	6	7	7	7	5	7	7	6	3	7	9	7	8	8	9	7	8	8	7	7	8	10	8	8	6	7	7	7	20	7	7
OG0000208	7	5	4	4	8	4	16	7	8	5	27	7	4	3	7	10	8	13	10	10	9	3	11	8	13	9	10	4	13	7	7	7	8	10	6	8
OG0000209	10	10	9	11	9	10	8	9	9	12	7	9	8	13	8	10	9	15	10	10	9	6	11	11	8	7	10	10	10	11	9	9	9	10	9	9
OG0000210	0	15	47	71	8	1	29	10	20	38	11	0	4	47	0	7	2	0	6	7	7	36	5	15	6	1	7	1	8	38	1	0	10	10	1	13
OG0000211	20	8	9	11	8	5	9	8	8	9	13	13	8	7	7	11	10	5	9	14	8	8	9	2	9	6	11	7	13	12	9	11	8	12	8	8
OG0000212	44	4	6	6	7	11	3	5	6	5	8	9	3	6	10	24	25	9	10	10	7	6	10	7	5	1	18	1	37	4	11	14	6	13	11	6
OG0000213	9	2	11	10	6	16	9	5	7	2	9	17	0	1	7	5	5	2	5	5	6	12	4	8	6	3	5	5	6	2	9	10	6	5	10	6
OG0000214	16	2	8	15	9	34	8	5	7	2	14	11	2	3	4	15	7	7	14	27	11	3	14	1	14	16	16	1	19	1	12	12	7	24	13	7
OG0000215	8	10	11	11	7	6	12	7	8	12	18	2	9	16	8	3	3	5	5	5	7	11	5	7	7	1	3	5	3	11	6	6	7	3	6	7
OG0000216	7	2	4	4	7	5	2	7	6	2	9	21	0	2	0	9	7	0	8	9	8	2	7	16	12	22	11	10	8	2	7	8	7	31	5	7
OG0000217	8	15	5	4	11	8	14	12	11	19	6	29	12	19	8	9	8	13	10	8	10	5	10	16	6	3	9	15	14	21	11	12	11	6	10	11
OG0000218	1	12	12	10	12	2	25	12	13	16	51	0	8	16	0	48	50	19	24	23	17	14	23	6	21	7	40	8	62	17	3	2	12	35	2	12
OG0000220	15	8	3	3	6	12	5	6	6	9	3	16	9	10	9	7	6	6	6	4	6	3	6	6	4	4	7	4	11	9	9	11	6	7	9	6
OG0000221	9	9	10	10	10	6	13	10	10	8	11	7	9	8	6	14	13	10	11	11	10	10	11	10	9	6	14	12	16	8	8	8	10	14	7	10
OG0000222	15	5	4	3	8	7	3	7	6	4	13	10	6	2	18	14	9	26	15	34	9	4	22	4	7	0	14	7	18	5	10	11	7	14	10	7
OG0000223	15	6	7	6	10	8	11	8	9	7	14	10	4	8	12	20	18	16	15	19	11	7	16	9	10	6	19	3	24	6	10	11	9	21	10	9
OG0000224	3	14	0	0	10	1	45	18	12	1	0	5	28	0	0	1	0	3	7	12	10	0	7	4	12	38	4	121	1	1	4	4	11	6	2	11
OG0000225	0	14	40	69	13	0	14	12	16	11	38	2	20	10	0	15	12	20	18	12	17	28	17	7	34	47	21	2	12	11	2	2	13	53	1	13
OG0000226	6	7	7	10	7	7	7	7	7	8	6	7	5	5	6	6	5	8	7	9	7	5	8	10	8	11	6	7	6	15	7	7	7	8	7	7
OG0000227	13	5	7	8	7	4	8	7	7	4	4	15	5	2	10	8	8	9	8	9	7	7	8	7	5	4	8	11	10	5	8	10	7	7	8	7
OG0000228	0	6	0	0	5	2	1	4	2	6	41	1	8	6	1	32	29	17	26	57	17	0	29	0	32	37	32	0	36	7	2	1	4	38	2	3
OG0000229	8	7	5	5	6	6	7	6	6	8	4	6	8	7	7	7	6	9	7	7	6	5	7	10	4	3	7	5	7	10	6	6	6	8	6	6
OG0000230	0	1	0	0	1	1	0	1	0	0	0	0	2	0	0	0	0	0	0	0	0	0	0	21	0	0	0	12	0	0	1	0	1	0	1	1
OG0000231	0	3	33	31	4	0	13	5	17	3	6	1	0	6	0	0	0	1	1	1	3	37	1	105	3	2	0	4	0	2	1	1	6	0	0	15
OG0000232	0	15	21	37	13	6	4	18	14	10	14	0	20	13	16	9	8	0	11	27	12	11	11	26	9	2	11	64	6	2	7	3	15	20	8	15
OG0000233	2	11	7	2	10	1	1	9	7	7	42	27	21	9	28	7	4	3	11	10	13	13	9	1	40	66	12	6	6	1	10	10	9	32	10	8
OG0000234	7	2	4	3	3	4	3	3	3	2	2	2	2	1	4	4	4	9	4	5	3	5	5	2	3	6	4	3	6	2	3	3	3	3	3	3
OG0000235	9	7	7	7	8	7	5	8	8	7	9	10	7	6	7	8	7	10	8	8	8	7	8	7	9	9	8	10	12	7	8	8	8	7	8	8
OG0000236	20	4	10	11	7	8	14	6	8	4	11	8	4	5	16	6	6	3	6	6	7	10	5	4	7	3	6	2	8	3	10	11	7	5	10	7
OG0000237	15	5	11	14	7	5	14	7	8	5	1	9	3	8	3	5	4	2	5	6	5	9	5	9	2	2	5	14	5	4	7	8	7	5	6	7
OG0000238	38	2	1	1	5	12	2	3	3	2	3	14	1	3	14	13	11	6	7	7	5	0	7	1	3	1	13	2	14	2	12	15	3	19	12	3
OG0000239	3	11	2	2	6	2	2	6	4	29	21	2	4	33	3	34	28	12	18	25	10	2	18	2	12	7	31	3	50	30	3	3	6	35	3	5
OG0000240	5	10	13	15	11	4	18	10	12	12	19	8	7	14	15	19	17	11	14	16	12	12	14	11	13	9	18	5	23	12	9	8	11	20	9	11
OG0000241	4	11	22	34	10	7	39	9	16	26	16	11	2	40	1	5	3	6	8	10	11	14	8	2	22	49	6	1	5	23	7	7	10	7	6	11
OG0000242	9	4	5	3	5	10	3	5	5	1	2	7	6	0	10	8	7	17	7	3	5	7	7	13	2	0	8	2	8	1	7	7	5	9	8	5
OG0000243	7	6	6	6	6	8	6	6	6	6	8	6	7	7	8	5	5	8	6	6	6	7	6	5	6	5	5	7	5	6	6	6	6	5	7	6
OG0000244	2	2	8	7	6	23	16	6	7	2	6	2	1	3	9	3	2	5	5	6	5	9	5	7	4	1	3	8	5	1	6	4	6	2	9	6
OG0000245	8	1	9	11	4	2	1	5	4	1	1	0	1	1	3	2	0	0	2	0	4	8	0	5	5	12	2	66	2	1	3	3	4	3	3	4
OG0000246	3	8	42	60	5	17	47	6	19	23	0	0	0	30	10	0	0	0	0	0	1	34	0	0	0	0	0	2	0	23	5	4	6	0	8	7
OG0000247	11	6	4	4	5	23	4	5	5	6	3	9	7	5	12	6	6	6	7	21	5	4	9	3	3	1	7	2	5	7	9	9	5	11	12	5
OG0000248	1	4	5	4	6	1	41	5	10	7	9	1	0	6	1	12	3	3	9	15	6	5	9	18	5	1	14	0	13	12	2	2	6	43	2	8
OG0000250	8	8	32	54	9	19	11	8	12	16	19	42	1	15	2	4	0	4	5	0	8	22	4	11	8	0	4	0	4	21	12	14	9	6	11	10
OG0000251	6	5	4	5	4	7	3	4	4	4	3	7	7	3	7	5	5	6	5	4	4	3	5	3	3	3	5	4	5	4	5	5	4	7	6	4
OG0000252	2	8	0	0	5	0	20	5	5	9	22	64	10	6	0	4	2	5	6	7	6	0	6	0	14	14	6	0	3	13	5	8	5	19	2	5
OG0000253	7	7	7	8	7	6	6	7	7	8	7	5	6	7	5	7	6	9	7	6	7	7	7	6	7	7	7	8	8	10	6	6	7	6	6	7
OG0000254	5	6	3	4	4	9	4	4	4	8	4	6	6	10	6	5	4	4	4	4	4	2	4	4	4	3	5	4	6	8	5	5	4	7	6	4
OG0000255	9	7	6	7	7	7	4	7	7	6	7	6	9	5	7	7	6	10	8	8	7	5	8	5	7	8	8	5	6	7	7	7	7	11	7	7
OG0000256	6	8	8	8	7	6	5	7	7	10	12	15	7	12	5	12	11	11	10	15	8	9	11	5	8	5	11	5	17	10	7	8	7	9	6	7
OG0000257	4	0	0	0	6	22	0	3	1	0	15	41	0	0	0	7	1	2	7	11	9	0	7	0	37	152	7	4	15	0	9	11	3	7	9	2
OG0000258	10	6	6	6	6	10	5	6	6	7	6	9	4	8	5	9	8	7	7	8	6	5	7	3	7	8	9	6	10	6	7	8	6	10	7	6
OG0000259	1	6	25	24	9	0	27	7	15	9	10	0	1	8	0	46	42	5	23	38	11	27	22	10	7	1	45	1	52	14	1	1	9	62	0	11
OG0000260	12	7	5	7	6	7	6	6	6	7	4	6	8	6	9	6	6	12	7	7	6	3	8	6	5	6	6	5	8	8	7	7	6	5	7	6
OG0000261	6	5	2	2	6	18	3	5	4	5	7	5	5	5	5	13	13	11	10	13	7	1	11	1	7	6	12	6	15	6	6	6	5	11	7	4
OG0000262	5	1	3	3	3	15	4	2	3	1	2	9	1	1	7	2	2	0	2	1	3	3	1	6	2	0	2	1	2	1	6	6	3	3	7	3
OG0000263	2	12	6	6	6	8	7	6	6	12	4	8	18	10	19	4	4	3	4	5	5	5	4	3	4	4	4	3	6	14	7	6	6	2	9	6
OG0000264	0	10	1	0	11	0	29	13	11	7	0	30	12	2	1	3	1	4	6	6	11	1	6	12	20	91	4	48	3	9	7	7	11	6	3	11
OG0000265	5	8	11	12	7	6	7	7	7	9	5	9	7	10	7	6	5	7	7	8	7	10	7	6	5	5	6	6	6	9	7	7	7	6	7	7
OG0000266	1	7	5	5	7	1	7	7	7	4	9	2	13	4	1	10	6	11	11	19	8	4	12	12	9	11	12	7	10	3	2	2	7	19	2	7
OG0000267	6	5	9	10	7	9	4	7	7	5	5	8	5	3	8	7	6	10	7	8	7	9	8	9	6	6	7	8	8	6	7	7	7	7	7	7
OG0000268	5	7	6	7	6	9	5	6	6	7	7	7	7	8	5	6	5	9	6	5	6	6	6	6	6	6	6	6	6	6	6	6	6	9	6	6
OG0000269	5	10	10	15	10	3	9	10	10	11	15	8	10	10	11	14	12	16	13	14	11	6	14	10	10	5	14	14	16	12	8	8	10	15	8	10
OG0000270	13	8	6	6	8	5	13	8	8	9	5	7	6	10	13	8	6	11	9	12	8	6	10	7	5	4	8	10	10	8	8	8	8	7	8	8
OG0000271	11	6	3	3	7	37	3	6	5	6	8	5	7	4	9	8	8	12	8	6	7	2	8	5	7	5	8	5	8	7	10	9	6	7	13	6
OG0000272	0	0	0	0	3	19	0	0	0	0	3	82	0	0	6	0	0	4	3	4	3	0	3	0	6	21	1	0	0	0	9	12	0	1	10	0
OG0000273	14	11	38	33	8	2	16	8	13	26	14	4	2	29	4	3	0	4	7	11	8	49	7	0	14	20	6	0	3	26	7	7	8	10	5	8
OG0000274	6	6	7	5	6	7	8	6	6	6	5	7	7	7	8	5	5	3	5	7	6	9	5	8	5	5	5	5	5	5	6	6	6	6	6	6
OG0000275	15	12	3	3	8	12	2	8	6	34	3	11	2	43	0	8	3	2	7	6	7	1	6	76	3	0	9	0	9	33	8	9	8	20	7	8
OG0000276	13	21	24	31	7	0	24	8	13	79	17	3	3	81	0	1	1	0	2	0	7	20	0	1	12	13	2	0	0	93	5	5	8	3	2	8
OG0000277	0	6	2	2	6	0	2	7	5	4	8	2	9	5	1	1	0	9	4	0	6	1	4	31	15	44	3	16	1	0	2	2	6	6	1	6
OG0000278	6	11	1	1	11	14	18	11	10	9	21	1	14	9	29	10	11	19	12	13	12	1	14	10	17	18	9	10	10	7	11	8	11	2	14	11
OG0000279	13	2	20	35	7	0	4	11	8	0	0	11	2	0	0	0	0	4	4	0	6	14	3	5	5	8	4	128	0	0	6	8	8	15	2	8
OG0000280	6	12	13	15	10	6	10	10	10	13	9	7	11	17	7	11	10	12	11	13	10	12	12	13	8	5	11	10	12	10	7	7	10	9	7	10
OG0000281	4	25	1	0	7	10	0	8	4	27	11	3	37	19	2	4	2	5	7	9	8	1	7	13	13	22	6	0	3	38	6	5	7	13	6	7
OG0000282	5	7	6	6	7	5	6	7	7	8	9	6	7	8	5	7	7	10	8	11	7	6	9	7	8	9	7	8	7	8	6	6	7	7	6	7
OG0000283	2	6	12	12	7	8	8	7	8	6	4	5	5	6	6	8	7	12	8	10	7	12	9	6	6	7	8	7	9	7	6	5	7	8	6	7
OG0000284	19	5	6	9	6	10	3	5	5	7	2	8	3	10	13	11	7	8	9	13	6	3	9	0	3	3	11	5	20	6	9	10	5	11	10	5
OG0000285	5	4	4	4	4	7	4	4	4	3	9	5	4	2	8	5	4	4	4	4	4	3	4	6	4	0	5	4	5	4	5	5	4	8	6	4
OG0000286	2	3	4	5	4	10	2	4	4	3	2	3	3	3	11	4	4	4	4	4	4	4	4	4	3	3	4	4	5	3	4	4	4	5	6	4
OG0000287	4	6	6	6	6	5	7	6	6	6	7	5	7	6	5	7	6	10	7	6	6	6	7	7	6	5	7	7	7	6	5	5	6	8	5	6
OG0000288	9	4	6	8	6	5	7	5	6	3	6	7	5	2	5	7	5	6	6	6	6	4	6	7	5	4	7	3	10	3	6	6	6	7	6	6
OG0000289	12	6	2	2	7	7	0	6	3	5	19	4	7	4	9	10	7	10	9	7	8	1	9	0	12	10	10	7	15	6	7	7	6	11	7	4
OG0000290	6	6	5	5	5	5	7	5	5	6	2	8	7	2	4	6	4	2	5	7	5	5	5	7	4	4	6	4	6	8	5	5	5	8	5	5
OG0000291	5	4	6	8	5	5	4	5	5	4	7	7	4	3	6	6	5	9	6	5	5	4	6	7	6	5	6	4	10	4	5	5	5	4	5	5
OG0000292	2	8	9	8	7	4	8	8	9	10	4	3	7	11	3	4	4	2	5	7	6	9	5	44	4	4	4	13	4	9	4	4	8	6	4	9
OG0000293	6	4	6	5	6	7	9	5	6	4	8	5	3	6	7	6	5	7	6	7	6	7	6	6	5	2	6	4	8	2	6	6	6	5	6	6
OG0000294	9	0	0	0	3	1	0	0	0	0	0	5	0	0	1	27	17	5	13	22	5	0	13	1	4	8	29	0	32	0	3	4	1	64	2	1
OG0000295	27	4	3	2	5	6	2	4	4	4	6	11	3	5	2	7	5	7	6	6	5	3	6	2	5	5	7	3	12	3	7	10	4	7	6	4
OG0000296	0	4	37	68	9	4	83	8	28	4	1	9	0	4	24	0	0	2	3	4	8	15	3	23	11	34	1	3	0	4	8	7	10	1	9	17
OG0000297	4	11	4	2	7	0	5	8	6	16	12	1	9	16	5	27	28	18	18	26	9	5	20	3	7	0	25	10	30	19	4	4	7	25	4	7
OG0000298	13	0	1	1	5	12	7	3	4	0	2	12	0	0	6	10	8	18	9	12	5	1	11	0	2	2	9	3	22	0	8	9	4	6	8	4
OG0000299	6	7	6	8	6	10	4	6	6	11	5	6	4	19	7	6	4	8	6	4	6	5	6	4	5	4	7	7	6	9	6	6	6	11	7	6
OG0000300	7	3	4	4	4	7	2	4	4	2	6	11	3	2	8	6	6	8	5	6	4	3	6	2	4	2	5	4	7	1	6	7	4	3	6	4
OG0000301	14	5	3	3	8	1	7	6	7	6	21	1	1	8	6	14	9	6	10	11	9	3	9	40	11	7	14	0	18	5	6	6	8	19	5	8
OG0000302	7	4	17	19	6	10	8	5	7	4	6	5	2	6	10	5	3	5	6	7	6	16	6	1	6	7	5	4	5	3	7	7	6	6	8	6
OG0000303	16	6	5	4	7	6	3	7	6	7	6	15	4	8	5	10	10	6	8	9	7	5	8	6	6	6	10	6	10	6	8	10	7	12	7	7
OG0000304	8	11	5	5	8	12	7	8	7	11	7	4	13	10	23	12	9	16	11	13	8	5	12	3	7	7	12	5	16	11	9	8	8	13	12	7
OG0000305	13	14	10	11	9	6	9	10	9	19	7	10	12	21	4	11	11	9	10	10	9	10	10	2	7	6	11	14	12	18	8	9	9	12	7	9
OG0000306	15	9	14	14	8	15	13	8	9	11	2	5	7	11	9	8	8	4	7	8	7	15	7	7	2	1	9	2	7	13	9	9	8	16	10	8
OG0000307	4	5	5	5	5	5	5	5	5	6	5	4	4	6	5	5	5	5	5	4	5	4	5	8	5	5	5	5	7	7	5	5	5	4	5	5
OG0000308	37	11	3	3	7	5	38	7	8	15	8	22	10	14	3	6	3	1	5	7	6	1	5	1	5	1	6	0	6	19	10	16	7	9	7	7
OG0000309	3	3	0	0	5	6	3	4	3	4	21	5	2	5	1	7	1	8	10	15	10	0	10	0	38	128	9	8	8	4	4	4	4	12	4	3
OG0000310	3	4	2	1	7	14	0	7	4	4	3	4	2	7	1	3	1	0	4	6	7	2	4	27	22	115	3	13	6	3	6	5	7	3	6	7
OG0000311	6	6	10	10	6	5	11	6	7	7	5	6	6	9	5	6	7	6	6	7	6	10	6	9	5	4	6	6	6	6	6	6	6	6	6	6
OG0000312	1	5	3	3	5	2	10	5	5	6	30	0	4	3	0	10	6	15	13	9	12	2	13	3	32	59	16	0	8	13	2	1	5	55	2	5
OG0000313	1	2	5	4	5	0	3	4	5	2	46	0	0	3	2	34	19	15	25	51	13	6	27	7	16	1	36	2	43	2	2	1	5	60	2	5
OG0000314	4	5	4	4	5	6	5	5	5	6	5	5	4	9	7	7	6	8	7	9	5	4	8	10	5	5	7	4	11	5	5	5	5	7	5	5
OG0000315	0	14	0	0	6	1	5	7	6	10	4	2	34	11	1	0	0	0	0	0	6	0	0	68	16	70	0	2	0	5	2	2	7	0	2	7
OG0000316	2	5	3	3	4	3	5	4	4	7	5	2	4	7	1	6	5	6	5	5	4	3	5	5	4	4	7	4	6	8	3	3	4	14	3	4
OG0000317	4	5	11	12	6	3	5	6	6	7	11	12	2	10	5	21	16	4	9	6	8	10	7	3	11	15	20	3	32	6	6	6	6	26	5	6
OG0000318	3	7	7	8	7	4	9	7	7	7	13	6	8	7	3	14	14	9	10	8	8	6	9	6	9	6	14	6	16	7	5	5	7	15	5	7
OG0000319	10	10	12	12	8	7	12	8	9	14	15	5	7	14	6	9	9	7	8	6	8	12	7	2	8	3	9	6	8	14	7	7	8	13	7	8
OG0000320	0	1	5	7	3	5	26	2	10	1	6	1	1	1	0	0	0	0	0	0	3	1	0	84	4	3	0	0	0	1	2	1	3	0	2	9
OG0000321	5	2	3	3	4	14	3	3	4	2	3	10	2	2	9	3	3	6	4	4	4	2	4	3	5	8	3	2	3	2	7	7	4	4	8	4
OG0000322	2	6	11	11	4	2	6	4	5	7	4	2	6	9	12	2	2	2	2	2	4	11	2	3	4	4	2	4	2	6	4	3	4	2	4	4
OG0000323	11	11	18	19	10	20	13	9	11	15	11	1	8	22	24	8	2	23	10	5	10	17	11	8	7	0	10	2	9	12	11	9	10	16	15	10
OG0000324	6	5	5	4	5	6	4	5	5	5	6	5	5	6	4	5	5	7	5	5	5	7	5	4	5	5	5	7	6	4	5	5	5	5	5	5
OG0000325	3	3	3	5	3	23	2	3	3	3	3	2	4	2	4	3	3	3	3	3	3	2	3	3	3	3	3	2	4	3	3	3	3	3	5	3
OG0000326	18	9	8	8	8	8	10	8	8	13	3	12	5	18	12	3	3	3	3	3	5	7	3	17	3	1	3	8	3	12	10	11	8	5	10	8
OG0000327	5	10	6	5	7	4	8	8	7	10	9	5	12	11	5	11	12	13	10	11	8	6	11	5	8	7	11	11	12	10	6	6	7	11	6	7
OG0000328	5	6	7	7	7	9	9	7	7	7	6	7	5	7	11	7	6	10	7	6	7	7	7	7	7	7	7	7	7	7	7	7	7	8	8	7
OG0000329	5	5	6	7	5	4	6	5	5	5	5	5	6	5	5	6	5	9	6	5	5	5	6	5	5	5	6	6	6	5	5	5	5	6	5	5
OG0000330	7	7	9	9	6	3	8	6	6	8	5	4	7	10	4	7	7	8	7	8	6	9	7	6	4	1	7	5	9	6	5	5	6	7	5	6
OG0000332	5	6	6	8	6	7	6	6	6	8	4	4	4	10	5	5	4	10	6	4	6	4	6	6	6	9	5	5	5	8	6	6	6	5	6	6
OG0000333	7	10	11	13	8	5	12	9	9	8	5	4	15	9	4	8	8	13	9	12	8	9	10	2	5	4	8	16	8	5	6	6	8	5	6	8
OG0000334	5	6	7	8	6	9	7	6	6	7	5	6	6	8	5	6	5	6	6	4	6	7	6	9	5	5	6	5	6	6	6	6	6	8	6	6
OG0000335	5	7	8	8	7	1	6	7	7	7	12	1	7	6	1	17	20	8	12	18	8	8	12	8	8	6	16	8	18	7	3	3	7	15	2	7
OG0000336	2	4	6	10	5	11	5	5	5	4	3	6	3	5	11	5	4	13	6	8	5	4	8	4	4	5	6	5	5	4	5	5	5	9	7	5
OG0000337	16	3	4	3	5	17	2	4	5	2	9	13	3	1	11	6	5	4	5	4	5	5	5	7	5	2	6	3	8	2	10	11	5	7	11	5
OG0000338	2	7	10	11	7	4	14	7	8	6	6	4	8	6	7	5	3	11	7	9	7	9	8	8	6	6	5	5	7	5	6	5	7	5	6	7
OG0000339	1	0	5	2	4	22	4	2	6	0	4	1	0	0	0	3	2	0	3	1	4	6	1	149	5	10	3	1	3	0	4	3	4	4	4	7
OG0000341	7	5	5	6	5	5	6	5	5	5	4	8	4	3	7	8	6	4	5	5	5	4	5	4	4	3	8	7	11	8	6	6	5	9	6	5
OG0000342	5	5	11	15	7	7	3	6	7	8	27	7	0	8	12	19	13	13	12	6	9	8	11	6	11	4	19	0	23	8	7	7	7	29	8	7
OG0000343	5	4	5	7	4	8	4	4	4	5	3	8	4	5	8	4	3	4	4	3	4	3	4	4	3	3	4	4	4	5	5	5	4	4	6	4
OG0000344	6	6	8	9	7	6	8	7	7	8	8	3	4	10	8	7	6	16	8	7	7	7	9	10	7	7	7	8	9	8	6	6	7	6	6	7
OG0000345	3	6	8	8	6	4	7	6	6	7	2	3	6	9	4	6	4	9	6	4	6	8	6	9	5	9	6	6	6	6	4	4	6	6	4	6
OG0000346	4	6	7	6	5	5	9	5	6	6	7	1	6	6	1	6	5	10	6	6	5	8	7	3	5	4	6	6	6	7	3	3	5	6	3	5
OG0000347	11	5	4	4	6	8	4	6	6	5	12	4	4	8	10	7	6	10	7	4	7	4	7	4	11	14	7	6	10	4	7	7	6	7	8	6
OG0000348	2	3	3	2	3	6	8	3	3	4	3	2	3	7	2	3	2	4	3	2	3	3	3	4	3	2	3	2	3	3	3	3	3	3	3	3
OG0000349	7	10	5	6	7	5	14	7	7	12	4	8	9	12	9	6	4	12	7	4	7	3	7	7	4	3	7	7	6	13	7	7	7	10	7	7
OG0000350	4	4	4	4	5	8	5	5	5	4	7	4	3	4	5	8	8	6	7	8	6	4	7	6	6	5	8	3	9	4	5	5	5	7	5	5
OG0000351	0	5	16	15	8	1	33	7	12	7	10	4	2	5	2	26	26	19	20	35	10	17	22	0	7	0	26	4	26	11	3	3	8	34	2	8
OG0000352	5	5	6	7	5	4	2	5	5	5	9	3	5	5	9	7	7	17	8	15	6	6	12	2	6	3	7	5	7	6	5	5	5	6	5	5
OG0000353	1	12	15	21	8	3	13	8	9	23	69	0	6	22	3	4	4	0	6	13	8	11	6	8	19	7	5	0	3	29	3	2	8	6	3	8
OG0000354	5	5	4	5	4	4	4	4	4	6	4	4	5	7	6	4	4	2	4	6	4	4	4	7	4	3	4	4	4	5	4	4	4	4	4	4
OG0000355	22	3	3	4	3	2	3	3	3	3	1	2	2	4	4	1	1	1	2	3	2	3	2	2	1	0	1	4	1	2	3	4	3	0	3	3
OG0000357	8	5	6	6	6	2	6	6	6	5	5	7	5	6	6	6	6	3	6	7	6	5	6	8	6	6	6	6	7	5	6	6	6	6	5	6
OG0000358	3	6	0	0	3	3	0	3	1	10	0	3	5	13	13	15	10	10	10	18	3	0	11	0	0	0	14	1	26	10	3	3	3	15	4	2
OG0000359	2	8	25	48	5	0	20	5	10	25	9	0	0	39	0	4	1	7	7	15	5	15	8	0	4	0	7	0	4	23	1	1	5	19	0	5
OG0000360	5	8	6	7	6	4	8	6	6	10	5	5	8	12	4	8	8	8	7	8	6	5	7	8	5	4	8	6	11	9	5	5	6	6	5	6
OG0000361	7	3	3	3	3	3	3	3	3	4	2	10	2	7	8	3	3	2	3	2	3	2	3	0	2	2	4	2	2	4	5	6	3	10	5	3
OG0000362	10	0	20	24	7	11	13	6	9	0	13	14	0	0	15	13	15	4	6	1	7	19	4	0	8	4	9	8	16	0	10	10	7	5	11	7
OG0000363	16	1	2	2	4	8	1	3	3	1	6	7	1	0	11	5	4	5	5	6	4	2	5	10	4	3	5	1	6	2	7	8	4	4	8	4
OG0000364	0	9	46	47	5	6	9	6	10	12	4	0	8	21	0	0	0	3	3	2	5	47	3	2	5	7	2	5	0	8	2	1	6	4	2	6
OG0000365	10	1	0	0	1	0	0	1	0	1	0	1	0	2	0	36	32	1	5	2	1	0	3	0	1	1	38	2	36	0	1	1	1	112	0	0
OG0000366	5	2	32	41	2	0	1	4	4	1	0	0	2	1	0	1	0	1	1	0	1	29	1	0	0	0	1	29	1	0	1	1	3	0	0	3
OG0000367	12	8	0	0	4	9	0	4	1	9	10	7	10	15	9	4	4	11	5	4	4	0	6	0	4	1	5	3	3	6	7	7	4	8	8	2
OG0000368	6	5	5	6	5	5	5	5	5	6	4	5	5	6	6	5	5	9	5	6	5	5	6	7	4	2	5	7	5	6	5	5	5	7	5	5
OG0000370	6	6	4	4	5	7	4	5	5	6	3	4	7	5	5	3	3	7	4	3	4	4	4	5	3	2	3	7	3	7	5	5	5	4	5	5
OG0000371	7	3	4	5	5	7	2	4	4	3	4	6	3	1	6	9	8	7	7	9	5	4	7	3	5	5	9	3	12	3	6	6	4	9	6	4
OG0000372	0	1	11	15	5	2	14	3	8	0	8	0	1	0	1	16	10	6	10	14	6	9	10	9	5	2	16	0	28	0	2	1	5	19	2	6
OG0000373	16	5	0	0	5	15	0	4	1	6	5	3	5	6	12	12	13	9	8	13	6	0	9	0	5	4	9	5	17	6	8	8	4	3	10	2
OG0000374	16	2	2	2	2	6	1	2	2	2	1	20	1	5	13	2	1	2	2	1	2	2	2	2	2	2	2	2	2	1	8	11	2	5	8	2
OG0000375	5	7	9	8	6	2	5	6	6	7	6	5	8	9	1	6	6	8	6	7	6	12	7	5	6	6	6	6	6	6	5	5	6	4	3	6
OG0000376	5	4	4	5	4	4	4	4	4	5	4	3	4	6	4	5	4	5	5	5	4	4	5	4	4	4	5	4	5	4	4	4	4	5	4	4
OG0000377	0	0	1	0	5	2	10	2	6	0	1	1	0	0	4	19	10	1	14	47	6	1	15	35	4	6	20	0	24	0	3	2	5	35	3	6
OG0000378	3	6	2	2	4	0	4	4	4	20	7	1	0	30	3	3	0	3	4	9	4	2	4	10	6	6	3	1	4	19	3	3	4	2	3	4
OG0000379	4	4	4	4	4	4	4	4	4	5	4	4	4	6	7	4	3	4	4	4	4	5	4	6	4	4	4	6	4	4	4	4	4	7	4	4
OG0000380	3	6	2	2	4	1	11	4	5	20	0	6	0	23	7	1	0	0	1	0	2	0	0	21	0	0	1	0	1	21	4	4	4	0	4	5
OG0000381	10	6	5	6	6	7	3	6	6	7	6	9	4	10	7	7	4	13	7	4	6	4	7	6	6	6	8	5	7	6	7	8	6	13	7	6
OG0000382	9	3	5	7	4	6	2	4	4	3	1	5	1	3	6	5	5	6	5	4	4	4	5	4	1	1	5	6	5	3	5	5	4	4	5	4
OG0000383	14	5	4	4	5	3	5	5	5	5	3	7	6	4	6	6	6	6	5	6	5	4	5	5	3	2	5	4	9	6	5	6	5	3	5	5
OG0000384	4	13	20	20	10	1	14	11	13	15	26	1	11	19	1	6	4	3	6	4	10	20	5	21	19	21	6	12	8	13	3	3	11	5	2	12
OG0000385	8	6	7	7	7	12	7	7	7	6	5	3	6	7	9	9	6	12	9	11	7	7	10	5	7	8	9	4	11	6	7	7	7	10	8	7
OG0000386	4	4	4	4	4	4	4	4	4	5	5	5	3	5	5	5	4	4	4	4	4	4	4	4	5	5	5	4	7	5	4	4	4	5	4	4
OG0000387	10	0	0	0	1	4	0	0	0	0	11	26	0	0	3	0	0	0	0	0	1	0	0	1	2	0	0	0	0	0	4	8	1	0	4	1
OG0000388	3	6	8	10	5	4	7	5	5	7	5	4	6	9	2	4	4	7	5	5	5	7	5	7	5	4	4	4	4	7	4	4	5	5	4	5
OG0000389	4	6	5	6	5	3	3	5	5	7	17	3	5	9	3	9	9	11	8	10	7	5	9	4	10	7	9	6	11	6	4	4	5	7	4	5
OG0000390	4	11	7	6	7	4	11	8	7	13	8	6	12	13	14	6	5	8	7	7	7	8	7	1	6	4	6	9	7	14	7	6	7	6	7	7
OG0000391	7	3	2	0	7	19	5	7	6	3	0	2	0	2	3	0	0	2	2	1	7	2	2	23	15	77	1	19	0	3	7	6	7	1	7	7
OG0000392	5	7	6	5	6	7	8	6	6	7	5	7	7	7	16	4	4	3	5	7	6	6	5	3	7	10	4	6	6	7	7	7	6	2	8	6
OG0000393	15	5	2	1	4	5	1	4	3	8	4	4	4	9	7	2	2	3	3	2	4	2	3	2	4	5	2	4	2	8	5	6	4	1	5	4
OG0000394	4	5	4	3	5	5	6	5	5	6	3	9	5	6	4	4	4	3	4	4	4	4	4	7	3	3	4	8	4	7	5	5	5	5	5	5
OG0000395	4	4	3	3	4	5	3	4	4	4	8	6	4	5	4	7	7	4	4	4	4	2	4	5	5	3	7	6	8	4	4	4	4	7	4	4
OG0000396	12	1	1	1	2	20	0	2	1	1	2	4	1	2	10	3	1	2	2	1	2	1	2	2	2	0	3	1	4	1	7	7	2	5	9	2
OG0000397	6	2	4	4	4	4	5	3	4	2	9	3	2	3	8	2	2	3	3	3	4	3	3	2	8	10	2	1	2	2	4	4	4	2	4	4
OG0000398	13	3	18	31	7	16	7	5	9	3	6	7	1	3	9	5	5	3	5	6	6	11	5	18	5	2	5	1	3	5	9	9	7	8	10	8
OG0000399	4	5	5	5	5	7	5	5	5	6	6	5	4	7	7	4	4	5	4	4	5	5	4	2	6	6	4	6	4	5	5	5	5	4	6	5
OG0000400	7	5	11	10	6	3	6	6	6	5	8	4	5	3	9	7	5	6	6	4	6	14	6	8	6	4	7	3	8	6	6	6	6	8	6	6
OG0000401	20	1	0	0	5	0	0	3	2	1	28	0	0	0	0	6	4	5	10	33	7	0	12	68	9	0	10	0	4	2	4	4	5	26	1	5
OG0000402	1	2	19	19	7	0	56	7	18	2	29	1	1	1	0	1	1	1	1	1	7	20	1	27	18	18	1	8	1	2	1	1	8	1	0	13
OG0000403	7	4	3	3	5	3	3	4	4	5	8	22	4	5	5	7	7	11	7	10	5	2	8	1	5	3	7	3	6	6	6	8	4	7	5	4
OG0000404	6	4	5	4	5	5	6	5	5	5	7	4	3	5	14	5	4	5	5	4	5	5	5	4	6	5	5	2	9	5	5	5	5	5	6	5
OG0000405	6	3	4	4	3	3	4	3	3	2	4	3	3	0	5	2	2	3	3	3	3	4	3	3	3	2	2	3	2	2	3	3	3	2	3	3
OG0000406	4	3	3	3	4	4	6	4	4	3	5	3	3	4	4	5	4	10	5	4	4	3	5	5	4	3	5	3	6	2	4	4	4	5	4	4
OG0000407	6	6	4	4	6	5	13	6	6	7	2	10	4	10	5	4	3	7	5	3	5	4	5	5	3	3	5	7	3	6	6	6	6	8	6	6
OG0000408	12	6	4	5	6	11	5	6	6	8	6	10	4	8	14	8	8	7	7	10	6	3	7	1	6	6	8	4	8	9	9	9	6	7	10	6
OG0000409	5	5	5	5	5	4	3	5	5	5	5	5	5	6	6	6	5	3	5	4	5	4	4	4	5	6	6	4	8	4	5	5	5	7	5	5
OG0000410	3	8	7	8	6	4	8	6	6	9	8	3	8	7	5	5	5	8	6	7	6	6	7	6	7	6	5	6	5	11	5	4	6	5	5	6
OG0000411	7	5	5	6	5	4	5	5	5	5	8	3	5	6	3	5	6	10	6	7	5	5	7	3	5	4	5	5	5	5	4	4	5	4	4	5
OG0000412	4	3	3	3	3	3	2	3	3	4	3	4	2	6	4	5	4	3	4	4	3	2	4	2	3	3	5	3	7	4	3	3	3	5	3	3
OG0000413	0	8	5	8	6	19	12	6	6	11	16	6	6	11	0	8	1	14	10	21	8	2	13	0	13	14	8	0	10	13	6	5	6	9	6	6
OG0000414	3	5	5	5	5	5	3	5	5	5	5	11	4	5	6	5	5	6	5	6	5	6	5	4	5	4	5	5	5	6	5	5	5	6	5	5
OG0000416	3	3	2	2	3	5	1	3	3	3	7	4	3	5	3	5	4	5	4	5	3	1	4	1	4	2	5	1	5	2	3	3	3	7	3	3
OG0000417	9	5	3	3	5	14	3	5	4	6	3	7	5	9	8	6	5	11	6	6	5	3	7	1	5	7	6	4	11	4	7	7	5	5	8	4
OG0000418	4	4	6	8	4	7	10	4	5	4	7	7	5	4	5	4	4	4	4	4	4	5	4	1	4	3	4	3	4	4	5	5	4	3	5	4
OG0000419	7	2	5	6	4	5	5	3	4	1	1	10	2	1	3	4	7	6	5	9	4	4	6	4	2	2	4	1	3	1	5	6	4	2	5	4
OG0000420	9	5	3	3	5	5	3	5	5	5	4	5	5	7	5	11	11	5	6	7	5	3	6	4	4	4	9	4	14	4	5	5	5	7	5	5
OG0000421	4	3	3	3	3	4	2	3	3	3	4	4	3	4	4	5	5	5	4	4	3	2	4	1	4	4	5	3	5	2	3	3	3	4	3	3
OG0000422	47	6	1	1	5	3	16	5	5	12	11	6	3	7	0	7	0	4	6	8	5	0	6	0	5	0	8	0	9	32	6	9	5	14	4	5
OG0000423	6	3	1	1	4	9	2	3	3	3	5	4	3	3	5	5	5	7	5	5	4	1	5	1	4	4	5	2	8	3	5	5	3	4	5	3
OG0000424	3	6	22	27	7	0	8	6	9	10	30	2	0	8	3	7	3	1	7	7	8	20	6	8	23	29	8	0	7	17	3	3	7	13	3	7
OG0000425	3	9	17	22	7	7	19	7	10	21	36	0	1	25	0	6	6	0	7	14	9	14	7	0	30	43	6	0	3	21	4	3	7	6	4	7
OG0000426	5	4	3	2	4	6	3	4	4	5	4	3	3	7	4	5	3	12	5	4	4	3	6	3	4	3	5	3	6	5	4	4	4	6	4	4
OG0000427	10	7	6	6	6	3	9	6	6	7	4	5	8	5	3	5	5	8	6	5	6	6	6	2	4	3	6	10	5	8	6	6	6	8	5	6
OG0000428	4	3	4	3	4	3	2	4	4	3	4	6	3	3	5	5	5	4	4	4	4	4	4	3	4	5	5	3	5	3	4	4	4	4	4	4
OG0000429	7	4	5	5	4	5	3	4	4	4	5	1	5	4	3	5	5	3	4	3	4	5	4	3	4	3	5	2	5	4	4	4	4	6	4	4
OG0000431	0	2	0	0	1	2	0	1	0	3	0	8	2	3	2	2	2	0	1	1	1	0	1	0	1	1	2	0	1	5	2	2	1	8	2	0
OG0000432	3	4	3	3	4	3	3	4	4	5	6	7	3	6	4	4	3	3	4	3	4	3	4	4	4	3	4	4	4	5	4	4	4	4	4	4
OG0000433	1	2	3	5	2	0	7	2	3	4	19	0	0	6	1	6	5	14	7	13	4	1	10	0	6	2	6	0	11	4	1	1	2	3	1	2
OG0000434	4	4	4	4	4	3	4	4	4	4	6	4	4	4	3	4	4	4	4	4	4	4	4	3	5	6	4	4	4	3	4	4	4	4	4	4
OG0000435	4	4	4	5	4	4	4	4	4	4	4	4	4	5	4	4	4	4	4	5	4	4	4	4	4	4	4	3	4	4	4	4	4	5	4	4
OG0000436	9	4	0	0	5	11	0	4	1	5	17	12	3	7	8	5	5	6	5	3	5	0	5	0	9	7	5	5	7	5	8	9	4	3	8	2
OG0000437	7	5	5	4	5	5	4	5	5	5	5	4	5	4	5	4	4	4	4	4	5	5	4	4	5	5	4	4	5	6	5	5	5	4	5	5
OG0000438	4	10	12	11	9	1	12	9	10	12	4	3	9	15	1	15	14	17	13	19	9	13	15	12	5	3	15	11	17	11	4	4	9	14	2	9
OG0000439	6	1	0	0	1	0	0	1	0	1	0	0	0	4	0	0	0	0	0	0	0	0	0	60	0	0	0	0	0	1	1	1	1	0	0	1
OG0000440	8	2	3	6	2	5	2	2	2	2	2	9	3	2	11	3	3	1	2	2	2	2	2	1	2	2	3	1	3	2	5	6	2	2	6	2
OG0000441	8	1	7	14	2	2	2	2	2	1	1	1	1	2	1	9	9	3	3	2	2	5	3	1	1	1	6	1	18	1	2	2	2	4	2	2
OG0000442	5	4	4	4	4	5	3	4	4	5	4	5	3	6	6	4	4	5	4	4	4	4	4	3	4	3	4	5	4	4	4	4	4	6	4	4
OG0000443	0	0	27	21	3	0	14	1	11	0	0	18	0	0	1	2	1	12	4	7	3	42	6	15	0	0	2	0	2	0	3	3	3	2	2	7
OG0000444	0	4	21	25	4	3	8	4	7	9	20	6	0	17	2	2	1	0	4	6	5	20	4	0	20	38	4	0	2	8	3	3	4	7	3	4
OG0000445	0	11	8	18	4	0	3	5	5	28	5	1	5	40	0	0	0	0	1	0	4	2	0	15	5	7	1	2	0	26	1	1	5	3	0	5
OG0000446	5	5	5	4	5	9	3	5	5	5	8	4	6	5	7	6	4	4	5	5	5	5	5	7	6	6	6	4	10	6	5	5	5	6	6	5
OG0000447	0	0	0	0	1	0	0	0	0	0	0	1	0	0	0	45	38	26	24	40	2	0	28	0	0	0	39	0	74	0	1	1	0	38	0	0
OG0000448	0	0	15	14	4	0	8	2	9	0	0	3	0	0	0	6	4	0	4	3	4	16	3	86	5	17	6	0	6	0	1	1	4	11	0	9
OG0000449	8	3	3	3	3	3	2	3	3	3	2	6	3	2	4	3	3	5	3	4	3	2	4	4	2	2	3	2	4	3	4	5	3	2	4	3
OG0000450	32	0	0	0	1	3	0	1	0	0	0	8	0	0	17	0	0	0	0	0	0	0	0	0	0	0	0	1	0	0	7	10	1	0	7	0
OG0000451	5	4	6	6	5	5	6	5	5	3	5	6	4	2	9	12	12	10	8	9	5	6	9	3	4	3	10	4	17	4	5	5	5	6	5	5
OG0000453	4	4	4	5	4	3	5	4	4	4	4	5	4	4	3	4	4	4	4	3	4	4	4	3	4	4	4	3	8	3	4	4	4	3	4	4
OG0000455	8	4	5	4	4	4	3	4	4	4	4	4	5	4	7	5	5	5	4	2	4	7	4	3	4	4	5	2	6	5	5	5	4	4	5	4
OG0000456	11	4	4	4	4	3	3	4	4	4	4	8	4	4	3	4	2	4	4	2	4	4	4	3	5	6	4	3	4	3	5	6	4	5	4	4
OG0000457	4	6	5	5	6	7	6	6	6	7	4	4	5	12	4	6	6	6	6	7	6	5	6	8	5	5	6	5	7	5	5	5	6	7	5	6
OG0000458	3	3	6	9	4	6	4	4	4	3	4	4	3	1	4	6	6	6	5	5	4	5	5	3	4	3	6	4	6	4	4	4	4	5	4	4
OG0000459	1	4	5	5	4	4	9	4	5	4	5	3	4	5	1	3	3	5	3	2	4	5	3	5	4	4	3	3	3	3	3	3	4	2	3	4
OG0000460	6	6	6	7	5	4	5	5	5	6	6	4	8	4	5	6	5	6	5	5	5	5	5	5	6	7	6	4	6	7	5	5	5	7	5	5
OG0000461	3	7	8	8	6	4	6	6	6	7	7	4	9	8	4	13	13	11	10	14	7	8	11	3	6	4	12	5	14	7	5	5	6	11	5	6
OG0000462	10	5	8	7	6	5	7	6	6	5	7	5	3	5	6	6	6	10	7	8	6	10	8	9	6	4	6	7	5	5	6	6	6	6	6	6
OG0000463	4	4	3	3	4	5	4	4	4	4	4	3	3	4	7	12	12	13	8	8	5	3	9	1	5	5	11	4	16	4	4	4	4	9	5	4
OG0000464	4	2	3	3	3	5	2	3	3	2	4	4	2	3	2	4	5	5	4	4	3	4	4	1	3	3	4	2	4	2	3	3	3	5	3	3
OG0000465	4	4	5	6	4	4	3	4	4	5	5	7	4	4	4	4	4	3	4	4	4	5	4	4	4	2	4	3	6	6	4	4	4	4	4	4
OG0000466	6	6	5	6	6	11	5	6	6	6	8	8	6	4	10	8	5	3	6	7	6	4	6	2	5	1	8	8	10	7	7	7	6	11	8	6
OG0000467	8	10	9	8	5	6	12	7	7	10	2	3	13	11	4	1	1	2	2	2	4	10	2	8	4	5	1	8	1	8	5	5	6	1	5	6
OG0000468	1	2	1	1	2	2	1	2	2	2	45	1	1	1	5	1	1	1	1	1	2	1	1	1	10	4	1	2	1	3	2	2	2	1	2	2
OG0000469	5	7	3	3	4	6	2	4	4	7	2	2	11	7	6	8	6	4	5	4	4	2	5	5	3	3	8	2	9	8	4	4	4	12	5	4
OG0000470	3	4	1	1	3	2	7	3	3	2	2	4	8	2	2	3	3	2	3	8	3	1	3	3	3	5	3	1	3	1	3	3	3	1	3	3
OG0000471	3	3	3	3	3	3	3	3	3	3	4	5	2	4	3	4	3	6	4	3	3	3	4	3	3	3	4	4	5	3	3	3	3	4	3	3
OG0000472	3	3	5	5	4	3	7	4	4	3	3	5	2	3	5	6	6	3	5	7	4	5	5	3	3	3	6	4	7	4	4	4	4	6	4	4
OG0000473	2	4	3	3	4	10	5	4	4	4	5	3	4	8	6	2	2	2	3	3	4	2	3	3	5	6	2	3	2	2	4	4	4	3	5	4
OG0000474	2	4	3	3	3	2	1	3	3	5	1	10	4	5	8	2	2	1	2	3	2	3	2	3	1	1	2	2	2	5	4	4	3	0	4	3
OG0000476	5	5	3	2	4	6	2	4	4	5	5	5	5	5	4	10	10	9	7	7	5	4	7	3	5	4	9	3	11	6	4	4	4	9	4	4
OG0000477	10	6	4	3	4	2	2	4	4	7	4	2	6	8	2	7	5	9	6	5	5	4	6	4	5	6	7	3	11	7	4	4	4	7	3	4
OG0000478	5	5	5	6	4	4	5	4	4	6	5	4	4	7	6	4	4	5	4	4	4	5	4	4	4	3	4	3	5	6	4	4	4	4	4	4
OG0000479	7	8	3	3	5	6	2	5	4	9	5	9	8	12	8	8	7	8	7	8	5	2	7	0	5	6	8	4	8	7	6	6	5	10	6	4
OG0000480	0	10	3	4	2	1	23	4	6	32	0	1	3	13	0	0	0	0	0	0	0	0	0	17	0	0	0	0	0	130	1	1	4	0	1	5
OG0000481	0	3	1	1	4	3	12	4	4	3	10	0	3	2	1	8	10	13	7	7	6	1	8	3	9	12	7	4	8	3	2	1	4	3	2	4
OG0000482	7	5	5	6	5	4	4	5	5	5	4	5	5	6	4	5	4	4	5	4	5	4	5	10	5	6	5	3	5	4	5	5	5	6	5	5
OG0000483	4	3	4	6	4	2	6	4	4	3	3	2	1	4	5	5	9	12	5	5	4	2	6	3	3	2	5	12	4	2	4	4	4	5	4	4
OG0000484	8	3	3	4	4	14	3	4	4	4	3	8	2	3	8	4	2	5	5	10	4	2	6	5	4	6	4	3	6	8	7	7	4	3	8	4
OG0000485	8	6	6	6	6	7	5	6	6	5	5	7	7	3	5	9	10	12	8	13	6	5	10	2	4	2	8	8	10	6	6	6	6	6	6	6
OG0000486	4	5	3	2	3	3	2	3	3	8	3	3	4	8	4	3	3	4	3	3	3	3	3	4	3	3	3	4	3	8	3	3	3	3	3	3
OG0000487	0	0	5	8	3	4	11	1	4	0	0	7	0	0	3	4	0	0	3	2	3	2	2	2	2	4	4	0	6	0	3	3	3	6	3	3
OG0000488	5	6	4	3	5	5	5	5	5	9	4	4	5	12	5	6	4	4	5	6	5	5	5	3	4	3	6	7	8	8	5	5	5	6	5	5
OG0000489	2	2	2	2	2	3	0	2	2	2	2	3	2	4	1	1	1	1	1	1	2	2	1	1	2	1	1	1	2	2	2	2	2	1	2	2
OG0000490	7	5	4	4	6	5	3	6	5	3	20	6	6	2	0	19	14	9	13	17	8	4	13	4	10	5	19	6	22	3	5	5	6	30	4	6
OG0000491	3	5	3	3	4	4	4	4	4	6	1	9	5	6	3	7	6	5	6	8	4	2	6	2	2	2	7	6	8	8	4	4	4	10	4	4
OG0000492	3	2	4	4	3	3	3	3	3	2	3	3	2	3	5	3	3	4	3	3	3	4	3	2	3	3	3	1	3	2	3	3	3	4	3	3
OG0000493	3	6	5	7	3	6	1	3	3	9	7	1	5	12	13	1	1	2	2	3	3	4	2	2	3	1	1	1	1	8	3	3	3	0	5	3
OG0000494	4	5	4	3	4	4	7	4	4	5	4	3	5	4	4	4	4	4	4	4	4	4	4	2	4	4	4	3	4	6	4	4	4	5	4	4
OG0000495	3	4	4	3	4	5	3	4	4	3	4	6	6	0	3	4	3	7	4	3	4	4	4	4	3	2	4	3	4	4	4	4	4	4	4	4
OG0000496	4	4	4	4	4	3	3	4	4	4	3	5	3	5	3	4	3	4	4	4	4	4	4	3	4	5	4	5	7	3	4	4	4	4	4	4
OG0000497	3	3	3	3	3	3	3	3	3	3	3	3	3	3	3	3	3	3	3	3	3	3	3	3	3	4	3	3	4	4	3	3	3	3	3	3
OG0000498	3	4	4	4	4	3	3	4	4	5	3	7	4	6	4	3	3	5	4	5	4	3	4	4	3	2	3	3	3	4	4	4	4	4	4	4
OG0000499	1	8	7	7	6	2	9	7	8	7	6	4	10	7	5	4	4	5	5	5	6	7	5	29	5	3	4	6	5	6	4	4	7	4	4	8
OG0000500	7	4	5	5	4	4	3	4	4	4	2	5	4	5	6	5	5	2	4	6	4	6	4	1	2	2	5	6	4	3	5	5	4	6	5	4
OG0000501	1	9	24	32	6	0	22	6	11	19	14	0	4	21	0	14	16	3	7	8	6	21	6	1	6	1	12	1	16	20	1	1	6	10	0	6
OG0000502	9	3	2	2	3	3	3	3	3	3	4	4	3	3	5	4	5	3	3	2	3	1	3	3	3	3	3	3	5	4	4	4	3	2	4	3
OG0000503	0	6	19	31	6	5	18	5	10	13	13	10	0	13	4	9	5	2	8	22	6	13	8	0	6	0	9	0	13	15	5	5	6	9	5	6
OG0000504	5	4	4	3	3	2	2	3	3	6	2	1	3	10	2	4	3	8	4	2	3	5	4	3	3	3	4	3	8	5	3	3	3	4	3	3
OG0000505	4	3	4	3	3	4	3	3	3	2	3	3	3	2	3	4	3	4	4	4	3	5	4	3	3	3	4	3	4	2	3	3	3	4	3	3
OG0000506	7	2	2	2	3	2	2	3	3	2	2	8	2	2	4	3	3	4	3	2	3	2	3	2	2	1	3	4	4	2	4	5	3	3	4	3
OG0000507	9	4	18	20	6	5	5	5	7	5	4	4	3	5	6	8	6	6	7	11	6	17	7	4	4	2	8	2	13	5	6	6	6	7	6	6
OG0000508	4	4	9	11	6	9	6	5	6	4	15	7	3	3	5	5	4	5	5	5	6	7	5	8	7	2	5	2	6	5	6	6	6	4	6	6
OG0000509	4	6	7	7	5	4	4	5	5	5	5	4	7	3	4	5	4	4	5	5	5	7	5	4	5	4	5	5	5	6	4	4	5	5	4	5
OG0000511	10	3	4	5	4	5	3	4	4	3	4	4	2	3	3	4	4	5	4	4	4	4	4	0	3	2	4	5	4	3	4	4	4	4	4	4
OG0000512	5	2	5	4	5	9	7	4	5	2	4	8	2	0	11	10	11	9	8	15	5	5	9	1	4	2	9	2	11	2	6	6	5	8	7	5
OG0000514	3	4	4	3	4	3	3	4	4	4	5	4	4	6	6	5	5	6	5	5	4	6	5	5	5	5	5	5	5	3	4	4	4	4	4	4
OG0000515	2	9	6	6	6	2	6	6	6	8	7	2	13	9	2	7	7	8	7	6	6	5	7	6	6	6	7	7	9	6	3	3	6	7	3	6
OG0000516	4	7	20	22	7	4	6	7	8	8	25	3	7	9	2	5	5	5	7	9	8	19	7	10	13	10	6	3	4	8	4	4	7	7	4	7
OG0000517	1	3	3	2	3	2	2	3	3	3	4	1	4	4	3	6	6	4	5	6	4	3	5	6	4	4	6	2	8	3	2	2	3	6	2	3
OG0000518	3	9	7	7	7	1	7	7	7	11	9	3	9	13	0	20	17	16	15	18	9	6	16	6	8	6	20	5	22	10	3	3	7	27	2	7
OG0000520	3	4	3	3	4	7	5	4	4	4	3	3	3	6	5	3	3	5	4	3	4	3	4	3	3	2	3	7	3	3	4	4	4	3	5	4
OG0000522	3	5	7	10	5	1	5	5	5	7	11	3	4	11	4	6	6	5	5	6	5	5	5	3	8	8	6	3	6	5	4	4	5	7	4	5
OG0000523	2	0	0	0	4	0	17	1	3	0	24	4	0	0	18	24	17	8	13	18	7	0	13	0	8	0	22	0	47	0	4	4	3	22	4	3
OG0000524	0	1	17	31	2	4	9	1	6	1	4	1	0	0	1	0	0	0	0	0	2	12	0	8	2	2	0	0	0	4	2	1	2	0	2	4
OG0000525	1	4	34	42	3	1	12	6	14	5	1	0	2	3	0	1	1	2	2	1	2	30	2	57	1	1	1	6	1	8	1	1	6	1	1	12
OG0000526	20	1	0	0	4	15	1	1	1	1	10	9	1	0	29	8	7	3	6	7	5	0	6	0	6	4	8	0	12	4	11	12	1	8	14	1
OG0000527	13	3	3	3	3	9	2	3	3	4	3	6	3	4	7	2	2	1	2	2	3	2	2	4	3	2	2	2	3	4	6	7	3	2	7	3
OG0000528	5	5	4	5	4	2	3	4	4	5	8	2	7	5	3	2	2	5	4	3	4	3	4	9	5	3	3	6	2	5	3	3	4	3	3	4
OG0000529	2	5	4	4	4	3	5	4	4	6	4	5	5	6	3	5	4	5	4	4	4	4	4	4	3	2	5	5	5	7	4	4	4	6	4	4
OG0000531	0	0	0	0	1	0	0	1	0	0	0	0	0	0	29	0	0	0	0	0	0	0	0	3	0	0	0	1	0	0	1	0	1	0	2	1
OG0000532	7	6	4	4	6	1	13	6	6	7	4	7	4	5	3	12	6	2	6	4	6	3	4	6	5	6	12	5	16	10	5	5	6	21	4	6
OG0000533	3	3	4	5	3	3	3	3	3	3	3	3	3	3	3	3	3	3	3	3	3	4	3	3	3	2	3	3	3	3	3	3	3	3	3	3
OG0000534	4	3	3	3	3	3	3	3	3	4	3	3	3	5	4	4	3	3	3	3	3	4	3	4	3	3	4	3	5	4	3	3	3	4	3	3
OG0000535	2	2	2	3	2	4	0	2	2	3	1	4	2	3	3	1	1	1	1	1	1	1	1	1	1	1	1	2	1	4	3	3	2	1	3	2
OG0000536	7	3	4	5	3	2	6	3	3	3	4	2	5	3	3	2	2	2	3	4	3	4	3	5	3	1	2	3	2	2	3	3	3	3	3	3
OG0000539	6	3	3	3	3	6	3	3	3	3	1	2	3	2	5	4	4	5	4	4	3	3	4	3	2	2	4	3	4	3	4	4	3	5	4	3
OG0000540	4	4	4	4	4	3	4	4	4	5	3	6	2	6	5	4	3	5	4	3	4	3	4	3	4	5	4	3	4	5	4	4	4	5	4	4
OG0000541	4	4	3	3	3	5	2	3	3	4	4	5	6	4	5	3	3	3	3	3	3	2	3	3	3	3	3	3	5	3	4	4	3	3	4	3
OG0000542	1	5	5	6	4	7	7	4	4	6	3	1	5	7	1	4	3	10	5	5	4	5	6	5	2	0	4	7	5	5	3	2	4	3	3	4
OG0000543	4	5	4	2	5	1	3	5	5	6	6	6	5	4	24	8	7	10	7	9	5	5	8	2	5	5	8	5	10	9	5	5	5	7	6	5
OG0000544	6	2	2	1	3	9	2	3	3	2	2	6	2	2	35	4	4	4	4	9	3	3	5	1	2	2	4	3	3	2	7	7	3	4	11	3
OG0000545	1	5	5	6	4	4	2	4	4	5	9	4	5	6	2	4	4	3	4	3	4	4	4	3	6	6	4	3	4	5	3	3	4	4	3	4
OG0000546	3	4	4	5	4	3	4	4	4	4	4	3	5	4	3	4	4	7	4	5	4	3	5	2	4	4	4	5	4	4	3	3	4	4	3	4
OG0000547	4	3	3	3	3	3	3	3	3	3	4	4	4	3	3	4	3	3	3	3	3	3	3	4	4	4	4	3	5	4	3	3	3	4	3	3
OG0000548	1	0	0	0	1	15	0	0	0	0	17	8	0	0	31	1	2	1	1	2	1	0	1	0	4	2	1	0	1	0	6	6	0	1	12	0
OG0000549	6	3	0	0	3	4	2	3	2	3	4	4	4	2	4	4	4	4	3	2	3	0	3	0	4	6	4	3	4	4	4	4	3	3	4	2
OG0000550	3	3	3	4	3	3	3	3	3	4	3	3	3	6	4	3	3	3	3	3	3	3	3	5	3	3	3	6	5	3	3	3	3	3	3	3
OG0000551	1	5	2	2	7	0	24	9	11	2	1	0	5	1	0	1	0	0	5	4	7	0	4	63	8	23	5	26	1	2	1	1	9	16	0	11
OG0000553	5	3	4	4	4	6	5	4	4	3	3	5	3	4	7	5	4	5	4	4	4	4	4	2	4	4	5	3	6	3	5	5	4	7	5	4
OG0000554	4	1	2	2	4	2	0	2	2	1	11	12	1	0	12	11	12	9	8	11	5	0	9	2	5	1	10	2	14	1	5	5	2	8	5	2
OG0000555	0	0	12	11	2	0	5	1	4	0	7	6	0	0	0	3	2	0	2	2	2	16	2	6	2	0	3	1	5	0	2	2	2	5	1	3
OG0000556	3	3	4	5	4	2	4	4	4	3	5	4	2	5	4	5	4	6	5	8	4	4	6	8	4	2	5	1	6	2	4	4	4	5	4	4
OG0000557	3	3	3	4	3	3	3	3	3	3	3	3	3	4	4	4	3	3	3	4	3	3	3	3	3	3	4	2	4	3	3	3	3	7	3	3
OG0000558	4	4	3	3	4	3	5	4	4	4	3	3	3	4	4	3	3	3	4	5	4	3	4	4	4	5	3	3	3	4	4	4	4	4	4	4
OG0000559	7	3	3	4	4	9	4	4	4	2	3	4	4	1	6	6	6	3	4	4	4	2	4	3	3	3	5	3	10	2	5	5	4	2	6	4
OG0000560	0	0	0	0	1	0	0	0	0	0	24	2	0	0	0	19	18	14	11	11	6	0	12	0	9	3	17	0	25	0	1	1	0	17	0	0
OG0000561	4	3	3	3	3	3	3	3	3	3	4	3	3	3	4	3	3	5	3	3	3	4	3	4	4	4	3	2	4	2	3	3	3	3	3	3
OG0000562	24	1	1	1	1	2	1	1	1	1	0	2	1	0	3	2	2	0	1	1	1	1	1	2	0	0	2	1	4	2	3	4	1	2	3	1
OG0000563	15	2	2	3	2	1	2	2	2	2	3	0	2	2	2	22	17	11	14	30	4	1	16	1	3	1	20	1	35	3	2	2	2	20	2	2
OG0000564	4	2	4	5	3	6	2	3	3	2	1	2	2	1	6	5	5	9	5	5	3	3	6	1	3	4	5	2	4	2	3	3	3	5	4	3
OG0000565	9	2	2	2	3	2	1	3	3	2	3	10	1	1	4	4	4	3	3	3	3	2	3	6	3	2	4	2	4	2	4	6	3	9	4	3
OG0000566	4	4	2	2	3	9	2	3	3	5	4	4	3	8	11	3	3	3	3	3	3	2	3	4	4	5	3	2	3	4	4	4	3	2	6	3
OG0000567	1	2	2	1	2	8	1	2	2	2	1	8	3	2	1	1	1	2	2	3	2	2	2	1	2	2	1	3	1	1	3	3	2	1	3	2
OG0000568	8	2	1	1	2	10	1	2	2	2	2	2	1	4	3	3	3	1	2	2	2	1	2	2	2	1	3	1	3	1	4	4	2	3	4	2
OG0000569	6	6	4	3	5	7	4	5	5	8	6	5	5	8	4	6	5	8	6	6	5	4	6	3	5	3	6	6	8	8	5	5	5	5	5	5
OG0000570	10	1	0	0	1	11	0	1	0	1	0	3	0	2	2	1	1	1	1	0	1	0	1	0	0	0	1	0	2	0	4	4	1	0	4	0
OG0000571	1	4	5	7	4	4	10	4	5	8	12	0	0	10	0	9	4	2	8	20	6	3	8	0	10	11	10	0	9	8	2	1	4	20	2	4
OG0000572	6	4	5	8	5	5	5	5	5	4	5	7	3	4	4	4	4	8	5	6	5	2	6	4	4	3	5	3	4	4	5	5	5	7	5	5
OG0000573	2	5	26	28	4	2	15	5	11	8	10	2	2	10	2	2	1	2	2	1	4	25	2	13	4	0	2	1	2	8	3	3	5	1	3	8
OG0000574	2	3	3	2	3	3	3	3	3	4	4	3	3	6	3	3	3	2	3	3	3	3	3	5	3	3	3	5	3	4	3	3	3	3	3	3
OG0000575	3	3	2	1	4	5	3	4	4	3	3	4	3	4	4	3	1	9	4	2	4	2	4	9	3	2	3	4	3	3	4	4	4	3	4	4
OG0000577	0	0	0	0	1	13	0	0	0	0	3	0	0	0	3	2	2	3	2	2	1	0	2	0	1	1	2	0	2	0	1	0	0	2	3	0
OG0000578	1	1	0	0	1	0	0	1	0	2	2	43	1	2	0	5	5	1	1	1	1	0	1	0	1	0	4	0	6	4	1	3	1	3	0	0
OG0000579	4	4	5	5	4	5	4	4	4	4	4	5	4	3	3	4	4	4	4	4	4	6	4	3	4	3	4	4	3	4	4	4	4	4	4	4
OG0000580	5	4	3	3	4	5	2	4	4	4	4	5	3	4	7	4	4	4	4	4	4	3	4	3	4	4	4	5	5	4	5	5	4	5	5	4
OG0000581	3	3	5	5	3	3	2	3	3	3	3	4	4	3	3	3	3	4	3	3	3	5	3	3	3	3	3	3	3	3	3	3	3	3	3	3
OG0000582	1	24	27	34	2	1	13	5	9	34	0	0	27	34	0	1	1	1	1	1	1	24	1	0	0	0	1	0	0	38	1	1	4	0	1	4
OG0000583	1	0	0	0	1	0	0	0	0	0	27	0	0	0	0	0	0	0	0	0	1	0	0	28	5	2	0	0	0	0	1	1	1	0	0	1
OG0000584	2	3	6	11	3	2	7	3	4	3	2	1	2	2	5	3	2	3	3	4	3	3	3	8	3	5	3	2	3	4	3	3	3	4	3	4
OG0000585	10	3	5	7	5	3	9	4	5	2	21	5	3	0	0	8	5	8	8	14	6	4	9	5	7	0	9	1	8	3	5	5	5	13	3	5
OG0000586	8	5	5	4	4	5	4	4	4	7	5	5	4	9	3	2	2	8	4	3	4	6	4	3	4	2	2	4	2	6	4	5	4	2	4	4
OG0000587	18	2	3	4	3	2	2	3	3	2	6	8	1	2	3	4	4	3	3	4	3	2	3	1	4	3	3	1	7	2	4	6	3	2	3	3
OG0000588	2	3	7	8	4	5	7	4	5	3	5	2	2	4	3	5	5	3	4	3	4	6	4	4	4	4	4	4	7	3	3	3	4	2	3	4
OG0000589	1	8	5	5	5	5	9	5	5	9	3	6	8	10	3	5	5	8	6	8	5	4	7	7	3	2	5	4	4	8	4	4	5	5	4	5
OG0000590	2	1	1	1	2	3	1	2	2	1	16	2	1	2	4	4	3	7	4	4	3	1	4	4	4	0	4	1	6	1	2	2	2	4	2	2
OG0000591	3	3	3	3	3	3	3	3	3	4	3	3	3	4	4	4	3	3	3	3	3	3	3	3	3	3	4	5	4	4	3	3	3	5	3	3
OG0000592	6	3	3	2	3	6	3	3	3	4	3	5	2	4	2	4	2	3	4	5	3	3	4	4	3	2	4	2	4	5	4	4	3	6	4	3
OG0000593	2	5	5	6	4	1	1	4	4	9	6	3	2	9	2	4	2	10	5	5	4	5	6	5	5	6	4	4	5	13	3	3	4	4	2	4
OG0000594	7	5	6	6	5	4	4	5	5	5	4	4	5	7	4	5	5	7	5	5	5	7	5	4	4	4	5	4	6	4	5	5	5	5	5	5
OG0000595	6	4	3	3	3	1	3	3	3	6	2	4	3	6	4	3	3	3	3	3	3	3	3	3	3	5	3	4	3	9	3	3	3	3	3	3
OG0000596	4	3	3	3	3	3	3	3	3	3	5	1	3	3	6	4	3	5	4	3	3	3	4	3	4	3	4	3	5	5	3	3	3	5	3	3
OG0000597	6	2	4	5	3	2	2	3	3	2	6	4	1	1	3	4	4	4	4	4	3	4	4	5	4	3	4	1	4	2	3	3	3	3	3	3
OG0000598	3	3	3	3	3	3	2	3	3	3	3	3	3	4	3	3	3	4	3	3	3	4	3	3	3	3	3	3	4	3	3	3	3	4	3	3
OG0000599	13	3	6	6	3	1	2	3	3	3	10	12	3	3	2	3	2	7	3	4	3	6	4	1	4	1	3	1	6	2	4	7	3	0	3	3
OG0000600	5	3	4	6	4	5	3	4	4	3	5	16	3	4	11	4	4	6	4	6	4	3	5	3	4	3	4	2	4	3	6	7	4	3	6	4
OG0000601	2	6	5	5	5	2	4	5	5	5	6	2	7	4	2	8	9	10	8	11	6	5	9	6	5	3	8	6	8	6	3	3	5	6	3	5
OG0000602	2	2	3	4	3	3	2	3	3	3	2	3	1	3	2	3	2	3	3	2	3	2	3	3	4	7	3	3	3	3	3	3	3	3	3	3
OG0000604	0	10	13	14	3	3	1	10	7	2	0	0	23	0	0	1	0	0	1	2	1	13	1	23	0	0	1	34	1	2	1	0	7	1	1	7
OG0000605	2	3	3	2	3	1	3	3	3	3	2	3	2	3	1	6	7	7	4	4	3	3	4	3	2	2	5	3	6	3	2	2	3	3	2	3
OG0000606	3	4	3	2	4	15	1	4	3	3	1	5	6	1	3	5	3	11	5	5	4	3	6	9	3	3	5	4	6	3	4	4	4	7	5	4
OG0000607	4	4	5	6	4	4	3	4	4	4	4	2	4	3	4	4	3	5	4	4	4	5	4	4	3	2	4	3	5	4	4	4	4	4	4	4
OG0000608	10	4	3	1	5	0	3	5	5	4	5	0	2	5	0	12	8	9	9	11	6	3	9	21	6	8	11	3	25	4	3	3	5	10	1	5
OG0000609	4	2	1	1	2	4	1	2	2	2	2	4	1	2	3	3	2	3	3	3	2	1	3	2	2	3	3	1	3	2	3	3	2	4	3	2
OG0000610	5	4	7	8	4	6	11	4	5	3	4	2	4	2	7	4	4	2	3	2	4	6	3	5	4	3	3	2	7	4	4	4	4	2	5	4
OG0000611	3	4	4	4	4	3	4	4	4	5	4	3	4	6	3	4	3	4	4	3	4	3	4	5	4	3	4	4	4	5	3	3	4	5	3	4
OG0000612	12	4	5	5	5	4	5	5	5	5	3	12	2	7	8	6	7	4	6	12	5	5	6	1	4	4	6	2	7	5	6	8	5	4	6	5
OG0000613	2	5	2	2	3	2	3	6	3	6	1	3	3	9	3	4	3	3	4	5	3	1	4	1	2	3	4	43	10	5	3	3	3	4	3	3
OG0000615	5	2	2	2	2	7	0	2	2	2	1	0	3	2	2	5	7	10	5	12	2	1	8	2	1	1	5	3	5	1	2	2	2	4	2	2
OG0000616	3	4	3	4	3	3	3	3	3	5	3	3	3	5	3	4	3	8	4	4	3	2	5	7	3	3	4	3	8	5	3	3	3	3	3	3
OG0000617	6	7	5	6	6	9	12	6	6	6	2	4	8	6	16	3	2	8	5	2	5	3	5	11	2	2	5	3	2	5	6	6	6	11	8	6
OG0000618	0	9	6	11	5	3	3	5	5	19	6	2	6	24	0	3	1	8	5	3	6	2	5	11	12	36	5	0	3	18	2	2	5	12	2	5
OG0000619	0	3	3	3	3	7	18	3	4	6	5	2	1	5	0	3	0	5	5	5	4	2	5	0	5	7	5	0	3	11	2	2	3	16	2	3
OG0000620	3	2	2	1	2	3	3	2	2	2	1	3	2	3	3	1	1	2	1	1	1	2	1	3	1	1	1	2	1	2	2	2	2	1	2	2
OG0000621	2	1	0	0	1	5	1	1	1	0	2	1	2	0	1	2	2	2	2	2	1	0	2	0	1	1	2	0	2	0	1	1	1	1	1	1
OG0000622	3	4	5	5	4	3	4	4	4	5	2	2	3	4	7	4	3	4	4	4	4	5	4	3	4	6	4	4	10	6	4	4	4	2	4	4
OG0000623	2	4	4	5	4	5	3	4	4	4	4	5	4	3	3	3	3	5	4	3	4	3	4	4	4	3	3	4	4	4	4	4	4	3	4	4
OG0000624	4	3	4	6	3	2	4	3	3	3	2	2	3	4	6	3	4	5	3	2	3	3	3	2	3	3	3	2	2	2	3	3	3	3	3	3
OG0000626	4	3	3	3	3	3	3	3	3	3	3	2	3	2	3	3	3	3	3	4	3	3	3	2	3	3	3	4	3	4	3	3	3	3	3	3
OG0000627	5	4	4	5	4	5	5	4	4	4	3	3	4	5	3	3	3	5	4	4	4	4	4	3	3	3	3	4	3	3	4	4	4	4	4	4
OG0000628	4	4	3	3	4	10	3	4	4	4	3	3	5	6	3	4	3	4	4	5	4	3	4	4	3	3	4	3	5	3	4	4	4	4	4	4
OG0000629	3	4	3	4	3	4	3	3	3	4	5	3	4	6	3	3	2	3	3	4	3	3	3	3	4	3	3	5	4	3	3	3	3	4	3	3
OG0000630	0	2	0	0	4	0	17	3	4	2	4	6	0	2	0	5	2	21	5	5	4	0	7	13	4	3	5	0	6	4	2	2	4	5	1	4
OG0000631	2	4	4	4	4	4	2	4	4	5	3	2	3	10	6	4	2	8	4	2	4	3	4	3	4	6	4	7	4	3	4	3	4	4	4	4
OG0000632	2	5	3	3	5	2	8	5	5	4	7	8	5	3	3	6	6	8	6	6	5	3	6	5	6	5	6	5	5	4	4	4	5	9	3	5
OG0000633	6	4	3	3	3	2	2	3	3	4	2	2	4	5	2	2	2	3	3	2	3	2	3	3	3	3	3	3	2	3	3	3	3	4	3	3
OG0000634	1	1	1	1	1	2	1	1	1	1	2	1	1	0	2	1	1	1	1	1	1	1	1	1	1	1	1	0	1	5	1	1	1	2	1	1
OG0000635	11	4	3	4	4	4	4	4	4	4	2	4	4	2	7	3	2	5	4	4	4	2	4	3	3	4	3	6	4	6	5	5	4	3	5	4
OG0000637	10	2	1	1	2	6	1	2	2	3	4	2	1	4	2	1	1	3	2	4	2	1	3	1	2	1	1	2	1	3	3	3	2	1	3	2
OG0000638	3	3	3	2	3	3	1	3	3	3	4	4	4	2	3	4	4	5	4	4	3	3	4	1	3	3	4	2	4	3	3	3	3	6	3	3
OG0000639	1	7	7	7	5	1	5	5	5	10	7	3	6	12	2	9	8	4	8	18	6	8	8	3	7	8	9	3	9	10	2	2	5	12	2	5
OG0000640	7	3	3	3	3	3	4	3	3	3	5	5	3	1	3	7	8	4	4	4	3	3	4	2	3	0	6	3	7	3	3	4	3	6	3	3
OG0000641	4	3	3	3	3	6	4	3	3	3	3	3	5	3	2	3	2	4	3	2	3	2	3	4	3	2	3	4	5	3	3	3	3	4	3	3
OG0000643	5	3	3	3	3	3	2	3	3	3	3	3	3	3	3	3	3	3	3	3	3	3	3	4	2	1	3	3	4	3	3	3	3	3	3	3
OG0000644	3	3	3	3	3	4	3	3	3	4	9	3	2	6	3	3	3	2	3	3	3	3	3	3	4	2	3	3	3	4	3	3	3	4	3	3
OG0000645	6	3	6	7	3	7	4	3	3	2	1	8	3	1	5	1	1	4	2	2	2	5	2	8	1	1	1	1	1	2	5	5	3	1	5	3
OG0000646	2	3	2	3	2	3	2	2	2	3	4	2	3	2	2	2	2	3	2	2	2	2	2	1	3	3	2	3	2	3	2	2	2	2	2	2
OG0000647	3	2	2	2	2	7	1	2	2	3	2	3	1	3	4	2	2	3	2	2	2	2	2	2	2	2	2	2	3	4	3	3	2	2	4	2
OG0000649	5	4	0	0	2	6	0	2	0	4	0	0	7	4	0	2	2	1	2	2	2	0	2	0	0	0	2	2	1	4	2	2	2	2	2	1
OG0000650	6	2	4	3	3	4	2	3	3	2	2	4	2	0	3	3	2	2	3	2	3	5	3	3	2	2	3	3	3	2	3	3	3	3	3	3
OG0000651	0	2	0	0	1	0	0	1	0	8	0	2	0	8	5	0	0	0	0	0	0	0	0	66	0	0	0	0	0	8	1	1	1	0	1	1
OG0000652	3	3	3	4	3	3	2	3	3	4	3	3	3	4	3	3	3	3	3	3	3	3	3	4	3	3	3	3	4	4	3	3	3	4	3	3
OG0000653	5	4	4	3	5	3	5	5	5	4	3	8	3	6	8	4	4	4	4	3	5	5	4	11	4	4	4	3	6	2	5	5	5	3	5	5
OG0000654	5	3	3	4	3	3	3	3	3	3	3	4	4	2	3	3	3	4	3	3	3	3	3	4	3	3	3	4	4	3	3	3	3	3	3	3
OG0000655	12	3	10	10	5	0	4	5	5	3	2	14	1	2	11	10	10	3	6	4	5	10	5	3	2	0	10	5	9	4	6	8	5	18	6	5
OG0000656	3	2	3	3	2	2	1	2	2	2	6	3	2	2	2	2	2	4	2	2	2	3	2	2	3	2	2	3	2	2	2	2	2	3	2	2
OG0000657	6	2	3	3	3	4	3	3	3	2	2	3	2	2	4	3	2	2	3	3	3	3	3	2	2	2	3	4	5	2	3	3	3	2	3	3
OG0000658	1	7	10	9	6	0	11	7	9	10	1	0	3	13	1	10	13	8	9	21	6	11	11	35	1	0	10	3	8	9	1	1	7	10	1	9
OG0000659	2	4	4	3	4	2	4	4	4	6	4	2	3	7	3	6	3	8	5	4	4	6	5	3	4	4	6	4	6	6	3	3	4	11	3	4
OG0000660	36	4	1	1	5	0	1	4	2	3	16	23	5	2	0	8	5	6	8	17	6	1	9	1	7	2	8	3	13	3	6	14	4	7	2	3
OG0000661	0	6	13	13	6	0	5	6	6	10	34	5	2	12	0	9	10	2	5	0	6	15	3	7	14	10	7	6	10	10	2	2	6	6	1	6
OG0000662	2	3	3	2	3	3	3	3	3	3	2	2	5	1	2	3	2	3	3	2	3	4	3	4	2	2	3	2	3	3	3	3	3	3	3	3
OG0000663	3	3	5	8	3	3	3	3	3	4	3	3	3	8	3	3	3	4	3	3	3	3	3	4	3	2	3	3	3	3	3	3	3	4	3	3
OG0000664	12	1	4	4	3	5	5	3	3	1	3	14	1	1	3	2	2	1	2	2	3	4	2	2	3	4	2	3	2	1	5	7	3	4	5	3
OG0000665	18	0	0	0	1	22	4	0	1	0	0	0	0	0	0	3	1	0	2	3	1	0	2	0	0	0	3	0	3	0	4	4	1	7	4	1
OG0000666	4	2	2	2	2	10	2	2	2	2	1	5	2	2	6	1	1	1	1	0	1	1	1	1	1	1	1	1	2	2	4	4	2	1	5	2
OG0000667	5	3	0	0	3	0	7	3	3	4	16	3	3	5	6	3	2	6	6	20	4	0	8	0	5	0	5	0	3	4	3	3	3	12	3	3
OG0000668	3	3	4	5	3	3	2	3	3	4	4	2	3	4	6	3	3	3	3	3	3	3	3	3	3	3	3	4	4	4	3	3	3	4	3	3
OG0000669	5	4	4	3	4	2	3	4	4	4	4	4	3	4	4	3	3	7	4	6	4	4	5	3	4	3	4	3	3	5	4	4	4	7	4	4
OG0000670	3	4	3	3	3	2	3	3	3	4	4	3	4	4	3	3	3	3	3	4	3	3	3	4	3	2	3	4	3	5	3	3	3	5	3	3
OG0000671	11	1	1	1	3	4	1	2	2	1	8	3	1	2	5	6	6	4	4	5	4	1	4	0	5	4	5	3	12	1	4	4	2	3	4	2
OG0000672	2	0	0	0	1	1	1	1	1	0	1	1	0	0	1	7	7	1	3	5	1	0	3	0	1	2	7	1	6	0	1	1	1	15	1	1
OG0000673	2	2	2	2	2	3	2	2	2	3	2	2	2	3	4	2	2	2	2	2	2	2	2	2	2	3	2	3	2	4	2	2	2	2	2	2
OG0000674	3	4	4	3	4	4	5	4	4	5	4	3	4	7	5	3	3	3	3	3	4	5	3	4	4	4	3	4	4	4	4	4	4	3	4	4
OG0000675	1	2	4	3	3	2	0	2	2	2	9	5	2	2	3	21	20	5	10	14	5	5	10	0	6	4	18	1	29	2	3	3	2	18	3	2
OG0000676	2	3	1	1	3	9	1	3	2	4	1	2	3	5	3	1	1	4	2	2	2	1	2	5	1	1	1	6	1	4	3	3	3	1	4	3
OG0000677	6	4	0	0	3	1	1	3	2	1	1	3	16	1	2	1	0	3	3	5	3	0	3	7	1	1	2	4	1	1	3	3	3	2	2	3
OG0000678	5	9	7	7	5	1	9	7	6	9	4	1	10	8	3	4	5	7	5	7	5	7	6	7	4	3	4	8	3	10	3	3	6	4	3	6
OG0000679	4	2	3	4	3	4	5	3	3	2	4	2	2	1	2	3	4	4	3	5	3	2	4	1	4	4	3	3	2	3	3	3	3	2	3	3
OG0000680	2	3	3	3	4	3	4	4	4	3	4	2	3	3	3	6	4	4	4	4	4	3	4	14	4	3	6	4	9	3	3	3	4	6	3	4
OG0000681	3	4	4	4	3	2	4	3	3	4	3	3	5	3	3	3	3	3	3	3	3	4	3	4	3	2	3	4	3	4	3	3	3	3	3	3
OG0000682	2	4	3	3	4	2	3	4	4	4	4	2	3	4	4	8	6	6	6	6	4	2	6	7	3	2	8	2	12	4	3	3	4	9	3	4
OG0000683	3	4	4	4	4	3	3	4	4	5	5	3	3	6	3	3	3	4	4	4	4	4	4	4	4	4	3	4	4	5	3	3	4	2	3	4
OG0000684	3	3	4	4	3	3	3	3	3	3	4	3	3	3	3	3	3	3	3	3	3	4	3	3	3	1	3	3	5	3	3	3	3	3	3	3
OG0000685	0	3	3	3	2	1	2	2	2	4	3	3	2	5	5	2	2	2	2	2	2	3	2	3	2	1	2	2	2	4	2	2	2	2	2	2
OG0000686	2	3	4	4	4	6	6	4	4	3	4	4	3	2	4	5	5	6	5	6	4	4	5	1	4	4	5	3	8	3	4	4	4	3	4	4
OG0000687	6	3	4	4	3	5	3	3	3	3	2	4	3	2	4	3	3	3	3	3	3	4	3	3	2	2	3	5	4	4	4	4	3	3	4	3
OG0000688	0	5	42	70	2	0	18	3	12	9	1	1	3	9	0	1	1	2	2	3	2	31	2	0	2	3	2	0	1	11	1	1	3	4	0	4
OG0000689	0	9	19	17	3	2	9	3	6	32	14	0	2	43	0	1	0	0	1	0	3	26	0	0	5	3	1	0	1	31	1	0	3	3	1	3
OG0000690	0	2	0	0	1	4	0	1	0	7	1	0	0	11	0	4	0	9	5	7	1	0	6	0	1	0	5	0	4	7	1	0	1	11	1	0
OG0000691	2	1	1	1	1	1	2	1	1	1	2	1	1	1	1	1	1	1	1	1	1	1	1	1	1	1	1	1	2	1	1	1	1	1	1	1
OG0000692	1	1	1	1	2	1	0	2	1	1	0	2	0	1	3	16	17	18	13	26	2	1	17	1	0	0	16	2	15	2	2	2	2	19	2	2
OG0000693	3	3	3	3	3	3	3	3	3	3	3	1	3	4	3	3	3	3	3	3	3	3	3	4	3	3	3	3	4	3	3	3	3	4	3	3
OG0000694	3	3	3	3	3	3	2	3	3	4	3	3	3	4	4	3	2	3	3	3	3	4	3	3	3	3	3	2	3	4	3	3	3	3	3	3
OG0000695	2	2	2	2	2	5	3	2	2	2	2	2	1	4	2	2	2	10	2	2	2	1	3	2	2	1	2	1	2	2	2	2	2	3	2	2
OG0000697	0	9	13	13	7	15	9	8	9	8	5	0	12	8	4	7	7	5	5	4	6	14	5	14	4	1	6	10	8	8	5	2	8	3	6	8
OG0000698	2	2	2	3	2	3	2	2	2	2	2	4	2	3	3	2	2	4	2	4	2	2	3	2	2	2	2	2	2	2	2	2	2	2	2	2
OG0000699	7	2	3	3	3	2	4	3	3	2	3	7	1	1	6	3	3	3	3	3	3	2	3	4	4	5	3	3	1	2	4	5	3	4	4	3
OG0000700	6	3	4	5	3	2	4	3	3	2	3	3	4	1	2	3	3	3	3	3	3	3	3	5	3	2	3	4	4	2	3	3	3	2	3	3
OG0000701	2	3	4	3	3	2	3	3	3	3	2	6	3	3	7	7	7	3	4	5	3	5	4	3	2	2	7	5	8	4	3	3	3	10	3	3
OG0000702	2	2	1	1	2	4	2	2	2	3	2	2	2	3	2	3	3	3	3	3	2	1	3	8	2	1	3	2	4	3	2	2	2	4	2	2
OG0000704	3	4	3	3	3	2	2	3	3	5	1	2	4	7	4	3	2	3	3	3	3	2	3	4	1	1	3	4	7	5	3	3	3	3	3	3
OG0000705	3	3	3	3	3	3	3	3	3	3	3	3	3	4	3	3	3	4	3	3	3	3	3	3	3	3	3	3	4	2	3	3	3	3	3	3
OG0000706	0	3	7	2	4	0	9	3	6	4	4	6	0	7	0	1	1	0	2	2	4	14	2	29	7	18	1	0	0	3	2	2	4	1	1	6
OG0000708	2	4	8	7	3	1	2	3	3	4	1	1	4	3	1	15	16	10	9	12	3	10	10	2	1	1	15	3	16	5	2	2	3	19	2	3
OG0000710	2	3	3	3	3	3	4	3	3	3	2	3	3	3	3	3	3	4	3	3	3	2	3	3	3	3	3	3	3	3	3	3	3	3	3	3
OG0000711	2	3	1	1	2	4	2	2	2	3	2	2	3	5	3	5	5	5	4	5	3	1	4	1	3	4	5	1	6	3	2	2	2	5	2	2
OG0000712	3	4	3	3	3	3	1	3	3	5	3	3	4	7	2	3	3	6	3	3	3	3	3	3	3	3	3	3	3	5	3	3	3	2	3	3
OG0000713	3	3	3	3	3	2	2	3	3	3	6	4	3	5	5	4	3	3	3	3	3	3	3	1	3	0	4	3	4	3	3	3	3	5	3	3
OG0000714	0	0	0	0	2	2	0	0	0	0	9	11	0	0	19	13	15	4	5	2	3	0	4	0	3	0	14	0	10	0	4	4	0	32	5	0
OG0000715	3	4	4	5	3	4	4	3	3	5	3	2	3	6	5	3	3	3	3	3	3	3	3	4	3	2	3	3	7	5	3	3	3	3	3	3
OG0000716	7	2	2	2	3	5	1	3	3	2	2	9	1	3	6	3	3	4	3	3	3	2	3	4	2	2	3	2	3	2	5	6	3	3	5	3
OG0000717	10	2	0	0	2	9	0	2	0	3	2	15	2	7	4	3	3	2	2	2	2	0	2	0	2	2	3	1	3	2	6	8	2	2	6	1
OG0000718	2	3	4	7	3	1	2	3	3	3	4	1	4	3	1	5	3	3	3	3	3	2	3	2	4	4	5	1	9	3	2	2	3	6	2	3
OG0000719	2	2	2	3	2	2	2	2	2	3	4	2	2	3	2	3	3	5	3	3	2	2	3	2	3	3	3	2	4	3	2	2	2	3	2	2
OG0000721	1	9	9	10	8	0	13	8	9	9	11	0	9	10	0	9	9	6	8	10	8	9	8	11	9	7	9	13	11	9	1	1	8	9	0	8
OG0000722	2	3	2	2	3	2	2	3	3	3	3	3	4	3	7	2	1	13	3	3	3	2	4	4	3	2	2	6	4	4	3	3	3	2	3	3
OG0000723	1	2	1	1	1	2	1	1	1	2	1	1	2	2	1	1	1	2	1	1	1	1	1	1	1	2	1	1	1	1	1	1	1	1	1	1
OG0000724	2	13	17	27	4	0	4	6	8	12	2	3	21	14	0	2	1	0	2	2	3	12	2	34	3	3	2	0	3	9	2	2	6	2	1	8
OG0000725	7	4	3	3	4	9	4	4	4	4	4	6	5	5	4	6	6	7	5	5	4	3	5	3	4	4	6	3	6	3	5	5	4	5	5	4
OG0000726	2	2	5	7	3	5	7	3	4	2	3	2	2	2	4	3	2	10	3	1	3	3	3	5	3	2	3	3	3	3	3	3	3	3	3	3
OG0000728	3	2	4	5	3	3	6	3	3	2	2	3	2	2	4	3	3	3	3	3	3	4	3	5	3	5	3	6	3	3	3	3	3	6	3	3
OG0000729	4	3	4	5	3	2	3	3	3	4	3	4	3	6	3	2	2	3	3	3	3	3	3	3	3	2	2	3	3	3	3	3	3	1	3	3
OG0000730	4	4	4	5	4	2	3	4	4	4	3	2	5	6	3	4	4	4	4	4	4	4	4	9	3	3	4	4	5	3	3	3	4	5	3	4
OG0000731	2	4	3	3	3	7	5	3	3	4	1	2	4	3	2	1	1	1	1	1	2	4	1	7	1	1	1	4	1	7	3	3	3	1	3	3
OG0000732	4	3	3	3	3	3	2	3	3	3	2	3	2	4	2	3	3	3	3	3	3	3	3	2	3	3	3	2	3	3	3	3	3	5	3	3
OG0000733	1	5	2	2	2	8	0	2	2	6	3	2	6	6	11	2	1	2	2	2	2	2	2	2	2	0	2	1	2	8	2	2	2	1	5	2
OG0000734	5	0	2	2	1	5	1	0	1	0	0	2	0	0	0	0	0	2	1	0	1	3	1	0	0	0	0	0	0	0	2	2	1	0	2	1
OG0000735	0	3	3	4	3	17	3	3	3	3	2	0	2	2	8	4	4	4	4	5	3	2	4	2	2	1	4	2	4	5	3	1	3	2	6	3
OG0000736	0	4	8	16	3	0	2	3	3	12	0	22	0	22	0	0	0	3	3	6	3	4	3	0	5	23	0	1	0	11	3	3	3	0	1	3
OG0000737	6	1	2	1	3	6	1	2	2	1	8	1	0	0	10	11	8	4	6	6	4	2	6	1	4	2	10	2	22	1	4	4	2	10	5	2
OG0000738	2	2	5	3	2	3	2	2	2	2	2	3	2	2	2	3	1	3	2	2	2	9	2	2	2	3	3	2	3	3	2	2	2	5	2	2
OG0000739	4	2	3	3	2	4	3	2	2	2	3	1	2	2	3	2	2	2	2	2	2	3	2	2	2	2	2	3	2	2	2	2	2	2	2	2
OG0000740	4	2	4	4	3	3	3	3	3	2	3	3	2	1	3	3	3	4	3	3	3	4	3	3	3	3	3	3	4	3	3	3	3	2	3	3
OG0000741	0	0	0	0	1	0	0	0	0	0	4	1	0	0	0	34	51	24	15	18	4	0	17	0	4	3	21	0	39	0	1	1	0	6	0	0
OG0000742	2	4	3	2	3	4	3	3	3	5	2	2	4	6	4	1	1	3	2	1	3	4	2	1	2	1	2	3	1	5	3	3	3	3	3	3
OG0000743	4	4	3	3	3	2	2	3	3	5	3	5	4	7	3	3	3	4	3	7	3	2	4	2	3	4	3	2	4	4	3	3	3	2	3	3
OG0000744	3	0	0	0	2	2	0	0	0	0	36	0	0	0	3	16	19	0	3	0	3	0	1	0	7	0	11	0	21	0	2	2	0	8	2	0
OG0000745	0	2	1	1	3	6	7	3	4	2	1	0	1	1	6	3	2	3	3	2	3	1	3	23	1	1	3	6	5	2	3	1	3	3	4	4
OG0000746	2	2	2	3	2	1	3	2	2	3	4	2	2	3	3	2	2	7	3	5	2	1	4	2	3	3	2	2	2	3	2	2	2	1	2	2
OG0000747	3	3	4	5	3	3	2	3	3	2	4	3	3	1	3	4	3	4	4	4	3	3	4	2	4	4	4	3	4	2	3	3	3	4	3	3
OG0000748	3	3	3	3	3	3	3	3	3	3	3	3	3	5	4	3	3	3	3	3	3	3	3	3	2	1	3	3	3	3	3	3	3	3	3	3
OG0000749	1	5	7	9	7	1	13	7	7	5	18	1	5	4	4	11	17	17	9	9	8	5	10	7	10	7	9	6	10	5	3	2	7	3	3	7
OG0000750	5	3	0	0	2	12	1	2	1	3	4	1	3	3	20	2	1	1	2	3	2	0	2	1	2	1	2	2	3	4	4	4	2	2	8	2
OG0000752	2	4	5	6	3	2	3	3	3	4	2	2	4	3	2	2	3	2	2	2	3	4	2	4	2	2	2	5	2	5	2	2	3	2	2	3
OG0000753	3	3	3	4	3	4	3	3	3	4	3	3	3	4	4	3	4	2	3	3	3	3	3	3	3	3	3	3	3	5	3	3	3	3	3	3
OG0000754	5	2	1	1	3	5	1	2	2	2	7	8	0	3	2	10	8	2	4	3	3	1	3	0	3	1	10	1	12	2	3	4	2	16	3	2
OG0000755	2	2	2	2	2	2	2	2	2	2	2	1	2	8	3	2	2	3	2	3	2	3	2	5	2	2	2	1	2	0	2	2	2	3	2	2
OG0000756	2	2	1	0	1	0	35	2	6	4	0	1	0	4	0	0	0	0	0	0	1	1	0	29	1	1	0	1	0	6	1	1	2	0	0	5
OG0000757	1	2	1	1	3	6	6	2	3	2	2	1	1	1	2	6	2	0	4	6	3	1	4	7	2	2	6	0	8	5	3	2	3	11	3	3
OG0000758	2	5	6	7	5	1	6	5	5	7	7	1	3	7	1	9	8	2	6	9	5	5	6	6	5	4	9	4	9	8	2	2	5	19	2	5
OG0000760	0	0	8	16	4	0	2	6	5	0	0	0	0	0	5	3	3	1	3	5	3	3	3	14	2	2	3	62	3	0	2	1	5	7	2	5
OG0000761	2	1	2	3	2	20	2	2	2	1	2	5	1	2	2	1	1	3	2	4	2	2	3	2	2	1	2	1	1	1	3	3	2	3	4	2
OG0000762	5	3	3	3	3	3	2	3	3	3	2	5	3	5	3	3	3	4	3	3	3	3	3	1	3	3	3	2	3	3	3	3	3	3	3	3
OG0000763	2	4	3	3	3	4	3	3	3	4	2	2	6	4	3	2	2	4	3	2	3	3	3	3	3	3	2	3	2	5	3	3	3	2	3	3
OG0000764	35	0	0	0	1	0	0	0	0	0	0	28	0	0	3	0	0	1	1	0	1	0	1	0	0	0	0	0	0	0	4	14	0	0	3	0
OG0000765	13	2	3	2	3	2	1	3	3	2	7	4	2	3	2	3	6	4	3	4	3	4	3	1	4	3	3	3	3	2	3	4	3	2	3	3
OG0000766	3	5	10	16	4	3	8	5	7	6	3	6	4	6	3	2	2	1	2	2	3	7	2	16	2	1	2	3	2	6	4	4	5	2	4	6
OG0000767	2	1	15	15	2	1	1	2	3	1	2	1	1	1	1	1	1	1	1	1	2	15	1	14	2	1	1	3	1	1	2	2	2	1	2	3
OG0000768	11	0	1	1	2	1	0	0	1	0	6	0	0	0	3	2	1	2	2	9	2	1	3	0	4	4	2	0	4	0	2	2	1	1	2	1
OG0000769	3	3	3	3	3	3	4	3	3	3	5	3	3	2	3	3	3	4	3	4	3	3	3	2	4	4	3	2	3	3	3	3	3	3	3	3
OG0000770	4	1	1	1	1	17	1	1	1	1	0	1	1	1	8	3	3	2	2	3	1	1	2	1	0	0	3	1	3	1	3	3	1	3	6	1
OG0000771	3	2	2	2	2	3	1	2	2	2	2	3	2	2	2	2	2	1	2	3	2	2	2	3	2	2	2	2	2	4	2	2	2	3	2	2
OG0000772	2	3	30	35	2	2	4	3	7	2	1	1	4	1	1	2	2	1	2	2	2	28	2	18	1	1	2	0	3	2	2	2	3	2	2	6
OG0000773	5	1	2	2	2	3	2	2	2	1	1	5	1	1	6	1	1	1	1	2	1	2	1	2	1	1	1	2	1	2	4	4	2	1	4	2
OG0000774	0	1	0	0	2	3	0	1	0	1	0	6	0	3	0	3	1	1	3	6	3	0	3	0	15	99	3	1	6	0	2	2	1	2	2	0
OG0000775	19	1	1	1	3	7	1	2	2	1	9	7	1	1	2	3	2	1	3	8	3	1	3	6	4	1	3	1	3	1	5	7	3	3	5	3
OG0000776	2	1	2	2	2	3	2	2	2	1	3	1	1	1	3	2	2	2	2	2	2	2	2	1	2	1	2	2	2	2	2	2	2	2	2	2
OG0000777	3	2	2	2	2	3	3	2	2	2	2	2	2	3	3	2	2	4	2	2	2	3	2	2	2	3	2	2	2	2	2	2	2	2	2	2
OG0000778	2	1	2	1	2	3	3	1	2	1	14	2	1	1	0	8	3	8	8	12	6	2	9	0	10	11	9	0	9	1	2	2	2	14	2	2
OG0000779	6	2	7	7	4	2	3	3	4	2	4	7	1	3	2	5	7	6	5	4	4	8	5	4	3	2	5	2	5	1	4	5	4	5	3	4
OG0000780	2	3	4	5	3	2	6	3	3	3	3	1	4	2	2	3	3	1	3	2	3	4	2	8	3	2	3	4	4	4	2	2	3	4	2	3
OG0000781	3	3	5	4	4	3	7	4	4	3	5	3	3	5	0	5	5	4	5	7	4	7	5	5	5	5	5	3	5	2	3	3	4	4	3	4
OG0000782	3	6	7	6	4	2	4	4	4	5	2	4	10	4	3	4	3	5	4	7	4	10	5	4	2	2	4	6	5	5	3	3	4	4	3	4
OG0000783	2	3	2	2	2	2	4	2	2	3	3	2	3	2	2	3	2	2	2	2	2	2	2	2	2	2	3	2	4	3	2	2	2	3	2	2
OG0000784	7	2	1	1	2	8	3	2	2	2	0	0	1	2	7	3	2	2	2	1	2	1	2	2	2	2	3	2	3	3	3	3	2	3	5	2
OG0000785	21	2	3	3	3	1	1	3	3	2	4	41	1	2	1	2	1	3	3	3	3	3	3	1	3	3	2	2	4	2	5	13	3	1	3	3
OG0000786	2	3	4	5	3	4	3	3	3	3	2	3	4	2	7	1	1	3	2	2	3	3	2	2	2	2	1	2	1	3	3	3	3	1	4	3
OG0000787	2	3	2	2	2	2	1	2	2	2	2	2	5	2	2	2	2	3	2	2	2	2	2	5	2	3	2	2	2	2	2	2	2	3	2	2
OG0000788	1	1	1	1	1	1	1	1	1	1	1	1	1	3	1	2	1	2	1	1	1	1	1	1	1	1	2	1	2	1	1	1	1	3	1	1
OG0000789	1	7	13	12	4	8	3	4	4	7	1	3	10	4	4	1	0	2	2	1	3	15	2	4	1	0	1	4	2	10	4	3	4	0	4	4
OG0000790	1	5	6	7	4	8	4	4	4	5	2	4	7	6	5	2	3	2	2	2	3	6	2	2	3	3	2	5	2	3	4	4	4	2	5	4
OG0000791	0	7	11	17	3	3	5	4	4	22	0	20	2	28	0	0	0	0	1	0	2	9	0	0	1	1	1	4	0	22	3	3	3	2	3	3
OG0000792	3	2	3	2	3	3	3	3	3	2	2	2	2	2	3	4	4	5	4	4	3	3	4	2	2	1	4	4	5	2	3	3	3	4	3	3
OG0000793	2	2	3	3	2	3	2	2	2	3	2	2	2	6	4	2	2	3	2	2	2	3	2	2	2	2	2	5	2	3	2	2	2	2	2	2
OG0000794	3	0	0	0	1	3	1	1	1	0	0	2	0	0	3	0	0	0	0	0	0	0	0	0	0	0	0	1	0	0	2	2	1	0	2	1
OG0000795	2	0	0	0	1	0	0	0	0	0	6	1	0	0	1	12	12	3	7	16	3	0	7	0	3	1	11	0	16	0	1	1	0	11	1	0
OG0000796	4	2	2	1	3	5	1	2	2	1	4	5	2	1	5	4	4	4	3	3	3	3	3	2	3	2	4	1	6	1	4	4	2	3	4	2
OG0000797	0	0	54	85	1	0	0	0	3	0	0	2	0	0	0	0	0	0	0	0	0	45	0	0	0	0	0	0	0	0	1	1	1	0	0	1
OG0000798	0	0	1	1	1	15	4	0	1	0	0	0	0	0	2	2	1	3	2	5	1	1	3	2	0	0	2	0	3	0	1	0	1	2	2	1
OG0000799	0	1	0	0	1	0	5	1	2	1	2	12	0	0	0	0	0	0	0	0	1	0	0	14	1	0	0	0	0	8	1	1	1	0	0	2
OG0000800	5	4	4	4	4	4	3	4	4	4	3	13	4	5	4	4	4	4	4	3	4	4	4	2	4	6	4	2	6	3	4	5	4	3	4	4
OG0000801	2	3	2	2	2	2	2	2	2	3	2	2	6	2	2	3	2	3	2	2	2	2	2	3	2	1	3	2	3	3	2	2	2	3	2	2
OG0000802	2	2	2	2	2	2	2	2	2	2	1	2	2	2	2	3	2	2	2	2	2	2	2	7	1	1	3	3	3	2	2	2	2	3	2	2
OG0000803	6	3	6	8	3	2	4	3	3	2	3	1	7	1	4	1	1	2	2	1	3	5	2	1	2	1	1	4	1	2	3	3	3	1	3	3
OG0000804	0	4	0	0	2	8	0	2	1	2	0	2	14	1	5	3	2	0	2	3	2	0	2	1	2	7	4	1	3	2	2	2	2	19	4	2
OG0000805	1	1	2	2	2	1	4	2	2	1	1	1	1	1	1	2	2	3	2	2	2	1	2	13	1	1	2	1	2	1	1	1	2	2	1	2
OG0000806	2	1	2	4	2	2	1	2	2	1	2	2	1	1	2	2	2	1	2	2	2	1	2	1	2	1	2	1	2	2	2	2	2	2	2	2
OG0000807	1	0	0	0	1	1	0	0	0	0	21	0	0	0	0	22	35	6	10	14	5	0	10	0	7	1	21	0	16	0	1	1	0	27	1	0
OG0000808	0	3	3	4	3	0	2	3	3	3	6	0	4	1	4	11	9	12	8	9	4	3	9	6	4	1	10	2	17	3	2	1	3	9	2	3
OG0000809	3	3	2	2	3	6	2	3	3	3	2	3	2	3	3	6	6	4	4	5	3	2	4	1	2	2	5	3	7	5	3	3	3	4	3	3
OG0000810	3	2	3	3	3	4	2	3	3	2	3	3	1	1	4	4	4	6	4	4	3	2	4	1	3	2	4	2	4	2	3	3	3	2	3	3
OG0000811	5	5	0	0	3	5	1	3	1	7	6	6	4	7	7	4	4	4	3	1	3	0	3	0	4	4	4	4	4	7	5	5	3	4	5	2
OG0000812	3	4	5	5	3	3	4	3	3	4	2	3	4	5	3	3	3	3	3	2	3	5	3	4	2	2	3	3	3	4	3	3	3	3	3	3
OG0000813	3	3	2	2	3	3	2	3	3	3	4	4	3	2	4	4	3	6	4	6	3	2	5	1	3	2	4	3	4	4	3	3	3	4	3	3
OG0000814	3	4	3	2	3	2	2	3	3	4	3	3	4	5	2	2	1	4	3	2	3	3	3	4	2	1	2	4	2	4	3	3	3	2	3	3
OG0000815	2	2	2	2	2	2	2	2	2	3	3	2	2	3	2	3	2	2	2	2	2	2	2	5	3	4	3	2	4	5	2	2	2	3	2	2
OG0000816	2	6	6	5	5	0	14	5	7	8	2	0	4	9	0	12	10	3	7	10	5	7	7	12	2	1	12	2	16	8	1	1	5	14	0	6
OG0000817	0	2	38	51	3	1	18	2	11	3	1	0	0	3	0	3	0	1	3	4	3	33	3	0	3	7	3	0	6	4	1	0	3	4	1	4
OG0000819	9	4	2	2	2	1	2	2	2	8	1	6	3	10	2	1	1	1	1	1	2	2	1	2	2	3	1	2	1	8	2	4	2	1	2	2
OG0000820	2	2	2	3	2	2	2	2	2	2	2	2	1	2	2	2	2	3	2	1	2	1	2	1	2	1	2	2	2	2	2	2	2	2	2	2
OG0000821	2	2	2	2	3	3	2	3	3	2	3	2	2	2	4	3	2	3	3	3	3	2	3	3	3	2	3	3	3	2	3	3	3	4	3	3
OG0000822	3	3	2	1	3	2	1	3	3	3	3	3	3	2	3	3	3	0	3	3	3	3	3	2	3	3	3	3	3	3	3	3	3	3	3	3
OG0000823	23	0	0	0	2	2	0	0	0	0	3	1	0	0	1	8	7	2	4	3	3	0	3	0	4	7	8	0	9	0	2	3	0	17	2	0
OG0000824	2	3	3	3	3	4	3	3	3	3	1	4	3	3	1	3	3	4	3	3	3	2	3	5	1	1	3	4	4	2	3	3	3	3	3	3
OG0000825	3	2	2	2	2	2	5	2	2	2	1	1	2	2	1	1	1	1	1	1	1	2	1	2	1	1	1	2	1	2	2	2	2	1	2	2
OG0000826	2	0	0	0	1	0	0	0	0	0	1	1	0	0	0	1	1	3	1	2	1	0	2	0	1	0	1	0	5	0	1	1	0	0	0	0
OG0000827	2	2	2	2	2	4	4	2	2	2	2	2	2	1	6	2	2	3	2	2	2	2	2	2	2	2	2	3	2	2	2	2	2	2	3	2
OG0000828	0	2	0	0	1	0	0	1	0	0	0	2	11	0	0	0	0	0	1	1	1	0	1	0	1	3	1	3	0	0	1	1	1	2	0	0
OG0000830	2	3	3	3	3	4	2	3	3	3	4	3	5	2	3	3	2	4	3	2	3	3	3	4	4	4	3	2	4	4	3	3	3	4	3	3
OG0000831	2	3	3	3	3	1	3	3	3	3	2	2	3	4	3	2	2	3	3	4	3	2	3	4	2	2	2	2	2	3	2	2	3	3	2	3
OG0000832	3	2	2	3	2	3	2	2	2	3	1	3	2	3	2	2	2	3	2	2	2	2	2	3	2	2	2	2	3	3	2	2	2	2	2	2
OG0000833	12	2	2	1	2	1	3	2	2	3	1	2	2	2	1	3	2	2	2	2	2	2	2	0	1	1	3	5	3	5	2	3	2	6	2	2
OG0000834	2	2	2	2	2	2	2	2	2	3	2	3	2	5	2	3	3	2	2	2	2	3	2	3	2	2	3	3	3	2	2	2	2	2	2	2
OG0000835	4	0	0	0	1	3	0	0	0	0	1	3	0	0	1	0	0	0	0	0	1	0	0	0	1	0	0	0	0	0	2	2	0	0	2	0
OG0000836	3	3	2	2	3	3	2	3	3	3	3	4	3	1	4	5	4	4	3	2	3	2	3	2	3	4	5	1	5	4	3	3	3	10	3	3
OG0000837	1	1	2	2	1	1	1	1	1	2	1	1	1	2	1	1	1	1	1	1	1	2	1	1	1	2	1	2	1	2	1	1	1	2	1	1
OG0000839	0	5	24	31	5	1	27	5	12	5	6	0	5	5	0	2	2	12	4	1	5	20	4	2	5	4	2	6	2	4	1	0	5	0	1	6
OG0000840	9	5	2	2	3	1	0	3	2	11	1	2	3	15	10	9	8	6	6	7	3	1	6	0	2	3	9	0	11	11	3	3	3	10	3	2
OG0000841	3	1	0	0	1	7	1	1	1	1	2	4	0	0	5	3	3	2	2	3	1	0	2	0	1	0	3	2	3	1	3	3	1	3	4	1
OG0000842	1	3	4	4	3	2	3	3	3	3	3	1	3	3	3	2	4	5	3	5	3	4	4	4	3	3	2	4	2	5	2	2	3	1	2	3
OG0000843	3	7	3	4	3	1	2	4	3	6	1	6	13	7	4	5	5	2	4	8	3	2	4	2	1	0	5	6	9	4	3	3	3	4	3	3
OG0000844	14	2	1	1	1	5	1	1	1	2	1	3	2	2	3	1	1	1	1	1	1	1	1	1	1	0	1	1	1	1	3	4	1	2	3	1
OG0000845	7	2	0	0	2	4	1	2	1	2	3	5	3	1	3	3	3	4	3	3	2	0	3	0	2	1	3	3	4	2	3	4	2	3	3	1
OG0000847	1	2	2	2	2	11	3	2	2	2	2	10	1	3	8	1	1	0	1	1	2	1	1	2	2	3	1	1	1	1	4	4	2	1	6	2
OG0000848	3	3	3	3	3	4	2	3	3	2	2	3	3	2	4	2	2	4	3	3	3	2	3	4	2	2	2	2	2	2	3	3	3	1	3	3
OG0000849	2	2	2	2	2	2	2	2	2	2	4	2	2	2	2	9	8	4	3	2	2	3	3	2	2	1	7	3	15	2	2	2	2	6	2	2
OG0000850	2	4	4	5	6	20	23	6	7	0	0	8	5	0	6	0	0	7	3	0	5	0	3	0	6	16	2	24	0	0	6	6	6	2	8	6
OG0000851	4	2	1	1	2	1	0	2	1	2	0	1	1	2	4	2	3	5	2	3	2	1	3	2	1	1	2	2	2	2	2	2	2	2	2	2
OG0000853	2	0	0	0	1	3	0	0	0	0	0	9	0	0	8	1	1	0	1	1	1	0	1	0	0	0	1	0	1	0	3	3	0	2	3	0
OG0000854	21	1	0	0	1	2	0	1	0	1	0	12	0	1	12	0	0	0	0	0	0	0	0	0	0	0	0	0	0	0	6	9	1	0	6	0
OG0000855	5	2	5	8	3	0	5	3	3	2	0	3	0	3	2	8	10	4	3	1	3	4	3	6	0	0	5	2	11	1	3	3	3	2	2	3
OG0000856	2	2	3	2	3	3	3	3	3	2	3	2	2	2	3	3	3	3	3	3	3	3	3	2	3	3	3	3	3	3	3	3	3	4	3	3
OG0000857	2	2	3	3	2	3	2	2	2	2	2	2	2	2	2	2	2	2	2	2	2	3	2	3	2	2	2	2	4	2	2	2	2	2	2	2
OG0000858	4	3	2	2	3	2	4	3	3	3	10	5	3	3	3	3	3	3	3	4	3	2	3	2	4	2	3	2	3	3	3	3	3	5	3	3
OG0000859	2	3	2	2	3	2	3	3	3	3	2	2	4	2	3	3	2	2	3	2	3	2	3	6	3	5	3	3	3	4	3	3	3	3	3	3
OG0000860	2	3	2	2	2	2	2	2	2	3	2	4	3	3	3	2	2	2	2	2	2	2	2	2	2	3	2	2	3	2	2	2	2	2	2	2
OG0000861	4	2	2	2	3	2	3	3	3	2	1	3	1	1	4	2	2	4	3	3	3	2	3	5	2	2	3	3	2	4	3	3	3	5	3	3
OG0000862	2	4	1	1	2	1	0	2	1	4	1	3	6	1	1	2	1	3	2	4	2	1	3	3	1	1	2	4	2	6	2	2	2	3	2	2
OG0000863	4	2	2	2	2	2	1	2	2	2	2	3	2	1	2	2	2	3	2	2	2	2	2	2	2	3	2	2	2	3	2	2	2	0	2	2
OG0000864	3	2	2	2	2	2	3	2	2	2	4	2	1	1	3	2	2	2	2	2	2	3	2	2	2	2	2	2	2	3	2	2	2	2	2	2
OG0000865	2	3	2	1	3	1	3	3	3	3	24	6	4	3	2	4	4	6	4	5	4	2	5	2	7	2	4	2	5	2	3	3	3	3	2	3
OG0000866	3	1	3	5	2	2	2	2	2	1	1	3	1	1	3	2	2	2	2	2	2	2	2	1	1	1	2	1	5	2	2	2	2	1	2	2
OG0000867	2	4	3	4	3	2	3	3	3	4	3	1	4	6	1	3	3	3	3	3	3	3	3	4	3	2	3	2	4	3	2	2	3	2	2	3
OG0000868	4	2	6	9	3	3	2	3	3	2	0	5	1	2	3	2	2	1	2	1	2	4	1	12	0	0	2	3	2	1	3	3	3	1	3	3
OG0000869	2	4	3	3	3	3	2	3	3	4	5	2	6	5	3	4	4	3	3	4	3	4	3	1	3	2	4	3	6	3	3	3	3	3	3	3
OG0000870	2	5	2	2	3	2	1	3	3	5	3	2	6	8	6	1	1	3	2	2	3	2	2	14	3	2	1	3	1	4	3	3	3	1	3	3
OG0000871	3	2	3	3	2	2	2	2	2	2	2	2	2	2	2	3	3	4	3	3	2	3	3	3	2	3	3	2	3	2	2	2	2	2	2	2
OG0000873	4	3	3	3	3	2	2	3	3	3	2	2	2	5	4	3	2	2	3	3	3	2	3	2	3	3	3	2	4	3	3	3	3	3	3	3
OG0000874	3	2	3	5	2	2	2	2	2	2	2	2	3	2	2	2	2	3	2	3	2	2	2	2	2	4	2	3	3	2	2	2	2	2	2	2
OG0000875	2	2	2	1	2	2	2	2	2	2	2	2	2	3	2	2	2	2	2	2	2	3	2	2	5	20	2	2	2	2	2	2	2	2	2	2
OG0000876	1	3	2	2	2	2	4	2	2	3	2	3	3	2	2	2	2	3	2	2	2	2	2	3	2	2	2	2	5	4	2	2	2	2	2	2
OG0000877	2	2	2	2	2	2	2	2	2	2	2	3	2	3	5	3	3	3	3	3	2	2	3	2	2	3	3	2	2	2	2	2	2	3	2	2
OG0000878	6	3	3	2	3	3	2	3	3	3	3	3	2	4	3	4	4	5	4	4	3	4	4	1	3	4	4	2	4	2	3	3	3	4	3	3
OG0000879	1	3	4	7	3	2	2	3	3	3	3	3	3	3	2	3	3	4	3	3	3	3	3	3	3	2	3	2	4	1	2	2	3	3	2	3
OG0000880	12	1	2	2	2	6	3	2	2	1	0	2	1	1	4	0	0	0	0	0	0	3	0	2	0	0	0	2	0	1	4	4	2	0	4	2
OG0000881	2	1	1	1	1	3	1	1	1	1	1	4	1	1	2	1	1	4	1	1	1	1	1	1	1	1	1	1	1	2	2	2	1	1	2	1
OG0000882	0	2	6	13	4	6	12	3	5	2	1	7	0	0	10	2	2	10	4	4	4	1	5	0	5	14	3	0	0	5	4	4	4	3	5	4
OG0000883	5	1	1	2	2	5	0	1	1	1	1	6	0	1	6	2	2	2	2	3	2	1	2	1	1	1	2	1	2	1	4	4	1	1	4	1
OG0000884	5	4	1	1	3	1	1	3	2	6	3	3	3	13	4	3	2	5	3	4	3	1	4	1	3	3	3	3	3	4	3	3	3	5	3	2
OG0000885	6	4	2	2	4	1	10	4	4	4	3	3	5	5	10	2	2	4	3	2	4	2	3	12	3	3	2	5	2	1	4	4	4	2	4	4
OG0000886	46	0	0	0	1	0	1	0	1	0	0	81	0	0	0	0	0	0	1	1	1	0	1	0	0	0	0	0	0	0	6	26	1	0	2	1
OG0000887	0	2	16	25	3	5	19	2	8	3	5	18	0	3	0	4	1	0	3	5	3	11	3	0	3	0	4	0	6	3	3	3	3	5	3	3
OG0000888	1	1	1	2	1	1	1	1	1	1	1	1	1	3	1	3	3	3	3	3	1	1	3	4	1	1	3	1	4	1	1	1	1	3	1	1
OG0000889	2	3	3	3	3	2	3	3	3	3	1	3	2	5	1	3	3	7	3	4	3	3	4	3	2	3	3	3	3	2	2	2	3	5	2	3
OG0000890	2	2	2	2	2	2	2	2	2	3	2	2	2	6	3	2	3	3	2	3	2	3	2	2	2	2	2	2	2	2	2	2	2	2	2	2
OG0000891	5	3	1	1	2	3	2	2	2	3	2	6	4	2	9	2	2	2	2	2	2	1	2	2	2	1	2	3	2	4	4	4	2	3	4	2
OG0000892	11	0	0	0	2	7	0	1	0	0	1	5	0	0	6	2	3	2	2	3	2	0	2	0	2	2	2	1	1	0	5	6	1	2	5	0
OG0000893	2	3	2	2	3	3	4	3	3	3	2	2	3	1	2	3	2	4	3	2	3	2	3	5	2	2	3	4	3	3	3	3	3	3	3	3
OG0000894	0	2	0	0	2	4	3	2	2	3	0	4	2	5	3	7	5	8	5	5	2	0	5	1	2	4	7	0	9	3	2	2	2	8	2	2
OG0000895	2	4	2	1	3	2	1	3	3	6	3	3	4	9	4	3	2	8	3	2	3	3	3	3	4	6	3	4	3	5	3	3	3	6	3	3
OG0000896	3	3	3	5	3	2	2	3	3	3	2	3	3	2	3	2	2	3	3	3	3	2	3	3	2	2	2	2	3	3	3	3	3	2	3	3
OG0000897	2	3	2	2	3	3	2	3	3	2	3	2	4	2	3	3	3	6	3	3	3	2	3	2	3	3	3	3	4	2	3	3	3	3	3	3
OG0000898	3	3	3	3	3	3	3	3	3	3	4	2	3	2	3	4	3	3	3	3	3	2	3	3	3	2	4	3	4	3	3	3	3	5	3	3
OG0000899	2	3	3	3	3	3	3	3	3	3	4	3	3	5	2	2	2	2	2	2	3	2	2	2	3	2	2	3	2	3	3	3	3	2	3	3
OG0000900	1	3	1	1	2	7	2	2	2	4	2	1	3	6	1	5	4	7	4	5	2	1	5	4	2	1	5	1	6	3	2	2	2	5	2	2
OG0000901	2	3	2	2	2	2	1	2	2	3	2	2	3	2	3	2	2	3	2	2	2	3	2	2	2	3	2	2	2	3	2	2	2	3	2	2
OG0000903	0	2	0	0	1	0	0	1	0	5	0	0	1	5	1	2	0	0	1	0	1	0	0	0	0	0	2	0	2	10	1	0	1	6	1	0
OG0000904	9	2	2	2	3	7	2	3	3	2	3	3	2	2	3	2	2	4	3	2	3	1	3	2	3	2	3	5	2	3	4	4	3	4	4	3
OG0000905	4	0	0	0	2	5	0	0	0	0	3	7	0	0	4	4	4	5	4	5	2	0	4	0	2	2	4	0	4	0	4	4	0	4	4	0
OG0000906	0	1	0	0	1	0	0	1	0	0	2	7	5	0	0	0	0	0	1	1	1	0	1	0	2	6	1	0	0	0	1	1	1	2	0	0
OG0000907	3	3	2	2	3	2	2	3	3	3	4	2	4	4	3	2	2	5	3	2	3	2	3	3	4	4	3	5	2	3	3	3	3	6	3	3
OG0000908	2	2	2	2	2	3	2	2	2	2	3	2	2	2	2	3	2	3	3	3	2	3	3	3	2	2	3	1	3	2	2	2	2	3	2	2
OG0000909	2	1	1	0	3	5	4	2	3	1	2	3	1	1	3	8	9	7	6	6	3	1	6	3	2	2	7	1	9	1	3	3	3	6	3	3
OG0000910	5	2	7	6	3	4	3	3	3	2	1	5	2	1	2	3	5	4	3	3	3	11	3	6	2	3	3	1	3	3	3	3	3	3	3	3
OG0000911	3	2	2	3	2	7	2	2	2	3	2	2	1	3	2	2	1	1	2	2	2	1	2	1	2	3	2	2	4	4	2	2	2	1	2	2
OG0000912	12	3	4	5	3	0	13	3	4	3	1	0	4	5	0	2	3	3	3	9	3	4	4	4	1	1	2	2	2	2	2	2	3	2	1	3
OG0000915	4	2	2	1	2	5	1	2	2	3	1	5	2	6	5	1	1	3	2	1	2	2	2	3	1	1	2	2	1	3	4	4	2	2	4	2
OG0000916	2	2	2	2	2	2	1	2	2	2	2	2	2	2	3	3	3	3	2	2	2	1	2	1	2	1	3	2	4	3	2	2	2	3	2	2
OG0000917	5	2	2	2	2	1	3	2	2	2	2	2	2	1	4	3	3	1	2	2	2	2	2	2	2	2	3	3	5	3	2	2	2	2	2	2
OG0000918	2	3	4	3	2	2	2	2	2	3	1	2	4	3	2	2	2	3	2	2	2	8	2	3	2	2	2	2	2	2	2	2	2	3	2	2
OG0000919	3	2	2	4	2	4	3	2	2	2	1	2	1	2	2	2	1	3	2	1	2	1	2	2	2	6	2	2	2	4	2	2	2	2	2	2
OG0000920	0	5	22	34	4	0	24	4	11	11	4	1	1	9	0	0	0	0	3	7	4	16	3	6	5	6	2	0	0	19	1	1	4	2	0	6
OG0000921	3	2	3	5	2	2	1	2	2	2	4	3	2	2	2	2	2	2	2	3	2	2	2	4	2	2	2	4	2	3	2	2	2	2	2	2
OG0000922	2	4	5	6	3	3	3	3	3	4	4	2	7	2	6	2	2	3	3	3	3	5	3	5	3	3	2	3	2	5	3	3	3	2	3	3
OG0000923	2	3	2	2	2	4	1	2	2	3	2	1	4	2	3	2	2	2	2	2	2	2	2	3	2	2	2	1	2	3	2	2	2	4	2	2
OG0000926	2	2	2	2	2	2	2	2	2	2	2	2	2	4	4	2	2	3	2	2	2	2	2	3	2	2	2	4	3	2	2	2	2	2	2	2
OG0000927	2	2	0	0	2	6	0	2	0	2	1	5	2	4	2	5	5	2	3	3	2	0	3	0	1	1	4	1	7	1	3	3	2	3	3	1
OG0000928	2	3	2	2	3	2	5	3	3	3	4	2	3	4	2	2	2	1	2	4	3	2	2	4	3	3	2	3	2	3	2	2	3	2	2	3
OG0000929	4	8	6	7	4	2	9	5	5	8	6	1	12	9	4	3	3	3	3	2	4	5	3	8	4	3	3	5	4	7	3	3	5	3	3	5
OG0000930	3	2	2	2	2	2	3	2	2	2	2	3	2	2	2	2	2	3	2	3	2	3	2	2	2	3	2	2	3	4	2	2	2	2	2	2
OG0000931	3	3	3	3	3	2	2	3	3	3	2	2	3	4	2	3	3	3	3	2	3	3	3	4	3	3	3	3	4	3	3	3	3	2	3	3
OG0000932	3	3	2	2	2	3	1	2	2	3	3	3	5	4	2	2	2	2	2	2	2	2	2	1	3	3	2	4	2	3	2	2	2	3	2	2
OG0000933	3	2	4	7	2	2	2	2	2	3	3	2	2	3	2	2	2	4	2	2	2	2	2	1	3	5	2	3	2	3	2	2	2	3	2	2
OG0000934	3	5	3	2	3	2	2	3	3	11	2	2	3	15	4	4	2	3	3	3	3	3	3	0	2	1	4	3	5	11	3	3	3	7	3	3
OG0000936	3	2	2	2	2	4	1	2	2	2	1	9	2	2	3	1	1	1	1	2	1	1	1	2	1	1	1	1	1	2	3	3	2	1	3	2
OG0000937	1	3	2	1	2	2	2	2	2	4	1	2	3	9	2	1	1	4	2	1	2	2	2	2	2	3	2	1	1	3	2	2	2	6	2	2
OG0000938	2	3	2	1	2	3	2	2	2	3	2	2	3	4	2	2	3	2	2	2	2	2	2	3	2	0	2	4	2	2	2	2	2	2	2	2
OG0000939	6	2	2	1	2	3	0	2	2	4	0	2	1	3	8	2	1	4	2	1	2	3	2	8	0	0	2	2	2	9	3	3	2	1	3	2
OG0000940	2	2	1	1	2	2	4	2	2	2	1	4	2	2	6	2	2	6	3	7	2	1	5	1	1	0	3	2	2	2	2	2	2	4	2	2
OG0000941	2	2	2	2	2	2	3	2	2	3	3	2	2	3	2	3	3	5	3	3	2	2	3	2	2	2	3	3	4	3	2	2	2	4	2	2
OG0000942	4	0	2	4	2	2	2	1	2	0	3	10	0	0	3	1	1	1	2	5	2	1	2	0	2	0	2	0	1	0	3	4	2	3	3	2
OG0000943	2	2	2	2	2	3	2	2	2	2	2	2	2	3	2	2	2	1	2	3	2	2	2	2	2	2	2	2	2	2	2	2	2	3	2	2
OG0000944	2	2	3	3	2	3	3	2	2	3	2	2	2	3	3	2	2	2	2	3	2	3	2	4	2	1	2	2	3	3	2	2	2	2	2	2
OG0000945	2	2	2	2	2	2	1	2	2	1	4	2	2	1	1	7	7	4	4	4	3	2	4	1	3	2	7	2	8	1	2	2	2	10	2	2
OG0000946	2	3	3	3	3	9	3	3	3	2	2	2	3	0	3	3	3	4	3	3	3	3	3	3	2	2	3	3	5	2	3	3	3	3	4	3
OG0000947	4	3	3	3	3	2	4	3	3	3	3	2	2	2	2	3	2	1	3	2	3	3	2	4	3	3	3	3	4	4	3	3	3	3	3	3
OG0000948	4	0	0	0	1	2	0	1	0	0	1	1	0	0	3	2	2	3	2	2	1	0	2	0	1	0	2	3	2	0	2	2	1	1	2	0
OG0000949	2	2	2	3	2	2	2	2	2	1	1	1	2	1	4	2	2	3	2	5	2	2	3	3	1	0	2	1	3	1	2	2	2	2	2	2
OG0000950	0	0	0	0	1	3	0	0	0	0	4	0	0	0	0	35	43	0	9	13	2	0	8	0	2	0	26	0	42	0	1	0	0	22	1	0
OG0000951	1	2	2	1	2	0	3	2	2	4	3	0	1	12	1	9	11	4	5	6	3	2	5	6	3	2	9	0	9	2	1	1	2	12	1	2
OG0000952	2	3	4	6	3	2	3	3	3	3	2	2	3	1	3	2	1	1	2	1	3	3	1	3	3	4	2	4	2	4	3	3	3	2	3	3
OG0000953	3	2	2	2	2	2	2	2	2	2	2	2	2	3	2	2	3	2	2	2	2	2	2	5	2	1	2	2	2	2	2	2	2	2	2	2
OG0000954	3	3	3	1	3	3	4	3	3	2	3	3	3	2	3	3	3	4	3	2	3	4	3	4	2	1	3	2	5	2	3	3	3	3	3	3
OG0000955	7	3	2	2	3	3	1	3	3	2	2	4	3	1	5	4	3	3	3	4	3	1	3	3	2	2	4	2	5	2	4	4	3	6	4	3
OG0000956	2	2	2	3	2	3	2	2	2	2	3	2	2	1	4	2	2	3	2	2	2	2	2	2	3	3	2	2	2	4	2	2	2	3	2	2
OG0000957	6	2	5	6	2	3	1	2	2	2	5	2	2	2	0	7	8	5	5	6	3	5	5	0	4	3	7	2	7	2	2	2	2	7	2	2
OG0000958	3	2	2	2	2	3	2	2	2	2	2	2	2	3	2	4	2	5	3	2	2	2	3	4	2	1	4	3	6	2	2	2	2	5	2	2
OG0000959	6	2	3	3	3	3	4	3	3	2	3	3	2	2	6	3	3	3	3	2	3	3	3	4	3	2	3	4	3	2	4	4	3	1	4	3
OG0000960	2	1	1	1	1	0	1	1	1	1	1	1	2	1	2	1	1	1	1	3	1	1	1	1	1	1	1	1	1	1	1	1	1	1	1	1
OG0000961	3	3	3	4	3	2	1	3	3	3	2	2	2	3	2	4	2	6	4	4	3	2	4	3	3	4	4	2	4	4	3	3	3	4	3	3
OG0000962	3	2	2	2	2	2	4	2	2	3	2	2	2	3	2	2	2	2	2	3	2	2	2	2	2	2	2	2	2	3	2	2	2	5	2	2
OG0000963	2	2	2	2	2	2	2	2	2	2	3	2	2	1	2	2	2	2	2	2	2	3	2	2	2	1	2	2	2	2	2	2	2	2	2	2
OG0000964	11	2	2	2	3	1	8	2	3	3	1	1	1	3	6	8	7	7	5	2	3	2	5	0	1	1	8	0	10	3	3	3	3	10	3	3
OG0000965	0	7	8	12	4	3	34	5	9	4	1	0	16	3	0	1	0	4	3	3	4	3	3	4	4	7	2	3	1	4	2	1	5	3	2	6
OG0000969	3	4	4	4	3	1	4	3	3	4	3	1	4	4	2	3	3	3	3	2	3	4	3	2	3	2	3	4	4	5	2	2	3	2	2	3
OG0000970	1	2	1	1	2	2	1	2	2	3	1	1	1	4	2	2	1	5	2	3	2	1	3	2	1	1	2	2	2	3	2	2	2	2	2	2
OG0000971	5	2	2	1	3	3	2	3	3	2	2	3	2	1	2	4	4	4	3	3	3	2	3	3	2	2	4	2	5	2	3	3	3	4	3	3
OG0000972	0	1	0	0	1	6	3	1	1	1	11	1	0	1	1	3	3	0	2	2	2	0	2	0	3	0	4	0	2	0	1	1	1	15	1	1
OG0000973	3	3	4	5	3	3	2	3	3	2	2	2	3	1	2	3	3	3	3	2	3	3	3	1	3	3	3	4	3	2	3	3	3	2	3	3
OG0000974	2	1	2	2	2	2	1	2	2	1	1	2	1	2	2	2	2	3	2	2	2	1	2	1	2	3	2	1	3	1	2	2	2	2	2	2
OG0000975	2	2	3	4	2	2	3	2	2	2	2	2	2	3	2	2	2	2	2	2	2	3	2	2	2	2	2	1	2	2	2	2	2	4	2	2
OG0000976	2	2	2	3	2	2	5	2	2	3	2	2	1	5	3	3	2	2	2	1	2	2	2	2	2	1	3	9	3	3	2	2	2	3	2	2
OG0000977	5	2	2	2	3	3	2	3	3	2	3	5	2	2	5	3	3	5	3	3	3	2	3	3	3	2	3	2	3	3	4	4	3	3	4	3
OG0000978	1	3	0	0	1	0	1	1	1	13	0	3	1	14	0	0	0	0	0	0	0	0	0	45	0	0	0	0	0	13	1	1	1	0	0	1
OG0000979	2	3	3	3	3	2	3	3	3	3	4	2	4	2	2	3	3	5	3	3	3	3	3	5	3	3	3	3	3	3	2	2	3	3	2	3
OG0000982	2	3	2	2	2	2	2	2	2	3	2	2	3	3	2	2	2	2	2	3	2	3	2	3	2	2	2	3	2	3	2	2	2	2	2	2
OG0000983	3	1	2	2	2	4	2	2	2	1	3	3	1	1	1	4	4	4	3	2	2	1	3	1	2	1	4	1	4	1	2	2	2	4	2	2
OG0000984	2	2	2	2	2	4	2	2	2	3	2	3	2	4	2	2	2	3	2	3	2	2	2	3	2	1	2	3	2	3	2	2	2	2	2	2
OG0000985	3	3	2	3	2	3	2	2	2	3	2	2	5	1	2	2	2	3	2	2	2	2	2	1	2	3	2	3	2	4	2	2	2	6	2	2
OG0000986	2	3	4	6	3	4	5	3	3	3	3	3	4	3	4	3	2	2	3	3	3	3	3	2	3	2	3	4	4	3	3	3	3	3	3	3
OG0000987	3	2	2	1	2	2	1	2	2	2	2	2	2	2	2	2	2	4	2	3	2	2	3	2	2	2	2	2	2	2	2	2	2	2	2	2
OG0000988	2	2	2	2	2	2	2	2	2	2	2	3	2	1	2	3	3	2	2	3	2	1	2	4	2	1	3	3	3	3	2	2	2	2	2	2
OG0000989	2	3	3	3	2	2	3	2	2	3	3	2	3	3	2	2	2	4	2	2	2	3	2	3	2	2	2	2	2	3	2	2	2	2	2	2
OG0000990	2	6	1	1	3	9	3	3	3	7	2	3	8	7	7	3	3	6	3	4	3	1	4	1	2	1	3	3	3	7	3	3	3	3	5	3
OG0000991	5	2	1	1	2	5	1	2	2	1	1	2	2	0	1	3	3	3	3	4	2	1	3	3	1	1	3	1	3	1	2	2	2	4	2	2
OG0000992	2	2	2	1	2	1	2	2	2	2	1	1	1	3	2	3	2	3	2	2	2	2	2	4	1	1	3	1	4	1	2	2	2	5	2	2
OG0000993	31	1	0	0	1	1	0	1	0	1	0	0	0	1	0	1	1	0	1	0	1	0	0	0	1	1	1	1	0	0	1	2	1	1	1	0
OG0000994	8	1	7	7	4	2	6	4	4	1	7	0	1	1	0	5	8	2	4	5	4	7	4	2	9	18	4	5	5	1	3	3	4	2	2	4
OG0000997	1	3	4	4	4	9	3	4	4	3	2	6	2	3	6	4	3	6	5	6	4	3	5	4	2	0	5	5	4	2	4	4	4	7	5	4
OG0000998	7	1	1	1	3	3	1	2	2	1	5	11	1	1	6	3	3	4	3	4	3	1	3	0	3	2	3	3	4	1	5	6	2	3	5	2
OG0000999	2	2	2	2	2	3	2	2	2	2	2	2	2	2	3	2	2	4	2	4	2	3	3	2	2	3	2	2	2	2	2	2	2	3	2	2
OG0001000	5	2	3	4	2	4	2	2	2	1	1	3	3	0	2	1	1	1	1	1	2	2	1	1	2	2	1	1	1	1	3	3	2	2	3	2
OG0001001	2	5	3	2	3	3	4	3	3	6	2	2	6	6	2	2	2	3	2	2	3	3	2	4	2	2	2	2	3	6	3	3	3	2	3	3
OG0001002	1	2	4	5	2	2	2	2	2	2	2	2	2	2	3	3	3	2	2	2	2	3	2	3	2	2	3	2	3	3	2	2	2	3	2	2
OG0001003	2	3	2	2	3	2	4	3	3	3	2	2	3	3	2	3	2	2	3	3	3	2	3	5	3	3	3	2	4	2	2	2	3	4	2	3
OG0001004	3	2	2	2	2	2	2	2	2	2	2	2	4	2	2	2	2	2	2	2	2	2	2	2	2	1	2	1	1	2	2	2	2	1	2	2
OG0001006	3	2	3	3	2	3	2	2	2	2	3	1	3	2	3	2	3	2	2	2	2	3	2	3	2	2	2	2	1	2	2	2	2	2	2	2
OG0001007	2	2	4	3	2	2	2	2	2	2	3	3	3	0	3	3	3	3	3	3	2	5	3	2	2	1	3	2	3	2	2	2	2	2	2	2
OG0001008	2	3	4	8	3	2	1	3	3	3	2	2	2	4	2	3	2	4	3	2	3	2	3	3	3	6	3	4	4	2	2	2	3	4	2	3
OG0001009	1	0	0	0	1	3	0	0	0	0	6	4	0	0	19	6	4	0	1	0	1	0	0	0	1	0	6	0	9	0	3	3	0	10	4	0
OG0001010	0	10	0	0	2	0	0	3	0	11	0	7	15	10	0	20	22	7	6	3	2	0	6	0	0	0	15	4	26	12	2	2	2	12	1	1
OG0001011	2	1	1	1	2	3	2	2	2	1	2	2	1	2	3	2	2	2	2	3	2	1	2	4	2	1	2	2	2	1	2	2	2	2	2	2
OG0001012	3	3	1	1	2	2	2	2	2	3	2	2	3	3	2	2	2	2	2	4	2	1	2	1	2	2	2	1	4	4	2	2	2	2	2	2
OG0001013	2	2	2	2	2	1	2	2	2	3	1	1	1	10	1	2	1	1	2	1	2	3	1	2	3	7	2	6	3	2	2	2	2	3	2	2
OG0001014	2	2	2	2	2	2	2	2	2	2	3	3	2	3	2	3	2	2	2	2	2	3	2	3	3	3	3	2	3	2	2	2	2	3	2	2
OG0001016	1	0	25	40	2	0	17	1	12	0	1	0	0	0	10	0	0	0	0	0	1	18	0	30	1	0	0	0	0	0	2	1	2	0	2	9
OG0001017	1	3	2	2	3	3	3	3	3	3	3	2	4	4	2	3	2	4	3	2	3	2	3	4	3	2	4	2	3	3	2	2	3	14	2	3
OG0001018	2	5	3	3	3	3	2	3	3	6	2	2	5	9	4	2	2	3	3	1	3	2	3	4	2	1	3	4	2	4	3	3	3	5	3	3
OG0001019	4	3	2	2	3	2	7	3	3	3	2	1	3	5	2	3	2	6	3	2	3	2	3	4	3	4	3	1	3	3	3	3	3	5	3	3
OG0001020	3	2	2	2	2	2	1	2	2	2	2	3	2	2	3	2	2	2	2	1	2	1	2	2	2	3	2	2	2	3	2	2	2	2	2	2
OG0001021	2	2	2	2	2	3	2	2	2	2	4	2	2	2	4	2	2	3	2	2	2	2	2	2	2	2	2	5	2	2	2	2	2	2	2	2
OG0001022	2	3	3	3	3	2	2	3	3	3	4	2	2	1	2	3	3	2	3	3	3	3	3	3	4	4	3	4	2	5	2	2	3	3	2	3
OG0001023	3	2	2	1	2	2	2	2	2	2	2	2	2	1	2	2	2	3	2	2	2	2	2	3	2	2	2	2	2	2	2	2	2	2	2	2
OG0001024	3	2	4	3	2	2	4	2	2	2	2	2	2	2	5	2	2	2	2	3	2	5	2	2	2	1	2	2	2	3	2	2	2	2	2	2
OG0001025	3	2	3	4	2	2	1	2	2	2	2	3	2	2	3	3	4	3	2	2	2	2	2	2	2	3	3	2	3	2	2	2	2	3	2	2
OG0001026	1	9	2	2	1	1	2	2	2	13	0	1	10	11	1	0	0	0	0	0	0	2	0	2	0	0	0	1	0	18	1	1	2	0	1	2
OG0001027	1	1	1	1	1	25	1	1	1	1	1	1	2	1	1	1	1	1	1	2	1	1	1	1	1	1	1	1	1	1	1	1	1	2	2	1
OG0001028	2	3	2	2	2	3	2	2	2	3	1	3	3	4	2	2	2	2	2	2	2	2	2	3	1	1	2	3	2	2	2	2	2	3	2	2
OG0001029	2	2	2	2	2	3	2	2	2	2	2	3	2	2	2	2	2	3	2	2	2	2	2	3	2	2	2	2	2	3	2	2	2	3	2	2
OG0001030	2	2	2	2	2	4	3	2	2	2	3	2	1	2	2	2	2	5	2	2	2	2	2	2	2	1	2	1	1	2	2	2	2	2	2	2
OG0001031	1	2	1	1	2	1	2	2	2	2	2	2	2	4	1	2	2	4	2	3	2	1	3	2	2	2	2	3	3	2	2	2	2	2	2	2
OG0001032	2	2	1	2	1	1	1	1	1	3	1	1	2	4	1	2	1	7	2	1	1	1	2	1	1	2	2	1	2	3	1	1	1	3	1	1
OG0001034	0	5	14	22	2	1	44	4	15	4	0	0	8	1	0	0	0	0	0	0	0	5	0	35	0	0	0	0	0	4	1	0	4	0	1	11
OG0001036	4	2	1	1	2	3	2	2	2	2	2	2	1	3	2	2	2	1	2	2	2	1	2	3	2	2	2	2	2	2	2	2	2	1	2	2
OG0001037	1	2	1	1	3	4	2	3	3	2	7	5	1	2	4	7	6	7	6	5	4	1	6	3	5	5	7	2	8	1	3	3	3	8	3	3
OG0001038	2	3	4	4	3	2	7	3	3	3	2	3	2	4	2	2	2	2	2	2	3	4	2	6	2	2	2	3	2	3	3	3	3	2	3	3
OG0001039	3	2	3	2	2	2	3	2	2	2	2	2	2	3	3	2	2	2	2	2	2	4	2	2	2	2	2	2	2	1	2	2	2	2	2	2
OG0001040	4	3	2	2	2	4	1	2	2	2	1	3	5	2	3	2	2	5	2	2	2	2	2	4	1	1	2	2	2	2	3	3	2	3	3	2
OG0001041	6	3	3	5	3	2	3	3	3	2	4	7	5	2	1	1	1	1	2	2	3	2	2	1	3	2	2	2	1	2	3	4	3	2	2	3
OG0001042	8	3	3	4	3	4	3	3	3	2	4	4	4	2	4	2	3	3	3	7	3	2	3	0	3	2	2	1	2	2	4	4	3	2	4	3
OG0001043	2	1	1	1	2	3	1	2	2	1	2	3	1	1	2	3	2	5	3	4	2	1	4	8	2	1	3	1	3	1	2	2	2	5	2	2
OG0001044	1	2	4	5	2	2	3	2	2	2	1	1	2	1	3	2	3	2	2	1	2	4	2	4	1	1	2	2	1	2	2	2	2	3	2	2
OG0001045	1	1	1	1	1	1	1	1	1	1	1	1	1	1	2	1	1	1	1	1	1	1	1	1	1	1	1	1	1	1	1	1	1	1	1	1
OG0001046	6	1	2	2	2	3	1	2	2	1	1	0	1	1	8	2	2	1	2	2	2	2	2	1	2	2	2	1	2	1	2	2	2	3	3	2
OG0001048	3	2	2	2	2	2	2	2	2	2	2	3	2	4	2	3	2	2	2	2	2	3	2	4	2	1	3	2	3	2	2	2	2	4	2	2
OG0001049	4	4	2	2	3	3	2	3	3	5	2	2	3	9	3	3	2	2	3	3	3	2	3	3	3	4	3	3	5	4	3	3	3	4	3	3
OG0001050	2	1	2	3	2	2	3	2	2	1	2	2	1	1	1	3	2	3	2	2	2	2	2	3	2	3	3	2	3	2	2	2	2	3	2	2
OG0001051	3	1	1	1	1	1	3	1	1	3	1	9	1	3	1	1	1	1	1	1	1	1	1	1	1	1	1	1	1	4	1	2	1	1	1	1
OG0001052	2	3	3	3	3	3	4	3	3	3	2	2	3	3	3	3	2	3	3	2	3	3	3	3	2	1	3	4	4	2	3	3	3	2	3	3
OG0001053	1	0	4	6	2	2	2	1	2	0	7	1	0	0	1	5	4	5	3	2	2	3	3	1	3	1	5	1	6	0	2	2	2	7	2	2
OG0001054	8	2	3	3	3	2	2	3	3	2	2	2	2	2	20	3	3	3	3	3	3	3	3	1	2	1	3	2	3	1	4	4	3	2	5	3
OG0001055	2	2	2	2	2	2	2	2	2	3	3	2	2	3	2	2	2	3	2	2	2	2	2	3	3	3	2	4	4	3	2	2	2	1	2	2
OG0001056	1	2	2	2	2	2	2	2	2	2	3	1	2	4	2	3	3	3	3	3	2	2	3	2	2	2	3	3	3	2	2	2	2	3	2	2
OG0001057	2	2	2	2	2	2	2	2	2	2	2	3	2	3	2	2	2	3	2	3	2	2	2	2	2	2	2	2	3	2	2	2	2	2	2	2
OG0001058	2	3	3	3	3	2	3	3	3	3	2	2	4	1	3	2	2	4	3	3	3	2	3	3	2	2	2	4	2	3	3	3	3	2	3	3
OG0001059	1	4	4	4	4	1	2	4	4	5	6	1	3	5	1	6	5	6	6	8	5	4	6	13	5	4	6	5	8	6	1	1	4	7	1	4
OG0001060	0	6	7	10	4	9	0	5	4	5	4	0	11	5	5	4	4	3	4	12	4	5	5	0	5	6	4	7	3	3	4	2	4	4	5	4
OG0001062	6	0	1	1	2	0	58	3	10	0	0	0	0	0	1	0	0	0	0	0	0	0	0	35	0	0	0	7	0	0	2	2	3	0	1	8
OG0001063	0	1	0	0	1	81	0	1	0	1	0	0	0	0	1	0	0	1	1	0	1	0	1	19	0	0	0	0	0	1	1	0	1	0	6	1
OG0001064	2	2	2	3	2	2	2	2	2	2	2	2	2	4	2	3	2	4	3	2	2	2	3	2	2	2	3	2	3	2	2	2	2	3	2	2
OG0001065	3	4	4	5	4	1	4	4	4	4	7	2	4	5	1	6	4	4	5	6	4	4	5	4	5	4	6	4	6	3	3	3	4	8	2	4
OG0001066	3	3	2	3	2	4	2	2	2	3	2	3	3	2	2	2	2	2	2	2	2	2	2	2	2	3	2	2	3	3	2	2	2	2	2	2
OG0001067	5	1	1	1	2	2	4	2	2	1	1	2	1	0	2	3	3	6	3	7	2	1	5	1	2	4	3	2	2	1	2	2	2	5	2	2
OG0001068	2	1	2	2	2	1	2	2	2	1	2	2	1	1	2	2	2	2	2	2	2	2	2	3	2	2	2	1	2	2	2	2	2	2	2	2
OG0001069	2	4	1	1	2	2	1	2	2	6	1	2	4	5	2	2	2	2	2	3	2	1	2	1	2	2	2	2	2	10	2	2	2	2	2	2
OG0001070	2	3	5	6	3	3	2	3	3	3	3	2	3	3	2	2	2	2	2	2	3	4	2	5	3	4	2	2	2	2	3	3	3	3	3	3
OG0001071	2	3	2	1	2	1	2	2	2	3	0	2	4	4	2	1	1	1	1	1	1	2	1	3	0	0	1	4	1	3	2	2	2	1	2	2
OG0001072	2	3	2	2	2	2	2	2	2	3	3	2	3	3	2	2	2	3	2	2	2	2	2	2	2	2	2	2	2	3	2	2	2	2	2	2
OG0001073	17	2	1	1	2	1	2	2	2	2	3	2	3	2	10	2	2	2	2	1	2	1	2	1	2	1	2	1	3	2	4	5	2	1	4	2
OG0001074	2	2	2	2	2	2	2	2	2	2	2	2	2	2	2	3	2	2	2	3	2	2	2	2	2	2	3	3	3	3	2	2	2	3	2	2
OG0001075	3	2	2	1	2	2	3	2	2	2	2	1	2	1	2	2	2	8	2	3	2	2	3	2	2	1	2	2	2	2	2	2	2	2	2	2
OG0001076	2	1	1	1	1	3	1	1	1	1	1	3	1	1	2	1	1	1	1	1	1	1	1	2	1	2	1	1	1	1	2	2	1	1	2	1
OG0001077	3	2	2	2	2	2	2	2	2	2	2	2	3	2	4	4	4	2	3	4	2	2	3	2	2	2	3	2	6	2	2	2	2	2	2	2
OG0001078	3	2	1	1	2	2	2	2	2	4	1	1	1	7	2	1	1	4	2	2	2	1	2	1	1	1	1	2	1	4	2	2	2	1	2	2
OG0001079	1	0	1	1	1	2	0	0	1	0	0	0	0	0	0	0	0	0	1	1	1	0	1	0	0	0	0	0	0	0	1	1	1	0	1	1
OG0001082	5	2	3	3	3	3	2	3	3	2	4	2	2	2	3	2	2	2	2	2	3	2	2	4	3	2	2	2	2	2	3	3	3	3	3	3
OG0001083	2	3	3	3	3	2	4	3	3	3	2	2	2	3	2	2	2	4	3	5	3	3	4	4	2	2	2	3	3	5	2	2	3	2	2	3
OG0001084	2	3	4	5	3	3	2	3	3	3	2	2	2	5	3	4	4	2	3	2	3	3	3	4	3	3	4	2	4	2	3	3	3	3	3	3
OG0001085	4	2	2	2	2	3	1	2	2	2	5	2	3	2	2	2	2	2	2	2	2	3	2	2	3	3	2	2	2	2	2	2	2	3	2	2
OG0001086	3	0	0	0	2	5	4	2	2	0	0	6	0	0	5	0	0	2	2	2	2	0	2	6	0	0	0	2	0	0	4	4	2	0	4	2
OG0001087	2	2	2	2	2	1	1	2	2	2	2	1	2	3	1	3	3	4	3	3	2	1	3	2	2	3	3	3	3	2	2	2	2	4	2	2
OG0001088	2	2	2	3	2	2	2	2	2	2	2	2	2	2	2	2	2	3	2	2	2	2	2	2	2	2	2	2	2	2	2	2	2	2	2	2
OG0001089	2	3	2	2	3	4	2	3	3	3	4	3	3	3	6	2	2	2	2	3	3	2	2	3	3	3	2	3	2	2	3	3	3	2	4	3
OG0001090	2	1	2	1	2	2	1	2	2	1	3	1	1	1	3	2	2	3	2	2	2	2	2	1	3	3	2	1	2	1	2	2	2	1	2	2
OG0001091	15	0	0	0	1	0	0	0	0	0	0	1	0	0	0	1	1	0	1	0	1	0	0	0	0	0	1	0	1	0	1	2	0	0	0	0
OG0001092	0	0	16	27	2	2	5	1	4	0	15	0	0	0	0	1	1	1	1	1	2	12	1	1	7	6	1	0	1	0	1	0	2	4	1	2
OG0001093	0	4	0	0	3	13	4	3	3	4	6	0	4	4	3	3	3	6	4	8	3	0	5	3	3	1	3	4	3	5	3	1	3	2	4	3
OG0001097	2	2	2	2	2	2	1	2	2	2	2	4	2	2	2	3	3	3	2	2	2	2	2	2	2	2	3	4	2	3	2	2	2	4	2	2
OG0001098	4	2	2	0	2	2	2	2	2	1	2	3	3	1	5	2	2	3	2	1	2	2	2	3	2	2	2	2	3	1	3	3	2	1	3	2
OG0001099	2	2	2	2	2	2	2	2	2	2	3	2	2	2	4	2	2	4	2	3	2	2	3	2	2	2	2	3	4	2	2	2	2	1	2	2
OG0001100	3	3	3	3	2	2	2	2	2	3	2	3	3	3	2	2	2	2	2	3	2	3	2	1	2	1	2	2	4	2	2	2	2	2	2	2
OG0001101	5	4	1	1	3	3	5	3	3	3	9	3	7	2	2	0	0	1	2	2	3	1	2	7	4	3	0	5	0	3	3	3	3	0	3	3
OG0001102	1	1	2	2	2	1	4	2	2	1	1	1	1	1	1	3	3	2	2	3	2	2	2	2	1	1	3	2	3	1	1	1	2	5	1	2
OG0001103	3	2	2	2	2	3	2	2	2	1	2	2	2	1	2	2	2	4	2	2	2	2	2	3	2	2	2	2	2	1	2	2	2	2	2	2
OG0001104	1	1	3	3	2	3	1	2	2	1	2	1	1	1	2	3	3	4	3	3	2	4	3	2	2	1	3	2	3	1	2	2	2	3	2	2
OG0001105	3	3	2	3	2	2	2	2	2	3	2	3	4	2	2	2	2	2	2	2	2	2	2	3	2	3	2	3	2	3	2	2	2	2	2	2
OG0001108	2	2	2	2	2	2	2	2	2	2	2	3	2	3	3	2	2	5	2	3	2	2	3	2	2	2	2	2	2	2	2	2	2	2	2	2
OG0001109	3	1	0	0	1	8	0	1	0	1	2	2	1	1	1	0	0	0	0	0	1	0	0	0	1	1	0	0	0	1	2	2	1	0	2	0
OG0001110	2	2	2	2	2	1	2	2	2	2	4	2	2	2	2	2	2	2	2	2	2	2	2	2	2	2	2	2	2	2	2	2	2	2	2	2
OG0001111	1	1	2	4	1	1	1	1	1	1	1	1	1	0	3	1	1	1	1	5	1	2	1	4	1	1	1	1	1	1	1	1	1	1	1	1
OG0001112	1	2	2	2	2	2	1	2	2	2	1	2	1	3	1	1	1	2	2	2	2	1	2	2	1	1	2	2	1	2	2	2	2	2	2	2
OG0001113	6	3	4	4	4	7	3	4	4	3	4	4	3	3	6	3	3	4	4	4	4	5	4	4	3	0	3	4	4	2	5	5	4	2	5	4
OG0001116	2	1	1	1	1	1	2	1	1	1	1	8	1	1	1	2	2	2	2	2	1	1	2	1	1	1	2	1	2	1	1	2	1	3	1	1
OG0001117	2	3	1	1	2	6	1	2	2	3	1	5	3	2	4	4	4	3	3	4	2	1	3	0	1	0	4	2	4	4	3	3	2	4	4	2
OG0001118	6	2	2	2	2	4	1	2	2	3	3	4	2	3	3	1	1	3	2	2	2	3	2	1	3	5	2	2	1	3	3	3	2	3	3	2
OG0001119	7	1	1	1	2	2	2	2	2	1	2	4	1	1	4	3	3	3	3	3	2	1	3	1	2	2	3	2	5	1	3	4	2	3	3	2
OG0001120	2	2	2	2	2	2	3	2	2	3	3	2	2	3	3	2	2	3	2	2	2	3	2	3	2	2	2	3	2	3	2	2	2	3	2	2
OG0001121	2	3	3	2	2	2	3	2	2	3	2	1	3	3	2	2	2	2	2	3	2	4	2	2	2	2	2	2	2	2	2	2	2	1	2	2
OG0001122	2	2	2	2	2	2	3	2	2	2	3	2	4	2	2	2	3	4	2	2	2	3	2	3	2	2	2	3	2	2	2	2	2	2	2	2
OG0001123	2	2	2	2	2	2	2	2	2	2	2	2	2	1	2	2	2	2	2	4	2	3	2	2	2	2	2	2	4	2	2	2	2	2	2	2
OG0001124	1	4	2	1	3	1	2	3	3	6	3	1	2	10	1	3	7	4	3	2	3	2	3	6	3	3	3	2	3	5	1	1	3	3	1	3
OG0001125	40	3	3	3	3	13	5	3	3	3	1	1	2	4	6	2	2	2	2	1	2	4	2	0	1	1	2	3	2	2	7	8	3	1	8	3
OG0001129	1	2	2	2	2	1	4	2	2	2	1	3	2	1	1	2	1	1	2	3	2	3	2	9	2	2	2	1	2	2	2	2	2	1	2	2
OG0001130	3	2	2	1	2	2	3	2	2	2	2	3	2	2	4	3	3	2	2	3	2	3	2	0	2	1	3	4	3	3	2	2	2	4	2	2
OG0001131	2	2	2	3	2	5	2	2	2	2	2	2	2	2	4	2	2	2	2	2	2	2	2	3	2	3	2	2	1	4	2	2	2	2	3	2
OG0001132	4	0	0	0	1	3	0	0	0	0	0	2	0	0	4	2	2	2	1	1	1	0	1	0	1	1	2	0	2	0	2	2	0	2	2	0
OG0001133	2	2	2	3	2	3	3	2	2	2	2	2	2	2	2	2	2	3	2	2	2	2	2	3	2	1	2	3	2	2	2	2	2	3	2	2
OG0001134	0	2	2	3	2	2	4	2	2	3	3	2	2	3	2	2	1	3	2	3	2	2	2	3	2	1	2	2	2	3	2	2	2	2	2	2
OG0001135	0	0	0	0	1	0	0	0	0	0	0	4	0	0	0	0	0	0	1	2	1	0	1	57	2	12	1	0	0	0	1	1	1	3	0	1
OG0001136	2	3	2	1	2	2	2	2	2	3	3	2	3	4	2	2	2	2	2	3	2	2	2	2	2	1	2	1	2	3	2	2	2	2	2	2
OG0001137	1	3	3	3	2	3	1	3	3	3	1	3	2	2	0	2	1	4	2	1	2	3	2	47	1	0	2	3	2	5	2	2	3	1	2	3
OG0001138	3	2	2	1	2	4	3	2	2	2	4	4	2	2	3	2	1	3	2	2	2	3	2	2	2	2	2	2	2	2	3	3	2	3	3	2
OG0001139	2	5	3	2	3	2	2	3	3	9	1	2	3	12	2	5	5	2	4	7	3	3	4	2	3	4	5	1	5	9	2	2	3	5	2	3
OG0001140	2	2	2	3	2	2	2	2	2	2	2	2	2	2	2	2	1	2	2	2	2	2	2	2	2	4	2	2	2	2	2	2	2	2	2	2
OG0001141	3	2	3	6	2	2	1	2	2	2	2	2	2	2	4	2	2	2	2	2	2	2	2	2	2	2	2	2	2	2	2	2	2	2	2	2
OG0001142	1	3	3	3	2	2	3	2	2	3	2	1	3	3	3	2	1	6	2	1	2	4	2	2	2	4	2	2	2	2	2	2	2	1	2	2
OG0001143	0	15	7	13	3	1	0	4	3	19	5	0	18	25	0	3	3	1	2	0	3	5	1	0	6	13	3	3	1	16	1	0	3	7	1	3
OG0001147	2	2	2	2	2	2	2	2	2	2	2	2	2	2	2	2	2	2	2	2	2	1	2	3	2	2	2	3	2	2	2	2	2	2	2	2
OG0001148	2	3	3	3	3	3	2	3	3	3	3	3	3	1	2	3	3	4	3	3	3	2	3	0	3	3	3	4	4	3	3	3	3	3	3	3
OG0001150	2	2	3	3	2	2	2	2	2	2	3	2	2	2	2	2	2	3	2	2	2	3	2	2	2	2	2	1	3	4	2	2	2	2	2	2
OG0001151	5	0	0	0	1	2	0	0	0	0	0	3	0	0	7	3	2	1	2	2	1	0	2	0	0	0	3	0	3	0	3	3	0	5	3	0
OG0001152	2	2	3	3	3	1	4	3	3	2	1	3	2	2	2	4	4	4	3	3	3	3	3	4	1	1	4	3	6	1	2	2	3	4	2	3
OG0001153	2	2	2	1	2	3	1	2	2	2	4	2	2	1	2	3	3	4	3	4	2	2	3	2	3	3	3	1	3	2	2	2	2	4	2	2
OG0001154	2	3	2	2	2	1	2	2	2	3	2	2	3	5	2	2	2	1	2	2	2	2	2	7	2	1	2	3	2	3	2	2	2	2	2	2
OG0001155	0	0	0	0	1	48	0	1	0	0	0	1	0	0	1	0	0	1	1	0	1	0	1	17	0	0	0	1	0	0	1	1	1	0	4	1
OG0001156	0	3	3	3	3	1	6	3	3	3	5	1	2	4	2	4	4	4	4	4	4	3	4	1	5	6	5	2	4	3	2	1	3	12	2	3
OG0001157	3	2	2	3	2	2	2	2	2	2	4	2	3	2	2	3	2	3	2	2	2	2	2	2	2	2	3	4	3	2	2	2	2	3	2	2
OG0001158	3	3	3	4	2	2	3	2	2	4	1	1	3	6	2	3	2	2	2	2	2	3	2	3	2	2	3	3	3	4	2	2	2	3	2	2
OG0001159	1	3	3	3	3	4	1	3	3	2	2	2	3	1	5	4	3	5	4	3	3	3	4	3	3	3	4	2	4	2	3	3	3	7	3	3
OG0001160	1	2	1	1	1	1	1	1	1	2	1	1	2	2	1	1	1	1	1	1	1	1	1	3	1	1	1	1	1	3	1	1	1	1	1	1
OG0001161	2	2	2	3	2	2	3	2	2	2	2	2	2	2	2	2	2	2	2	2	2	1	2	3	2	1	2	2	2	3	2	2	2	2	2	2
OG0001162	1	1	1	1	1	1	1	1	1	1	1	1	1	2	45	2	1	1	1	2	1	1	1	0	1	0	2	1	2	1	1	1	1	3	4	1
OG0001163	0	10	13	18	4	3	4	6	5	9	2	0	17	8	0	3	2	2	3	1	3	11	2	5	2	2	4	9	3	9	2	1	5	10	2	5
OG0001164	0	5	0	0	2	3	0	3	0	8	9	0	4	10	0	8	8	5	5	5	3	0	5	0	4	3	7	4	12	8	1	0	2	5	1	1
OG0001167	2	2	3	3	2	2	2	2	2	2	2	2	2	2	4	2	2	3	2	4	2	3	3	3	2	2	2	2	2	4	2	2	2	3	2	2
OG0001168	3	1	2	2	2	5	2	2	2	1	1	2	1	1	2	2	2	3	2	2	2	1	2	1	1	1	2	1	2	1	2	2	2	5	2	2
OG0001169	2	4	2	3	2	3	2	2	2	4	8	1	4	5	1	2	1	2	2	1	2	2	2	2	3	2	2	4	2	3	2	2	2	2	2	2
OG0001171	2	2	2	2	2	2	2	2	2	2	2	2	3	2	3	2	2	2	2	2	2	2	2	2	2	3	2	2	2	2	2	2	2	3	2	2
OG0001172	2	2	2	2	2	2	2	2	2	3	2	2	2	5	2	3	2	3	2	2	2	2	2	2	2	2	3	2	4	3	2	2	2	3	2	2
OG0001173	3	2	1	1	2	5	1	2	2	2	1	2	2	1	1	4	4	2	2	3	2	1	2	0	2	5	3	2	4	2	2	2	2	2	2	2
OG0001174	2	2	2	3	2	2	2	2	2	2	2	2	2	2	2	2	2	2	2	2	2	2	2	4	2	2	2	3	2	4	2	2	2	2	2	2
OG0001175	3	2	4	4	2	3	2	2	2	2	2	2	2	0	2	2	2	3	2	2	2	4	2	2	2	2	2	3	2	2	2	2	2	3	2	2
OG0001176	1	3	3	3	3	2	6	3	3	2	5	2	3	2	5	4	4	2	3	2	3	2	3	2	3	1	4	3	4	2	3	3	3	7	3	3
OG0001177	2	2	2	2	2	3	3	2	2	2	2	2	2	4	3	2	2	2	2	2	2	2	2	2	2	2	2	1	2	2	2	2	2	2	2	2
OG0001178	1	2	1	1	1	1	1	1	1	2	1	1	3	1	1	1	1	1	1	1	1	2	1	1	1	1	1	1	1	2	1	1	1	1	1	1
OG0001179	3	4	4	4	3	1	5	3	3	5	2	2	3	5	1	3	2	5	3	2	3	4	3	3	3	4	3	2	4	6	2	2	3	4	2	3
OG0001182	0	3	2	2	2	0	1	2	2	3	3	18	4	1	0	9	9	5	4	2	3	0	4	0	4	6	8	2	12	8	2	2	2	9	1	2
OG0001183	2	2	2	3	2	2	1	2	2	2	2	1	2	2	2	2	2	3	2	4	2	2	3	3	2	2	2	2	2	2	2	2	2	2	2	2
OG0001184	2	2	2	2	2	3	2	2	2	2	2	2	2	2	3	3	2	3	2	2	2	3	2	2	2	2	3	4	4	3	2	2	2	4	2	2
OG0001185	2	2	2	3	2	2	2	2	2	2	2	2	2	2	2	2	2	2	2	2	2	2	2	1	2	1	2	2	3	2	2	2	2	2	2	2
OG0001186	4	2	4	5	3	3	4	3	3	1	3	3	2	1	3	2	3	4	3	2	3	3	3	3	2	0	2	1	2	1	3	3	3	2	3	3
OG0001187	3	4	4	4	2	1	4	3	3	5	1	2	4	6	2	1	1	0	1	1	1	5	1	9	1	1	1	4	1	4	2	2	3	1	2	3
OG0001188	2	2	2	2	2	2	2	2	2	2	2	2	2	4	2	2	2	3	2	2	2	2	2	3	2	4	2	2	2	2	2	2	2	1	2	2
OG0001189	1	2	3	4	2	2	3	2	2	2	1	1	3	1	2	3	3	2	2	2	2	3	2	8	1	1	3	2	3	3	2	2	2	3	2	2
OG0001190	3	2	2	2	2	4	3	2	2	2	3	1	1	1	3	4	4	5	4	4	2	2	4	0	2	1	4	2	4	3	2	2	2	3	2	2
OG0001191	1	9	0	0	2	0	7	2	2	16	13	0	9	14	7	1	1	0	1	0	2	0	0	0	3	0	1	0	0	23	2	1	2	0	2	2
OG0001193	2	3	3	4	2	2	2	2	2	3	1	4	3	4	3	2	2	3	2	3	2	2	2	2	2	2	2	2	2	2	2	2	2	3	2	2
OG0001194	0	0	28	47	1	0	11	0	9	0	0	3	0	0	0	0	0	0	0	0	0	20	0	15	0	0	0	0	0	0	1	1	1	0	0	6
OG0001195	1	5	2	3	2	1	2	2	2	9	1	2	4	15	1	2	1	3	2	1	2	1	2	3	3	8	2	2	2	7	2	2	2	1	2	2
OG0001196	2	2	4	4	3	4	3	3	3	2	0	3	2	2	2	4	4	3	4	6	3	4	4	4	0	0	4	2	4	2	3	3	3	2	3	3
OG0001197	1	2	1	2	1	0	0	1	1	2	1	1	2	4	2	1	1	0	1	1	1	1	1	3	1	4	1	2	1	2	1	1	1	1	1	1
OG0001198	3	4	3	3	3	4	1	3	3	6	2	2	3	6	3	4	2	2	3	3	3	4	3	7	2	2	4	3	8	7	3	3	3	4	3	3
OG0001199	3	2	1	1	2	11	1	2	2	2	1	11	4	3	7	1	1	2	1	1	1	1	1	3	1	0	1	1	1	1	5	5	2	1	6	2
OG0001200	3	2	2	2	2	2	2	2	2	2	3	2	2	3	2	2	2	2	2	2	2	2	2	0	2	2	2	2	2	2	2	2	2	2	2	2
OG0001201	1	1	1	1	1	1	1	1	1	1	1	1	1	1	1	1	1	4	1	1	1	1	1	3	1	1	1	1	1	2	1	1	1	1	1	1
OG0001202	2	2	3	3	2	3	2	2	2	2	2	2	3	0	2	2	2	2	2	2	2	3	2	4	2	2	2	3	2	2	2	2	2	3	2	2
OG0001203	2	1	3	5	2	2	1	2	2	1	1	3	1	2	3	3	2	2	2	2	2	2	2	2	2	2	3	3	3	1	2	2	2	3	2	2
OG0001204	2	2	4	5	2	2	2	2	2	2	2	4	2	3	2	2	2	2	2	2	2	3	2	2	2	1	2	2	2	2	2	2	2	2	2	2
OG0001205	0	3	6	7	3	0	8	4	5	3	1	5	2	4	0	1	1	0	1	1	2	6	1	10	2	2	1	17	1	3	2	2	4	1	1	5
OG0001206	7	1	2	2	2	3	1	2	2	1	2	3	1	2	3	2	2	3	2	3	2	0	2	1	2	4	2	2	2	1	3	3	2	2	3	2
OG0001207	2	3	3	3	3	2	3	3	3	3	3	1	4	1	2	3	3	3	3	3	3	3	3	2	3	2	3	3	2	3	2	2	3	4	2	3
OG0001208	2	2	2	2	2	2	3	2	2	2	2	2	2	1	2	2	2	2	2	2	2	2	2	2	2	2	2	3	2	4	2	2	2	1	2	2
OG0001209	2	2	2	2	2	1	1	2	2	2	4	1	2	3	1	3	2	2	2	1	2	3	2	2	3	3	3	3	3	2	2	2	2	3	2	2
OG0001210	2	2	2	3	2	2	2	2	2	2	2	2	3	1	2	2	3	3	2	2	2	2	2	4	2	2	2	2	2	2	2	2	2	2	2	2
OG0001211	1	1	2	1	1	1	1	1	1	1	1	1	1	2	2	2	2	4	2	2	1	3	2	2	1	1	2	1	2	1	1	1	1	2	1	1
OG0001212	4	2	2	1	2	1	2	2	2	2	1	3	2	2	2	2	2	3	2	1	2	2	2	3	1	1	2	1	3	3	2	2	2	2	2	2
OG0001213	0	5	6	6	5	1	7	5	5	6	10	0	4	8	1	12	19	5	6	5	5	6	6	5	5	1	11	2	11	5	1	0	5	11	1	5
OG0001215	0	4	0	0	1	10	0	1	0	0	1	0	33	0	0	0	0	40	1	0	1	0	3	0	1	0	0	0	0	0	1	0	1	0	1	0
OG0001217	5	3	3	3	3	5	2	3	3	3	6	2	2	3	5	6	8	3	4	7	3	2	4	0	3	1	5	2	6	5	3	3	3	3	4	3
OG0001218	4	2	2	2	2	4	2	2	2	2	1	2	2	2	3	2	1	3	2	2	2	2	2	1	1	1	2	3	2	1	3	3	2	3	3	2
OG0001219	2	2	2	2	2	10	2	2	2	2	2	4	2	1	6	2	2	3	2	2	2	2	2	3	2	1	2	2	4	2	3	3	2	2	5	2
OG0001220	2	2	1	1	2	3	1	2	2	2	2	4	2	4	2	2	2	4	2	3	2	1	3	1	2	2	2	2	4	2	2	2	2	2	2	2
OG0001221	2	2	2	3	2	2	2	2	2	2	2	3	2	2	2	2	2	3	2	2	2	2	2	2	2	4	2	2	2	2	2	2	2	3	2	2
OG0001222	1	3	6	7	4	3	4	4	4	3	4	3	3	4	7	4	3	3	4	5	4	5	4	2	4	3	4	6	4	3	4	3	4	4	4	4
OG0001223	2	3	2	2	3	3	2	3	3	4	2	2	2	4	2	3	3	2	3	2	3	2	3	5	3	3	3	5	4	4	3	3	3	3	3	3
OG0001224	2	2	2	2	2	2	2	2	2	2	2	3	1	3	2	3	2	1	2	2	2	3	2	3	2	2	3	2	3	1	2	2	2	4	2	2
OG0001225	1	2	3	3	2	1	3	2	2	1	4	4	3	1	1	1	1	1	2	2	2	3	2	5	4	6	1	2	1	1	2	2	2	1	2	2
OG0001226	1	2	1	2	1	1	2	1	1	2	1	2	2	2	1	1	1	0	1	1	1	1	1	2	1	0	1	1	0	2	1	1	1	1	1	1
OG0001227	1	2	2	3	2	1	3	2	2	4	1	2	1	4	2	3	2	3	3	3	2	1	3	2	1	1	3	3	3	4	2	2	2	3	2	2
OG0001229	2	5	3	3	3	1	2	3	3	9	2	2	3	9	2	3	3	4	3	2	3	2	3	3	2	2	3	3	3	13	2	2	3	3	2	3
OG0001230	2	2	3	4	2	1	1	2	2	2	2	2	2	1	2	1	1	3	2	1	2	2	2	2	3	5	1	2	1	2	2	2	2	1	2	2
OG0001231	2	2	3	3	2	2	1	2	2	2	3	2	1	3	2	2	2	2	2	2	2	3	2	3	3	5	2	3	4	1	2	2	2	2	2	2
OG0001232	2	2	3	3	2	2	2	2	2	3	2	2	2	3	3	3	2	2	2	3	2	3	2	3	2	2	3	3	4	3	2	2	2	3	2	2
OG0001233	2	3	4	4	3	2	2	3	3	3	3	1	3	2	1	4	4	6	4	3	3	4	4	4	3	2	4	3	4	3	2	2	3	3	2	3
OG0001234	3	5	5	10	3	1	8	4	4	6	1	2	4	5	2	2	1	1	2	0	2	2	1	7	1	0	2	7	2	10	2	2	4	4	2	4
OG0001235	1	1	2	2	2	2	2	2	2	1	1	2	1	1	2	1	1	1	1	1	2	1	1	3	2	2	1	1	2	1	2	2	2	1	2	2
OG0001236	2	2	2	3	2	2	3	2	2	3	2	3	2	3	2	2	2	4	2	2	2	2	2	1	2	1	2	3	4	5	2	2	2	2	2	2
OG0001237	3	0	5	6	2	1	5	2	3	0	2	2	0	0	1	2	1	6	2	4	2	5	3	1	2	1	2	4	3	0	2	2	2	1	2	2
OG0001238	3	1	1	1	2	1	4	2	2	1	4	3	1	1	1	2	2	1	2	1	2	1	1	1	2	1	2	1	2	1	2	2	2	4	2	2
OG0001239	2	2	2	3	2	3	2	2	2	3	2	3	2	3	2	2	2	2	2	2	2	2	2	2	2	2	2	3	2	3	2	2	2	2	2	2
OG0001240	2	1	0	0	1	4	1	1	1	1	1	3	1	1	3	2	2	3	2	3	1	0	2	3	1	1	2	0	2	1	2	2	1	2	2	1
OG0001241	2	2	2	3	2	1	2	2	2	2	1	1	3	2	0	4	3	4	3	4	2	2	3	4	2	2	4	2	5	2	1	1	2	4	1	2
OG0001243	3	2	1	1	2	2	0	2	1	2	1	3	2	2	3	2	2	2	2	2	2	1	2	1	1	1	2	2	2	2	2	2	2	4	2	2
OG0001244	3	2	2	1	2	2	1	2	2	2	2	2	2	1	2	2	2	2	2	2	2	2	2	3	2	2	2	2	2	3	2	2	2	2	2	2
OG0001245	3	2	2	2	2	1	2	2	2	2	3	2	2	2	2	2	2	2	2	2	2	2	2	2	3	3	2	2	2	2	2	2	2	2	2	2
OG0001246	3	3	1	1	2	2	3	2	2	5	1	1	2	7	1	1	1	1	1	1	1	1	1	4	1	1	1	3	2	5	2	2	2	1	2	2
OG0001247	4	0	0	0	1	2	0	0	0	0	0	3	0	0	2	0	0	1	1	0	1	0	1	0	0	0	0	0	0	0	2	2	0	0	2	0
OG0001248	2	3	6	10	3	3	4	3	3	4	2	6	1	4	2	4	4	1	3	6	3	5	3	1	2	2	4	1	7	4	3	3	3	4	3	3
OG0001249	1	1	2	3	1	2	1	1	1	1	1	2	1	3	2	1	1	1	1	2	1	2	1	2	1	1	1	1	1	1	1	1	1	1	1	1
OG0001250	3	1	1	1	2	3	1	1	1	1	3	2	1	1	4	3	3	3	3	4	2	1	3	1	2	2	3	1	4	1	2	2	1	3	2	1
OG0001251	3	2	2	4	2	2	1	2	2	3	2	3	2	3	5	3	2	0	2	3	2	1	2	1	2	1	3	3	3	4	2	2	2	5	2	2
OG0001252	2	3	2	3	2	2	1	2	2	3	2	2	3	4	2	2	2	1	2	2	2	2	2	3	2	0	2	2	2	3	2	2	2	2	2	2
OG0001253	3	2	3	4	2	4	3	2	2	2	2	2	1	2	2	3	3	2	2	2	2	3	2	2	2	2	3	2	3	2	2	2	2	2	2	2
OG0001254	7	3	2	2	2	3	0	2	2	4	2	5	3	4	2	1	1	2	1	1	1	1	1	0	1	0	1	4	1	5	3	4	2	1	3	2
OG0001258	0	0	17	26	2	0	2	1	4	0	0	35	0	0	0	1	0	0	1	1	1	14	1	13	0	0	1	0	2	0	2	3	2	0	1	4
OG0001259	2	3	3	3	3	4	3	3	3	2	3	2	4	1	2	3	3	3	3	2	3	2	3	2	3	4	3	2	3	2	3	3	3	3	3	3
OG0001260	2	2	2	2	2	2	2	2	2	2	2	2	2	1	4	2	2	4	2	2	2	3	2	2	2	2	2	2	3	2	2	2	2	1	2	2
OG0001261	2	1	2	1	2	5	2	2	2	1	1	3	1	0	2	2	2	3	2	2	2	2	2	1	2	2	2	2	3	1	2	2	2	2	2	2
OG0001262	2	2	2	2	2	2	2	2	2	2	2	2	2	1	2	2	2	3	2	3	2	2	2	3	2	1	2	1	2	2	2	2	2	2	2	2
OG0001263	13	1	1	2	1	2	1	1	1	1	1	2	2	0	2	1	1	1	1	1	1	1	1	2	1	1	1	1	1	1	2	3	1	1	2	1
OG0001264	4	2	2	2	2	16	1	2	2	2	2	2	1	2	1	1	1	6	2	1	2	1	2	2	2	2	1	2	1	2	3	3	2	1	3	2
OG0001265	3	1	1	2	1	3	1	1	1	1	1	3	1	2	3	1	1	1	1	1	1	1	1	1	1	3	1	2	3	1	2	2	1	1	2	1
OG0001266	2	4	2	1	2	2	1	2	2	4	2	5	4	5	2	2	2	2	2	2	2	3	2	2	2	0	2	3	2	4	2	2	2	1	2	2
OG0001267	1	5	3	3	3	1	5	3	3	5	4	1	6	6	1	5	5	9	5	8	3	4	7	1	3	3	5	3	7	5	1	1	3	4	1	3
OG0001268	2	1	1	1	1	1	1	1	1	2	1	1	1	2	1	1	1	3	1	1	1	2	1	1	1	0	1	2	1	3	1	1	1	2	1	1
OG0001269	3	2	2	2	2	2	2	2	2	2	2	2	2	2	2	2	2	2	2	2	2	2	2	3	2	2	2	2	1	2	2	2	2	2	2	2
OG0001270	2	2	2	2	2	2	2	2	2	2	3	2	2	3	2	2	2	1	2	2	2	3	2	2	3	3	2	2	2	2	2	2	2	2	2	2
OG0001271	3	2	3	2	2	4	2	2	2	3	2	3	2	4	3	2	2	1	2	3	2	4	2	2	2	2	2	2	2	3	3	3	2	1	3	2
OG0001272	1	1	3	8	1	2	1	1	1	1	1	1	1	3	1	1	1	2	1	1	1	1	1	1	1	1	1	1	1	1	1	1	1	3	1	1
OG0001273	3	1	2	1	2	3	2	2	2	1	3	2	1	1	2	2	2	1	2	2	2	2	2	1	2	2	2	1	2	1	2	2	2	2	2	2
OG0001274	0	1	16	34	1	0	10	1	8	1	5	1	0	1	1	0	0	0	0	0	1	7	0	27	1	0	0	0	0	1	1	1	1	0	1	6
OG0001275	5	2	2	2	3	2	3	3	3	2	4	2	2	2	2	3	3	3	3	5	3	2	3	2	3	3	3	2	3	3	3	3	3	6	3	3
OG0001276	1	2	2	2	2	1	3	2	2	2	3	1	2	4	1	1	1	3	2	2	2	2	2	1	3	3	1	2	1	2	1	1	2	0	1	2
OG0001277	2	2	4	6	2	1	1	2	2	2	1	1	1	2	1	2	2	2	2	3	2	3	2	2	2	3	2	1	2	2	2	2	2	2	2	2
OG0001278	2	2	2	2	2	2	3	2	2	2	2	2	4	2	2	2	2	2	2	2	2	2	2	2	2	0	2	2	2	2	2	2	2	2	2	2
OG0001279	2	2	1	1	2	2	1	2	2	2	2	2	2	2	2	2	2	2	2	3	2	1	2	1	2	1	2	1	2	2	2	2	2	4	2	2
OG0001281	14	0	0	0	1	12	0	0	0	0	4	0	0	0	0	1	1	0	1	1	1	0	1	0	1	1	1	0	1	0	3	3	0	1	3	0
OG0001282	0	11	0	0	2	0	0	2	1	10	13	0	24	13	1	0	0	0	0	0	2	0	0	32	6	5	0	0	0	5	1	0	2	0	1	2
OG0001284	2	3	3	3	2	5	3	2	2	3	0	2	3	2	1	2	2	0	2	2	2	4	2	6	0	0	2	2	3	4	2	2	2	2	2	2
OG0001285	2	3	3	4	2	2	1	2	2	3	2	2	3	4	2	2	2	3	2	2	2	2	2	2	2	1	2	2	2	2	2	2	2	2	2	2
OG0001286	1	2	2	1	2	2	3	2	2	3	3	1	2	3	1	3	3	3	3	3	2	3	3	2	2	2	3	1	2	3	2	2	2	4	2	2
OG0001287	2	2	2	2	2	2	2	2	2	2	2	2	4	2	3	2	2	2	2	2	2	2	2	2	2	2	2	3	2	2	2	2	2	2	2	2
OG0001288	2	2	1	1	2	1	1	2	2	2	3	1	1	2	4	5	5	4	5	8	2	1	5	2	2	1	6	1	5	2	2	2	2	12	2	2
OG0001289	2	2	2	3	2	3	2	2	2	3	2	2	2	3	2	2	2	3	2	3	2	2	2	1	2	2	2	2	3	3	2	2	2	2	2	2
OG0001290	2	2	3	5	2	2	3	2	2	2	2	2	2	2	2	2	2	3	2	2	2	2	2	2	2	2	2	3	2	2	2	2	2	3	2	2
OG0001291	3	2	2	2	2	2	2	2	2	2	1	2	2	3	2	1	1	1	1	1	1	2	1	2	1	1	1	3	1	1	2	2	2	2	2	2
OG0001292	2	3	2	2	2	2	2	2	2	3	2	3	4	2	2	2	2	2	2	2	2	2	2	2	2	1	2	2	2	4	2	2	2	2	2	2
OG0001293	1	2	2	1	2	2	2	2	2	2	1	2	2	2	2	3	3	2	2	2	2	3	2	1	2	2	3	2	3	0	2	2	2	2	2	2
OG0001294	2	1	0	0	1	3	0	1	0	0	2	2	1	0	1	1	1	1	1	1	1	0	1	0	1	1	1	0	2	0	1	1	1	1	1	0
OG0001295	0	0	1	1	1	0	31	0	2	0	2	3	0	0	0	4	0	6	4	5	1	0	5	0	1	0	5	0	5	0	1	1	1	11	0	1
OG0001296	2	2	3	3	3	2	3	3	3	2	2	2	2	2	3	3	2	2	3	3	3	3	3	4	2	2	3	3	4	3	3	3	3	4	3	3
OG0001297	1	1	1	1	1	2	1	1	1	1	1	2	1	1	2	3	4	3	2	2	1	1	2	2	1	1	2	1	3	1	1	1	1	1	1	1
OG0001298	1	2	1	1	1	2	1	1	1	2	0	2	3	2	3	0	0	1	1	0	1	1	1	1	0	0	0	2	0	3	1	1	1	0	1	1
OG0001301	2	3	2	1	3	1	3	3	3	3	2	2	4	3	2	3	2	1	3	5	3	2	3	5	2	2	3	4	5	2	2	2	3	4	2	3
OG0001302	1	1	1	1	1	1	1	1	1	1	1	1	1	2	1	1	1	1	1	1	1	1	1	2	1	1	1	2	1	1	1	1	1	3	1	1
OG0001303	2	3	3	1	2	3	3	2	2	3	2	2	3	3	2	2	2	3	2	3	2	6	2	1	2	0	2	2	2	4	2	2	2	2	2	2
OG0001304	3	2	4	6	2	2	2	2	2	2	3	2	2	1	3	2	2	2	2	2	2	3	2	2	2	2	2	2	2	3	2	2	2	2	2	2
OG0001305	2	3	3	3	3	2	2	3	3	3	1	4	3	4	6	4	2	4	4	5	3	2	4	0	1	1	4	2	4	2	3	3	3	8	3	3
OG0001306	2	1	1	1	2	3	1	2	2	1	12	2	1	0	1	1	1	1	2	4	2	1	2	1	3	1	2	2	1	1	2	2	2	2	2	2
OG0001307	3	2	2	2	2	2	3	2	2	2	5	2	4	2	3	2	2	2	2	4	2	2	2	3	3	2	2	1	1	2	2	2	2	4	2	2
OG0001308	1	1	1	2	1	1	0	1	1	1	1	1	1	2	1	1	1	5	1	1	1	1	1	1	1	1	1	3	1	1	1	1	1	1	1	1
OG0001309	1	1	2	1	2	1	1	2	2	1	3	2	1	1	2	4	4	4	3	4	2	2	3	1	2	2	4	1	4	2	2	2	2	4	2	2
OG0001310	1	4	3	2	4	1	3	4	4	5	5	1	4	7	1	4	4	5	4	4	4	3	4	4	5	5	4	5	4	4	1	1	4	4	1	4
OG0001312	2	2	2	2	2	2	2	2	2	2	2	2	2	1	2	2	2	3	2	2	2	2	2	3	2	0	2	2	2	4	2	2	2	2	2	2
OG0001313	3	1	1	0	2	2	0	2	1	1	1	2	1	2	3	2	2	2	2	1	2	1	2	5	2	2	2	2	2	1	2	2	2	1	2	2
OG0001314	1	1	1	2	1	5	1	1	1	1	1	3	1	3	3	1	1	1	1	1	1	1	1	0	1	0	1	1	1	1	2	2	1	1	3	1
OG0001315	3	3	2	2	2	1	2	2	2	3	2	2	3	4	1	2	2	3	2	3	2	2	2	2	2	3	2	4	2	3	2	2	2	2	2	2
OG0001316	1	2	2	2	2	2	1	2	2	2	2	4	1	3	2	2	2	2	2	1	2	2	2	1	2	2	2	1	2	1	2	2	2	2	2	2
OG0001317	2	2	2	3	2	2	2	2	2	3	2	2	2	4	3	3	2	3	2	2	2	2	2	2	2	1	3	2	4	3	2	2	2	3	2	2
OG0001318	3	3	2	2	3	2	2	3	3	3	2	3	2	3	2	3	2	5	3	3	3	2	3	2	3	3	3	5	4	4	3	3	3	2	3	3
OG0001319	2	2	1	1	2	2	1	2	2	2	3	1	1	4	3	2	2	5	2	3	2	1	3	1	3	3	2	3	4	2	2	2	2	2	2	2
OG0001320	1	8	9	11	4	7	16	5	7	9	2	1	9	8	1	2	3	4	2	1	3	8	2	6	2	0	2	6	2	10	3	2	5	1	3	5
OG0001321	5	2	2	2	2	1	2	2	2	2	3	1	1	3	5	1	1	2	2	1	2	2	2	4	2	1	1	5	1	2	2	2	2	0	2	2
OG0001322	1	2	2	2	2	2	2	2	2	2	2	2	2	0	2	2	2	2	2	2	2	3	2	2	2	1	2	2	2	2	2	2	2	3	2	2
OG0001323	5	1	1	1	1	3	1	1	1	1	1	2	1	1	4	2	2	2	2	2	1	1	2	1	1	0	2	1	3	1	3	3	1	1	3	1
OG0001324	4	2	2	2	2	2	2	2	2	1	3	5	2	0	2	2	1	2	2	2	2	2	2	2	2	0	2	2	2	1	2	3	2	2	2	2
OG0001325	8	0	2	4	2	5	4	1	2	0	0	5	0	0	11	2	3	2	2	2	2	1	2	3	0	0	2	0	0	0	5	5	2	3	6	2
OG0001326	3	4	3	3	3	0	3	3	3	5	5	4	4	5	9	3	3	4	3	5	3	4	4	0	4	3	3	4	2	7	3	3	3	3	3	3
OG0001327	4	1	1	1	1	4	1	1	1	1	1	2	1	1	2	2	2	2	1	1	1	1	1	1	1	1	2	1	1	1	2	2	1	2	2	1
OG0001328	1	1	1	1	1	1	1	1	1	1	1	1	1	1	1	1	1	2	1	1	1	1	1	1	1	1	1	2	2	2	1	1	1	1	1	1
OG0001329	2	2	2	3	2	1	2	2	2	2	2	2	2	1	2	2	2	1	2	2	2	2	2	3	2	3	2	2	2	2	2	2	2	6	2	2
OG0001330	1	2	2	1	2	1	2	2	2	1	24	0	3	1	1	9	11	5	4	3	3	2	4	4	5	0	8	2	10	1	1	1	2	7	1	2
OG0001333	2	2	1	1	2	2	1	2	2	2	1	1	1	3	3	1	1	3	2	2	2	1	2	1	2	2	1	3	1	1	2	2	2	1	2	2
OG0001334	2	2	2	3	2	2	2	2	2	3	1	2	2	3	2	2	2	2	2	3	2	2	2	1	1	1	2	2	2	3	2	2	2	3	2	2
OG0001335	2	3	2	3	2	1	2	2	2	4	3	3	2	4	4	2	2	2	2	3	2	2	2	2	2	2	2	3	2	4	2	2	2	5	2	2
OG0001336	2	1	1	1	1	3	1	1	1	1	0	4	1	1	1	1	1	1	1	1	1	1	1	1	0	0	1	1	1	3	2	2	1	2	2	1
OG0001337	2	1	1	1	1	3	1	1	1	1	1	2	1	1	6	2	2	1	1	1	1	1	1	1	1	1	2	2	2	1	2	2	1	2	3	1
OG0001338	3	2	2	2	2	2	2	2	2	2	1	1	2	3	2	3	3	4	3	3	2	2	3	2	2	2	3	3	4	2	2	2	2	4	2	2
OG0001339	4	2	2	2	2	2	1	2	2	2	1	2	1	2	2	2	2	1	2	1	2	1	1	10	1	1	2	2	2	2	2	2	2	2	2	2
OG0001340	1	2	1	1	1	2	1	1	1	2	1	1	2	2	3	1	1	1	1	1	1	2	1	1	1	3	1	1	1	2	1	1	1	3	1	1
OG0001341	4	2	2	2	2	2	2	2	2	2	1	2	2	2	2	2	2	1	2	4	2	3	2	2	1	1	2	2	2	2	2	2	2	4	2	2
OG0001342	1	3	1	1	2	4	3	2	2	4	1	4	2	4	2	2	1	0	2	2	2	1	2	1	2	2	2	1	2	4	2	2	2	4	2	2
OG0001343	2	4	1	1	2	1	1	2	2	4	2	1	5	5	3	2	1	8	2	1	2	1	2	1	2	3	2	4	2	4	2	2	2	1	2	2
OG0001344	2	2	2	2	2	2	2	2	2	2	2	2	2	2	2	2	2	2	2	2	2	3	2	1	2	1	2	2	4	2	2	2	2	2	2	2
OG0001345	3	3	3	3	3	2	3	3	3	3	2	3	4	4	2	4	5	3	3	3	3	3	3	2	2	0	4	4	4	3	3	3	3	3	3	3
OG0001346	2	2	2	3	2	1	1	2	2	2	2	1	2	3	5	1	1	2	2	1	2	1	2	3	2	1	2	2	1	2	2	2	2	3	2	2
OG0001347	4	4	3	3	3	2	4	3	3	4	2	2	4	4	7	4	3	3	3	4	3	4	3	3	2	0	4	2	4	5	3	3	3	5	3	3
OG0001348	2	2	2	3	2	1	2	2	2	2	2	2	3	2	2	2	2	2	2	2	2	2	2	2	2	2	2	2	2	1	2	2	2	2	2	2
OG0001349	3	2	2	2	2	2	2	2	2	2	2	1	2	2	2	2	2	3	2	3	2	1	2	1	2	1	2	2	3	2	2	2	2	2	2	2
OG0001350	1	1	1	1	1	1	3	1	1	2	1	1	1	2	2	1	1	1	1	1	1	1	1	2	1	2	1	2	1	3	1	1	1	1	1	1
OG0001351	2	1	1	1	2	2	1	2	2	1	2	1	1	1	2	2	2	2	2	3	2	1	2	1	2	2	2	2	2	1	2	2	2	3	2	2
OG0001354	3	2	2	2	2	2	2	2	2	2	2	2	2	2	2	2	2	2	2	2	2	2	2	1	2	3	2	2	2	2	2	2	2	3	2	2
OG0001355	2	2	2	2	2	1	2	2	2	2	3	2	2	3	3	2	2	3	2	2	2	2	2	2	2	2	2	2	2	2	2	2	2	1	2	2
OG0001356	2	2	2	1	2	4	2	2	2	2	2	2	2	2	2	2	2	3	2	2	2	2	2	2	2	1	2	2	3	1	2	2	2	2	2	2
OG0001357	2	2	2	2	2	2	1	2	2	2	2	2	2	1	2	2	2	2	2	2	2	2	2	3	2	3	2	3	2	2	2	2	2	3	2	2
OG0001358	4	2	2	3	2	2	2	2	2	2	2	2	2	1	2	3	2	2	2	2	2	2	2	3	2	1	3	2	3	2	2	2	2	3	2	2
OG0001359	1	2	2	1	2	1	2	2	2	2	5	1	2	2	1	2	1	1	2	2	2	2	2	2	6	14	2	1	2	1	1	1	2	3	1	2
OG0001360	2	2	2	2	2	2	2	2	2	2	2	2	2	3	2	2	2	2	2	3	2	2	2	2	2	2	2	2	2	2	2	2	2	1	2	2
OG0001361	2	2	2	1	2	2	2	2	2	2	2	2	2	2	2	2	3	4	2	3	2	2	3	2	2	1	2	2	2	1	2	2	2	2	2	2
OG0001362	4	3	2	3	2	1	2	2	2	3	2	2	3	6	1	1	1	1	1	1	2	2	1	4	2	2	1	2	1	2	2	2	2	1	2	2
OG0001363	2	1	2	1	2	1	2	2	2	1	3	1	1	1	1	1	1	2	2	1	2	2	2	2	2	2	2	2	1	1	2	2	2	3	2	2
OG0001364	2	2	2	2	2	2	0	2	2	2	2	2	2	2	3	2	2	2	2	2	2	3	2	2	2	2	2	2	2	2	2	2	2	3	2	2
OG0001365	1	2	3	3	2	2	3	2	2	3	2	1	2	5	3	3	2	2	2	2	2	3	2	3	2	4	3	2	3	3	2	2	2	3	2	2
OG0001366	2	3	1	1	2	2	1	2	2	3	2	2	4	3	3	2	2	2	2	1	2	1	2	1	2	2	2	2	2	2	2	2	2	2	2	2
OG0001367	2	2	2	2	2	2	2	2	2	2	4	2	2	2	2	2	2	2	2	1	2	3	2	2	2	2	2	1	2	3	2	2	2	1	2	2
OG0001368	2	2	2	2	2	1	2	2	2	2	2	2	2	2	2	2	1	3	2	3	2	3	2	1	2	4	2	1	2	3	2	2	2	2	2	2
OG0001369	0	5	0	0	1	0	0	1	0	9	49	1	4	9	0	1	0	0	2	4	2	0	2	0	13	8	1	0	1	11	1	1	1	0	0	0
OG0001370	3	2	3	4	2	2	6	2	2	1	2	1	2	1	3	2	2	2	2	3	2	2	2	1	2	4	2	1	5	1	2	2	2	2	2	2
OG0001371	4	1	0	0	1	5	2	1	1	1	0	3	0	4	1	1	1	6	1	1	1	0	1	1	0	0	1	1	2	1	2	2	1	1	2	1
OG0001372	0	1	1	1	1	1	1	1	1	1	1	2	1	1	1	1	1	1	1	1	1	1	1	1	1	2	1	1	1	2	1	1	1	1	1	1
OG0001373	1	2	1	1	1	1	2	1	1	2	1	1	4	2	1	2	0	2	2	3	1	1	2	1	1	1	2	1	2	2	1	1	1	3	1	1
OG0001375	0	1	1	1	3	0	10	3	3	1	10	0	1	1	11	8	11	4	6	13	4	1	6	1	5	4	6	8	9	0	2	1	3	2	2	3
OG0001377	0	3	0	0	1	0	0	1	0	14	1	0	0	15	1	1	0	0	1	6	1	0	1	0	1	0	1	0	3	14	1	0	1	0	1	0
OG0001381	0	4	5	6	3	0	4	3	3	4	0	7	6	2	1	7	11	4	4	3	3	4	4	2	0	0	6	1	7	6	2	2	3	5	1	3
OG0001382	1	2	1	1	2	3	1	2	2	1	1	1	3	0	2	3	3	4	3	3	2	1	3	1	1	1	3	2	4	1	2	2	2	4	2	2
OG0001383	4	2	2	1	2	3	2	2	2	2	1	1	4	2	2	3	3	1	2	2	2	3	2	1	2	3	2	1	4	2	2	2	2	1	2	2
OG0001384	2	1	2	3	2	2	3	2	2	1	2	2	1	1	2	2	2	2	2	2	2	2	2	2	2	2	2	2	2	1	2	2	2	2	2	2
OG0001385	6	2	2	3	2	4	3	2	2	2	2	6	2	2	8	2	1	2	2	2	2	2	2	0	2	3	2	1	2	2	4	4	2	2	4	2
OG0001386	2	2	2	2	2	2	2	2	2	2	2	2	2	1	2	2	2	2	2	4	2	2	2	3	2	3	2	1	2	2	2	2	2	2	2	2
OG0001387	1	1	1	1	1	1	2	1	1	1	2	1	1	1	2	1	1	1	1	4	1	1	1	5	1	1	1	1	1	1	1	1	1	3	1	1
OG0001388	6	1	5	6	3	4	3	3	3	1	2	3	1	0	5	2	2	2	2	2	3	4	2	3	2	1	2	3	3	1	4	4	3	2	4	3
OG0001389	3	2	3	4	2	1	2	2	2	2	4	1	2	2	1	3	3	3	3	6	2	3	3	3	2	2	3	1	3	3	2	2	2	3	2	2
OG0001390	2	2	2	3	2	2	1	2	2	3	2	2	2	2	3	3	3	3	3	3	2	2	3	1	2	2	3	1	2	5	2	2	2	3	2	2
OG0001391	1	2	2	2	2	1	3	2	2	1	3	1	2	1	1	2	2	2	2	2	2	2	2	4	2	2	2	2	3	1	1	1	2	1	1	2
OG0001392	3	3	3	3	3	2	3	3	3	4	2	2	2	5	2	2	1	3	2	2	3	3	2	4	3	4	2	2	2	4	3	3	3	2	3	3
OG0001393	0	2	6	6	2	0	4	2	3	2	4	1	2	2	1	3	3	1	2	4	2	6	2	15	2	0	2	1	10	2	1	1	2	1	1	3
OG0001395	2	2	2	2	2	1	2	2	2	2	4	2	1	2	3	3	3	3	3	4	2	2	3	3	2	1	3	3	4	2	2	2	2	3	2	2
OG0001396	0	1	1	2	1	1	1	1	1	2	1	1	1	2	1	1	1	2	1	1	1	1	1	3	1	1	1	1	1	2	1	1	1	4	1	1
OG0001398	4	1	0	0	1	5	0	1	0	1	0	2	0	1	1	1	2	1	1	1	1	0	1	0	0	0	1	0	1	0	2	2	1	1	2	0
OG0001399	1	2	1	0	2	4	2	2	2	3	2	2	2	3	2	2	2	2	2	2	2	1	2	9	2	0	2	2	2	3	2	2	2	2	2	2
OG0001400	2	2	2	1	2	2	1	2	2	2	2	2	2	3	2	2	2	3	2	2	2	2	2	2	2	2	2	2	2	2	2	2	2	2	2	2
OG0001401	2	2	2	2	2	2	3	2	2	3	2	2	2	2	2	2	2	2	2	2	2	2	2	2	2	1	2	3	1	5	2	2	2	2	2	2
OG0001402	2	2	1	1	2	1	1	2	2	2	2	2	1	1	3	2	2	3	2	3	2	1	2	2	2	2	2	2	3	3	2	2	2	2	2	2
OG0001403	1	1	1	0	1	2	1	1	1	1	1	2	1	1	1	1	1	1	1	1	1	2	1	1	1	1	1	0	1	1	1	1	1	1	1	1
OG0001404	1	1	2	3	1	4	1	1	1	1	1	1	1	3	1	1	1	1	1	1	1	1	1	3	2	5	1	1	1	1	1	1	1	3	1	1
OG0001405	2	1	3	4	2	2	2	2	2	1	1	2	1	1	2	1	1	2	2	3	2	2	2	1	2	4	2	2	1	1	2	2	2	2	2	2
OG0001406	4	4	3	4	3	2	1	3	3	4	2	2	4	9	5	1	1	5	3	1	3	2	3	4	2	1	3	3	1	2	3	3	3	5	3	3
OG0001407	4	0	0	0	1	1	0	0	0	0	0	4	0	0	2	0	0	0	0	0	1	0	0	0	1	1	0	0	0	0	2	2	0	0	2	0
OG0001408	3	3	0	0	2	2	0	2	0	4	5	2	3	5	1	5	6	1	2	2	2	0	2	0	2	1	5	4	6	4	2	2	2	5	2	1
OG0001409	2	1	1	1	1	1	1	1	1	1	2	1	1	1	2	1	1	2	1	3	1	2	2	0	1	1	1	1	1	2	1	1	1	2	1	1
OG0001410	2	3	2	2	3	2	2	3	3	3	3	3	3	4	3	4	4	5	4	5	3	2	4	3	3	4	4	2	5	2	3	3	3	2	3	3
OG0001411	1	2	2	2	2	3	4	2	2	2	1	1	1	3	1	1	1	2	2	1	2	2	2	2	1	1	2	2	1	2	2	2	2	2	2	2
OG0001412	1	2	1	1	2	2	3	2	2	3	4	1	2	5	1	5	4	6	5	5	3	1	5	2	3	3	6	2	5	3	2	2	2	11	2	2
OG0001413	2	2	2	2	2	2	2	2	2	2	2	2	2	2	2	2	2	3	2	2	2	2	2	2	2	1	2	2	2	2	2	2	2	4	2	2
OG0001414	1	2	1	1	1	1	1	2	1	2	1	2	1	5	1	1	1	1	1	1	1	1	1	1	1	1	1	23	2	1	1	1	1	1	1	1
OG0001415	0	3	3	5	3	1	4	3	3	2	2	0	4	2	0	4	3	8	6	8	4	0	7	10	5	12	7	0	2	2	1	0	3	25	1	3
OG0001419	2	2	2	2	2	2	2	2	2	2	2	2	2	2	2	2	2	1	2	2	2	2	2	4	2	3	2	1	2	2	2	2	2	2	2	2
OG0001420	1	2	2	2	2	3	1	2	2	2	1	2	1	4	4	2	1	3	2	1	2	2	2	2	2	2	2	1	2	1	2	2	2	1	2	2
OG0001421	2	2	3	3	2	2	2	2	2	2	2	2	3	2	3	2	2	2	2	2	2	3	2	1	2	1	2	2	1	2	2	2	2	3	2	2
OG0001422	9	0	0	0	1	1	0	1	0	0	2	4	0	0	8	1	1	0	1	1	1	0	1	0	1	1	1	1	2	0	3	4	1	1	3	0
OG0001423	8	1	0	0	1	2	0	1	0	1	0	7	1	1	3	0	0	0	0	0	0	0	0	0	0	0	0	2	0	1	3	4	1	0	3	0
OG0001424	2	2	2	2	2	2	1	2	2	2	2	2	2	2	3	2	2	3	2	3	2	2	2	3	2	2	2	2	2	3	2	2	2	2	2	2
OG0001425	2	3	2	2	2	2	2	2	2	2	2	3	5	0	3	2	2	3	2	2	2	2	2	3	2	0	2	2	3	3	2	2	2	2	2	2
OG0001426	1	3	5	5	3	1	3	3	3	3	4	3	3	3	1	4	4	4	4	4	3	5	4	1	4	6	4	2	6	3	2	2	3	3	2	3
OG0001427	3	2	2	1	2	1	1	2	2	2	2	2	2	2	2	2	2	3	2	2	2	2	2	2	2	2	2	2	2	3	2	2	2	2	2	2
OG0001428	2	1	1	1	1	1	1	1	1	1	1	1	1	3	1	2	2	2	2	2	1	1	2	2	1	3	2	1	2	1	1	1	1	3	1	1
OG0001429	1	2	1	1	2	2	1	2	2	2	1	2	1	4	3	1	1	1	2	3	2	1	2	1	2	3	1	2	1	1	2	2	2	1	2	2
OG0001430	2	2	1	1	2	6	2	2	2	5	1	1	1	8	2	1	1	2	2	1	2	1	2	1	2	2	1	2	1	5	2	2	2	1	2	2
OG0001431	1	2	2	3	1	1	1	1	1	3	1	1	2	10	1	1	1	1	1	2	1	1	1	2	1	1	1	1	1	2	1	1	1	2	1	1
OG0001432	1	1	1	2	1	1	1	1	1	2	1	1	1	8	2	1	1	0	1	1	1	1	1	2	1	1	1	4	1	1	1	1	1	1	1	1
OG0001435	0	0	1	2	1	13	0	0	1	0	0	0	0	0	5	0	0	0	0	0	1	1	0	0	1	1	0	0	0	0	1	0	1	0	4	1
OG0001437	2	2	2	1	2	2	1	2	2	2	1	2	2	2	1	4	3	5	4	5	2	2	4	1	1	1	4	1	5	2	2	2	2	4	2	2
OG0001439	3	2	1	1	2	2	1	2	2	2	3	2	2	4	2	2	2	3	2	3	2	1	2	3	2	2	2	2	1	2	2	2	2	2	2	2
OG0001440	2	2	2	3	2	2	1	2	2	2	3	2	2	1	2	2	2	2	2	2	2	1	2	2	2	2	2	2	2	2	2	2	2	1	2	2
OG0001441	2	2	2	2	2	2	2	2	2	2	2	2	2	1	2	2	2	1	2	2	2	2	2	2	2	2	2	0	2	3	2	2	2	2	2	2
OG0001442	5	2	2	2	2	2	2	2	2	2	2	3	2	2	1	3	2	2	2	2	2	2	2	3	2	2	3	2	4	2	2	2	2	3	2	2
OG0001443	4	2	2	2	2	1	3	2	2	2	1	3	2	3	2	3	2	3	2	2	2	1	2	2	2	2	3	4	4	2	2	2	2	4	2	2
OG0001444	4	2	1	0	2	4	2	2	2	2	3	4	1	1	2	3	3	2	2	3	2	1	2	0	2	2	3	3	3	3	3	3	2	5	3	2
OG0001445	1	1	1	2	1	2	1	1	1	2	1	1	1	3	1	1	1	4	1	1	1	1	1	1	1	2	1	2	1	2	1	1	1	1	1	1
OG0001446	2	1	1	1	2	2	1	2	2	1	3	4	1	2	2	2	2	3	2	3	2	1	2	1	2	2	2	2	2	1	2	2	2	3	2	2
OG0001447	0	1	0	0	1	1	5	2	1	1	0	1	1	0	1	0	0	0	0	0	0	0	0	0	0	0	0	39	0	1	1	1	1	0	1	1
OG0001448	1	2	1	1	2	2	3	2	2	2	1	3	1	3	1	2	1	2	2	1	2	1	2	3	1	1	2	2	2	2	2	2	2	2	2	2
OG0001449	2	3	2	2	2	2	2	2	2	3	2	3	3	3	2	2	2	3	2	2	2	2	2	1	2	1	2	2	3	2	2	2	2	2	2	2
OG0001450	2	1	2	2	2	2	2	2	2	1	2	1	1	1	2	2	2	2	2	1	2	2	2	1	2	3	2	1	1	2	2	2	2	2	2	2
OG0001451	2	1	2	3	2	2	2	2	2	1	1	2	1	2	3	2	1	4	2	1	2	2	2	2	2	2	2	1	2	1	2	2	2	2	2	2
OG0001452	1	1	1	2	1	2	1	1	1	1	1	1	1	1	3	3	3	1	1	1	1	1	1	1	1	1	2	1	3	1	1	1	1	1	1	1
OG0001453	4	3	1	1	2	5	1	2	2	3	1	2	3	4	2	3	3	3	2	2	2	1	2	1	2	2	3	2	3	3	2	2	2	4	2	2
OG0001454	0	3	20	24	2	0	6	2	5	8	5	1	0	20	0	3	0	1	2	5	2	19	2	0	2	0	3	0	5	6	1	1	2	4	0	2
OG0001455	2	3	2	2	2	2	2	2	2	3	2	2	3	3	3	2	2	2	2	2	2	2	2	1	2	2	2	3	1	4	2	2	2	3	2	2
OG0001456	2	2	2	2	2	2	2	2	2	2	2	2	2	1	2	2	2	2	2	2	2	2	2	2	2	2	2	2	3	3	2	2	2	2	2	2
OG0001457	1	2	3	3	2	13	4	2	2	2	0	1	2	1	4	7	8	2	3	6	2	4	3	0	0	0	5	2	9	2	2	2	2	3	4	2
OG0001458	1	1	5	7	2	1	3	2	2	1	1	1	1	1	1	2	2	2	2	1	2	5	2	2	1	1	2	1	3	1	1	1	2	2	1	2
OG0001459	2	1	1	2	1	2	1	1	1	1	1	1	1	1	2	1	1	2	1	1	1	1	1	1	1	2	1	2	2	3	1	1	1	1	1	1
OG0001460	0	0	6	11	1	1	1	0	1	0	0	0	0	0	9	0	0	0	1	1	1	4	1	2	0	0	0	0	0	0	1	0	1	0	1	1
OG0001461	2	2	2	3	2	2	2	2	2	2	2	2	2	4	2	2	2	2	2	2	2	2	2	2	2	1	2	2	2	1	2	2	2	1	2	2
OG0001462	2	1	2	1	2	1	1	2	2	1	2	2	1	1	11	2	2	2	2	2	2	2	2	4	2	2	2	1	4	1	2	2	2	1	2	2
OG0001463	2	2	1	1	2	2	1	2	2	2	2	2	4	2	2	2	2	5	2	3	2	1	3	2	2	3	2	3	2	2	2	2	2	2	2	2
OG0001464	3	2	3	4	2	3	1	2	2	2	3	2	2	2	2	2	2	2	2	2	2	2	2	3	2	0	2	2	3	3	2	2	2	2	2	2
OG0001465	0	1	2	2	2	1	1	2	2	1	12	3	1	2	1	8	7	3	6	9	4	2	6	4	5	2	8	1	9	0	1	1	2	14	1	2
OG0001466	1	2	3	3	2	2	2	2	2	2	2	2	2	2	2	3	3	3	3	3	2	3	3	1	2	3	3	2	3	2	2	2	2	2	2	2
OG0001467	2	1	0	0	1	1	0	1	0	1	0	2	0	1	3	7	10	4	3	2	1	0	3	0	0	0	5	0	7	0	1	1	1	4	1	0
OG0001468	2	1	1	1	1	2	1	1	1	1	1	3	1	1	4	1	1	1	1	3	1	1	1	1	1	1	1	1	2	1	2	2	1	1	2	1
OG0001469	2	2	1	1	2	2	2	2	2	3	2	3	2	5	2	2	2	3	2	2	2	1	2	1	2	1	2	1	2	2	2	2	2	3	2	2
OG0001470	2	1	1	1	2	2	2	2	2	1	1	1	1	1	3	3	2	1	2	3	2	1	2	1	2	3	3	1	4	1	2	2	2	3	2	2
OG0001471	2	2	1	1	2	1	2	2	2	2	1	6	2	3	1	2	2	2	2	3	2	1	2	1	1	1	2	2	2	1	2	2	2	4	2	2
OG0001472	7	3	2	3	2	1	1	2	2	3	1	3	3	6	1	1	1	1	1	1	2	1	1	2	2	3	1	1	1	2	2	3	2	1	2	2
OG0001473	3	2	2	3	2	3	2	2	2	2	2	2	2	2	2	2	2	2	2	2	2	2	2	3	2	2	2	2	2	2	2	2	2	3	2	2
OG0001474	2	2	2	2	2	2	1	2	2	1	2	2	2	1	3	2	2	2	2	2	2	2	2	2	2	2	2	1	2	1	2	2	2	1	2	2
OG0001475	1	2	2	3	2	2	2	2	2	3	2	1	2	5	1	2	2	4	2	2	2	2	2	5	2	2	2	3	5	2	2	2	2	2	2	2
OG0001476	1	1	1	1	1	1	1	1	1	1	1	1	1	1	1	2	2	1	1	2	1	1	1	1	1	1	2	2	1	1	1	1	1	3	1	1
OG0001479	1	1	1	1	1	3	1	1	1	1	1	2	1	1	2	1	1	4	1	1	1	1	1	2	1	1	1	1	1	1	1	1	1	1	1	1
OG0001480	1	2	3	2	2	4	1	2	2	2	1	1	1	2	1	1	1	4	2	3	2	4	3	2	1	1	2	5	1	2	2	2	2	2	2	2
OG0001481	1	2	2	2	2	2	2	2	2	2	3	2	2	2	2	2	2	4	2	2	2	2	2	1	2	2	2	2	3	3	2	2	2	2	2	2
OG0001482	2	1	1	0	2	7	1	1	1	1	2	2	1	1	4	3	2	2	2	2	2	2	2	1	2	1	3	1	3	1	2	2	1	3	3	1
OG0001483	2	2	2	2	2	4	2	2	2	4	1	1	1	4	1	2	2	3	2	1	2	1	2	2	1	1	2	4	2	4	2	2	2	5	2	2
OG0001484	2	2	3	3	2	2	3	2	2	2	2	2	2	0	3	2	2	3	2	2	2	3	2	3	2	1	2	3	2	3	2	2	2	2	2	2
OG0001485	1	1	1	1	1	1	1	1	1	1	2	2	1	1	2	2	1	3	2	2	1	1	2	1	1	1	2	2	2	1	1	1	1	2	1	1
OG0001486	2	2	2	2	2	2	2	2	2	2	2	2	3	1	2	2	2	3	2	2	2	2	2	2	2	2	2	2	2	2	2	2	2	2	2	2
OG0001487	1	3	2	3	2	2	1	2	2	3	1	3	4	3	2	1	1	3	2	2	2	1	2	3	2	3	2	2	1	3	2	2	2	2	2	2
OG0001488	3	2	2	3	2	2	2	2	2	2	2	2	2	2	4	2	2	2	2	2	2	1	2	1	2	3	2	1	2	2	2	2	2	1	2	2
OG0001489	4	3	4	4	3	2	4	3	3	3	0	3	3	3	2	2	2	2	2	2	2	4	2	2	0	0	2	2	3	3	3	3	3	2	3	3
OG0001490	1	1	1	2	1	2	1	1	1	1	2	2	1	1	1	1	1	2	1	1	1	1	1	2	1	1	1	1	1	1	1	1	1	1	1	1
OG0001491	3	4	1	1	2	4	3	2	2	6	1	3	4	8	5	2	2	5	2	2	2	1	2	0	1	0	2	2	2	5	3	3	2	4	3	2
OG0001492	5	1	1	1	2	3	2	2	2	1	1	2	1	2	2	3	3	1	2	2	2	1	2	1	2	2	3	1	5	1	2	2	2	3	2	2
OG0001493	2	2	3	4	2	2	1	2	2	2	2	2	1	2	2	2	2	2	2	2	2	2	2	2	2	1	2	2	2	3	2	2	2	2	2	2
OG0001494	2	2	3	3	2	1	3	2	2	2	2	2	1	2	1	2	2	2	2	2	2	3	2	1	2	2	2	2	2	2	2	2	2	5	2	2
OG0001495	2	1	1	1	2	2	1	2	2	1	2	2	1	2	2	2	2	2	2	2	2	1	2	1	2	2	2	3	2	1	2	2	2	2	2	2
OG0001496	2	2	1	1	2	2	3	2	2	3	1	5	1	3	1	1	1	5	2	2	2	1	2	2	2	4	2	2	1	3	2	2	2	5	2	2
OG0001497	2	2	2	2	2	2	2	2	2	2	1	1	1	2	1	2	2	2	2	2	2	1	2	2	2	2	2	2	2	2	2	2	2	1	2	2
OG0001498	1	2	2	2	2	1	3	2	2	2	1	1	2	2	2	2	2	3	2	2	2	2	2	6	1	1	2	3	3	3	2	2	2	2	2	2
OG0001500	4	0	0	0	1	21	0	0	0	0	1	5	0	0	2	0	0	0	0	0	1	0	0	0	1	0	0	0	0	0	4	4	0	0	5	0
OG0001501	1	2	2	2	2	2	1	2	2	2	2	2	3	2	2	2	2	2	2	2	2	2	2	2	2	3	2	2	2	2	2	2	2	2	2	2
OG0001502	0	0	0	0	1	0	0	0	0	0	1	1	0	0	0	0	0	0	0	0	1	0	0	0	1	1	0	0	0	0	1	1	0	0	0	0
OG0001503	1	1	1	1	1	2	1	1	1	1	1	1	1	2	1	1	1	1	1	1	1	1	1	1	1	1	1	3	1	1	1	1	1	1	1	1
OG0001504	1	1	1	2	1	1	1	1	1	1	1	1	1	1	1	2	2	1	1	2	1	1	1	2	1	1	2	2	2	1	1	1	1	2	1	1
OG0001505	2	2	2	3	2	2	2	2	2	2	2	2	2	1	2	2	2	2	2	2	2	2	2	3	2	2	2	2	3	2	2	2	2	2	2	2
OG0001506	2	2	2	3	2	2	4	2	2	2	3	2	2	2	2	2	2	3	2	2	2	2	2	3	2	2	2	3	1	3	2	2	2	4	2	2
OG0001507	7	1	1	0	1	11	1	1	1	1	1	6	1	0	3	1	1	1	1	1	1	2	1	0	1	1	1	4	1	1	4	5	1	2	4	1
OG0001508	1	2	4	5	2	3	1	2	2	3	1	3	2	2	1	3	2	1	2	3	2	3	2	3	2	3	3	3	4	5	2	2	2	4	2	2
OG0001509	2	3	3	3	3	2	4	3	3	3	2	2	4	2	10	3	3	2	3	2	3	4	3	2	2	2	3	2	3	4	3	3	3	3	3	3
OG0001510	1	4	4	4	2	0	3	3	3	5	1	1	4	5	1	2	1	3	2	1	2	4	2	4	2	2	2	4	2	5	1	1	3	2	1	3
OG0001511	1	1	1	1	1	3	1	1	1	2	1	1	1	2	6	1	1	2	1	1	1	1	1	2	1	2	1	2	1	2	1	1	1	0	2	1
OG0001512	3	2	1	1	2	4	1	2	2	3	1	1	1	6	1	2	1	2	2	1	2	1	2	3	1	1	2	4	2	2	2	2	2	4	2	2
OG0001513	0	0	0	0	1	0	0	0	0	0	1	0	0	0	1	0	0	0	0	0	1	0	0	0	1	0	0	0	0	0	1	0	0	0	1	0
OG0001517	2	2	2	3	2	2	2	2	2	3	2	3	2	2	2	2	2	2	2	2	2	2	2	2	2	2	2	2	2	6	2	2	2	2	2	2
OG0001518	2	2	2	2	2	2	2	2	2	2	2	2	2	0	2	2	2	3	2	2	2	2	2	2	2	2	2	2	2	2	2	2	2	2	2	2
OG0001519	0	2	0	0	2	10	1	2	1	7	3	10	0	7	0	4	1	1	3	6	2	0	3	0	2	0	4	0	7	11	2	2	2	7	2	1
OG0001520	2	1	0	0	1	5	0	1	0	1	1	6	1	0	5	4	0	1	1	0	1	0	1	0	1	0	4	0	5	1	3	3	1	11	4	0
OG0001521	2	2	1	0	2	2	2	2	2	2	2	2	2	2	2	2	2	4	2	2	2	1	2	2	2	2	2	3	1	3	2	2	2	2	2	2
OG0001522	1	2	6	7	2	2	5	2	3	2	1	3	3	2	2	2	2	2	2	2	2	6	2	9	1	1	2	2	5	2	2	2	2	2	2	3
OG0001523	5	0	0	0	1	7	0	0	0	0	0	3	0	0	9	3	4	2	2	2	1	0	2	0	0	0	2	0	3	0	4	4	0	1	5	0
OG0001524	2	2	2	3	2	2	4	2	2	3	2	2	2	3	2	2	2	2	2	3	2	1	2	2	2	2	2	4	2	3	2	2	2	4	2	2
OG0001525	2	2	2	2	2	1	2	2	2	1	2	2	2	1	2	2	2	2	2	2	2	3	2	2	2	0	2	2	2	1	2	2	2	3	2	2
OG0001526	2	2	2	2	2	2	2	2	2	2	4	2	2	3	2	2	2	2	2	2	2	2	2	2	2	1	2	2	2	2	2	2	2	2	2	2
OG0001527	2	2	3	3	2	2	1	2	2	2	2	2	2	3	2	2	2	1	2	1	2	3	1	2	2	2	2	2	2	2	2	2	2	3	2	2
OG0001528	2	2	3	3	2	2	2	2	2	2	2	2	2	2	2	2	2	2	2	2	2	3	2	3	2	1	2	2	2	3	2	2	2	2	2	2
OG0001529	2	2	2	3	2	2	2	2	2	2	1	1	2	3	2	2	2	2	2	1	2	1	2	1	1	1	2	1	1	2	2	2	2	2	2	2
OG0001530	0	3	5	5	2	2	4	2	3	4	2	2	3	4	3	2	1	2	2	1	2	5	2	5	2	2	2	1	3	4	2	2	2	4	2	3
OG0001531	1	2	4	4	2	8	2	2	2	2	1	2	1	3	12	1	0	3	2	4	2	4	3	3	1	0	1	3	2	2	2	2	2	1	5	2
OG0001532	2	2	3	4	2	2	1	2	2	2	2	1	2	1	3	2	2	1	2	2	2	2	2	1	2	2	2	1	2	2	2	2	2	2	2	2
OG0001533	3	2	2	2	2	4	1	2	2	2	1	1	1	2	8	3	2	3	3	3	2	1	3	1	1	1	3	1	4	2	2	2	2	4	3	2
OG0001534	1	1	1	1	1	1	2	1	1	1	1	1	2	0	2	1	1	4	1	1	1	1	1	3	1	4	1	1	1	1	1	1	1	2	1	1
OG0001535	1	1	2	2	2	1	2	2	2	1	2	1	1	1	1	2	3	2	2	2	2	1	2	1	2	2	2	2	2	2	1	1	2	2	1	2
OG0001536	2	3	1	0	3	2	7	3	3	6	4	2	1	6	4	4	2	0	3	6	3	1	3	0	3	2	4	1	6	6	3	3	3	5	3	3
OG0001537	1	5	4	6	3	0	2	3	3	7	4	1	4	11	0	5	3	4	4	4	3	3	4	2	3	3	5	2	6	6	1	1	3	8	0	3
OG0001538	1	2	2	2	2	3	2	2	2	2	1	1	2	2	3	1	1	0	1	1	2	1	1	2	2	3	1	2	1	1	2	2	2	1	2	2
OG0001539	22	1	1	2	1	1	1	1	1	1	2	1	2	1	1	1	1	1	1	2	1	1	1	1	2	2	1	1	3	1	1	2	1	1	1	1
OG0001540	1	4	1	0	3	2	1	3	2	5	5	1	3	5	1	5	5	4	4	4	3	1	4	1	3	1	5	6	5	5	2	2	3	5	2	2
OG0001541	0	0	7	9	2	2	3	1	3	0	14	0	0	0	0	6	6	4	4	5	3	6	4	0	4	0	6	0	5	0	1	0	2	10	1	2
OG0001542	0	6	6	9	5	0	5	5	5	5	7	0	8	4	3	4	4	10	5	7	5	4	6	7	5	2	4	5	4	5	2	1	5	4	2	5
OG0001543	5	1	0	0	1	1	0	1	0	1	1	0	0	1	1	2	2	1	1	1	1	0	1	0	1	2	2	0	2	0	1	1	1	2	1	0
OG0001544	1	1	0	0	1	0	0	1	0	1	0	0	0	0	3	0	0	0	0	0	0	0	0	0	0	0	0	0	0	1	1	1	1	0	1	0
OG0001546	1	1	1	1	1	2	1	1	1	1	1	1	1	0	1	2	2	0	1	1	1	1	1	1	1	2	2	2	2	1	1	1	1	2	1	1
OG0001547	0	1	0	0	1	0	1	1	1	1	1	39	2	1	1	0	0	0	1	2	1	0	1	0	2	6	0	2	0	0	1	2	1	0	1	1
OG0001548	0	0	0	0	1	0	0	0	0	0	0	78	0	0	1	1	1	0	1	0	1	0	0	0	1	1	1	0	0	0	1	4	0	0	1	0
OG0001549	2	2	1	1	2	2	1	2	2	2	2	4	2	2	2	2	2	2	2	2	2	1	2	1	2	2	2	1	4	2	2	2	2	2	2	2
OG0001550	1	1	1	1	1	1	1	1	1	1	1	1	1	1	1	1	1	1	1	1	1	1	1	1	1	2	1	22	1	1	1	1	1	1	1	1
OG0001551	1	3	1	1	2	1	2	2	2	3	2	2	3	4	2	2	2	3	2	1	2	1	2	2	2	3	2	1	1	2	2	2	2	4	2	2
OG0001552	3	2	2	2	2	2	2	2	2	3	3	3	2	5	2	2	2	3	2	2	2	1	2	2	2	2	2	2	2	3	2	2	2	2	2	2
OG0001553	1	1	1	1	1	1	0	1	1	1	2	1	1	1	5	1	1	1	1	2	1	1	1	1	2	3	1	1	0	1	1	1	1	1	1	1
OG0001554	2	2	2	2	2	2	2	2	2	2	2	2	2	2	2	2	2	2	2	2	2	2	2	2	2	1	2	2	3	2	2	2	2	2	2	2
OG0001555	3	2	1	1	1	1	1	1	1	2	1	1	2	2	1	2	2	2	1	1	1	1	1	1	1	1	2	2	1	4	1	1	1	2	1	1
OG0001556	0	0	0	0	1	5	0	0	0	0	0	5	0	0	1	0	0	2	1	0	1	0	1	0	0	0	0	0	0	0	1	1	0	0	1	0
OG0001557	2	1	1	1	1	1	1	1	1	1	1	1	2	1	1	2	1	2	2	4	1	1	2	3	1	1	2	0	2	1	1	1	1	4	1	1
OG0001558	2	2	2	2	2	2	2	2	2	2	1	2	2	2	2	3	2	2	3	4	2	3	3	3	1	1	3	2	3	3	2	2	2	3	2	2
OG0001559	1	4	3	3	3	1	3	3	3	3	3	1	7	2	1	3	3	4	3	3	3	2	3	2	4	9	3	3	3	3	1	1	3	3	1	3
OG0001560	1	1	2	3	1	1	1	1	1	2	4	1	1	3	2	1	1	2	1	1	1	1	1	1	1	1	1	2	1	2	1	1	1	2	1	1
OG0001561	2	3	3	4	2	1	2	2	2	3	2	2	3	2	2	2	2	2	2	2	2	3	2	2	2	3	2	2	3	4	2	2	2	0	2	2
OG0001562	1	1	1	1	1	2	1	1	1	1	1	1	1	1	2	2	2	1	1	2	1	1	1	2	1	1	2	1	2	1	1	1	1	3	1	1
OG0001563	5	2	2	1	2	2	2	2	2	2	1	2	2	3	3	2	3	2	2	2	2	2	2	2	1	1	2	3	2	2	2	2	2	1	2	2
OG0001564	3	2	1	1	2	2	2	2	2	2	2	1	3	2	2	2	2	1	2	1	2	1	1	5	2	1	2	1	2	2	2	2	2	1	2	2
OG0001565	2	2	3	4	2	2	0	2	2	2	2	2	2	0	2	2	4	2	2	2	2	2	2	2	2	1	2	2	1	2	2	2	2	1	2	2
OG0001567	1	1	0	0	2	2	0	1	0	1	10	2	0	1	2	3	4	1	2	1	2	0	1	0	5	4	2	1	3	1	2	2	1	1	2	0
OG0001568	2	2	7	6	3	1	5	3	4	2	1	3	2	2	2	2	2	4	3	3	3	8	3	4	2	2	2	2	2	3	2	2	3	2	2	3
OG0001569	1	2	3	2	2	2	2	2	2	2	3	2	1	3	3	1	2	1	1	1	2	5	1	3	2	1	1	2	1	1	2	2	2	1	2	2
OG0001571	1	2	2	2	2	2	1	2	2	2	1	0	3	2	2	2	2	2	2	2	2	3	2	1	2	2	2	1	2	2	2	1	2	2	2	2
OG0001572	2	2	2	2	2	2	0	2	2	1	3	0	2	1	2	2	2	2	2	2	2	2	2	3	2	2	2	1	1	1	2	2	2	2	2	2
OG0001573	1	1	1	1	1	0	0	1	1	1	0	0	1	1	0	0	0	0	0	0	0	0	0	0	0	0	0	0	0	1	1	1	1	0	0	1
OG0001575	1	2	2	3	2	2	3	2	2	2	0	3	2	2	1	2	2	5	2	2	2	1	2	2	0	0	2	2	2	2	2	2	2	2	2	2
OG0001576	2	3	1	1	2	2	1	2	2	3	2	2	3	4	2	1	1	3	2	2	2	1	2	1	2	1	1	2	1	2	2	2	2	1	2	2
OG0001577	1	1	1	1	1	1	1	1	1	1	1	1	1	1	1	1	1	1	1	1	1	2	1	1	1	0	1	1	2	1	1	1	1	1	1	1
OG0001578	0	4	1	1	1	2	1	2	1	4	1	1	4	5	1	1	1	2	1	1	1	1	1	4	1	1	1	2	1	4	1	1	1	1	1	1
OG0001579	2	2	2	4	2	2	4	2	2	2	2	2	2	2	2	2	2	2	2	2	2	1	2	2	2	1	2	5	2	2	2	2	2	2	2	2
OG0001580	2	1	2	3	2	1	2	2	2	1	1	1	1	1	4	2	1	2	2	1	2	1	2	2	2	2	2	1	4	2	2	2	2	2	2	2
OG0001581	2	2	1	1	2	3	2	2	2	2	1	2	1	3	2	1	1	3	2	1	2	1	2	1	1	1	2	2	1	2	2	2	2	3	2	2
OG0001582	4	0	2	2	2	3	1	1	2	0	3	3	0	0	1	3	3	2	2	2	2	2	2	1	2	0	2	0	4	0	2	2	2	1	2	2
OG0001583	2	2	2	2	2	2	1	2	2	1	4	1	2	1	2	2	2	2	2	2	2	1	2	2	2	0	2	2	2	1	2	2	2	2	2	2
OG0001584	2	1	1	1	1	1	1	1	1	1	1	1	2	1	1	1	1	3	1	1	1	1	1	2	1	1	1	2	1	1	1	1	1	1	1	1
OG0001585	2	2	2	2	2	2	1	2	2	2	2	2	2	3	3	2	2	2	2	2	2	2	2	3	2	2	2	2	2	2	2	2	2	3	2	2
OG0001586	2	2	3	5	2	2	0	2	2	2	2	3	2	2	2	2	2	3	2	2	2	2	2	2	2	1	2	2	2	2	2	2	2	2	2	2
OG0001587	0	1	2	2	1	3	0	1	1	1	1	2	1	1	1	1	1	3	1	1	1	2	1	2	1	1	1	2	1	1	1	1	1	1	1	1
OG0001588	1	2	3	3	2	2	3	2	2	2	2	1	2	3	1	2	2	3	2	2	2	3	2	4	2	2	2	1	2	2	2	2	2	2	2	2
OG0001589	2	1	1	2	1	1	1	1	1	1	1	1	1	2	2	1	1	3	1	1	1	1	1	1	1	3	1	2	3	1	1	1	1	1	1	1
OG0001590	1	1	1	1	1	1	2	1	1	1	1	1	2	1	1	1	1	1	1	2	1	1	1	2	1	1	1	1	1	1	1	1	1	3	1	1
OG0001591	1	3	3	3	3	2	2	3	3	3	3	1	3	4	1	3	3	4	3	3	3	4	3	2	3	3	3	3	3	3	2	2	3	2	2	3
OG0001592	1	2	6	6	2	1	5	2	3	2	2	1	2	0	1	2	2	1	2	2	2	6	2	2	2	2	2	3	1	2	1	1	2	1	1	2
OG0001593	2	2	1	1	1	1	1	1	1	2	3	1	2	1	1	1	1	1	1	1	1	2	1	1	1	0	1	1	1	2	1	1	1	1	1	1
OG0001594	2	1	1	1	1	4	1	1	1	1	1	4	1	2	4	2	2	1	1	2	1	1	1	1	1	0	1	1	2	1	3	3	1	1	3	1
OG0001595	2	1	1	1	2	2	1	1	1	1	2	2	1	1	2	2	2	2	2	2	2	1	2	1	2	2	2	1	3	1	2	2	1	2	2	1
OG0001596	3	1	1	1	1	1	1	1	1	1	1	1	1	3	1	2	1	2	2	2	1	1	2	1	1	1	2	1	2	1	1	1	1	3	1	1
OG0001597	2	2	2	3	2	1	2	2	2	2	2	2	2	2	1	3	2	4	3	2	2	2	3	4	2	3	3	2	3	2	2	2	2	3	2	2
OG0001598	1	1	1	1	1	1	8	1	1	2	1	3	1	7	1	1	1	1	1	2	1	1	1	1	1	1	1	2	1	1	1	1	1	2	1	1
OG0001599	1	1	1	1	1	1	1	1	1	1	1	1	1	2	1	1	1	1	1	1	1	1	1	1	1	1	1	1	1	1	1	1	1	1	1	1
OG0001601	1	0	2	3	1	0	12	0	3	0	0	0	0	0	1	0	0	2	1	1	1	0	1	12	1	2	1	0	0	0	1	1	1	4	1	3
OG0001603	0	2	2	2	2	0	6	2	2	2	4	0	2	2	8	5	7	4	4	4	2	2	4	0	2	1	5	1	4	2	2	1	2	5	2	2
OG0001605	0	0	0	0	1	0	2	0	1	0	0	0	0	0	1	1	0	0	1	1	1	0	1	0	0	0	1	0	2	0	1	0	1	0	1	1
OG0001606	0	2	2	0	2	0	1	4	2	2	0	8	1	0	0	0	0	0	0	0	1	2	0	5	1	2	0	57	0	3	2	2	2	0	1	2
OG0001607	3	1	2	3	2	2	3	2	2	1	2	2	1	1	3	2	2	2	2	3	2	1	2	3	2	1	2	3	2	2	2	2	2	2	2	2
OG0001608	2	2	2	2	2	1	1	2	2	1	2	2	2	1	2	2	2	2	2	2	2	3	2	1	2	0	2	3	2	1	2	2	2	2	2	2
OG0001609	2	1	2	1	2	2	1	2	2	1	2	2	1	1	2	2	1	2	2	2	2	2	2	1	2	2	2	1	3	2	2	2	2	2	2	2
OG0001610	8	2	2	2	2	2	1	2	2	3	1	1	1	5	3	3	3	4	3	4	2	1	3	1	1	1	3	2	4	3	2	2	2	3	2	2
OG0001611	2	2	2	2	2	2	2	2	2	2	2	2	2	1	2	2	2	2	2	1	2	2	2	2	2	1	2	2	2	2	2	2	2	3	2	2
OG0001612	3	2	2	3	2	2	2	2	2	2	2	2	2	2	2	2	2	4	2	3	2	2	3	3	2	2	2	2	2	2	2	2	2	2	2	2
OG0001614	2	2	2	2	2	1	2	2	2	2	2	2	3	3	2	2	2	3	2	2	2	3	2	2	2	2	2	2	2	1	2	2	2	1	2	2
OG0001615	1	2	3	3	2	1	2	2	2	2	3	2	2	3	1	2	2	2	2	2	2	3	2	3	2	2	2	2	2	2	2	2	2	1	2	2
OG0001616	6	5	6	8	4	0	4	4	4	6	6	1	5	7	0	7	7	3	5	6	4	5	5	5	4	2	7	5	8	5	3	3	4	6	1	4
OG0001617	1	2	3	3	2	1	1	2	2	2	2	1	2	2	1	2	2	2	2	2	2	3	2	2	2	3	2	2	4	2	1	1	2	2	1	2
OG0001618	2	2	3	6	2	2	1	2	2	2	1	2	2	4	1	2	1	2	2	1	2	1	2	1	2	4	2	2	2	1	2	2	2	1	2	2
OG0001619	2	2	2	3	2	2	2	2	2	2	2	2	1	2	2	2	2	3	2	2	2	2	2	2	2	1	2	2	2	2	2	2	2	3	2	2
OG0001620	2	2	1	1	2	1	1	2	2	3	1	9	1	2	2	2	2	2	2	5	2	1	2	2	1	1	2	2	1	5	2	2	2	5	2	2
OG0001621	3	2	1	1	1	2	1	1	1	2	1	2	2	2	2	1	1	1	1	1	1	1	1	0	1	0	1	1	1	2	2	2	1	1	2	1
OG0001622	2	2	1	1	2	2	1	2	2	1	1	2	3	1	2	2	1	3	2	2	2	1	2	2	1	1	2	2	3	1	2	2	2	1	2	2
OG0001623	3	1	1	1	1	2	1	1	1	2	1	1	1	2	3	1	1	0	1	2	1	1	1	1	1	1	1	1	1	2	2	2	1	2	2	1
OG0001625	2	2	3	5	2	1	1	2	2	1	1	1	2	1	2	2	2	3	2	1	2	1	2	1	2	4	2	5	1	1	2	2	2	5	2	2
OG0001626	2	2	2	3	2	1	2	2	2	2	1	1	1	5	2	1	1	1	1	1	2	1	1	4	2	3	1	1	1	1	2	2	2	1	2	2
OG0001627	1	3	1	1	2	2	2	2	2	3	1	2	3	3	2	2	2	3	2	2	2	1	2	2	1	1	2	2	2	2	2	2	2	2	2	2
OG0001628	2	1	1	1	1	2	1	1	1	1	1	2	1	1	2	2	2	2	2	2	1	1	2	1	1	0	2	1	3	1	2	2	1	2	2	1
OG0001629	2	1	1	1	1	3	1	1	1	1	1	2	1	1	2	1	1	1	1	2	1	1	1	2	1	1	1	1	1	1	2	2	1	1	2	1
OG0001630	3	1	1	1	1	1	0	1	1	1	1	2	1	1	2	1	1	3	1	2	1	1	2	1	1	2	1	2	1	1	1	1	1	1	1	1
OG0001631	1	2	2	2	2	2	2	2	2	3	3	1	2	5	1	4	4	2	3	3	2	2	3	2	2	2	4	2	6	2	2	2	2	4	2	2
OG0001632	3	0	0	0	1	2	2	0	1	0	0	3	0	0	1	0	0	1	1	0	1	0	1	0	0	0	0	0	0	0	2	2	1	0	2	1
OG0001633	3	2	4	5	2	1	3	2	2	3	1	3	2	3	1	1	1	2	1	1	1	3	1	4	1	1	1	4	1	3	2	2	2	1	2	2
OG0001634	3	2	2	2	2	2	1	2	2	2	4	3	2	2	2	3	2	2	2	2	2	2	2	1	2	2	3	1	4	2	2	2	2	4	2	2
OG0001635	1	2	1	2	1	1	1	1	1	2	1	1	2	1	1	1	1	1	1	1	1	1	1	1	1	1	1	1	1	2	1	1	1	0	1	1
OG0001636	2	1	2	3	2	2	1	2	2	1	1	2	1	2	2	1	1	1	1	1	2	1	1	1	2	3	1	2	2	1	2	2	2	1	2	2
OG0001637	7	0	0	0	1	1	0	0	0	0	0	0	0	0	0	10	2	0	1	0	1	0	0	0	0	0	12	0	11	0	1	1	0	61	1	0
OG0001640	2	2	2	1	2	1	2	2	2	1	1	2	3	1	2	2	2	5	2	1	2	4	2	1	1	0	2	1	2	1	2	2	2	2	2	2
OG0001641	2	1	1	1	2	2	1	1	1	1	2	2	1	2	3	2	2	2	2	1	2	1	2	1	2	3	2	1	2	1	2	2	1	2	2	1
OG0001642	1	1	1	1	1	1	1	1	1	1	1	1	1	1	2	1	1	1	1	1	1	1	1	1	1	1	1	1	3	1	1	1	1	1	1	1
OG0001643	7	1	1	1	1	2	1	1	1	1	1	4	1	1	4	2	2	1	1	1	1	0	1	0	1	2	2	1	2	2	3	4	1	3	3	1
OG0001644	7	2	0	0	2	2	0	2	0	3	2	2	0	3	2	2	1	0	2	5	2	0	2	0	2	0	2	2	3	4	2	2	2	3	2	1
OG0001645	2	2	2	2	2	2	2	2	2	2	1	2	1	4	1	3	3	3	2	2	2	2	2	1	2	2	3	2	3	2	2	2	2	3	2	2
OG0001646	2	1	1	0	1	1	0	1	1	1	1	2	1	2	1	2	2	0	1	3	1	1	1	1	1	0	1	3	2	1	1	1	1	1	1	1
OG0001647	1	2	2	3	2	2	1	2	2	2	3	2	2	3	3	2	2	3	2	3	2	2	2	2	2	0	2	2	2	2	2	2	2	4	2	2
OG0001648	2	2	1	1	2	3	1	2	2	2	2	2	3	2	2	2	2	3	2	3	2	1	2	1	2	1	2	2	2	2	2	2	2	2	2	2
OG0001649	1	2	2	1	2	1	1	2	2	3	1	1	1	2	1	1	1	4	2	2	2	2	2	2	2	2	2	2	1	6	1	1	2	2	1	2
OG0001650	1	1	1	1	1	2	1	1	1	1	1	1	2	2	1	1	1	1	1	1	1	1	1	2	1	2	1	3	1	0	1	1	1	1	1	1
OG0001651	6	2	2	2	2	3	23	2	3	2	0	4	0	1	0	4	1	1	3	9	2	0	3	0	1	1	4	0	4	6	2	3	2	11	2	2
OG0001652	3	1	1	1	1	1	1	1	1	1	2	3	0	1	3	1	1	1	1	1	1	1	1	2	2	2	1	1	1	1	2	2	1	1	2	1
OG0001653	1	5	3	3	3	0	4	4	3	6	3	3	5	5	0	8	8	3	5	8	3	3	5	2	2	1	7	7	13	7	2	2	3	5	1	3
OG0001654	1	2	1	1	2	1	1	2	2	4	1	6	1	7	5	1	1	2	2	1	2	1	2	3	1	1	2	3	1	3	2	2	2	3	2	2
OG0001655	2	2	2	2	2	2	2	2	2	2	2	2	2	3	3	2	2	4	2	2	2	2	2	2	2	1	2	2	2	2	2	2	2	5	2	2
OG0001656	2	2	2	2	2	2	3	2	2	2	2	1	2	3	2	2	2	3	2	2	2	1	2	7	2	2	2	2	2	2	2	2	2	2	2	2
OG0001657	1	2	1	1	2	2	3	2	2	3	1	1	1	3	1	4	3	4	4	5	2	1	4	1	2	2	4	1	4	3	2	2	2	4	2	2
OG0001658	1	1	1	1	1	2	1	1	1	1	1	1	3	1	1	1	1	1	1	1	1	1	1	1	1	1	1	2	1	1	1	1	1	1	1	1
OG0001659	1	2	0	0	1	0	0	1	0	7	5	0	0	10	0	4	0	0	3	10	2	0	3	0	2	0	4	0	11	7	1	1	1	4	0	0
OG0001661	5	4	2	3	3	1	4	5	3	1	0	0	6	1	1	0	0	1	1	0	3	1	1	5	4	13	0	39	0	1	2	2	3	0	2	3
OG0001663	2	1	2	2	1	2	1	1	1	1	1	2	1	1	2	1	1	2	1	1	1	2	1	1	1	2	1	1	1	1	2	2	1	1	2	1
OG0001664	1	1	3	3	1	1	2	1	1	1	3	3	1	1	1	2	2	1	1	1	1	3	1	1	1	1	1	1	2	2	1	1	1	1	1	1
OG0001665	1	3	2	3	2	2	2	2	2	4	1	1	2	5	1	3	6	3	3	3	2	2	3	1	2	3	3	2	2	4	2	2	2	2	2	2
OG0001666	2	1	1	1	1	2	1	1	1	1	1	2	2	1	2	1	1	1	1	2	1	2	1	2	1	1	1	1	1	1	2	2	1	1	2	1
OG0001667	1	1	2	1	2	1	1	2	2	1	2	4	0	2	2	2	2	4	2	3	2	2	3	1	2	1	2	1	2	1	2	2	2	1	2	2
OG0001668	2	1	1	2	1	3	1	1	1	1	1	2	1	1	2	1	1	1	1	1	1	1	1	1	1	1	1	1	1	1	2	2	1	1	2	1
OG0001669	5	2	1	1	2	2	1	2	2	2	0	2	1	1	2	2	2	3	2	2	2	1	2	1	1	1	2	1	2	3	2	2	2	2	2	2
OG0001670	2	1	0	0	1	1	0	1	0	1	1	2	1	0	2	1	1	1	1	1	1	0	1	1	1	1	1	1	1	1	1	1	1	2	1	1
OG0001671	0	2	2	1	1	1	1	2	2	2	1	3	2	3	1	1	1	1	1	2	1	3	1	3	1	1	1	3	0	2	1	1	2	0	1	2
OG0001672	1	2	3	4	2	1	1	2	2	2	1	1	2	2	3	1	1	2	2	1	2	3	2	2	2	3	2	3	1	3	2	2	2	2	2	2
OG0001673	1	1	1	1	1	1	1	1	1	1	1	2	1	2	1	1	1	1	1	1	1	1	1	1	1	1	1	1	1	1	1	1	1	2	1	1
OG0001674	0	1	3	4	2	0	1	2	2	1	7	2	1	1	2	13	11	1	4	1	3	3	2	7	4	3	13	1	17	1	2	2	2	18	2	2
OG0001675	1	1	1	1	1	2	2	1	1	1	1	1	1	0	1	1	1	1	1	1	1	2	1	1	1	1	1	1	2	2	1	1	1	0	1	1
OG0001676	2	2	1	1	2	2	3	2	2	2	1	1	2	3	1	1	1	2	1	1	1	1	1	1	1	1	1	3	1	2	2	2	2	1	2	2
OG0001677	3	1	1	1	1	1	1	1	1	1	1	1	1	1	1	2	1	2	2	3	1	1	2	1	1	1	2	1	2	1	1	1	1	4	1	1
OG0001678	2	2	3	3	2	2	2	2	2	2	2	1	2	2	5	2	2	3	2	4	2	3	3	4	2	2	2	3	2	2	2	2	2	2	2	2
OG0001679	2	3	2	1	2	2	1	2	2	2	2	1	7	2	1	2	1	4	2	1	2	2	2	3	2	1	2	0	3	2	2	2	2	2	2	2
OG0001680	1	1	1	1	1	1	1	1	1	1	2	1	1	0	1	1	1	1	1	1	1	1	1	1	1	1	1	1	1	1	1	1	1	2	1	1
OG0001681	1	2	2	2	2	1	2	2	2	2	3	1	1	3	1	2	2	4	2	2	2	1	2	5	2	1	2	1	1	1	1	1	2	2	1	2
OG0001682	3	0	0	0	2	1	1	0	1	0	2	1	0	0	5	4	4	3	3	3	2	0	3	0	2	3	4	0	4	0	2	2	1	3	2	1
OG0001685	1	1	0	0	1	0	0	1	0	2	0	1	0	2	1	2	2	0	1	2	1	0	1	0	0	0	2	1	2	2	1	1	1	3	1	0
OG0001686	2	2	2	3	2	3	2	2	2	2	1	1	1	4	2	2	2	1	2	1	2	2	1	1	2	3	2	1	2	1	2	2	2	1	2	2
OG0001687	1	2	7	6	2	0	1	2	2	4	2	5	1	4	1	5	5	2	2	1	2	9	2	0	2	0	5	1	4	4	2	2	2	10	1	2
OG0001688	2	1	1	1	1	1	1	1	1	1	0	3	1	2	2	2	3	1	1	2	1	1	1	3	0	0	2	1	2	1	1	1	1	3	1	1
OG0001689	2	2	3	2	2	2	2	2	2	2	2	2	2	2	2	2	2	2	2	4	2	4	2	2	2	1	2	2	2	2	2	2	2	1	2	2
OG0001690	1	1	1	1	1	1	1	1	1	3	1	1	1	3	1	2	1	2	1	1	1	1	1	2	1	0	2	1	2	3	1	1	1	2	1	1
OG0001691	1	1	1	1	1	1	1	1	1	1	2	1	1	1	1	1	1	4	2	1	1	1	2	2	1	0	2	1	1	2	1	1	1	7	1	1
OG0001692	3	1	1	1	2	1	3	2	2	1	1	3	1	2	1	1	1	2	2	3	2	1	2	5	2	3	1	1	1	1	2	2	2	1	2	2
OG0001693	2	3	2	1	2	2	3	2	2	3	1	2	4	4	1	1	1	1	1	1	2	2	1	1	2	5	1	1	1	1	2	2	2	2	2	2
OG0001694	1	2	2	2	2	1	2	2	2	2	4	2	2	3	1	2	2	2	2	3	2	2	2	2	2	1	2	1	3	2	2	2	2	2	2	2
OG0001695	1	1	1	1	1	2	1	1	1	1	1	1	2	0	1	1	1	2	1	1	1	1	1	5	1	3	1	2	1	2	1	1	1	1	1	1
OG0001696	2	2	2	2	2	2	2	2	2	2	2	2	2	1	2	2	2	2	2	2	2	2	2	1	2	2	2	3	2	3	2	2	2	2	2	2
OG0001697	1	3	1	1	2	3	2	2	2	3	1	1	3	2	1	2	1	3	2	1	2	1	2	1	2	4	2	5	3	5	2	2	2	3	2	2
OG0001698	6	1	1	2	1	0	1	1	1	1	1	2	0	2	0	15	13	5	6	7	1	0	6	0	1	1	15	2	16	1	1	2	1	25	0	1
OG0001699	1	2	1	1	2	5	1	2	2	2	3	1	2	0	2	1	1	2	2	1	2	1	2	1	2	2	2	1	1	3	2	2	2	3	2	2
OG0001700	1	1	1	1	1	1	1	1	1	2	1	1	1	2	1	1	1	3	1	1	1	1	1	1	1	1	1	1	1	3	1	1	1	2	1	1
OG0001701	1	1	2	3	1	1	4	1	1	1	1	1	1	1	1	1	1	1	1	1	1	2	1	1	1	1	1	1	1	1	1	1	1	1	1	1
OG0001702	3	1	1	1	1	2	2	1	1	1	2	2	1	1	3	1	1	1	1	1	1	1	1	1	1	1	1	2	1	2	2	2	1	1	2	1
OG0001703	2	3	1	1	2	1	2	2	2	6	3	1	2	6	1	3	3	3	3	3	2	1	3	4	2	2	3	2	3	7	2	2	2	7	2	2
OG0001704	1	2	1	1	1	1	1	1	1	3	2	1	2	3	1	1	1	2	1	1	1	1	1	3	1	1	1	0	1	3	1	1	1	1	1	1
OG0001705	3	1	1	1	1	3	1	1	1	1	1	3	3	1	1	2	1	1	1	1	1	1	1	0	1	2	2	2	2	1	2	2	1	2	2	1
OG0001706	1	1	1	1	1	2	1	1	1	1	3	1	1	1	1	2	2	2	2	2	1	2	2	1	1	1	2	1	2	1	1	1	1	2	1	1
OG0001707	4	3	2	2	2	4	1	2	2	3	2	1	4	2	1	2	2	3	2	2	2	3	2	4	2	1	2	1	2	4	2	2	2	1	2	2
OG0001708	0	0	0	0	1	12	0	0	0	0	7	0	0	0	0	4	4	1	1	1	1	0	1	0	3	2	3	0	9	0	1	0	0	3	1	0
OG0001710	0	5	0	0	2	1	4	2	2	21	12	0	0	27	0	3	3	0	2	1	2	0	1	0	3	0	3	0	3	21	1	0	2	3	1	2
OG0001711	3	1	1	1	1	1	1	1	1	1	1	1	1	1	2	1	1	0	1	2	1	1	1	1	1	1	1	2	1	3	1	1	1	3	1	1
OG0001712	1	2	3	6	2	1	3	2	2	3	1	2	1	6	2	2	1	3	2	1	2	2	2	3	1	1	2	2	2	3	2	2	2	3	2	2
OG0001713	3	2	2	2	2	4	2	2	2	2	2	2	2	2	5	2	2	2	2	3	2	2	2	2	2	2	2	2	2	2	2	2	2	2	3	2
OG0001714	1	1	2	3	1	0	1	1	1	1	2	5	1	2	1	2	2	1	1	1	1	1	1	2	1	0	2	0	2	1	1	1	1	2	1	1
OG0001715	1	2	2	2	2	1	2	2	2	2	3	1	2	2	2	2	2	2	2	2	2	3	2	2	3	3	2	3	2	4	2	2	2	0	2	2
OG0001716	4	1	1	1	2	3	1	2	2	1	2	2	1	1	1	3	2	1	2	1	2	1	1	1	2	2	3	2	3	2	2	2	2	6	2	2
OG0001717	1	3	8	10	3	0	2	3	3	4	5	7	3	6	0	4	4	4	4	5	3	7	4	3	3	1	4	2	7	4	2	2	3	4	1	3
OG0001718	2	3	2	2	2	1	3	2	2	3	1	1	3	3	2	1	1	2	1	1	1	2	1	2	1	1	1	2	2	3	2	2	2	1	2	2
OG0001719	0	2	3	6	3	0	5	2	3	2	0	6	1	4	4	11	9	3	4	3	3	1	4	5	1	1	11	0	15	1	3	3	3	14	3	3
OG0001720	1	1	1	1	1	1	1	1	1	1	1	1	1	2	1	1	1	1	1	1	1	1	1	1	1	1	1	1	1	1	1	1	1	1	1	1
OG0001721	5	4	2	2	2	3	2	2	2	4	2	2	6	5	2	2	2	2	2	3	2	2	2	1	2	3	2	4	3	3	2	2	2	1	2	2
OG0001722	0	1	2	2	1	2	1	1	1	1	2	1	1	0	2	1	1	3	1	2	1	3	2	1	1	1	1	1	3	2	1	1	1	1	1	1
OG0001723	1	1	1	2	1	2	1	1	1	1	1	1	2	1	2	1	1	2	1	1	1	1	1	3	1	1	1	1	1	1	1	1	1	1	1	1
OG0001724	2	1	1	1	1	2	1	1	1	1	1	2	1	0	2	1	1	1	1	3	1	1	1	0	1	1	1	1	1	1	2	2	1	1	2	1
OG0001725	2	2	2	1	2	2	2	2	2	2	1	1	2	3	3	1	1	1	1	1	2	2	1	2	2	2	1	2	1	2	2	2	2	2	2	2
OG0001726	2	1	1	1	2	2	2	2	2	1	1	1	1	1	1	2	2	2	2	2	2	1	2	2	2	2	2	2	2	1	2	2	2	2	2	2
OG0001727	1	2	2	1	1	2	1	1	1	4	1	1	2	4	1	1	0	1	1	2	1	3	1	1	1	2	1	3	1	4	1	1	1	2	1	1
OG0001728	2	2	1	1	2	2	2	2	2	2	1	1	1	3	1	1	1	2	2	1	2	1	2	2	2	2	2	4	1	2	2	2	2	2	2	2
OG0001729	2	1	1	1	1	2	1	1	1	3	1	2	1	5	1	1	1	3	1	1	1	1	1	1	1	1	1	1	1	3	1	1	1	1	1	1
OG0001730	1	0	0	0	1	0	0	0	0	0	8	1	0	0	7	3	1	4	4	7	2	0	4	0	2	0	4	0	3	0	1	1	0	8	1	0
OG0001732	1	0	0	0	1	0	0	0	0	0	27	0	0	0	0	14	12	3	5	3	4	0	4	0	7	1	14	0	19	0	1	1	0	19	0	0
OG0001734	2	2	2	3	2	1	4	2	2	2	2	1	2	2	1	2	2	3	2	2	2	2	2	1	2	3	2	3	2	2	2	2	2	1	2	2
OG0001735	2	0	1	1	1	2	1	1	1	0	1	1	0	0	5	1	1	1	1	1	1	1	1	0	1	1	1	1	2	0	1	1	1	1	2	1
OG0001736	2	2	2	2	2	2	2	2	2	2	1	3	2	2	2	2	1	2	2	1	2	2	2	1	2	3	2	3	3	2	2	2	2	1	2	2
OG0001737	1	2	1	1	2	2	2	2	2	2	1	3	1	2	2	1	1	3	2	1	2	1	2	3	1	1	1	1	1	2	2	2	2	1	2	2
OG0001738	2	2	1	1	2	2	1	2	2	1	1	2	2	0	3	2	2	2	2	3	2	1	2	1	1	1	2	1	2	1	2	2	2	3	2	2
OG0001739	3	1	1	1	1	3	0	1	1	2	1	2	0	2	2	2	2	1	1	2	1	2	1	1	1	0	2	1	2	3	2	2	1	2	2	1
OG0001740	2	3	2	2	2	2	3	2	2	3	1	1	3	2	3	2	2	3	2	2	2	3	2	5	1	1	2	2	2	3	2	2	2	3	2	2
OG0001741	1	1	1	2	1	3	1	1	1	1	1	1	1	1	1	1	1	3	1	1	1	1	1	1	1	1	1	2	1	1	1	1	1	1	1	1
OG0001742	1	1	1	1	1	1	1	1	1	2	1	1	1	2	1	1	0	2	2	3	1	1	2	1	1	1	2	1	1	2	1	1	1	3	1	1
OG0001743	1	2	1	1	2	1	2	2	2	1	4	1	2	1	1	2	2	2	2	2	2	1	2	3	2	1	2	1	4	1	1	1	2	2	1	2
OG0001744	1	2	2	2	2	1	2	2	2	3	2	4	2	3	2	2	2	2	2	2	2	2	2	2	2	2	2	2	2	3	2	2	2	2	2	2
OG0001745	2	2	2	3	1	1	1	1	1	3	2	1	2	5	1	1	1	1	1	1	1	1	1	1	2	3	1	1	1	3	1	1	1	2	1	1
OG0001746	2	2	2	1	2	1	1	2	2	2	2	1	1	4	2	1	1	2	2	2	2	2	2	2	2	1	1	2	1	2	2	2	2	1	2	2
OG0001747	1	1	1	1	1	1	1	1	1	2	1	1	1	2	1	1	1	2	1	1	1	1	1	1	1	2	1	1	2	2	1	1	1	1	1	1
OG0001748	2	3	1	1	2	3	1	2	2	3	1	2	3	2	2	2	2	3	2	2	2	1	2	1	1	0	2	2	2	3	2	2	2	2	2	2
OG0001749	1	1	2	3	1	2	1	1	1	2	1	1	1	3	1	2	1	2	2	2	1	1	2	1	1	1	2	2	2	2	1	1	1	2	1	1
OG0001750	2	1	1	1	1	1	1	1	1	1	1	2	1	3	1	1	1	3	1	1	1	1	1	1	1	0	1	1	1	1	1	1	1	1	1	1
OG0001751	1	2	1	2	1	2	0	1	1	2	1	1	2	4	1	1	1	7	1	1	1	1	1	1	1	1	1	1	1	2	1	1	1	1	1	1
OG0001752	1	4	2	3	2	1	2	2	2	4	2	1	4	5	1	2	2	2	2	2	2	2	2	2	2	2	2	2	2	3	1	1	2	5	1	2
OG0001753	0	2	7	6	3	5	9	3	5	2	0	0	2	1	0	4	2	4	4	7	3	9	4	12	0	0	4	3	14	2	2	1	3	3	2	4
OG0001756	3	0	0	0	1	0	1	0	1	0	2	0	0	0	0	8	8	7	5	6	2	0	6	0	2	1	7	0	13	0	1	1	1	6	0	1
OG0001757	2	2	1	1	2	0	4	2	2	5	7	0	0	14	0	7	8	2	3	1	3	0	2	3	8	15	5	0	9	4	1	1	2	4	0	2
OG0001763	2	2	2	2	2	2	2	2	2	2	2	2	2	1	2	3	3	2	2	2	2	3	2	1	2	1	3	2	4	3	2	2	2	2	2	2
OG0001764	1	3	1	1	2	1	2	2	2	3	1	1	3	2	1	2	1	2	2	2	2	1	2	2	1	1	2	1	4	3	1	1	2	2	1	2
OG0001765	2	2	2	2	2	1	2	2	2	2	1	2	1	2	1	2	2	2	2	3	2	1	2	3	1	1	2	2	2	2	2	2	2	4	2	2
OG0001766	1	1	1	1	1	1	1	1	1	1	2	1	1	1	1	1	1	1	1	1	1	1	1	1	1	1	1	1	1	1	1	1	1	1	1	1
OG0001767	2	2	2	2	2	2	3	2	2	3	2	2	2	3	1	2	2	3	2	2	2	3	2	3	2	2	2	1	2	3	2	2	2	2	2	2
OG0001768	2	2	1	1	2	2	1	2	2	2	2	2	3	1	2	2	2	1	2	2	2	1	2	2	2	3	2	2	2	2	2	2	2	1	2	2
OG0001769	2	2	2	2	2	2	1	2	2	2	2	3	2	2	2	2	2	3	2	5	2	2	3	4	2	2	2	3	2	2	2	2	2	2	2	2
OG0001770	1	1	1	1	1	1	1	1	1	2	2	1	1	2	1	1	1	1	1	1	1	1	1	5	2	2	1	1	1	2	1	1	1	2	1	1
OG0001771	2	1	0	0	1	2	0	1	0	0	1	2	5	0	1	2	3	1	1	1	1	0	1	0	1	1	2	0	2	0	1	1	1	2	1	0
OG0001772	2	1	0	0	1	4	3	1	1	1	1	3	1	2	6	1	1	0	1	1	1	0	1	3	1	1	1	1	1	1	2	2	1	1	3	1
OG0001773	1	2	2	1	2	1	1	2	2	3	1	1	1	6	1	1	1	4	3	7	2	2	4	1	2	5	2	1	1	2	1	1	2	2	1	2
OG0001774	1	1	1	1	1	1	1	1	1	1	1	1	1	1	1	2	2	1	1	1	1	1	1	3	1	1	2	1	3	1	1	1	1	3	1	1
OG0001775	2	2	3	4	2	5	2	2	2	2	3	1	4	2	2	2	2	4	2	2	2	3	2	2	2	1	2	2	2	1	2	2	2	2	2	2
OG0001776	2	1	1	1	1	2	1	1	1	1	1	3	1	0	2	1	1	1	1	2	1	1	1	1	1	2	1	1	1	3	2	2	1	2	2	1
OG0001777	1	2	1	1	2	2	3	2	2	2	0	2	2	2	3	1	3	1	1	1	1	1	1	2	0	0	1	1	1	3	2	2	2	1	2	2
OG0001778	2	1	2	2	1	2	2	1	1	1	1	1	1	1	1	1	1	1	1	1	1	2	1	2	1	2	1	0	2	1	1	1	1	0	1	1
OG0001779	1	2	2	3	2	2	2	2	2	2	2	2	2	2	2	3	3	3	3	3	2	2	3	3	2	0	3	2	4	2	2	2	2	3	2	2
OG0001780	2	2	2	2	2	2	1	2	2	2	2	2	2	3	2	2	2	3	2	2	2	2	2	2	2	1	2	2	2	2	2	2	2	2	2	2
OG0001781	2	2	2	2	2	2	2	2	2	2	2	2	2	1	1	2	2	4	2	2	2	2	2	2	2	2	2	2	2	2	2	2	2	2	2	2
OG0001782	5	1	1	1	2	3	1	2	2	1	1	3	1	2	1	1	1	1	2	3	2	1	2	1	2	4	2	3	1	1	2	2	2	2	2	2
OG0001783	1	1	1	1	1	1	2	1	1	1	1	1	1	1	1	1	1	2	1	1	1	2	1	2	1	2	1	1	1	1	1	1	1	1	1	1
OG0001784	2	2	2	2	2	1	1	2	2	3	2	2	2	5	4	2	2	3	2	4	2	1	3	2	2	2	2	1	2	3	2	2	2	2	2	2
OG0001785	1	2	2	2	2	1	1	2	2	2	1	1	1	4	1	2	2	3	2	1	2	3	2	3	1	1	2	3	2	1	1	1	2	1	1	2
OG0001786	8	1	2	2	1	11	1	1	1	1	0	2	1	1	7	0	0	0	0	0	0	2	0	2	0	0	0	0	0	1	4	4	1	0	6	1
OG0001787	2	1	1	1	2	3	2	2	2	1	1	1	1	2	1	3	1	2	2	1	2	1	2	2	1	1	3	2	4	1	2	2	2	3	2	2
OG0001788	2	3	1	1	2	1	1	2	2	6	1	2	2	5	2	1	1	2	2	2	2	1	2	1	1	1	2	2	1	10	2	2	2	2	2	2
OG0001789	3	2	2	3	2	0	1	2	2	1	1	2	4	1	1	2	2	1	2	3	2	2	2	13	2	3	2	1	3	1	2	2	2	2	1	2
OG0001790	2	2	2	2	2	2	4	2	2	2	2	1	2	2	2	3	2	2	2	2	2	2	2	1	2	2	3	1	3	2	2	2	2	3	2	2
OG0001791	1	2	1	1	2	2	2	2	2	2	2	2	2	2	2	2	2	4	2	1	2	1	2	3	2	2	2	3	2	1	2	2	2	2	2	2
OG0001792	1	2	2	1	2	2	2	2	2	5	1	1	1	6	2	2	1	3	2	2	2	2	2	1	1	1	2	2	4	5	2	2	2	1	2	2
OG0001793	1	1	1	1	1	1	1	1	1	1	1	1	1	2	1	1	1	3	1	1	1	1	1	1	1	1	1	1	1	1	1	1	1	1	1	1
OG0001794	3	2	1	1	2	2	1	2	2	3	5	1	0	5	0	1	1	2	2	3	2	1	2	0	3	3	2	9	1	2	2	2	2	2	2	2
OG0001795	1	1	1	1	1	0	1	1	1	1	1	1	1	1	1	4	4	3	2	2	1	1	2	1	1	1	3	1	4	3	1	1	1	3	1	1
OG0001796	1	2	2	1	2	1	1	2	2	2	1	1	2	4	1	2	1	6	2	2	2	2	2	2	2	3	2	1	2	1	1	1	2	1	1	2
OG0001797	1	1	1	1	1	1	1	1	1	3	1	1	1	3	2	3	2	2	2	2	1	1	2	2	1	1	3	1	3	3	1	1	1	3	1	1
OG0001798	3	1	1	1	2	2	2	2	2	1	1	2	0	1	2	2	1	3	2	1	2	1	2	3	1	1	2	1	2	1	2	2	2	1	2	2
OG0001805	4	2	3	2	2	3	2	2	2	2	0	1	2	3	2	2	2	2	2	3	2	4	2	3	1	1	2	1	2	2	2	2	2	1	2	2
OG0001806	2	3	2	2	2	2	7	2	2	6	1	3	2	18	2	2	1	6	2	2	2	2	2	0	2	4	2	1	3	3	2	2	2	2	2	2
OG0001807	1	2	1	2	1	1	1	1	1	2	1	1	2	2	1	1	1	2	1	1	1	1	1	2	1	0	1	1	1	1	1	1	1	1	1	1
OG0001808	2	2	2	3	2	2	1	2	2	2	3	2	2	2	2	2	3	2	2	2	2	2	2	2	3	4	2	2	2	2	2	2	2	1	2	2
OG0001809	1	2	1	1	2	2	1	2	2	2	3	1	2	2	2	2	2	3	2	3	2	0	2	2	2	1	2	1	2	2	2	2	2	2	2	2
OG0001810	1	1	1	1	1	1	2	1	1	2	1	2	1	5	2	1	1	1	1	1	1	1	1	2	1	2	1	1	1	1	1	1	1	1	1	1
OG0001811	2	3	3	4	3	1	1	3	3	3	4	2	3	3	1	6	6	6	5	5	4	2	5	0	4	4	6	3	7	3	2	2	3	5	2	3
OG0001812	1	1	1	2	1	1	1	1	1	1	1	1	1	1	2	1	1	1	1	1	1	1	1	1	1	1	1	1	2	1	1	1	1	1	1	1
OG0001813	1	1	1	1	1	1	1	1	1	3	2	1	1	3	1	1	1	1	1	1	1	1	1	2	2	2	1	2	1	3	1	1	1	3	1	1
OG0001814	2	2	1	1	2	2	1	2	2	1	2	1	2	1	3	1	1	4	2	2	2	1	2	1	2	1	2	2	1	1	2	2	2	4	2	2
OG0001815	3	2	3	3	2	1	1	2	2	2	1	2	1	2	2	3	3	1	2	2	2	3	2	2	1	1	3	2	3	2	2	2	2	3	2	2
OG0001816	1	0	1	1	2	4	1	2	2	0	4	3	0	0	1	2	1	6	2	2	2	1	2	2	2	1	2	2	5	0	2	2	2	1	2	2
OG0001817	2	1	2	2	2	1	2	2	2	1	1	2	1	1	1	1	1	2	2	1	2	1	2	4	2	2	2	2	1	1	2	2	2	3	2	2
OG0001818	2	2	2	1	2	2	0	2	2	2	1	2	2	1	2	2	2	2	2	2	2	2	2	2	1	0	2	2	1	3	2	2	2	3	2	2
OG0001819	2	1	1	1	1	2	1	1	1	1	1	1	3	1	1	1	1	3	1	1	1	1	1	1	1	1	1	1	2	1	1	1	1	1	1	1
OG0001820	2	2	2	1	2	1	2	2	2	2	2	2	1	2	1	3	2	1	2	3	2	2	2	1	2	1	3	1	3	3	2	2	2	3	2	2
OG0001821	1	1	1	1	1	1	1	1	1	1	1	1	1	3	1	1	1	1	1	1	1	1	1	1	1	1	1	1	1	1	1	1	1	1	1	1
OG0001822	2	2	2	2	2	2	2	2	2	2	5	4	2	2	2	3	2	2	2	3	2	2	2	1	3	2	3	2	3	2	2	2	2	3	2	2
OG0001823	4	1	1	1	1	2	1	1	1	2	1	3	1	2	1	1	1	1	1	1	1	1	1	1	1	0	1	1	3	2	2	2	1	1	2	1
OG0001824	1	3	0	0	1	1	12	2	2	6	1	1	2	6	1	1	1	1	1	2	1	0	1	5	1	1	1	1	2	6	1	1	2	1	1	2
OG0001825	1	1	1	1	1	1	1	1	1	1	1	3	1	2	1	1	1	1	1	3	1	1	1	1	1	1	1	1	1	1	1	1	1	1	1	1
OG0001826	1	1	2	3	1	1	1	1	1	2	1	2	1	2	1	1	1	1	1	1	1	1	1	2	1	1	1	1	2	2	1	1	1	1	1	1
OG0001827	5	1	1	2	1	6	0	1	1	1	3	4	1	1	2	0	0	1	1	1	1	1	1	1	3	4	0	1	0	1	3	3	1	0	3	1
OG0001828	1	1	1	1	1	1	1	1	1	1	1	2	1	2	1	1	1	1	1	1	1	2	1	1	1	3	1	1	1	1	1	1	1	2	1	1
OG0001829	1	4	6	5	4	0	5	4	4	4	4	1	5	5	0	4	5	4	4	5	4	7	4	5	5	6	4	5	4	4	1	1	4	5	0	4
OG0001834	3	1	1	2	1	2	1	1	1	1	1	1	1	2	1	2	2	3	2	3	1	1	2	1	1	1	2	1	2	1	1	1	1	1	1	1
OG0001835	1	2	3	3	2	1	3	2	2	2	1	2	3	2	1	1	1	2	2	1	2	3	2	3	2	2	1	3	1	2	2	2	2	1	2	2
OG0001836	2	2	2	2	2	1	1	2	2	3	2	2	2	5	2	2	2	2	2	2	2	3	2	2	2	2	2	1	2	3	2	2	2	3	2	2
OG0001837	6	3	2	2	2	2	1	2	2	3	5	2	3	3	2	2	2	3	2	2	2	2	2	3	2	1	2	1	2	2	2	2	2	2	2	2
OG0001839	3	2	3	6	2	1	1	2	2	2	1	2	1	1	1	1	1	3	2	2	2	1	2	2	2	2	1	1	1	3	2	2	2	1	2	2
OG0001840	1	2	1	1	2	1	2	2	2	3	1	2	1	7	1	2	1	3	2	1	2	1	2	1	2	2	2	2	2	2	2	2	2	4	2	2
OG0001841	1	1	1	1	1	1	2	1	1	1	1	2	1	3	3	1	1	2	1	1	1	1	1	2	1	1	1	2	1	1	1	1	1	1	1	1
OG0001842	1	1	1	1	1	1	1	1	1	1	1	2	1	1	2	1	1	1	1	1	1	2	1	1	1	2	1	1	1	1	1	1	1	1	1	1
OG0001843	1	1	1	2	1	2	1	1	1	2	1	1	1	2	1	1	1	2	1	1	1	1	1	1	1	1	1	1	1	2	1	1	1	2	1	1
OG0001844	12	1	1	1	1	1	1	1	1	1	2	3	1	1	2	1	1	1	1	1	1	2	1	2	1	1	1	1	1	2	2	3	1	2	2	1
OG0001845	2	1	1	1	1	1	1	1	1	2	1	2	1	2	2	1	1	1	1	1	1	1	1	1	1	1	1	1	1	2	1	1	1	1	1	1
OG0001846	3	1	2	3	2	2	2	2	2	1	1	2	1	2	2	1	1	1	1	1	1	1	1	3	1	0	1	1	2	1	2	2	2	1	2	2
OG0001847	1	1	1	1	1	1	1	1	1	1	2	3	1	1	1	1	1	3	2	2	1	1	2	2	1	1	2	2	1	1	1	1	1	3	1	1
OG0001849	1	2	2	2	2	2	2	2	2	1	2	2	2	1	2	2	2	2	2	2	2	2	2	0	2	1	2	2	1	1	2	2	2	1	2	2
OG0001850	1	2	1	1	1	1	1	1	1	2	2	2	2	3	1	1	1	1	1	1	1	2	1	1	1	1	1	1	1	2	1	1	1	2	1	1
OG0001851	1	1	1	1	1	1	1	1	1	1	16	1	1	2	1	1	1	2	1	1	1	1	1	2	3	1	1	1	2	1	1	1	1	1	1	1
OG0001852	1	1	1	1	1	1	1	1	1	1	1	1	1	0	3	1	1	1	1	1	1	1	1	1	1	1	1	1	2	1	1	1	1	1	1	1
OG0001853	1	3	1	1	2	3	1	2	2	3	2	1	5	4	1	2	2	4	2	2	2	1	2	2	2	4	2	4	1	3	2	2	2	1	2	2
OG0001854	2	0	0	0	2	0	0	0	0	0	13	2	0	0	4	7	6	2	2	0	2	0	2	0	3	0	7	0	9	0	2	2	0	9	2	0
OG0001855	1	1	1	0	1	1	2	1	1	1	2	1	1	2	1	1	1	2	1	1	1	1	1	1	1	1	1	1	1	1	1	1	1	1	1	1
OG0001856	1	2	3	5	2	1	2	2	2	2	2	1	1	2	1	2	2	2	2	2	2	2	2	2	2	2	2	1	3	2	1	1	2	1	1	2
OG0001857	1	2	1	1	2	1	7	2	2	2	2	2	2	0	1	1	1	2	2	1	2	1	2	1	2	4	2	2	1	3	2	2	2	2	2	2
OG0001858	1	1	1	1	1	2	2	1	1	1	1	1	1	2	2	1	1	1	1	3	1	1	1	2	1	3	1	0	2	1	1	1	1	1	1	1
OG0001859	1	2	1	1	2	2	2	2	2	3	1	1	1	5	1	2	1	3	2	2	2	1	2	3	2	2	2	3	3	2	2	2	2	2	2	2
OG0001860	2	1	1	1	1	1	1	1	1	2	4	1	1	4	1	1	1	0	1	2	1	1	1	1	3	3	1	1	1	2	1	1	1	1	1	1
OG0001861	1	2	2	2	2	4	1	2	2	2	0	2	2	1	1	2	2	3	2	1	2	1	2	1	1	1	2	2	1	2	2	2	2	2	2	2
OG0001862	1	2	3	3	2	1	2	2	2	2	1	1	2	1	1	2	2	3	2	3	2	4	2	2	1	1	2	2	2	2	1	1	2	2	1	2
OG0001863	1	1	1	1	1	2	1	1	1	1	2	1	1	1	1	1	1	1	1	1	1	1	1	1	1	1	1	1	1	1	1	1	1	1	1	1
OG0001864	3	2	2	2	2	2	1	2	2	2	1	1	2	1	2	2	2	1	2	1	2	3	1	3	1	1	2	1	2	3	2	2	2	3	2	2
OG0001865	1	1	1	1	1	1	1	1	1	2	3	1	1	5	1	1	1	1	1	1	1	2	1	2	1	1	1	1	1	1	1	1	1	4	1	1
OG0001866	1	3	0	0	1	2	0	1	0	4	1	1	3	4	1	1	1	1	1	1	1	0	1	0	1	1	1	0	1	6	1	1	1	1	1	0
OG0001867	2	2	2	0	2	2	2	2	2	2	2	1	2	1	2	1	1	2	2	1	2	2	2	2	2	1	1	2	1	2	2	2	2	1	2	2
OG0001868	2	1	1	1	1	1	2	1	1	1	1	2	2	1	1	1	1	2	1	3	1	1	2	1	1	2	1	1	2	1	1	1	1	1	1	1
OG0001869	2	1	5	5	3	5	2	3	3	1	2	0	1	1	2	6	5	2	3	2	3	5	3	8	3	4	5	2	10	1	3	2	3	5	3	3
OG0001870	1	4	2	2	3	0	3	3	3	6	10	0	3	6	0	3	5	1	3	6	3	2	3	4	7	7	3	2	2	7	1	1	3	3	0	3
OG0001871	1	1	1	1	1	1	2	1	1	1	1	0	1	2	4	3	1	1	2	3	1	2	2	1	1	1	3	1	4	1	1	1	1	5	1	1
OG0001875	2	2	2	1	2	1	3	2	2	2	1	2	1	3	2	1	1	3	2	3	2	2	2	4	1	1	2	1	1	1	2	2	2	3	2	2
OG0001876	2	1	1	1	1	1	1	1	1	1	1	1	1	1	1	1	1	1	1	1	1	1	1	2	1	1	1	3	1	1	1	1	1	1	1	1
OG0001877	3	1	2	3	2	1	1	2	2	1	3	3	1	1	1	3	2	1	2	1	2	1	1	1	3	3	3	1	3	1	2	2	2	8	2	2
OG0001878	1	1	2	3	1	2	2	1	1	1	1	1	1	1	1	1	1	1	1	1	1	1	1	1	1	3	1	2	1	1	1	1	1	2	1	1
OG0001879	2	1	3	6	2	2	1	2	2	1	1	1	1	2	2	2	1	3	2	1	2	2	2	1	2	2	2	3	2	1	2	2	2	2	2	2
OG0001880	1	1	1	1	1	1	1	1	1	1	2	1	1	1	1	1	1	3	1	1	1	1	1	1	1	1	1	1	2	3	1	1	1	1	1	1
OG0001881	1	1	1	1	2	2	1	2	2	1	2	1	1	1	2	2	2	3	2	2	2	1	2	3	2	2	2	1	4	2	2	2	2	1	2	2
OG0001882	1	1	1	1	1	1	1	1	1	1	1	1	0	0	2	1	1	1	1	2	1	1	1	1	1	0	1	1	1	2	1	1	1	1	1	1
OG0001883	1	1	1	1	1	1	1	1	1	1	1	2	1	0	2	2	2	2	2	2	1	2	2	2	1	1	2	0	2	2	1	1	1	1	1	1
OG0001884	1	0	0	0	1	1	0	0	0	0	2	1	0	0	1	1	1	2	1	1	1	0	1	0	1	0	1	0	0	0	1	1	0	0	1	0
OG0001885	2	2	2	2	2	1	1	2	2	2	2	1	1	4	4	1	1	2	2	1	2	1	2	2	2	3	2	1	1	1	2	2	2	6	2	2
OG0001886	3	2	2	3	2	2	3	2	2	2	3	6	1	3	3	2	1	1	2	6	2	1	2	0	3	5	2	1	5	1	3	3	2	2	3	2
OG0001887	1	3	3	3	2	3	2	2	2	3	1	1	3	4	1	2	2	2	2	2	2	3	2	2	2	2	2	3	2	2	2	2	2	2	2	2
OG0001888	2	1	1	1	2	2	1	1	1	1	2	3	1	2	2	3	2	5	3	2	2	1	3	1	2	1	3	1	3	1	2	2	1	3	2	1
OG0001889	2	2	2	2	2	0	1	2	2	2	1	2	1	4	1	2	2	0	2	1	2	1	1	3	2	2	2	2	2	1	2	2	2	5	1	2
OG0001890	5	1	0	0	1	3	0	1	0	1	1	2	1	2	3	1	2	2	1	1	1	0	1	0	1	1	1	1	1	1	2	2	1	1	2	0
OG0001891	1	1	2	2	1	1	1	1	1	2	1	2	1	2	1	1	1	1	1	1	1	2	1	1	1	1	1	1	1	2	1	1	1	1	1	1
OG0001892	1	1	2	3	1	1	1	1	1	1	2	1	1	3	1	1	1	1	1	1	1	1	1	4	2	2	1	2	1	1	1	1	1	1	1	1
OG0001893	2	1	1	1	1	1	1	1	1	1	1	1	1	3	1	1	1	2	1	1	1	1	1	3	1	1	1	2	1	1	1	1	1	1	1	1
OG0001894	1	1	1	1	1	1	1	1	1	1	1	1	1	1	2	1	1	1	1	1	1	1	1	2	1	1	1	1	1	1	1	1	1	1	1	1
OG0001895	1	1	3	9	1	2	1	1	1	1	1	1	3	1	2	1	1	1	1	1	1	1	1	1	1	1	1	2	1	1	1	1	1	1	1	1
OG0001896	1	1	1	2	1	1	1	1	1	1	1	1	1	3	1	1	1	1	1	1	1	1	1	2	1	1	1	1	1	1	1	1	1	1	1	1
OG0001897	1	1	1	1	1	2	1	1	1	1	1	1	1	2	1	3	2	2	2	2	1	1	2	3	1	2	3	1	4	1	1	1	1	5	1	1
OG0001898	2	1	1	1	1	1	2	1	1	1	1	1	1	1	1	1	1	1	1	3	1	1	1	1	1	1	1	1	1	2	1	1	1	2	1	1
OG0001899	1	2	2	2	2	3	2	2	2	2	2	1	1	1	1	2	1	1	2	1	2	1	1	7	2	1	2	1	3	4	2	2	2	2	2	2
OG0001901	1	1	1	1	1	3	1	1	1	1	2	0	0	2	1	1	1	2	1	2	1	1	2	1	1	1	1	1	2	1	1	1	1	1	1	1
OG0001902	0	0	0	0	1	1	0	0	0	0	7	0	0	0	1	5	5	1	2	4	2	0	2	0	3	2	3	0	6	0	1	0	0	2	1	0
OG0001907	0	0	0	0	1	1	0	0	0	0	0	0	0	0	1	0	0	1	1	0	1	0	1	0	0	0	0	0	0	0	1	0	0	0	1	0
OG0001909	1	4	1	1	3	0	3	3	3	5	4	3	3	10	11	5	5	1	3	5	3	1	3	1	3	3	5	1	6	3	3	3	3	6	3	3
OG0001910	1	2	1	1	2	1	3	2	2	3	1	1	1	3	1	1	1	5	2	1	2	1	2	2	1	0	1	5	1	5	1	1	2	1	1	2
OG0001911	1	2	1	1	2	2	1	2	2	2	1	1	2	2	2	1	1	2	2	2	2	1	2	1	1	1	2	2	1	3	2	2	2	2	2	2
OG0001912	2	2	2	3	2	2	2	2	2	2	1	1	0	2	2	2	1	3	2	1	2	2	2	2	2	2	2	2	3	2	2	2	2	2	2	2
OG0001913	2	1	1	1	1	1	1	1	1	1	1	1	1	1	1	1	1	1	1	1	1	2	1	1	1	1	1	1	3	1	1	1	1	1	1	1
OG0001914	1	2	2	2	2	1	2	2	2	2	2	9	4	1	1	2	3	2	2	5	2	2	2	1	2	2	2	2	2	2	2	2	2	2	2	2
OG0001915	1	2	2	2	2	3	5	2	2	2	1	1	1	2	2	2	2	1	2	1	2	1	1	1	1	1	2	1	2	2	2	2	2	1	2	2
OG0001916	3	2	0	0	1	0	0	1	0	4	0	2	1	4	1	10	8	3	5	10	1	0	5	0	0	0	10	1	11	5	1	1	1	22	1	0
OG0001917	1	4	0	0	2	4	0	2	0	4	3	1	5	4	1	4	4	0	2	1	2	0	1	0	3	3	4	3	5	5	2	2	2	5	2	1
OG0001918	2	1	1	1	1	3	1	1	1	1	2	2	1	1	2	1	1	1	1	1	1	1	1	1	1	0	1	1	1	1	2	2	1	0	2	1
OG0001919	2	2	1	1	2	1	4	2	2	3	1	1	1	5	2	2	1	2	2	3	2	1	2	1	1	1	2	1	3	2	2	2	2	4	2	2
OG0001920	2	1	1	1	1	1	1	1	1	1	1	1	1	2	1	1	1	1	1	2	1	1	1	2	1	2	1	1	1	1	1	1	1	2	1	1
OG0001921	1	1	10	31	1	1	1	1	1	2	1	1	1	0	0	1	1	1	1	1	1	3	1	1	1	1	1	1	1	12	1	1	1	1	1	1
OG0001922	3	2	1	1	2	1	2	2	2	2	1	1	1	4	2	2	2	5	2	1	2	1	2	2	2	5	2	2	3	1	2	2	2	1	2	2
OG0001923	3	1	1	2	1	1	2	1	1	2	2	1	1	3	1	1	1	1	1	1	1	1	1	1	1	1	1	1	3	2	1	1	1	1	1	1
OG0001924	1	1	1	1	1	1	2	1	1	2	2	2	1	2	1	1	1	2	1	1	1	1	1	2	1	1	1	2	1	4	1	1	1	2	1	1
OG0001925	2	2	2	1	2	1	1	2	2	2	2	2	2	2	2	2	2	2	2	0	2	3	2	2	2	2	2	2	2	2	2	2	2	0	2	2
OG0001926	1	1	1	2	1	1	2	1	1	1	1	1	1	2	1	8	8	1	1	1	1	1	1	1	1	1	4	1	18	1	1	1	1	2	1	1
OG0001927	2	1	2	2	1	1	0	1	1	1	1	1	1	0	3	3	3	3	2	1	1	2	2	2	1	1	3	1	2	2	1	1	1	3	1	1
OG0001928	2	2	2	2	2	4	2	2	2	2	2	2	2	3	2	2	2	2	2	2	2	2	2	2	2	2	2	2	2	2	2	2	2	2	2	2
OG0001929	1	1	1	1	1	1	1	1	1	1	1	1	1	1	1	2	1	1	1	1	1	1	1	1	1	1	2	3	2	1	1	1	1	2	1	1
OG0001930	1	1	2	2	1	3	3	1	1	1	1	1	1	0	1	1	1	2	1	1	1	2	1	2	1	1	1	1	1	1	1	1	1	1	1	1
OG0001931	1	1	1	1	1	1	2	1	1	1	2	2	1	1	1	1	1	2	1	1	1	2	1	2	2	2	1	2	1	2	1	1	1	1	1	1
OG0001932	1	1	1	2	1	1	0	1	1	2	1	1	1	2	1	1	1	1	1	2	1	1	1	2	1	2	1	1	1	2	1	1	1	1	1	1
OG0001933	1	2	1	1	1	1	3	1	1	4	2	1	2	7	2	1	1	2	1	1	1	1	1	1	2	4	1	1	1	4	1	1	1	1	1	1
OG0001934	1	1	2	2	2	1	2	2	2	1	1	2	1	2	3	1	1	1	1	1	1	1	1	3	1	1	1	3	1	1	2	2	2	3	2	2
OG0001935	3	1	2	2	2	2	1	2	2	1	1	1	1	1	2	1	1	2	2	2	2	1	2	4	1	1	1	1	1	2	2	2	2	1	2	2
OG0001937	2	2	2	1	2	2	2	2	2	1	2	0	3	1	4	2	1	2	2	2	2	2	2	2	2	1	2	1	3	1	2	2	2	2	2	2
OG0001940	1	1	1	1	1	1	1	1	1	1	2	1	1	1	1	1	1	2	1	2	1	0	2	2	1	1	1	1	2	1	1	1	1	1	1	1
OG0001941	1	1	1	1	1	1	1	1	1	1	1	1	1	3	1	1	1	1	1	1	1	1	1	1	1	0	1	1	1	1	1	1	1	1	1	1
OG0001942	0	0	0	0	1	6	0	0	0	0	5	49	0	0	0	0	0	0	1	1	1	0	1	1	3	3	0	0	0	0	3	5	1	0	3	1
OG0001943	1	2	2	1	2	1	3	2	2	2	3	1	1	1	1	3	1	2	2	1	2	2	2	3	2	1	3	1	4	4	1	1	2	4	1	2
OG0001944	2	2	1	1	2	1	2	2	2	2	1	2	2	5	1	1	1	4	2	0	2	1	2	3	1	1	2	1	1	1	2	2	2	3	2	2
OG0001945	2	1	1	1	1	2	0	1	1	1	1	4	1	2	2	1	1	2	1	1	1	1	1	2	1	1	1	1	1	1	2	2	1	1	2	1
OG0001947	3	3	1	1	2	3	1	2	2	4	1	2	2	5	2	2	2	2	2	2	2	1	2	2	1	1	2	1	2	4	2	2	2	3	2	2
OG0001948	1	2	2	3	2	7	2	2	2	2	1	1	3	2	1	1	1	4	2	1	2	1	2	1	1	1	2	1	1	1	2	2	2	2	2	2
OG0001949	2	2	2	1	2	1	6	2	2	3	2	1	2	6	1	2	2	1	2	1	2	3	1	1	2	1	2	2	2	3	2	2	2	1	2	2
OG0001950	1	2	1	1	1	1	1	1	1	2	1	1	2	2	1	1	1	5	1	1	1	1	1	1	1	1	1	1	3	2	1	1	1	1	1	1
OG0001951	1	2	1	1	1	1	1	1	1	2	1	1	2	1	1	1	1	2	1	1	1	1	1	3	1	1	1	1	0	2	1	1	1	1	1	1
OG0001952	2	2	1	1	2	1	1	2	2	2	1	3	2	5	1	1	1	2	2	1	2	1	2	4	2	3	2	2	1	1	2	2	2	3	2	2
OG0001953	2	0	1	1	1	1	1	0	1	0	1	1	0	0	1	3	3	2	2	4	1	1	2	3	1	0	3	0	3	0	1	1	1	3	1	1
OG0001954	1	1	2	3	2	4	3	2	2	1	1	3	1	0	1	2	2	2	2	2	2	2	2	2	1	1	2	1	2	1	2	2	2	3	2	2
OG0001955	1	3	2	2	2	1	3	2	2	3	2	1	3	2	2	2	2	4	2	2	2	2	2	2	2	2	2	3	2	5	2	2	2	2	2	2
OG0001956	2	2	1	1	1	2	2	1	1	2	2	1	2	3	1	1	1	1	1	1	1	1	1	1	1	1	1	1	1	2	1	1	1	1	1	1
OG0001957	1	4	3	3	3	3	3	3	3	5	3	1	4	4	1	2	2	5	3	3	3	2	3	10	2	1	2	3	3	8	2	2	3	2	2	3
OG0001958	3	2	1	2	1	1	1	2	1	2	2	1	2	4	2	1	1	1	1	1	1	1	1	0	1	1	1	4	1	2	1	1	1	1	1	1
OG0001959	1	1	2	2	1	1	2	1	1	1	1	1	1	1	1	1	1	1	1	1	1	3	1	1	1	2	1	1	1	1	1	1	1	1	1	1
OG0001960	1	2	2	3	2	1	2	2	2	2	1	1	1	3	2	1	1	3	2	1	2	2	2	2	2	2	1	3	2	1	2	2	2	0	2	2
OG0001961	6	2	1	1	2	5	1	2	2	2	0	2	1	1	1	2	2	2	2	3	2	1	2	2	0	0	2	1	4	3	2	2	2	2	2	2
OG0001962	3	2	1	1	1	1	1	1	1	3	1	1	2	5	1	1	1	2	1	1	1	1	1	1	1	1	1	2	1	2	1	1	1	1	1	1
OG0001963	1	1	1	2	1	1	1	1	1	2	1	1	1	2	1	1	1	1	1	1	1	1	1	2	1	3	1	1	1	2	1	1	1	1	1	1
OG0001964	1	1	0	0	1	1	0	1	0	2	1	1	1	4	1	1	0	1	1	1	1	0	1	0	1	2	1	1	1	2	1	1	1	1	1	0
OG0001965	1	2	7	4	1	1	2	2	2	2	1	1	1	9	1	1	1	2	1	1	1	17	1	2	1	0	1	3	1	0	1	1	2	2	1	2
OG0001966	1	1	1	1	1	1	2	1	1	1	1	1	1	2	3	1	1	2	1	3	1	2	2	1	1	1	1	1	0	1	1	1	1	1	1	1
OG0001967	1	1	1	2	1	1	1	1	1	1	1	1	1	3	3	1	1	1	1	1	1	1	1	7	1	2	1	2	1	1	1	1	1	1	1	1
OG0001968	1	2	3	5	2	3	1	2	2	2	1	1	1	3	2	3	1	3	2	1	2	1	2	2	2	2	3	1	3	1	2	2	2	6	2	2
OG0001969	1	2	2	3	2	3	2	2	2	3	1	1	2	6	1	2	1	1	2	2	2	2	2	2	1	0	2	3	2	2	2	2	2	3	2	2
OG0001970	1	1	1	1	1	1	2	1	1	1	1	1	1	1	2	2	1	1	1	1	1	1	1	5	1	1	2	1	2	1	1	1	1	2	1	1
OG0001971	1	1	0	0	1	3	0	1	0	1	1	4	1	1	4	2	1	2	2	2	1	0	2	0	1	1	2	1	3	1	2	2	1	4	2	0
OG0001972	2	2	2	3	2	1	1	2	2	3	1	1	1	3	2	2	2	2	2	1	2	1	2	1	1	1	2	2	3	3	2	2	2	1	2	2
OG0001973	1	1	1	0	1	1	1	1	1	1	1	1	1	1	1	1	1	1	1	1	1	1	1	1	1	0	1	1	1	1	1	1	1	1	1	1
OG0001974	1	1	1	2	1	5	1	1	1	1	1	2	1	1	1	1	1	2	1	1	1	1	1	1	1	3	1	1	1	2	1	1	1	3	1	1
OG0001975	1	1	2	1	1	2	1	1	1	1	1	1	1	1	5	1	1	1	1	1	1	3	1	3	1	1	1	2	1	2	1	1	1	2	2	1
OG0001976	2	1	1	1	1	1	1	1	1	1	1	1	1	3	1	1	1	1	1	2	1	1	1	1	1	1	1	1	1	1	1	1	1	1	1	1
OG0001978	1	1	1	1	1	1	0	1	1	1	1	0	1	2	1	1	1	3	1	2	1	1	2	1	1	2	1	2	1	1	1	1	1	1	1	1
OG0001981	2	2	2	2	2	3	2	2	2	2	4	0	1	4	2	2	1	2	2	1	2	1	2	2	2	1	2	1	3	1	2	2	2	3	2	2
OG0001984	9	0	0	0	2	0	35	1	3	0	0	0	0	0	6	0	0	0	1	1	1	0	1	2	0	0	0	0	0	0	2	2	2	0	2	2
OG0001986	0	1	8	22	1	0	6	1	3	4	0	32	0	3	0	0	0	0	0	0	0	2	0	0	0	0	0	0	0	9	1	2	1	0	0	1
OG0001987	3	1	1	1	1	3	1	1	1	1	1	3	1	1	1	1	1	2	1	1	1	2	1	2	1	1	1	1	1	1	2	2	1	4	2	1
OG0001988	1	1	0	0	1	1	0	1	0	1	0	57	0	2	0	0	0	0	1	0	1	0	0	0	0	0	1	1	0	0	1	4	1	1	1	0
OG0001989	1	1	1	1	1	1	1	1	1	1	1	1	1	2	1	1	1	3	1	1	1	1	1	2	1	1	1	1	1	1	1	1	1	1	1	1
OG0001990	2	2	2	2	2	2	0	2	2	2	2	2	1	3	2	2	2	2	2	1	2	2	2	1	2	1	2	2	2	1	2	2	2	2	2	2
OG0001991	0	0	0	0	2	2	0	2	0	0	0	36	0	0	0	2	0	6	2	2	2	0	2	0	0	0	2	20	2	0	2	3	2	2	2	1
OG0001992	2	2	1	0	2	4	1	2	2	3	1	2	2	6	2	3	2	2	2	3	2	1	2	1	1	0	3	2	5	3	2	2	2	4	2	2
OG0001993	2	2	3	6	2	2	1	2	2	3	2	2	2	5	2	2	2	2	2	2	2	2	2	0	2	3	2	2	2	3	2	2	2	2	2	2
OG0001994	1	1	1	2	1	1	1	1	1	1	1	1	1	1	1	1	1	1	1	1	1	1	1	1	1	0	1	1	2	1	1	1	1	1	1	1
OG0001995	1	3	3	4	2	1	3	2	2	5	2	1	3	5	1	2	2	2	2	2	2	2	2	2	2	1	2	3	3	5	1	1	2	2	1	2
OG0001996	1	1	2	3	1	2	1	1	1	1	1	2	1	1	2	1	1	1	1	2	1	2	1	1	1	1	1	3	2	2	1	1	1	1	1	1
OG0001997	3	2	2	2	2	2	2	2	2	2	2	2	2	1	7	2	2	3	2	2	2	1	2	1	2	2	2	3	2	3	2	2	2	2	2	2
OG0001998	2	2	1	1	2	2	1	2	2	2	1	4	2	1	2	2	2	2	2	2	2	1	2	3	1	0	2	2	2	3	2	2	2	2	2	2
OG0001999	2	3	3	3	2	1	2	2	2	3	2	2	3	3	2	2	2	1	2	3	2	4	2	2	2	1	2	3	2	3	2	2	2	2	2	2
OG0002000	3	2	1	1	2	1	1	2	2	2	1	2	3	0	2	2	3	0	2	2	2	1	2	2	1	1	2	2	1	2	2	2	2	2	2	2
OG0002001	2	2	1	1	2	1	4	2	2	2	2	1	2	2	1	3	2	3	2	2	2	0	2	1	2	0	3	4	3	3	2	2	2	3	2	2
OG0002002	2	2	2	2	2	1	2	2	2	3	2	1	2	6	2	1	1	1	1	1	2	2	1	3	2	3	1	1	3	3	2	2	2	0	2	2
OG0002003	4	3	5	5	2	1	2	2	2	3	1	3	6	3	1	1	2	2	2	3	2	6	2	0	1	0	1	2	1	3	2	2	2	0	2	2
OG0002004	1	2	2	2	2	1	2	2	2	2	1	3	3	1	1	1	1	2	2	1	2	2	2	4	2	2	2	3	1	2	2	2	2	2	2	2
OG0002005	1	1	1	1	1	1	1	1	1	1	1	1	1	1	1	1	1	1	1	1	1	1	1	1	1	1	1	1	1	2	1	1	1	1	1	1
OG0002006	1	1	1	1	1	1	1	1	1	1	1	1	1	7	2	1	1	2	1	1	1	1	1	6	1	1	1	1	1	0	1	1	1	1	1	1
OG0002007	2	2	1	2	1	1	2	1	1	2	1	1	2	1	1	1	1	1	1	1	1	0	1	1	1	1	1	1	1	3	1	1	1	1	1	1
OG0002008	1	2	1	1	1	1	2	1	1	2	1	1	2	2	2	1	1	1	1	1	1	2	1	1	1	2	1	1	2	4	1	1	1	1	1	1
OG0002009	2	2	3	3	2	2	2	2	2	2	2	2	2	2	2	2	2	4	2	2	2	3	2	2	2	0	2	3	2	4	2	2	2	2	2	2
OG0002010	1	1	1	2	1	1	1	1	1	1	1	2	1	1	1	1	1	1	1	3	1	1	1	4	1	3	1	1	1	1	1	1	1	2	1	1
OG0002011	3	2	2	2	2	2	2	2	2	3	2	2	2	3	4	2	2	2	2	3	2	3	2	1	2	2	2	3	2	3	2	2	2	3	2	2
OG0002012	1	1	1	1	1	1	1	1	1	1	1	1	1	2	1	1	1	2	1	1	1	1	1	3	1	1	1	2	1	1	1	1	1	1	1	1
OG0002013	1	4	2	2	2	1	1	2	2	4	4	1	4	3	1	5	4	4	4	4	2	2	4	2	2	0	5	4	6	5	1	1	2	5	1	2
OG0002014	0	2	4	4	2	4	1	2	2	2	3	1	0	2	5	4	3	1	2	3	2	4	2	0	2	0	4	0	4	2	2	1	2	6	3	2
OG0002015	1	2	1	1	1	1	1	1	1	2	1	1	3	1	1	1	1	1	1	2	1	1	1	1	1	1	1	1	1	2	1	1	1	2	1	1
OG0002016	2	1	3	2	1	2	1	1	1	1	1	1	1	2	1	1	1	2	1	2	1	5	2	1	1	2	1	1	2	1	1	1	1	1	1	1
OG0002017	1	1	1	2	1	1	1	1	1	1	1	3	4	1	3	1	1	1	1	1	1	1	1	1	1	1	1	1	1	1	1	1	1	1	1	1
OG0002018	2	2	1	1	2	2	0	2	1	2	2	1	2	3	1	2	1	2	2	3	2	1	2	1	2	2	2	1	2	0	2	2	2	4	2	2
OG0002019	0	1	0	0	1	0	10	1	1	2	31	0	0	1	1	6	6	1	2	0	2	0	1	0	5	0	6	0	6	11	1	0	1	8	1	1
OG0002021	3	3	2	3	2	4	1	2	2	4	1	0	2	4	14	1	2	1	1	1	2	2	1	1	2	2	1	1	1	4	2	2	2	1	4	2
OG0002023	1	1	3	2	2	0	1	2	3	1	4	0	1	1	0	1	1	1	1	1	2	3	1	54	2	0	1	2	1	2	1	1	2	2	0	3
OG0002028	1	0	0	0	1	0	0	0	0	0	1	0	0	0	1	1	1	0	1	0	1	0	0	0	1	0	1	0	0	0	1	1	0	0	1	0
OG0002030	1	1	1	1	1	2	1	1	1	2	1	1	1	2	1	1	1	2	1	1	1	1	1	3	1	1	1	2	1	3	1	1	1	2	1	1
OG0002032	1	1	1	1	1	1	5	1	1	2	3	1	1	2	1	1	1	1	1	2	1	1	1	1	1	1	1	1	1	3	1	1	1	0	1	1
OG0002033	0	0	0	0	1	0	0	0	0	0	11	5	0	0	0	0	0	0	0	0	1	0	0	19	5	5	0	0	0	0	1	1	1	0	0	1
OG0002034	1	1	1	1	2	2	4	2	2	1	2	5	1	2	3	1	1	2	2	1	2	1	2	1	2	2	2	1	1	1	2	2	2	4	2	2
OG0002035	1	1	1	1	1	1	2	1	1	1	1	2	1	0	1	1	1	1	1	1	1	1	1	6	1	1	1	0	1	2	1	1	1	2	1	1
OG0002036	2	2	1	1	2	2	1	2	2	1	1	2	2	1	2	2	2	2	2	1	2	1	2	0	1	1	2	5	1	1	2	2	2	2	2	2
OG0002037	3	2	1	1	2	2	3	2	2	2	1	1	2	1	4	2	2	4	2	1	2	1	2	0	1	1	2	1	2	3	2	2	2	2	2	2
OG0002038	1	2	2	3	2	2	2	2	2	3	2	2	2	7	2	1	1	1	2	2	2	1	2	3	2	1	1	1	1	2	2	2	2	1	2	2
OG0002039	2	3	2	0	2	1	1	2	2	3	2	2	3	3	1	2	2	2	2	5	2	4	2	2	2	0	2	2	3	5	2	2	2	2	2	2
OG0002040	1	1	1	1	1	1	1	1	1	1	1	2	1	1	1	1	1	1	1	1	1	1	1	1	1	1	1	2	1	2	1	1	1	2	1	1
OG0002041	1	1	1	2	1	1	1	1	1	1	1	1	1	2	1	1	1	1	1	1	1	1	1	1	1	1	1	1	1	1	1	1	1	1	1	1
OG0002042	1	1	1	1	1	3	1	1	1	3	1	1	1	3	1	1	1	2	1	1	1	2	1	1	1	1	1	2	1	3	1	1	1	2	1	1
OG0002043	0	3	3	4	3	0	5	3	3	3	1	1	3	4	0	5	5	2	4	5	3	3	4	3	1	1	5	3	6	1	1	1	3	5	0	3
OG0002044	1	1	1	1	1	1	2	1	1	2	1	2	1	2	1	1	1	7	1	1	1	1	1	1	1	2	1	2	1	2	1	1	1	2	1	1
OG0002045	1	1	1	1	1	1	1	1	1	1	1	1	1	1	2	1	1	2	1	2	1	1	2	1	1	1	1	1	1	2	1	1	1	1	1	1
OG0002046	1	1	2	2	1	1	1	1	1	2	1	1	1	2	1	1	1	1	1	1	1	2	1	2	1	2	1	1	2	2	1	1	1	1	1	1
OG0002047	3	1	2	2	2	2	3	2	2	1	1	1	1	1	2	1	1	1	1	1	1	2	1	3	1	1	1	1	1	1	2	2	2	2	2	2
OG0002048	2	1	1	1	1	1	1	1	1	1	1	1	1	1	1	1	1	1	1	3	1	1	1	1	1	2	1	1	1	1	1	1	1	1	1	1
OG0002049	2	2	2	3	2	2	2	2	2	2	2	2	2	2	2	2	2	2	2	2	2	2	2	3	2	2	2	4	2	2	2	2	2	1	2	2
OG0002050	1	1	1	1	1	1	1	1	1	1	1	1	4	1	1	1	1	2	1	2	1	2	2	2	1	0	1	1	1	1	1	1	1	1	1	1
OG0002051	3	2	2	2	2	4	2	2	2	2	3	1	3	1	4	3	3	3	3	3	2	2	3	2	2	0	3	2	3	2	2	2	2	3	3	2
OG0002052	2	2	1	1	2	3	5	2	2	2	0	4	2	2	1	1	1	1	1	1	1	1	1	1	0	0	1	2	0	1	2	2	2	0	2	2
OG0002053	1	1	2	3	1	1	1	1	1	1	1	1	1	1	2	1	1	2	1	1	1	1	1	1	1	4	1	2	1	1	1	1	1	1	1	1
OG0002054	1	2	3	5	2	1	1	2	2	2	1	3	2	0	1	2	1	2	2	1	2	1	2	2	1	1	2	1	2	3	2	2	2	4	2	2
OG0002055	1	2	2	2	2	2	2	2	2	2	1	1	2	2	2	2	2	2	2	2	2	2	2	1	1	1	2	2	3	1	2	2	2	2	2	2
OG0002056	1	2	2	3	2	2	2	2	2	2	1	1	3	1	3	3	2	4	3	2	2	2	3	2	2	2	3	2	3	2	2	2	2	3	2	2
OG0002057	1	1	1	1	1	1	1	1	1	1	1	1	1	1	1	1	1	1	1	1	1	2	1	1	1	1	1	1	2	1	1	1	1	1	1	1
OG0002058	2	1	1	1	2	2	1	2	2	1	2	1	1	1	2	6	6	1	2	1	2	1	1	4	2	1	4	2	8	2	2	2	2	2	2	2
OG0002059	1	2	1	1	2	1	0	2	1	2	1	2	2	3	1	3	4	4	2	1	2	1	2	2	2	4	3	1	3	1	2	2	2	2	2	2
OG0002060	1	2	2	1	2	2	1	2	2	2	1	2	1	2	1	2	1	2	2	1	2	2	2	2	1	1	2	1	2	3	2	2	2	2	2	2
OG0002061	1	1	1	1	1	2	1	1	1	1	1	2	1	1	4	2	2	1	1	1	1	1	1	1	1	1	1	2	2	1	1	1	1	1	2	1
OG0002062	2	2	1	1	2	2	2	2	2	2	1	1	1	2	1	2	2	2	2	1	2	1	2	2	1	1	2	2	4	3	2	2	2	1	2	2
OG0002063	6	0	5	4	1	2	1	0	1	0	0	1	0	0	2	2	2	2	2	6	1	8	2	0	0	0	2	0	2	0	2	2	1	3	2	1
OG0002064	0	2	5	5	2	0	8	2	3	2	0	1	1	2	1	7	8	6	4	3	2	5	4	1	0	0	5	3	10	2	1	1	2	2	1	2
OG0002065	1	2	1	1	2	2	2	2	2	3	2	2	2	2	1	1	1	2	2	1	2	1	2	2	2	1	1	3	1	5	2	2	2	1	2	2
OG0002066	2	2	1	1	1	3	1	1	1	2	1	1	2	4	1	2	2	1	1	1	1	2	1	1	1	0	2	1	2	1	1	1	1	2	1	1
OG0002067	0	10	0	0	1	6	9	1	1	10	0	0	17	10	0	1	1	0	1	2	1	0	1	0	1	4	1	0	1	11	1	0	1	3	1	1
OG0002068	3	1	4	4	2	0	8	2	4	1	1	0	1	2	1	2	3	2	2	1	2	3	2	27	1	0	2	1	2	1	1	1	2	2	1	4
OG0002069	1	0	14	27	1	1	4	1	3	0	0	0	0	0	1	2	0	0	2	4	1	9	2	0	0	0	2	1	3	0	1	1	1	3	1	1
OG0002070	4	1	2	2	2	2	1	2	2	1	2	0	1	1	1	2	2	5	2	2	2	1	2	1	2	4	2	2	5	1	2	2	2	2	2	2
OG0002075	5	1	1	1	1	1	2	1	1	2	1	3	1	2	1	1	1	2	1	1	1	1	1	2	1	2	1	1	1	2	1	2	1	2	1	1
OG0002076	2	1	1	1	2	2	1	2	2	1	2	2	1	2	2	2	2	1	2	2	2	1	2	1	2	1	2	2	2	1	2	2	2	1	2	2
OG0002077	0	3	9	25	2	1	6	2	5	3	0	3	5	3	0	0	0	0	1	1	2	1	1	16	2	4	0	0	0	3	1	1	2	0	1	4
OG0002078	2	1	1	1	1	2	2	1	1	1	2	2	1	2	2	1	1	2	1	1	1	1	1	1	1	1	1	1	1	0	2	2	1	1	2	1
OG0002079	6	0	0	0	2	0	1	0	1	0	14	4	0	0	0	2	1	1	2	7	2	0	2	0	3	0	2	0	2	0	2	3	1	6	1	1
OG0002080	1	1	1	1	1	2	1	1	1	1	1	1	1	1	1	1	1	2	1	1	1	1	1	2	1	2	1	1	1	1	1	1	1	1	1	1
OG0002081	1	2	2	3	1	1	1	1	1	4	1	1	1	6	1	1	1	1	1	2	1	1	1	2	1	1	1	1	1	4	1	1	1	4	1	1
OG0002082	1	1	1	1	1	2	1	1	1	1	1	2	1	1	2	1	1	1	1	1	1	1	1	1	1	1	1	1	1	1	1	1	1	1	1	1
OG0002083	1	1	1	1	1	0	2	1	1	1	1	1	1	0	1	1	1	2	1	2	1	1	2	0	1	0	1	2	1	1	1	1	1	2	1	1
OG0002084	1	1	1	1	1	1	0	1	1	1	1	1	1	2	1	1	1	2	1	1	1	1	1	1	1	1	1	1	1	1	1	1	1	2	1	1
OG0002085	1	2	2	2	2	1	2	2	2	2	1	2	2	2	3	2	2	2	2	1	2	2	2	2	2	3	2	1	2	2	2	2	2	3	2	2
OG0002086	11	3	0	0	1	2	1	1	1	3	0	10	4	5	2	0	0	1	1	0	1	0	1	0	0	0	0	2	0	3	3	5	1	0	3	1
OG0002087	2	1	1	1	1	2	0	1	1	1	0	2	1	0	3	1	1	1	1	0	1	1	1	1	0	0	1	1	1	1	2	2	1	2	2	1
OG0002088	1	2	1	1	1	2	1	1	1	3	1	1	2	3	1	2	1	0	1	1	1	2	1	3	1	1	2	1	5	3	1	1	1	3	1	1
OG0002089	2	3	2	3	2	3	2	2	2	3	2	2	3	2	2	2	2	1	2	1	2	2	1	1	2	2	2	2	4	3	2	2	2	1	2	2
OG0002090	1	1	2	2	2	1	2	2	2	1	6	2	1	0	2	3	2	2	2	2	2	3	2	2	3	2	3	3	3	1	2	2	2	4	2	2
OG0002091	1	2	1	2	1	1	1	1	1	2	1	1	2	2	1	1	1	1	1	1	1	1	1	1	1	2	1	1	2	2	1	1	1	1	1	1
OG0002092	2	2	2	1	2	1	2	2	2	2	1	3	2	2	2	2	2	2	2	2	2	2	2	1	1	1	2	2	2	1	2	2	2	2	2	2
OG0002093	3	1	1	1	2	2	1	2	2	1	2	2	1	2	2	3	3	2	2	3	2	1	2	2	2	2	3	1	3	1	2	2	2	5	2	2
OG0002094	1	1	5	4	2	1	1	2	2	1	2	1	1	1	2	1	1	2	2	2	2	9	2	3	2	2	1	1	1	2	2	2	2	1	2	2
OG0002095	1	1	1	1	1	1	1	1	1	1	1	2	1	3	1	1	1	1	1	1	1	1	1	1	1	1	1	1	1	1	1	1	1	1	1	1
OG0002096	1	1	1	1	1	1	1	1	1	1	1	1	1	1	1	1	1	1	1	1	1	1	1	1	1	1	1	1	2	1	1	1	1	1	1	1
OG0002097	2	1	1	1	1	1	0	1	1	1	1	1	1	1	1	1	1	2	1	4	1	1	2	1	1	1	1	2	1	1	1	1	1	1	1	1
OG0002098	3	6	2	2	2	0	2	3	2	7	2	2	7	8	0	3	3	2	2	3	2	2	2	0	2	2	3	5	3	6	2	2	2	2	1	2
OG0002099	1	1	2	2	2	2	3	2	2	1	1	3	1	1	4	1	1	0	1	1	1	2	1	3	1	1	1	1	1	1	2	2	2	1	2	2
OG0002100	1	3	3	2	3	1	1	3	3	3	2	1	3	3	0	4	4	3	3	3	3	4	3	5	3	3	4	3	4	3	1	1	3	3	1	3
OG0002101	1	1	1	1	1	1	2	1	1	2	3	2	1	2	1	1	1	1	1	1	1	2	1	1	2	2	1	1	4	2	1	1	1	1	1	1
OG0002102	1	1	1	1	1	1	1	1	1	1	1	1	2	1	2	1	1	1	1	1	1	2	1	2	1	1	1	1	1	1	1	1	1	1	1	1
OG0002103	1	1	1	1	1	1	1	1	1	2	1	2	1	2	1	1	1	1	1	1	1	1	1	1	1	1	1	2	1	2	1	1	1	1	1	1
OG0002104	2	1	1	1	1	0	1	1	1	1	1	1	1	1	2	1	1	1	1	1	1	1	1	5	1	2	1	1	2	2	1	1	1	1	1	1
OG0002105	3	2	1	1	1	1	1	1	1	2	1	2	2	1	2	1	0	1	1	2	1	1	1	1	1	1	1	1	2	2	1	1	1	1	1	1
OG0002106	1	1	1	1	1	1	1	1	1	1	1	1	1	2	2	1	1	1	1	1	1	1	1	1	1	1	1	1	1	1	1	1	1	1	1	1
OG0002107	1	1	1	1	1	3	2	1	1	2	2	1	1	2	1	1	1	2	1	1	1	1	1	2	1	1	1	2	2	2	1	1	1	1	1	1
OG0002108	1	1	1	1	1	1	1	1	1	1	1	1	1	1	1	1	1	1	1	1	1	1	1	13	1	1	1	2	1	1	1	1	1	2	1	1
OG0002109	1	1	1	2	1	2	1	1	1	1	1	1	1	2	1	2	1	1	1	1	1	1	1	2	1	2	2	1	2	1	1	1	1	2	1	1
OG0002110	1	2	1	2	1	1	1	2	1	2	1	1	2	1	1	1	1	1	1	1	1	1	1	3	1	1	1	4	2	2	1	1	1	1	1	1
OG0002111	1	1	1	1	1	1	1	1	1	1	3	1	1	2	2	1	1	1	1	1	1	2	1	1	3	4	1	1	1	1	1	1	1	1	1	1
OG0002112	2	2	3	6	2	2	1	2	2	2	2	1	2	2	1	1	1	1	1	1	2	2	1	2	2	2	1	1	1	1	2	2	2	1	2	2
OG0002113	1	1	1	2	1	3	1	1	1	1	1	1	1	1	4	2	2	1	1	1	1	1	1	2	1	0	1	2	2	0	1	1	1	1	2	1
OG0002114	3	2	2	2	2	2	1	2	2	2	1	1	1	1	1	2	1	1	2	2	2	1	2	2	2	2	2	1	3	5	2	2	2	2	2	2
OG0002115	7	0	4	6	2	1	4	1	2	0	3	0	0	0	4	3	3	2	2	2	2	3	2	0	2	1	3	1	2	0	2	2	2	3	2	2
OG0002117	0	1	0	0	1	7	0	1	0	1	0	0	0	0	1	1	0	0	1	0	1	0	0	2	0	0	1	0	1	1	1	0	1	1	1	1
OG0002118	0	4	7	7	3	0	8	3	4	4	4	0	5	4	8	2	2	1	3	5	3	8	3	0	3	1	2	3	1	3	2	1	3	1	2	3
OG0002119	0	2	0	0	1	0	0	1	0	8	0	3	1	13	0	0	0	0	0	0	0	0	0	42	0	0	0	0	0	8	1	1	1	0	0	1
OG0002120	3	1	1	1	1	1	1	1	1	1	3	1	1	1	1	1	1	1	1	1	1	1	1	1	2	2	1	1	1	1	1	1	1	1	1	1
OG0002121	1	1	1	2	1	1	2	1	1	1	2	1	1	1	1	1	1	1	1	1	1	1	1	2	1	0	1	1	1	4	1	1	1	6	1	1
OG0002122	1	1	1	1	1	1	1	1	1	1	3	1	1	1	1	1	1	1	1	1	1	1	1	3	1	0	1	1	1	1	1	1	1	1	1	1
OG0002123	3	1	2	4	2	2	2	2	2	1	1	3	1	2	3	3	2	3	2	1	2	1	2	3	1	0	3	1	3	1	2	2	2	3	2	2
OG0002124	2	1	1	1	1	2	1	1	1	1	0	1	1	0	1	1	1	2	1	1	1	1	1	1	0	0	1	1	1	1	1	1	1	1	1	1
OG0002125	1	1	1	1	1	2	1	1	1	2	1	1	1	1	2	1	1	5	1	1	1	1	1	2	1	2	1	1	3	5	1	1	1	1	1	1
OG0002126	2	2	3	4	2	1	5	2	2	3	1	1	2	3	1	2	1	3	2	1	2	2	2	2	1	1	2	2	2	3	2	2	2	3	2	2
OG0002127	1	1	1	1	1	1	1	1	1	1	5	1	1	0	1	1	1	1	1	1	1	1	1	1	2	2	1	1	1	1	1	1	1	1	1	1
OG0002128	1	1	2	4	1	3	1	1	1	2	1	1	0	7	2	1	1	2	1	1	1	2	1	1	1	2	1	1	1	1	1	1	1	2	1	1
OG0002129	1	1	1	1	1	1	1	1	1	1	1	1	1	2	1	1	1	2	1	1	1	1	1	1	1	1	1	12	1	1	1	1	1	1	1	1
OG0002130	1	1	1	2	1	1	1	1	1	1	1	1	1	1	1	1	1	1	1	1	1	1	1	1	1	1	1	3	1	1	1	1	1	0	1	1
OG0002131	2	1	1	1	1	1	1	1	1	1	1	1	1	0	3	1	1	1	1	3	1	1	1	1	1	1	1	1	1	2	1	1	1	2	1	1
OG0002132	2	2	2	2	2	1	2	2	2	2	1	1	1	1	5	3	2	0	2	2	2	1	2	1	1	0	3	1	4	3	2	2	2	4	2	2
OG0002133	1	1	1	1	1	1	1	1	1	1	1	1	1	1	1	1	1	1	1	1	1	0	1	2	1	1	1	1	2	1	1	1	1	1	1	1
OG0002134	1	1	1	2	1	1	1	1	1	1	1	1	1	2	1	1	1	1	1	1	1	1	1	2	1	1	1	1	1	1	1	1	1	1	1	1
OG0002135	1	2	2	2	1	1	4	2	2	2	1	1	2	1	1	1	1	1	1	1	1	2	1	2	1	0	1	1	1	3	1	1	2	2	1	2
OG0002136	3	2	1	1	2	1	1	2	2	2	2	2	1	4	1	2	2	4	2	4	2	1	3	3	2	2	2	1	3	2	2	2	2	2	2	2
OG0002137	1	1	1	1	1	2	2	1	1	1	1	3	1	1	1	1	1	2	1	1	1	2	1	1	1	1	1	1	1	1	1	1	1	1	1	1
OG0002138	2	1	1	2	1	1	1	1	1	1	2	1	1	1	2	1	2	4	1	1	1	1	1	0	1	1	1	1	1	2	1	1	1	1	1	1
OG0002139	1	2	1	1	1	1	1	1	1	2	3	2	2	2	1	2	1	1	1	1	1	1	1	1	2	2	2	2	3	1	1	1	1	3	1	1
OG0002140	1	1	2	2	1	1	2	1	1	2	2	1	1	2	1	1	2	2	1	1	1	3	1	0	1	1	1	1	1	3	1	1	1	1	1	1
OG0002141	1	1	3	4	2	2	1	2	2	1	2	3	1	1	2	2	2	2	2	2	2	2	2	1	2	2	2	1	2	2	2	2	2	2	2	2
OG0002142	2	1	2	2	1	1	2	1	1	2	1	1	1	2	2	1	1	1	1	1	1	2	1	2	1	1	1	1	1	2	1	1	1	2	1	1
OG0002143	1	1	1	2	1	1	1	1	1	1	1	1	1	1	1	1	1	2	1	1	1	1	1	2	1	1	1	2	2	3	1	1	1	1	1	1
OG0002144	2	2	3	3	2	1	2	2	2	2	1	1	2	2	2	4	4	2	3	3	2	4	3	2	1	1	4	1	5	2	2	2	2	4	2	2
OG0002145	1	2	3	5	2	1	2	2	2	2	2	1	3	2	2	2	2	4	2	3	2	2	3	1	2	3	2	2	2	2	2	2	2	1	2	2
OG0002146	1	1	2	3	1	2	1	1	1	1	1	1	1	3	1	1	1	2	1	1	1	2	1	2	1	1	1	2	1	1	1	1	1	1	1	1
OG0002147	5	2	2	2	2	2	3	2	2	2	1	1	1	4	1	1	1	2	2	2	2	1	2	2	2	4	2	2	1	1	2	2	2	2	2	2
OG0002148	1	1	2	2	1	2	1	1	1	1	1	1	1	4	3	1	1	3	1	1	1	3	1	2	1	1	1	1	1	1	1	1	1	2	1	1
OG0002149	1	1	1	2	1	1	1	1	1	2	2	1	1	3	1	1	1	0	1	1	1	1	1	1	1	1	1	2	3	2	1	1	1	1	1	1
OG0002150	1	1	1	1	1	1	1	1	1	1	2	1	1	0	1	1	0	1	1	1	1	2	1	1	1	1	1	1	1	1	1	1	1	2	1	1
OG0002151	1	2	2	2	2	1	2	2	2	2	5	1	1	3	1	3	3	3	2	0	2	2	2	2	4	4	2	2	4	2	1	1	2	1	1	2
OG0002152	1	1	1	1	1	1	1	1	1	1	1	1	1	1	1	1	1	1	1	1	1	2	1	1	1	1	1	1	1	1	1	1	1	1	1	1
OG0002153	2	3	5	6	3	3	6	3	3	2	2	2	3	2	0	3	2	4	3	4	3	5	3	6	2	2	3	1	5	1	2	2	3	1	2	3
OG0002154	1	1	1	1	1	1	2	1	1	1	1	1	2	0	1	1	1	2	1	1	1	1	1	3	1	1	1	1	1	1	1	1	1	2	1	1
OG0002155	1	2	1	2	1	1	1	1	1	2	1	2	2	2	1	1	1	1	1	1	1	1	1	3	1	1	1	3	1	2	1	1	1	1	1	1
OG0002156	0	3	1	2	1	0	2	1	1	3	1	0	3	4	1	1	1	2	1	1	1	1	1	2	1	2	1	1	2	2	1	0	1	1	1	1
OG0002158	0	2	2	5	1	1	1	1	1	5	3	0	2	5	0	0	0	0	1	3	1	1	1	1	1	0	0	2	0	7	1	0	1	0	1	1
OG0002159	2	0	0	0	1	5	0	0	0	0	0	0	0	0	0	1	0	1	1	0	1	0	1	0	0	0	1	0	4	0	1	1	0	0	1	0
OG0002160	2	1	1	2	1	2	1	1	1	1	1	2	1	1	3	2	2	2	2	2	1	1	2	1	1	1	2	0	2	1	2	2	1	1	2	1
OG0002161	1	1	2	1	1	1	3	1	1	1	1	1	1	0	1	1	1	1	1	1	1	3	1	2	1	1	1	1	1	1	1	1	1	1	1	1
OG0002162	2	2	1	1	1	1	1	1	1	2	1	4	3	3	1	1	1	1	1	2	1	1	1	1	1	1	1	1	1	2	1	2	1	1	1	1
OG0002163	2	2	2	2	2	2	1	2	2	2	4	2	2	2	2	3	3	3	2	2	2	1	2	1	2	2	3	1	3	1	2	2	2	2	2	2
OG0002164	3	1	1	1	1	1	1	1	1	1	1	1	1	1	4	2	1	1	1	1	1	1	1	1	1	2	2	2	3	2	1	1	1	6	1	1
OG0002165	1	1	1	1	1	1	1	1	1	2	1	1	1	2	2	1	1	1	1	1	1	1	1	1	1	1	1	2	1	2	1	1	1	1	1	1
OG0002166	3	2	1	1	2	0	0	2	1	3	2	3	2	6	1	3	3	3	2	2	2	1	2	5	2	0	3	3	4	2	2	2	2	3	1	2
OG0002167	2	2	2	2	2	1	1	2	2	2	1	1	1	5	1	2	1	4	2	1	2	1	2	3	2	2	2	2	3	1	2	2	2	2	2	2
OG0002168	1	1	1	1	1	1	2	1	1	1	1	2	1	2	1	1	1	1	1	1	1	1	1	1	1	0	1	2	1	1	1	1	1	1	1	1
OG0002169	1	1	1	1	1	1	1	1	1	1	1	1	1	4	2	1	1	0	1	1	1	1	1	4	1	1	1	1	1	1	1	1	1	2	1	1
OG0002170	2	1	1	1	2	2	1	2	2	1	2	2	1	0	2	2	2	2	2	1	2	1	2	2	2	2	2	1	4	1	2	2	2	2	2	2
OG0002171	1	1	1	2	1	1	1	1	1	1	1	1	1	2	1	1	1	1	1	1	1	1	1	3	1	2	1	2	1	1	1	1	1	1	1	1
OG0002172	2	1	5	9	1	1	2	1	2	1	1	1	1	2	1	1	1	2	1	1	1	3	1	2	1	1	1	1	2	1	1	1	1	1	1	1
OG0002173	2	2	2	1	2	1	2	2	2	3	2	1	1	3	2	1	1	1	1	1	2	2	1	1	2	2	1	1	1	3	2	2	2	2	2	2
OG0002174	3	1	1	1	1	3	1	1	1	1	1	3	1	2	4	2	2	1	1	1	1	1	1	1	1	2	2	1	2	1	3	3	1	2	3	1
OG0002175	3	1	1	1	1	2	1	1	1	1	1	2	1	2	2	1	1	1	1	1	1	1	1	1	1	2	1	2	1	1	2	2	1	2	2	1
OG0002176	1	1	2	2	2	2	2	2	2	1	1	1	1	2	2	1	1	1	1	1	1	1	1	6	1	1	1	2	1	1	2	2	2	1	2	2
OG0002177	2	0	3	8	2	2	2	1	2	0	1	4	0	0	1	1	1	1	1	1	2	1	1	1	2	3	1	0	1	0	2	2	2	1	2	2
OG0002178	2	1	0	0	2	3	0	1	0	2	1	2	1	2	2	2	2	3	2	3	2	0	2	0	2	2	2	1	2	3	2	2	1	2	2	0
OG0002179	1	1	1	1	1	1	1	1	1	1	1	1	1	2	1	1	1	1	1	2	1	1	1	1	1	2	1	1	1	1	1	1	1	1	1	1
OG0002180	1	1	2	3	2	3	1	2	2	1	1	2	1	1	1	2	1	3	2	1	2	1	2	3	1	1	2	1	2	1	2	2	2	3	2	2
OG0002181	1	1	1	1	1	1	1	1	1	1	1	1	1	2	2	1	1	1	1	2	1	1	1	1	1	1	1	1	1	1	1	1	1	1	1	1
OG0002182	2	1	1	1	1	1	1	1	1	1	1	1	2	0	1	1	1	1	1	1	1	1	1	1	1	2	1	1	1	1	1	1	1	2	1	1
OG0002183	3	1	4	7	2	2	2	2	2	1	2	1	1	2	1	1	1	1	1	1	2	2	1	2	2	1	1	1	1	1	2	2	2	1	2	2
OG0002184	2	1	1	2	1	1	1	1	1	1	1	1	1	1	1	1	1	3	1	1	1	1	1	3	1	2	1	3	1	2	1	1	1	2	1	1
OG0002185	1	1	1	1	1	1	0	1	1	1	1	1	2	0	1	1	1	1	1	1	1	1	1	1	1	0	1	1	1	1	1	1	1	0	1	1
OG0002186	1	2	1	1	2	2	1	2	2	2	1	3	3	2	2	2	2	2	2	2	2	1	2	2	1	1	2	2	2	1	2	2	2	3	2	2
OG0002187	2	1	1	2	1	1	2	1	1	1	1	1	1	1	1	1	1	2	1	1	1	1	1	2	1	1	1	1	1	1	1	1	1	1	1	1
OG0002188	1	1	1	1	1	1	0	1	1	1	0	1	1	1	2	2	1	1	1	1	1	2	1	2	0	0	2	1	2	1	1	1	1	2	1	1
OG0002189	2	2	2	2	2	2	1	2	2	3	1	2	1	5	4	2	2	1	2	3	2	1	2	2	1	1	2	0	5	2	2	2	2	2	2	2
[truncated: 6,434 more rows]
