# Supplementary material for: The genome of the colonial hydroid Hydractinia reveals that their stem cells use a toolkit of evolutionarily shared genes with all animals
Source: Genome Res. 2024 Mar;34(3):498–513. doi: 10.1101/gr.278382.123 (PMC11067881; doi:10.1101/gr.278382.123)
Supplement: Supplement 10 [file Supplemental_Data.zip › Supplemental_Data/Supplemental_Data_S25.txt]

# The labeled CAFE tree:	(((Apla<0>,Skow<2>)<1>,(Lgig<4>,Paus<6>)<5>)<3>,((((Adig<8>,(Ofav<10>,Pdam<12>)<11>)<9>,(Epal<14>,Nvec<16>)<15>)<13>,(Dgig<18>,Rmue<20>)<19>)<17>,(((Chem<22>,(Hech<24>,Hsym<26>)<25>)<23>,Hmag<28>)<27>,(Mvir<30>,(Nnom<32>,(Aaurb<34>,Aaurp<36>)<35>)<33>)<31>)<29>)<21>)<7>
Overall rapid :	OG0000006,OG0000007,OG0000008,OG0000011,OG0000014,OG0000015,OG0000016,OG0000017,OG0000018,OG0000019,OG0000020,OG0000024,OG0000025,OG0000026,OG0000029,OG0000030,OG0000031,OG0000032,OG0000033,OG0000034,OG0000035,OG0000037,OG0000038,OG0000040,OG0000041,OG0000045,OG0000047,OG0000048,OG0000049,OG0000050,OG0000055,OG0000056,OG0000057,OG0000059,OG0000061,OG0000062,OG0000064,OG0000065,OG0000066,OG0000067…
Skow<2>:	OG0000007[+30*],OG0000011[+33*],OG0000016[+19*],OG0000019[+23*],OG0000029[+34*],OG0000030[+18*],OG0000037[+21*],OG0000040[+17*],OG0000041[+16*],OG0000056[+24*],OG0000059[+42*],OG0000061[+12*],OG0000067[+17*],OG0000074[+12*],OG0000087[+12*],OG0000088[+44*],OG0000101[+18*],OG0000103[+22*],OG0000110[+17*],OG0000113[+17*],OG0000131[+17*],OG0000133[+15*],OG0000139[+43*],OG0000143[+75*],OG0000144[+23*]…
<33>:	OG0000066[+18*],OG0000067[+13*],OG0000073[+10*],OG0000079[+12*],OG0000086[+19*],OG0000098[+11*],OG0000103[+13*],OG0000124[+15*],OG0000164[+13*],OG0000166[+6*],OG0000173[+11*],OG0000174[+9*],OG0000263[+6*],OG0000276[+13*],OG0000281[+17*],OG0000315[+7*],OG0000445[+6*],OG0000582[+19*],OG0000689[+6*],OG0000724[+7*],OG0001010[+7*],OG0001143[+11*],OG0001191[+7*],OG0001215[+3*],OG0001282[+9*],OG0001369[…
<25>:	OG0000073[+22*],OG0000101[+21*],OG0000108[+14*],OG0000110[+19*],OG0000131[+22*],OG0000137[+23*],OG0000151[+27*],OG0000154[+21*],OG0000168[+22*],OG0000173[+10*],OG0000174[+11*],OG0000178[+21*],OG0000191[+15*],OG0000202[+17*],OG0000210[+27*],OG0000225[+24*],OG0000231[+16*],OG0000246[+23*],OG0000250[+20*],OG0000259[+10*],OG0000273[+25*],OG0000276[+11*],OG0000302[+10*],OG0000359[+15*],OG0000362[+11*]…
Hech<24>:	OG0000020[+5*],OG0000030[+23*],OG0000038[+3*],OG0000049[+3*],OG0000055[+7*],OG0000073[+17*],OG0000077[+23*],OG0000106[+7*],OG0000108[+10*],OG0000111[+4*],OG0000116[+5*],OG0000124[+7*],OG0000127[+6*],OG0000136[+12*],OG0000137[+23*],OG0000138[+4*],OG0000151[+6*],OG0000154[+7*],OG0000155[+5*],OG0000168[+4*],OG0000174[+9*],OG0000184[+5*],OG0000191[+4*],OG0000200[+4*],OG0000202[+6*],OG0000203[+5*],OG0…
<21>:	OG0000055[+5*],OG0000073[+5*],OG0000083[+8*],OG0000124[+4*],OG0000127[+4*],OG0000137[+4*],OG0000225[+4*],OG0000041[-4*],OG0000048[-4*],OG0000548[-2*],OG0000886[-2*]
Lgig<4>:	OG0000016[+21*],OG0000048[+22*],OG0000049[+21*],OG0000081[+18*],OG0000092[+24*],OG0000096[+14*],OG0000101[+10*],OG0000109[+22*],OG0000110[+9*],OG0000132[+16*],OG0000147[+25*],OG0000151[+9*],OG0000178[+9*],OG0000214[+21*],OG0000244[+14*],OG0000246[+9*],OG0000247[+11*],OG0000271[+24*],OG0000272[+9*],OG0000325[+18*],OG0000391[+12*],OG0000413[+13*],OG0000606[+10*],OG0000619[+5*],OG0000665[+18*],OG000…
Chem<22>:	OG0000006[+28*],OG0000030[+39*],OG0000049[+12*],OG0000066[+40*],OG0000067[+29*],OG0000073[+15*],OG0000079[+21*],OG0000083[+17*],OG0000086[+39*],OG0000106[+86*],OG0000195[+13*],OG0000202[+16*],OG0000203[+13*],OG0000208[+8*],OG0000218[+12*],OG0000241[+23*],OG0000244[+9*],OG0000246[+28*],OG0000248[+31*],OG0000252[+15*],OG0000259[+12*],OG0000264[+18*],OG0000276[+11*],OG0000296[+55*],OG0000308[+30*],O…
<31>:	OG0000079[+5*],OG0000613[+3*],OG0003334[+2*],OG0003611[+3*],OG0007243[+2*],OG0000050[-5*],OG0000177[-3*],OG0000203[-3*],OG0000377[-3*],OG0000443[-2*],OG0000487[-2*],OG0000523[-2*]
<23>:	OG0000030[+10*],OG0000066[+5*],OG0000073[+7*],OG0000106[+9*],OG0000151[+4*],OG0000202[+7*],OG0000210[+7*],OG0000241[+5*],OG0000246[+12*],OG0000273[+5*],OG0000276[+5*],OG0000296[+11*],OG0000351[+4*],OG0000359[+5*],OG0000364[+4*],OG0000402[+5*],OG0000443[+4*],OG0000444[+3*],OG0000501[+5*],OG0000503[+4*],OG0000582[+5*],OG0000688[+8*],OG0000689[+3*],OG0000797[+2*],OG0000817[+7*],OG0000839[+6*],OG0000…
<35>:	OG0000055[+12*],OG0000066[+34*],OG0000067[+31*],OG0000073[+42*],OG0000077[+19*],OG0000095[+15*],OG0000103[+10*],OG0000118[+13*],OG0000164[+23*],OG0000173[+39*],OG0000189[+7*],OG0000202[+10*],OG0000210[+23*],OG0000239[+18*],OG0000241[+15*],OG0000246[+15*],OG0000250[+8*],OG0000273[+15*],OG0000275[+22*],OG0000276[+58*],OG0000353[+11*],OG0000359[+17*],OG0000378[+14*],OG0000380[+14*],OG0000422[+6*],OG…
Dgig<18>:	OG0000007[+38*],OG0000014[+37*],OG0000024[+12*],OG0000026[+34*],OG0000030[+13*],OG0000034[+57*],OG0000055[+33*],OG0000061[+5*],OG0000066[+44*],OG0000067[+56*],OG0000072[+10*],OG0000074[+10*],OG0000088[+14*],OG0000098[+43*],OG0000104[+36*],OG0000105[+10*],OG0000115[+11*],OG0000130[+9*],OG0000136[+54*],OG0000145[+16*],OG0000151[+11*],OG0000152[+11*],OG0000153[+8*],OG0000160[+23*],OG0000166[+58*],OG…
Apla<0>:	OG0000015[+22*],OG0000017[+31*],OG0000026[+28*],OG0000032[+18*],OG0000034[+48*],OG0000041[+19*],OG0000084[+58*],OG0000108[+14*],OG0000113[+19*],OG0000120[+44*],OG0000121[+16*],OG0000128[+9*],OG0000164[+16*],OG0000176[+15*],OG0000216[+13*],OG0000217[+17*],OG0000233[+17*],OG0000250[+28*],OG0000252[+56*],OG0000264[+23*],OG0000272[+70*],OG0000374[+9*],OG0000387[+18*],OG0000443[+15*],OG0000554[+7*],OG…
Nnom<32>:	OG0000015[+10*],OG0000079[+37*],OG0000124[+17*],OG0000191[+7*],OG0000233[+10*],OG0000266[+6*],OG0000281[+12*],OG0000315[+20*],OG0000604[+13*],OG0000677[+12*],OG0000724[+8*],OG0000804[+10*],OG0000828[+9*],OG0000843[+6*],OG0000965[+9*],OG0001060[+5*],OG0001163[+7*],OG0001215[+29*],OG0001282[+13*],OG0002067[+7*],OG0002902[+7*],OG0003241[+3*],OG0005249[+31*],OG0006713[+3*],OG0007243[+9*],OG0000026[-9…
Aaurp<36>:	OG0000025[+6*],OG0000026[+5*],OG0000047[+4*],OG0000049[+4*],OG0000061[+3*],OG0000062[+12*],OG0000065[+7*],OG0000066[+17*],OG0000070[+6*],OG0000074[+4*],OG0000077[+7*],OG0000090[+12*],OG0000124[+12*],OG0000130[+4*],OG0000137[+6*],OG0000141[+7*],OG0000150[+6*],OG0000151[+3*],OG0000153[+8*],OG0000164[+21*],OG0000174[+9*],OG0000184[+3*],OG0000189[+5*],OG0000202[+8*],OG0000210[+9*],OG0000215[+4*],OG00…
Paus<6>:	OG0000018[+17*],OG0000024[+24*],OG0000087[+13*],OG0000092[+13*],OG0000111[+28*],OG0000152[+18*],OG0000154[+21*],OG0000200[+11*],OG0000232[+8*],OG0000233[+18*],OG0000263[+10*],OG0000278[+15*],OG0000296[+15*],OG0000358[+9*],OG0000493[+8*],OG0000523[+14*],OG0000526[+15*],OG0000531[+27*],OG0000543[+18*],OG0000544[+24*],OG0000548[+19*],OG0000554[+7*],OG0000617[+8*],OG0000651[+4*],OG0000714[+14*],OG000…
<11>:	OG0000084[+9*],OG0000118[+5*],OG0000128[+7*],OG0000166[+17*],OG0000185[+9*],OG0000212[+6*],OG0000218[+8*],OG0000362[+4*],OG0000441[+3*],OG0000447[+6*],OG0000741[+13*],OG0000744[+5*],OG0000855[+3*],OG0000950[+9*],OG0001010[+5*],OG0001926[+4*],OG0002423[+5*],OG0000066[-7*],OG0000067[-13*],OG0000086[-4*],OG0000095[-7*],OG0000124[-4*],OG0000137[-3*],OG0000164[-4*],OG0000174[-4*],OG0000184[-4*],OG0000…
Pdam<12>:	OG0000118[+11*],OG0000121[+6*],OG0000128[+14*],OG0000166[+15*],OG0000483[+4*],OG0000741[+17*],OG0000749[+6*],OG0000807[+13*],OG0000950[+8*],OG0001213[+7*],OG0001381[+4*],OG0003118[+2*],OG0000018[-7*],OG0000030[-10*],OG0000045[-13*],OG0000049[-9*],OG0000056[-9*],OG0000065[-6*],OG0000066[-10*],OG0000067[-10*],OG0000073[-10*],OG0000090[-6*],OG0000104[-11*],OG0000106[-5*],OG0000108[-5*],OG0000110[-5*…
Nvec<16>:	OG0000016[+12*],OG0000024[+17*],OG0000037[+13*],OG0000040[+13*],OG0000049[+14*],OG0000056[+13*],OG0000074[+16*],OG0000101[+17*],OG0000103[+11*],OG0000104[+19*],OG0000105[+9*],OG0000110[+16*],OG0000128[+19*],OG0000131[+24*],OG0000132[+9*],OG0000133[+8*],OG0000156[+10*],OG0000160[+16*],OG0000178[+12*],OG0000189[+22*],OG0000200[+18*],OG0000242[+10*],OG0000277[+5*],OG0000323[+12*],OG0000367[+5*],OG00…
<13>:	OG0000006[+15*],OG0000007[+18*],OG0000008[+14*],OG0000032[+12*],OG0000034[+9*],OG0000037[+11*],OG0000040[+12*],OG0000049[+12*],OG0000057[+8*],OG0000062[+9*],OG0000074[+8*],OG0000081[+5*],OG0000083[+9*],OG0000084[+14*],OG0000111[+8*],OG0000120[+6*],OG0000128[+32*],OG0000156[+7*],OG0000160[+9*],OG0000166[+10*],OG0000185[+22*],OG0000189[+16*],OG0000203[+13*],OG0000218[+7*],OG0000222[+6*],OG0000228[+…
Epal<14>:	OG0000006[+21*],OG0000018[+17*],OG0000025[+23*],OG0000041[+19*],OG0000055[+28*],OG0000061[+15*],OG0000066[+9*],OG0000067[+17*],OG0000106[+13*],OG0000121[+11*],OG0000130[+12*],OG0000152[+14*],OG0000174[+10*],OG0000185[+37*],OG0000214[+13*],OG0000222[+12*],OG0000228[+28*],OG0000232[+16*],OG0000247[+12*],OG0000248[+6*],OG0000259[+16*],OG0000266[+7*],OG0000294[+9*],OG0000313[+24*],OG0000351[+13*],OG0…
<17>:	OG0000034[+8*],OG0000049[+6*],OG0000104[+6*],OG0000160[+12*],OG0000166[+12*],OG0000183[+5*],OG0000185[+9*],OG0000189[+5*],OG0000203[+10*],OG0000204[+4*],OG0000218[+5*],OG0000228[+12*],OG0000239[+4*],OG0000312[+7*],OG0000313[+8*],OG0000523[+3*],OG0000560[+5*],OG0000741[+3*],OG0000778[+4*],OG0000795[+2*],OG0000807[+4*],OG0001732[+3*],OG0000092[-4*],OG0000246[-4*],OG0000326[-3*],OG0000604[-2*],OG000…
Hsym<26>:	OG0000066[+4*],OG0000120[+1*],OG0000147[+3*],OG0000172[+5*],OG0000197[+4*],OG0000231[+4*],OG0000233[+6*],OG0000242[+2*],OG0000273[+11*],OG0000443[+15*],OG0000555[+4*],OG0000689[+7*],OG0000706[+7*],OG0000738[+4*],OG0001965[+10*],OG0002257[+5*],OG0003010[+5*],OG0003267[+1*],OG0003911[+9*],OG0004887[+4*],OG0006207[+9*],OG0006384[+5*],OG0008188[+9*],OG0008689[+4*],OG0000017[-4*],OG0000018[-3*],OG0000…
<15>:	OG0000018[+11*],OG0000034[+8*],OG0000101[+6*],OG0000128[+10*],OG0000160[+10*],OG0000222[+7*],OG0001215[+2*],OG0004559[+3*],OG0005593[+3*],OG0000191[-4*],OG0000245[-2*],OG0000276[-2*]
Hmag<28>:	OG0000014[+24*],OG0000033[+25*],OG0000055[+28*],OG0000062[+36*],OG0000086[+40*],OG0000092[+9*],OG0000095[+27*],OG0000108[+13*],OG0000123[+15*],OG0000124[+61*],OG0000127[+36*],OG0000136[+94*],OG0000137[+24*],OG0000156[+30*],OG0000164[+23*],OG0000184[+27*],OG0000191[+58*],OG0000197[+16*],OG0000200[+17*],OG0000216[+9*],OG0000230[+20*],OG0000231[+90*],OG0000242[+8*],OG0000248[+10*],OG0000275[+68*],OG…
<19>:	OG0000073[+29*],OG0000077[+28*],OG0000079[+10*],OG0000095[+10*],OG0000104[+13*],OG0000106[+18*],OG0000127[+13*],OG0000136[+22*],OG0000137[+11*],OG0000160[+12*],OG0000166[+13*],OG0000174[+8*],OG0000183[+11*],OG0000202[+13*],OG0000204[+42*],OG0000225[+17*],OG0000228[+15*],OG0000233[+27*],OG0000241[+11*],OG0000252[+8*],OG0000264[+9*],OG0000273[+6*],OG0000277[+9*],OG0000312[+20*],OG0000315[+10*],OG00…
Rmue<20>:	OG0000073[+28*],OG0000077[+49*],OG0000079[+46*],OG0000086[+10*],OG0000087[+9*],OG0000095[+51*],OG0000124[+8*],OG0000127[+29*],OG0000137[+21*],OG0000164[+53*],OG0000202[+16*],OG0000216[+10*],OG0000225[+13*],OG0000233[+26*],OG0000241[+27*],OG0000245[+7*],OG0000264[+71*],OG0000272[+15*],OG0000277[+29*],OG0000281[+9*],OG0000296[+23*],OG0000312[+27*],OG0000315[+54*],OG0000391[+62*],OG0000425[+13*],OG0…
<9>:	OG0000014[+17*],OG0000030[+14*],OG0000040[+14*],OG0000045[+9*],OG0000084[+15*],OG0000098[+10*],OG0000109[+11*],OG0000120[+19*],OG0000128[+14*],OG0000130[+8*],OG0000145[+14*],OG0000166[+30*],OG0000177[+8*],OG0000185[+11*],OG0000203[+19*],OG0000212[+8*],OG0000218[+16*],OG0000238[+6*],OG0000239[+13*],OG0000259[+22*],OG0000294[+16*],OG0000313[+11*],OG0000317[+11*],OG0000342[+7*],OG0000372[+6*],OG0000…
Ofav<10>:	OG0000006[+16*],OG0000011[+18*],OG0000015[+14*],OG0000016[+7*],OG0000024[+16*],OG0000025[+13*],OG0000029[+12*],OG0000030[+29*],OG0000040[+13*],OG0000041[+15*],OG0000045[+22*],OG0000049[+13*],OG0000056[+8*],OG0000057[+9*],OG0000061[+11*],OG0000072[+8*],OG0000074[+15*],OG0000078[+7*],OG0000084[+19*],OG0000104[+9*],OG0000110[+11*],OG0000111[+22*],OG0000127[+4*],OG0000130[+13*],OG0000131[+8*],OG00001…
Mvir<30>:	OG0000079[+14*],OG0000108[+32*],OG0000230[+11*],OG0000232[+46*],OG0000245[+61*],OG0000264[+35*],OG0000277[+9*],OG0000366[+25*],OG0000391[+12*],OG0000483[+8*],OG0000551[+17*],OG0000604[+24*],OG0000613[+37*],OG0000760[+56*],OG0000850[+18*],OG0001414[+21*],OG0001447[+37*],OG0001606[+53*],OG0001661[+34*],OG0001991[+18*],OG0002257[+50*],OG0002906[+6*],OG0003334[+26*],OG0003611[+26*],OG0004140[+7*],OG0…
Aaurb<34>:	OG0000024[+9*],OG0000037[+5*],OG0000084[+5*],OG0000095[+24*],OG0000103[+15*],OG0000104[+7*],OG0000106[+8*],OG0000111[+4*],OG0000145[+3*],OG0000171[+4*],OG0000185[+5*],OG0000211[+3*],OG0000226[+7*],OG0000248[+5*],OG0000250[+5*],OG0000252[+4*],OG0000259[+5*],OG0000276[+14*],OG0000281[+11*],OG0000308[+4*],OG0000312[+7*],OG0000351[+4*],OG0000353[+6*],OG0000422[+20*],OG0000424[+7*],OG0000484[+4*],OG00…
<3>:	OG0000017[+10*],OG0000032[+10*],OG0000041[+8*],OG0000048[+7*],OG0000088[+6*],OG0000109[+5*],OG0000238[+5*],OG0000272[+4*],OG0000374[+4*],OG0000526[+5*],OG0000548[+3*],OG0000886[+3*],OG0000030[-7*],OG0000035[-7*],OG0000055[-8*],OG0000066[-5*],OG0000073[-8*],OG0000074[-6*],OG0000077[-7*],OG0000083[-14*],OG0000124[-6*],OG0000127[-6*],OG0000136[-5*],OG0000137[-7*],OG0000166[-3*],OG0000202[-5*],OG0000…
<1>:	OG0000007[+10*],OG0000017[+11*],OG0000032[+8*],OG0000041[+8*],OG0000059[+10*],OG0000061[+5*],OG0000084[+15*],OG0000088[+7*],OG0000113[+8*],OG0000120[+4*],OG0000133[+5*],OG0000177[+6*],OG0000308[+6*],OG0000387[+4*],OG0000578[+2*],OG0000599[+3*],OG0000660[+8*],OG0000764[+10*],OG0000785[+8*],OG0000886[+20*],OG0001548[+3*],OG0001988[+3*],OG0002438[+3*],OG0006338[+4*],OG0000035[-7*],OG0000083[-3*],OG0…
<29>:	OG0000525[+3*],OG0000582[+2*],OG0000604[+4*],OG0001034[+2*],OG0000032[-4*],OG0000034[-7*],OG0000120[-2*],OG0000160[-3*],OG0000238[-2*],OG0000272[-3*],OG0000294[-2*],OG0000526[-3*],OG0000554[-2*],OG0000714[-2*],OG0000744[-2*],OG0000823[-2*],OG0001854[-2*],OG0004160[-2*]
Adig<8>:	OG0000055[+16*],OG0000066[+35*],OG0000067[+51*],OG0000073[+11*],OG0000081[+7*],OG0000086[+9*],OG0000095[+29*],OG0000098[+11*],OG0000103[+8*],OG0000108[+7*],OG0000116[+7*],OG0000120[+59*],OG0000124[+9*],OG0000137[+9*],OG0000164[+5*],OG0000174[+9*],OG0000183[+21*],OG0000184[+12*],OG0000189[+12*],OG0000191[+9*],OG0000202[+22*],OG0000203[+14*],OG0000214[+8*],OG0000216[+20*],OG0000225[+32*],OG0000232[…
<5>:	OG0000092[+12*],OG0000109[+6*],OG0000544[+4*],OG0000548[+6*],OG0000735[+3*],OG0001063[+5*],OG0001155[+3*],OG0001162[+3*],OG0003478[+2*],OG0004338[+2*],OG0000067[-5*],OG0000074[-5*],OG0000084[-11*],OG0000160[-3*],OG0000252[-3*],OG0000264[-4*],OG0000276[-3*],OG0000401[-3*],OG0000660[-4*],OG0000886[-4*]
<27>:	OG0000030[+5*],OG0000055[+4*],OG0000136[+3*],OG0000210[+3*],OG0000231[+9*],OG0000296[+7*],OG0000320[+6*],OG0000402[+5*],OG0000443[+4*],OG0000448[+5*],OG0000524[+2*],OG0000525[+6*],OG0000573[+3*],OG0000756[+3*],OG0000772[+3*],OG0001016[+7*],OG0001034[+7*],OG0001062[+5*],OG0001194[+5*],OG0001258[+2*],OG0001274[+5*],OG0001601[+2*],OG0002068[+2*],OG0002077[+2*],OG0003241[+2*],OG0004910[+2*],OG0000081…
