# Supplementary material for: The genome of the colonial hydroid Hydractinia reveals that their stem cells use a toolkit of evolutionarily shared genes with all animals
Source: Genome Res. 2024 Mar;34(3):498–513. doi: 10.1101/gr.278382.123 (PMC11067881; doi:10.1101/gr.278382.123)
Supplement: Supplement 10 [file Supplemental_Data.zip › Supplemental_Data/Supplemental_Data_S26.txt]

Node	Expansions	Contractions	Rapidly evolving families
Skow<2>	1453	1121	83
<33>	824	659	36
<25>	998	799	94
Hech<24>	1469	585	177
<21>	131	170	11
Lgig<4>	1180	1347	59
Chem<22>	1111	1417	83
<31>	78	505	12
<23>	168	301	34
<35>	906	278	75
Dgig<18>	1209	660	137
Apla<0>	1175	1402	73
Nnom<32>	781	1044	73
Aaurp<36>	1880	1405	135
Paus<6>	1459	1209	53
<11>	251	308	41
Pdam<12>	259	1157	89
Nvec<16>	1743	1080	73
<13>	633	417	70
Epal<14>	1090	821	70
<17>	236	581	28
Hsym<26>	788	989	162
<15>	417	422	12
Hmag<28>	1595	1657	132
<19>	484	1453	60
Rmue<20>	1019	1727	140
<9>	884	523	66
Ofav<10>	1531	412	97
Mvir<30>	1168	1424	76
Aaurb<34>	1151	904	98
<3>	375	382	39
<1>	234	748	30
<29>	87	948	18
Adig<8>	1666	1051	125
<5>	235	862	20
<27>	112	710	30
