# Supplementary material for: The genome of the colonial hydroid Hydractinia reveals that their stem cells use a toolkit of evolutionarily shared genes with all animals
Source: Genome Res. 2024 Mar;34(3):498–513. doi: 10.1101/gr.278382.123 (PMC11067881; doi:10.1101/gr.278382.123)
Supplement: Supplement 10 [file Supplemental_Data.zip › Supplemental_Data/Supplemental_Data_S27.txt]

Species	Expanded fams	Genes gained	genes/expansion	Contracted fams	Genes lost	genes/contraction	No change	Avg. Expansion
Skow	1453 (69)	4157	2.86	1121 (14)	1567	1.4	5859	0.307127
Hech	1469 (153)	2902	1.98	585 (24)	653	1.12	6379	0.26669
Lgig	1180 (46)	3173	2.69	1347 (13)	1890	1.4	5906	0.15214
Chem	1111 (72)	3786	3.41	1417 (11)	1954	1.38	5905	0.217242
Dgig	1209 (116)	4215	3.49	660 (21)	1160	1.76	6564	0.362267
Apla	1175 (65)	4194	3.57	1402 (8)	1906	1.36	5856	0.271315
Nnom	781 (25)	1625	2.08	1044 (48)	1725	1.65	6608	-0.0118582
Aaurp	1880 (99)	3670	1.95	1405 (36)	1660	1.18	5148	0.238349
Paus	1459 (43)	3104	2.13	1209 (10)	1760	1.46	5765	0.159374
Pdam	259 (12)	504	1.95	1157 (77)	2014	1.74	7017	-0.179058
Nvec	1743 (41)	3541	2.03	1080 (32)	1798	1.66	5610	0.206688
Epal	1090 (65)	2766	2.54	821 (5)	1067	1.3	6522	0.20147
Hsym	788 (24)	1030	1.31	989 (138)	1617	1.63	6656	-0.0696075
Hmag	1595 (100)	8219	5.15	1657 (32)	2647	1.6	5181	0.660738
Rmue	1019 (63)	4039	3.96	1727 (77)	2977	1.72	5687	0.125934
Ofav	1531 (90)	3335	2.18	412 (7)	477	1.16	6490	0.338907
Mvir	1168 (29)	4135	3.54	1424 (47)	2503	1.76	5841	0.193525
Aaurb	1151 (68)	3229	2.81	904 (30)	1201	1.33	6378	0.240484
Adig	1666 (108)	4691	2.82	1051 (17)	1482	1.41	5716	0.380529
