# Supplementary material for: The genome of the colonial hydroid Hydractinia reveals that their stem cells use a toolkit of evolutionarily shared genes with all animals
Source: Genome Res. 2024 Mar;34(3):498–513. doi: 10.1101/gr.278382.123 (PMC11067881; doi:10.1101/gr.278382.123)
Supplement: Supplement 10 [file Supplemental_Data.zip › Supplemental_Data/Supplemental_Data_S28.md]

# Explanation of *Hydractinia* RNA annotation GFF files

There are eight GFF files:

Four are for the **Hydractinia echinata** genome:

* `hech.rfam.detailed.gff`: Rfam predictions (all RNAs except tRNA), with all metadata.
* `hech.rfam.minimal.gff`:  Rfam predictions (all RNAs except tRNA), without metadata. 
* `hech.trna.detailed.gff`: tRNA predictions, with all metadata.
* `hech.trna.minimal.gff`:  tRNA predictions, without metadata. 


And four for the **Hydractinia symbiolongicarpus** genome:

* `hsym.rfam.detailed.gff`: Rfam predictions (all RNAs except tRNA), with all metadata.
* `hsym.rfam.minimal.gff`:  Rfam predictions (all RNAs except tRNA), without metadata. 
* `hsym.trna.detailed.gff`: tRNA predictions, with all metadata.
* `hsym.trna.minimal.gff`:  tRNA predictions, without metadata. 

---

## Tab-delimited columns in `detailed` and `minimal` files:
Following from: https://github.com/The-Sequence-Ontology/Specifications/blob/master/gff3.md

1. `seqid`:      sequence name
2. `source`:     prediction method (`tRNAscan-SE` or `cmsearch`)
3. `type`:       model (`tRNA-<isotype-model>`, or Rfam family accession)
4. `start`:      start coordinate of prediction (always `<= end`)
5. `end`:        end coordinate of prediction (always `>= start`)
6. `score`:      bit score of prediction
7. `strand`:     `+` if on positive strand, `-` if on negative strand
8. `phase`:      uninformative in these files, always `.`
9. `attributes`: one or more `<key>=<value>;` strings, with possible `<key>`s listed below with explanations

---

## Explanation of `<key>=<value>;` strings in `attributes` column:

Below are explanations of the `<value>` for each possible `<key>`
you will find in the `attributes` column, separated into categories:

### Software/database version:
* `tRNAscan-SE`: version of tRNAscan-SE used, always `2.0.5` when present,
                 only present in `trna` files
* `Infernal`:    version of Infernal used, always `1.1.2` when present,
                 only present in `rfam` files
* `Rfam`:        Rfam release used, always `14.1` when present,
                 only present in `rfam` files                 

*These three keys are the only keys present in the `attributes` column in 
  the `minimal` files, they are also present in the `detailed` files.*
  
### Target sequence:
* `seqlen`: full length in nucleotides of target sequence

### Data from cmsearch `--tblout` output file:
* `evalue`:      E-value of hit, in search of full genome *H. echinata* or 
                 *H. symbiolongicarpus* v1.0 assembly sequence file
* `mdlaccn`:     Rfam model accession
* `mdlcoords`:   `<mdlstart>-<mdlend>` model start and end positions of hit

### Data from tRNAscan-SE `-o` output file:
* `type`:      isotype model (tRNAscan-SE `tRNA type` column)
* `anticodon`: anticodon (tRNAscan-SE `Anticodon` column)
* `ibegin`:    beginning position of intron, `0` for none (tRNAscan-SE `Intron Bounds - Begin` column)
* `iend`:      ending position of intron, `0` for none (tRNAscan-SE `Intron Bounds - End` column)
* `pseudo`:    `yes` if flagged as pseudogene, else `no` (`yes` if tRNAscan-SE `Note` column contains `pseudo`)

### Repeat overlaps:
* `repeat_overlap`: `HydSINE1(<start>-<stop>` if this prediction overlaps by 10 or more 
                     nucleotides with a RepeatMasker HydSINE1 prediction from 
                     `<start>` to `<stop>` (`<start> <= <stop>`), else `no`
                    
*Note: only tRNA/HydSINE1 repeat overlaps are reported in this
way. No overlaps between other repeat models and tRNAs are reported,
nor any overlaps between repeat models and Rfam models.*

### Hit score data:
* `scF`:         `score/<max-score>`, where `max-score` is the maximum
                 `score` in the file for this `model`
* `highscoring`: `yes` if `scF >= 0.9`, else `no`

### Hit length data:
* `lenF`:       `<length>/<max-length>`, where `<length>` is `stop-start+1`, and `<max-length>`
                is the `<length>` for the prediction with the maximum
                score in the file for this `model`
* `fragment`:   `no` if `lenF >= 0.9`, else `yes`

### Tandem array data:
* `tandem_array`:    `yes(<start>-<stop>)` if this prediction is in a tandem array that begins
                      at position `<start>` and ends at position `<stop>` on strand `strand`
                      (`<start> <= <stop>`);
                      `ineligible` if this prediction occurs on a sequence and strand with less
                      than 10 predictions for this `model` and is consequentally not eligible
                      to be in a tandem array;
                     `no` if this prediction is eligible to be in a tandem array and is not;
* `tandem_array_X`:   number of predictions in the tandem array this prediction is in, 
                      *only exists if `tandem_array` value starts with `yes`*
* `tandem_array_N`:   number of spacings between predictions in the tandem array this prediction
                      is in that are within the range of `[tandem_array_Dmin..tandem_array_Dmax]`, 
                      *only exists if `tandem_array` value starts with `yes`*
* `tandem_array_Dmin`: minimum spacing length for the tandem array this prediction is in
                       *only exists if `tandem_array` value starts with `yes`*
* `tandem_array_Dmax`: maximum spacing length for the tandem array this prediction is in
                       *only exists if `tandem_array` value starts with `yes`*

---

**Contact eric.nawrocki@nih.gov with questions**
