# Supplementary material for: The genome of the colonial hydroid Hydractinia reveals that their stem cells use a toolkit of evolutionarily shared genes with all animals
Source: Genome Res. 2024 Mar;34(3):498–513. doi: 10.1101/gr.278382.123 (PMC11067881; doi:10.1101/gr.278382.123)
Supplement: Supplement 10 [file Supplemental_Data.zip › Supplemental_Data/Supplemental_Data_S29.gff]

HyE0063	cmsearch	5S_rRNA	1499000	1499115	96.0	+	.	evalue=9.9e-19;mdlaccn=RF00001;mdllen=119;mdlcoords=1-119;seqlen=1893307;tandem_array=ineligible;highscoring=no;fragment=no;scF=0.823;lenF=0.975;Rfam=14.1;Infernal=1.1.2;
HyE0150	cmsearch	5S_rRNA	144057	144178	63.5	+	.	evalue=2.5e-10;mdlaccn=RF00001;mdllen=119;mdlcoords=1-119;seqlen=796942;tandem_array=ineligible;highscoring=no;fragment=no;scF=0.544;lenF=1.025;Rfam=14.1;Infernal=1.1.2;
HyE0177	cmsearch	5S_rRNA	559531	559649	116.6	+	.	evalue=4.8e-24;mdlaccn=RF00001;mdllen=119;mdlcoords=1-119;seqlen=665361;tandem_array=ineligible;highscoring=yes;fragment=no;scF=0.999;lenF=1.000;Rfam=14.1;Infernal=1.1.2;
HyE0177	cmsearch	5S_rRNA	560097	560215	116.6	+	.	evalue=4.8e-24;mdlaccn=RF00001;mdllen=119;mdlcoords=1-119;seqlen=665361;tandem_array=ineligible;highscoring=yes;fragment=no;scF=0.999;lenF=1.000;Rfam=14.1;Infernal=1.1.2;
HyE0177	cmsearch	5S_rRNA	560665	560783	116.6	+	.	evalue=4.8e-24;mdlaccn=RF00001;mdllen=119;mdlcoords=1-119;seqlen=665361;tandem_array=ineligible;highscoring=yes;fragment=no;scF=0.999;lenF=1.000;Rfam=14.1;Infernal=1.1.2;
HyE0177	cmsearch	5S_rRNA	561233	561351	116.6	+	.	evalue=4.8e-24;mdlaccn=RF00001;mdllen=119;mdlcoords=1-119;seqlen=665361;tandem_array=ineligible;highscoring=yes;fragment=no;scF=0.999;lenF=1.000;Rfam=14.1;Infernal=1.1.2;
HyE0177	cmsearch	5S_rRNA	561801	561919	116.6	+	.	evalue=4.8e-24;mdlaccn=RF00001;mdllen=119;mdlcoords=1-119;seqlen=665361;tandem_array=ineligible;highscoring=yes;fragment=no;scF=0.999;lenF=1.000;Rfam=14.1;Infernal=1.1.2;
HyE0177	cmsearch	5S_rRNA	562370	562487	109.9	+	.	evalue=2.6e-22;mdlaccn=RF00001;mdllen=119;mdlcoords=1-119;seqlen=665361;tandem_array=ineligible;highscoring=yes;fragment=no;scF=0.942;lenF=0.992;Rfam=14.1;Infernal=1.1.2;
HyE0177	cmsearch	5S_rRNA	562873	562990	108.0	+	.	evalue=8.1e-22;mdlaccn=RF00001;mdllen=119;mdlcoords=1-119;seqlen=665361;tandem_array=ineligible;highscoring=yes;fragment=no;scF=0.925;lenF=0.992;Rfam=14.1;Infernal=1.1.2;
HyE0177	cmsearch	5S_rRNA	563440	563558	54.7	+	.	evalue=4.6e-08;mdlaccn=RF00001;mdllen=119;mdlcoords=1-119;seqlen=665361;tandem_array=ineligible;highscoring=no;fragment=no;scF=0.469;lenF=1.000;Rfam=14.1;Infernal=1.1.2;
HyE0274	cmsearch	5S_rRNA	243764	243882	111.0	-	.	evalue=1.3e-22;mdlaccn=RF00001;mdllen=119;mdlcoords=1-119;seqlen=311343;tandem_array=ineligible;highscoring=yes;fragment=no;scF=0.951;lenF=1.000;Rfam=14.1;Infernal=1.1.2;
HyE0330	cmsearch	5S_rRNA	43939	44056	68.5	+	.	evalue=1.2e-11;mdlaccn=RF00001;mdllen=119;mdlcoords=1-119;seqlen=214705;tandem_array=ineligible;highscoring=no;fragment=no;scF=0.587;lenF=0.992;Rfam=14.1;Infernal=1.1.2;
HyE0342	cmsearch	5S_rRNA	147981	148099	102.7	-	.	evalue=1.9e-20;mdlaccn=RF00001;mdllen=119;mdlcoords=1-119;seqlen=194112;tandem_array=yes(146845-162875);tandem_array_X=29;tandem_array_N=28;tandem_array_Dmin=448;tandem_array_Dmax=451;highscoring=no;fragment=no;scF=0.880;lenF=1.000;Rfam=14.1;Infernal=1.1.2;
HyE0342	cmsearch	5S_rRNA	148549	148667	102.7	-	.	evalue=1.9e-20;mdlaccn=RF00001;mdllen=119;mdlcoords=1-119;seqlen=194112;tandem_array=yes(146845-162875);tandem_array_X=29;tandem_array_N=28;tandem_array_Dmin=448;tandem_array_Dmax=451;highscoring=no;fragment=no;scF=0.880;lenF=1.000;Rfam=14.1;Infernal=1.1.2;
HyE0342	cmsearch	5S_rRNA	149685	149803	102.7	-	.	evalue=1.9e-20;mdlaccn=RF00001;mdllen=119;mdlcoords=1-119;seqlen=194112;tandem_array=yes(146845-162875);tandem_array_X=29;tandem_array_N=28;tandem_array_Dmin=448;tandem_array_Dmax=451;highscoring=no;fragment=no;scF=0.880;lenF=1.000;Rfam=14.1;Infernal=1.1.2;
HyE0342	cmsearch	5S_rRNA	150253	150371	102.7	-	.	evalue=1.9e-20;mdlaccn=RF00001;mdllen=119;mdlcoords=1-119;seqlen=194112;tandem_array=yes(146845-162875);tandem_array_X=29;tandem_array_N=28;tandem_array_Dmin=448;tandem_array_Dmax=451;highscoring=no;fragment=no;scF=0.880;lenF=1.000;Rfam=14.1;Infernal=1.1.2;
HyE0342	cmsearch	5S_rRNA	151957	152075	102.7	-	.	evalue=1.9e-20;mdlaccn=RF00001;mdllen=119;mdlcoords=1-119;seqlen=194112;tandem_array=yes(146845-162875);tandem_array_X=29;tandem_array_N=28;tandem_array_Dmin=448;tandem_array_Dmax=451;highscoring=no;fragment=no;scF=0.880;lenF=1.000;Rfam=14.1;Infernal=1.1.2;
HyE0342	cmsearch	5S_rRNA	152526	152644	102.7	-	.	evalue=1.9e-20;mdlaccn=RF00001;mdllen=119;mdlcoords=1-119;seqlen=194112;tandem_array=yes(146845-162875);tandem_array_X=29;tandem_array_N=28;tandem_array_Dmin=448;tandem_array_Dmax=451;highscoring=no;fragment=no;scF=0.880;lenF=1.000;Rfam=14.1;Infernal=1.1.2;
HyE0342	cmsearch	5S_rRNA	153094	153212	102.7	-	.	evalue=1.9e-20;mdlaccn=RF00001;mdllen=119;mdlcoords=1-119;seqlen=194112;tandem_array=yes(146845-162875);tandem_array_X=29;tandem_array_N=28;tandem_array_Dmin=448;tandem_array_Dmax=451;highscoring=no;fragment=no;scF=0.880;lenF=1.000;Rfam=14.1;Infernal=1.1.2;
HyE0342	cmsearch	5S_rRNA	153662	153780	102.7	-	.	evalue=1.9e-20;mdlaccn=RF00001;mdllen=119;mdlcoords=1-119;seqlen=194112;tandem_array=yes(146845-162875);tandem_array_X=29;tandem_array_N=28;tandem_array_Dmin=448;tandem_array_Dmax=451;highscoring=no;fragment=no;scF=0.880;lenF=1.000;Rfam=14.1;Infernal=1.1.2;
HyE0342	cmsearch	5S_rRNA	154230	154348	102.7	-	.	evalue=1.9e-20;mdlaccn=RF00001;mdllen=119;mdlcoords=1-119;seqlen=194112;tandem_array=yes(146845-162875);tandem_array_X=29;tandem_array_N=28;tandem_array_Dmin=448;tandem_array_Dmax=451;highscoring=no;fragment=no;scF=0.880;lenF=1.000;Rfam=14.1;Infernal=1.1.2;
HyE0342	cmsearch	5S_rRNA	154800	154918	102.7	-	.	evalue=1.9e-20;mdlaccn=RF00001;mdllen=119;mdlcoords=1-119;seqlen=194112;tandem_array=yes(146845-162875);tandem_array_X=29;tandem_array_N=28;tandem_array_Dmin=448;tandem_array_Dmax=451;highscoring=no;fragment=no;scF=0.880;lenF=1.000;Rfam=14.1;Infernal=1.1.2;
HyE0342	cmsearch	5S_rRNA	155368	155486	102.7	-	.	evalue=1.9e-20;mdlaccn=RF00001;mdllen=119;mdlcoords=1-119;seqlen=194112;tandem_array=yes(146845-162875);tandem_array_X=29;tandem_array_N=28;tandem_array_Dmin=448;tandem_array_Dmax=451;highscoring=no;fragment=no;scF=0.880;lenF=1.000;Rfam=14.1;Infernal=1.1.2;
HyE0342	cmsearch	5S_rRNA	146845	146963	101.9	-	.	evalue=3e-20;mdlaccn=RF00001;mdllen=119;mdlcoords=1-119;seqlen=194112;tandem_array=yes(146845-162875);tandem_array_X=29;tandem_array_N=28;tandem_array_Dmin=448;tandem_array_Dmax=451;highscoring=no;fragment=no;scF=0.873;lenF=1.000;Rfam=14.1;Infernal=1.1.2;
HyE0342	cmsearch	5S_rRNA	150821	150939	100.3	-	.	evalue=7.8e-20;mdlaccn=RF00001;mdllen=119;mdlcoords=1-119;seqlen=194112;tandem_array=yes(146845-162875);tandem_array_X=29;tandem_array_N=28;tandem_array_Dmin=448;tandem_array_Dmax=451;highscoring=no;fragment=no;scF=0.859;lenF=1.000;Rfam=14.1;Infernal=1.1.2;
HyE0342	cmsearch	5S_rRNA	151389	151507	100.3	-	.	evalue=7.8e-20;mdlaccn=RF00001;mdllen=119;mdlcoords=1-119;seqlen=194112;tandem_array=yes(146845-162875);tandem_array_X=29;tandem_array_N=28;tandem_array_Dmin=448;tandem_array_Dmax=451;highscoring=no;fragment=no;scF=0.859;lenF=1.000;Rfam=14.1;Infernal=1.1.2;
HyE0342	cmsearch	5S_rRNA	155936	156054	99.7	-	.	evalue=1.1e-19;mdlaccn=RF00001;mdllen=119;mdlcoords=1-119;seqlen=194112;tandem_array=yes(146845-162875);tandem_array_X=29;tandem_array_N=28;tandem_array_Dmin=448;tandem_array_Dmax=451;highscoring=no;fragment=no;scF=0.854;lenF=1.000;Rfam=14.1;Infernal=1.1.2;
HyE0342	cmsearch	5S_rRNA	156504	156622	99.7	-	.	evalue=1.1e-19;mdlaccn=RF00001;mdllen=119;mdlcoords=1-119;seqlen=194112;tandem_array=yes(146845-162875);tandem_array_X=29;tandem_array_N=28;tandem_array_Dmin=448;tandem_array_Dmax=451;highscoring=no;fragment=no;scF=0.854;lenF=1.000;Rfam=14.1;Infernal=1.1.2;
HyE0342	cmsearch	5S_rRNA	157072	157190	99.7	-	.	evalue=1.1e-19;mdlaccn=RF00001;mdllen=119;mdlcoords=1-119;seqlen=194112;tandem_array=yes(146845-162875);tandem_array_X=29;tandem_array_N=28;tandem_array_Dmin=448;tandem_array_Dmax=451;highscoring=no;fragment=no;scF=0.854;lenF=1.000;Rfam=14.1;Infernal=1.1.2;
HyE0342	cmsearch	5S_rRNA	157640	157758	99.7	-	.	evalue=1.1e-19;mdlaccn=RF00001;mdllen=119;mdlcoords=1-119;seqlen=194112;tandem_array=yes(146845-162875);tandem_array_X=29;tandem_array_N=28;tandem_array_Dmin=448;tandem_array_Dmax=451;highscoring=no;fragment=no;scF=0.854;lenF=1.000;Rfam=14.1;Infernal=1.1.2;
HyE0342	cmsearch	5S_rRNA	158208	158326	99.7	-	.	evalue=1.1e-19;mdlaccn=RF00001;mdllen=119;mdlcoords=1-119;seqlen=194112;tandem_array=yes(146845-162875);tandem_array_X=29;tandem_array_N=28;tandem_array_Dmin=448;tandem_array_Dmax=451;highscoring=no;fragment=no;scF=0.854;lenF=1.000;Rfam=14.1;Infernal=1.1.2;
HyE0342	cmsearch	5S_rRNA	158777	158895	99.7	-	.	evalue=1.1e-19;mdlaccn=RF00001;mdllen=119;mdlcoords=1-119;seqlen=194112;tandem_array=yes(146845-162875);tandem_array_X=29;tandem_array_N=28;tandem_array_Dmin=448;tandem_array_Dmax=451;highscoring=no;fragment=no;scF=0.854;lenF=1.000;Rfam=14.1;Infernal=1.1.2;
HyE0342	cmsearch	5S_rRNA	160483	160601	99.7	-	.	evalue=1.1e-19;mdlaccn=RF00001;mdllen=119;mdlcoords=1-119;seqlen=194112;tandem_array=yes(146845-162875);tandem_array_X=29;tandem_array_N=28;tandem_array_Dmin=448;tandem_array_Dmax=451;highscoring=no;fragment=no;scF=0.854;lenF=1.000;Rfam=14.1;Infernal=1.1.2;
HyE0342	cmsearch	5S_rRNA	162757	162875	99.7	-	.	evalue=1.1e-19;mdlaccn=RF00001;mdllen=119;mdlcoords=1-119;seqlen=194112;tandem_array=yes(146845-162875);tandem_array_X=29;tandem_array_N=28;tandem_array_Dmin=448;tandem_array_Dmax=451;highscoring=no;fragment=no;scF=0.854;lenF=1.000;Rfam=14.1;Infernal=1.1.2;
HyE0342	cmsearch	5S_rRNA	149117	149235	99.5	-	.	evalue=1.3e-19;mdlaccn=RF00001;mdllen=119;mdlcoords=1-119;seqlen=194112;tandem_array=yes(146845-162875);tandem_array_X=29;tandem_array_N=28;tandem_array_Dmin=448;tandem_array_Dmax=451;highscoring=no;fragment=no;scF=0.853;lenF=1.000;Rfam=14.1;Infernal=1.1.2;
HyE0342	cmsearch	5S_rRNA	147413	147531	98.6	-	.	evalue=2.1e-19;mdlaccn=RF00001;mdllen=119;mdlcoords=1-119;seqlen=194112;tandem_array=yes(146845-162875);tandem_array_X=29;tandem_array_N=28;tandem_array_Dmin=448;tandem_array_Dmax=451;highscoring=no;fragment=no;scF=0.845;lenF=1.000;Rfam=14.1;Infernal=1.1.2;
HyE0342	cmsearch	5S_rRNA	161051	161169	95.0	-	.	evalue=1.8e-18;mdlaccn=RF00001;mdllen=119;mdlcoords=1-119;seqlen=194112;tandem_array=yes(146845-162875);tandem_array_X=29;tandem_array_N=28;tandem_array_Dmin=448;tandem_array_Dmax=451;highscoring=no;fragment=no;scF=0.814;lenF=1.000;Rfam=14.1;Infernal=1.1.2;
HyE0342	cmsearch	5S_rRNA	161618	161736	95.0	-	.	evalue=1.8e-18;mdlaccn=RF00001;mdllen=119;mdlcoords=1-119;seqlen=194112;tandem_array=yes(146845-162875);tandem_array_X=29;tandem_array_N=28;tandem_array_Dmin=448;tandem_array_Dmax=451;highscoring=no;fragment=no;scF=0.814;lenF=1.000;Rfam=14.1;Infernal=1.1.2;
HyE0342	cmsearch	5S_rRNA	159346	159465	94.5	-	.	evalue=2.5e-18;mdlaccn=RF00001;mdllen=119;mdlcoords=1-119;seqlen=194112;tandem_array=yes(146845-162875);tandem_array_X=29;tandem_array_N=28;tandem_array_Dmin=448;tandem_array_Dmax=451;highscoring=no;fragment=no;scF=0.810;lenF=1.008;Rfam=14.1;Infernal=1.1.2;
HyE0342	cmsearch	5S_rRNA	159915	160033	93.2	-	.	evalue=5.3e-18;mdlaccn=RF00001;mdllen=119;mdlcoords=1-119;seqlen=194112;tandem_array=yes(146845-162875);tandem_array_X=29;tandem_array_N=28;tandem_array_Dmin=448;tandem_array_Dmax=451;highscoring=no;fragment=no;scF=0.799;lenF=1.000;Rfam=14.1;Infernal=1.1.2;
HyE0342	cmsearch	5S_rRNA	162188	162308	86.3	-	.	evalue=3.1e-16;mdlaccn=RF00001;mdllen=119;mdlcoords=1-119;seqlen=194112;tandem_array=yes(146845-162875);tandem_array_X=29;tandem_array_N=28;tandem_array_Dmin=448;tandem_array_Dmax=451;highscoring=no;fragment=no;scF=0.740;lenF=1.017;Rfam=14.1;Infernal=1.1.2;
HyE0368	cmsearch	5S_rRNA	107751	107869	116.7	-	.	evalue=4.4e-24;mdlaccn=RF00001;mdllen=119;mdlcoords=1-119;seqlen=165286;tandem_array=yes(2241-136823);tandem_array_X=20;tandem_array_N=15;tandem_array_Dmin=5876;tandem_array_Dmax=5900;highscoring=yes;fragment=no;scF=1.000;lenF=1.000;Rfam=14.1;Infernal=1.1.2;
HyE0368	cmsearch	5S_rRNA	118714	118832	116.7	-	.	evalue=4.4e-24;mdlaccn=RF00001;mdllen=119;mdlcoords=1-119;seqlen=165286;tandem_array=yes(2241-136823);tandem_array_X=20;tandem_array_N=15;tandem_array_Dmin=5876;tandem_array_Dmax=5900;highscoring=yes;fragment=no;scF=1.000;lenF=1.000;Rfam=14.1;Infernal=1.1.2;
HyE0368	cmsearch	5S_rRNA	124712	124830	116.7	-	.	evalue=4.4e-24;mdlaccn=RF00001;mdllen=119;mdlcoords=1-119;seqlen=165286;tandem_array=yes(2241-136823);tandem_array_X=20;tandem_array_N=15;tandem_array_Dmin=5876;tandem_array_Dmax=5900;highscoring=yes;fragment=no;scF=1.000;lenF=1.000;Rfam=14.1;Infernal=1.1.2;
HyE0368	cmsearch	5S_rRNA	130710	130828	116.7	-	.	evalue=4.4e-24;mdlaccn=RF00001;mdllen=119;mdlcoords=1-119;seqlen=165286;tandem_array=yes(2241-136823);tandem_array_X=20;tandem_array_N=15;tandem_array_Dmin=5876;tandem_array_Dmax=5900;highscoring=yes;fragment=no;scF=1.000;lenF=1.000;Rfam=14.1;Infernal=1.1.2;
HyE0368	cmsearch	5S_rRNA	136705	136823	116.7	-	.	evalue=4.4e-24;mdlaccn=RF00001;mdllen=119;mdlcoords=1-119;seqlen=165286;tandem_array=yes(2241-136823);tandem_array_X=20;tandem_array_N=15;tandem_array_Dmin=5876;tandem_array_Dmax=5900;highscoring=yes;fragment=no;scF=1.000;lenF=1.000;Rfam=14.1;Infernal=1.1.2;
HyE0368	cmsearch	5S_rRNA	14240	14358	116.7	-	.	evalue=4.4e-24;mdlaccn=RF00001;mdllen=119;mdlcoords=1-119;seqlen=165286;tandem_array=yes(2241-136823);tandem_array_X=20;tandem_array_N=15;tandem_array_Dmin=5876;tandem_array_Dmax=5900;highscoring=yes;fragment=no;scF=1.000;lenF=1.000;Rfam=14.1;Infernal=1.1.2;
HyE0368	cmsearch	5S_rRNA	26266	26384	116.7	-	.	evalue=4.4e-24;mdlaccn=RF00001;mdllen=119;mdlcoords=1-119;seqlen=165286;tandem_array=yes(2241-136823);tandem_array_X=20;tandem_array_N=15;tandem_array_Dmin=5876;tandem_array_Dmax=5900;highscoring=yes;fragment=no;scF=1.000;lenF=1.000;Rfam=14.1;Infernal=1.1.2;
HyE0368	cmsearch	5S_rRNA	32264	32382	116.7	-	.	evalue=4.4e-24;mdlaccn=RF00001;mdllen=119;mdlcoords=1-119;seqlen=165286;tandem_array=yes(2241-136823);tandem_array_X=20;tandem_array_N=15;tandem_array_Dmin=5876;tandem_array_Dmax=5900;highscoring=yes;fragment=no;scF=1.000;lenF=1.000;Rfam=14.1;Infernal=1.1.2;
HyE0368	cmsearch	5S_rRNA	44274	44392	116.7	-	.	evalue=4.4e-24;mdlaccn=RF00001;mdllen=119;mdlcoords=1-119;seqlen=165286;tandem_array=yes(2241-136823);tandem_array_X=20;tandem_array_N=15;tandem_array_Dmin=5876;tandem_array_Dmax=5900;highscoring=yes;fragment=no;scF=1.000;lenF=1.000;Rfam=14.1;Infernal=1.1.2;
HyE0368	cmsearch	5S_rRNA	50270	50388	116.7	-	.	evalue=4.4e-24;mdlaccn=RF00001;mdllen=119;mdlcoords=1-119;seqlen=165286;tandem_array=yes(2241-136823);tandem_array_X=20;tandem_array_N=15;tandem_array_Dmin=5876;tandem_array_Dmax=5900;highscoring=yes;fragment=no;scF=1.000;lenF=1.000;Rfam=14.1;Infernal=1.1.2;
HyE0368	cmsearch	5S_rRNA	56268	56386	116.7	-	.	evalue=4.4e-24;mdlaccn=RF00001;mdllen=119;mdlcoords=1-119;seqlen=165286;tandem_array=yes(2241-136823);tandem_array_X=20;tandem_array_N=15;tandem_array_Dmin=5876;tandem_array_Dmax=5900;highscoring=yes;fragment=no;scF=1.000;lenF=1.000;Rfam=14.1;Infernal=1.1.2;
HyE0368	cmsearch	5S_rRNA	65285	65403	116.7	-	.	evalue=4.4e-24;mdlaccn=RF00001;mdllen=119;mdlcoords=1-119;seqlen=165286;tandem_array=yes(2241-136823);tandem_array_X=20;tandem_array_N=15;tandem_array_Dmin=5876;tandem_array_Dmax=5900;highscoring=yes;fragment=no;scF=1.000;lenF=1.000;Rfam=14.1;Infernal=1.1.2;
HyE0368	cmsearch	5S_rRNA	77609	77727	116.7	-	.	evalue=4.4e-24;mdlaccn=RF00001;mdllen=119;mdlcoords=1-119;seqlen=165286;tandem_array=yes(2241-136823);tandem_array_X=20;tandem_array_N=15;tandem_array_Dmin=5876;tandem_array_Dmax=5900;highscoring=yes;fragment=no;scF=1.000;lenF=1.000;Rfam=14.1;Infernal=1.1.2;
HyE0368	cmsearch	5S_rRNA	83607	83725	116.7	-	.	evalue=4.4e-24;mdlaccn=RF00001;mdllen=119;mdlcoords=1-119;seqlen=165286;tandem_array=yes(2241-136823);tandem_array_X=20;tandem_array_N=15;tandem_array_Dmin=5876;tandem_array_Dmax=5900;highscoring=yes;fragment=no;scF=1.000;lenF=1.000;Rfam=14.1;Infernal=1.1.2;
HyE0368	cmsearch	5S_rRNA	89605	89723	116.7	-	.	evalue=4.4e-24;mdlaccn=RF00001;mdllen=119;mdlcoords=1-119;seqlen=165286;tandem_array=yes(2241-136823);tandem_array_X=20;tandem_array_N=15;tandem_array_Dmin=5876;tandem_array_Dmax=5900;highscoring=yes;fragment=no;scF=1.000;lenF=1.000;Rfam=14.1;Infernal=1.1.2;
HyE0368	cmsearch	5S_rRNA	95603	95721	116.7	-	.	evalue=4.4e-24;mdlaccn=RF00001;mdllen=119;mdlcoords=1-119;seqlen=165286;tandem_array=yes(2241-136823);tandem_array_X=20;tandem_array_N=15;tandem_array_Dmin=5876;tandem_array_Dmax=5900;highscoring=yes;fragment=no;scF=1.000;lenF=1.000;Rfam=14.1;Infernal=1.1.2;
HyE0368	cmsearch	5S_rRNA	8236	8353	110.0	-	.	evalue=2.4e-22;mdlaccn=RF00001;mdllen=119;mdlcoords=1-119;seqlen=165286;tandem_array=yes(2241-136823);tandem_array_X=20;tandem_array_N=15;tandem_array_Dmin=5876;tandem_array_Dmax=5900;highscoring=yes;fragment=no;scF=0.943;lenF=0.992;Rfam=14.1;Infernal=1.1.2;
HyE0368	cmsearch	5S_rRNA	38279	38397	103.2	-	.	evalue=1.3e-20;mdlaccn=RF00001;mdllen=119;mdlcoords=1-119;seqlen=165286;tandem_array=yes(2241-136823);tandem_array_X=20;tandem_array_N=15;tandem_array_Dmin=5876;tandem_array_Dmax=5900;highscoring=no;fragment=no;scF=0.884;lenF=1.000;Rfam=14.1;Infernal=1.1.2;
HyE0368	cmsearch	5S_rRNA	2241	2358	99.8	-	.	evalue=1.1e-19;mdlaccn=RF00001;mdllen=119;mdlcoords=1-119;seqlen=165286;tandem_array=yes(2241-136823);tandem_array_X=20;tandem_array_N=15;tandem_array_Dmin=5876;tandem_array_Dmax=5900;highscoring=no;fragment=no;scF=0.855;lenF=0.992;Rfam=14.1;Infernal=1.1.2;
HyE0368	cmsearch	5S_rRNA	20243	20365	96.0	-	.	evalue=1e-18;mdlaccn=RF00001;mdllen=119;mdlcoords=1-119;seqlen=165286;tandem_array=yes(2241-136823);tandem_array_X=20;tandem_array_N=15;tandem_array_Dmin=5876;tandem_array_Dmax=5900;highscoring=no;fragment=no;scF=0.823;lenF=1.034;Rfam=14.1;Infernal=1.1.2;
HyE0602	cmsearch	5S_rRNA	26987	27105	116.7	-	.	evalue=4.4e-24;mdlaccn=RF00001;mdllen=119;mdlcoords=1-119;seqlen=70183;tandem_array=ineligible;highscoring=yes;fragment=no;scF=1.000;lenF=1.000;Rfam=14.1;Infernal=1.1.2;
HyE0602	cmsearch	5S_rRNA	34345	34463	116.7	+	.	evalue=4.4e-24;mdlaccn=RF00001;mdllen=119;mdlcoords=1-119;seqlen=70183;tandem_array=ineligible;highscoring=yes;fragment=no;scF=1.000;lenF=1.000;Rfam=14.1;Infernal=1.1.2;
HyE0602	cmsearch	5S_rRNA	40343	40461	116.7	+	.	evalue=4.4e-24;mdlaccn=RF00001;mdllen=119;mdlcoords=1-119;seqlen=70183;tandem_array=ineligible;highscoring=yes;fragment=no;scF=1.000;lenF=1.000;Rfam=14.1;Infernal=1.1.2;
HyE0602	cmsearch	5S_rRNA	52490	52608	116.7	+	.	evalue=4.4e-24;mdlaccn=RF00001;mdllen=119;mdlcoords=1-119;seqlen=70183;tandem_array=ineligible;highscoring=yes;fragment=no;scF=1.000;lenF=1.000;Rfam=14.1;Infernal=1.1.2;
HyE0602	cmsearch	5S_rRNA	58489	58607	116.7	+	.	evalue=4.4e-24;mdlaccn=RF00001;mdllen=119;mdlcoords=1-119;seqlen=70183;tandem_array=ineligible;highscoring=yes;fragment=no;scF=1.000;lenF=1.000;Rfam=14.1;Infernal=1.1.2;
HyE0602	cmsearch	5S_rRNA	20980	21099	110.3	-	.	evalue=2e-22;mdlaccn=RF00001;mdllen=119;mdlcoords=1-119;seqlen=70183;tandem_array=ineligible;highscoring=yes;fragment=no;scF=0.945;lenF=1.008;Rfam=14.1;Infernal=1.1.2;
HyE0602	cmsearch	5S_rRNA	28352	28469	106.3	+	.	evalue=2.2e-21;mdlaccn=RF00001;mdllen=119;mdlcoords=1-119;seqlen=70183;tandem_array=ineligible;highscoring=yes;fragment=no;scF=0.911;lenF=0.992;Rfam=14.1;Infernal=1.1.2;
HyE0698	cmsearch	5S_rRNA	24373	24491	116.6	-	.	evalue=4.8e-24;mdlaccn=RF00001;mdllen=119;mdlcoords=1-119;seqlen=60937;tandem_array=yes(19798-60918);tandem_array_X=73;tandem_array_N=72;tandem_array_Dmin=446;tandem_array_Dmax=463;highscoring=yes;fragment=no;scF=0.999;lenF=1.000;Rfam=14.1;Infernal=1.1.2;
HyE0698	cmsearch	5S_rRNA	26641	26759	116.6	-	.	evalue=4.8e-24;mdlaccn=RF00001;mdllen=119;mdlcoords=1-119;seqlen=60937;tandem_array=yes(19798-60918);tandem_array_X=73;tandem_array_N=72;tandem_array_Dmin=446;tandem_array_Dmax=463;highscoring=yes;fragment=no;scF=0.999;lenF=1.000;Rfam=14.1;Infernal=1.1.2;
HyE0698	cmsearch	5S_rRNA	27207	27325	116.6	-	.	evalue=4.8e-24;mdlaccn=RF00001;mdllen=119;mdlcoords=1-119;seqlen=60937;tandem_array=yes(19798-60918);tandem_array_X=73;tandem_array_N=72;tandem_array_Dmin=446;tandem_array_Dmax=463;highscoring=yes;fragment=no;scF=0.999;lenF=1.000;Rfam=14.1;Infernal=1.1.2;
HyE0698	cmsearch	5S_rRNA	27777	27895	116.6	-	.	evalue=4.8e-24;mdlaccn=RF00001;mdllen=119;mdlcoords=1-119;seqlen=60937;tandem_array=yes(19798-60918);tandem_array_X=73;tandem_array_N=72;tandem_array_Dmin=446;tandem_array_Dmax=463;highscoring=yes;fragment=no;scF=0.999;lenF=1.000;Rfam=14.1;Infernal=1.1.2;
HyE0698	cmsearch	5S_rRNA	29482	29600	116.6	-	.	evalue=4.8e-24;mdlaccn=RF00001;mdllen=119;mdlcoords=1-119;seqlen=60937;tandem_array=yes(19798-60918);tandem_array_X=73;tandem_array_N=72;tandem_array_Dmin=446;tandem_array_Dmax=463;highscoring=yes;fragment=no;scF=0.999;lenF=1.000;Rfam=14.1;Infernal=1.1.2;
HyE0698	cmsearch	5S_rRNA	30050	30168	116.6	-	.	evalue=4.8e-24;mdlaccn=RF00001;mdllen=119;mdlcoords=1-119;seqlen=60937;tandem_array=yes(19798-60918);tandem_array_X=73;tandem_array_N=72;tandem_array_Dmin=446;tandem_array_Dmax=463;highscoring=yes;fragment=no;scF=0.999;lenF=1.000;Rfam=14.1;Infernal=1.1.2;
HyE0698	cmsearch	5S_rRNA	30618	30736	116.6	-	.	evalue=4.8e-24;mdlaccn=RF00001;mdllen=119;mdlcoords=1-119;seqlen=60937;tandem_array=yes(19798-60918);tandem_array_X=73;tandem_array_N=72;tandem_array_Dmin=446;tandem_array_Dmax=463;highscoring=yes;fragment=no;scF=0.999;lenF=1.000;Rfam=14.1;Infernal=1.1.2;
HyE0698	cmsearch	5S_rRNA	31187	31305	116.6	-	.	evalue=4.8e-24;mdlaccn=RF00001;mdllen=119;mdlcoords=1-119;seqlen=60937;tandem_array=yes(19798-60918);tandem_array_X=73;tandem_array_N=72;tandem_array_Dmin=446;tandem_array_Dmax=463;highscoring=yes;fragment=no;scF=0.999;lenF=1.000;Rfam=14.1;Infernal=1.1.2;
HyE0698	cmsearch	5S_rRNA	31752	31870	116.6	-	.	evalue=4.8e-24;mdlaccn=RF00001;mdllen=119;mdlcoords=1-119;seqlen=60937;tandem_array=yes(19798-60918);tandem_array_X=73;tandem_array_N=72;tandem_array_Dmin=446;tandem_array_Dmax=463;highscoring=yes;fragment=no;scF=0.999;lenF=1.000;Rfam=14.1;Infernal=1.1.2;
HyE0698	cmsearch	5S_rRNA	32891	33009	116.6	-	.	evalue=4.8e-24;mdlaccn=RF00001;mdllen=119;mdlcoords=1-119;seqlen=60937;tandem_array=yes(19798-60918);tandem_array_X=73;tandem_array_N=72;tandem_array_Dmin=446;tandem_array_Dmax=463;highscoring=yes;fragment=no;scF=0.999;lenF=1.000;Rfam=14.1;Infernal=1.1.2;
HyE0698	cmsearch	5S_rRNA	33459	33577	116.6	-	.	evalue=4.8e-24;mdlaccn=RF00001;mdllen=119;mdlcoords=1-119;seqlen=60937;tandem_array=yes(19798-60918);tandem_array_X=73;tandem_array_N=72;tandem_array_Dmin=446;tandem_array_Dmax=463;highscoring=yes;fragment=no;scF=0.999;lenF=1.000;Rfam=14.1;Infernal=1.1.2;
HyE0698	cmsearch	5S_rRNA	34029	34147	116.6	-	.	evalue=4.8e-24;mdlaccn=RF00001;mdllen=119;mdlcoords=1-119;seqlen=60937;tandem_array=yes(19798-60918);tandem_array_X=73;tandem_array_N=72;tandem_array_Dmin=446;tandem_array_Dmax=463;highscoring=yes;fragment=no;scF=0.999;lenF=1.000;Rfam=14.1;Infernal=1.1.2;
HyE0698	cmsearch	5S_rRNA	34598	34716	116.6	-	.	evalue=4.8e-24;mdlaccn=RF00001;mdllen=119;mdlcoords=1-119;seqlen=60937;tandem_array=yes(19798-60918);tandem_array_X=73;tandem_array_N=72;tandem_array_Dmin=446;tandem_array_Dmax=463;highscoring=yes;fragment=no;scF=0.999;lenF=1.000;Rfam=14.1;Infernal=1.1.2;
HyE0698	cmsearch	5S_rRNA	35166	35284	116.6	-	.	evalue=4.8e-24;mdlaccn=RF00001;mdllen=119;mdlcoords=1-119;seqlen=60937;tandem_array=yes(19798-60918);tandem_array_X=73;tandem_array_N=72;tandem_array_Dmin=446;tandem_array_Dmax=463;highscoring=yes;fragment=no;scF=0.999;lenF=1.000;Rfam=14.1;Infernal=1.1.2;
HyE0698	cmsearch	5S_rRNA	35735	35853	116.6	-	.	evalue=4.8e-24;mdlaccn=RF00001;mdllen=119;mdlcoords=1-119;seqlen=60937;tandem_array=yes(19798-60918);tandem_array_X=73;tandem_array_N=72;tandem_array_Dmin=446;tandem_array_Dmax=463;highscoring=yes;fragment=no;scF=0.999;lenF=1.000;Rfam=14.1;Infernal=1.1.2;
HyE0698	cmsearch	5S_rRNA	36304	36422	116.6	-	.	evalue=4.8e-24;mdlaccn=RF00001;mdllen=119;mdlcoords=1-119;seqlen=60937;tandem_array=yes(19798-60918);tandem_array_X=73;tandem_array_N=72;tandem_array_Dmin=446;tandem_array_Dmax=463;highscoring=yes;fragment=no;scF=0.999;lenF=1.000;Rfam=14.1;Infernal=1.1.2;
HyE0698	cmsearch	5S_rRNA	36872	36990	116.6	-	.	evalue=4.8e-24;mdlaccn=RF00001;mdllen=119;mdlcoords=1-119;seqlen=60937;tandem_array=yes(19798-60918);tandem_array_X=73;tandem_array_N=72;tandem_array_Dmin=446;tandem_array_Dmax=463;highscoring=yes;fragment=no;scF=0.999;lenF=1.000;Rfam=14.1;Infernal=1.1.2;
HyE0698	cmsearch	5S_rRNA	37441	37559	116.6	-	.	evalue=4.8e-24;mdlaccn=RF00001;mdllen=119;mdlcoords=1-119;seqlen=60937;tandem_array=yes(19798-60918);tandem_array_X=73;tandem_array_N=72;tandem_array_Dmin=446;tandem_array_Dmax=463;highscoring=yes;fragment=no;scF=0.999;lenF=1.000;Rfam=14.1;Infernal=1.1.2;
HyE0698	cmsearch	5S_rRNA	38010	38128	116.6	-	.	evalue=4.8e-24;mdlaccn=RF00001;mdllen=119;mdlcoords=1-119;seqlen=60937;tandem_array=yes(19798-60918);tandem_array_X=73;tandem_array_N=72;tandem_array_Dmin=446;tandem_array_Dmax=463;highscoring=yes;fragment=no;scF=0.999;lenF=1.000;Rfam=14.1;Infernal=1.1.2;
HyE0698	cmsearch	5S_rRNA	38579	38697	116.6	-	.	evalue=4.8e-24;mdlaccn=RF00001;mdllen=119;mdlcoords=1-119;seqlen=60937;tandem_array=yes(19798-60918);tandem_array_X=73;tandem_array_N=72;tandem_array_Dmin=446;tandem_array_Dmax=463;highscoring=yes;fragment=no;scF=0.999;lenF=1.000;Rfam=14.1;Infernal=1.1.2;
HyE0698	cmsearch	5S_rRNA	39147	39265	116.6	-	.	evalue=4.8e-24;mdlaccn=RF00001;mdllen=119;mdlcoords=1-119;seqlen=60937;tandem_array=yes(19798-60918);tandem_array_X=73;tandem_array_N=72;tandem_array_Dmin=446;tandem_array_Dmax=463;highscoring=yes;fragment=no;scF=0.999;lenF=1.000;Rfam=14.1;Infernal=1.1.2;
HyE0698	cmsearch	5S_rRNA	39715	39833	116.6	-	.	evalue=4.8e-24;mdlaccn=RF00001;mdllen=119;mdlcoords=1-119;seqlen=60937;tandem_array=yes(19798-60918);tandem_array_X=73;tandem_array_N=72;tandem_array_Dmin=446;tandem_array_Dmax=463;highscoring=yes;fragment=no;scF=0.999;lenF=1.000;Rfam=14.1;Infernal=1.1.2;
HyE0698	cmsearch	5S_rRNA	40285	40403	116.6	-	.	evalue=4.8e-24;mdlaccn=RF00001;mdllen=119;mdlcoords=1-119;seqlen=60937;tandem_array=yes(19798-60918);tandem_array_X=73;tandem_array_N=72;tandem_array_Dmin=446;tandem_array_Dmax=463;highscoring=yes;fragment=no;scF=0.999;lenF=1.000;Rfam=14.1;Infernal=1.1.2;
HyE0698	cmsearch	5S_rRNA	40854	40972	116.6	-	.	evalue=4.8e-24;mdlaccn=RF00001;mdllen=119;mdlcoords=1-119;seqlen=60937;tandem_array=yes(19798-60918);tandem_array_X=73;tandem_array_N=72;tandem_array_Dmin=446;tandem_array_Dmax=463;highscoring=yes;fragment=no;scF=0.999;lenF=1.000;Rfam=14.1;Infernal=1.1.2;
HyE0698	cmsearch	5S_rRNA	41423	41541	116.6	-	.	evalue=4.8e-24;mdlaccn=RF00001;mdllen=119;mdlcoords=1-119;seqlen=60937;tandem_array=yes(19798-60918);tandem_array_X=73;tandem_array_N=72;tandem_array_Dmin=446;tandem_array_Dmax=463;highscoring=yes;fragment=no;scF=0.999;lenF=1.000;Rfam=14.1;Infernal=1.1.2;
HyE0698	cmsearch	5S_rRNA	41992	42110	116.6	-	.	evalue=4.8e-24;mdlaccn=RF00001;mdllen=119;mdlcoords=1-119;seqlen=60937;tandem_array=yes(19798-60918);tandem_array_X=73;tandem_array_N=72;tandem_array_Dmin=446;tandem_array_Dmax=463;highscoring=yes;fragment=no;scF=0.999;lenF=1.000;Rfam=14.1;Infernal=1.1.2;
HyE0698	cmsearch	5S_rRNA	42561	42679	116.6	-	.	evalue=4.8e-24;mdlaccn=RF00001;mdllen=119;mdlcoords=1-119;seqlen=60937;tandem_array=yes(19798-60918);tandem_array_X=73;tandem_array_N=72;tandem_array_Dmin=446;tandem_array_Dmax=463;highscoring=yes;fragment=no;scF=0.999;lenF=1.000;Rfam=14.1;Infernal=1.1.2;
HyE0698	cmsearch	5S_rRNA	43131	43249	116.6	-	.	evalue=4.8e-24;mdlaccn=RF00001;mdllen=119;mdlcoords=1-119;seqlen=60937;tandem_array=yes(19798-60918);tandem_array_X=73;tandem_array_N=72;tandem_array_Dmin=446;tandem_array_Dmax=463;highscoring=yes;fragment=no;scF=0.999;lenF=1.000;Rfam=14.1;Infernal=1.1.2;
HyE0698	cmsearch	5S_rRNA	43700	43818	116.6	-	.	evalue=4.8e-24;mdlaccn=RF00001;mdllen=119;mdlcoords=1-119;seqlen=60937;tandem_array=yes(19798-60918);tandem_array_X=73;tandem_array_N=72;tandem_array_Dmin=446;tandem_array_Dmax=463;highscoring=yes;fragment=no;scF=0.999;lenF=1.000;Rfam=14.1;Infernal=1.1.2;
HyE0698	cmsearch	5S_rRNA	44269	44387	116.6	-	.	evalue=4.8e-24;mdlaccn=RF00001;mdllen=119;mdlcoords=1-119;seqlen=60937;tandem_array=yes(19798-60918);tandem_array_X=73;tandem_array_N=72;tandem_array_Dmin=446;tandem_array_Dmax=463;highscoring=yes;fragment=no;scF=0.999;lenF=1.000;Rfam=14.1;Infernal=1.1.2;
HyE0698	cmsearch	5S_rRNA	44838	44956	116.6	-	.	evalue=4.8e-24;mdlaccn=RF00001;mdllen=119;mdlcoords=1-119;seqlen=60937;tandem_array=yes(19798-60918);tandem_array_X=73;tandem_array_N=72;tandem_array_Dmin=446;tandem_array_Dmax=463;highscoring=yes;fragment=no;scF=0.999;lenF=1.000;Rfam=14.1;Infernal=1.1.2;
HyE0698	cmsearch	5S_rRNA	45407	45525	116.6	-	.	evalue=4.8e-24;mdlaccn=RF00001;mdllen=119;mdlcoords=1-119;seqlen=60937;tandem_array=yes(19798-60918);tandem_array_X=73;tandem_array_N=72;tandem_array_Dmin=446;tandem_array_Dmax=463;highscoring=yes;fragment=no;scF=0.999;lenF=1.000;Rfam=14.1;Infernal=1.1.2;
HyE0698	cmsearch	5S_rRNA	45976	46094	116.6	-	.	evalue=4.8e-24;mdlaccn=RF00001;mdllen=119;mdlcoords=1-119;seqlen=60937;tandem_array=yes(19798-60918);tandem_array_X=73;tandem_array_N=72;tandem_array_Dmin=446;tandem_array_Dmax=463;highscoring=yes;fragment=no;scF=0.999;lenF=1.000;Rfam=14.1;Infernal=1.1.2;
HyE0698	cmsearch	5S_rRNA	46545	46663	116.6	-	.	evalue=4.8e-24;mdlaccn=RF00001;mdllen=119;mdlcoords=1-119;seqlen=60937;tandem_array=yes(19798-60918);tandem_array_X=73;tandem_array_N=72;tandem_array_Dmin=446;tandem_array_Dmax=463;highscoring=yes;fragment=no;scF=0.999;lenF=1.000;Rfam=14.1;Infernal=1.1.2;
HyE0698	cmsearch	5S_rRNA	47114	47232	116.6	-	.	evalue=4.8e-24;mdlaccn=RF00001;mdllen=119;mdlcoords=1-119;seqlen=60937;tandem_array=yes(19798-60918);tandem_array_X=73;tandem_array_N=72;tandem_array_Dmin=446;tandem_array_Dmax=463;highscoring=yes;fragment=no;scF=0.999;lenF=1.000;Rfam=14.1;Infernal=1.1.2;
HyE0698	cmsearch	5S_rRNA	47683	47801	116.6	-	.	evalue=4.8e-24;mdlaccn=RF00001;mdllen=119;mdlcoords=1-119;seqlen=60937;tandem_array=yes(19798-60918);tandem_array_X=73;tandem_array_N=72;tandem_array_Dmin=446;tandem_array_Dmax=463;highscoring=yes;fragment=no;scF=0.999;lenF=1.000;Rfam=14.1;Infernal=1.1.2;
HyE0698	cmsearch	5S_rRNA	48252	48370	116.6	-	.	evalue=4.8e-24;mdlaccn=RF00001;mdllen=119;mdlcoords=1-119;seqlen=60937;tandem_array=yes(19798-60918);tandem_array_X=73;tandem_array_N=72;tandem_array_Dmin=446;tandem_array_Dmax=463;highscoring=yes;fragment=no;scF=0.999;lenF=1.000;Rfam=14.1;Infernal=1.1.2;
HyE0698	cmsearch	5S_rRNA	48821	48939	116.6	-	.	evalue=4.8e-24;mdlaccn=RF00001;mdllen=119;mdlcoords=1-119;seqlen=60937;tandem_array=yes(19798-60918);tandem_array_X=73;tandem_array_N=72;tandem_array_Dmin=446;tandem_array_Dmax=463;highscoring=yes;fragment=no;scF=0.999;lenF=1.000;Rfam=14.1;Infernal=1.1.2;
HyE0698	cmsearch	5S_rRNA	49390	49508	116.6	-	.	evalue=4.8e-24;mdlaccn=RF00001;mdllen=119;mdlcoords=1-119;seqlen=60937;tandem_array=yes(19798-60918);tandem_array_X=73;tandem_array_N=72;tandem_array_Dmin=446;tandem_array_Dmax=463;highscoring=yes;fragment=no;scF=0.999;lenF=1.000;Rfam=14.1;Infernal=1.1.2;
HyE0698	cmsearch	5S_rRNA	49959	50077	116.6	-	.	evalue=4.8e-24;mdlaccn=RF00001;mdllen=119;mdlcoords=1-119;seqlen=60937;tandem_array=yes(19798-60918);tandem_array_X=73;tandem_array_N=72;tandem_array_Dmin=446;tandem_array_Dmax=463;highscoring=yes;fragment=no;scF=0.999;lenF=1.000;Rfam=14.1;Infernal=1.1.2;
HyE0698	cmsearch	5S_rRNA	50527	50645	116.6	-	.	evalue=4.8e-24;mdlaccn=RF00001;mdllen=119;mdlcoords=1-119;seqlen=60937;tandem_array=yes(19798-60918);tandem_array_X=73;tandem_array_N=72;tandem_array_Dmin=446;tandem_array_Dmax=463;highscoring=yes;fragment=no;scF=0.999;lenF=1.000;Rfam=14.1;Infernal=1.1.2;
HyE0698	cmsearch	5S_rRNA	51096	51214	116.6	-	.	evalue=4.8e-24;mdlaccn=RF00001;mdllen=119;mdlcoords=1-119;seqlen=60937;tandem_array=yes(19798-60918);tandem_array_X=73;tandem_array_N=72;tandem_array_Dmin=446;tandem_array_Dmax=463;highscoring=yes;fragment=no;scF=0.999;lenF=1.000;Rfam=14.1;Infernal=1.1.2;
HyE0698	cmsearch	5S_rRNA	51665	51783	116.6	-	.	evalue=4.8e-24;mdlaccn=RF00001;mdllen=119;mdlcoords=1-119;seqlen=60937;tandem_array=yes(19798-60918);tandem_array_X=73;tandem_array_N=72;tandem_array_Dmin=446;tandem_array_Dmax=463;highscoring=yes;fragment=no;scF=0.999;lenF=1.000;Rfam=14.1;Infernal=1.1.2;
HyE0698	cmsearch	5S_rRNA	52234	52352	116.6	-	.	evalue=4.8e-24;mdlaccn=RF00001;mdllen=119;mdlcoords=1-119;seqlen=60937;tandem_array=yes(19798-60918);tandem_array_X=73;tandem_array_N=72;tandem_array_Dmin=446;tandem_array_Dmax=463;highscoring=yes;fragment=no;scF=0.999;lenF=1.000;Rfam=14.1;Infernal=1.1.2;
HyE0698	cmsearch	5S_rRNA	52803	52921	116.6	-	.	evalue=4.8e-24;mdlaccn=RF00001;mdllen=119;mdlcoords=1-119;seqlen=60937;tandem_array=yes(19798-60918);tandem_array_X=73;tandem_array_N=72;tandem_array_Dmin=446;tandem_array_Dmax=463;highscoring=yes;fragment=no;scF=0.999;lenF=1.000;Rfam=14.1;Infernal=1.1.2;
HyE0698	cmsearch	5S_rRNA	53372	53490	116.6	-	.	evalue=4.8e-24;mdlaccn=RF00001;mdllen=119;mdlcoords=1-119;seqlen=60937;tandem_array=yes(19798-60918);tandem_array_X=73;tandem_array_N=72;tandem_array_Dmin=446;tandem_array_Dmax=463;highscoring=yes;fragment=no;scF=0.999;lenF=1.000;Rfam=14.1;Infernal=1.1.2;
HyE0698	cmsearch	5S_rRNA	53941	54059	116.6	-	.	evalue=4.8e-24;mdlaccn=RF00001;mdllen=119;mdlcoords=1-119;seqlen=60937;tandem_array=yes(19798-60918);tandem_array_X=73;tandem_array_N=72;tandem_array_Dmin=446;tandem_array_Dmax=463;highscoring=yes;fragment=no;scF=0.999;lenF=1.000;Rfam=14.1;Infernal=1.1.2;
HyE0698	cmsearch	5S_rRNA	54512	54630	116.6	-	.	evalue=4.8e-24;mdlaccn=RF00001;mdllen=119;mdlcoords=1-119;seqlen=60937;tandem_array=yes(19798-60918);tandem_array_X=73;tandem_array_N=72;tandem_array_Dmin=446;tandem_array_Dmax=463;highscoring=yes;fragment=no;scF=0.999;lenF=1.000;Rfam=14.1;Infernal=1.1.2;
HyE0698	cmsearch	5S_rRNA	55080	55198	116.6	-	.	evalue=4.8e-24;mdlaccn=RF00001;mdllen=119;mdlcoords=1-119;seqlen=60937;tandem_array=yes(19798-60918);tandem_array_X=73;tandem_array_N=72;tandem_array_Dmin=446;tandem_array_Dmax=463;highscoring=yes;fragment=no;scF=0.999;lenF=1.000;Rfam=14.1;Infernal=1.1.2;
HyE0698	cmsearch	5S_rRNA	55650	55768	116.6	-	.	evalue=4.8e-24;mdlaccn=RF00001;mdllen=119;mdlcoords=1-119;seqlen=60937;tandem_array=yes(19798-60918);tandem_array_X=73;tandem_array_N=72;tandem_array_Dmin=446;tandem_array_Dmax=463;highscoring=yes;fragment=no;scF=0.999;lenF=1.000;Rfam=14.1;Infernal=1.1.2;
HyE0698	cmsearch	5S_rRNA	56220	56338	116.6	-	.	evalue=4.8e-24;mdlaccn=RF00001;mdllen=119;mdlcoords=1-119;seqlen=60937;tandem_array=yes(19798-60918);tandem_array_X=73;tandem_array_N=72;tandem_array_Dmin=446;tandem_array_Dmax=463;highscoring=yes;fragment=no;scF=0.999;lenF=1.000;Rfam=14.1;Infernal=1.1.2;
HyE0698	cmsearch	5S_rRNA	56789	56907	116.6	-	.	evalue=4.8e-24;mdlaccn=RF00001;mdllen=119;mdlcoords=1-119;seqlen=60937;tandem_array=yes(19798-60918);tandem_array_X=73;tandem_array_N=72;tandem_array_Dmin=446;tandem_array_Dmax=463;highscoring=yes;fragment=no;scF=0.999;lenF=1.000;Rfam=14.1;Infernal=1.1.2;
HyE0698	cmsearch	5S_rRNA	59100	59218	116.6	-	.	evalue=4.8e-24;mdlaccn=RF00001;mdllen=119;mdlcoords=1-119;seqlen=60937;tandem_array=yes(19798-60918);tandem_array_X=73;tandem_array_N=72;tandem_array_Dmin=446;tandem_array_Dmax=463;highscoring=yes;fragment=no;scF=0.999;lenF=1.000;Rfam=14.1;Infernal=1.1.2;
HyE0698	cmsearch	5S_rRNA	59666	59784	116.6	-	.	evalue=4.8e-24;mdlaccn=RF00001;mdllen=119;mdlcoords=1-119;seqlen=60937;tandem_array=yes(19798-60918);tandem_array_X=73;tandem_array_N=72;tandem_array_Dmin=446;tandem_array_Dmax=463;highscoring=yes;fragment=no;scF=0.999;lenF=1.000;Rfam=14.1;Infernal=1.1.2;
HyE0698	cmsearch	5S_rRNA	60234	60352	116.6	-	.	evalue=4.8e-24;mdlaccn=RF00001;mdllen=119;mdlcoords=1-119;seqlen=60937;tandem_array=yes(19798-60918);tandem_array_X=73;tandem_array_N=72;tandem_array_Dmin=446;tandem_array_Dmax=463;highscoring=yes;fragment=no;scF=0.999;lenF=1.000;Rfam=14.1;Infernal=1.1.2;
HyE0698	cmsearch	5S_rRNA	60800	60918	116.6	-	.	evalue=4.8e-24;mdlaccn=RF00001;mdllen=119;mdlcoords=1-119;seqlen=60937;tandem_array=yes(19798-60918);tandem_array_X=73;tandem_array_N=72;tandem_array_Dmin=446;tandem_array_Dmax=463;highscoring=yes;fragment=no;scF=0.999;lenF=1.000;Rfam=14.1;Infernal=1.1.2;
HyE0698	cmsearch	5S_rRNA	32322	32441	112.6	-	.	evalue=5.2e-23;mdlaccn=RF00001;mdllen=119;mdlcoords=1-119;seqlen=60937;tandem_array=yes(19798-60918);tandem_array_X=73;tandem_array_N=72;tandem_array_Dmin=446;tandem_array_Dmax=463;highscoring=yes;fragment=no;scF=0.965;lenF=1.008;Rfam=14.1;Infernal=1.1.2;
HyE0698	cmsearch	5S_rRNA	20952	21069	109.9	-	.	evalue=2.6e-22;mdlaccn=RF00001;mdllen=119;mdlcoords=1-119;seqlen=60937;tandem_array=yes(19798-60918);tandem_array_X=73;tandem_array_N=72;tandem_array_Dmin=446;tandem_array_Dmax=463;highscoring=yes;fragment=no;scF=0.942;lenF=0.992;Rfam=14.1;Infernal=1.1.2;
HyE0698	cmsearch	5S_rRNA	26073	26190	109.9	-	.	evalue=2.6e-22;mdlaccn=RF00001;mdllen=119;mdlcoords=1-119;seqlen=60937;tandem_array=yes(19798-60918);tandem_array_X=73;tandem_array_N=72;tandem_array_Dmin=446;tandem_array_Dmax=463;highscoring=yes;fragment=no;scF=0.942;lenF=0.992;Rfam=14.1;Infernal=1.1.2;
HyE0698	cmsearch	5S_rRNA	24941	25058	108.3	-	.	evalue=6.6e-22;mdlaccn=RF00001;mdllen=119;mdlcoords=1-119;seqlen=60937;tandem_array=yes(19798-60918);tandem_array_X=73;tandem_array_N=72;tandem_array_Dmin=446;tandem_array_Dmax=463;highscoring=yes;fragment=no;scF=0.928;lenF=0.992;Rfam=14.1;Infernal=1.1.2;
HyE0698	cmsearch	5S_rRNA	57358	57476	108.2	-	.	evalue=6.8e-22;mdlaccn=RF00001;mdllen=119;mdlcoords=1-119;seqlen=60937;tandem_array=yes(19798-60918);tandem_array_X=73;tandem_array_N=72;tandem_array_Dmin=446;tandem_array_Dmax=463;highscoring=yes;fragment=no;scF=0.927;lenF=1.000;Rfam=14.1;Infernal=1.1.2;
HyE0698	cmsearch	5S_rRNA	21519	21636	107.4	-	.	evalue=1.1e-21;mdlaccn=RF00001;mdllen=119;mdlcoords=1-119;seqlen=60937;tandem_array=yes(19798-60918);tandem_array_X=73;tandem_array_N=72;tandem_array_Dmin=446;tandem_array_Dmax=463;highscoring=yes;fragment=no;scF=0.920;lenF=0.992;Rfam=14.1;Infernal=1.1.2;
HyE0698	cmsearch	5S_rRNA	28348	28465	107.4	-	.	evalue=1.1e-21;mdlaccn=RF00001;mdllen=119;mdlcoords=1-119;seqlen=60937;tandem_array=yes(19798-60918);tandem_array_X=73;tandem_array_N=72;tandem_array_Dmin=446;tandem_array_Dmax=463;highscoring=yes;fragment=no;scF=0.920;lenF=0.992;Rfam=14.1;Infernal=1.1.2;
HyE0698	cmsearch	5S_rRNA	22086	22202	104.6	-	.	evalue=5.8e-21;mdlaccn=RF00001;mdllen=119;mdlcoords=1-119;seqlen=60937;tandem_array=yes(19798-60918);tandem_array_X=73;tandem_array_N=72;tandem_array_Dmin=446;tandem_array_Dmax=463;highscoring=no;fragment=no;scF=0.896;lenF=0.983;Rfam=14.1;Infernal=1.1.2;
HyE0698	cmsearch	5S_rRNA	23219	23335	102.1	-	.	evalue=2.7e-20;mdlaccn=RF00001;mdllen=119;mdlcoords=1-119;seqlen=60937;tandem_array=yes(19798-60918);tandem_array_X=73;tandem_array_N=72;tandem_array_Dmin=446;tandem_array_Dmax=463;highscoring=no;fragment=no;scF=0.875;lenF=0.983;Rfam=14.1;Infernal=1.1.2;
HyE0698	cmsearch	5S_rRNA	20381	20500	100.6	-	.	evalue=6.4e-20;mdlaccn=RF00001;mdllen=119;mdlcoords=1-119;seqlen=60937;tandem_array=yes(19798-60918);tandem_array_X=73;tandem_array_N=72;tandem_array_Dmin=446;tandem_array_Dmax=463;highscoring=no;fragment=no;scF=0.862;lenF=1.008;Rfam=14.1;Infernal=1.1.2;
HyE0698	cmsearch	5S_rRNA	25507	25625	98.0	-	.	evalue=3e-19;mdlaccn=RF00001;mdllen=119;mdlcoords=1-119;seqlen=60937;tandem_array=yes(19798-60918);tandem_array_X=73;tandem_array_N=72;tandem_array_Dmin=446;tandem_array_Dmax=463;highscoring=no;fragment=no;scF=0.840;lenF=1.000;Rfam=14.1;Infernal=1.1.2;
HyE0698	cmsearch	5S_rRNA	22651	22768	97.0	-	.	evalue=5.5e-19;mdlaccn=RF00001;mdllen=119;mdlcoords=1-119;seqlen=60937;tandem_array=yes(19798-60918);tandem_array_X=73;tandem_array_N=72;tandem_array_Dmin=446;tandem_array_Dmax=463;highscoring=no;fragment=no;scF=0.831;lenF=0.992;Rfam=14.1;Infernal=1.1.2;
HyE0698	cmsearch	5S_rRNA	28918	29035	87.5	-	.	evalue=1.5e-16;mdlaccn=RF00001;mdllen=119;mdlcoords=1-119;seqlen=60937;tandem_array=yes(19798-60918);tandem_array_X=73;tandem_array_N=72;tandem_array_Dmin=446;tandem_array_Dmax=463;highscoring=no;fragment=no;scF=0.750;lenF=0.992;Rfam=14.1;Infernal=1.1.2;
HyE0698	cmsearch	5S_rRNA	57934	58055	85.9	-	.	evalue=4.1e-16;mdlaccn=RF00001;mdllen=119;mdlcoords=1-119;seqlen=60937;tandem_array=yes(19798-60918);tandem_array_X=73;tandem_array_N=72;tandem_array_Dmin=446;tandem_array_Dmax=463;highscoring=no;fragment=no;scF=0.736;lenF=1.025;Rfam=14.1;Infernal=1.1.2;
HyE0698	cmsearch	5S_rRNA	58518	58642	81.0	-	.	evalue=7.7e-15;mdlaccn=RF00001;mdllen=119;mdlcoords=1-119;seqlen=60937;tandem_array=yes(19798-60918);tandem_array_X=73;tandem_array_N=72;tandem_array_Dmin=446;tandem_array_Dmax=463;highscoring=no;fragment=no;scF=0.694;lenF=1.050;Rfam=14.1;Infernal=1.1.2;
HyE0698	cmsearch	5S_rRNA	23795	23918	73.4	-	.	evalue=7.1e-13;mdlaccn=RF00001;mdllen=119;mdlcoords=1-119;seqlen=60937;tandem_array=yes(19798-60918);tandem_array_X=73;tandem_array_N=72;tandem_array_Dmin=446;tandem_array_Dmax=463;highscoring=no;fragment=no;scF=0.629;lenF=1.042;Rfam=14.1;Infernal=1.1.2;
HyE0698	cmsearch	5S_rRNA	19798	19917	61.4	-	.	evalue=8.9e-10;mdlaccn=RF00001;mdllen=119;mdlcoords=1-119;seqlen=60937;tandem_array=yes(19798-60918);tandem_array_X=73;tandem_array_N=72;tandem_array_Dmin=446;tandem_array_Dmax=463;highscoring=no;fragment=no;scF=0.526;lenF=1.008;Rfam=14.1;Infernal=1.1.2;
HyE0698	cmsearch	5S_rRNA	9599	9720	55.4	-	.	evalue=3.1e-08;mdlaccn=RF00001;mdllen=119;mdlcoords=1-119;seqlen=60937;tandem_array=no;highscoring=no;fragment=no;scF=0.475;lenF=1.025;Rfam=14.1;Infernal=1.1.2;
HyE0698	cmsearch	5S_rRNA	4066	4190	46.7	-	.	evalue=5.5e-06;mdlaccn=RF00001;mdllen=119;mdlcoords=1-119;seqlen=60937;tandem_array=no;highscoring=no;fragment=no;scF=0.400;lenF=1.050;Rfam=14.1;Infernal=1.1.2;
HyE0791	cmsearch	5S_rRNA	10282	10400	116.6	+	.	evalue=4.8e-24;mdlaccn=RF00001;mdllen=119;mdlcoords=1-119;seqlen=54913;tandem_array=yes(84-21186);tandem_array_X=38;tandem_array_N=37;tandem_array_Dmin=432;tandem_array_Dmax=450;highscoring=yes;fragment=no;scF=0.999;lenF=1.000;Rfam=14.1;Infernal=1.1.2;
HyE0791	cmsearch	5S_rRNA	10851	10969	116.6	+	.	evalue=4.8e-24;mdlaccn=RF00001;mdllen=119;mdlcoords=1-119;seqlen=54913;tandem_array=yes(84-21186);tandem_array_X=38;tandem_array_N=37;tandem_array_Dmin=432;tandem_array_Dmax=450;highscoring=yes;fragment=no;scF=0.999;lenF=1.000;Rfam=14.1;Infernal=1.1.2;
HyE0791	cmsearch	5S_rRNA	11419	11537	116.6	+	.	evalue=4.8e-24;mdlaccn=RF00001;mdllen=119;mdlcoords=1-119;seqlen=54913;tandem_array=yes(84-21186);tandem_array_X=38;tandem_array_N=37;tandem_array_Dmin=432;tandem_array_Dmax=450;highscoring=yes;fragment=no;scF=0.999;lenF=1.000;Rfam=14.1;Infernal=1.1.2;
HyE0791	cmsearch	5S_rRNA	11987	12105	116.6	+	.	evalue=4.8e-24;mdlaccn=RF00001;mdllen=119;mdlcoords=1-119;seqlen=54913;tandem_array=yes(84-21186);tandem_array_X=38;tandem_array_N=37;tandem_array_Dmin=432;tandem_array_Dmax=450;highscoring=yes;fragment=no;scF=0.999;lenF=1.000;Rfam=14.1;Infernal=1.1.2;
HyE0791	cmsearch	5S_rRNA	1216	1334	116.6	+	.	evalue=4.8e-24;mdlaccn=RF00001;mdllen=119;mdlcoords=1-119;seqlen=54913;tandem_array=yes(84-21186);tandem_array_X=38;tandem_array_N=37;tandem_array_Dmin=432;tandem_array_Dmax=450;highscoring=yes;fragment=no;scF=0.999;lenF=1.000;Rfam=14.1;Infernal=1.1.2;
HyE0791	cmsearch	5S_rRNA	12555	12673	116.6	+	.	evalue=4.8e-24;mdlaccn=RF00001;mdllen=119;mdlcoords=1-119;seqlen=54913;tandem_array=yes(84-21186);tandem_array_X=38;tandem_array_N=37;tandem_array_Dmin=432;tandem_array_Dmax=450;highscoring=yes;fragment=no;scF=0.999;lenF=1.000;Rfam=14.1;Infernal=1.1.2;
HyE0791	cmsearch	5S_rRNA	13123	13241	116.6	+	.	evalue=4.8e-24;mdlaccn=RF00001;mdllen=119;mdlcoords=1-119;seqlen=54913;tandem_array=yes(84-21186);tandem_array_X=38;tandem_array_N=37;tandem_array_Dmin=432;tandem_array_Dmax=450;highscoring=yes;fragment=no;scF=0.999;lenF=1.000;Rfam=14.1;Infernal=1.1.2;
HyE0791	cmsearch	5S_rRNA	13692	13810	116.6	+	.	evalue=4.8e-24;mdlaccn=RF00001;mdllen=119;mdlcoords=1-119;seqlen=54913;tandem_array=yes(84-21186);tandem_array_X=38;tandem_array_N=37;tandem_array_Dmin=432;tandem_array_Dmax=450;highscoring=yes;fragment=no;scF=0.999;lenF=1.000;Rfam=14.1;Infernal=1.1.2;
HyE0791	cmsearch	5S_rRNA	14258	14376	116.6	+	.	evalue=4.8e-24;mdlaccn=RF00001;mdllen=119;mdlcoords=1-119;seqlen=54913;tandem_array=yes(84-21186);tandem_array_X=38;tandem_array_N=37;tandem_array_Dmin=432;tandem_array_Dmax=450;highscoring=yes;fragment=no;scF=0.999;lenF=1.000;Rfam=14.1;Infernal=1.1.2;
HyE0791	cmsearch	5S_rRNA	15952	16070	116.6	+	.	evalue=4.8e-24;mdlaccn=RF00001;mdllen=119;mdlcoords=1-119;seqlen=54913;tandem_array=yes(84-21186);tandem_array_X=38;tandem_array_N=37;tandem_array_Dmin=432;tandem_array_Dmax=450;highscoring=yes;fragment=no;scF=0.999;lenF=1.000;Rfam=14.1;Infernal=1.1.2;
HyE0791	cmsearch	5S_rRNA	16517	16635	116.6	+	.	evalue=4.8e-24;mdlaccn=RF00001;mdllen=119;mdlcoords=1-119;seqlen=54913;tandem_array=yes(84-21186);tandem_array_X=38;tandem_array_N=37;tandem_array_Dmin=432;tandem_array_Dmax=450;highscoring=yes;fragment=no;scF=0.999;lenF=1.000;Rfam=14.1;Infernal=1.1.2;
HyE0791	cmsearch	5S_rRNA	17086	17204	116.6	+	.	evalue=4.8e-24;mdlaccn=RF00001;mdllen=119;mdlcoords=1-119;seqlen=54913;tandem_array=yes(84-21186);tandem_array_X=38;tandem_array_N=37;tandem_array_Dmin=432;tandem_array_Dmax=450;highscoring=yes;fragment=no;scF=0.999;lenF=1.000;Rfam=14.1;Infernal=1.1.2;
HyE0791	cmsearch	5S_rRNA	17654	17772	116.6	+	.	evalue=4.8e-24;mdlaccn=RF00001;mdllen=119;mdlcoords=1-119;seqlen=54913;tandem_array=yes(84-21186);tandem_array_X=38;tandem_array_N=37;tandem_array_Dmin=432;tandem_array_Dmax=450;highscoring=yes;fragment=no;scF=0.999;lenF=1.000;Rfam=14.1;Infernal=1.1.2;
HyE0791	cmsearch	5S_rRNA	18223	18341	116.6	+	.	evalue=4.8e-24;mdlaccn=RF00001;mdllen=119;mdlcoords=1-119;seqlen=54913;tandem_array=yes(84-21186);tandem_array_X=38;tandem_array_N=37;tandem_array_Dmin=432;tandem_array_Dmax=450;highscoring=yes;fragment=no;scF=0.999;lenF=1.000;Rfam=14.1;Infernal=1.1.2;
HyE0791	cmsearch	5S_rRNA	18792	18910	116.6	+	.	evalue=4.8e-24;mdlaccn=RF00001;mdllen=119;mdlcoords=1-119;seqlen=54913;tandem_array=yes(84-21186);tandem_array_X=38;tandem_array_N=37;tandem_array_Dmin=432;tandem_array_Dmax=450;highscoring=yes;fragment=no;scF=0.999;lenF=1.000;Rfam=14.1;Infernal=1.1.2;
HyE0791	cmsearch	5S_rRNA	19361	19479	116.6	+	.	evalue=4.8e-24;mdlaccn=RF00001;mdllen=119;mdlcoords=1-119;seqlen=54913;tandem_array=yes(84-21186);tandem_array_X=38;tandem_array_N=37;tandem_array_Dmin=432;tandem_array_Dmax=450;highscoring=yes;fragment=no;scF=0.999;lenF=1.000;Rfam=14.1;Infernal=1.1.2;
HyE0791	cmsearch	5S_rRNA	19930	20048	116.6	+	.	evalue=4.8e-24;mdlaccn=RF00001;mdllen=119;mdlcoords=1-119;seqlen=54913;tandem_array=yes(84-21186);tandem_array_X=38;tandem_array_N=37;tandem_array_Dmin=432;tandem_array_Dmax=450;highscoring=yes;fragment=no;scF=0.999;lenF=1.000;Rfam=14.1;Infernal=1.1.2;
HyE0791	cmsearch	5S_rRNA	20499	20617	116.6	+	.	evalue=4.8e-24;mdlaccn=RF00001;mdllen=119;mdlcoords=1-119;seqlen=54913;tandem_array=yes(84-21186);tandem_array_X=38;tandem_array_N=37;tandem_array_Dmin=432;tandem_array_Dmax=450;highscoring=yes;fragment=no;scF=0.999;lenF=1.000;Rfam=14.1;Infernal=1.1.2;
HyE0791	cmsearch	5S_rRNA	21068	21186	116.6	+	.	evalue=4.8e-24;mdlaccn=RF00001;mdllen=119;mdlcoords=1-119;seqlen=54913;tandem_array=yes(84-21186);tandem_array_X=38;tandem_array_N=37;tandem_array_Dmin=432;tandem_array_Dmax=450;highscoring=yes;fragment=no;scF=0.999;lenF=1.000;Rfam=14.1;Infernal=1.1.2;
HyE0791	cmsearch	5S_rRNA	27792	27910	116.6	+	.	evalue=4.8e-24;mdlaccn=RF00001;mdllen=119;mdlcoords=1-119;seqlen=54913;tandem_array=yes(27226-54910);tandem_array_X=49;tandem_array_N=47;tandem_array_Dmin=448;tandem_array_Dmax=450;highscoring=yes;fragment=no;scF=0.999;lenF=1.000;Rfam=14.1;Infernal=1.1.2;
HyE0791	cmsearch	5S_rRNA	2915	3033	116.6	+	.	evalue=4.8e-24;mdlaccn=RF00001;mdllen=119;mdlcoords=1-119;seqlen=54913;tandem_array=yes(84-21186);tandem_array_X=38;tandem_array_N=37;tandem_array_Dmin=432;tandem_array_Dmax=450;highscoring=yes;fragment=no;scF=0.999;lenF=1.000;Rfam=14.1;Infernal=1.1.2;
HyE0791	cmsearch	5S_rRNA	30353	30471	116.6	+	.	evalue=4.8e-24;mdlaccn=RF00001;mdllen=119;mdlcoords=1-119;seqlen=54913;tandem_array=yes(27226-54910);tandem_array_X=49;tandem_array_N=47;tandem_array_Dmin=448;tandem_array_Dmax=450;highscoring=yes;fragment=no;scF=0.999;lenF=1.000;Rfam=14.1;Infernal=1.1.2;
HyE0791	cmsearch	5S_rRNA	30922	31040	116.6	+	.	evalue=4.8e-24;mdlaccn=RF00001;mdllen=119;mdlcoords=1-119;seqlen=54913;tandem_array=yes(27226-54910);tandem_array_X=49;tandem_array_N=47;tandem_array_Dmin=448;tandem_array_Dmax=450;highscoring=yes;fragment=no;scF=0.999;lenF=1.000;Rfam=14.1;Infernal=1.1.2;
HyE0791	cmsearch	5S_rRNA	31491	31609	116.6	+	.	evalue=4.8e-24;mdlaccn=RF00001;mdllen=119;mdlcoords=1-119;seqlen=54913;tandem_array=yes(27226-54910);tandem_array_X=49;tandem_array_N=47;tandem_array_Dmin=448;tandem_array_Dmax=450;highscoring=yes;fragment=no;scF=0.999;lenF=1.000;Rfam=14.1;Infernal=1.1.2;
HyE0791	cmsearch	5S_rRNA	32060	32178	116.6	+	.	evalue=4.8e-24;mdlaccn=RF00001;mdllen=119;mdlcoords=1-119;seqlen=54913;tandem_array=yes(27226-54910);tandem_array_X=49;tandem_array_N=47;tandem_array_Dmin=448;tandem_array_Dmax=450;highscoring=yes;fragment=no;scF=0.999;lenF=1.000;Rfam=14.1;Infernal=1.1.2;
HyE0791	cmsearch	5S_rRNA	32629	32747	116.6	+	.	evalue=4.8e-24;mdlaccn=RF00001;mdllen=119;mdlcoords=1-119;seqlen=54913;tandem_array=yes(27226-54910);tandem_array_X=49;tandem_array_N=47;tandem_array_Dmin=448;tandem_array_Dmax=450;highscoring=yes;fragment=no;scF=0.999;lenF=1.000;Rfam=14.1;Infernal=1.1.2;
HyE0791	cmsearch	5S_rRNA	33198	33316	116.6	+	.	evalue=4.8e-24;mdlaccn=RF00001;mdllen=119;mdlcoords=1-119;seqlen=54913;tandem_array=yes(27226-54910);tandem_array_X=49;tandem_array_N=47;tandem_array_Dmin=448;tandem_array_Dmax=450;highscoring=yes;fragment=no;scF=0.999;lenF=1.000;Rfam=14.1;Infernal=1.1.2;
HyE0791	cmsearch	5S_rRNA	33767	33885	116.6	+	.	evalue=4.8e-24;mdlaccn=RF00001;mdllen=119;mdlcoords=1-119;seqlen=54913;tandem_array=yes(27226-54910);tandem_array_X=49;tandem_array_N=47;tandem_array_Dmin=448;tandem_array_Dmax=450;highscoring=yes;fragment=no;scF=0.999;lenF=1.000;Rfam=14.1;Infernal=1.1.2;
HyE0791	cmsearch	5S_rRNA	34336	34454	116.6	+	.	evalue=4.8e-24;mdlaccn=RF00001;mdllen=119;mdlcoords=1-119;seqlen=54913;tandem_array=yes(27226-54910);tandem_array_X=49;tandem_array_N=47;tandem_array_Dmin=448;tandem_array_Dmax=450;highscoring=yes;fragment=no;scF=0.999;lenF=1.000;Rfam=14.1;Infernal=1.1.2;
HyE0791	cmsearch	5S_rRNA	34905	35023	116.6	+	.	evalue=4.8e-24;mdlaccn=RF00001;mdllen=119;mdlcoords=1-119;seqlen=54913;tandem_array=yes(27226-54910);tandem_array_X=49;tandem_array_N=47;tandem_array_Dmin=448;tandem_array_Dmax=450;highscoring=yes;fragment=no;scF=0.999;lenF=1.000;Rfam=14.1;Infernal=1.1.2;
HyE0791	cmsearch	5S_rRNA	35474	35592	116.6	+	.	evalue=4.8e-24;mdlaccn=RF00001;mdllen=119;mdlcoords=1-119;seqlen=54913;tandem_array=yes(27226-54910);tandem_array_X=49;tandem_array_N=47;tandem_array_Dmin=448;tandem_array_Dmax=450;highscoring=yes;fragment=no;scF=0.999;lenF=1.000;Rfam=14.1;Infernal=1.1.2;
HyE0791	cmsearch	5S_rRNA	36043	36161	116.6	+	.	evalue=4.8e-24;mdlaccn=RF00001;mdllen=119;mdlcoords=1-119;seqlen=54913;tandem_array=yes(27226-54910);tandem_array_X=49;tandem_array_N=47;tandem_array_Dmin=448;tandem_array_Dmax=450;highscoring=yes;fragment=no;scF=0.999;lenF=1.000;Rfam=14.1;Infernal=1.1.2;
HyE0791	cmsearch	5S_rRNA	36611	36729	116.6	+	.	evalue=4.8e-24;mdlaccn=RF00001;mdllen=119;mdlcoords=1-119;seqlen=54913;tandem_array=yes(27226-54910);tandem_array_X=49;tandem_array_N=47;tandem_array_Dmin=448;tandem_array_Dmax=450;highscoring=yes;fragment=no;scF=0.999;lenF=1.000;Rfam=14.1;Infernal=1.1.2;
HyE0791	cmsearch	5S_rRNA	37179	37297	116.6	+	.	evalue=4.8e-24;mdlaccn=RF00001;mdllen=119;mdlcoords=1-119;seqlen=54913;tandem_array=yes(27226-54910);tandem_array_X=49;tandem_array_N=47;tandem_array_Dmin=448;tandem_array_Dmax=450;highscoring=yes;fragment=no;scF=0.999;lenF=1.000;Rfam=14.1;Infernal=1.1.2;
HyE0791	cmsearch	5S_rRNA	37747	37865	116.6	+	.	evalue=4.8e-24;mdlaccn=RF00001;mdllen=119;mdlcoords=1-119;seqlen=54913;tandem_array=yes(27226-54910);tandem_array_X=49;tandem_array_N=47;tandem_array_Dmin=448;tandem_array_Dmax=450;highscoring=yes;fragment=no;scF=0.999;lenF=1.000;Rfam=14.1;Infernal=1.1.2;
HyE0791	cmsearch	5S_rRNA	38314	38432	116.6	+	.	evalue=4.8e-24;mdlaccn=RF00001;mdllen=119;mdlcoords=1-119;seqlen=54913;tandem_array=yes(27226-54910);tandem_array_X=49;tandem_array_N=47;tandem_array_Dmin=448;tandem_array_Dmax=450;highscoring=yes;fragment=no;scF=0.999;lenF=1.000;Rfam=14.1;Infernal=1.1.2;
HyE0791	cmsearch	5S_rRNA	38881	38999	116.6	+	.	evalue=4.8e-24;mdlaccn=RF00001;mdllen=119;mdlcoords=1-119;seqlen=54913;tandem_array=yes(27226-54910);tandem_array_X=49;tandem_array_N=47;tandem_array_Dmin=448;tandem_array_Dmax=450;highscoring=yes;fragment=no;scF=0.999;lenF=1.000;Rfam=14.1;Infernal=1.1.2;
HyE0791	cmsearch	5S_rRNA	39449	39567	116.6	+	.	evalue=4.8e-24;mdlaccn=RF00001;mdllen=119;mdlcoords=1-119;seqlen=54913;tandem_array=yes(27226-54910);tandem_array_X=49;tandem_array_N=47;tandem_array_Dmin=448;tandem_array_Dmax=450;highscoring=yes;fragment=no;scF=0.999;lenF=1.000;Rfam=14.1;Infernal=1.1.2;
HyE0791	cmsearch	5S_rRNA	40017	40135	116.6	+	.	evalue=4.8e-24;mdlaccn=RF00001;mdllen=119;mdlcoords=1-119;seqlen=54913;tandem_array=yes(27226-54910);tandem_array_X=49;tandem_array_N=47;tandem_array_Dmin=448;tandem_array_Dmax=450;highscoring=yes;fragment=no;scF=0.999;lenF=1.000;Rfam=14.1;Infernal=1.1.2;
HyE0791	cmsearch	5S_rRNA	4032	4150	116.6	+	.	evalue=4.8e-24;mdlaccn=RF00001;mdllen=119;mdlcoords=1-119;seqlen=54913;tandem_array=yes(84-21186);tandem_array_X=38;tandem_array_N=37;tandem_array_Dmin=432;tandem_array_Dmax=450;highscoring=yes;fragment=no;scF=0.999;lenF=1.000;Rfam=14.1;Infernal=1.1.2;
HyE0791	cmsearch	5S_rRNA	40585	40703	116.6	+	.	evalue=4.8e-24;mdlaccn=RF00001;mdllen=119;mdlcoords=1-119;seqlen=54913;tandem_array=yes(27226-54910);tandem_array_X=49;tandem_array_N=47;tandem_array_Dmin=448;tandem_array_Dmax=450;highscoring=yes;fragment=no;scF=0.999;lenF=1.000;Rfam=14.1;Infernal=1.1.2;
HyE0791	cmsearch	5S_rRNA	41154	41272	116.6	+	.	evalue=4.8e-24;mdlaccn=RF00001;mdllen=119;mdlcoords=1-119;seqlen=54913;tandem_array=yes(27226-54910);tandem_array_X=49;tandem_array_N=47;tandem_array_Dmin=448;tandem_array_Dmax=450;highscoring=yes;fragment=no;scF=0.999;lenF=1.000;Rfam=14.1;Infernal=1.1.2;
HyE0791	cmsearch	5S_rRNA	41723	41841	116.6	+	.	evalue=4.8e-24;mdlaccn=RF00001;mdllen=119;mdlcoords=1-119;seqlen=54913;tandem_array=yes(27226-54910);tandem_array_X=49;tandem_array_N=47;tandem_array_Dmin=448;tandem_array_Dmax=450;highscoring=yes;fragment=no;scF=0.999;lenF=1.000;Rfam=14.1;Infernal=1.1.2;
HyE0791	cmsearch	5S_rRNA	42292	42410	116.6	+	.	evalue=4.8e-24;mdlaccn=RF00001;mdllen=119;mdlcoords=1-119;seqlen=54913;tandem_array=yes(27226-54910);tandem_array_X=49;tandem_array_N=47;tandem_array_Dmin=448;tandem_array_Dmax=450;highscoring=yes;fragment=no;scF=0.999;lenF=1.000;Rfam=14.1;Infernal=1.1.2;
HyE0791	cmsearch	5S_rRNA	42861	42979	116.6	+	.	evalue=4.8e-24;mdlaccn=RF00001;mdllen=119;mdlcoords=1-119;seqlen=54913;tandem_array=yes(27226-54910);tandem_array_X=49;tandem_array_N=47;tandem_array_Dmin=448;tandem_array_Dmax=450;highscoring=yes;fragment=no;scF=0.999;lenF=1.000;Rfam=14.1;Infernal=1.1.2;
HyE0791	cmsearch	5S_rRNA	43429	43547	116.6	+	.	evalue=4.8e-24;mdlaccn=RF00001;mdllen=119;mdlcoords=1-119;seqlen=54913;tandem_array=yes(27226-54910);tandem_array_X=49;tandem_array_N=47;tandem_array_Dmin=448;tandem_array_Dmax=450;highscoring=yes;fragment=no;scF=0.999;lenF=1.000;Rfam=14.1;Infernal=1.1.2;
HyE0791	cmsearch	5S_rRNA	43998	44116	116.6	+	.	evalue=4.8e-24;mdlaccn=RF00001;mdllen=119;mdlcoords=1-119;seqlen=54913;tandem_array=yes(27226-54910);tandem_array_X=49;tandem_array_N=47;tandem_array_Dmin=448;tandem_array_Dmax=450;highscoring=yes;fragment=no;scF=0.999;lenF=1.000;Rfam=14.1;Infernal=1.1.2;
HyE0791	cmsearch	5S_rRNA	44567	44685	116.6	+	.	evalue=4.8e-24;mdlaccn=RF00001;mdllen=119;mdlcoords=1-119;seqlen=54913;tandem_array=yes(27226-54910);tandem_array_X=49;tandem_array_N=47;tandem_array_Dmin=448;tandem_array_Dmax=450;highscoring=yes;fragment=no;scF=0.999;lenF=1.000;Rfam=14.1;Infernal=1.1.2;
HyE0791	cmsearch	5S_rRNA	45136	45254	116.6	+	.	evalue=4.8e-24;mdlaccn=RF00001;mdllen=119;mdlcoords=1-119;seqlen=54913;tandem_array=yes(27226-54910);tandem_array_X=49;tandem_array_N=47;tandem_array_Dmin=448;tandem_array_Dmax=450;highscoring=yes;fragment=no;scF=0.999;lenF=1.000;Rfam=14.1;Infernal=1.1.2;
HyE0791	cmsearch	5S_rRNA	45704	45822	116.6	+	.	evalue=4.8e-24;mdlaccn=RF00001;mdllen=119;mdlcoords=1-119;seqlen=54913;tandem_array=yes(27226-54910);tandem_array_X=49;tandem_array_N=47;tandem_array_Dmin=448;tandem_array_Dmax=450;highscoring=yes;fragment=no;scF=0.999;lenF=1.000;Rfam=14.1;Infernal=1.1.2;
HyE0791	cmsearch	5S_rRNA	4600	4718	116.6	+	.	evalue=4.8e-24;mdlaccn=RF00001;mdllen=119;mdlcoords=1-119;seqlen=54913;tandem_array=yes(84-21186);tandem_array_X=38;tandem_array_N=37;tandem_array_Dmin=432;tandem_array_Dmax=450;highscoring=yes;fragment=no;scF=0.999;lenF=1.000;Rfam=14.1;Infernal=1.1.2;
HyE0791	cmsearch	5S_rRNA	46272	46390	116.6	+	.	evalue=4.8e-24;mdlaccn=RF00001;mdllen=119;mdlcoords=1-119;seqlen=54913;tandem_array=yes(27226-54910);tandem_array_X=49;tandem_array_N=47;tandem_array_Dmin=448;tandem_array_Dmax=450;highscoring=yes;fragment=no;scF=0.999;lenF=1.000;Rfam=14.1;Infernal=1.1.2;
HyE0791	cmsearch	5S_rRNA	46840	46958	116.6	+	.	evalue=4.8e-24;mdlaccn=RF00001;mdllen=119;mdlcoords=1-119;seqlen=54913;tandem_array=yes(27226-54910);tandem_array_X=49;tandem_array_N=47;tandem_array_Dmin=448;tandem_array_Dmax=450;highscoring=yes;fragment=no;scF=0.999;lenF=1.000;Rfam=14.1;Infernal=1.1.2;
HyE0791	cmsearch	5S_rRNA	47408	47526	116.6	+	.	evalue=4.8e-24;mdlaccn=RF00001;mdllen=119;mdlcoords=1-119;seqlen=54913;tandem_array=yes(27226-54910);tandem_array_X=49;tandem_array_N=47;tandem_array_Dmin=448;tandem_array_Dmax=450;highscoring=yes;fragment=no;scF=0.999;lenF=1.000;Rfam=14.1;Infernal=1.1.2;
HyE0791	cmsearch	5S_rRNA	47975	48093	116.6	+	.	evalue=4.8e-24;mdlaccn=RF00001;mdllen=119;mdlcoords=1-119;seqlen=54913;tandem_array=yes(27226-54910);tandem_array_X=49;tandem_array_N=47;tandem_array_Dmin=448;tandem_array_Dmax=450;highscoring=yes;fragment=no;scF=0.999;lenF=1.000;Rfam=14.1;Infernal=1.1.2;
HyE0791	cmsearch	5S_rRNA	48543	48661	116.6	+	.	evalue=4.8e-24;mdlaccn=RF00001;mdllen=119;mdlcoords=1-119;seqlen=54913;tandem_array=yes(27226-54910);tandem_array_X=49;tandem_array_N=47;tandem_array_Dmin=448;tandem_array_Dmax=450;highscoring=yes;fragment=no;scF=0.999;lenF=1.000;Rfam=14.1;Infernal=1.1.2;
HyE0791	cmsearch	5S_rRNA	49111	49229	116.6	+	.	evalue=4.8e-24;mdlaccn=RF00001;mdllen=119;mdlcoords=1-119;seqlen=54913;tandem_array=yes(27226-54910);tandem_array_X=49;tandem_array_N=47;tandem_array_Dmin=448;tandem_array_Dmax=450;highscoring=yes;fragment=no;scF=0.999;lenF=1.000;Rfam=14.1;Infernal=1.1.2;
HyE0791	cmsearch	5S_rRNA	49679	49797	116.6	+	.	evalue=4.8e-24;mdlaccn=RF00001;mdllen=119;mdlcoords=1-119;seqlen=54913;tandem_array=yes(27226-54910);tandem_array_X=49;tandem_array_N=47;tandem_array_Dmin=448;tandem_array_Dmax=450;highscoring=yes;fragment=no;scF=0.999;lenF=1.000;Rfam=14.1;Infernal=1.1.2;
HyE0791	cmsearch	5S_rRNA	50247	50365	116.6	+	.	evalue=4.8e-24;mdlaccn=RF00001;mdllen=119;mdlcoords=1-119;seqlen=54913;tandem_array=yes(27226-54910);tandem_array_X=49;tandem_array_N=47;tandem_array_Dmin=448;tandem_array_Dmax=450;highscoring=yes;fragment=no;scF=0.999;lenF=1.000;Rfam=14.1;Infernal=1.1.2;
HyE0791	cmsearch	5S_rRNA	50815	50933	116.6	+	.	evalue=4.8e-24;mdlaccn=RF00001;mdllen=119;mdlcoords=1-119;seqlen=54913;tandem_array=yes(27226-54910);tandem_array_X=49;tandem_array_N=47;tandem_array_Dmin=448;tandem_array_Dmax=450;highscoring=yes;fragment=no;scF=0.999;lenF=1.000;Rfam=14.1;Infernal=1.1.2;
HyE0791	cmsearch	5S_rRNA	51383	51501	116.6	+	.	evalue=4.8e-24;mdlaccn=RF00001;mdllen=119;mdlcoords=1-119;seqlen=54913;tandem_array=yes(27226-54910);tandem_array_X=49;tandem_array_N=47;tandem_array_Dmin=448;tandem_array_Dmax=450;highscoring=yes;fragment=no;scF=0.999;lenF=1.000;Rfam=14.1;Infernal=1.1.2;
HyE0791	cmsearch	5S_rRNA	5168	5286	116.6	+	.	evalue=4.8e-24;mdlaccn=RF00001;mdllen=119;mdlcoords=1-119;seqlen=54913;tandem_array=yes(84-21186);tandem_array_X=38;tandem_array_N=37;tandem_array_Dmin=432;tandem_array_Dmax=450;highscoring=yes;fragment=no;scF=0.999;lenF=1.000;Rfam=14.1;Infernal=1.1.2;
HyE0791	cmsearch	5S_rRNA	51951	52069	116.6	+	.	evalue=4.8e-24;mdlaccn=RF00001;mdllen=119;mdlcoords=1-119;seqlen=54913;tandem_array=yes(27226-54910);tandem_array_X=49;tandem_array_N=47;tandem_array_Dmin=448;tandem_array_Dmax=450;highscoring=yes;fragment=no;scF=0.999;lenF=1.000;Rfam=14.1;Infernal=1.1.2;
HyE0791	cmsearch	5S_rRNA	52519	52637	116.6	+	.	evalue=4.8e-24;mdlaccn=RF00001;mdllen=119;mdlcoords=1-119;seqlen=54913;tandem_array=yes(27226-54910);tandem_array_X=49;tandem_array_N=47;tandem_array_Dmin=448;tandem_array_Dmax=450;highscoring=yes;fragment=no;scF=0.999;lenF=1.000;Rfam=14.1;Infernal=1.1.2;
HyE0791	cmsearch	5S_rRNA	53087	53205	116.6	+	.	evalue=4.8e-24;mdlaccn=RF00001;mdllen=119;mdlcoords=1-119;seqlen=54913;tandem_array=yes(27226-54910);tandem_array_X=49;tandem_array_N=47;tandem_array_Dmin=448;tandem_array_Dmax=450;highscoring=yes;fragment=no;scF=0.999;lenF=1.000;Rfam=14.1;Infernal=1.1.2;
HyE0791	cmsearch	5S_rRNA	53655	53773	116.6	+	.	evalue=4.8e-24;mdlaccn=RF00001;mdllen=119;mdlcoords=1-119;seqlen=54913;tandem_array=yes(27226-54910);tandem_array_X=49;tandem_array_N=47;tandem_array_Dmin=448;tandem_array_Dmax=450;highscoring=yes;fragment=no;scF=0.999;lenF=1.000;Rfam=14.1;Infernal=1.1.2;
HyE0791	cmsearch	5S_rRNA	54224	54342	116.6	+	.	evalue=4.8e-24;mdlaccn=RF00001;mdllen=119;mdlcoords=1-119;seqlen=54913;tandem_array=yes(27226-54910);tandem_array_X=49;tandem_array_N=47;tandem_array_Dmin=448;tandem_array_Dmax=450;highscoring=yes;fragment=no;scF=0.999;lenF=1.000;Rfam=14.1;Infernal=1.1.2;
HyE0791	cmsearch	5S_rRNA	5736	5854	116.6	+	.	evalue=4.8e-24;mdlaccn=RF00001;mdllen=119;mdlcoords=1-119;seqlen=54913;tandem_array=yes(84-21186);tandem_array_X=38;tandem_array_N=37;tandem_array_Dmin=432;tandem_array_Dmax=450;highscoring=yes;fragment=no;scF=0.999;lenF=1.000;Rfam=14.1;Infernal=1.1.2;
HyE0791	cmsearch	5S_rRNA	6304	6422	116.6	+	.	evalue=4.8e-24;mdlaccn=RF00001;mdllen=119;mdlcoords=1-119;seqlen=54913;tandem_array=yes(84-21186);tandem_array_X=38;tandem_array_N=37;tandem_array_Dmin=432;tandem_array_Dmax=450;highscoring=yes;fragment=no;scF=0.999;lenF=1.000;Rfam=14.1;Infernal=1.1.2;
HyE0791	cmsearch	5S_rRNA	6873	6991	116.6	+	.	evalue=4.8e-24;mdlaccn=RF00001;mdllen=119;mdlcoords=1-119;seqlen=54913;tandem_array=yes(84-21186);tandem_array_X=38;tandem_array_N=37;tandem_array_Dmin=432;tandem_array_Dmax=450;highscoring=yes;fragment=no;scF=0.999;lenF=1.000;Rfam=14.1;Infernal=1.1.2;
HyE0791	cmsearch	5S_rRNA	7441	7559	116.6	+	.	evalue=4.8e-24;mdlaccn=RF00001;mdllen=119;mdlcoords=1-119;seqlen=54913;tandem_array=yes(84-21186);tandem_array_X=38;tandem_array_N=37;tandem_array_Dmin=432;tandem_array_Dmax=450;highscoring=yes;fragment=no;scF=0.999;lenF=1.000;Rfam=14.1;Infernal=1.1.2;
HyE0791	cmsearch	5S_rRNA	8009	8127	116.6	+	.	evalue=4.8e-24;mdlaccn=RF00001;mdllen=119;mdlcoords=1-119;seqlen=54913;tandem_array=yes(84-21186);tandem_array_X=38;tandem_array_N=37;tandem_array_Dmin=432;tandem_array_Dmax=450;highscoring=yes;fragment=no;scF=0.999;lenF=1.000;Rfam=14.1;Infernal=1.1.2;
HyE0791	cmsearch	5S_rRNA	84	202	116.6	+	.	evalue=4.8e-24;mdlaccn=RF00001;mdllen=119;mdlcoords=1-119;seqlen=54913;tandem_array=yes(84-21186);tandem_array_X=38;tandem_array_N=37;tandem_array_Dmin=432;tandem_array_Dmax=450;highscoring=yes;fragment=no;scF=0.999;lenF=1.000;Rfam=14.1;Infernal=1.1.2;
HyE0791	cmsearch	5S_rRNA	8577	8695	116.6	+	.	evalue=4.8e-24;mdlaccn=RF00001;mdllen=119;mdlcoords=1-119;seqlen=54913;tandem_array=yes(84-21186);tandem_array_X=38;tandem_array_N=37;tandem_array_Dmin=432;tandem_array_Dmax=450;highscoring=yes;fragment=no;scF=0.999;lenF=1.000;Rfam=14.1;Infernal=1.1.2;
HyE0791	cmsearch	5S_rRNA	9145	9263	116.6	+	.	evalue=4.8e-24;mdlaccn=RF00001;mdllen=119;mdlcoords=1-119;seqlen=54913;tandem_array=yes(84-21186);tandem_array_X=38;tandem_array_N=37;tandem_array_Dmin=432;tandem_array_Dmax=450;highscoring=yes;fragment=no;scF=0.999;lenF=1.000;Rfam=14.1;Infernal=1.1.2;
HyE0791	cmsearch	5S_rRNA	9714	9832	116.6	+	.	evalue=4.8e-24;mdlaccn=RF00001;mdllen=119;mdlcoords=1-119;seqlen=54913;tandem_array=yes(84-21186);tandem_array_X=38;tandem_array_N=37;tandem_array_Dmin=432;tandem_array_Dmax=450;highscoring=yes;fragment=no;scF=0.999;lenF=1.000;Rfam=14.1;Infernal=1.1.2;
HyE0791	cmsearch	5S_rRNA	14823	14940	109.9	+	.	evalue=2.6e-22;mdlaccn=RF00001;mdllen=119;mdlcoords=1-119;seqlen=54913;tandem_array=yes(84-21186);tandem_array_X=38;tandem_array_N=37;tandem_array_Dmin=432;tandem_array_Dmax=450;highscoring=yes;fragment=no;scF=0.942;lenF=0.992;Rfam=14.1;Infernal=1.1.2;
HyE0791	cmsearch	5S_rRNA	1783	1900	109.9	+	.	evalue=2.6e-22;mdlaccn=RF00001;mdllen=119;mdlcoords=1-119;seqlen=54913;tandem_array=yes(84-21186);tandem_array_X=38;tandem_array_N=37;tandem_array_Dmin=432;tandem_array_Dmax=450;highscoring=yes;fragment=no;scF=0.942;lenF=0.992;Rfam=14.1;Infernal=1.1.2;
HyE0791	cmsearch	5S_rRNA	29218	29335	109.9	+	.	evalue=2.6e-22;mdlaccn=RF00001;mdllen=119;mdlcoords=1-119;seqlen=54913;tandem_array=yes(27226-54910);tandem_array_X=49;tandem_array_N=47;tandem_array_Dmin=448;tandem_array_Dmax=450;highscoring=yes;fragment=no;scF=0.942;lenF=0.992;Rfam=14.1;Infernal=1.1.2;
HyE0791	cmsearch	5S_rRNA	29786	29903	109.9	+	.	evalue=2.6e-22;mdlaccn=RF00001;mdllen=119;mdlcoords=1-119;seqlen=54913;tandem_array=yes(27226-54910);tandem_array_X=49;tandem_array_N=47;tandem_array_Dmin=448;tandem_array_Dmax=450;highscoring=yes;fragment=no;scF=0.942;lenF=0.992;Rfam=14.1;Infernal=1.1.2;
HyE0791	cmsearch	5S_rRNA	26399	26516	109.4	+	.	evalue=3.5e-22;mdlaccn=RF00001;mdllen=119;mdlcoords=1-119;seqlen=54913;tandem_array=no;highscoring=yes;fragment=no;scF=0.937;lenF=0.992;Rfam=14.1;Infernal=1.1.2;
HyE0791	cmsearch	5S_rRNA	15391	15508	108.3	+	.	evalue=6.6e-22;mdlaccn=RF00001;mdllen=119;mdlcoords=1-119;seqlen=54913;tandem_array=yes(84-21186);tandem_array_X=38;tandem_array_N=37;tandem_array_Dmin=432;tandem_array_Dmax=450;highscoring=yes;fragment=no;scF=0.928;lenF=0.992;Rfam=14.1;Infernal=1.1.2;
HyE0791	cmsearch	5S_rRNA	2350	2466	104.7	+	.	evalue=5.5e-21;mdlaccn=RF00001;mdllen=119;mdlcoords=1-119;seqlen=54913;tandem_array=yes(84-21186);tandem_array_X=38;tandem_array_N=37;tandem_array_Dmin=432;tandem_array_Dmax=450;highscoring=no;fragment=no;scF=0.897;lenF=0.983;Rfam=14.1;Infernal=1.1.2;
HyE0791	cmsearch	5S_rRNA	3483	3599	102.6	+	.	evalue=2e-20;mdlaccn=RF00001;mdllen=119;mdlcoords=1-119;seqlen=54913;tandem_array=yes(84-21186);tandem_array_X=38;tandem_array_N=37;tandem_array_Dmin=432;tandem_array_Dmax=450;highscoring=no;fragment=no;scF=0.879;lenF=0.983;Rfam=14.1;Infernal=1.1.2;
HyE0791	cmsearch	5S_rRNA	650	766	102.6	+	.	evalue=2e-20;mdlaccn=RF00001;mdllen=119;mdlcoords=1-119;seqlen=54913;tandem_array=yes(84-21186);tandem_array_X=38;tandem_array_N=37;tandem_array_Dmin=432;tandem_array_Dmax=450;highscoring=no;fragment=no;scF=0.879;lenF=0.983;Rfam=14.1;Infernal=1.1.2;
HyE0791	cmsearch	5S_rRNA	28652	28767	100.4	+	.	evalue=7.3e-20;mdlaccn=RF00001;mdllen=119;mdlcoords=1-119;seqlen=54913;tandem_array=yes(27226-54910);tandem_array_X=49;tandem_array_N=47;tandem_array_Dmin=448;tandem_array_Dmax=450;highscoring=no;fragment=no;scF=0.860;lenF=0.975;Rfam=14.1;Infernal=1.1.2;
HyE0791	cmsearch	5S_rRNA	54793	54910	95.1	+	.	evalue=1.7e-18;mdlaccn=RF00001;mdllen=119;mdlcoords=1-119;seqlen=54913;tandem_array=yes(27226-54910);tandem_array_X=49;tandem_array_N=47;tandem_array_Dmin=448;tandem_array_Dmax=450;highscoring=no;fragment=no;scF=0.815;lenF=0.992;Rfam=14.1;Infernal=1.1.2;
HyE0791	cmsearch	5S_rRNA	27226	27343	93.8	+	.	evalue=3.8e-18;mdlaccn=RF00001;mdllen=119;mdlcoords=1-119;seqlen=54913;tandem_array=yes(27226-54910);tandem_array_X=49;tandem_array_N=47;tandem_array_Dmin=448;tandem_array_Dmax=450;highscoring=no;fragment=no;scF=0.804;lenF=0.992;Rfam=14.1;Infernal=1.1.2;
HyE1055	cmsearch	5S_rRNA	22331	22449	116.6	+	.	evalue=4.8e-24;mdlaccn=RF00001;mdllen=119;mdlcoords=1-119;seqlen=44503;tandem_array=yes(22331-30970);tandem_array_X=16;tandem_array_N=15;tandem_array_Dmin=448;tandem_array_Dmax=450;highscoring=yes;fragment=no;scF=0.999;lenF=1.000;Rfam=14.1;Infernal=1.1.2;
HyE1055	cmsearch	5S_rRNA	22899	23017	116.6	+	.	evalue=4.8e-24;mdlaccn=RF00001;mdllen=119;mdlcoords=1-119;seqlen=44503;tandem_array=yes(22331-30970);tandem_array_X=16;tandem_array_N=15;tandem_array_Dmin=448;tandem_array_Dmax=450;highscoring=yes;fragment=no;scF=0.999;lenF=1.000;Rfam=14.1;Infernal=1.1.2;
HyE1055	cmsearch	5S_rRNA	23468	23586	116.6	+	.	evalue=4.8e-24;mdlaccn=RF00001;mdllen=119;mdlcoords=1-119;seqlen=44503;tandem_array=yes(22331-30970);tandem_array_X=16;tandem_array_N=15;tandem_array_Dmin=448;tandem_array_Dmax=450;highscoring=yes;fragment=no;scF=0.999;lenF=1.000;Rfam=14.1;Infernal=1.1.2;
HyE1055	cmsearch	5S_rRNA	24037	24155	116.6	+	.	evalue=4.8e-24;mdlaccn=RF00001;mdllen=119;mdlcoords=1-119;seqlen=44503;tandem_array=yes(22331-30970);tandem_array_X=16;tandem_array_N=15;tandem_array_Dmin=448;tandem_array_Dmax=450;highscoring=yes;fragment=no;scF=0.999;lenF=1.000;Rfam=14.1;Infernal=1.1.2;
HyE1055	cmsearch	5S_rRNA	24606	24724	116.6	+	.	evalue=4.8e-24;mdlaccn=RF00001;mdllen=119;mdlcoords=1-119;seqlen=44503;tandem_array=yes(22331-30970);tandem_array_X=16;tandem_array_N=15;tandem_array_Dmin=448;tandem_array_Dmax=450;highscoring=yes;fragment=no;scF=0.999;lenF=1.000;Rfam=14.1;Infernal=1.1.2;
HyE1055	cmsearch	5S_rRNA	25175	25293	116.6	+	.	evalue=4.8e-24;mdlaccn=RF00001;mdllen=119;mdlcoords=1-119;seqlen=44503;tandem_array=yes(22331-30970);tandem_array_X=16;tandem_array_N=15;tandem_array_Dmin=448;tandem_array_Dmax=450;highscoring=yes;fragment=no;scF=0.999;lenF=1.000;Rfam=14.1;Infernal=1.1.2;
HyE1055	cmsearch	5S_rRNA	25743	25861	116.6	+	.	evalue=4.8e-24;mdlaccn=RF00001;mdllen=119;mdlcoords=1-119;seqlen=44503;tandem_array=yes(22331-30970);tandem_array_X=16;tandem_array_N=15;tandem_array_Dmin=448;tandem_array_Dmax=450;highscoring=yes;fragment=no;scF=0.999;lenF=1.000;Rfam=14.1;Infernal=1.1.2;
HyE1055	cmsearch	5S_rRNA	26312	26430	116.6	+	.	evalue=4.8e-24;mdlaccn=RF00001;mdllen=119;mdlcoords=1-119;seqlen=44503;tandem_array=yes(22331-30970);tandem_array_X=16;tandem_array_N=15;tandem_array_Dmin=448;tandem_array_Dmax=450;highscoring=yes;fragment=no;scF=0.999;lenF=1.000;Rfam=14.1;Infernal=1.1.2;
HyE1055	cmsearch	5S_rRNA	26879	26997	116.6	+	.	evalue=4.8e-24;mdlaccn=RF00001;mdllen=119;mdlcoords=1-119;seqlen=44503;tandem_array=yes(22331-30970);tandem_array_X=16;tandem_array_N=15;tandem_array_Dmin=448;tandem_array_Dmax=450;highscoring=yes;fragment=no;scF=0.999;lenF=1.000;Rfam=14.1;Infernal=1.1.2;
HyE1055	cmsearch	5S_rRNA	27447	27565	116.6	+	.	evalue=4.8e-24;mdlaccn=RF00001;mdllen=119;mdlcoords=1-119;seqlen=44503;tandem_array=yes(22331-30970);tandem_array_X=16;tandem_array_N=15;tandem_array_Dmin=448;tandem_array_Dmax=450;highscoring=yes;fragment=no;scF=0.999;lenF=1.000;Rfam=14.1;Infernal=1.1.2;
HyE1055	cmsearch	5S_rRNA	28015	28133	116.6	+	.	evalue=4.8e-24;mdlaccn=RF00001;mdllen=119;mdlcoords=1-119;seqlen=44503;tandem_array=yes(22331-30970);tandem_array_X=16;tandem_array_N=15;tandem_array_Dmin=448;tandem_array_Dmax=450;highscoring=yes;fragment=no;scF=0.999;lenF=1.000;Rfam=14.1;Infernal=1.1.2;
HyE1055	cmsearch	5S_rRNA	28583	28701	116.6	+	.	evalue=4.8e-24;mdlaccn=RF00001;mdllen=119;mdlcoords=1-119;seqlen=44503;tandem_array=yes(22331-30970);tandem_array_X=16;tandem_array_N=15;tandem_array_Dmin=448;tandem_array_Dmax=450;highscoring=yes;fragment=no;scF=0.999;lenF=1.000;Rfam=14.1;Infernal=1.1.2;
HyE1055	cmsearch	5S_rRNA	29151	29269	116.6	+	.	evalue=4.8e-24;mdlaccn=RF00001;mdllen=119;mdlcoords=1-119;seqlen=44503;tandem_array=yes(22331-30970);tandem_array_X=16;tandem_array_N=15;tandem_array_Dmin=448;tandem_array_Dmax=450;highscoring=yes;fragment=no;scF=0.999;lenF=1.000;Rfam=14.1;Infernal=1.1.2;
HyE1055	cmsearch	5S_rRNA	29718	29836	116.6	+	.	evalue=4.8e-24;mdlaccn=RF00001;mdllen=119;mdlcoords=1-119;seqlen=44503;tandem_array=yes(22331-30970);tandem_array_X=16;tandem_array_N=15;tandem_array_Dmin=448;tandem_array_Dmax=450;highscoring=yes;fragment=no;scF=0.999;lenF=1.000;Rfam=14.1;Infernal=1.1.2;
HyE1055	cmsearch	5S_rRNA	30285	30403	116.6	+	.	evalue=4.8e-24;mdlaccn=RF00001;mdllen=119;mdlcoords=1-119;seqlen=44503;tandem_array=yes(22331-30970);tandem_array_X=16;tandem_array_N=15;tandem_array_Dmin=448;tandem_array_Dmax=450;highscoring=yes;fragment=no;scF=0.999;lenF=1.000;Rfam=14.1;Infernal=1.1.2;
HyE1055	cmsearch	5S_rRNA	30852	30970	116.6	+	.	evalue=4.8e-24;mdlaccn=RF00001;mdllen=119;mdlcoords=1-119;seqlen=44503;tandem_array=yes(22331-30970);tandem_array_X=16;tandem_array_N=15;tandem_array_Dmin=448;tandem_array_Dmax=450;highscoring=yes;fragment=no;scF=0.999;lenF=1.000;Rfam=14.1;Infernal=1.1.2;
HyE1086	cmsearch	5S_rRNA	38914	39032	102.7	-	.	evalue=1.9e-20;mdlaccn=RF00001;mdllen=119;mdlcoords=1-119;seqlen=43480;tandem_array=yes(35500-43011);tandem_array_X=14;tandem_array_N=13;tandem_array_Dmin=445;tandem_array_Dmax=456;highscoring=no;fragment=no;scF=0.880;lenF=1.000;Rfam=14.1;Infernal=1.1.2;
HyE1086	cmsearch	5S_rRNA	40619	40737	102.7	-	.	evalue=1.9e-20;mdlaccn=RF00001;mdllen=119;mdlcoords=1-119;seqlen=43480;tandem_array=yes(35500-43011);tandem_array_X=14;tandem_array_N=13;tandem_array_Dmin=445;tandem_array_Dmax=456;highscoring=no;fragment=no;scF=0.880;lenF=1.000;Rfam=14.1;Infernal=1.1.2;
HyE1086	cmsearch	5S_rRNA	35500	35618	100.0	-	.	evalue=9e-20;mdlaccn=RF00001;mdllen=119;mdlcoords=1-119;seqlen=43480;tandem_array=yes(35500-43011);tandem_array_X=14;tandem_array_N=13;tandem_array_Dmin=445;tandem_array_Dmax=456;highscoring=no;fragment=no;scF=0.857;lenF=1.000;Rfam=14.1;Infernal=1.1.2;
HyE1086	cmsearch	5S_rRNA	37202	37320	99.0	-	.	evalue=1.6e-19;mdlaccn=RF00001;mdllen=119;mdlcoords=1-119;seqlen=43480;tandem_array=yes(35500-43011);tandem_array_X=14;tandem_array_N=13;tandem_array_Dmin=445;tandem_array_Dmax=456;highscoring=no;fragment=no;scF=0.848;lenF=1.000;Rfam=14.1;Infernal=1.1.2;
HyE1086	cmsearch	5S_rRNA	36067	36185	98.6	-	.	evalue=2.1e-19;mdlaccn=RF00001;mdllen=119;mdlcoords=1-119;seqlen=43480;tandem_array=yes(35500-43011);tandem_array_X=14;tandem_array_N=13;tandem_array_Dmin=445;tandem_array_Dmax=456;highscoring=no;fragment=no;scF=0.845;lenF=1.000;Rfam=14.1;Infernal=1.1.2;
HyE1086	cmsearch	5S_rRNA	37775	37893	98.6	-	.	evalue=2.1e-19;mdlaccn=RF00001;mdllen=119;mdlcoords=1-119;seqlen=43480;tandem_array=yes(35500-43011);tandem_array_X=14;tandem_array_N=13;tandem_array_Dmin=445;tandem_array_Dmax=456;highscoring=no;fragment=no;scF=0.845;lenF=1.000;Rfam=14.1;Infernal=1.1.2;
HyE1086	cmsearch	5S_rRNA	38345	38462	97.6	-	.	evalue=3.8e-19;mdlaccn=RF00001;mdllen=119;mdlcoords=1-119;seqlen=43480;tandem_array=yes(35500-43011);tandem_array_X=14;tandem_array_N=13;tandem_array_Dmin=445;tandem_array_Dmax=456;highscoring=no;fragment=no;scF=0.836;lenF=0.992;Rfam=14.1;Infernal=1.1.2;
HyE1086	cmsearch	5S_rRNA	36635	36753	96.4	-	.	evalue=7.7e-19;mdlaccn=RF00001;mdllen=119;mdlcoords=1-119;seqlen=43480;tandem_array=yes(35500-43011);tandem_array_X=14;tandem_array_N=13;tandem_array_Dmin=445;tandem_array_Dmax=456;highscoring=no;fragment=no;scF=0.826;lenF=1.000;Rfam=14.1;Infernal=1.1.2;
HyE1086	cmsearch	5S_rRNA	41189	41306	95.7	-	.	evalue=1.2e-18;mdlaccn=RF00001;mdllen=119;mdlcoords=1-119;seqlen=43480;tandem_array=yes(35500-43011);tandem_array_X=14;tandem_array_N=13;tandem_array_Dmin=445;tandem_array_Dmax=456;highscoring=no;fragment=no;scF=0.820;lenF=0.992;Rfam=14.1;Infernal=1.1.2;
HyE1086	cmsearch	5S_rRNA	42328	42447	95.4	-	.	evalue=1.4e-18;mdlaccn=RF00001;mdllen=119;mdlcoords=1-119;seqlen=43480;tandem_array=yes(35500-43011);tandem_array_X=14;tandem_array_N=13;tandem_array_Dmin=445;tandem_array_Dmax=456;highscoring=no;fragment=no;scF=0.817;lenF=1.008;Rfam=14.1;Infernal=1.1.2;
HyE1086	cmsearch	5S_rRNA	40055	40173	91.8	-	.	evalue=1.2e-17;mdlaccn=RF00001;mdllen=119;mdlcoords=1-119;seqlen=43480;tandem_array=yes(35500-43011);tandem_array_X=14;tandem_array_N=13;tandem_array_Dmin=445;tandem_array_Dmax=456;highscoring=no;fragment=no;scF=0.787;lenF=1.000;Rfam=14.1;Infernal=1.1.2;
HyE1086	cmsearch	5S_rRNA	42895	43011	91.6	-	.	evalue=1.4e-17;mdlaccn=RF00001;mdllen=119;mdlcoords=1-119;seqlen=43480;tandem_array=yes(35500-43011);tandem_array_X=14;tandem_array_N=13;tandem_array_Dmin=445;tandem_array_Dmax=456;highscoring=no;fragment=no;scF=0.785;lenF=0.983;Rfam=14.1;Infernal=1.1.2;
HyE1086	cmsearch	5S_rRNA	41755	41871	90.9	-	.	evalue=2e-17;mdlaccn=RF00001;mdllen=119;mdlcoords=1-119;seqlen=43480;tandem_array=yes(35500-43011);tandem_array_X=14;tandem_array_N=13;tandem_array_Dmin=445;tandem_array_Dmax=456;highscoring=no;fragment=no;scF=0.779;lenF=0.983;Rfam=14.1;Infernal=1.1.2;
HyE1086	cmsearch	5S_rRNA	39485	39605	75.7	-	.	evalue=1.7e-13;mdlaccn=RF00001;mdllen=119;mdlcoords=1-119;seqlen=43480;tandem_array=yes(35500-43011);tandem_array_X=14;tandem_array_N=13;tandem_array_Dmin=445;tandem_array_Dmax=456;highscoring=no;fragment=no;scF=0.649;lenF=1.017;Rfam=14.1;Infernal=1.1.2;
HyE1153	cmsearch	5S_rRNA	1735	1853	116.6	+	.	evalue=4.8e-24;mdlaccn=RF00001;mdllen=119;mdlcoords=1-119;seqlen=42090;tandem_array=yes(39-6971);tandem_array_X=13;tandem_array_N=12;tandem_array_Dmin=443;tandem_array_Dmax=450;highscoring=yes;fragment=no;scF=0.999;lenF=1.000;Rfam=14.1;Infernal=1.1.2;
HyE1153	cmsearch	5S_rRNA	19950	20068	116.6	+	.	evalue=4.8e-24;mdlaccn=RF00001;mdllen=119;mdlcoords=1-119;seqlen=42090;tandem_array=no;highscoring=yes;fragment=no;scF=0.999;lenF=1.000;Rfam=14.1;Infernal=1.1.2;
HyE1153	cmsearch	5S_rRNA	22226	22344	116.6	+	.	evalue=4.8e-24;mdlaccn=RF00001;mdllen=119;mdlcoords=1-119;seqlen=42090;tandem_array=no;highscoring=yes;fragment=no;scF=0.999;lenF=1.000;Rfam=14.1;Infernal=1.1.2;
HyE1153	cmsearch	5S_rRNA	2304	2422	116.6	+	.	evalue=4.8e-24;mdlaccn=RF00001;mdllen=119;mdlcoords=1-119;seqlen=42090;tandem_array=yes(39-6971);tandem_array_X=13;tandem_array_N=12;tandem_array_Dmin=443;tandem_array_Dmax=450;highscoring=yes;fragment=no;scF=0.999;lenF=1.000;Rfam=14.1;Infernal=1.1.2;
HyE1153	cmsearch	5S_rRNA	23365	23483	116.6	+	.	evalue=4.8e-24;mdlaccn=RF00001;mdllen=119;mdlcoords=1-119;seqlen=42090;tandem_array=no;highscoring=yes;fragment=no;scF=0.999;lenF=1.000;Rfam=14.1;Infernal=1.1.2;
HyE1153	cmsearch	5S_rRNA	24288	24406	116.6	-	.	evalue=4.8e-24;mdlaccn=RF00001;mdllen=119;mdlcoords=1-119;seqlen=42090;tandem_array=yes(24288-42048);tandem_array_X=32;tandem_array_N=31;tandem_array_Dmin=450;tandem_array_Dmax=451;highscoring=yes;fragment=no;scF=0.999;lenF=1.000;Rfam=14.1;Infernal=1.1.2;
HyE1153	cmsearch	5S_rRNA	25426	25544	116.6	-	.	evalue=4.8e-24;mdlaccn=RF00001;mdllen=119;mdlcoords=1-119;seqlen=42090;tandem_array=yes(24288-42048);tandem_array_X=32;tandem_array_N=31;tandem_array_Dmin=450;tandem_array_Dmax=451;highscoring=yes;fragment=no;scF=0.999;lenF=1.000;Rfam=14.1;Infernal=1.1.2;
HyE1153	cmsearch	5S_rRNA	25996	26114	116.6	-	.	evalue=4.8e-24;mdlaccn=RF00001;mdllen=119;mdlcoords=1-119;seqlen=42090;tandem_array=yes(24288-42048);tandem_array_X=32;tandem_array_N=31;tandem_array_Dmin=450;tandem_array_Dmax=451;highscoring=yes;fragment=no;scF=0.999;lenF=1.000;Rfam=14.1;Infernal=1.1.2;
HyE1153	cmsearch	5S_rRNA	26565	26683	116.6	-	.	evalue=4.8e-24;mdlaccn=RF00001;mdllen=119;mdlcoords=1-119;seqlen=42090;tandem_array=yes(24288-42048);tandem_array_X=32;tandem_array_N=31;tandem_array_Dmin=450;tandem_array_Dmax=451;highscoring=yes;fragment=no;scF=0.999;lenF=1.000;Rfam=14.1;Infernal=1.1.2;
HyE1153	cmsearch	5S_rRNA	27134	27252	116.6	-	.	evalue=4.8e-24;mdlaccn=RF00001;mdllen=119;mdlcoords=1-119;seqlen=42090;tandem_array=yes(24288-42048);tandem_array_X=32;tandem_array_N=31;tandem_array_Dmin=450;tandem_array_Dmax=451;highscoring=yes;fragment=no;scF=0.999;lenF=1.000;Rfam=14.1;Infernal=1.1.2;
HyE1153	cmsearch	5S_rRNA	27703	27821	116.6	-	.	evalue=4.8e-24;mdlaccn=RF00001;mdllen=119;mdlcoords=1-119;seqlen=42090;tandem_array=yes(24288-42048);tandem_array_X=32;tandem_array_N=31;tandem_array_Dmin=450;tandem_array_Dmax=451;highscoring=yes;fragment=no;scF=0.999;lenF=1.000;Rfam=14.1;Infernal=1.1.2;
HyE1153	cmsearch	5S_rRNA	28272	28390	116.6	-	.	evalue=4.8e-24;mdlaccn=RF00001;mdllen=119;mdlcoords=1-119;seqlen=42090;tandem_array=yes(24288-42048);tandem_array_X=32;tandem_array_N=31;tandem_array_Dmin=450;tandem_array_Dmax=451;highscoring=yes;fragment=no;scF=0.999;lenF=1.000;Rfam=14.1;Infernal=1.1.2;
HyE1153	cmsearch	5S_rRNA	2872	2990	116.6	+	.	evalue=4.8e-24;mdlaccn=RF00001;mdllen=119;mdlcoords=1-119;seqlen=42090;tandem_array=yes(39-6971);tandem_array_X=13;tandem_array_N=12;tandem_array_Dmin=443;tandem_array_Dmax=450;highscoring=yes;fragment=no;scF=0.999;lenF=1.000;Rfam=14.1;Infernal=1.1.2;
HyE1153	cmsearch	5S_rRNA	28841	28959	116.6	-	.	evalue=4.8e-24;mdlaccn=RF00001;mdllen=119;mdlcoords=1-119;seqlen=42090;tandem_array=yes(24288-42048);tandem_array_X=32;tandem_array_N=31;tandem_array_Dmin=450;tandem_array_Dmax=451;highscoring=yes;fragment=no;scF=0.999;lenF=1.000;Rfam=14.1;Infernal=1.1.2;
HyE1153	cmsearch	5S_rRNA	29410	29528	116.6	-	.	evalue=4.8e-24;mdlaccn=RF00001;mdllen=119;mdlcoords=1-119;seqlen=42090;tandem_array=yes(24288-42048);tandem_array_X=32;tandem_array_N=31;tandem_array_Dmin=450;tandem_array_Dmax=451;highscoring=yes;fragment=no;scF=0.999;lenF=1.000;Rfam=14.1;Infernal=1.1.2;
HyE1153	cmsearch	5S_rRNA	29979	30097	116.6	-	.	evalue=4.8e-24;mdlaccn=RF00001;mdllen=119;mdlcoords=1-119;seqlen=42090;tandem_array=yes(24288-42048);tandem_array_X=32;tandem_array_N=31;tandem_array_Dmin=450;tandem_array_Dmax=451;highscoring=yes;fragment=no;scF=0.999;lenF=1.000;Rfam=14.1;Infernal=1.1.2;
HyE1153	cmsearch	5S_rRNA	30548	30666	116.6	-	.	evalue=4.8e-24;mdlaccn=RF00001;mdllen=119;mdlcoords=1-119;seqlen=42090;tandem_array=yes(24288-42048);tandem_array_X=32;tandem_array_N=31;tandem_array_Dmin=450;tandem_array_Dmax=451;highscoring=yes;fragment=no;scF=0.999;lenF=1.000;Rfam=14.1;Infernal=1.1.2;
HyE1153	cmsearch	5S_rRNA	31118	31236	116.6	-	.	evalue=4.8e-24;mdlaccn=RF00001;mdllen=119;mdlcoords=1-119;seqlen=42090;tandem_array=yes(24288-42048);tandem_array_X=32;tandem_array_N=31;tandem_array_Dmin=450;tandem_array_Dmax=451;highscoring=yes;fragment=no;scF=0.999;lenF=1.000;Rfam=14.1;Infernal=1.1.2;
HyE1153	cmsearch	5S_rRNA	31687	31805	116.6	-	.	evalue=4.8e-24;mdlaccn=RF00001;mdllen=119;mdlcoords=1-119;seqlen=42090;tandem_array=yes(24288-42048);tandem_array_X=32;tandem_array_N=31;tandem_array_Dmin=450;tandem_array_Dmax=451;highscoring=yes;fragment=no;scF=0.999;lenF=1.000;Rfam=14.1;Infernal=1.1.2;
HyE1153	cmsearch	5S_rRNA	32256	32374	116.6	-	.	evalue=4.8e-24;mdlaccn=RF00001;mdllen=119;mdlcoords=1-119;seqlen=42090;tandem_array=yes(24288-42048);tandem_array_X=32;tandem_array_N=31;tandem_array_Dmin=450;tandem_array_Dmax=451;highscoring=yes;fragment=no;scF=0.999;lenF=1.000;Rfam=14.1;Infernal=1.1.2;
HyE1153	cmsearch	5S_rRNA	32825	32943	116.6	-	.	evalue=4.8e-24;mdlaccn=RF00001;mdllen=119;mdlcoords=1-119;seqlen=42090;tandem_array=yes(24288-42048);tandem_array_X=32;tandem_array_N=31;tandem_array_Dmin=450;tandem_array_Dmax=451;highscoring=yes;fragment=no;scF=0.999;lenF=1.000;Rfam=14.1;Infernal=1.1.2;
HyE1153	cmsearch	5S_rRNA	33394	33512	116.6	-	.	evalue=4.8e-24;mdlaccn=RF00001;mdllen=119;mdlcoords=1-119;seqlen=42090;tandem_array=yes(24288-42048);tandem_array_X=32;tandem_array_N=31;tandem_array_Dmin=450;tandem_array_Dmax=451;highscoring=yes;fragment=no;scF=0.999;lenF=1.000;Rfam=14.1;Infernal=1.1.2;
HyE1153	cmsearch	5S_rRNA	33963	34081	116.6	-	.	evalue=4.8e-24;mdlaccn=RF00001;mdllen=119;mdlcoords=1-119;seqlen=42090;tandem_array=yes(24288-42048);tandem_array_X=32;tandem_array_N=31;tandem_array_Dmin=450;tandem_array_Dmax=451;highscoring=yes;fragment=no;scF=0.999;lenF=1.000;Rfam=14.1;Infernal=1.1.2;
HyE1153	cmsearch	5S_rRNA	3441	3559	116.6	+	.	evalue=4.8e-24;mdlaccn=RF00001;mdllen=119;mdlcoords=1-119;seqlen=42090;tandem_array=yes(39-6971);tandem_array_X=13;tandem_array_N=12;tandem_array_Dmin=443;tandem_array_Dmax=450;highscoring=yes;fragment=no;scF=0.999;lenF=1.000;Rfam=14.1;Infernal=1.1.2;
HyE1153	cmsearch	5S_rRNA	34533	34651	116.6	-	.	evalue=4.8e-24;mdlaccn=RF00001;mdllen=119;mdlcoords=1-119;seqlen=42090;tandem_array=yes(24288-42048);tandem_array_X=32;tandem_array_N=31;tandem_array_Dmin=450;tandem_array_Dmax=451;highscoring=yes;fragment=no;scF=0.999;lenF=1.000;Rfam=14.1;Infernal=1.1.2;
HyE1153	cmsearch	5S_rRNA	35102	35220	116.6	-	.	evalue=4.8e-24;mdlaccn=RF00001;mdllen=119;mdlcoords=1-119;seqlen=42090;tandem_array=yes(24288-42048);tandem_array_X=32;tandem_array_N=31;tandem_array_Dmin=450;tandem_array_Dmax=451;highscoring=yes;fragment=no;scF=0.999;lenF=1.000;Rfam=14.1;Infernal=1.1.2;
HyE1153	cmsearch	5S_rRNA	35671	35789	116.6	-	.	evalue=4.8e-24;mdlaccn=RF00001;mdllen=119;mdlcoords=1-119;seqlen=42090;tandem_array=yes(24288-42048);tandem_array_X=32;tandem_array_N=31;tandem_array_Dmin=450;tandem_array_Dmax=451;highscoring=yes;fragment=no;scF=0.999;lenF=1.000;Rfam=14.1;Infernal=1.1.2;
HyE1153	cmsearch	5S_rRNA	36240	36358	116.6	-	.	evalue=4.8e-24;mdlaccn=RF00001;mdllen=119;mdlcoords=1-119;seqlen=42090;tandem_array=yes(24288-42048);tandem_array_X=32;tandem_array_N=31;tandem_array_Dmin=450;tandem_array_Dmax=451;highscoring=yes;fragment=no;scF=0.999;lenF=1.000;Rfam=14.1;Infernal=1.1.2;
HyE1153	cmsearch	5S_rRNA	36809	36927	116.6	-	.	evalue=4.8e-24;mdlaccn=RF00001;mdllen=119;mdlcoords=1-119;seqlen=42090;tandem_array=yes(24288-42048);tandem_array_X=32;tandem_array_N=31;tandem_array_Dmin=450;tandem_array_Dmax=451;highscoring=yes;fragment=no;scF=0.999;lenF=1.000;Rfam=14.1;Infernal=1.1.2;
HyE1153	cmsearch	5S_rRNA	37378	37496	116.6	-	.	evalue=4.8e-24;mdlaccn=RF00001;mdllen=119;mdlcoords=1-119;seqlen=42090;tandem_array=yes(24288-42048);tandem_array_X=32;tandem_array_N=31;tandem_array_Dmin=450;tandem_array_Dmax=451;highscoring=yes;fragment=no;scF=0.999;lenF=1.000;Rfam=14.1;Infernal=1.1.2;
HyE1153	cmsearch	5S_rRNA	37947	38065	116.6	-	.	evalue=4.8e-24;mdlaccn=RF00001;mdllen=119;mdlcoords=1-119;seqlen=42090;tandem_array=yes(24288-42048);tandem_array_X=32;tandem_array_N=31;tandem_array_Dmin=450;tandem_array_Dmax=451;highscoring=yes;fragment=no;scF=0.999;lenF=1.000;Rfam=14.1;Infernal=1.1.2;
HyE1153	cmsearch	5S_rRNA	39653	39771	116.6	-	.	evalue=4.8e-24;mdlaccn=RF00001;mdllen=119;mdlcoords=1-119;seqlen=42090;tandem_array=yes(24288-42048);tandem_array_X=32;tandem_array_N=31;tandem_array_Dmin=450;tandem_array_Dmax=451;highscoring=yes;fragment=no;scF=0.999;lenF=1.000;Rfam=14.1;Infernal=1.1.2;
HyE1153	cmsearch	5S_rRNA	4009	4127	116.6	+	.	evalue=4.8e-24;mdlaccn=RF00001;mdllen=119;mdlcoords=1-119;seqlen=42090;tandem_array=yes(39-6971);tandem_array_X=13;tandem_array_N=12;tandem_array_Dmin=443;tandem_array_Dmax=450;highscoring=yes;fragment=no;scF=0.999;lenF=1.000;Rfam=14.1;Infernal=1.1.2;
HyE1153	cmsearch	5S_rRNA	40222	40340	116.6	-	.	evalue=4.8e-24;mdlaccn=RF00001;mdllen=119;mdlcoords=1-119;seqlen=42090;tandem_array=yes(24288-42048);tandem_array_X=32;tandem_array_N=31;tandem_array_Dmin=450;tandem_array_Dmax=451;highscoring=yes;fragment=no;scF=0.999;lenF=1.000;Rfam=14.1;Infernal=1.1.2;
HyE1153	cmsearch	5S_rRNA	4578	4696	116.6	+	.	evalue=4.8e-24;mdlaccn=RF00001;mdllen=119;mdlcoords=1-119;seqlen=42090;tandem_array=yes(39-6971);tandem_array_X=13;tandem_array_N=12;tandem_array_Dmin=443;tandem_array_Dmax=450;highscoring=yes;fragment=no;scF=0.999;lenF=1.000;Rfam=14.1;Infernal=1.1.2;
HyE1153	cmsearch	5S_rRNA	5147	5265	116.6	+	.	evalue=4.8e-24;mdlaccn=RF00001;mdllen=119;mdlcoords=1-119;seqlen=42090;tandem_array=yes(39-6971);tandem_array_X=13;tandem_array_N=12;tandem_array_Dmin=443;tandem_array_Dmax=450;highscoring=yes;fragment=no;scF=0.999;lenF=1.000;Rfam=14.1;Infernal=1.1.2;
HyE1153	cmsearch	5S_rRNA	5716	5834	116.6	+	.	evalue=4.8e-24;mdlaccn=RF00001;mdllen=119;mdlcoords=1-119;seqlen=42090;tandem_array=yes(39-6971);tandem_array_X=13;tandem_array_N=12;tandem_array_Dmin=443;tandem_array_Dmax=450;highscoring=yes;fragment=no;scF=0.999;lenF=1.000;Rfam=14.1;Infernal=1.1.2;
HyE1153	cmsearch	5S_rRNA	599	717	116.6	+	.	evalue=4.8e-24;mdlaccn=RF00001;mdllen=119;mdlcoords=1-119;seqlen=42090;tandem_array=yes(39-6971);tandem_array_X=13;tandem_array_N=12;tandem_array_Dmin=443;tandem_array_Dmax=450;highscoring=yes;fragment=no;scF=0.999;lenF=1.000;Rfam=14.1;Infernal=1.1.2;
HyE1153	cmsearch	5S_rRNA	6285	6403	116.6	+	.	evalue=4.8e-24;mdlaccn=RF00001;mdllen=119;mdlcoords=1-119;seqlen=42090;tandem_array=yes(39-6971);tandem_array_X=13;tandem_array_N=12;tandem_array_Dmin=443;tandem_array_Dmax=450;highscoring=yes;fragment=no;scF=0.999;lenF=1.000;Rfam=14.1;Infernal=1.1.2;
HyE1153	cmsearch	5S_rRNA	21658	21776	113.3	+	.	evalue=3.3e-23;mdlaccn=RF00001;mdllen=119;mdlcoords=1-119;seqlen=42090;tandem_array=no;highscoring=yes;fragment=no;scF=0.971;lenF=1.000;Rfam=14.1;Infernal=1.1.2;
HyE1153	cmsearch	5S_rRNA	20519	20637	110.7	+	.	evalue=1.6e-22;mdlaccn=RF00001;mdllen=119;mdlcoords=1-119;seqlen=42090;tandem_array=no;highscoring=yes;fragment=no;scF=0.949;lenF=1.000;Rfam=14.1;Infernal=1.1.2;
HyE1153	cmsearch	5S_rRNA	22796	22914	110.7	+	.	evalue=1.6e-22;mdlaccn=RF00001;mdllen=119;mdlcoords=1-119;seqlen=42090;tandem_array=no;highscoring=yes;fragment=no;scF=0.949;lenF=1.000;Rfam=14.1;Infernal=1.1.2;
HyE1153	cmsearch	5S_rRNA	23934	24052	110.7	+	.	evalue=1.6e-22;mdlaccn=RF00001;mdllen=119;mdlcoords=1-119;seqlen=42090;tandem_array=no;highscoring=yes;fragment=no;scF=0.949;lenF=1.000;Rfam=14.1;Infernal=1.1.2;
HyE1153	cmsearch	5S_rRNA	24857	24975	110.7	-	.	evalue=1.6e-22;mdlaccn=RF00001;mdllen=119;mdlcoords=1-119;seqlen=42090;tandem_array=yes(24288-42048);tandem_array_X=32;tandem_array_N=31;tandem_array_Dmin=450;tandem_array_Dmax=451;highscoring=yes;fragment=no;scF=0.949;lenF=1.000;Rfam=14.1;Infernal=1.1.2;
HyE1153	cmsearch	5S_rRNA	38516	38634	110.7	-	.	evalue=1.6e-22;mdlaccn=RF00001;mdllen=119;mdlcoords=1-119;seqlen=42090;tandem_array=yes(24288-42048);tandem_array_X=32;tandem_array_N=31;tandem_array_Dmin=450;tandem_array_Dmax=451;highscoring=yes;fragment=no;scF=0.949;lenF=1.000;Rfam=14.1;Infernal=1.1.2;
HyE1153	cmsearch	5S_rRNA	21087	21206	110.5	+	.	evalue=1.8e-22;mdlaccn=RF00001;mdllen=119;mdlcoords=1-119;seqlen=42090;tandem_array=no;highscoring=yes;fragment=no;scF=0.947;lenF=1.008;Rfam=14.1;Infernal=1.1.2;
HyE1153	cmsearch	5S_rRNA	1168	1285	109.9	+	.	evalue=2.6e-22;mdlaccn=RF00001;mdllen=119;mdlcoords=1-119;seqlen=42090;tandem_array=yes(39-6971);tandem_array_X=13;tandem_array_N=12;tandem_array_Dmin=443;tandem_array_Dmax=450;highscoring=yes;fragment=no;scF=0.942;lenF=0.992;Rfam=14.1;Infernal=1.1.2;
HyE1153	cmsearch	5S_rRNA	39085	39202	109.9	-	.	evalue=2.6e-22;mdlaccn=RF00001;mdllen=119;mdlcoords=1-119;seqlen=42090;tandem_array=yes(24288-42048);tandem_array_X=32;tandem_array_N=31;tandem_array_Dmin=450;tandem_array_Dmax=451;highscoring=yes;fragment=no;scF=0.942;lenF=0.992;Rfam=14.1;Infernal=1.1.2;
HyE1153	cmsearch	5S_rRNA	40791	40908	108.3	-	.	evalue=6.6e-22;mdlaccn=RF00001;mdllen=119;mdlcoords=1-119;seqlen=42090;tandem_array=yes(24288-42048);tandem_array_X=32;tandem_array_N=31;tandem_array_Dmin=450;tandem_array_Dmax=451;highscoring=yes;fragment=no;scF=0.928;lenF=0.992;Rfam=14.1;Infernal=1.1.2;
HyE1153	cmsearch	5S_rRNA	41359	41476	108.3	-	.	evalue=6.6e-22;mdlaccn=RF00001;mdllen=119;mdlcoords=1-119;seqlen=42090;tandem_array=yes(24288-42048);tandem_array_X=32;tandem_array_N=31;tandem_array_Dmin=450;tandem_array_Dmax=451;highscoring=yes;fragment=no;scF=0.928;lenF=0.992;Rfam=14.1;Infernal=1.1.2;
HyE1153	cmsearch	5S_rRNA	6854	6971	108.3	+	.	evalue=6.6e-22;mdlaccn=RF00001;mdllen=119;mdlcoords=1-119;seqlen=42090;tandem_array=yes(39-6971);tandem_array_X=13;tandem_array_N=12;tandem_array_Dmin=443;tandem_array_Dmax=450;highscoring=yes;fragment=no;scF=0.928;lenF=0.992;Rfam=14.1;Infernal=1.1.2;
HyE1153	cmsearch	5S_rRNA	39	155	106.0	+	.	evalue=2.5e-21;mdlaccn=RF00001;mdllen=119;mdlcoords=1-119;seqlen=42090;tandem_array=yes(39-6971);tandem_array_X=13;tandem_array_N=12;tandem_array_Dmin=443;tandem_array_Dmax=450;highscoring=yes;fragment=no;scF=0.908;lenF=0.983;Rfam=14.1;Infernal=1.1.2;
HyE1153	cmsearch	5S_rRNA	41927	42048	96.7	-	.	evalue=6.6e-19;mdlaccn=RF00001;mdllen=119;mdlcoords=1-119;seqlen=42090;tandem_array=yes(24288-42048);tandem_array_X=32;tandem_array_N=31;tandem_array_Dmin=450;tandem_array_Dmax=451;highscoring=no;fragment=no;scF=0.829;lenF=1.025;Rfam=14.1;Infernal=1.1.2;
HyE1210	cmsearch	5S_rRNA	15490	15608	116.7	+	.	evalue=4.4e-24;mdlaccn=RF00001;mdllen=119;mdlcoords=1-119;seqlen=41089;tandem_array=ineligible;highscoring=yes;fragment=no;scF=1.000;lenF=1.000;Rfam=14.1;Infernal=1.1.2;
HyE1210	cmsearch	5S_rRNA	8163	8281	116.7	-	.	evalue=4.4e-24;mdlaccn=RF00001;mdllen=119;mdlcoords=1-119;seqlen=41089;tandem_array=ineligible;highscoring=yes;fragment=no;scF=1.000;lenF=1.000;Rfam=14.1;Infernal=1.1.2;
HyE1210	cmsearch	5S_rRNA	9468	9586	116.7	+	.	evalue=4.4e-24;mdlaccn=RF00001;mdllen=119;mdlcoords=1-119;seqlen=41089;tandem_array=ineligible;highscoring=yes;fragment=no;scF=1.000;lenF=1.000;Rfam=14.1;Infernal=1.1.2;
HyE1210	cmsearch	5S_rRNA	2155	2275	107.9	-	.	evalue=8.2e-22;mdlaccn=RF00001;mdllen=119;mdlcoords=1-119;seqlen=41089;tandem_array=ineligible;highscoring=yes;fragment=no;scF=0.925;lenF=1.017;Rfam=14.1;Infernal=1.1.2;
HyE1237	cmsearch	5S_rRNA	17317	17435	116.6	-	.	evalue=4.8e-24;mdlaccn=RF00001;mdllen=119;mdlcoords=1-119;seqlen=40570;tandem_array=yes(16747-28354);tandem_array_X=21;tandem_array_N=20;tandem_array_Dmin=447;tandem_array_Dmax=528;highscoring=yes;fragment=no;scF=0.999;lenF=1.000;Rfam=14.1;Infernal=1.1.2;
HyE1237	cmsearch	5S_rRNA	18455	18573	116.6	-	.	evalue=4.8e-24;mdlaccn=RF00001;mdllen=119;mdlcoords=1-119;seqlen=40570;tandem_array=yes(16747-28354);tandem_array_X=21;tandem_array_N=20;tandem_array_Dmin=447;tandem_array_Dmax=528;highscoring=yes;fragment=no;scF=0.999;lenF=1.000;Rfam=14.1;Infernal=1.1.2;
HyE1237	cmsearch	5S_rRNA	19024	19142	116.6	-	.	evalue=4.8e-24;mdlaccn=RF00001;mdllen=119;mdlcoords=1-119;seqlen=40570;tandem_array=yes(16747-28354);tandem_array_X=21;tandem_array_N=20;tandem_array_Dmin=447;tandem_array_Dmax=528;highscoring=yes;fragment=no;scF=0.999;lenF=1.000;Rfam=14.1;Infernal=1.1.2;
HyE1237	cmsearch	5S_rRNA	19593	19711	116.6	-	.	evalue=4.8e-24;mdlaccn=RF00001;mdllen=119;mdlcoords=1-119;seqlen=40570;tandem_array=yes(16747-28354);tandem_array_X=21;tandem_array_N=20;tandem_array_Dmin=447;tandem_array_Dmax=528;highscoring=yes;fragment=no;scF=0.999;lenF=1.000;Rfam=14.1;Infernal=1.1.2;
HyE1237	cmsearch	5S_rRNA	20162	20280	116.6	-	.	evalue=4.8e-24;mdlaccn=RF00001;mdllen=119;mdlcoords=1-119;seqlen=40570;tandem_array=yes(16747-28354);tandem_array_X=21;tandem_array_N=20;tandem_array_Dmin=447;tandem_array_Dmax=528;highscoring=yes;fragment=no;scF=0.999;lenF=1.000;Rfam=14.1;Infernal=1.1.2;
HyE1237	cmsearch	5S_rRNA	1939	2057	116.6	-	.	evalue=4.8e-24;mdlaccn=RF00001;mdllen=119;mdlcoords=1-119;seqlen=40570;tandem_array=yes(234-7176);tandem_array_X=13;tandem_array_N=12;tandem_array_Dmin=449;tandem_array_Dmax=450;highscoring=yes;fragment=no;scF=0.999;lenF=1.000;Rfam=14.1;Infernal=1.1.2;
HyE1237	cmsearch	5S_rRNA	20731	20849	116.6	-	.	evalue=4.8e-24;mdlaccn=RF00001;mdllen=119;mdlcoords=1-119;seqlen=40570;tandem_array=yes(16747-28354);tandem_array_X=21;tandem_array_N=20;tandem_array_Dmin=447;tandem_array_Dmax=528;highscoring=yes;fragment=no;scF=0.999;lenF=1.000;Rfam=14.1;Infernal=1.1.2;
HyE1237	cmsearch	5S_rRNA	21300	21418	116.6	-	.	evalue=4.8e-24;mdlaccn=RF00001;mdllen=119;mdlcoords=1-119;seqlen=40570;tandem_array=yes(16747-28354);tandem_array_X=21;tandem_array_N=20;tandem_array_Dmin=447;tandem_array_Dmax=528;highscoring=yes;fragment=no;scF=0.999;lenF=1.000;Rfam=14.1;Infernal=1.1.2;
HyE1237	cmsearch	5S_rRNA	21868	21986	116.6	-	.	evalue=4.8e-24;mdlaccn=RF00001;mdllen=119;mdlcoords=1-119;seqlen=40570;tandem_array=yes(16747-28354);tandem_array_X=21;tandem_array_N=20;tandem_array_Dmin=447;tandem_array_Dmax=528;highscoring=yes;fragment=no;scF=0.999;lenF=1.000;Rfam=14.1;Infernal=1.1.2;
HyE1237	cmsearch	5S_rRNA	25934	26052	116.6	-	.	evalue=4.8e-24;mdlaccn=RF00001;mdllen=119;mdlcoords=1-119;seqlen=40570;tandem_array=yes(16747-28354);tandem_array_X=21;tandem_array_N=20;tandem_array_Dmin=447;tandem_array_Dmax=528;highscoring=yes;fragment=no;scF=0.999;lenF=1.000;Rfam=14.1;Infernal=1.1.2;
HyE1237	cmsearch	5S_rRNA	2508	2626	116.6	-	.	evalue=4.8e-24;mdlaccn=RF00001;mdllen=119;mdlcoords=1-119;seqlen=40570;tandem_array=yes(234-7176);tandem_array_X=13;tandem_array_N=12;tandem_array_Dmin=449;tandem_array_Dmax=450;highscoring=yes;fragment=no;scF=0.999;lenF=1.000;Rfam=14.1;Infernal=1.1.2;
HyE1237	cmsearch	5S_rRNA	28236	28354	116.6	-	.	evalue=4.8e-24;mdlaccn=RF00001;mdllen=119;mdlcoords=1-119;seqlen=40570;tandem_array=yes(16747-28354);tandem_array_X=21;tandem_array_N=20;tandem_array_Dmin=447;tandem_array_Dmax=528;highscoring=yes;fragment=no;scF=0.999;lenF=1.000;Rfam=14.1;Infernal=1.1.2;
HyE1237	cmsearch	5S_rRNA	3076	3194	116.6	-	.	evalue=4.8e-24;mdlaccn=RF00001;mdllen=119;mdlcoords=1-119;seqlen=40570;tandem_array=yes(234-7176);tandem_array_X=13;tandem_array_N=12;tandem_array_Dmin=449;tandem_array_Dmax=450;highscoring=yes;fragment=no;scF=0.999;lenF=1.000;Rfam=14.1;Infernal=1.1.2;
HyE1237	cmsearch	5S_rRNA	3645	3763	116.6	-	.	evalue=4.8e-24;mdlaccn=RF00001;mdllen=119;mdlcoords=1-119;seqlen=40570;tandem_array=yes(234-7176);tandem_array_X=13;tandem_array_N=12;tandem_array_Dmin=449;tandem_array_Dmax=450;highscoring=yes;fragment=no;scF=0.999;lenF=1.000;Rfam=14.1;Infernal=1.1.2;
HyE1237	cmsearch	5S_rRNA	4782	4900	116.6	-	.	evalue=4.8e-24;mdlaccn=RF00001;mdllen=119;mdlcoords=1-119;seqlen=40570;tandem_array=yes(234-7176);tandem_array_X=13;tandem_array_N=12;tandem_array_Dmin=449;tandem_array_Dmax=450;highscoring=yes;fragment=no;scF=0.999;lenF=1.000;Rfam=14.1;Infernal=1.1.2;
HyE1237	cmsearch	5S_rRNA	5351	5469	116.6	-	.	evalue=4.8e-24;mdlaccn=RF00001;mdllen=119;mdlcoords=1-119;seqlen=40570;tandem_array=yes(234-7176);tandem_array_X=13;tandem_array_N=12;tandem_array_Dmin=449;tandem_array_Dmax=450;highscoring=yes;fragment=no;scF=0.999;lenF=1.000;Rfam=14.1;Infernal=1.1.2;
HyE1237	cmsearch	5S_rRNA	5920	6038	116.6	-	.	evalue=4.8e-24;mdlaccn=RF00001;mdllen=119;mdlcoords=1-119;seqlen=40570;tandem_array=yes(234-7176);tandem_array_X=13;tandem_array_N=12;tandem_array_Dmin=449;tandem_array_Dmax=450;highscoring=yes;fragment=no;scF=0.999;lenF=1.000;Rfam=14.1;Infernal=1.1.2;
HyE1237	cmsearch	5S_rRNA	6489	6607	116.6	-	.	evalue=4.8e-24;mdlaccn=RF00001;mdllen=119;mdlcoords=1-119;seqlen=40570;tandem_array=yes(234-7176);tandem_array_X=13;tandem_array_N=12;tandem_array_Dmin=449;tandem_array_Dmax=450;highscoring=yes;fragment=no;scF=0.999;lenF=1.000;Rfam=14.1;Infernal=1.1.2;
HyE1237	cmsearch	5S_rRNA	801	919	116.6	-	.	evalue=4.8e-24;mdlaccn=RF00001;mdllen=119;mdlcoords=1-119;seqlen=40570;tandem_array=yes(234-7176);tandem_array_X=13;tandem_array_N=12;tandem_array_Dmin=449;tandem_array_Dmax=450;highscoring=yes;fragment=no;scF=0.999;lenF=1.000;Rfam=14.1;Infernal=1.1.2;
HyE1237	cmsearch	5S_rRNA	12473	12591	114.1	-	.	evalue=2e-23;mdlaccn=RF00001;mdllen=119;mdlcoords=1-119;seqlen=40570;tandem_array=no;highscoring=yes;fragment=no;scF=0.978;lenF=1.000;Rfam=14.1;Infernal=1.1.2;
HyE1237	cmsearch	5S_rRNA	7058	7176	114.1	-	.	evalue=2e-23;mdlaccn=RF00001;mdllen=119;mdlcoords=1-119;seqlen=40570;tandem_array=yes(234-7176);tandem_array_X=13;tandem_array_N=12;tandem_array_Dmin=449;tandem_array_Dmax=450;highscoring=yes;fragment=no;scF=0.978;lenF=1.000;Rfam=14.1;Infernal=1.1.2;
HyE1237	cmsearch	5S_rRNA	27077	27195	113.2	-	.	evalue=3.5e-23;mdlaccn=RF00001;mdllen=119;mdlcoords=1-119;seqlen=40570;tandem_array=yes(16747-28354);tandem_array_X=21;tandem_array_N=20;tandem_array_Dmin=447;tandem_array_Dmax=528;highscoring=yes;fragment=no;scF=0.970;lenF=1.000;Rfam=14.1;Infernal=1.1.2;
HyE1237	cmsearch	5S_rRNA	11335	11453	110.7	-	.	evalue=1.6e-22;mdlaccn=RF00001;mdllen=119;mdlcoords=1-119;seqlen=40570;tandem_array=no;highscoring=yes;fragment=no;scF=0.949;lenF=1.000;Rfam=14.1;Infernal=1.1.2;
HyE1237	cmsearch	5S_rRNA	11904	12022	110.7	-	.	evalue=1.6e-22;mdlaccn=RF00001;mdllen=119;mdlcoords=1-119;seqlen=40570;tandem_array=no;highscoring=yes;fragment=no;scF=0.949;lenF=1.000;Rfam=14.1;Infernal=1.1.2;
HyE1237	cmsearch	5S_rRNA	1370	1488	110.7	-	.	evalue=1.6e-22;mdlaccn=RF00001;mdllen=119;mdlcoords=1-119;seqlen=40570;tandem_array=yes(234-7176);tandem_array_X=13;tandem_array_N=12;tandem_array_Dmin=449;tandem_array_Dmax=450;highscoring=yes;fragment=no;scF=0.949;lenF=1.000;Rfam=14.1;Infernal=1.1.2;
HyE1237	cmsearch	5S_rRNA	16747	16865	110.7	-	.	evalue=1.6e-22;mdlaccn=RF00001;mdllen=119;mdlcoords=1-119;seqlen=40570;tandem_array=yes(16747-28354);tandem_array_X=21;tandem_array_N=20;tandem_array_Dmin=447;tandem_array_Dmax=528;highscoring=yes;fragment=no;scF=0.949;lenF=1.000;Rfam=14.1;Infernal=1.1.2;
HyE1237	cmsearch	5S_rRNA	17886	18004	110.7	-	.	evalue=1.6e-22;mdlaccn=RF00001;mdllen=119;mdlcoords=1-119;seqlen=40570;tandem_array=yes(16747-28354);tandem_array_X=21;tandem_array_N=20;tandem_array_Dmin=447;tandem_array_Dmax=528;highscoring=yes;fragment=no;scF=0.949;lenF=1.000;Rfam=14.1;Infernal=1.1.2;
HyE1237	cmsearch	5S_rRNA	4214	4332	110.7	-	.	evalue=1.6e-22;mdlaccn=RF00001;mdllen=119;mdlcoords=1-119;seqlen=40570;tandem_array=yes(234-7176);tandem_array_X=13;tandem_array_N=12;tandem_array_Dmin=449;tandem_array_Dmax=450;highscoring=yes;fragment=no;scF=0.949;lenF=1.000;Rfam=14.1;Infernal=1.1.2;
HyE1237	cmsearch	5S_rRNA	22437	22554	108.3	-	.	evalue=6.6e-22;mdlaccn=RF00001;mdllen=119;mdlcoords=1-119;seqlen=40570;tandem_array=yes(16747-28354);tandem_array_X=21;tandem_array_N=20;tandem_array_Dmin=447;tandem_array_Dmax=528;highscoring=yes;fragment=no;scF=0.928;lenF=0.992;Rfam=14.1;Infernal=1.1.2;
HyE1237	cmsearch	5S_rRNA	24797	24915	105.8	-	.	evalue=2.9e-21;mdlaccn=RF00001;mdllen=119;mdlcoords=1-119;seqlen=40570;tandem_array=yes(16747-28354);tandem_array_X=21;tandem_array_N=20;tandem_array_Dmin=447;tandem_array_Dmax=528;highscoring=yes;fragment=no;scF=0.907;lenF=1.000;Rfam=14.1;Infernal=1.1.2;
HyE1237	cmsearch	5S_rRNA	234	350	105.6	-	.	evalue=3.4e-21;mdlaccn=RF00001;mdllen=119;mdlcoords=1-119;seqlen=40570;tandem_array=yes(234-7176);tandem_array_X=13;tandem_array_N=12;tandem_array_Dmin=449;tandem_array_Dmax=450;highscoring=yes;fragment=no;scF=0.905;lenF=0.983;Rfam=14.1;Infernal=1.1.2;
HyE1237	cmsearch	5S_rRNA	23659	23779	104.0	-	.	evalue=8.4e-21;mdlaccn=RF00001;mdllen=119;mdlcoords=1-119;seqlen=40570;tandem_array=yes(16747-28354);tandem_array_X=21;tandem_array_N=20;tandem_array_Dmin=447;tandem_array_Dmax=528;highscoring=no;fragment=no;scF=0.891;lenF=1.017;Rfam=14.1;Infernal=1.1.2;
HyE1237	cmsearch	5S_rRNA	25365	25483	103.8	-	.	evalue=9.7e-21;mdlaccn=RF00001;mdllen=119;mdlcoords=1-119;seqlen=40570;tandem_array=yes(16747-28354);tandem_array_X=21;tandem_array_N=20;tandem_array_Dmin=447;tandem_array_Dmax=528;highscoring=no;fragment=no;scF=0.889;lenF=1.000;Rfam=14.1;Infernal=1.1.2;
HyE1237	cmsearch	5S_rRNA	23083	23202	102.9	-	.	evalue=1.7e-20;mdlaccn=RF00001;mdllen=119;mdlcoords=1-119;seqlen=40570;tandem_array=yes(16747-28354);tandem_array_X=21;tandem_array_N=20;tandem_array_Dmin=447;tandem_array_Dmax=528;highscoring=no;fragment=no;scF=0.882;lenF=1.008;Rfam=14.1;Infernal=1.1.2;
HyE1237	cmsearch	5S_rRNA	26506	26625	98.2	-	.	evalue=2.7e-19;mdlaccn=RF00001;mdllen=119;mdlcoords=1-119;seqlen=40570;tandem_array=yes(16747-28354);tandem_array_X=21;tandem_array_N=20;tandem_array_Dmin=447;tandem_array_Dmax=528;highscoring=no;fragment=no;scF=0.841;lenF=1.008;Rfam=14.1;Infernal=1.1.2;
HyE1237	cmsearch	5S_rRNA	24231	24349	94.9	-	.	evalue=1.9e-18;mdlaccn=RF00001;mdllen=119;mdlcoords=1-119;seqlen=40570;tandem_array=yes(16747-28354);tandem_array_X=21;tandem_array_N=20;tandem_array_Dmin=447;tandem_array_Dmax=528;highscoring=no;fragment=no;scF=0.813;lenF=1.000;Rfam=14.1;Infernal=1.1.2;
HyE1237	cmsearch	5S_rRNA	27645	27773	54.5	-	.	evalue=5.3e-08;mdlaccn=RF00001;mdllen=119;mdlcoords=1-119;seqlen=40570;tandem_array=yes(16747-28354);tandem_array_X=21;tandem_array_N=20;tandem_array_Dmin=447;tandem_array_Dmax=528;highscoring=no;fragment=no;scF=0.467;lenF=1.084;Rfam=14.1;Infernal=1.1.2;
HyE1237	cmsearch	5S_rRNA	10770	10884	45.8	-	.	evalue=9.1e-06;mdlaccn=RF00001;mdllen=119;mdlcoords=1-119;seqlen=40570;tandem_array=no;highscoring=no;fragment=no;scF=0.392;lenF=0.966;Rfam=14.1;Infernal=1.1.2;
HyE1378	cmsearch	5S_rRNA	35995	36114	57.2	-	.	evalue=1e-08;mdlaccn=RF00001;mdllen=119;mdlcoords=1-119;seqlen=37915;tandem_array=ineligible;highscoring=no;fragment=no;scF=0.490;lenF=1.008;Rfam=14.1;Infernal=1.1.2;
HyE1378	cmsearch	5S_rRNA	34876	34994	57.1	-	.	evalue=1.1e-08;mdlaccn=RF00001;mdllen=119;mdlcoords=1-119;seqlen=37915;tandem_array=ineligible;highscoring=no;fragment=no;scF=0.489;lenF=1.000;Rfam=14.1;Infernal=1.1.2;
HyE1378	cmsearch	5S_rRNA	35436	35548	56.9	-	.	evalue=1.3e-08;mdlaccn=RF00001;mdllen=119;mdlcoords=1-119;seqlen=37915;tandem_array=ineligible;highscoring=no;fragment=no;scF=0.488;lenF=0.950;Rfam=14.1;Infernal=1.1.2;
HyE1378	cmsearch	5S_rRNA	36554	36670	55.9	-	.	evalue=2.2e-08;mdlaccn=RF00001;mdllen=119;mdlcoords=1-119;seqlen=37915;tandem_array=ineligible;highscoring=no;fragment=no;scF=0.479;lenF=0.983;Rfam=14.1;Infernal=1.1.2;
HyE1378	cmsearch	5S_rRNA	37707	37829	52.1	-	.	evalue=2.2e-07;mdlaccn=RF00001;mdllen=119;mdlcoords=1-119;seqlen=37915;tandem_array=ineligible;highscoring=no;fragment=no;scF=0.446;lenF=1.034;Rfam=14.1;Infernal=1.1.2;
HyE1645	cmsearch	5S_rRNA	10557	10675	103.7	-	.	evalue=1e-20;mdlaccn=RF00001;mdllen=119;mdlcoords=1-119;seqlen=34170;tandem_array=no;highscoring=no;fragment=no;scF=0.889;lenF=1.000;Rfam=14.1;Infernal=1.1.2;
HyE1645	cmsearch	5S_rRNA	15537	15655	103.7	-	.	evalue=1e-20;mdlaccn=RF00001;mdllen=119;mdlcoords=1-119;seqlen=34170;tandem_array=no;highscoring=no;fragment=no;scF=0.889;lenF=1.000;Rfam=14.1;Infernal=1.1.2;
HyE1645	cmsearch	5S_rRNA	16672	16790	103.7	-	.	evalue=1e-20;mdlaccn=RF00001;mdllen=119;mdlcoords=1-119;seqlen=34170;tandem_array=no;highscoring=no;fragment=no;scF=0.889;lenF=1.000;Rfam=14.1;Infernal=1.1.2;
HyE1645	cmsearch	5S_rRNA	23916	24034	103.7	-	.	evalue=1e-20;mdlaccn=RF00001;mdllen=119;mdlcoords=1-119;seqlen=34170;tandem_array=no;highscoring=no;fragment=no;scF=0.889;lenF=1.000;Rfam=14.1;Infernal=1.1.2;
HyE1645	cmsearch	5S_rRNA	25049	25167	103.7	-	.	evalue=1e-20;mdlaccn=RF00001;mdllen=119;mdlcoords=1-119;seqlen=34170;tandem_array=no;highscoring=no;fragment=no;scF=0.889;lenF=1.000;Rfam=14.1;Infernal=1.1.2;
HyE1645	cmsearch	5S_rRNA	20011	20129	102.7	+	.	evalue=1.9e-20;mdlaccn=RF00001;mdllen=119;mdlcoords=1-119;seqlen=34170;tandem_array=yes(17171-23537);tandem_array_X=12;tandem_array_N=11;tandem_array_Dmin=448;tandem_array_Dmax=450;highscoring=no;fragment=no;scF=0.880;lenF=1.000;Rfam=14.1;Infernal=1.1.2;
HyE1645	cmsearch	5S_rRNA	22850	22968	102.7	+	.	evalue=1.9e-20;mdlaccn=RF00001;mdllen=119;mdlcoords=1-119;seqlen=34170;tandem_array=yes(17171-23537);tandem_array_X=12;tandem_array_N=11;tandem_array_Dmin=448;tandem_array_Dmax=450;highscoring=no;fragment=no;scF=0.880;lenF=1.000;Rfam=14.1;Infernal=1.1.2;
HyE1645	cmsearch	5S_rRNA	27251	27369	102.7	+	.	evalue=1.9e-20;mdlaccn=RF00001;mdllen=119;mdlcoords=1-119;seqlen=34170;tandem_array=yes(25548-33045);tandem_array_X=14;tandem_array_N=13;tandem_array_Dmin=443;tandem_array_Dmax=450;highscoring=no;fragment=no;scF=0.880;lenF=1.000;Rfam=14.1;Infernal=1.1.2;
HyE1645	cmsearch	5S_rRNA	28952	29070	102.7	+	.	evalue=1.9e-20;mdlaccn=RF00001;mdllen=119;mdlcoords=1-119;seqlen=34170;tandem_array=yes(25548-33045);tandem_array_X=14;tandem_array_N=13;tandem_array_Dmin=443;tandem_array_Dmax=450;highscoring=no;fragment=no;scF=0.880;lenF=1.000;Rfam=14.1;Infernal=1.1.2;
HyE1645	cmsearch	5S_rRNA	29520	29638	102.7	+	.	evalue=1.9e-20;mdlaccn=RF00001;mdllen=119;mdlcoords=1-119;seqlen=34170;tandem_array=yes(25548-33045);tandem_array_X=14;tandem_array_N=13;tandem_array_Dmin=443;tandem_array_Dmax=450;highscoring=no;fragment=no;scF=0.880;lenF=1.000;Rfam=14.1;Infernal=1.1.2;
HyE1645	cmsearch	5S_rRNA	30655	30773	102.7	+	.	evalue=1.9e-20;mdlaccn=RF00001;mdllen=119;mdlcoords=1-119;seqlen=34170;tandem_array=yes(25548-33045);tandem_array_X=14;tandem_array_N=13;tandem_array_Dmin=443;tandem_array_Dmax=450;highscoring=no;fragment=no;scF=0.880;lenF=1.000;Rfam=14.1;Infernal=1.1.2;
HyE1645	cmsearch	5S_rRNA	3030	3148	102.7	-	.	evalue=1.9e-20;mdlaccn=RF00001;mdllen=119;mdlcoords=1-119;seqlen=34170;tandem_array=yes(201-8258);tandem_array_X=15;tandem_array_N=14;tandem_array_Dmin=444;tandem_array_Dmax=450;highscoring=no;fragment=no;scF=0.880;lenF=1.000;Rfam=14.1;Infernal=1.1.2;
HyE1645	cmsearch	5S_rRNA	5299	5417	102.7	-	.	evalue=1.9e-20;mdlaccn=RF00001;mdllen=119;mdlcoords=1-119;seqlen=34170;tandem_array=yes(201-8258);tandem_array_X=15;tandem_array_N=14;tandem_array_Dmin=444;tandem_array_Dmax=450;highscoring=no;fragment=no;scF=0.880;lenF=1.000;Rfam=14.1;Infernal=1.1.2;
HyE1645	cmsearch	5S_rRNA	6436	6554	102.7	-	.	evalue=1.9e-20;mdlaccn=RF00001;mdllen=119;mdlcoords=1-119;seqlen=34170;tandem_array=yes(201-8258);tandem_array_X=15;tandem_array_N=14;tandem_array_Dmin=444;tandem_array_Dmax=450;highscoring=no;fragment=no;scF=0.880;lenF=1.000;Rfam=14.1;Infernal=1.1.2;
HyE1645	cmsearch	5S_rRNA	764	882	102.7	-	.	evalue=1.9e-20;mdlaccn=RF00001;mdllen=119;mdlcoords=1-119;seqlen=34170;tandem_array=yes(201-8258);tandem_array_X=15;tandem_array_N=14;tandem_array_Dmin=444;tandem_array_Dmax=450;highscoring=no;fragment=no;scF=0.880;lenF=1.000;Rfam=14.1;Infernal=1.1.2;
HyE1645	cmsearch	5S_rRNA	8916	9034	102.7	+	.	evalue=1.9e-20;mdlaccn=RF00001;mdllen=119;mdlcoords=1-119;seqlen=34170;tandem_array=no;highscoring=no;fragment=no;scF=0.880;lenF=1.000;Rfam=14.1;Infernal=1.1.2;
HyE1645	cmsearch	5S_rRNA	9484	9602	102.7	+	.	evalue=1.9e-20;mdlaccn=RF00001;mdllen=119;mdlcoords=1-119;seqlen=34170;tandem_array=no;highscoring=no;fragment=no;scF=0.880;lenF=1.000;Rfam=14.1;Infernal=1.1.2;
HyE1645	cmsearch	5S_rRNA	12193	12311	101.3	+	.	evalue=4.2e-20;mdlaccn=RF00001;mdllen=119;mdlcoords=1-119;seqlen=34170;tandem_array=no;highscoring=no;fragment=no;scF=0.868;lenF=1.000;Rfam=14.1;Infernal=1.1.2;
HyE1645	cmsearch	5S_rRNA	1332	1450	100.8	-	.	evalue=5.6e-20;mdlaccn=RF00001;mdllen=119;mdlcoords=1-119;seqlen=34170;tandem_array=yes(201-8258);tandem_array_X=15;tandem_array_N=14;tandem_array_Dmin=444;tandem_array_Dmax=450;highscoring=no;fragment=no;scF=0.864;lenF=1.000;Rfam=14.1;Infernal=1.1.2;
HyE1645	cmsearch	5S_rRNA	17739	17857	100.8	+	.	evalue=5.6e-20;mdlaccn=RF00001;mdllen=119;mdlcoords=1-119;seqlen=34170;tandem_array=yes(17171-23537);tandem_array_X=12;tandem_array_N=11;tandem_array_Dmin=448;tandem_array_Dmax=450;highscoring=no;fragment=no;scF=0.864;lenF=1.000;Rfam=14.1;Infernal=1.1.2;
HyE1645	cmsearch	5S_rRNA	18306	18424	100.8	+	.	evalue=5.6e-20;mdlaccn=RF00001;mdllen=119;mdlcoords=1-119;seqlen=34170;tandem_array=yes(17171-23537);tandem_array_X=12;tandem_array_N=11;tandem_array_Dmin=448;tandem_array_Dmax=450;highscoring=no;fragment=no;scF=0.864;lenF=1.000;Rfam=14.1;Infernal=1.1.2;
HyE1645	cmsearch	5S_rRNA	18875	18993	100.8	+	.	evalue=5.6e-20;mdlaccn=RF00001;mdllen=119;mdlcoords=1-119;seqlen=34170;tandem_array=yes(17171-23537);tandem_array_X=12;tandem_array_N=11;tandem_array_Dmin=448;tandem_array_Dmax=450;highscoring=no;fragment=no;scF=0.864;lenF=1.000;Rfam=14.1;Infernal=1.1.2;
HyE1645	cmsearch	5S_rRNA	19443	19561	100.8	+	.	evalue=5.6e-20;mdlaccn=RF00001;mdllen=119;mdlcoords=1-119;seqlen=34170;tandem_array=yes(17171-23537);tandem_array_X=12;tandem_array_N=11;tandem_array_Dmin=448;tandem_array_Dmax=450;highscoring=no;fragment=no;scF=0.864;lenF=1.000;Rfam=14.1;Infernal=1.1.2;
HyE1645	cmsearch	5S_rRNA	20579	20697	100.8	+	.	evalue=5.6e-20;mdlaccn=RF00001;mdllen=119;mdlcoords=1-119;seqlen=34170;tandem_array=yes(17171-23537);tandem_array_X=12;tandem_array_N=11;tandem_array_Dmin=448;tandem_array_Dmax=450;highscoring=no;fragment=no;scF=0.864;lenF=1.000;Rfam=14.1;Infernal=1.1.2;
HyE1645	cmsearch	5S_rRNA	21147	21265	100.8	+	.	evalue=5.6e-20;mdlaccn=RF00001;mdllen=119;mdlcoords=1-119;seqlen=34170;tandem_array=yes(17171-23537);tandem_array_X=12;tandem_array_N=11;tandem_array_Dmin=448;tandem_array_Dmax=450;highscoring=no;fragment=no;scF=0.864;lenF=1.000;Rfam=14.1;Infernal=1.1.2;
HyE1645	cmsearch	5S_rRNA	21715	21833	100.8	+	.	evalue=5.6e-20;mdlaccn=RF00001;mdllen=119;mdlcoords=1-119;seqlen=34170;tandem_array=yes(17171-23537);tandem_array_X=12;tandem_array_N=11;tandem_array_Dmin=448;tandem_array_Dmax=450;highscoring=no;fragment=no;scF=0.864;lenF=1.000;Rfam=14.1;Infernal=1.1.2;
HyE1645	cmsearch	5S_rRNA	22282	22400	100.8	+	.	evalue=5.6e-20;mdlaccn=RF00001;mdllen=119;mdlcoords=1-119;seqlen=34170;tandem_array=yes(17171-23537);tandem_array_X=12;tandem_array_N=11;tandem_array_Dmin=448;tandem_array_Dmax=450;highscoring=no;fragment=no;scF=0.864;lenF=1.000;Rfam=14.1;Infernal=1.1.2;
HyE1645	cmsearch	5S_rRNA	26113	26231	100.8	+	.	evalue=5.6e-20;mdlaccn=RF00001;mdllen=119;mdlcoords=1-119;seqlen=34170;tandem_array=yes(25548-33045);tandem_array_X=14;tandem_array_N=13;tandem_array_Dmin=443;tandem_array_Dmax=450;highscoring=no;fragment=no;scF=0.864;lenF=1.000;Rfam=14.1;Infernal=1.1.2;
HyE1645	cmsearch	5S_rRNA	27818	27936	100.8	+	.	evalue=5.6e-20;mdlaccn=RF00001;mdllen=119;mdlcoords=1-119;seqlen=34170;tandem_array=yes(25548-33045);tandem_array_X=14;tandem_array_N=13;tandem_array_Dmin=443;tandem_array_Dmax=450;highscoring=no;fragment=no;scF=0.864;lenF=1.000;Rfam=14.1;Infernal=1.1.2;
HyE1645	cmsearch	5S_rRNA	30087	30205	100.8	+	.	evalue=5.6e-20;mdlaccn=RF00001;mdllen=119;mdlcoords=1-119;seqlen=34170;tandem_array=yes(25548-33045);tandem_array_X=14;tandem_array_N=13;tandem_array_Dmin=443;tandem_array_Dmax=450;highscoring=no;fragment=no;scF=0.864;lenF=1.000;Rfam=14.1;Infernal=1.1.2;
HyE1645	cmsearch	5S_rRNA	31224	31342	100.8	+	.	evalue=5.6e-20;mdlaccn=RF00001;mdllen=119;mdlcoords=1-119;seqlen=34170;tandem_array=yes(25548-33045);tandem_array_X=14;tandem_array_N=13;tandem_array_Dmin=443;tandem_array_Dmax=450;highscoring=no;fragment=no;scF=0.864;lenF=1.000;Rfam=14.1;Infernal=1.1.2;
HyE1645	cmsearch	5S_rRNA	14463	14582	99.7	+	.	evalue=1.1e-19;mdlaccn=RF00001;mdllen=119;mdlcoords=1-119;seqlen=34170;tandem_array=no;highscoring=no;fragment=no;scF=0.854;lenF=1.008;Rfam=14.1;Infernal=1.1.2;
HyE1645	cmsearch	5S_rRNA	11625	11743	99.6	+	.	evalue=1.2e-19;mdlaccn=RF00001;mdllen=119;mdlcoords=1-119;seqlen=34170;tandem_array=no;highscoring=no;fragment=no;scF=0.853;lenF=1.000;Rfam=14.1;Infernal=1.1.2;
HyE1645	cmsearch	5S_rRNA	17171	17289	99.6	+	.	evalue=1.2e-19;mdlaccn=RF00001;mdllen=119;mdlcoords=1-119;seqlen=34170;tandem_array=yes(17171-23537);tandem_array_X=12;tandem_array_N=11;tandem_array_Dmin=448;tandem_array_Dmax=450;highscoring=no;fragment=no;scF=0.853;lenF=1.000;Rfam=14.1;Infernal=1.1.2;
HyE1645	cmsearch	5S_rRNA	13329	13447	99.1	+	.	evalue=1.6e-19;mdlaccn=RF00001;mdllen=119;mdlcoords=1-119;seqlen=34170;tandem_array=no;highscoring=no;fragment=no;scF=0.849;lenF=1.000;Rfam=14.1;Infernal=1.1.2;
HyE1645	cmsearch	5S_rRNA	13897	14015	99.1	+	.	evalue=1.6e-19;mdlaccn=RF00001;mdllen=119;mdlcoords=1-119;seqlen=34170;tandem_array=no;highscoring=no;fragment=no;scF=0.849;lenF=1.000;Rfam=14.1;Infernal=1.1.2;
HyE1645	cmsearch	5S_rRNA	3598	3716	98.8	-	.	evalue=1.9e-19;mdlaccn=RF00001;mdllen=119;mdlcoords=1-119;seqlen=34170;tandem_array=yes(201-8258);tandem_array_X=15;tandem_array_N=14;tandem_array_Dmin=444;tandem_array_Dmax=450;highscoring=no;fragment=no;scF=0.847;lenF=1.000;Rfam=14.1;Infernal=1.1.2;
HyE1645	cmsearch	5S_rRNA	12761	12879	98.7	+	.	evalue=1.9e-19;mdlaccn=RF00001;mdllen=119;mdlcoords=1-119;seqlen=34170;tandem_array=no;highscoring=no;fragment=no;scF=0.846;lenF=1.000;Rfam=14.1;Infernal=1.1.2;
HyE1645	cmsearch	5S_rRNA	8140	8258	97.9	-	.	evalue=3.2e-19;mdlaccn=RF00001;mdllen=119;mdlcoords=1-119;seqlen=34170;tandem_array=yes(201-8258);tandem_array_X=15;tandem_array_N=14;tandem_array_Dmin=444;tandem_array_Dmax=450;highscoring=no;fragment=no;scF=0.839;lenF=1.000;Rfam=14.1;Infernal=1.1.2;
HyE1645	cmsearch	5S_rRNA	28385	28503	96.0	+	.	evalue=9.8e-19;mdlaccn=RF00001;mdllen=119;mdlcoords=1-119;seqlen=34170;tandem_array=yes(25548-33045);tandem_array_X=14;tandem_array_N=13;tandem_array_Dmin=443;tandem_array_Dmax=450;highscoring=no;fragment=no;scF=0.823;lenF=1.000;Rfam=14.1;Infernal=1.1.2;
HyE1645	cmsearch	5S_rRNA	26682	26801	95.6	+	.	evalue=1.3e-18;mdlaccn=RF00001;mdllen=119;mdlcoords=1-119;seqlen=34170;tandem_array=yes(25548-33045);tandem_array_X=14;tandem_array_N=13;tandem_array_Dmin=443;tandem_array_Dmax=450;highscoring=no;fragment=no;scF=0.819;lenF=1.008;Rfam=14.1;Infernal=1.1.2;
HyE1645	cmsearch	5S_rRNA	11125	11242	94.7	-	.	evalue=2.2e-18;mdlaccn=RF00001;mdllen=119;mdlcoords=1-119;seqlen=34170;tandem_array=no;highscoring=no;fragment=no;scF=0.811;lenF=0.992;Rfam=14.1;Infernal=1.1.2;
HyE1645	cmsearch	5S_rRNA	16105	16222	94.7	-	.	evalue=2.2e-18;mdlaccn=RF00001;mdllen=119;mdlcoords=1-119;seqlen=34170;tandem_array=no;highscoring=no;fragment=no;scF=0.811;lenF=0.992;Rfam=14.1;Infernal=1.1.2;
HyE1645	cmsearch	5S_rRNA	201	316	94.4	-	.	evalue=2.6e-18;mdlaccn=RF00001;mdllen=119;mdlcoords=1-119;seqlen=34170;tandem_array=yes(201-8258);tandem_array_X=15;tandem_array_N=14;tandem_array_Dmin=444;tandem_array_Dmax=450;highscoring=no;fragment=no;scF=0.809;lenF=0.975;Rfam=14.1;Infernal=1.1.2;
HyE1645	cmsearch	5S_rRNA	32928	33045	93.9	+	.	evalue=3.5e-18;mdlaccn=RF00001;mdllen=119;mdlcoords=1-119;seqlen=34170;tandem_array=yes(25548-33045);tandem_array_X=14;tandem_array_N=13;tandem_array_Dmin=443;tandem_array_Dmax=450;highscoring=no;fragment=no;scF=0.805;lenF=0.992;Rfam=14.1;Infernal=1.1.2;
HyE1645	cmsearch	5S_rRNA	24484	24601	93.8	-	.	evalue=3.6e-18;mdlaccn=RF00001;mdllen=119;mdlcoords=1-119;seqlen=34170;tandem_array=no;highscoring=no;fragment=no;scF=0.804;lenF=0.992;Rfam=14.1;Infernal=1.1.2;
HyE1645	cmsearch	5S_rRNA	25548	25665	93.7	+	.	evalue=3.9e-18;mdlaccn=RF00001;mdllen=119;mdlcoords=1-119;seqlen=34170;tandem_array=yes(25548-33045);tandem_array_X=14;tandem_array_N=13;tandem_array_Dmin=443;tandem_array_Dmax=450;highscoring=no;fragment=no;scF=0.803;lenF=0.992;Rfam=14.1;Infernal=1.1.2;
HyE1645	cmsearch	5S_rRNA	2462	2581	92.8	-	.	evalue=6.8e-18;mdlaccn=RF00001;mdllen=119;mdlcoords=1-119;seqlen=34170;tandem_array=yes(201-8258);tandem_array_X=15;tandem_array_N=14;tandem_array_Dmin=444;tandem_array_Dmax=450;highscoring=no;fragment=no;scF=0.795;lenF=1.008;Rfam=14.1;Infernal=1.1.2;
HyE1645	cmsearch	5S_rRNA	4166	4284	91.2	-	.	evalue=1.7e-17;mdlaccn=RF00001;mdllen=119;mdlcoords=1-119;seqlen=34170;tandem_array=yes(201-8258);tandem_array_X=15;tandem_array_N=14;tandem_array_Dmin=444;tandem_array_Dmax=450;highscoring=no;fragment=no;scF=0.781;lenF=1.000;Rfam=14.1;Infernal=1.1.2;
HyE1645	cmsearch	5S_rRNA	7572	7690	91.2	-	.	evalue=1.7e-17;mdlaccn=RF00001;mdllen=119;mdlcoords=1-119;seqlen=34170;tandem_array=yes(201-8258);tandem_array_X=15;tandem_array_N=14;tandem_array_Dmin=444;tandem_array_Dmax=450;highscoring=no;fragment=no;scF=0.781;lenF=1.000;Rfam=14.1;Infernal=1.1.2;
HyE1645	cmsearch	5S_rRNA	4734	4850	89.4	-	.	evalue=5.1e-17;mdlaccn=RF00001;mdllen=119;mdlcoords=1-119;seqlen=34170;tandem_array=yes(201-8258);tandem_array_X=15;tandem_array_N=14;tandem_array_Dmin=444;tandem_array_Dmax=450;highscoring=no;fragment=no;scF=0.766;lenF=0.983;Rfam=14.1;Infernal=1.1.2;
HyE1645	cmsearch	5S_rRNA	5868	5986	88.2	-	.	evalue=1e-16;mdlaccn=RF00001;mdllen=119;mdlcoords=1-119;seqlen=34170;tandem_array=yes(201-8258);tandem_array_X=15;tandem_array_N=14;tandem_array_Dmin=444;tandem_array_Dmax=450;highscoring=no;fragment=no;scF=0.756;lenF=1.000;Rfam=14.1;Infernal=1.1.2;
HyE1645	cmsearch	5S_rRNA	7004	7122	88.2	-	.	evalue=1e-16;mdlaccn=RF00001;mdllen=119;mdlcoords=1-119;seqlen=34170;tandem_array=yes(201-8258);tandem_array_X=15;tandem_array_N=14;tandem_array_Dmin=444;tandem_array_Dmax=450;highscoring=no;fragment=no;scF=0.756;lenF=1.000;Rfam=14.1;Infernal=1.1.2;
HyE1645	cmsearch	5S_rRNA	31792	31913	86.1	+	.	evalue=3.7e-16;mdlaccn=RF00001;mdllen=119;mdlcoords=1-119;seqlen=34170;tandem_array=yes(25548-33045);tandem_array_X=14;tandem_array_N=13;tandem_array_Dmin=443;tandem_array_Dmax=450;highscoring=no;fragment=no;scF=0.738;lenF=1.025;Rfam=14.1;Infernal=1.1.2;
HyE1645	cmsearch	5S_rRNA	1895	2014	81.3	-	.	evalue=6.2e-15;mdlaccn=RF00001;mdllen=119;mdlcoords=1-119;seqlen=34170;tandem_array=yes(201-8258);tandem_array_X=15;tandem_array_N=14;tandem_array_Dmin=444;tandem_array_Dmax=450;highscoring=no;fragment=no;scF=0.697;lenF=1.008;Rfam=14.1;Infernal=1.1.2;
HyE1645	cmsearch	5S_rRNA	23419	23537	77.8	+	.	evalue=4.9e-14;mdlaccn=RF00001;mdllen=119;mdlcoords=1-119;seqlen=34170;tandem_array=yes(17171-23537);tandem_array_X=12;tandem_array_N=11;tandem_array_Dmin=448;tandem_array_Dmax=450;highscoring=no;fragment=no;scF=0.667;lenF=1.000;Rfam=14.1;Infernal=1.1.2;
HyE1645	cmsearch	5S_rRNA	10053	10167	72.9	+	.	evalue=9.3e-13;mdlaccn=RF00001;mdllen=119;mdlcoords=1-119;seqlen=34170;tandem_array=no;highscoring=no;fragment=no;scF=0.625;lenF=0.966;Rfam=14.1;Infernal=1.1.2;
HyE1645	cmsearch	5S_rRNA	15032	15146	72.9	+	.	evalue=9.3e-13;mdlaccn=RF00001;mdllen=119;mdlcoords=1-119;seqlen=34170;tandem_array=no;highscoring=no;fragment=no;scF=0.625;lenF=0.966;Rfam=14.1;Infernal=1.1.2;
HyE1645	cmsearch	5S_rRNA	8350	8466	54.0	+	.	evalue=7e-08;mdlaccn=RF00001;mdllen=119;mdlcoords=1-119;seqlen=34170;tandem_array=no;highscoring=no;fragment=no;scF=0.463;lenF=0.983;Rfam=14.1;Infernal=1.1.2;
HyE1645	cmsearch	5S_rRNA	32362	32484	50.0	+	.	evalue=7.7e-07;mdlaccn=RF00001;mdllen=119;mdlcoords=1-119;seqlen=34170;tandem_array=yes(25548-33045);tandem_array_X=14;tandem_array_N=13;tandem_array_Dmin=443;tandem_array_Dmax=450;highscoring=no;fragment=no;scF=0.428;lenF=1.034;Rfam=14.1;Infernal=1.1.2;
HyE1832	cmsearch	5S_rRNA	10151	10269	116.6	-	.	evalue=4.8e-24;mdlaccn=RF00001;mdllen=119;mdlcoords=1-119;seqlen=32591;tandem_array=yes(475-32456);tandem_array_X=57;tandem_array_N=56;tandem_array_Dmin=435;tandem_array_Dmax=468;highscoring=yes;fragment=no;scF=0.999;lenF=1.000;Rfam=14.1;Infernal=1.1.2;
HyE1832	cmsearch	5S_rRNA	10720	10838	116.6	-	.	evalue=4.8e-24;mdlaccn=RF00001;mdllen=119;mdlcoords=1-119;seqlen=32591;tandem_array=yes(475-32456);tandem_array_X=57;tandem_array_N=56;tandem_array_Dmin=435;tandem_array_Dmax=468;highscoring=yes;fragment=no;scF=0.999;lenF=1.000;Rfam=14.1;Infernal=1.1.2;
HyE1832	cmsearch	5S_rRNA	11289	11407	116.6	-	.	evalue=4.8e-24;mdlaccn=RF00001;mdllen=119;mdlcoords=1-119;seqlen=32591;tandem_array=yes(475-32456);tandem_array_X=57;tandem_array_N=56;tandem_array_Dmin=435;tandem_array_Dmax=468;highscoring=yes;fragment=no;scF=0.999;lenF=1.000;Rfam=14.1;Infernal=1.1.2;
HyE1832	cmsearch	5S_rRNA	11857	11975	116.6	-	.	evalue=4.8e-24;mdlaccn=RF00001;mdllen=119;mdlcoords=1-119;seqlen=32591;tandem_array=yes(475-32456);tandem_array_X=57;tandem_array_N=56;tandem_array_Dmin=435;tandem_array_Dmax=468;highscoring=yes;fragment=no;scF=0.999;lenF=1.000;Rfam=14.1;Infernal=1.1.2;
HyE1832	cmsearch	5S_rRNA	12426	12544	116.6	-	.	evalue=4.8e-24;mdlaccn=RF00001;mdllen=119;mdlcoords=1-119;seqlen=32591;tandem_array=yes(475-32456);tandem_array_X=57;tandem_array_N=56;tandem_array_Dmin=435;tandem_array_Dmax=468;highscoring=yes;fragment=no;scF=0.999;lenF=1.000;Rfam=14.1;Infernal=1.1.2;
HyE1832	cmsearch	5S_rRNA	12995	13113	116.6	-	.	evalue=4.8e-24;mdlaccn=RF00001;mdllen=119;mdlcoords=1-119;seqlen=32591;tandem_array=yes(475-32456);tandem_array_X=57;tandem_array_N=56;tandem_array_Dmin=435;tandem_array_Dmax=468;highscoring=yes;fragment=no;scF=0.999;lenF=1.000;Rfam=14.1;Infernal=1.1.2;
HyE1832	cmsearch	5S_rRNA	13564	13682	116.6	-	.	evalue=4.8e-24;mdlaccn=RF00001;mdllen=119;mdlcoords=1-119;seqlen=32591;tandem_array=yes(475-32456);tandem_array_X=57;tandem_array_N=56;tandem_array_Dmin=435;tandem_array_Dmax=468;highscoring=yes;fragment=no;scF=0.999;lenF=1.000;Rfam=14.1;Infernal=1.1.2;
HyE1832	cmsearch	5S_rRNA	14133	14251	116.6	-	.	evalue=4.8e-24;mdlaccn=RF00001;mdllen=119;mdlcoords=1-119;seqlen=32591;tandem_array=yes(475-32456);tandem_array_X=57;tandem_array_N=56;tandem_array_Dmin=435;tandem_array_Dmax=468;highscoring=yes;fragment=no;scF=0.999;lenF=1.000;Rfam=14.1;Infernal=1.1.2;
HyE1832	cmsearch	5S_rRNA	14702	14820	116.6	-	.	evalue=4.8e-24;mdlaccn=RF00001;mdllen=119;mdlcoords=1-119;seqlen=32591;tandem_array=yes(475-32456);tandem_array_X=57;tandem_array_N=56;tandem_array_Dmin=435;tandem_array_Dmax=468;highscoring=yes;fragment=no;scF=0.999;lenF=1.000;Rfam=14.1;Infernal=1.1.2;
HyE1832	cmsearch	5S_rRNA	15270	15388	116.6	-	.	evalue=4.8e-24;mdlaccn=RF00001;mdllen=119;mdlcoords=1-119;seqlen=32591;tandem_array=yes(475-32456);tandem_array_X=57;tandem_array_N=56;tandem_array_Dmin=435;tandem_array_Dmax=468;highscoring=yes;fragment=no;scF=0.999;lenF=1.000;Rfam=14.1;Infernal=1.1.2;
HyE1832	cmsearch	5S_rRNA	15839	15957	116.6	-	.	evalue=4.8e-24;mdlaccn=RF00001;mdllen=119;mdlcoords=1-119;seqlen=32591;tandem_array=yes(475-32456);tandem_array_X=57;tandem_array_N=56;tandem_array_Dmin=435;tandem_array_Dmax=468;highscoring=yes;fragment=no;scF=0.999;lenF=1.000;Rfam=14.1;Infernal=1.1.2;
HyE1832	cmsearch	5S_rRNA	16407	16525	116.6	-	.	evalue=4.8e-24;mdlaccn=RF00001;mdllen=119;mdlcoords=1-119;seqlen=32591;tandem_array=yes(475-32456);tandem_array_X=57;tandem_array_N=56;tandem_array_Dmin=435;tandem_array_Dmax=468;highscoring=yes;fragment=no;scF=0.999;lenF=1.000;Rfam=14.1;Infernal=1.1.2;
HyE1832	cmsearch	5S_rRNA	16975	17093	116.6	-	.	evalue=4.8e-24;mdlaccn=RF00001;mdllen=119;mdlcoords=1-119;seqlen=32591;tandem_array=yes(475-32456);tandem_array_X=57;tandem_array_N=56;tandem_array_Dmin=435;tandem_array_Dmax=468;highscoring=yes;fragment=no;scF=0.999;lenF=1.000;Rfam=14.1;Infernal=1.1.2;
HyE1832	cmsearch	5S_rRNA	17543	17661	116.6	-	.	evalue=4.8e-24;mdlaccn=RF00001;mdllen=119;mdlcoords=1-119;seqlen=32591;tandem_array=yes(475-32456);tandem_array_X=57;tandem_array_N=56;tandem_array_Dmin=435;tandem_array_Dmax=468;highscoring=yes;fragment=no;scF=0.999;lenF=1.000;Rfam=14.1;Infernal=1.1.2;
HyE1832	cmsearch	5S_rRNA	18111	18229	116.6	-	.	evalue=4.8e-24;mdlaccn=RF00001;mdllen=119;mdlcoords=1-119;seqlen=32591;tandem_array=yes(475-32456);tandem_array_X=57;tandem_array_N=56;tandem_array_Dmin=435;tandem_array_Dmax=468;highscoring=yes;fragment=no;scF=0.999;lenF=1.000;Rfam=14.1;Infernal=1.1.2;
HyE1832	cmsearch	5S_rRNA	18679	18797	116.6	-	.	evalue=4.8e-24;mdlaccn=RF00001;mdllen=119;mdlcoords=1-119;seqlen=32591;tandem_array=yes(475-32456);tandem_array_X=57;tandem_array_N=56;tandem_array_Dmin=435;tandem_array_Dmax=468;highscoring=yes;fragment=no;scF=0.999;lenF=1.000;Rfam=14.1;Infernal=1.1.2;
HyE1832	cmsearch	5S_rRNA	19817	19935	116.6	-	.	evalue=4.8e-24;mdlaccn=RF00001;mdllen=119;mdlcoords=1-119;seqlen=32591;tandem_array=yes(475-32456);tandem_array_X=57;tandem_array_N=56;tandem_array_Dmin=435;tandem_array_Dmax=468;highscoring=yes;fragment=no;scF=0.999;lenF=1.000;Rfam=14.1;Infernal=1.1.2;
HyE1832	cmsearch	5S_rRNA	20384	20502	116.6	-	.	evalue=4.8e-24;mdlaccn=RF00001;mdllen=119;mdlcoords=1-119;seqlen=32591;tandem_array=yes(475-32456);tandem_array_X=57;tandem_array_N=56;tandem_array_Dmin=435;tandem_array_Dmax=468;highscoring=yes;fragment=no;scF=0.999;lenF=1.000;Rfam=14.1;Infernal=1.1.2;
HyE1832	cmsearch	5S_rRNA	20953	21071	116.6	-	.	evalue=4.8e-24;mdlaccn=RF00001;mdllen=119;mdlcoords=1-119;seqlen=32591;tandem_array=yes(475-32456);tandem_array_X=57;tandem_array_N=56;tandem_array_Dmin=435;tandem_array_Dmax=468;highscoring=yes;fragment=no;scF=0.999;lenF=1.000;Rfam=14.1;Infernal=1.1.2;
HyE1832	cmsearch	5S_rRNA	21522	21640	116.6	-	.	evalue=4.8e-24;mdlaccn=RF00001;mdllen=119;mdlcoords=1-119;seqlen=32591;tandem_array=yes(475-32456);tandem_array_X=57;tandem_array_N=56;tandem_array_Dmin=435;tandem_array_Dmax=468;highscoring=yes;fragment=no;scF=0.999;lenF=1.000;Rfam=14.1;Infernal=1.1.2;
HyE1832	cmsearch	5S_rRNA	23795	23913	116.6	-	.	evalue=4.8e-24;mdlaccn=RF00001;mdllen=119;mdlcoords=1-119;seqlen=32591;tandem_array=yes(475-32456);tandem_array_X=57;tandem_array_N=56;tandem_array_Dmin=435;tandem_array_Dmax=468;highscoring=yes;fragment=no;scF=0.999;lenF=1.000;Rfam=14.1;Infernal=1.1.2;
HyE1832	cmsearch	5S_rRNA	24367	24485	116.6	-	.	evalue=4.8e-24;mdlaccn=RF00001;mdllen=119;mdlcoords=1-119;seqlen=32591;tandem_array=yes(475-32456);tandem_array_X=57;tandem_array_N=56;tandem_array_Dmin=435;tandem_array_Dmax=468;highscoring=yes;fragment=no;scF=0.999;lenF=1.000;Rfam=14.1;Infernal=1.1.2;
HyE1832	cmsearch	5S_rRNA	24936	25054	116.6	-	.	evalue=4.8e-24;mdlaccn=RF00001;mdllen=119;mdlcoords=1-119;seqlen=32591;tandem_array=yes(475-32456);tandem_array_X=57;tandem_array_N=56;tandem_array_Dmin=435;tandem_array_Dmax=468;highscoring=yes;fragment=no;scF=0.999;lenF=1.000;Rfam=14.1;Infernal=1.1.2;
HyE1832	cmsearch	5S_rRNA	25502	25620	116.6	-	.	evalue=4.8e-24;mdlaccn=RF00001;mdllen=119;mdlcoords=1-119;seqlen=32591;tandem_array=yes(475-32456);tandem_array_X=57;tandem_array_N=56;tandem_array_Dmin=435;tandem_array_Dmax=468;highscoring=yes;fragment=no;scF=0.999;lenF=1.000;Rfam=14.1;Infernal=1.1.2;
HyE1832	cmsearch	5S_rRNA	26072	26190	116.6	-	.	evalue=4.8e-24;mdlaccn=RF00001;mdllen=119;mdlcoords=1-119;seqlen=32591;tandem_array=yes(475-32456);tandem_array_X=57;tandem_array_N=56;tandem_array_Dmin=435;tandem_array_Dmax=468;highscoring=yes;fragment=no;scF=0.999;lenF=1.000;Rfam=14.1;Infernal=1.1.2;
HyE1832	cmsearch	5S_rRNA	26640	26758	116.6	-	.	evalue=4.8e-24;mdlaccn=RF00001;mdllen=119;mdlcoords=1-119;seqlen=32591;tandem_array=yes(475-32456);tandem_array_X=57;tandem_array_N=56;tandem_array_Dmin=435;tandem_array_Dmax=468;highscoring=yes;fragment=no;scF=0.999;lenF=1.000;Rfam=14.1;Infernal=1.1.2;
HyE1832	cmsearch	5S_rRNA	28349	28467	116.6	-	.	evalue=4.8e-24;mdlaccn=RF00001;mdllen=119;mdlcoords=1-119;seqlen=32591;tandem_array=yes(475-32456);tandem_array_X=57;tandem_array_N=56;tandem_array_Dmin=435;tandem_array_Dmax=468;highscoring=yes;fragment=no;scF=0.999;lenF=1.000;Rfam=14.1;Infernal=1.1.2;
HyE1832	cmsearch	5S_rRNA	2756	2874	116.6	-	.	evalue=4.8e-24;mdlaccn=RF00001;mdllen=119;mdlcoords=1-119;seqlen=32591;tandem_array=yes(475-32456);tandem_array_X=57;tandem_array_N=56;tandem_array_Dmin=435;tandem_array_Dmax=468;highscoring=yes;fragment=no;scF=0.999;lenF=1.000;Rfam=14.1;Infernal=1.1.2;
HyE1832	cmsearch	5S_rRNA	29492	29610	116.6	-	.	evalue=4.8e-24;mdlaccn=RF00001;mdllen=119;mdlcoords=1-119;seqlen=32591;tandem_array=yes(475-32456);tandem_array_X=57;tandem_array_N=56;tandem_array_Dmin=435;tandem_array_Dmax=468;highscoring=yes;fragment=no;scF=0.999;lenF=1.000;Rfam=14.1;Infernal=1.1.2;
HyE1832	cmsearch	5S_rRNA	30060	30178	116.6	-	.	evalue=4.8e-24;mdlaccn=RF00001;mdllen=119;mdlcoords=1-119;seqlen=32591;tandem_array=yes(475-32456);tandem_array_X=57;tandem_array_N=56;tandem_array_Dmin=435;tandem_array_Dmax=468;highscoring=yes;fragment=no;scF=0.999;lenF=1.000;Rfam=14.1;Infernal=1.1.2;
HyE1832	cmsearch	5S_rRNA	32338	32456	116.6	-	.	evalue=4.8e-24;mdlaccn=RF00001;mdllen=119;mdlcoords=1-119;seqlen=32591;tandem_array=yes(475-32456);tandem_array_X=57;tandem_array_N=56;tandem_array_Dmin=435;tandem_array_Dmax=468;highscoring=yes;fragment=no;scF=0.999;lenF=1.000;Rfam=14.1;Infernal=1.1.2;
HyE1832	cmsearch	5S_rRNA	3325	3443	116.6	-	.	evalue=4.8e-24;mdlaccn=RF00001;mdllen=119;mdlcoords=1-119;seqlen=32591;tandem_array=yes(475-32456);tandem_array_X=57;tandem_array_N=56;tandem_array_Dmin=435;tandem_array_Dmax=468;highscoring=yes;fragment=no;scF=0.999;lenF=1.000;Rfam=14.1;Infernal=1.1.2;
HyE1832	cmsearch	5S_rRNA	3893	4011	116.6	-	.	evalue=4.8e-24;mdlaccn=RF00001;mdllen=119;mdlcoords=1-119;seqlen=32591;tandem_array=yes(475-32456);tandem_array_X=57;tandem_array_N=56;tandem_array_Dmin=435;tandem_array_Dmax=468;highscoring=yes;fragment=no;scF=0.999;lenF=1.000;Rfam=14.1;Infernal=1.1.2;
HyE1832	cmsearch	5S_rRNA	4462	4580	116.6	-	.	evalue=4.8e-24;mdlaccn=RF00001;mdllen=119;mdlcoords=1-119;seqlen=32591;tandem_array=yes(475-32456);tandem_array_X=57;tandem_array_N=56;tandem_array_Dmin=435;tandem_array_Dmax=468;highscoring=yes;fragment=no;scF=0.999;lenF=1.000;Rfam=14.1;Infernal=1.1.2;
HyE1832	cmsearch	5S_rRNA	5030	5148	116.6	-	.	evalue=4.8e-24;mdlaccn=RF00001;mdllen=119;mdlcoords=1-119;seqlen=32591;tandem_array=yes(475-32456);tandem_array_X=57;tandem_array_N=56;tandem_array_Dmin=435;tandem_array_Dmax=468;highscoring=yes;fragment=no;scF=0.999;lenF=1.000;Rfam=14.1;Infernal=1.1.2;
HyE1832	cmsearch	5S_rRNA	5599	5717	116.6	-	.	evalue=4.8e-24;mdlaccn=RF00001;mdllen=119;mdlcoords=1-119;seqlen=32591;tandem_array=yes(475-32456);tandem_array_X=57;tandem_array_N=56;tandem_array_Dmin=435;tandem_array_Dmax=468;highscoring=yes;fragment=no;scF=0.999;lenF=1.000;Rfam=14.1;Infernal=1.1.2;
HyE1832	cmsearch	5S_rRNA	6168	6286	116.6	-	.	evalue=4.8e-24;mdlaccn=RF00001;mdllen=119;mdlcoords=1-119;seqlen=32591;tandem_array=yes(475-32456);tandem_array_X=57;tandem_array_N=56;tandem_array_Dmin=435;tandem_array_Dmax=468;highscoring=yes;fragment=no;scF=0.999;lenF=1.000;Rfam=14.1;Infernal=1.1.2;
HyE1832	cmsearch	5S_rRNA	6737	6855	116.6	-	.	evalue=4.8e-24;mdlaccn=RF00001;mdllen=119;mdlcoords=1-119;seqlen=32591;tandem_array=yes(475-32456);tandem_array_X=57;tandem_array_N=56;tandem_array_Dmin=435;tandem_array_Dmax=468;highscoring=yes;fragment=no;scF=0.999;lenF=1.000;Rfam=14.1;Infernal=1.1.2;
HyE1832	cmsearch	5S_rRNA	7306	7424	116.6	-	.	evalue=4.8e-24;mdlaccn=RF00001;mdllen=119;mdlcoords=1-119;seqlen=32591;tandem_array=yes(475-32456);tandem_array_X=57;tandem_array_N=56;tandem_array_Dmin=435;tandem_array_Dmax=468;highscoring=yes;fragment=no;scF=0.999;lenF=1.000;Rfam=14.1;Infernal=1.1.2;
HyE1832	cmsearch	5S_rRNA	7875	7993	116.6	-	.	evalue=4.8e-24;mdlaccn=RF00001;mdllen=119;mdlcoords=1-119;seqlen=32591;tandem_array=yes(475-32456);tandem_array_X=57;tandem_array_N=56;tandem_array_Dmin=435;tandem_array_Dmax=468;highscoring=yes;fragment=no;scF=0.999;lenF=1.000;Rfam=14.1;Infernal=1.1.2;
HyE1832	cmsearch	5S_rRNA	8444	8562	116.6	-	.	evalue=4.8e-24;mdlaccn=RF00001;mdllen=119;mdlcoords=1-119;seqlen=32591;tandem_array=yes(475-32456);tandem_array_X=57;tandem_array_N=56;tandem_array_Dmin=435;tandem_array_Dmax=468;highscoring=yes;fragment=no;scF=0.999;lenF=1.000;Rfam=14.1;Infernal=1.1.2;
HyE1832	cmsearch	5S_rRNA	9013	9131	116.6	-	.	evalue=4.8e-24;mdlaccn=RF00001;mdllen=119;mdlcoords=1-119;seqlen=32591;tandem_array=yes(475-32456);tandem_array_X=57;tandem_array_N=56;tandem_array_Dmin=435;tandem_array_Dmax=468;highscoring=yes;fragment=no;scF=0.999;lenF=1.000;Rfam=14.1;Infernal=1.1.2;
HyE1832	cmsearch	5S_rRNA	9582	9700	116.6	-	.	evalue=4.8e-24;mdlaccn=RF00001;mdllen=119;mdlcoords=1-119;seqlen=32591;tandem_array=yes(475-32456);tandem_array_X=57;tandem_array_N=56;tandem_array_Dmin=435;tandem_array_Dmax=468;highscoring=yes;fragment=no;scF=0.999;lenF=1.000;Rfam=14.1;Infernal=1.1.2;
HyE1832	cmsearch	5S_rRNA	27211	27329	110.7	-	.	evalue=1.6e-22;mdlaccn=RF00001;mdllen=119;mdlcoords=1-119;seqlen=32591;tandem_array=yes(475-32456);tandem_array_X=57;tandem_array_N=56;tandem_array_Dmin=435;tandem_array_Dmax=468;highscoring=yes;fragment=no;scF=0.949;lenF=1.000;Rfam=14.1;Infernal=1.1.2;
HyE1832	cmsearch	5S_rRNA	27778	27896	110.7	-	.	evalue=1.6e-22;mdlaccn=RF00001;mdllen=119;mdlcoords=1-119;seqlen=32591;tandem_array=yes(475-32456);tandem_array_X=57;tandem_array_N=56;tandem_array_Dmin=435;tandem_array_Dmax=468;highscoring=yes;fragment=no;scF=0.949;lenF=1.000;Rfam=14.1;Infernal=1.1.2;
HyE1832	cmsearch	5S_rRNA	30631	30750	110.6	-	.	evalue=1.7e-22;mdlaccn=RF00001;mdllen=119;mdlcoords=1-119;seqlen=32591;tandem_array=yes(475-32456);tandem_array_X=57;tandem_array_N=56;tandem_array_Dmin=435;tandem_array_Dmax=468;highscoring=yes;fragment=no;scF=0.948;lenF=1.008;Rfam=14.1;Infernal=1.1.2;
HyE1832	cmsearch	5S_rRNA	28919	29038	110.4	-	.	evalue=1.9e-22;mdlaccn=RF00001;mdllen=119;mdlcoords=1-119;seqlen=32591;tandem_array=yes(475-32456);tandem_array_X=57;tandem_array_N=56;tandem_array_Dmin=435;tandem_array_Dmax=468;highscoring=yes;fragment=no;scF=0.946;lenF=1.008;Rfam=14.1;Infernal=1.1.2;
HyE1832	cmsearch	5S_rRNA	19248	19367	110.2	-	.	evalue=2.1e-22;mdlaccn=RF00001;mdllen=119;mdlcoords=1-119;seqlen=32591;tandem_array=yes(475-32456);tandem_array_X=57;tandem_array_N=56;tandem_array_Dmin=435;tandem_array_Dmax=468;highscoring=yes;fragment=no;scF=0.944;lenF=1.008;Rfam=14.1;Infernal=1.1.2;
HyE1832	cmsearch	5S_rRNA	22090	22207	108.3	-	.	evalue=6.6e-22;mdlaccn=RF00001;mdllen=119;mdlcoords=1-119;seqlen=32591;tandem_array=yes(475-32456);tandem_array_X=57;tandem_array_N=56;tandem_array_Dmin=435;tandem_array_Dmax=468;highscoring=yes;fragment=no;scF=0.928;lenF=0.992;Rfam=14.1;Infernal=1.1.2;
HyE1832	cmsearch	5S_rRNA	23226	23343	108.3	-	.	evalue=6.6e-22;mdlaccn=RF00001;mdllen=119;mdlcoords=1-119;seqlen=32591;tandem_array=yes(475-32456);tandem_array_X=57;tandem_array_N=56;tandem_array_Dmin=435;tandem_array_Dmax=468;highscoring=yes;fragment=no;scF=0.928;lenF=0.992;Rfam=14.1;Infernal=1.1.2;
HyE1832	cmsearch	5S_rRNA	22659	22776	107.7	-	.	evalue=9.7e-22;mdlaccn=RF00001;mdllen=119;mdlcoords=1-119;seqlen=32591;tandem_array=yes(475-32456);tandem_array_X=57;tandem_array_N=56;tandem_array_Dmin=435;tandem_array_Dmax=468;highscoring=yes;fragment=no;scF=0.923;lenF=0.992;Rfam=14.1;Infernal=1.1.2;
HyE1832	cmsearch	5S_rRNA	31201	31317	106.7	-	.	evalue=1.7e-21;mdlaccn=RF00001;mdllen=119;mdlcoords=1-119;seqlen=32591;tandem_array=yes(475-32456);tandem_array_X=57;tandem_array_N=56;tandem_array_Dmin=435;tandem_array_Dmax=468;highscoring=yes;fragment=no;scF=0.914;lenF=0.983;Rfam=14.1;Infernal=1.1.2;
HyE1832	cmsearch	5S_rRNA	2179	2298	101.0	-	.	evalue=5e-20;mdlaccn=RF00001;mdllen=119;mdlcoords=1-119;seqlen=32591;tandem_array=yes(475-32456);tandem_array_X=57;tandem_array_N=56;tandem_array_Dmin=435;tandem_array_Dmax=468;highscoring=no;fragment=no;scF=0.865;lenF=1.008;Rfam=14.1;Infernal=1.1.2;
HyE1832	cmsearch	5S_rRNA	1026	1145	97.0	-	.	evalue=5.4e-19;mdlaccn=RF00001;mdllen=119;mdlcoords=1-119;seqlen=32591;tandem_array=yes(475-32456);tandem_array_X=57;tandem_array_N=56;tandem_array_Dmin=435;tandem_array_Dmax=468;highscoring=no;fragment=no;scF=0.831;lenF=1.008;Rfam=14.1;Infernal=1.1.2;
HyE1832	cmsearch	5S_rRNA	475	590	93.8	-	.	evalue=3.7e-18;mdlaccn=RF00001;mdllen=119;mdlcoords=1-119;seqlen=32591;tandem_array=yes(475-32456);tandem_array_X=57;tandem_array_N=56;tandem_array_Dmin=435;tandem_array_Dmax=468;highscoring=no;fragment=no;scF=0.804;lenF=0.975;Rfam=14.1;Infernal=1.1.2;
HyE1832	cmsearch	5S_rRNA	31767	31882	82.5	-	.	evalue=3e-15;mdlaccn=RF00001;mdllen=119;mdlcoords=1-119;seqlen=32591;tandem_array=yes(475-32456);tandem_array_X=57;tandem_array_N=56;tandem_array_Dmin=435;tandem_array_Dmax=468;highscoring=no;fragment=no;scF=0.707;lenF=0.975;Rfam=14.1;Infernal=1.1.2;
HyE1832	cmsearch	5S_rRNA	1614	1729	78.5	-	.	evalue=3.3e-14;mdlaccn=RF00001;mdllen=119;mdlcoords=1-119;seqlen=32591;tandem_array=yes(475-32456);tandem_array_X=57;tandem_array_N=56;tandem_array_Dmin=435;tandem_array_Dmax=468;highscoring=no;fragment=no;scF=0.673;lenF=0.975;Rfam=14.1;Infernal=1.1.2;
HyE1956	cmsearch	5S_rRNA	10413	10531	116.6	-	.	evalue=4.8e-24;mdlaccn=RF00001;mdllen=119;mdlcoords=1-119;seqlen=31580;tandem_array=yes(170-25891);tandem_array_X=46;tandem_array_N=45;tandem_array_Dmin=448;tandem_array_Dmax=455;highscoring=yes;fragment=no;scF=0.999;lenF=1.000;Rfam=14.1;Infernal=1.1.2;
HyE1956	cmsearch	5S_rRNA	10982	11100	116.6	-	.	evalue=4.8e-24;mdlaccn=RF00001;mdllen=119;mdlcoords=1-119;seqlen=31580;tandem_array=yes(170-25891);tandem_array_X=46;tandem_array_N=45;tandem_array_Dmin=448;tandem_array_Dmax=455;highscoring=yes;fragment=no;scF=0.999;lenF=1.000;Rfam=14.1;Infernal=1.1.2;
HyE1956	cmsearch	5S_rRNA	11551	11669	116.6	-	.	evalue=4.8e-24;mdlaccn=RF00001;mdllen=119;mdlcoords=1-119;seqlen=31580;tandem_array=yes(170-25891);tandem_array_X=46;tandem_array_N=45;tandem_array_Dmin=448;tandem_array_Dmax=455;highscoring=yes;fragment=no;scF=0.999;lenF=1.000;Rfam=14.1;Infernal=1.1.2;
HyE1956	cmsearch	5S_rRNA	12120	12238	116.6	-	.	evalue=4.8e-24;mdlaccn=RF00001;mdllen=119;mdlcoords=1-119;seqlen=31580;tandem_array=yes(170-25891);tandem_array_X=46;tandem_array_N=45;tandem_array_Dmin=448;tandem_array_Dmax=455;highscoring=yes;fragment=no;scF=0.999;lenF=1.000;Rfam=14.1;Infernal=1.1.2;
HyE1956	cmsearch	5S_rRNA	12689	12807	116.6	-	.	evalue=4.8e-24;mdlaccn=RF00001;mdllen=119;mdlcoords=1-119;seqlen=31580;tandem_array=yes(170-25891);tandem_array_X=46;tandem_array_N=45;tandem_array_Dmin=448;tandem_array_Dmax=455;highscoring=yes;fragment=no;scF=0.999;lenF=1.000;Rfam=14.1;Infernal=1.1.2;
HyE1956	cmsearch	5S_rRNA	13258	13376	116.6	-	.	evalue=4.8e-24;mdlaccn=RF00001;mdllen=119;mdlcoords=1-119;seqlen=31580;tandem_array=yes(170-25891);tandem_array_X=46;tandem_array_N=45;tandem_array_Dmin=448;tandem_array_Dmax=455;highscoring=yes;fragment=no;scF=0.999;lenF=1.000;Rfam=14.1;Infernal=1.1.2;
HyE1956	cmsearch	5S_rRNA	13827	13945	116.6	-	.	evalue=4.8e-24;mdlaccn=RF00001;mdllen=119;mdlcoords=1-119;seqlen=31580;tandem_array=yes(170-25891);tandem_array_X=46;tandem_array_N=45;tandem_array_Dmin=448;tandem_array_Dmax=455;highscoring=yes;fragment=no;scF=0.999;lenF=1.000;Rfam=14.1;Infernal=1.1.2;
HyE1956	cmsearch	5S_rRNA	1310	1428	116.6	-	.	evalue=4.8e-24;mdlaccn=RF00001;mdllen=119;mdlcoords=1-119;seqlen=31580;tandem_array=yes(170-25891);tandem_array_X=46;tandem_array_N=45;tandem_array_Dmin=448;tandem_array_Dmax=455;highscoring=yes;fragment=no;scF=0.999;lenF=1.000;Rfam=14.1;Infernal=1.1.2;
HyE1956	cmsearch	5S_rRNA	14396	14514	116.6	-	.	evalue=4.8e-24;mdlaccn=RF00001;mdllen=119;mdlcoords=1-119;seqlen=31580;tandem_array=yes(170-25891);tandem_array_X=46;tandem_array_N=45;tandem_array_Dmin=448;tandem_array_Dmax=455;highscoring=yes;fragment=no;scF=0.999;lenF=1.000;Rfam=14.1;Infernal=1.1.2;
HyE1956	cmsearch	5S_rRNA	14965	15083	116.6	-	.	evalue=4.8e-24;mdlaccn=RF00001;mdllen=119;mdlcoords=1-119;seqlen=31580;tandem_array=yes(170-25891);tandem_array_X=46;tandem_array_N=45;tandem_array_Dmin=448;tandem_array_Dmax=455;highscoring=yes;fragment=no;scF=0.999;lenF=1.000;Rfam=14.1;Infernal=1.1.2;
HyE1956	cmsearch	5S_rRNA	15534	15652	116.6	-	.	evalue=4.8e-24;mdlaccn=RF00001;mdllen=119;mdlcoords=1-119;seqlen=31580;tandem_array=yes(170-25891);tandem_array_X=46;tandem_array_N=45;tandem_array_Dmin=448;tandem_array_Dmax=455;highscoring=yes;fragment=no;scF=0.999;lenF=1.000;Rfam=14.1;Infernal=1.1.2;
HyE1956	cmsearch	5S_rRNA	16103	16221	116.6	-	.	evalue=4.8e-24;mdlaccn=RF00001;mdllen=119;mdlcoords=1-119;seqlen=31580;tandem_array=yes(170-25891);tandem_array_X=46;tandem_array_N=45;tandem_array_Dmin=448;tandem_array_Dmax=455;highscoring=yes;fragment=no;scF=0.999;lenF=1.000;Rfam=14.1;Infernal=1.1.2;
HyE1956	cmsearch	5S_rRNA	16672	16790	116.6	-	.	evalue=4.8e-24;mdlaccn=RF00001;mdllen=119;mdlcoords=1-119;seqlen=31580;tandem_array=yes(170-25891);tandem_array_X=46;tandem_array_N=45;tandem_array_Dmin=448;tandem_array_Dmax=455;highscoring=yes;fragment=no;scF=0.999;lenF=1.000;Rfam=14.1;Infernal=1.1.2;
HyE1956	cmsearch	5S_rRNA	17241	17359	116.6	-	.	evalue=4.8e-24;mdlaccn=RF00001;mdllen=119;mdlcoords=1-119;seqlen=31580;tandem_array=yes(170-25891);tandem_array_X=46;tandem_array_N=45;tandem_array_Dmin=448;tandem_array_Dmax=455;highscoring=yes;fragment=no;scF=0.999;lenF=1.000;Rfam=14.1;Infernal=1.1.2;
HyE1956	cmsearch	5S_rRNA	17810	17928	116.6	-	.	evalue=4.8e-24;mdlaccn=RF00001;mdllen=119;mdlcoords=1-119;seqlen=31580;tandem_array=yes(170-25891);tandem_array_X=46;tandem_array_N=45;tandem_array_Dmin=448;tandem_array_Dmax=455;highscoring=yes;fragment=no;scF=0.999;lenF=1.000;Rfam=14.1;Infernal=1.1.2;
HyE1956	cmsearch	5S_rRNA	18379	18497	116.6	-	.	evalue=4.8e-24;mdlaccn=RF00001;mdllen=119;mdlcoords=1-119;seqlen=31580;tandem_array=yes(170-25891);tandem_array_X=46;tandem_array_N=45;tandem_array_Dmin=448;tandem_array_Dmax=455;highscoring=yes;fragment=no;scF=0.999;lenF=1.000;Rfam=14.1;Infernal=1.1.2;
HyE1956	cmsearch	5S_rRNA	18948	19066	116.6	-	.	evalue=4.8e-24;mdlaccn=RF00001;mdllen=119;mdlcoords=1-119;seqlen=31580;tandem_array=yes(170-25891);tandem_array_X=46;tandem_array_N=45;tandem_array_Dmin=448;tandem_array_Dmax=455;highscoring=yes;fragment=no;scF=0.999;lenF=1.000;Rfam=14.1;Infernal=1.1.2;
HyE1956	cmsearch	5S_rRNA	19517	19635	116.6	-	.	evalue=4.8e-24;mdlaccn=RF00001;mdllen=119;mdlcoords=1-119;seqlen=31580;tandem_array=yes(170-25891);tandem_array_X=46;tandem_array_N=45;tandem_array_Dmin=448;tandem_array_Dmax=455;highscoring=yes;fragment=no;scF=0.999;lenF=1.000;Rfam=14.1;Infernal=1.1.2;
HyE1956	cmsearch	5S_rRNA	1879	1997	116.6	-	.	evalue=4.8e-24;mdlaccn=RF00001;mdllen=119;mdlcoords=1-119;seqlen=31580;tandem_array=yes(170-25891);tandem_array_X=46;tandem_array_N=45;tandem_array_Dmin=448;tandem_array_Dmax=455;highscoring=yes;fragment=no;scF=0.999;lenF=1.000;Rfam=14.1;Infernal=1.1.2;
HyE1956	cmsearch	5S_rRNA	20086	20204	116.6	-	.	evalue=4.8e-24;mdlaccn=RF00001;mdllen=119;mdlcoords=1-119;seqlen=31580;tandem_array=yes(170-25891);tandem_array_X=46;tandem_array_N=45;tandem_array_Dmin=448;tandem_array_Dmax=455;highscoring=yes;fragment=no;scF=0.999;lenF=1.000;Rfam=14.1;Infernal=1.1.2;
HyE1956	cmsearch	5S_rRNA	20655	20773	116.6	-	.	evalue=4.8e-24;mdlaccn=RF00001;mdllen=119;mdlcoords=1-119;seqlen=31580;tandem_array=yes(170-25891);tandem_array_X=46;tandem_array_N=45;tandem_array_Dmin=448;tandem_array_Dmax=455;highscoring=yes;fragment=no;scF=0.999;lenF=1.000;Rfam=14.1;Infernal=1.1.2;
HyE1956	cmsearch	5S_rRNA	21224	21342	116.6	-	.	evalue=4.8e-24;mdlaccn=RF00001;mdllen=119;mdlcoords=1-119;seqlen=31580;tandem_array=yes(170-25891);tandem_array_X=46;tandem_array_N=45;tandem_array_Dmin=448;tandem_array_Dmax=455;highscoring=yes;fragment=no;scF=0.999;lenF=1.000;Rfam=14.1;Infernal=1.1.2;
HyE1956	cmsearch	5S_rRNA	21793	21911	116.6	-	.	evalue=4.8e-24;mdlaccn=RF00001;mdllen=119;mdlcoords=1-119;seqlen=31580;tandem_array=yes(170-25891);tandem_array_X=46;tandem_array_N=45;tandem_array_Dmin=448;tandem_array_Dmax=455;highscoring=yes;fragment=no;scF=0.999;lenF=1.000;Rfam=14.1;Infernal=1.1.2;
HyE1956	cmsearch	5S_rRNA	22362	22480	116.6	-	.	evalue=4.8e-24;mdlaccn=RF00001;mdllen=119;mdlcoords=1-119;seqlen=31580;tandem_array=yes(170-25891);tandem_array_X=46;tandem_array_N=45;tandem_array_Dmin=448;tandem_array_Dmax=455;highscoring=yes;fragment=no;scF=0.999;lenF=1.000;Rfam=14.1;Infernal=1.1.2;
HyE1956	cmsearch	5S_rRNA	22931	23049	116.6	-	.	evalue=4.8e-24;mdlaccn=RF00001;mdllen=119;mdlcoords=1-119;seqlen=31580;tandem_array=yes(170-25891);tandem_array_X=46;tandem_array_N=45;tandem_array_Dmin=448;tandem_array_Dmax=455;highscoring=yes;fragment=no;scF=0.999;lenF=1.000;Rfam=14.1;Infernal=1.1.2;
HyE1956	cmsearch	5S_rRNA	23500	23618	116.6	-	.	evalue=4.8e-24;mdlaccn=RF00001;mdllen=119;mdlcoords=1-119;seqlen=31580;tandem_array=yes(170-25891);tandem_array_X=46;tandem_array_N=45;tandem_array_Dmin=448;tandem_array_Dmax=455;highscoring=yes;fragment=no;scF=0.999;lenF=1.000;Rfam=14.1;Infernal=1.1.2;
HyE1956	cmsearch	5S_rRNA	24069	24187	116.6	-	.	evalue=4.8e-24;mdlaccn=RF00001;mdllen=119;mdlcoords=1-119;seqlen=31580;tandem_array=yes(170-25891);tandem_array_X=46;tandem_array_N=45;tandem_array_Dmin=448;tandem_array_Dmax=455;highscoring=yes;fragment=no;scF=0.999;lenF=1.000;Rfam=14.1;Infernal=1.1.2;
HyE1956	cmsearch	5S_rRNA	24638	24756	116.6	-	.	evalue=4.8e-24;mdlaccn=RF00001;mdllen=119;mdlcoords=1-119;seqlen=31580;tandem_array=yes(170-25891);tandem_array_X=46;tandem_array_N=45;tandem_array_Dmin=448;tandem_array_Dmax=455;highscoring=yes;fragment=no;scF=0.999;lenF=1.000;Rfam=14.1;Infernal=1.1.2;
HyE1956	cmsearch	5S_rRNA	25206	25324	116.6	-	.	evalue=4.8e-24;mdlaccn=RF00001;mdllen=119;mdlcoords=1-119;seqlen=31580;tandem_array=yes(170-25891);tandem_array_X=46;tandem_array_N=45;tandem_array_Dmin=448;tandem_array_Dmax=455;highscoring=yes;fragment=no;scF=0.999;lenF=1.000;Rfam=14.1;Infernal=1.1.2;
HyE1956	cmsearch	5S_rRNA	2448	2566	116.6	-	.	evalue=4.8e-24;mdlaccn=RF00001;mdllen=119;mdlcoords=1-119;seqlen=31580;tandem_array=yes(170-25891);tandem_array_X=46;tandem_array_N=45;tandem_array_Dmin=448;tandem_array_Dmax=455;highscoring=yes;fragment=no;scF=0.999;lenF=1.000;Rfam=14.1;Infernal=1.1.2;
HyE1956	cmsearch	5S_rRNA	25773	25891	116.6	-	.	evalue=4.8e-24;mdlaccn=RF00001;mdllen=119;mdlcoords=1-119;seqlen=31580;tandem_array=yes(170-25891);tandem_array_X=46;tandem_array_N=45;tandem_array_Dmin=448;tandem_array_Dmax=455;highscoring=yes;fragment=no;scF=0.999;lenF=1.000;Rfam=14.1;Infernal=1.1.2;
HyE1956	cmsearch	5S_rRNA	3017	3135	116.6	-	.	evalue=4.8e-24;mdlaccn=RF00001;mdllen=119;mdlcoords=1-119;seqlen=31580;tandem_array=yes(170-25891);tandem_array_X=46;tandem_array_N=45;tandem_array_Dmin=448;tandem_array_Dmax=455;highscoring=yes;fragment=no;scF=0.999;lenF=1.000;Rfam=14.1;Infernal=1.1.2;
HyE1956	cmsearch	5S_rRNA	3586	3704	116.6	-	.	evalue=4.8e-24;mdlaccn=RF00001;mdllen=119;mdlcoords=1-119;seqlen=31580;tandem_array=yes(170-25891);tandem_array_X=46;tandem_array_N=45;tandem_array_Dmin=448;tandem_array_Dmax=455;highscoring=yes;fragment=no;scF=0.999;lenF=1.000;Rfam=14.1;Infernal=1.1.2;
HyE1956	cmsearch	5S_rRNA	4154	4272	116.6	-	.	evalue=4.8e-24;mdlaccn=RF00001;mdllen=119;mdlcoords=1-119;seqlen=31580;tandem_array=yes(170-25891);tandem_array_X=46;tandem_array_N=45;tandem_array_Dmin=448;tandem_array_Dmax=455;highscoring=yes;fragment=no;scF=0.999;lenF=1.000;Rfam=14.1;Infernal=1.1.2;
HyE1956	cmsearch	5S_rRNA	4723	4841	116.6	-	.	evalue=4.8e-24;mdlaccn=RF00001;mdllen=119;mdlcoords=1-119;seqlen=31580;tandem_array=yes(170-25891);tandem_array_X=46;tandem_array_N=45;tandem_array_Dmin=448;tandem_array_Dmax=455;highscoring=yes;fragment=no;scF=0.999;lenF=1.000;Rfam=14.1;Infernal=1.1.2;
HyE1956	cmsearch	5S_rRNA	5292	5410	116.6	-	.	evalue=4.8e-24;mdlaccn=RF00001;mdllen=119;mdlcoords=1-119;seqlen=31580;tandem_array=yes(170-25891);tandem_array_X=46;tandem_array_N=45;tandem_array_Dmin=448;tandem_array_Dmax=455;highscoring=yes;fragment=no;scF=0.999;lenF=1.000;Rfam=14.1;Infernal=1.1.2;
HyE1956	cmsearch	5S_rRNA	5861	5979	116.6	-	.	evalue=4.8e-24;mdlaccn=RF00001;mdllen=119;mdlcoords=1-119;seqlen=31580;tandem_array=yes(170-25891);tandem_array_X=46;tandem_array_N=45;tandem_array_Dmin=448;tandem_array_Dmax=455;highscoring=yes;fragment=no;scF=0.999;lenF=1.000;Rfam=14.1;Infernal=1.1.2;
HyE1956	cmsearch	5S_rRNA	6430	6548	116.6	-	.	evalue=4.8e-24;mdlaccn=RF00001;mdllen=119;mdlcoords=1-119;seqlen=31580;tandem_array=yes(170-25891);tandem_array_X=46;tandem_array_N=45;tandem_array_Dmin=448;tandem_array_Dmax=455;highscoring=yes;fragment=no;scF=0.999;lenF=1.000;Rfam=14.1;Infernal=1.1.2;
HyE1956	cmsearch	5S_rRNA	6999	7117	116.6	-	.	evalue=4.8e-24;mdlaccn=RF00001;mdllen=119;mdlcoords=1-119;seqlen=31580;tandem_array=yes(170-25891);tandem_array_X=46;tandem_array_N=45;tandem_array_Dmin=448;tandem_array_Dmax=455;highscoring=yes;fragment=no;scF=0.999;lenF=1.000;Rfam=14.1;Infernal=1.1.2;
HyE1956	cmsearch	5S_rRNA	7568	7686	116.6	-	.	evalue=4.8e-24;mdlaccn=RF00001;mdllen=119;mdlcoords=1-119;seqlen=31580;tandem_array=yes(170-25891);tandem_array_X=46;tandem_array_N=45;tandem_array_Dmin=448;tandem_array_Dmax=455;highscoring=yes;fragment=no;scF=0.999;lenF=1.000;Rfam=14.1;Infernal=1.1.2;
HyE1956	cmsearch	5S_rRNA	8137	8255	116.6	-	.	evalue=4.8e-24;mdlaccn=RF00001;mdllen=119;mdlcoords=1-119;seqlen=31580;tandem_array=yes(170-25891);tandem_array_X=46;tandem_array_N=45;tandem_array_Dmin=448;tandem_array_Dmax=455;highscoring=yes;fragment=no;scF=0.999;lenF=1.000;Rfam=14.1;Infernal=1.1.2;
HyE1956	cmsearch	5S_rRNA	741	859	116.6	-	.	evalue=4.8e-24;mdlaccn=RF00001;mdllen=119;mdlcoords=1-119;seqlen=31580;tandem_array=yes(170-25891);tandem_array_X=46;tandem_array_N=45;tandem_array_Dmin=448;tandem_array_Dmax=455;highscoring=yes;fragment=no;scF=0.999;lenF=1.000;Rfam=14.1;Infernal=1.1.2;
HyE1956	cmsearch	5S_rRNA	8706	8824	116.6	-	.	evalue=4.8e-24;mdlaccn=RF00001;mdllen=119;mdlcoords=1-119;seqlen=31580;tandem_array=yes(170-25891);tandem_array_X=46;tandem_array_N=45;tandem_array_Dmin=448;tandem_array_Dmax=455;highscoring=yes;fragment=no;scF=0.999;lenF=1.000;Rfam=14.1;Infernal=1.1.2;
HyE1956	cmsearch	5S_rRNA	9275	9393	116.6	-	.	evalue=4.8e-24;mdlaccn=RF00001;mdllen=119;mdlcoords=1-119;seqlen=31580;tandem_array=yes(170-25891);tandem_array_X=46;tandem_array_N=45;tandem_array_Dmin=448;tandem_array_Dmax=455;highscoring=yes;fragment=no;scF=0.999;lenF=1.000;Rfam=14.1;Infernal=1.1.2;
HyE1956	cmsearch	5S_rRNA	9844	9962	116.6	-	.	evalue=4.8e-24;mdlaccn=RF00001;mdllen=119;mdlcoords=1-119;seqlen=31580;tandem_array=yes(170-25891);tandem_array_X=46;tandem_array_N=45;tandem_array_Dmin=448;tandem_array_Dmax=455;highscoring=yes;fragment=no;scF=0.999;lenF=1.000;Rfam=14.1;Infernal=1.1.2;
HyE1956	cmsearch	5S_rRNA	170	285	80.2	-	.	evalue=1.2e-14;mdlaccn=RF00001;mdllen=119;mdlcoords=1-119;seqlen=31580;tandem_array=yes(170-25891);tandem_array_X=46;tandem_array_N=45;tandem_array_Dmin=448;tandem_array_Dmax=455;highscoring=no;fragment=no;scF=0.687;lenF=0.975;Rfam=14.1;Infernal=1.1.2;
HyE1956	cmsearch	5S_rRNA	28195	28315	67.7	-	.	evalue=2e-11;mdlaccn=RF00001;mdllen=119;mdlcoords=1-119;seqlen=31580;tandem_array=no;highscoring=no;fragment=no;scF=0.580;lenF=1.017;Rfam=14.1;Infernal=1.1.2;
HyE1956	cmsearch	5S_rRNA	28768	28887	61.6	-	.	evalue=7.7e-10;mdlaccn=RF00001;mdllen=119;mdlcoords=1-119;seqlen=31580;tandem_array=no;highscoring=no;fragment=no;scF=0.528;lenF=1.008;Rfam=14.1;Infernal=1.1.2;
HyE1956	cmsearch	5S_rRNA	29340	29457	60.4	-	.	evalue=1.5e-09;mdlaccn=RF00001;mdllen=119;mdlcoords=1-119;seqlen=31580;tandem_array=no;highscoring=no;fragment=no;scF=0.518;lenF=0.992;Rfam=14.1;Infernal=1.1.2;
HyE2140	cmsearch	5S_rRNA	24119	24238	50.8	+	.	evalue=4.8e-07;mdlaccn=RF00001;mdllen=119;mdlcoords=1-119;seqlen=30217;tandem_array=ineligible;highscoring=no;fragment=no;scF=0.435;lenF=1.008;Rfam=14.1;Infernal=1.1.2;
HyE2174	cmsearch	5S_rRNA	10269	10387	116.6	+	.	evalue=4.8e-24;mdlaccn=RF00001;mdllen=119;mdlcoords=1-119;seqlen=29973;tandem_array=yes(27-29732);tandem_array_X=53;tandem_array_N=52;tandem_array_Dmin=449;tandem_array_Dmax=451;highscoring=yes;fragment=no;scF=0.999;lenF=1.000;Rfam=14.1;Infernal=1.1.2;
HyE2174	cmsearch	5S_rRNA	10838	10956	116.6	+	.	evalue=4.8e-24;mdlaccn=RF00001;mdllen=119;mdlcoords=1-119;seqlen=29973;tandem_array=yes(27-29732);tandem_array_X=53;tandem_array_N=52;tandem_array_Dmin=449;tandem_array_Dmax=451;highscoring=yes;fragment=no;scF=0.999;lenF=1.000;Rfam=14.1;Infernal=1.1.2;
HyE2174	cmsearch	5S_rRNA	11407	11525	116.6	+	.	evalue=4.8e-24;mdlaccn=RF00001;mdllen=119;mdlcoords=1-119;seqlen=29973;tandem_array=yes(27-29732);tandem_array_X=53;tandem_array_N=52;tandem_array_Dmin=449;tandem_array_Dmax=451;highscoring=yes;fragment=no;scF=0.999;lenF=1.000;Rfam=14.1;Infernal=1.1.2;
HyE2174	cmsearch	5S_rRNA	1166	1284	116.6	+	.	evalue=4.8e-24;mdlaccn=RF00001;mdllen=119;mdlcoords=1-119;seqlen=29973;tandem_array=yes(27-29732);tandem_array_X=53;tandem_array_N=52;tandem_array_Dmin=449;tandem_array_Dmax=451;highscoring=yes;fragment=no;scF=0.999;lenF=1.000;Rfam=14.1;Infernal=1.1.2;
HyE2174	cmsearch	5S_rRNA	11976	12094	116.6	+	.	evalue=4.8e-24;mdlaccn=RF00001;mdllen=119;mdlcoords=1-119;seqlen=29973;tandem_array=yes(27-29732);tandem_array_X=53;tandem_array_N=52;tandem_array_Dmin=449;tandem_array_Dmax=451;highscoring=yes;fragment=no;scF=0.999;lenF=1.000;Rfam=14.1;Infernal=1.1.2;
HyE2174	cmsearch	5S_rRNA	12545	12663	116.6	+	.	evalue=4.8e-24;mdlaccn=RF00001;mdllen=119;mdlcoords=1-119;seqlen=29973;tandem_array=yes(27-29732);tandem_array_X=53;tandem_array_N=52;tandem_array_Dmin=449;tandem_array_Dmax=451;highscoring=yes;fragment=no;scF=0.999;lenF=1.000;Rfam=14.1;Infernal=1.1.2;
HyE2174	cmsearch	5S_rRNA	13114	13232	116.6	+	.	evalue=4.8e-24;mdlaccn=RF00001;mdllen=119;mdlcoords=1-119;seqlen=29973;tandem_array=yes(27-29732);tandem_array_X=53;tandem_array_N=52;tandem_array_Dmin=449;tandem_array_Dmax=451;highscoring=yes;fragment=no;scF=0.999;lenF=1.000;Rfam=14.1;Infernal=1.1.2;
HyE2174	cmsearch	5S_rRNA	13683	13801	116.6	+	.	evalue=4.8e-24;mdlaccn=RF00001;mdllen=119;mdlcoords=1-119;seqlen=29973;tandem_array=yes(27-29732);tandem_array_X=53;tandem_array_N=52;tandem_array_Dmin=449;tandem_array_Dmax=451;highscoring=yes;fragment=no;scF=0.999;lenF=1.000;Rfam=14.1;Infernal=1.1.2;
HyE2174	cmsearch	5S_rRNA	14252	14370	116.6	+	.	evalue=4.8e-24;mdlaccn=RF00001;mdllen=119;mdlcoords=1-119;seqlen=29973;tandem_array=yes(27-29732);tandem_array_X=53;tandem_array_N=52;tandem_array_Dmin=449;tandem_array_Dmax=451;highscoring=yes;fragment=no;scF=0.999;lenF=1.000;Rfam=14.1;Infernal=1.1.2;
HyE2174	cmsearch	5S_rRNA	14821	14939	116.6	+	.	evalue=4.8e-24;mdlaccn=RF00001;mdllen=119;mdlcoords=1-119;seqlen=29973;tandem_array=yes(27-29732);tandem_array_X=53;tandem_array_N=52;tandem_array_Dmin=449;tandem_array_Dmax=451;highscoring=yes;fragment=no;scF=0.999;lenF=1.000;Rfam=14.1;Infernal=1.1.2;
HyE2174	cmsearch	5S_rRNA	15390	15508	116.6	+	.	evalue=4.8e-24;mdlaccn=RF00001;mdllen=119;mdlcoords=1-119;seqlen=29973;tandem_array=yes(27-29732);tandem_array_X=53;tandem_array_N=52;tandem_array_Dmin=449;tandem_array_Dmax=451;highscoring=yes;fragment=no;scF=0.999;lenF=1.000;Rfam=14.1;Infernal=1.1.2;
HyE2174	cmsearch	5S_rRNA	15959	16077	116.6	+	.	evalue=4.8e-24;mdlaccn=RF00001;mdllen=119;mdlcoords=1-119;seqlen=29973;tandem_array=yes(27-29732);tandem_array_X=53;tandem_array_N=52;tandem_array_Dmin=449;tandem_array_Dmax=451;highscoring=yes;fragment=no;scF=0.999;lenF=1.000;Rfam=14.1;Infernal=1.1.2;
HyE2174	cmsearch	5S_rRNA	16528	16646	116.6	+	.	evalue=4.8e-24;mdlaccn=RF00001;mdllen=119;mdlcoords=1-119;seqlen=29973;tandem_array=yes(27-29732);tandem_array_X=53;tandem_array_N=52;tandem_array_Dmin=449;tandem_array_Dmax=451;highscoring=yes;fragment=no;scF=0.999;lenF=1.000;Rfam=14.1;Infernal=1.1.2;
HyE2174	cmsearch	5S_rRNA	17097	17215	116.6	+	.	evalue=4.8e-24;mdlaccn=RF00001;mdllen=119;mdlcoords=1-119;seqlen=29973;tandem_array=yes(27-29732);tandem_array_X=53;tandem_array_N=52;tandem_array_Dmin=449;tandem_array_Dmax=451;highscoring=yes;fragment=no;scF=0.999;lenF=1.000;Rfam=14.1;Infernal=1.1.2;
HyE2174	cmsearch	5S_rRNA	1735	1853	116.6	+	.	evalue=4.8e-24;mdlaccn=RF00001;mdllen=119;mdlcoords=1-119;seqlen=29973;tandem_array=yes(27-29732);tandem_array_X=53;tandem_array_N=52;tandem_array_Dmin=449;tandem_array_Dmax=451;highscoring=yes;fragment=no;scF=0.999;lenF=1.000;Rfam=14.1;Infernal=1.1.2;
HyE2174	cmsearch	5S_rRNA	17666	17784	116.6	+	.	evalue=4.8e-24;mdlaccn=RF00001;mdllen=119;mdlcoords=1-119;seqlen=29973;tandem_array=yes(27-29732);tandem_array_X=53;tandem_array_N=52;tandem_array_Dmin=449;tandem_array_Dmax=451;highscoring=yes;fragment=no;scF=0.999;lenF=1.000;Rfam=14.1;Infernal=1.1.2;
HyE2174	cmsearch	5S_rRNA	18235	18353	116.6	+	.	evalue=4.8e-24;mdlaccn=RF00001;mdllen=119;mdlcoords=1-119;seqlen=29973;tandem_array=yes(27-29732);tandem_array_X=53;tandem_array_N=52;tandem_array_Dmin=449;tandem_array_Dmax=451;highscoring=yes;fragment=no;scF=0.999;lenF=1.000;Rfam=14.1;Infernal=1.1.2;
HyE2174	cmsearch	5S_rRNA	18804	18922	116.6	+	.	evalue=4.8e-24;mdlaccn=RF00001;mdllen=119;mdlcoords=1-119;seqlen=29973;tandem_array=yes(27-29732);tandem_array_X=53;tandem_array_N=52;tandem_array_Dmin=449;tandem_array_Dmax=451;highscoring=yes;fragment=no;scF=0.999;lenF=1.000;Rfam=14.1;Infernal=1.1.2;
HyE2174	cmsearch	5S_rRNA	19373	19491	116.6	+	.	evalue=4.8e-24;mdlaccn=RF00001;mdllen=119;mdlcoords=1-119;seqlen=29973;tandem_array=yes(27-29732);tandem_array_X=53;tandem_array_N=52;tandem_array_Dmin=449;tandem_array_Dmax=451;highscoring=yes;fragment=no;scF=0.999;lenF=1.000;Rfam=14.1;Infernal=1.1.2;
HyE2174	cmsearch	5S_rRNA	19942	20060	116.6	+	.	evalue=4.8e-24;mdlaccn=RF00001;mdllen=119;mdlcoords=1-119;seqlen=29973;tandem_array=yes(27-29732);tandem_array_X=53;tandem_array_N=52;tandem_array_Dmin=449;tandem_array_Dmax=451;highscoring=yes;fragment=no;scF=0.999;lenF=1.000;Rfam=14.1;Infernal=1.1.2;
HyE2174	cmsearch	5S_rRNA	20511	20629	116.6	+	.	evalue=4.8e-24;mdlaccn=RF00001;mdllen=119;mdlcoords=1-119;seqlen=29973;tandem_array=yes(27-29732);tandem_array_X=53;tandem_array_N=52;tandem_array_Dmin=449;tandem_array_Dmax=451;highscoring=yes;fragment=no;scF=0.999;lenF=1.000;Rfam=14.1;Infernal=1.1.2;
HyE2174	cmsearch	5S_rRNA	21080	21198	116.6	+	.	evalue=4.8e-24;mdlaccn=RF00001;mdllen=119;mdlcoords=1-119;seqlen=29973;tandem_array=yes(27-29732);tandem_array_X=53;tandem_array_N=52;tandem_array_Dmin=449;tandem_array_Dmax=451;highscoring=yes;fragment=no;scF=0.999;lenF=1.000;Rfam=14.1;Infernal=1.1.2;
HyE2174	cmsearch	5S_rRNA	21649	21767	116.6	+	.	evalue=4.8e-24;mdlaccn=RF00001;mdllen=119;mdlcoords=1-119;seqlen=29973;tandem_array=yes(27-29732);tandem_array_X=53;tandem_array_N=52;tandem_array_Dmin=449;tandem_array_Dmax=451;highscoring=yes;fragment=no;scF=0.999;lenF=1.000;Rfam=14.1;Infernal=1.1.2;
HyE2174	cmsearch	5S_rRNA	22218	22336	116.6	+	.	evalue=4.8e-24;mdlaccn=RF00001;mdllen=119;mdlcoords=1-119;seqlen=29973;tandem_array=yes(27-29732);tandem_array_X=53;tandem_array_N=52;tandem_array_Dmin=449;tandem_array_Dmax=451;highscoring=yes;fragment=no;scF=0.999;lenF=1.000;Rfam=14.1;Infernal=1.1.2;
HyE2174	cmsearch	5S_rRNA	22787	22905	116.6	+	.	evalue=4.8e-24;mdlaccn=RF00001;mdllen=119;mdlcoords=1-119;seqlen=29973;tandem_array=yes(27-29732);tandem_array_X=53;tandem_array_N=52;tandem_array_Dmin=449;tandem_array_Dmax=451;highscoring=yes;fragment=no;scF=0.999;lenF=1.000;Rfam=14.1;Infernal=1.1.2;
HyE2174	cmsearch	5S_rRNA	2304	2422	116.6	+	.	evalue=4.8e-24;mdlaccn=RF00001;mdllen=119;mdlcoords=1-119;seqlen=29973;tandem_array=yes(27-29732);tandem_array_X=53;tandem_array_N=52;tandem_array_Dmin=449;tandem_array_Dmax=451;highscoring=yes;fragment=no;scF=0.999;lenF=1.000;Rfam=14.1;Infernal=1.1.2;
HyE2174	cmsearch	5S_rRNA	23356	23474	116.6	+	.	evalue=4.8e-24;mdlaccn=RF00001;mdllen=119;mdlcoords=1-119;seqlen=29973;tandem_array=yes(27-29732);tandem_array_X=53;tandem_array_N=52;tandem_array_Dmin=449;tandem_array_Dmax=451;highscoring=yes;fragment=no;scF=0.999;lenF=1.000;Rfam=14.1;Infernal=1.1.2;
HyE2174	cmsearch	5S_rRNA	23925	24043	116.6	+	.	evalue=4.8e-24;mdlaccn=RF00001;mdllen=119;mdlcoords=1-119;seqlen=29973;tandem_array=yes(27-29732);tandem_array_X=53;tandem_array_N=52;tandem_array_Dmin=449;tandem_array_Dmax=451;highscoring=yes;fragment=no;scF=0.999;lenF=1.000;Rfam=14.1;Infernal=1.1.2;
HyE2174	cmsearch	5S_rRNA	24494	24612	116.6	+	.	evalue=4.8e-24;mdlaccn=RF00001;mdllen=119;mdlcoords=1-119;seqlen=29973;tandem_array=yes(27-29732);tandem_array_X=53;tandem_array_N=52;tandem_array_Dmin=449;tandem_array_Dmax=451;highscoring=yes;fragment=no;scF=0.999;lenF=1.000;Rfam=14.1;Infernal=1.1.2;
HyE2174	cmsearch	5S_rRNA	25063	25181	116.6	+	.	evalue=4.8e-24;mdlaccn=RF00001;mdllen=119;mdlcoords=1-119;seqlen=29973;tandem_array=yes(27-29732);tandem_array_X=53;tandem_array_N=52;tandem_array_Dmin=449;tandem_array_Dmax=451;highscoring=yes;fragment=no;scF=0.999;lenF=1.000;Rfam=14.1;Infernal=1.1.2;
HyE2174	cmsearch	5S_rRNA	25632	25750	116.6	+	.	evalue=4.8e-24;mdlaccn=RF00001;mdllen=119;mdlcoords=1-119;seqlen=29973;tandem_array=yes(27-29732);tandem_array_X=53;tandem_array_N=52;tandem_array_Dmin=449;tandem_array_Dmax=451;highscoring=yes;fragment=no;scF=0.999;lenF=1.000;Rfam=14.1;Infernal=1.1.2;
HyE2174	cmsearch	5S_rRNA	26201	26319	116.6	+	.	evalue=4.8e-24;mdlaccn=RF00001;mdllen=119;mdlcoords=1-119;seqlen=29973;tandem_array=yes(27-29732);tandem_array_X=53;tandem_array_N=52;tandem_array_Dmin=449;tandem_array_Dmax=451;highscoring=yes;fragment=no;scF=0.999;lenF=1.000;Rfam=14.1;Infernal=1.1.2;
HyE2174	cmsearch	5S_rRNA	26770	26888	116.6	+	.	evalue=4.8e-24;mdlaccn=RF00001;mdllen=119;mdlcoords=1-119;seqlen=29973;tandem_array=yes(27-29732);tandem_array_X=53;tandem_array_N=52;tandem_array_Dmin=449;tandem_array_Dmax=451;highscoring=yes;fragment=no;scF=0.999;lenF=1.000;Rfam=14.1;Infernal=1.1.2;
HyE2174	cmsearch	5S_rRNA	27	145	116.6	+	.	evalue=4.8e-24;mdlaccn=RF00001;mdllen=119;mdlcoords=1-119;seqlen=29973;tandem_array=yes(27-29732);tandem_array_X=53;tandem_array_N=52;tandem_array_Dmin=449;tandem_array_Dmax=451;highscoring=yes;fragment=no;scF=0.999;lenF=1.000;Rfam=14.1;Infernal=1.1.2;
HyE2174	cmsearch	5S_rRNA	27339	27457	116.6	+	.	evalue=4.8e-24;mdlaccn=RF00001;mdllen=119;mdlcoords=1-119;seqlen=29973;tandem_array=yes(27-29732);tandem_array_X=53;tandem_array_N=52;tandem_array_Dmin=449;tandem_array_Dmax=451;highscoring=yes;fragment=no;scF=0.999;lenF=1.000;Rfam=14.1;Infernal=1.1.2;
HyE2174	cmsearch	5S_rRNA	27908	28026	116.6	+	.	evalue=4.8e-24;mdlaccn=RF00001;mdllen=119;mdlcoords=1-119;seqlen=29973;tandem_array=yes(27-29732);tandem_array_X=53;tandem_array_N=52;tandem_array_Dmin=449;tandem_array_Dmax=451;highscoring=yes;fragment=no;scF=0.999;lenF=1.000;Rfam=14.1;Infernal=1.1.2;
HyE2174	cmsearch	5S_rRNA	28477	28595	116.6	+	.	evalue=4.8e-24;mdlaccn=RF00001;mdllen=119;mdlcoords=1-119;seqlen=29973;tandem_array=yes(27-29732);tandem_array_X=53;tandem_array_N=52;tandem_array_Dmin=449;tandem_array_Dmax=451;highscoring=yes;fragment=no;scF=0.999;lenF=1.000;Rfam=14.1;Infernal=1.1.2;
HyE2174	cmsearch	5S_rRNA	2873	2991	116.6	+	.	evalue=4.8e-24;mdlaccn=RF00001;mdllen=119;mdlcoords=1-119;seqlen=29973;tandem_array=yes(27-29732);tandem_array_X=53;tandem_array_N=52;tandem_array_Dmin=449;tandem_array_Dmax=451;highscoring=yes;fragment=no;scF=0.999;lenF=1.000;Rfam=14.1;Infernal=1.1.2;
HyE2174	cmsearch	5S_rRNA	29614	29732	116.6	+	.	evalue=4.8e-24;mdlaccn=RF00001;mdllen=119;mdlcoords=1-119;seqlen=29973;tandem_array=yes(27-29732);tandem_array_X=53;tandem_array_N=52;tandem_array_Dmin=449;tandem_array_Dmax=451;highscoring=yes;fragment=no;scF=0.999;lenF=1.000;Rfam=14.1;Infernal=1.1.2;
HyE2174	cmsearch	5S_rRNA	3442	3560	116.6	+	.	evalue=4.8e-24;mdlaccn=RF00001;mdllen=119;mdlcoords=1-119;seqlen=29973;tandem_array=yes(27-29732);tandem_array_X=53;tandem_array_N=52;tandem_array_Dmin=449;tandem_array_Dmax=451;highscoring=yes;fragment=no;scF=0.999;lenF=1.000;Rfam=14.1;Infernal=1.1.2;
HyE2174	cmsearch	5S_rRNA	4011	4129	116.6	+	.	evalue=4.8e-24;mdlaccn=RF00001;mdllen=119;mdlcoords=1-119;seqlen=29973;tandem_array=yes(27-29732);tandem_array_X=53;tandem_array_N=52;tandem_array_Dmin=449;tandem_array_Dmax=451;highscoring=yes;fragment=no;scF=0.999;lenF=1.000;Rfam=14.1;Infernal=1.1.2;
HyE2174	cmsearch	5S_rRNA	4580	4698	116.6	+	.	evalue=4.8e-24;mdlaccn=RF00001;mdllen=119;mdlcoords=1-119;seqlen=29973;tandem_array=yes(27-29732);tandem_array_X=53;tandem_array_N=52;tandem_array_Dmin=449;tandem_array_Dmax=451;highscoring=yes;fragment=no;scF=0.999;lenF=1.000;Rfam=14.1;Infernal=1.1.2;
HyE2174	cmsearch	5S_rRNA	5148	5266	116.6	+	.	evalue=4.8e-24;mdlaccn=RF00001;mdllen=119;mdlcoords=1-119;seqlen=29973;tandem_array=yes(27-29732);tandem_array_X=53;tandem_array_N=52;tandem_array_Dmin=449;tandem_array_Dmax=451;highscoring=yes;fragment=no;scF=0.999;lenF=1.000;Rfam=14.1;Infernal=1.1.2;
HyE2174	cmsearch	5S_rRNA	5717	5835	116.6	+	.	evalue=4.8e-24;mdlaccn=RF00001;mdllen=119;mdlcoords=1-119;seqlen=29973;tandem_array=yes(27-29732);tandem_array_X=53;tandem_array_N=52;tandem_array_Dmin=449;tandem_array_Dmax=451;highscoring=yes;fragment=no;scF=0.999;lenF=1.000;Rfam=14.1;Infernal=1.1.2;
HyE2174	cmsearch	5S_rRNA	597	715	116.6	+	.	evalue=4.8e-24;mdlaccn=RF00001;mdllen=119;mdlcoords=1-119;seqlen=29973;tandem_array=yes(27-29732);tandem_array_X=53;tandem_array_N=52;tandem_array_Dmin=449;tandem_array_Dmax=451;highscoring=yes;fragment=no;scF=0.999;lenF=1.000;Rfam=14.1;Infernal=1.1.2;
HyE2174	cmsearch	5S_rRNA	6286	6404	116.6	+	.	evalue=4.8e-24;mdlaccn=RF00001;mdllen=119;mdlcoords=1-119;seqlen=29973;tandem_array=yes(27-29732);tandem_array_X=53;tandem_array_N=52;tandem_array_Dmin=449;tandem_array_Dmax=451;highscoring=yes;fragment=no;scF=0.999;lenF=1.000;Rfam=14.1;Infernal=1.1.2;
HyE2174	cmsearch	5S_rRNA	6855	6973	116.6	+	.	evalue=4.8e-24;mdlaccn=RF00001;mdllen=119;mdlcoords=1-119;seqlen=29973;tandem_array=yes(27-29732);tandem_array_X=53;tandem_array_N=52;tandem_array_Dmin=449;tandem_array_Dmax=451;highscoring=yes;fragment=no;scF=0.999;lenF=1.000;Rfam=14.1;Infernal=1.1.2;
HyE2174	cmsearch	5S_rRNA	7424	7542	116.6	+	.	evalue=4.8e-24;mdlaccn=RF00001;mdllen=119;mdlcoords=1-119;seqlen=29973;tandem_array=yes(27-29732);tandem_array_X=53;tandem_array_N=52;tandem_array_Dmin=449;tandem_array_Dmax=451;highscoring=yes;fragment=no;scF=0.999;lenF=1.000;Rfam=14.1;Infernal=1.1.2;
HyE2174	cmsearch	5S_rRNA	7993	8111	116.6	+	.	evalue=4.8e-24;mdlaccn=RF00001;mdllen=119;mdlcoords=1-119;seqlen=29973;tandem_array=yes(27-29732);tandem_array_X=53;tandem_array_N=52;tandem_array_Dmin=449;tandem_array_Dmax=451;highscoring=yes;fragment=no;scF=0.999;lenF=1.000;Rfam=14.1;Infernal=1.1.2;
HyE2174	cmsearch	5S_rRNA	8562	8680	116.6	+	.	evalue=4.8e-24;mdlaccn=RF00001;mdllen=119;mdlcoords=1-119;seqlen=29973;tandem_array=yes(27-29732);tandem_array_X=53;tandem_array_N=52;tandem_array_Dmin=449;tandem_array_Dmax=451;highscoring=yes;fragment=no;scF=0.999;lenF=1.000;Rfam=14.1;Infernal=1.1.2;
HyE2174	cmsearch	5S_rRNA	9131	9249	116.6	+	.	evalue=4.8e-24;mdlaccn=RF00001;mdllen=119;mdlcoords=1-119;seqlen=29973;tandem_array=yes(27-29732);tandem_array_X=53;tandem_array_N=52;tandem_array_Dmin=449;tandem_array_Dmax=451;highscoring=yes;fragment=no;scF=0.999;lenF=1.000;Rfam=14.1;Infernal=1.1.2;
HyE2174	cmsearch	5S_rRNA	9700	9818	116.6	+	.	evalue=4.8e-24;mdlaccn=RF00001;mdllen=119;mdlcoords=1-119;seqlen=29973;tandem_array=yes(27-29732);tandem_array_X=53;tandem_array_N=52;tandem_array_Dmin=449;tandem_array_Dmax=451;highscoring=yes;fragment=no;scF=0.999;lenF=1.000;Rfam=14.1;Infernal=1.1.2;
HyE2174	cmsearch	5S_rRNA	29046	29163	109.5	+	.	evalue=3.2e-22;mdlaccn=RF00001;mdllen=119;mdlcoords=1-119;seqlen=29973;tandem_array=yes(27-29732);tandem_array_X=53;tandem_array_N=52;tandem_array_Dmin=449;tandem_array_Dmax=451;highscoring=yes;fragment=no;scF=0.938;lenF=0.992;Rfam=14.1;Infernal=1.1.2;
HyE2322	cmsearch	5S_rRNA	10143	10261	116.6	+	.	evalue=4.8e-24;mdlaccn=RF00001;mdllen=119;mdlcoords=1-119;seqlen=29186;tandem_array=yes(472-23326);tandem_array_X=41;tandem_array_N=40;tandem_array_Dmin=448;tandem_array_Dmax=450;highscoring=yes;fragment=no;scF=0.999;lenF=1.000;Rfam=14.1;Infernal=1.1.2;
HyE2322	cmsearch	5S_rRNA	1040	1158	116.6	+	.	evalue=4.8e-24;mdlaccn=RF00001;mdllen=119;mdlcoords=1-119;seqlen=29186;tandem_array=yes(472-23326);tandem_array_X=41;tandem_array_N=40;tandem_array_Dmin=448;tandem_array_Dmax=450;highscoring=yes;fragment=no;scF=0.999;lenF=1.000;Rfam=14.1;Infernal=1.1.2;
HyE2322	cmsearch	5S_rRNA	11280	11398	116.6	+	.	evalue=4.8e-24;mdlaccn=RF00001;mdllen=119;mdlcoords=1-119;seqlen=29186;tandem_array=yes(472-23326);tandem_array_X=41;tandem_array_N=40;tandem_array_Dmin=448;tandem_array_Dmax=450;highscoring=yes;fragment=no;scF=0.999;lenF=1.000;Rfam=14.1;Infernal=1.1.2;
HyE2322	cmsearch	5S_rRNA	11849	11967	116.6	+	.	evalue=4.8e-24;mdlaccn=RF00001;mdllen=119;mdlcoords=1-119;seqlen=29186;tandem_array=yes(472-23326);tandem_array_X=41;tandem_array_N=40;tandem_array_Dmin=448;tandem_array_Dmax=450;highscoring=yes;fragment=no;scF=0.999;lenF=1.000;Rfam=14.1;Infernal=1.1.2;
HyE2322	cmsearch	5S_rRNA	12418	12536	116.6	+	.	evalue=4.8e-24;mdlaccn=RF00001;mdllen=119;mdlcoords=1-119;seqlen=29186;tandem_array=yes(472-23326);tandem_array_X=41;tandem_array_N=40;tandem_array_Dmin=448;tandem_array_Dmax=450;highscoring=yes;fragment=no;scF=0.999;lenF=1.000;Rfam=14.1;Infernal=1.1.2;
HyE2322	cmsearch	5S_rRNA	12987	13105	116.6	+	.	evalue=4.8e-24;mdlaccn=RF00001;mdllen=119;mdlcoords=1-119;seqlen=29186;tandem_array=yes(472-23326);tandem_array_X=41;tandem_array_N=40;tandem_array_Dmin=448;tandem_array_Dmax=450;highscoring=yes;fragment=no;scF=0.999;lenF=1.000;Rfam=14.1;Infernal=1.1.2;
HyE2322	cmsearch	5S_rRNA	13556	13674	116.6	+	.	evalue=4.8e-24;mdlaccn=RF00001;mdllen=119;mdlcoords=1-119;seqlen=29186;tandem_array=yes(472-23326);tandem_array_X=41;tandem_array_N=40;tandem_array_Dmin=448;tandem_array_Dmax=450;highscoring=yes;fragment=no;scF=0.999;lenF=1.000;Rfam=14.1;Infernal=1.1.2;
HyE2322	cmsearch	5S_rRNA	14125	14243	116.6	+	.	evalue=4.8e-24;mdlaccn=RF00001;mdllen=119;mdlcoords=1-119;seqlen=29186;tandem_array=yes(472-23326);tandem_array_X=41;tandem_array_N=40;tandem_array_Dmin=448;tandem_array_Dmax=450;highscoring=yes;fragment=no;scF=0.999;lenF=1.000;Rfam=14.1;Infernal=1.1.2;
HyE2322	cmsearch	5S_rRNA	14693	14811	116.6	+	.	evalue=4.8e-24;mdlaccn=RF00001;mdllen=119;mdlcoords=1-119;seqlen=29186;tandem_array=yes(472-23326);tandem_array_X=41;tandem_array_N=40;tandem_array_Dmin=448;tandem_array_Dmax=450;highscoring=yes;fragment=no;scF=0.999;lenF=1.000;Rfam=14.1;Infernal=1.1.2;
HyE2322	cmsearch	5S_rRNA	15261	15379	116.6	+	.	evalue=4.8e-24;mdlaccn=RF00001;mdllen=119;mdlcoords=1-119;seqlen=29186;tandem_array=yes(472-23326);tandem_array_X=41;tandem_array_N=40;tandem_array_Dmin=448;tandem_array_Dmax=450;highscoring=yes;fragment=no;scF=0.999;lenF=1.000;Rfam=14.1;Infernal=1.1.2;
HyE2322	cmsearch	5S_rRNA	15830	15948	116.6	+	.	evalue=4.8e-24;mdlaccn=RF00001;mdllen=119;mdlcoords=1-119;seqlen=29186;tandem_array=yes(472-23326);tandem_array_X=41;tandem_array_N=40;tandem_array_Dmin=448;tandem_array_Dmax=450;highscoring=yes;fragment=no;scF=0.999;lenF=1.000;Rfam=14.1;Infernal=1.1.2;
HyE2322	cmsearch	5S_rRNA	1609	1727	116.6	+	.	evalue=4.8e-24;mdlaccn=RF00001;mdllen=119;mdlcoords=1-119;seqlen=29186;tandem_array=yes(472-23326);tandem_array_X=41;tandem_array_N=40;tandem_array_Dmin=448;tandem_array_Dmax=450;highscoring=yes;fragment=no;scF=0.999;lenF=1.000;Rfam=14.1;Infernal=1.1.2;
HyE2322	cmsearch	5S_rRNA	16398	16516	116.6	+	.	evalue=4.8e-24;mdlaccn=RF00001;mdllen=119;mdlcoords=1-119;seqlen=29186;tandem_array=yes(472-23326);tandem_array_X=41;tandem_array_N=40;tandem_array_Dmin=448;tandem_array_Dmax=450;highscoring=yes;fragment=no;scF=0.999;lenF=1.000;Rfam=14.1;Infernal=1.1.2;
HyE2322	cmsearch	5S_rRNA	16966	17084	116.6	+	.	evalue=4.8e-24;mdlaccn=RF00001;mdllen=119;mdlcoords=1-119;seqlen=29186;tandem_array=yes(472-23326);tandem_array_X=41;tandem_array_N=40;tandem_array_Dmin=448;tandem_array_Dmax=450;highscoring=yes;fragment=no;scF=0.999;lenF=1.000;Rfam=14.1;Infernal=1.1.2;
HyE2322	cmsearch	5S_rRNA	17533	17651	116.6	+	.	evalue=4.8e-24;mdlaccn=RF00001;mdllen=119;mdlcoords=1-119;seqlen=29186;tandem_array=yes(472-23326);tandem_array_X=41;tandem_array_N=40;tandem_array_Dmin=448;tandem_array_Dmax=450;highscoring=yes;fragment=no;scF=0.999;lenF=1.000;Rfam=14.1;Infernal=1.1.2;
HyE2322	cmsearch	5S_rRNA	18101	18219	116.6	+	.	evalue=4.8e-24;mdlaccn=RF00001;mdllen=119;mdlcoords=1-119;seqlen=29186;tandem_array=yes(472-23326);tandem_array_X=41;tandem_array_N=40;tandem_array_Dmin=448;tandem_array_Dmax=450;highscoring=yes;fragment=no;scF=0.999;lenF=1.000;Rfam=14.1;Infernal=1.1.2;
HyE2322	cmsearch	5S_rRNA	18670	18788	116.6	+	.	evalue=4.8e-24;mdlaccn=RF00001;mdllen=119;mdlcoords=1-119;seqlen=29186;tandem_array=yes(472-23326);tandem_array_X=41;tandem_array_N=40;tandem_array_Dmin=448;tandem_array_Dmax=450;highscoring=yes;fragment=no;scF=0.999;lenF=1.000;Rfam=14.1;Infernal=1.1.2;
HyE2322	cmsearch	5S_rRNA	19238	19356	116.6	+	.	evalue=4.8e-24;mdlaccn=RF00001;mdllen=119;mdlcoords=1-119;seqlen=29186;tandem_array=yes(472-23326);tandem_array_X=41;tandem_array_N=40;tandem_array_Dmin=448;tandem_array_Dmax=450;highscoring=yes;fragment=no;scF=0.999;lenF=1.000;Rfam=14.1;Infernal=1.1.2;
HyE2322	cmsearch	5S_rRNA	19805	19923	116.6	+	.	evalue=4.8e-24;mdlaccn=RF00001;mdllen=119;mdlcoords=1-119;seqlen=29186;tandem_array=yes(472-23326);tandem_array_X=41;tandem_array_N=40;tandem_array_Dmin=448;tandem_array_Dmax=450;highscoring=yes;fragment=no;scF=0.999;lenF=1.000;Rfam=14.1;Infernal=1.1.2;
HyE2322	cmsearch	5S_rRNA	20373	20491	116.6	+	.	evalue=4.8e-24;mdlaccn=RF00001;mdllen=119;mdlcoords=1-119;seqlen=29186;tandem_array=yes(472-23326);tandem_array_X=41;tandem_array_N=40;tandem_array_Dmin=448;tandem_array_Dmax=450;highscoring=yes;fragment=no;scF=0.999;lenF=1.000;Rfam=14.1;Infernal=1.1.2;
HyE2322	cmsearch	5S_rRNA	20941	21059	116.6	+	.	evalue=4.8e-24;mdlaccn=RF00001;mdllen=119;mdlcoords=1-119;seqlen=29186;tandem_array=yes(472-23326);tandem_array_X=41;tandem_array_N=40;tandem_array_Dmin=448;tandem_array_Dmax=450;highscoring=yes;fragment=no;scF=0.999;lenF=1.000;Rfam=14.1;Infernal=1.1.2;
HyE2322	cmsearch	5S_rRNA	2178	2296	116.6	+	.	evalue=4.8e-24;mdlaccn=RF00001;mdllen=119;mdlcoords=1-119;seqlen=29186;tandem_array=yes(472-23326);tandem_array_X=41;tandem_array_N=40;tandem_array_Dmin=448;tandem_array_Dmax=450;highscoring=yes;fragment=no;scF=0.999;lenF=1.000;Rfam=14.1;Infernal=1.1.2;
HyE2322	cmsearch	5S_rRNA	22075	22193	116.6	+	.	evalue=4.8e-24;mdlaccn=RF00001;mdllen=119;mdlcoords=1-119;seqlen=29186;tandem_array=yes(472-23326);tandem_array_X=41;tandem_array_N=40;tandem_array_Dmin=448;tandem_array_Dmax=450;highscoring=yes;fragment=no;scF=0.999;lenF=1.000;Rfam=14.1;Infernal=1.1.2;
HyE2322	cmsearch	5S_rRNA	22642	22760	116.6	+	.	evalue=4.8e-24;mdlaccn=RF00001;mdllen=119;mdlcoords=1-119;seqlen=29186;tandem_array=yes(472-23326);tandem_array_X=41;tandem_array_N=40;tandem_array_Dmin=448;tandem_array_Dmax=450;highscoring=yes;fragment=no;scF=0.999;lenF=1.000;Rfam=14.1;Infernal=1.1.2;
HyE2322	cmsearch	5S_rRNA	2747	2865	116.6	+	.	evalue=4.8e-24;mdlaccn=RF00001;mdllen=119;mdlcoords=1-119;seqlen=29186;tandem_array=yes(472-23326);tandem_array_X=41;tandem_array_N=40;tandem_array_Dmin=448;tandem_array_Dmax=450;highscoring=yes;fragment=no;scF=0.999;lenF=1.000;Rfam=14.1;Infernal=1.1.2;
HyE2322	cmsearch	5S_rRNA	3315	3433	116.6	+	.	evalue=4.8e-24;mdlaccn=RF00001;mdllen=119;mdlcoords=1-119;seqlen=29186;tandem_array=yes(472-23326);tandem_array_X=41;tandem_array_N=40;tandem_array_Dmin=448;tandem_array_Dmax=450;highscoring=yes;fragment=no;scF=0.999;lenF=1.000;Rfam=14.1;Infernal=1.1.2;
HyE2322	cmsearch	5S_rRNA	3884	4002	116.6	+	.	evalue=4.8e-24;mdlaccn=RF00001;mdllen=119;mdlcoords=1-119;seqlen=29186;tandem_array=yes(472-23326);tandem_array_X=41;tandem_array_N=40;tandem_array_Dmin=448;tandem_array_Dmax=450;highscoring=yes;fragment=no;scF=0.999;lenF=1.000;Rfam=14.1;Infernal=1.1.2;
HyE2322	cmsearch	5S_rRNA	4453	4571	116.6	+	.	evalue=4.8e-24;mdlaccn=RF00001;mdllen=119;mdlcoords=1-119;seqlen=29186;tandem_array=yes(472-23326);tandem_array_X=41;tandem_array_N=40;tandem_array_Dmin=448;tandem_array_Dmax=450;highscoring=yes;fragment=no;scF=0.999;lenF=1.000;Rfam=14.1;Infernal=1.1.2;
HyE2322	cmsearch	5S_rRNA	5022	5140	116.6	+	.	evalue=4.8e-24;mdlaccn=RF00001;mdllen=119;mdlcoords=1-119;seqlen=29186;tandem_array=yes(472-23326);tandem_array_X=41;tandem_array_N=40;tandem_array_Dmin=448;tandem_array_Dmax=450;highscoring=yes;fragment=no;scF=0.999;lenF=1.000;Rfam=14.1;Infernal=1.1.2;
HyE2322	cmsearch	5S_rRNA	5591	5709	116.6	+	.	evalue=4.8e-24;mdlaccn=RF00001;mdllen=119;mdlcoords=1-119;seqlen=29186;tandem_array=yes(472-23326);tandem_array_X=41;tandem_array_N=40;tandem_array_Dmin=448;tandem_array_Dmax=450;highscoring=yes;fragment=no;scF=0.999;lenF=1.000;Rfam=14.1;Infernal=1.1.2;
HyE2322	cmsearch	5S_rRNA	6160	6278	116.6	+	.	evalue=4.8e-24;mdlaccn=RF00001;mdllen=119;mdlcoords=1-119;seqlen=29186;tandem_array=yes(472-23326);tandem_array_X=41;tandem_array_N=40;tandem_array_Dmin=448;tandem_array_Dmax=450;highscoring=yes;fragment=no;scF=0.999;lenF=1.000;Rfam=14.1;Infernal=1.1.2;
HyE2322	cmsearch	5S_rRNA	6729	6847	116.6	+	.	evalue=4.8e-24;mdlaccn=RF00001;mdllen=119;mdlcoords=1-119;seqlen=29186;tandem_array=yes(472-23326);tandem_array_X=41;tandem_array_N=40;tandem_array_Dmin=448;tandem_array_Dmax=450;highscoring=yes;fragment=no;scF=0.999;lenF=1.000;Rfam=14.1;Infernal=1.1.2;
HyE2322	cmsearch	5S_rRNA	7298	7416	116.6	+	.	evalue=4.8e-24;mdlaccn=RF00001;mdllen=119;mdlcoords=1-119;seqlen=29186;tandem_array=yes(472-23326);tandem_array_X=41;tandem_array_N=40;tandem_array_Dmin=448;tandem_array_Dmax=450;highscoring=yes;fragment=no;scF=0.999;lenF=1.000;Rfam=14.1;Infernal=1.1.2;
HyE2322	cmsearch	5S_rRNA	7867	7985	116.6	+	.	evalue=4.8e-24;mdlaccn=RF00001;mdllen=119;mdlcoords=1-119;seqlen=29186;tandem_array=yes(472-23326);tandem_array_X=41;tandem_array_N=40;tandem_array_Dmin=448;tandem_array_Dmax=450;highscoring=yes;fragment=no;scF=0.999;lenF=1.000;Rfam=14.1;Infernal=1.1.2;
HyE2322	cmsearch	5S_rRNA	8436	8554	116.6	+	.	evalue=4.8e-24;mdlaccn=RF00001;mdllen=119;mdlcoords=1-119;seqlen=29186;tandem_array=yes(472-23326);tandem_array_X=41;tandem_array_N=40;tandem_array_Dmin=448;tandem_array_Dmax=450;highscoring=yes;fragment=no;scF=0.999;lenF=1.000;Rfam=14.1;Infernal=1.1.2;
HyE2322	cmsearch	5S_rRNA	9005	9123	116.6	+	.	evalue=4.8e-24;mdlaccn=RF00001;mdllen=119;mdlcoords=1-119;seqlen=29186;tandem_array=yes(472-23326);tandem_array_X=41;tandem_array_N=40;tandem_array_Dmin=448;tandem_array_Dmax=450;highscoring=yes;fragment=no;scF=0.999;lenF=1.000;Rfam=14.1;Infernal=1.1.2;
HyE2322	cmsearch	5S_rRNA	9574	9692	116.6	+	.	evalue=4.8e-24;mdlaccn=RF00001;mdllen=119;mdlcoords=1-119;seqlen=29186;tandem_array=yes(472-23326);tandem_array_X=41;tandem_array_N=40;tandem_array_Dmin=448;tandem_array_Dmax=450;highscoring=yes;fragment=no;scF=0.999;lenF=1.000;Rfam=14.1;Infernal=1.1.2;
HyE2322	cmsearch	5S_rRNA	10712	10829	109.9	+	.	evalue=2.6e-22;mdlaccn=RF00001;mdllen=119;mdlcoords=1-119;seqlen=29186;tandem_array=yes(472-23326);tandem_array_X=41;tandem_array_N=40;tandem_array_Dmin=448;tandem_array_Dmax=450;highscoring=yes;fragment=no;scF=0.942;lenF=0.992;Rfam=14.1;Infernal=1.1.2;
HyE2322	cmsearch	5S_rRNA	21508	21625	109.9	+	.	evalue=2.6e-22;mdlaccn=RF00001;mdllen=119;mdlcoords=1-119;seqlen=29186;tandem_array=yes(472-23326);tandem_array_X=41;tandem_array_N=40;tandem_array_Dmin=448;tandem_array_Dmax=450;highscoring=yes;fragment=no;scF=0.942;lenF=0.992;Rfam=14.1;Infernal=1.1.2;
HyE2322	cmsearch	5S_rRNA	23209	23326	109.9	+	.	evalue=2.6e-22;mdlaccn=RF00001;mdllen=119;mdlcoords=1-119;seqlen=29186;tandem_array=yes(472-23326);tandem_array_X=41;tandem_array_N=40;tandem_array_Dmin=448;tandem_array_Dmax=450;highscoring=yes;fragment=no;scF=0.942;lenF=0.992;Rfam=14.1;Infernal=1.1.2;
HyE2322	cmsearch	5S_rRNA	472	589	109.9	+	.	evalue=2.6e-22;mdlaccn=RF00001;mdllen=119;mdlcoords=1-119;seqlen=29186;tandem_array=yes(472-23326);tandem_array_X=41;tandem_array_N=40;tandem_array_Dmin=448;tandem_array_Dmax=450;highscoring=yes;fragment=no;scF=0.942;lenF=0.992;Rfam=14.1;Infernal=1.1.2;
HyE2322	cmsearch	5S_rRNA	25047	25171	56.0	+	.	evalue=2.2e-08;mdlaccn=RF00001;mdllen=119;mdlcoords=1-119;seqlen=29186;tandem_array=no;highscoring=no;fragment=no;scF=0.480;lenF=1.050;Rfam=14.1;Infernal=1.1.2;
HyE2322	cmsearch	5S_rRNA	28725	28847	54.9	+	.	evalue=4.1e-08;mdlaccn=RF00001;mdllen=119;mdlcoords=1-119;seqlen=29186;tandem_array=no;highscoring=no;fragment=no;scF=0.470;lenF=1.034;Rfam=14.1;Infernal=1.1.2;
HyE2322	cmsearch	5S_rRNA	27545	27667	50.6	+	.	evalue=5.3e-07;mdlaccn=RF00001;mdllen=119;mdlcoords=1-119;seqlen=29186;tandem_array=no;highscoring=no;fragment=no;scF=0.434;lenF=1.034;Rfam=14.1;Infernal=1.1.2;
HyE2322	cmsearch	5S_rRNA	28137	28253	46.1	+	.	evalue=7.7e-06;mdlaccn=RF00001;mdllen=119;mdlcoords=1-119;seqlen=29186;tandem_array=no;highscoring=no;fragment=no;scF=0.395;lenF=0.983;Rfam=14.1;Infernal=1.1.2;
HyE2458	cmsearch	5S_rRNA	10795	10913	102.7	+	.	evalue=1.9e-20;mdlaccn=RF00001;mdllen=119;mdlcoords=1-119;seqlen=28273;tandem_array=yes(8526-13750);tandem_array_X=10;tandem_array_N=9;tandem_array_Dmin=447;tandem_array_Dmax=450;highscoring=no;fragment=no;scF=0.880;lenF=1.000;Rfam=14.1;Infernal=1.1.2;
HyE2458	cmsearch	5S_rRNA	2254	2372	102.7	-	.	evalue=1.9e-20;mdlaccn=RF00001;mdllen=119;mdlcoords=1-119;seqlen=28273;tandem_array=yes(556-8039);tandem_array_X=14;tandem_array_N=13;tandem_array_Dmin=447;tandem_array_Dmax=449;highscoring=no;fragment=no;scF=0.880;lenF=1.000;Rfam=14.1;Infernal=1.1.2;
HyE2458	cmsearch	5S_rRNA	3953	4071	102.7	-	.	evalue=1.9e-20;mdlaccn=RF00001;mdllen=119;mdlcoords=1-119;seqlen=28273;tandem_array=yes(556-8039);tandem_array_X=14;tandem_array_N=13;tandem_array_Dmin=447;tandem_array_Dmax=449;highscoring=no;fragment=no;scF=0.880;lenF=1.000;Rfam=14.1;Infernal=1.1.2;
HyE2458	cmsearch	5S_rRNA	5087	5205	102.7	-	.	evalue=1.9e-20;mdlaccn=RF00001;mdllen=119;mdlcoords=1-119;seqlen=28273;tandem_array=yes(556-8039);tandem_array_X=14;tandem_array_N=13;tandem_array_Dmin=447;tandem_array_Dmax=449;highscoring=no;fragment=no;scF=0.880;lenF=1.000;Rfam=14.1;Infernal=1.1.2;
HyE2458	cmsearch	5S_rRNA	5654	5772	102.7	-	.	evalue=1.9e-20;mdlaccn=RF00001;mdllen=119;mdlcoords=1-119;seqlen=28273;tandem_array=yes(556-8039);tandem_array_X=14;tandem_array_N=13;tandem_array_Dmin=447;tandem_array_Dmax=449;highscoring=no;fragment=no;scF=0.880;lenF=1.000;Rfam=14.1;Infernal=1.1.2;
HyE2458	cmsearch	5S_rRNA	556	674	102.7	-	.	evalue=1.9e-20;mdlaccn=RF00001;mdllen=119;mdlcoords=1-119;seqlen=28273;tandem_array=yes(556-8039);tandem_array_X=14;tandem_array_N=13;tandem_array_Dmin=447;tandem_array_Dmax=449;highscoring=no;fragment=no;scF=0.880;lenF=1.000;Rfam=14.1;Infernal=1.1.2;
HyE2458	cmsearch	5S_rRNA	7921	8039	102.7	-	.	evalue=1.9e-20;mdlaccn=RF00001;mdllen=119;mdlcoords=1-119;seqlen=28273;tandem_array=yes(556-8039);tandem_array_X=14;tandem_array_N=13;tandem_array_Dmin=447;tandem_array_Dmax=449;highscoring=no;fragment=no;scF=0.880;lenF=1.000;Rfam=14.1;Infernal=1.1.2;
HyE2458	cmsearch	5S_rRNA	10227	10345	100.8	+	.	evalue=5.6e-20;mdlaccn=RF00001;mdllen=119;mdlcoords=1-119;seqlen=28273;tandem_array=yes(8526-13750);tandem_array_X=10;tandem_array_N=9;tandem_array_Dmin=447;tandem_array_Dmax=450;highscoring=no;fragment=no;scF=0.864;lenF=1.000;Rfam=14.1;Infernal=1.1.2;
HyE2458	cmsearch	5S_rRNA	11364	11482	100.8	+	.	evalue=5.6e-20;mdlaccn=RF00001;mdllen=119;mdlcoords=1-119;seqlen=28273;tandem_array=yes(8526-13750);tandem_array_X=10;tandem_array_N=9;tandem_array_Dmin=447;tandem_array_Dmax=450;highscoring=no;fragment=no;scF=0.864;lenF=1.000;Rfam=14.1;Infernal=1.1.2;
HyE2458	cmsearch	5S_rRNA	11932	12050	100.8	+	.	evalue=5.6e-20;mdlaccn=RF00001;mdllen=119;mdlcoords=1-119;seqlen=28273;tandem_array=yes(8526-13750);tandem_array_X=10;tandem_array_N=9;tandem_array_Dmin=447;tandem_array_Dmax=450;highscoring=no;fragment=no;scF=0.864;lenF=1.000;Rfam=14.1;Infernal=1.1.2;
HyE2458	cmsearch	5S_rRNA	12500	12618	100.8	+	.	evalue=5.6e-20;mdlaccn=RF00001;mdllen=119;mdlcoords=1-119;seqlen=28273;tandem_array=yes(8526-13750);tandem_array_X=10;tandem_array_N=9;tandem_array_Dmin=447;tandem_array_Dmax=450;highscoring=no;fragment=no;scF=0.864;lenF=1.000;Rfam=14.1;Infernal=1.1.2;
HyE2458	cmsearch	5S_rRNA	13632	13750	100.8	+	.	evalue=5.6e-20;mdlaccn=RF00001;mdllen=119;mdlcoords=1-119;seqlen=28273;tandem_array=yes(8526-13750);tandem_array_X=10;tandem_array_N=9;tandem_array_Dmin=447;tandem_array_Dmax=450;highscoring=no;fragment=no;scF=0.864;lenF=1.000;Rfam=14.1;Infernal=1.1.2;
HyE2458	cmsearch	5S_rRNA	7354	7472	100.8	-	.	evalue=5.6e-20;mdlaccn=RF00001;mdllen=119;mdlcoords=1-119;seqlen=28273;tandem_array=yes(556-8039);tandem_array_X=14;tandem_array_N=13;tandem_array_Dmin=447;tandem_array_Dmax=449;highscoring=no;fragment=no;scF=0.864;lenF=1.000;Rfam=14.1;Infernal=1.1.2;
HyE2458	cmsearch	5S_rRNA	8526	8644	100.8	+	.	evalue=5.6e-20;mdlaccn=RF00001;mdllen=119;mdlcoords=1-119;seqlen=28273;tandem_array=yes(8526-13750);tandem_array_X=10;tandem_array_N=9;tandem_array_Dmin=447;tandem_array_Dmax=450;highscoring=no;fragment=no;scF=0.864;lenF=1.000;Rfam=14.1;Infernal=1.1.2;
HyE2458	cmsearch	5S_rRNA	9094	9212	100.8	+	.	evalue=5.6e-20;mdlaccn=RF00001;mdllen=119;mdlcoords=1-119;seqlen=28273;tandem_array=yes(8526-13750);tandem_array_X=10;tandem_array_N=9;tandem_array_Dmin=447;tandem_array_Dmax=450;highscoring=no;fragment=no;scF=0.864;lenF=1.000;Rfam=14.1;Infernal=1.1.2;
HyE2458	cmsearch	5S_rRNA	9661	9779	100.8	+	.	evalue=5.6e-20;mdlaccn=RF00001;mdllen=119;mdlcoords=1-119;seqlen=28273;tandem_array=yes(8526-13750);tandem_array_X=10;tandem_array_N=9;tandem_array_Dmin=447;tandem_array_Dmax=450;highscoring=no;fragment=no;scF=0.864;lenF=1.000;Rfam=14.1;Infernal=1.1.2;
HyE2458	cmsearch	5S_rRNA	14911	15028	99.7	-	.	evalue=1.1e-19;mdlaccn=RF00001;mdllen=119;mdlcoords=1-119;seqlen=28273;tandem_array=no;highscoring=no;fragment=no;scF=0.854;lenF=0.992;Rfam=14.1;Infernal=1.1.2;
HyE2458	cmsearch	5S_rRNA	15478	15595	99.7	-	.	evalue=1.1e-19;mdlaccn=RF00001;mdllen=119;mdlcoords=1-119;seqlen=28273;tandem_array=no;highscoring=no;fragment=no;scF=0.854;lenF=0.992;Rfam=14.1;Infernal=1.1.2;
HyE2458	cmsearch	5S_rRNA	17745	17863	99.5	-	.	evalue=1.2e-19;mdlaccn=RF00001;mdllen=119;mdlcoords=1-119;seqlen=28273;tandem_array=no;highscoring=no;fragment=no;scF=0.853;lenF=1.000;Rfam=14.1;Infernal=1.1.2;
HyE2458	cmsearch	5S_rRNA	1122	1239	93.9	-	.	evalue=3.5e-18;mdlaccn=RF00001;mdllen=119;mdlcoords=1-119;seqlen=28273;tandem_array=yes(556-8039);tandem_array_X=14;tandem_array_N=13;tandem_array_Dmin=447;tandem_array_Dmax=449;highscoring=no;fragment=no;scF=0.805;lenF=0.992;Rfam=14.1;Infernal=1.1.2;
HyE2458	cmsearch	5S_rRNA	13066	13183	93.9	+	.	evalue=3.5e-18;mdlaccn=RF00001;mdllen=119;mdlcoords=1-119;seqlen=28273;tandem_array=yes(8526-13750);tandem_array_X=10;tandem_array_N=9;tandem_array_Dmin=447;tandem_array_Dmax=450;highscoring=no;fragment=no;scF=0.805;lenF=0.992;Rfam=14.1;Infernal=1.1.2;
HyE2458	cmsearch	5S_rRNA	14345	14462	93.9	-	.	evalue=3.5e-18;mdlaccn=RF00001;mdllen=119;mdlcoords=1-119;seqlen=28273;tandem_array=no;highscoring=no;fragment=no;scF=0.805;lenF=0.992;Rfam=14.1;Infernal=1.1.2;
HyE2458	cmsearch	5S_rRNA	16614	16731	93.9	-	.	evalue=3.5e-18;mdlaccn=RF00001;mdllen=119;mdlcoords=1-119;seqlen=28273;tandem_array=no;highscoring=no;fragment=no;scF=0.805;lenF=0.992;Rfam=14.1;Infernal=1.1.2;
HyE2458	cmsearch	5S_rRNA	17180	17297	93.9	-	.	evalue=3.5e-18;mdlaccn=RF00001;mdllen=119;mdlcoords=1-119;seqlen=28273;tandem_array=no;highscoring=no;fragment=no;scF=0.805;lenF=0.992;Rfam=14.1;Infernal=1.1.2;
HyE2458	cmsearch	5S_rRNA	1688	1805	93.9	-	.	evalue=3.5e-18;mdlaccn=RF00001;mdllen=119;mdlcoords=1-119;seqlen=28273;tandem_array=yes(556-8039);tandem_array_X=14;tandem_array_N=13;tandem_array_Dmin=447;tandem_array_Dmax=449;highscoring=no;fragment=no;scF=0.805;lenF=0.992;Rfam=14.1;Infernal=1.1.2;
HyE2458	cmsearch	5S_rRNA	2821	2938	93.9	-	.	evalue=3.5e-18;mdlaccn=RF00001;mdllen=119;mdlcoords=1-119;seqlen=28273;tandem_array=yes(556-8039);tandem_array_X=14;tandem_array_N=13;tandem_array_Dmin=447;tandem_array_Dmax=449;highscoring=no;fragment=no;scF=0.805;lenF=0.992;Rfam=14.1;Infernal=1.1.2;
HyE2458	cmsearch	5S_rRNA	3386	3503	93.9	-	.	evalue=3.5e-18;mdlaccn=RF00001;mdllen=119;mdlcoords=1-119;seqlen=28273;tandem_array=yes(556-8039);tandem_array_X=14;tandem_array_N=13;tandem_array_Dmin=447;tandem_array_Dmax=449;highscoring=no;fragment=no;scF=0.805;lenF=0.992;Rfam=14.1;Infernal=1.1.2;
HyE2458	cmsearch	5S_rRNA	4521	4638	93.9	-	.	evalue=3.5e-18;mdlaccn=RF00001;mdllen=119;mdlcoords=1-119;seqlen=28273;tandem_array=yes(556-8039);tandem_array_X=14;tandem_array_N=13;tandem_array_Dmin=447;tandem_array_Dmax=449;highscoring=no;fragment=no;scF=0.805;lenF=0.992;Rfam=14.1;Infernal=1.1.2;
HyE2458	cmsearch	5S_rRNA	6221	6338	93.9	-	.	evalue=3.5e-18;mdlaccn=RF00001;mdllen=119;mdlcoords=1-119;seqlen=28273;tandem_array=yes(556-8039);tandem_array_X=14;tandem_array_N=13;tandem_array_Dmin=447;tandem_array_Dmax=449;highscoring=no;fragment=no;scF=0.805;lenF=0.992;Rfam=14.1;Infernal=1.1.2;
HyE2458	cmsearch	5S_rRNA	6787	6904	93.9	-	.	evalue=3.5e-18;mdlaccn=RF00001;mdllen=119;mdlcoords=1-119;seqlen=28273;tandem_array=yes(556-8039);tandem_array_X=14;tandem_array_N=13;tandem_array_Dmin=447;tandem_array_Dmax=449;highscoring=no;fragment=no;scF=0.805;lenF=0.992;Rfam=14.1;Infernal=1.1.2;
HyE2458	cmsearch	5S_rRNA	16045	16165	83.2	-	.	evalue=2e-15;mdlaccn=RF00001;mdllen=119;mdlcoords=1-119;seqlen=28273;tandem_array=no;highscoring=no;fragment=no;scF=0.713;lenF=1.017;Rfam=14.1;Infernal=1.1.2;
HyE2458	cmsearch	5S_rRNA	13780	13896	79.5	-	.	evalue=1.8e-14;mdlaccn=RF00001;mdllen=119;mdlcoords=1-119;seqlen=28273;tandem_array=no;highscoring=no;fragment=no;scF=0.681;lenF=0.983;Rfam=14.1;Infernal=1.1.2;
HyE2458	cmsearch	5S_rRNA	28071	28193	50.1	-	.	evalue=7.2e-07;mdlaccn=RF00001;mdllen=119;mdlcoords=1-119;seqlen=28273;tandem_array=no;highscoring=no;fragment=no;scF=0.429;lenF=1.034;Rfam=14.1;Infernal=1.1.2;
HyE2751	cmsearch	5S_rRNA	10286	10404	116.6	+	.	evalue=4.8e-24;mdlaccn=RF00001;mdllen=119;mdlcoords=1-119;seqlen=26968;tandem_array=yes(77-26888);tandem_array_X=48;tandem_array_N=47;tandem_array_Dmin=434;tandem_array_Dmax=450;highscoring=yes;fragment=no;scF=0.999;lenF=1.000;Rfam=14.1;Infernal=1.1.2;
HyE2751	cmsearch	5S_rRNA	10855	10973	116.6	+	.	evalue=4.8e-24;mdlaccn=RF00001;mdllen=119;mdlcoords=1-119;seqlen=26968;tandem_array=yes(77-26888);tandem_array_X=48;tandem_array_N=47;tandem_array_Dmin=434;tandem_array_Dmax=450;highscoring=yes;fragment=no;scF=0.999;lenF=1.000;Rfam=14.1;Infernal=1.1.2;
HyE2751	cmsearch	5S_rRNA	11423	11541	116.6	+	.	evalue=4.8e-24;mdlaccn=RF00001;mdllen=119;mdlcoords=1-119;seqlen=26968;tandem_array=yes(77-26888);tandem_array_X=48;tandem_array_N=47;tandem_array_Dmin=434;tandem_array_Dmax=450;highscoring=yes;fragment=no;scF=0.999;lenF=1.000;Rfam=14.1;Infernal=1.1.2;
HyE2751	cmsearch	5S_rRNA	1189	1307	116.6	+	.	evalue=4.8e-24;mdlaccn=RF00001;mdllen=119;mdlcoords=1-119;seqlen=26968;tandem_array=yes(77-26888);tandem_array_X=48;tandem_array_N=47;tandem_array_Dmin=434;tandem_array_Dmax=450;highscoring=yes;fragment=no;scF=0.999;lenF=1.000;Rfam=14.1;Infernal=1.1.2;
HyE2751	cmsearch	5S_rRNA	11991	12109	116.6	+	.	evalue=4.8e-24;mdlaccn=RF00001;mdllen=119;mdlcoords=1-119;seqlen=26968;tandem_array=yes(77-26888);tandem_array_X=48;tandem_array_N=47;tandem_array_Dmin=434;tandem_array_Dmax=450;highscoring=yes;fragment=no;scF=0.999;lenF=1.000;Rfam=14.1;Infernal=1.1.2;
HyE2751	cmsearch	5S_rRNA	12560	12678	116.6	+	.	evalue=4.8e-24;mdlaccn=RF00001;mdllen=119;mdlcoords=1-119;seqlen=26968;tandem_array=yes(77-26888);tandem_array_X=48;tandem_array_N=47;tandem_array_Dmin=434;tandem_array_Dmax=450;highscoring=yes;fragment=no;scF=0.999;lenF=1.000;Rfam=14.1;Infernal=1.1.2;
HyE2751	cmsearch	5S_rRNA	13128	13246	116.6	+	.	evalue=4.8e-24;mdlaccn=RF00001;mdllen=119;mdlcoords=1-119;seqlen=26968;tandem_array=yes(77-26888);tandem_array_X=48;tandem_array_N=47;tandem_array_Dmin=434;tandem_array_Dmax=450;highscoring=yes;fragment=no;scF=0.999;lenF=1.000;Rfam=14.1;Infernal=1.1.2;
HyE2751	cmsearch	5S_rRNA	13697	13815	116.6	+	.	evalue=4.8e-24;mdlaccn=RF00001;mdllen=119;mdlcoords=1-119;seqlen=26968;tandem_array=yes(77-26888);tandem_array_X=48;tandem_array_N=47;tandem_array_Dmin=434;tandem_array_Dmax=450;highscoring=yes;fragment=no;scF=0.999;lenF=1.000;Rfam=14.1;Infernal=1.1.2;
HyE2751	cmsearch	5S_rRNA	14265	14383	116.6	+	.	evalue=4.8e-24;mdlaccn=RF00001;mdllen=119;mdlcoords=1-119;seqlen=26968;tandem_array=yes(77-26888);tandem_array_X=48;tandem_array_N=47;tandem_array_Dmin=434;tandem_array_Dmax=450;highscoring=yes;fragment=no;scF=0.999;lenF=1.000;Rfam=14.1;Infernal=1.1.2;
HyE2751	cmsearch	5S_rRNA	14834	14952	116.6	+	.	evalue=4.8e-24;mdlaccn=RF00001;mdllen=119;mdlcoords=1-119;seqlen=26968;tandem_array=yes(77-26888);tandem_array_X=48;tandem_array_N=47;tandem_array_Dmin=434;tandem_array_Dmax=450;highscoring=yes;fragment=no;scF=0.999;lenF=1.000;Rfam=14.1;Infernal=1.1.2;
HyE2751	cmsearch	5S_rRNA	15403	15521	116.6	+	.	evalue=4.8e-24;mdlaccn=RF00001;mdllen=119;mdlcoords=1-119;seqlen=26968;tandem_array=yes(77-26888);tandem_array_X=48;tandem_array_N=47;tandem_array_Dmin=434;tandem_array_Dmax=450;highscoring=yes;fragment=no;scF=0.999;lenF=1.000;Rfam=14.1;Infernal=1.1.2;
HyE2751	cmsearch	5S_rRNA	15971	16089	116.6	+	.	evalue=4.8e-24;mdlaccn=RF00001;mdllen=119;mdlcoords=1-119;seqlen=26968;tandem_array=yes(77-26888);tandem_array_X=48;tandem_array_N=47;tandem_array_Dmin=434;tandem_array_Dmax=450;highscoring=yes;fragment=no;scF=0.999;lenF=1.000;Rfam=14.1;Infernal=1.1.2;
HyE2751	cmsearch	5S_rRNA	16539	16657	116.6	+	.	evalue=4.8e-24;mdlaccn=RF00001;mdllen=119;mdlcoords=1-119;seqlen=26968;tandem_array=yes(77-26888);tandem_array_X=48;tandem_array_N=47;tandem_array_Dmin=434;tandem_array_Dmax=450;highscoring=yes;fragment=no;scF=0.999;lenF=1.000;Rfam=14.1;Infernal=1.1.2;
HyE2751	cmsearch	5S_rRNA	17107	17225	116.6	+	.	evalue=4.8e-24;mdlaccn=RF00001;mdllen=119;mdlcoords=1-119;seqlen=26968;tandem_array=yes(77-26888);tandem_array_X=48;tandem_array_N=47;tandem_array_Dmin=434;tandem_array_Dmax=450;highscoring=yes;fragment=no;scF=0.999;lenF=1.000;Rfam=14.1;Infernal=1.1.2;
HyE2751	cmsearch	5S_rRNA	1757	1875	116.6	+	.	evalue=4.8e-24;mdlaccn=RF00001;mdllen=119;mdlcoords=1-119;seqlen=26968;tandem_array=yes(77-26888);tandem_array_X=48;tandem_array_N=47;tandem_array_Dmin=434;tandem_array_Dmax=450;highscoring=yes;fragment=no;scF=0.999;lenF=1.000;Rfam=14.1;Infernal=1.1.2;
HyE2751	cmsearch	5S_rRNA	17676	17794	116.6	+	.	evalue=4.8e-24;mdlaccn=RF00001;mdllen=119;mdlcoords=1-119;seqlen=26968;tandem_array=yes(77-26888);tandem_array_X=48;tandem_array_N=47;tandem_array_Dmin=434;tandem_array_Dmax=450;highscoring=yes;fragment=no;scF=0.999;lenF=1.000;Rfam=14.1;Infernal=1.1.2;
HyE2751	cmsearch	5S_rRNA	18244	18362	116.6	+	.	evalue=4.8e-24;mdlaccn=RF00001;mdllen=119;mdlcoords=1-119;seqlen=26968;tandem_array=yes(77-26888);tandem_array_X=48;tandem_array_N=47;tandem_array_Dmin=434;tandem_array_Dmax=450;highscoring=yes;fragment=no;scF=0.999;lenF=1.000;Rfam=14.1;Infernal=1.1.2;
HyE2751	cmsearch	5S_rRNA	18812	18930	116.6	+	.	evalue=4.8e-24;mdlaccn=RF00001;mdllen=119;mdlcoords=1-119;seqlen=26968;tandem_array=yes(77-26888);tandem_array_X=48;tandem_array_N=47;tandem_array_Dmin=434;tandem_array_Dmax=450;highscoring=yes;fragment=no;scF=0.999;lenF=1.000;Rfam=14.1;Infernal=1.1.2;
HyE2751	cmsearch	5S_rRNA	19381	19499	116.6	+	.	evalue=4.8e-24;mdlaccn=RF00001;mdllen=119;mdlcoords=1-119;seqlen=26968;tandem_array=yes(77-26888);tandem_array_X=48;tandem_array_N=47;tandem_array_Dmin=434;tandem_array_Dmax=450;highscoring=yes;fragment=no;scF=0.999;lenF=1.000;Rfam=14.1;Infernal=1.1.2;
HyE2751	cmsearch	5S_rRNA	19950	20068	116.6	+	.	evalue=4.8e-24;mdlaccn=RF00001;mdllen=119;mdlcoords=1-119;seqlen=26968;tandem_array=yes(77-26888);tandem_array_X=48;tandem_array_N=47;tandem_array_Dmin=434;tandem_array_Dmax=450;highscoring=yes;fragment=no;scF=0.999;lenF=1.000;Rfam=14.1;Infernal=1.1.2;
HyE2751	cmsearch	5S_rRNA	20518	20636	116.6	+	.	evalue=4.8e-24;mdlaccn=RF00001;mdllen=119;mdlcoords=1-119;seqlen=26968;tandem_array=yes(77-26888);tandem_array_X=48;tandem_array_N=47;tandem_array_Dmin=434;tandem_array_Dmax=450;highscoring=yes;fragment=no;scF=0.999;lenF=1.000;Rfam=14.1;Infernal=1.1.2;
HyE2751	cmsearch	5S_rRNA	21086	21204	116.6	+	.	evalue=4.8e-24;mdlaccn=RF00001;mdllen=119;mdlcoords=1-119;seqlen=26968;tandem_array=yes(77-26888);tandem_array_X=48;tandem_array_N=47;tandem_array_Dmin=434;tandem_array_Dmax=450;highscoring=yes;fragment=no;scF=0.999;lenF=1.000;Rfam=14.1;Infernal=1.1.2;
HyE2751	cmsearch	5S_rRNA	21654	21772	116.6	+	.	evalue=4.8e-24;mdlaccn=RF00001;mdllen=119;mdlcoords=1-119;seqlen=26968;tandem_array=yes(77-26888);tandem_array_X=48;tandem_array_N=47;tandem_array_Dmin=434;tandem_array_Dmax=450;highscoring=yes;fragment=no;scF=0.999;lenF=1.000;Rfam=14.1;Infernal=1.1.2;
HyE2751	cmsearch	5S_rRNA	22223	22341	116.6	+	.	evalue=4.8e-24;mdlaccn=RF00001;mdllen=119;mdlcoords=1-119;seqlen=26968;tandem_array=yes(77-26888);tandem_array_X=48;tandem_array_N=47;tandem_array_Dmin=434;tandem_array_Dmax=450;highscoring=yes;fragment=no;scF=0.999;lenF=1.000;Rfam=14.1;Infernal=1.1.2;
HyE2751	cmsearch	5S_rRNA	22792	22910	116.6	+	.	evalue=4.8e-24;mdlaccn=RF00001;mdllen=119;mdlcoords=1-119;seqlen=26968;tandem_array=yes(77-26888);tandem_array_X=48;tandem_array_N=47;tandem_array_Dmin=434;tandem_array_Dmax=450;highscoring=yes;fragment=no;scF=0.999;lenF=1.000;Rfam=14.1;Infernal=1.1.2;
HyE2751	cmsearch	5S_rRNA	2326	2444	116.6	+	.	evalue=4.8e-24;mdlaccn=RF00001;mdllen=119;mdlcoords=1-119;seqlen=26968;tandem_array=yes(77-26888);tandem_array_X=48;tandem_array_N=47;tandem_array_Dmin=434;tandem_array_Dmax=450;highscoring=yes;fragment=no;scF=0.999;lenF=1.000;Rfam=14.1;Infernal=1.1.2;
HyE2751	cmsearch	5S_rRNA	23361	23479	116.6	+	.	evalue=4.8e-24;mdlaccn=RF00001;mdllen=119;mdlcoords=1-119;seqlen=26968;tandem_array=yes(77-26888);tandem_array_X=48;tandem_array_N=47;tandem_array_Dmin=434;tandem_array_Dmax=450;highscoring=yes;fragment=no;scF=0.999;lenF=1.000;Rfam=14.1;Infernal=1.1.2;
HyE2751	cmsearch	5S_rRNA	23929	24047	116.6	+	.	evalue=4.8e-24;mdlaccn=RF00001;mdllen=119;mdlcoords=1-119;seqlen=26968;tandem_array=yes(77-26888);tandem_array_X=48;tandem_array_N=47;tandem_array_Dmin=434;tandem_array_Dmax=450;highscoring=yes;fragment=no;scF=0.999;lenF=1.000;Rfam=14.1;Infernal=1.1.2;
HyE2751	cmsearch	5S_rRNA	24497	24615	116.6	+	.	evalue=4.8e-24;mdlaccn=RF00001;mdllen=119;mdlcoords=1-119;seqlen=26968;tandem_array=yes(77-26888);tandem_array_X=48;tandem_array_N=47;tandem_array_Dmin=434;tandem_array_Dmax=450;highscoring=yes;fragment=no;scF=0.999;lenF=1.000;Rfam=14.1;Infernal=1.1.2;
HyE2751	cmsearch	5S_rRNA	25066	25184	116.6	+	.	evalue=4.8e-24;mdlaccn=RF00001;mdllen=119;mdlcoords=1-119;seqlen=26968;tandem_array=yes(77-26888);tandem_array_X=48;tandem_array_N=47;tandem_array_Dmin=434;tandem_array_Dmax=450;highscoring=yes;fragment=no;scF=0.999;lenF=1.000;Rfam=14.1;Infernal=1.1.2;
HyE2751	cmsearch	5S_rRNA	25634	25752	116.6	+	.	evalue=4.8e-24;mdlaccn=RF00001;mdllen=119;mdlcoords=1-119;seqlen=26968;tandem_array=yes(77-26888);tandem_array_X=48;tandem_array_N=47;tandem_array_Dmin=434;tandem_array_Dmax=450;highscoring=yes;fragment=no;scF=0.999;lenF=1.000;Rfam=14.1;Infernal=1.1.2;
HyE2751	cmsearch	5S_rRNA	26202	26320	116.6	+	.	evalue=4.8e-24;mdlaccn=RF00001;mdllen=119;mdlcoords=1-119;seqlen=26968;tandem_array=yes(77-26888);tandem_array_X=48;tandem_array_N=47;tandem_array_Dmin=434;tandem_array_Dmax=450;highscoring=yes;fragment=no;scF=0.999;lenF=1.000;Rfam=14.1;Infernal=1.1.2;
HyE2751	cmsearch	5S_rRNA	26770	26888	116.6	+	.	evalue=4.8e-24;mdlaccn=RF00001;mdllen=119;mdlcoords=1-119;seqlen=26968;tandem_array=yes(77-26888);tandem_array_X=48;tandem_array_N=47;tandem_array_Dmin=434;tandem_array_Dmax=450;highscoring=yes;fragment=no;scF=0.999;lenF=1.000;Rfam=14.1;Infernal=1.1.2;
HyE2751	cmsearch	5S_rRNA	2895	3013	116.6	+	.	evalue=4.8e-24;mdlaccn=RF00001;mdllen=119;mdlcoords=1-119;seqlen=26968;tandem_array=yes(77-26888);tandem_array_X=48;tandem_array_N=47;tandem_array_Dmin=434;tandem_array_Dmax=450;highscoring=yes;fragment=no;scF=0.999;lenF=1.000;Rfam=14.1;Infernal=1.1.2;
HyE2751	cmsearch	5S_rRNA	3464	3582	116.6	+	.	evalue=4.8e-24;mdlaccn=RF00001;mdllen=119;mdlcoords=1-119;seqlen=26968;tandem_array=yes(77-26888);tandem_array_X=48;tandem_array_N=47;tandem_array_Dmin=434;tandem_array_Dmax=450;highscoring=yes;fragment=no;scF=0.999;lenF=1.000;Rfam=14.1;Infernal=1.1.2;
HyE2751	cmsearch	5S_rRNA	4033	4151	116.6	+	.	evalue=4.8e-24;mdlaccn=RF00001;mdllen=119;mdlcoords=1-119;seqlen=26968;tandem_array=yes(77-26888);tandem_array_X=48;tandem_array_N=47;tandem_array_Dmin=434;tandem_array_Dmax=450;highscoring=yes;fragment=no;scF=0.999;lenF=1.000;Rfam=14.1;Infernal=1.1.2;
HyE2751	cmsearch	5S_rRNA	4602	4720	116.6	+	.	evalue=4.8e-24;mdlaccn=RF00001;mdllen=119;mdlcoords=1-119;seqlen=26968;tandem_array=yes(77-26888);tandem_array_X=48;tandem_array_N=47;tandem_array_Dmin=434;tandem_array_Dmax=450;highscoring=yes;fragment=no;scF=0.999;lenF=1.000;Rfam=14.1;Infernal=1.1.2;
HyE2751	cmsearch	5S_rRNA	5170	5288	116.6	+	.	evalue=4.8e-24;mdlaccn=RF00001;mdllen=119;mdlcoords=1-119;seqlen=26968;tandem_array=yes(77-26888);tandem_array_X=48;tandem_array_N=47;tandem_array_Dmin=434;tandem_array_Dmax=450;highscoring=yes;fragment=no;scF=0.999;lenF=1.000;Rfam=14.1;Infernal=1.1.2;
HyE2751	cmsearch	5S_rRNA	5738	5856	116.6	+	.	evalue=4.8e-24;mdlaccn=RF00001;mdllen=119;mdlcoords=1-119;seqlen=26968;tandem_array=yes(77-26888);tandem_array_X=48;tandem_array_N=47;tandem_array_Dmin=434;tandem_array_Dmax=450;highscoring=yes;fragment=no;scF=0.999;lenF=1.000;Rfam=14.1;Infernal=1.1.2;
HyE2751	cmsearch	5S_rRNA	6307	6425	116.6	+	.	evalue=4.8e-24;mdlaccn=RF00001;mdllen=119;mdlcoords=1-119;seqlen=26968;tandem_array=yes(77-26888);tandem_array_X=48;tandem_array_N=47;tandem_array_Dmin=434;tandem_array_Dmax=450;highscoring=yes;fragment=no;scF=0.999;lenF=1.000;Rfam=14.1;Infernal=1.1.2;
HyE2751	cmsearch	5S_rRNA	6876	6994	116.6	+	.	evalue=4.8e-24;mdlaccn=RF00001;mdllen=119;mdlcoords=1-119;seqlen=26968;tandem_array=yes(77-26888);tandem_array_X=48;tandem_array_N=47;tandem_array_Dmin=434;tandem_array_Dmax=450;highscoring=yes;fragment=no;scF=0.999;lenF=1.000;Rfam=14.1;Infernal=1.1.2;
HyE2751	cmsearch	5S_rRNA	7445	7563	116.6	+	.	evalue=4.8e-24;mdlaccn=RF00001;mdllen=119;mdlcoords=1-119;seqlen=26968;tandem_array=yes(77-26888);tandem_array_X=48;tandem_array_N=47;tandem_array_Dmin=434;tandem_array_Dmax=450;highscoring=yes;fragment=no;scF=0.999;lenF=1.000;Rfam=14.1;Infernal=1.1.2;
HyE2751	cmsearch	5S_rRNA	8580	8698	116.6	+	.	evalue=4.8e-24;mdlaccn=RF00001;mdllen=119;mdlcoords=1-119;seqlen=26968;tandem_array=yes(77-26888);tandem_array_X=48;tandem_array_N=47;tandem_array_Dmin=434;tandem_array_Dmax=450;highscoring=yes;fragment=no;scF=0.999;lenF=1.000;Rfam=14.1;Infernal=1.1.2;
HyE2751	cmsearch	5S_rRNA	9148	9266	116.6	+	.	evalue=4.8e-24;mdlaccn=RF00001;mdllen=119;mdlcoords=1-119;seqlen=26968;tandem_array=yes(77-26888);tandem_array_X=48;tandem_array_N=47;tandem_array_Dmin=434;tandem_array_Dmax=450;highscoring=yes;fragment=no;scF=0.999;lenF=1.000;Rfam=14.1;Infernal=1.1.2;
HyE2751	cmsearch	5S_rRNA	9717	9835	116.6	+	.	evalue=4.8e-24;mdlaccn=RF00001;mdllen=119;mdlcoords=1-119;seqlen=26968;tandem_array=yes(77-26888);tandem_array_X=48;tandem_array_N=47;tandem_array_Dmin=434;tandem_array_Dmax=450;highscoring=yes;fragment=no;scF=0.999;lenF=1.000;Rfam=14.1;Infernal=1.1.2;
HyE2751	cmsearch	5S_rRNA	8013	8130	109.9	+	.	evalue=2.6e-22;mdlaccn=RF00001;mdllen=119;mdlcoords=1-119;seqlen=26968;tandem_array=yes(77-26888);tandem_array_X=48;tandem_array_N=47;tandem_array_Dmin=434;tandem_array_Dmax=450;highscoring=yes;fragment=no;scF=0.942;lenF=0.992;Rfam=14.1;Infernal=1.1.2;
HyE2751	cmsearch	5S_rRNA	626	741	96.3	+	.	evalue=8.1e-19;mdlaccn=RF00001;mdllen=119;mdlcoords=1-119;seqlen=26968;tandem_array=yes(77-26888);tandem_array_X=48;tandem_array_N=47;tandem_array_Dmin=434;tandem_array_Dmax=450;highscoring=no;fragment=no;scF=0.825;lenF=0.975;Rfam=14.1;Infernal=1.1.2;
HyE2751	cmsearch	5S_rRNA	77	191	85.7	+	.	evalue=4.5e-16;mdlaccn=RF00001;mdllen=119;mdlcoords=1-119;seqlen=26968;tandem_array=yes(77-26888);tandem_array_X=48;tandem_array_N=47;tandem_array_Dmin=434;tandem_array_Dmax=450;highscoring=no;fragment=no;scF=0.734;lenF=0.966;Rfam=14.1;Infernal=1.1.2;
HyE3075	cmsearch	5S_rRNA	4336	4454	103.7	+	.	evalue=1e-20;mdlaccn=RF00001;mdllen=119;mdlcoords=1-119;seqlen=25376;tandem_array=no;highscoring=no;fragment=no;scF=0.889;lenF=1.000;Rfam=14.1;Infernal=1.1.2;
HyE3075	cmsearch	5S_rRNA	10179	10297	102.7	+	.	evalue=1.9e-20;mdlaccn=RF00001;mdllen=119;mdlcoords=1-119;seqlen=25376;tandem_array=yes(6750-14850);tandem_array_X=15;tandem_array_N=14;tandem_array_Dmin=447;tandem_array_Dmax=466;highscoring=no;fragment=no;scF=0.880;lenF=1.000;Rfam=14.1;Infernal=1.1.2;
HyE3075	cmsearch	5S_rRNA	12452	12570	102.7	+	.	evalue=1.9e-20;mdlaccn=RF00001;mdllen=119;mdlcoords=1-119;seqlen=25376;tandem_array=yes(6750-14850);tandem_array_X=15;tandem_array_N=14;tandem_array_Dmin=447;tandem_array_Dmax=466;highscoring=no;fragment=no;scF=0.880;lenF=1.000;Rfam=14.1;Infernal=1.1.2;
HyE3075	cmsearch	5S_rRNA	2709	2827	102.7	-	.	evalue=1.9e-20;mdlaccn=RF00001;mdllen=119;mdlcoords=1-119;seqlen=25376;tandem_array=no;highscoring=no;fragment=no;scF=0.880;lenF=1.000;Rfam=14.1;Infernal=1.1.2;
HyE3075	cmsearch	5S_rRNA	5408	5526	102.7	-	.	evalue=1.9e-20;mdlaccn=RF00001;mdllen=119;mdlcoords=1-119;seqlen=25376;tandem_array=no;highscoring=no;fragment=no;scF=0.880;lenF=1.000;Rfam=14.1;Infernal=1.1.2;
HyE3075	cmsearch	5S_rRNA	440	558	102.7	-	.	evalue=1.9e-20;mdlaccn=RF00001;mdllen=119;mdlcoords=1-119;seqlen=25376;tandem_array=no;highscoring=no;fragment=no;scF=0.880;lenF=1.000;Rfam=14.1;Infernal=1.1.2;
HyE3075	cmsearch	5S_rRNA	5973	6091	102.7	-	.	evalue=1.9e-20;mdlaccn=RF00001;mdllen=119;mdlcoords=1-119;seqlen=25376;tandem_array=no;highscoring=no;fragment=no;scF=0.880;lenF=1.000;Rfam=14.1;Infernal=1.1.2;
HyE3075	cmsearch	5S_rRNA	14732	14850	100.8	+	.	evalue=5.6e-20;mdlaccn=RF00001;mdllen=119;mdlcoords=1-119;seqlen=25376;tandem_array=yes(6750-14850);tandem_array_X=15;tandem_array_N=14;tandem_array_Dmin=447;tandem_array_Dmax=466;highscoring=no;fragment=no;scF=0.864;lenF=1.000;Rfam=14.1;Infernal=1.1.2;
HyE3075	cmsearch	5S_rRNA	1574	1692	100.8	-	.	evalue=5.6e-20;mdlaccn=RF00001;mdllen=119;mdlcoords=1-119;seqlen=25376;tandem_array=no;highscoring=no;fragment=no;scF=0.864;lenF=1.000;Rfam=14.1;Infernal=1.1.2;
HyE3075	cmsearch	5S_rRNA	2142	2260	100.8	-	.	evalue=5.6e-20;mdlaccn=RF00001;mdllen=119;mdlcoords=1-119;seqlen=25376;tandem_array=no;highscoring=no;fragment=no;scF=0.864;lenF=1.000;Rfam=14.1;Infernal=1.1.2;
HyE3075	cmsearch	5S_rRNA	11884	12003	99.5	+	.	evalue=1.2e-19;mdlaccn=RF00001;mdllen=119;mdlcoords=1-119;seqlen=25376;tandem_array=yes(6750-14850);tandem_array_X=15;tandem_array_N=14;tandem_array_Dmin=447;tandem_array_Dmax=466;highscoring=no;fragment=no;scF=0.853;lenF=1.008;Rfam=14.1;Infernal=1.1.2;
HyE3075	cmsearch	5S_rRNA	13593	13711	99.2	+	.	evalue=1.5e-19;mdlaccn=RF00001;mdllen=119;mdlcoords=1-119;seqlen=25376;tandem_array=yes(6750-14850);tandem_array_X=15;tandem_array_N=14;tandem_array_Dmin=447;tandem_array_Dmax=466;highscoring=no;fragment=no;scF=0.850;lenF=1.000;Rfam=14.1;Infernal=1.1.2;
HyE3075	cmsearch	5S_rRNA	3205	3322	99.0	+	.	evalue=1.6e-19;mdlaccn=RF00001;mdllen=119;mdlcoords=1-119;seqlen=25376;tandem_array=no;highscoring=no;fragment=no;scF=0.848;lenF=0.992;Rfam=14.1;Infernal=1.1.2;
HyE3075	cmsearch	5S_rRNA	24636	24753	96.6	-	.	evalue=7e-19;mdlaccn=RF00001;mdllen=119;mdlcoords=1-119;seqlen=25376;tandem_array=no;highscoring=no;fragment=no;scF=0.828;lenF=0.992;Rfam=14.1;Infernal=1.1.2;
HyE3075	cmsearch	5S_rRNA	3770	3887	96.2	+	.	evalue=8.7e-19;mdlaccn=RF00001;mdllen=119;mdlcoords=1-119;seqlen=25376;tandem_array=no;highscoring=no;fragment=no;scF=0.824;lenF=0.992;Rfam=14.1;Infernal=1.1.2;
HyE3075	cmsearch	5S_rRNA	10748	10866	96.0	+	.	evalue=9.8e-19;mdlaccn=RF00001;mdllen=119;mdlcoords=1-119;seqlen=25376;tandem_array=yes(6750-14850);tandem_array_X=15;tandem_array_N=14;tandem_array_Dmin=447;tandem_array_Dmax=466;highscoring=no;fragment=no;scF=0.823;lenF=1.000;Rfam=14.1;Infernal=1.1.2;
HyE3075	cmsearch	5S_rRNA	11316	11434	96.0	+	.	evalue=9.8e-19;mdlaccn=RF00001;mdllen=119;mdlcoords=1-119;seqlen=25376;tandem_array=yes(6750-14850);tandem_array_X=15;tandem_array_N=14;tandem_array_Dmin=447;tandem_array_Dmax=466;highscoring=no;fragment=no;scF=0.823;lenF=1.000;Rfam=14.1;Infernal=1.1.2;
HyE3075	cmsearch	5S_rRNA	7909	8027	96.0	+	.	evalue=9.8e-19;mdlaccn=RF00001;mdllen=119;mdlcoords=1-119;seqlen=25376;tandem_array=yes(6750-14850);tandem_array_X=15;tandem_array_N=14;tandem_array_Dmin=447;tandem_array_Dmax=466;highscoring=no;fragment=no;scF=0.823;lenF=1.000;Rfam=14.1;Infernal=1.1.2;
HyE3075	cmsearch	5S_rRNA	8475	8593	96.0	+	.	evalue=9.8e-19;mdlaccn=RF00001;mdllen=119;mdlcoords=1-119;seqlen=25376;tandem_array=yes(6750-14850);tandem_array_X=15;tandem_array_N=14;tandem_array_Dmin=447;tandem_array_Dmax=466;highscoring=no;fragment=no;scF=0.823;lenF=1.000;Rfam=14.1;Infernal=1.1.2;
HyE3075	cmsearch	5S_rRNA	9043	9161	96.0	+	.	evalue=9.8e-19;mdlaccn=RF00001;mdllen=119;mdlcoords=1-119;seqlen=25376;tandem_array=yes(6750-14850);tandem_array_X=15;tandem_array_N=14;tandem_array_Dmin=447;tandem_array_Dmax=466;highscoring=no;fragment=no;scF=0.823;lenF=1.000;Rfam=14.1;Infernal=1.1.2;
HyE3075	cmsearch	5S_rRNA	6750	6867	93.9	+	.	evalue=3.5e-18;mdlaccn=RF00001;mdllen=119;mdlcoords=1-119;seqlen=25376;tandem_array=yes(6750-14850);tandem_array_X=15;tandem_array_N=14;tandem_array_Dmin=447;tandem_array_Dmax=466;highscoring=no;fragment=no;scF=0.805;lenF=0.992;Rfam=14.1;Infernal=1.1.2;
HyE3075	cmsearch	5S_rRNA	24072	24188	93.6	-	.	evalue=4.1e-18;mdlaccn=RF00001;mdllen=119;mdlcoords=1-119;seqlen=25376;tandem_array=no;highscoring=no;fragment=no;scF=0.802;lenF=0.983;Rfam=14.1;Infernal=1.1.2;
HyE3075	cmsearch	5S_rRNA	25195	25312	93.4	-	.	evalue=4.8e-18;mdlaccn=RF00001;mdllen=119;mdlcoords=1-119;seqlen=25376;tandem_array=no;highscoring=no;fragment=no;scF=0.800;lenF=0.992;Rfam=14.1;Infernal=1.1.2;
HyE3075	cmsearch	5S_rRNA	1006	1123	92.1	-	.	evalue=1e-17;mdlaccn=RF00001;mdllen=119;mdlcoords=1-119;seqlen=25376;tandem_array=no;highscoring=no;fragment=no;scF=0.789;lenF=0.992;Rfam=14.1;Infernal=1.1.2;
HyE3075	cmsearch	5S_rRNA	9611	9730	91.0	+	.	evalue=1.9e-17;mdlaccn=RF00001;mdllen=119;mdlcoords=1-119;seqlen=25376;tandem_array=yes(6750-14850);tandem_array_X=15;tandem_array_N=14;tandem_array_Dmin=447;tandem_array_Dmax=466;highscoring=no;fragment=no;scF=0.780;lenF=1.008;Rfam=14.1;Infernal=1.1.2;
HyE3075	cmsearch	5S_rRNA	21267	21384	89.7	-	.	evalue=4.3e-17;mdlaccn=RF00001;mdllen=119;mdlcoords=1-119;seqlen=25376;tandem_array=no;highscoring=no;fragment=no;scF=0.769;lenF=0.992;Rfam=14.1;Infernal=1.1.2;
HyE3075	cmsearch	5S_rRNA	23509	23625	89.6	-	.	evalue=4.4e-17;mdlaccn=RF00001;mdllen=119;mdlcoords=1-119;seqlen=25376;tandem_array=no;highscoring=no;fragment=no;scF=0.768;lenF=0.983;Rfam=14.1;Infernal=1.1.2;
HyE3075	cmsearch	5S_rRNA	21829	21945	88.8	-	.	evalue=7.4e-17;mdlaccn=RF00001;mdllen=119;mdlcoords=1-119;seqlen=25376;tandem_array=no;highscoring=no;fragment=no;scF=0.761;lenF=0.983;Rfam=14.1;Infernal=1.1.2;
HyE3075	cmsearch	5S_rRNA	13022	13141	88.2	+	.	evalue=1e-16;mdlaccn=RF00001;mdllen=119;mdlcoords=1-119;seqlen=25376;tandem_array=yes(6750-14850);tandem_array_X=15;tandem_array_N=14;tandem_array_Dmin=447;tandem_array_Dmax=466;highscoring=no;fragment=no;scF=0.756;lenF=1.008;Rfam=14.1;Infernal=1.1.2;
HyE3075	cmsearch	5S_rRNA	22947	23063	87.8	-	.	evalue=1.3e-16;mdlaccn=RF00001;mdllen=119;mdlcoords=1-119;seqlen=25376;tandem_array=no;highscoring=no;fragment=no;scF=0.752;lenF=0.983;Rfam=14.1;Infernal=1.1.2;
HyE3075	cmsearch	5S_rRNA	22388	22504	83.5	-	.	evalue=1.7e-15;mdlaccn=RF00001;mdllen=119;mdlcoords=1-119;seqlen=25376;tandem_array=no;highscoring=no;fragment=no;scF=0.716;lenF=0.983;Rfam=14.1;Infernal=1.1.2;
HyE3075	cmsearch	5S_rRNA	7334	7453	81.1	+	.	evalue=7.1e-15;mdlaccn=RF00001;mdllen=119;mdlcoords=1-119;seqlen=25376;tandem_array=yes(6750-14850);tandem_array_X=15;tandem_array_N=14;tandem_array_Dmin=447;tandem_array_Dmax=466;highscoring=no;fragment=no;scF=0.695;lenF=1.008;Rfam=14.1;Infernal=1.1.2;
HyE3075	cmsearch	5S_rRNA	4845	4959	72.9	-	.	evalue=9.3e-13;mdlaccn=RF00001;mdllen=119;mdlcoords=1-119;seqlen=25376;tandem_array=no;highscoring=no;fragment=no;scF=0.625;lenF=0.966;Rfam=14.1;Infernal=1.1.2;
HyE3075	cmsearch	5S_rRNA	14161	14278	70.5	+	.	evalue=3.8e-12;mdlaccn=RF00001;mdllen=119;mdlcoords=1-119;seqlen=25376;tandem_array=yes(6750-14850);tandem_array_X=15;tandem_array_N=14;tandem_array_Dmin=447;tandem_array_Dmax=466;highscoring=no;fragment=no;scF=0.604;lenF=0.992;Rfam=14.1;Infernal=1.1.2;
HyE3075	cmsearch	5S_rRNA	6542	6658	54.0	-	.	evalue=7e-08;mdlaccn=RF00001;mdllen=119;mdlcoords=1-119;seqlen=25376;tandem_array=no;highscoring=no;fragment=no;scF=0.463;lenF=0.983;Rfam=14.1;Infernal=1.1.2;
HyE3200	cmsearch	5S_rRNA	10050	10168	116.6	-	.	evalue=4.8e-24;mdlaccn=RF00001;mdllen=119;mdlcoords=1-119;seqlen=24890;tandem_array=yes(384-24421);tandem_array_X=43;tandem_array_N=42;tandem_array_Dmin=447;tandem_array_Dmax=458;highscoring=yes;fragment=no;scF=0.999;lenF=1.000;Rfam=14.1;Infernal=1.1.2;
HyE3200	cmsearch	5S_rRNA	953	1071	116.6	-	.	evalue=4.8e-24;mdlaccn=RF00001;mdllen=119;mdlcoords=1-119;seqlen=24890;tandem_array=yes(384-24421);tandem_array_X=43;tandem_array_N=42;tandem_array_Dmin=447;tandem_array_Dmax=458;highscoring=yes;fragment=no;scF=0.999;lenF=1.000;Rfam=14.1;Infernal=1.1.2;
HyE3200	cmsearch	5S_rRNA	10619	10737	116.6	-	.	evalue=4.8e-24;mdlaccn=RF00001;mdllen=119;mdlcoords=1-119;seqlen=24890;tandem_array=yes(384-24421);tandem_array_X=43;tandem_array_N=42;tandem_array_Dmin=447;tandem_array_Dmax=458;highscoring=yes;fragment=no;scF=0.999;lenF=1.000;Rfam=14.1;Infernal=1.1.2;
HyE3200	cmsearch	5S_rRNA	11188	11306	116.6	-	.	evalue=4.8e-24;mdlaccn=RF00001;mdllen=119;mdlcoords=1-119;seqlen=24890;tandem_array=yes(384-24421);tandem_array_X=43;tandem_array_N=42;tandem_array_Dmin=447;tandem_array_Dmax=458;highscoring=yes;fragment=no;scF=0.999;lenF=1.000;Rfam=14.1;Infernal=1.1.2;
HyE3200	cmsearch	5S_rRNA	13493	13611	116.6	-	.	evalue=4.8e-24;mdlaccn=RF00001;mdllen=119;mdlcoords=1-119;seqlen=24890;tandem_array=yes(384-24421);tandem_array_X=43;tandem_array_N=42;tandem_array_Dmin=447;tandem_array_Dmax=458;highscoring=yes;fragment=no;scF=0.999;lenF=1.000;Rfam=14.1;Infernal=1.1.2;
HyE3200	cmsearch	5S_rRNA	15772	15890	116.6	-	.	evalue=4.8e-24;mdlaccn=RF00001;mdllen=119;mdlcoords=1-119;seqlen=24890;tandem_array=yes(384-24421);tandem_array_X=43;tandem_array_N=42;tandem_array_Dmin=447;tandem_array_Dmax=458;highscoring=yes;fragment=no;scF=0.999;lenF=1.000;Rfam=14.1;Infernal=1.1.2;
HyE3200	cmsearch	5S_rRNA	1522	1640	116.6	-	.	evalue=4.8e-24;mdlaccn=RF00001;mdllen=119;mdlcoords=1-119;seqlen=24890;tandem_array=yes(384-24421);tandem_array_X=43;tandem_array_N=42;tandem_array_Dmin=447;tandem_array_Dmax=458;highscoring=yes;fragment=no;scF=0.999;lenF=1.000;Rfam=14.1;Infernal=1.1.2;
HyE3200	cmsearch	5S_rRNA	16342	16460	116.6	-	.	evalue=4.8e-24;mdlaccn=RF00001;mdllen=119;mdlcoords=1-119;seqlen=24890;tandem_array=yes(384-24421);tandem_array_X=43;tandem_array_N=42;tandem_array_Dmin=447;tandem_array_Dmax=458;highscoring=yes;fragment=no;scF=0.999;lenF=1.000;Rfam=14.1;Infernal=1.1.2;
HyE3200	cmsearch	5S_rRNA	17481	17599	116.6	-	.	evalue=4.8e-24;mdlaccn=RF00001;mdllen=119;mdlcoords=1-119;seqlen=24890;tandem_array=yes(384-24421);tandem_array_X=43;tandem_array_N=42;tandem_array_Dmin=447;tandem_array_Dmax=458;highscoring=yes;fragment=no;scF=0.999;lenF=1.000;Rfam=14.1;Infernal=1.1.2;
HyE3200	cmsearch	5S_rRNA	18050	18168	116.6	-	.	evalue=4.8e-24;mdlaccn=RF00001;mdllen=119;mdlcoords=1-119;seqlen=24890;tandem_array=yes(384-24421);tandem_array_X=43;tandem_array_N=42;tandem_array_Dmin=447;tandem_array_Dmax=458;highscoring=yes;fragment=no;scF=0.999;lenF=1.000;Rfam=14.1;Infernal=1.1.2;
HyE3200	cmsearch	5S_rRNA	20896	21014	116.6	-	.	evalue=4.8e-24;mdlaccn=RF00001;mdllen=119;mdlcoords=1-119;seqlen=24890;tandem_array=yes(384-24421);tandem_array_X=43;tandem_array_N=42;tandem_array_Dmin=447;tandem_array_Dmax=458;highscoring=yes;fragment=no;scF=0.999;lenF=1.000;Rfam=14.1;Infernal=1.1.2;
HyE3200	cmsearch	5S_rRNA	2091	2209	116.6	-	.	evalue=4.8e-24;mdlaccn=RF00001;mdllen=119;mdlcoords=1-119;seqlen=24890;tandem_array=yes(384-24421);tandem_array_X=43;tandem_array_N=42;tandem_array_Dmin=447;tandem_array_Dmax=458;highscoring=yes;fragment=no;scF=0.999;lenF=1.000;Rfam=14.1;Infernal=1.1.2;
HyE3200	cmsearch	5S_rRNA	22032	22150	116.6	-	.	evalue=4.8e-24;mdlaccn=RF00001;mdllen=119;mdlcoords=1-119;seqlen=24890;tandem_array=yes(384-24421);tandem_array_X=43;tandem_array_N=42;tandem_array_Dmin=447;tandem_array_Dmax=458;highscoring=yes;fragment=no;scF=0.999;lenF=1.000;Rfam=14.1;Infernal=1.1.2;
HyE3200	cmsearch	5S_rRNA	22598	22716	116.6	-	.	evalue=4.8e-24;mdlaccn=RF00001;mdllen=119;mdlcoords=1-119;seqlen=24890;tandem_array=yes(384-24421);tandem_array_X=43;tandem_array_N=42;tandem_array_Dmin=447;tandem_array_Dmax=458;highscoring=yes;fragment=no;scF=0.999;lenF=1.000;Rfam=14.1;Infernal=1.1.2;
HyE3200	cmsearch	5S_rRNA	23166	23284	116.6	-	.	evalue=4.8e-24;mdlaccn=RF00001;mdllen=119;mdlcoords=1-119;seqlen=24890;tandem_array=yes(384-24421);tandem_array_X=43;tandem_array_N=42;tandem_array_Dmin=447;tandem_array_Dmax=458;highscoring=yes;fragment=no;scF=0.999;lenF=1.000;Rfam=14.1;Infernal=1.1.2;
HyE3200	cmsearch	5S_rRNA	23734	23852	116.6	-	.	evalue=4.8e-24;mdlaccn=RF00001;mdllen=119;mdlcoords=1-119;seqlen=24890;tandem_array=yes(384-24421);tandem_array_X=43;tandem_array_N=42;tandem_array_Dmin=447;tandem_array_Dmax=458;highscoring=yes;fragment=no;scF=0.999;lenF=1.000;Rfam=14.1;Infernal=1.1.2;
HyE3200	cmsearch	5S_rRNA	24303	24421	116.6	-	.	evalue=4.8e-24;mdlaccn=RF00001;mdllen=119;mdlcoords=1-119;seqlen=24890;tandem_array=yes(384-24421);tandem_array_X=43;tandem_array_N=42;tandem_array_Dmin=447;tandem_array_Dmax=458;highscoring=yes;fragment=no;scF=0.999;lenF=1.000;Rfam=14.1;Infernal=1.1.2;
HyE3200	cmsearch	5S_rRNA	2660	2778	116.6	-	.	evalue=4.8e-24;mdlaccn=RF00001;mdllen=119;mdlcoords=1-119;seqlen=24890;tandem_array=yes(384-24421);tandem_array_X=43;tandem_array_N=42;tandem_array_Dmin=447;tandem_array_Dmax=458;highscoring=yes;fragment=no;scF=0.999;lenF=1.000;Rfam=14.1;Infernal=1.1.2;
HyE3200	cmsearch	5S_rRNA	3229	3347	116.6	-	.	evalue=4.8e-24;mdlaccn=RF00001;mdllen=119;mdlcoords=1-119;seqlen=24890;tandem_array=yes(384-24421);tandem_array_X=43;tandem_array_N=42;tandem_array_Dmin=447;tandem_array_Dmax=458;highscoring=yes;fragment=no;scF=0.999;lenF=1.000;Rfam=14.1;Infernal=1.1.2;
HyE3200	cmsearch	5S_rRNA	3798	3916	116.6	-	.	evalue=4.8e-24;mdlaccn=RF00001;mdllen=119;mdlcoords=1-119;seqlen=24890;tandem_array=yes(384-24421);tandem_array_X=43;tandem_array_N=42;tandem_array_Dmin=447;tandem_array_Dmax=458;highscoring=yes;fragment=no;scF=0.999;lenF=1.000;Rfam=14.1;Infernal=1.1.2;
HyE3200	cmsearch	5S_rRNA	4367	4485	116.6	-	.	evalue=4.8e-24;mdlaccn=RF00001;mdllen=119;mdlcoords=1-119;seqlen=24890;tandem_array=yes(384-24421);tandem_array_X=43;tandem_array_N=42;tandem_array_Dmin=447;tandem_array_Dmax=458;highscoring=yes;fragment=no;scF=0.999;lenF=1.000;Rfam=14.1;Infernal=1.1.2;
HyE3200	cmsearch	5S_rRNA	384	502	116.6	-	.	evalue=4.8e-24;mdlaccn=RF00001;mdllen=119;mdlcoords=1-119;seqlen=24890;tandem_array=yes(384-24421);tandem_array_X=43;tandem_array_N=42;tandem_array_Dmin=447;tandem_array_Dmax=458;highscoring=yes;fragment=no;scF=0.999;lenF=1.000;Rfam=14.1;Infernal=1.1.2;
HyE3200	cmsearch	5S_rRNA	4936	5054	116.6	-	.	evalue=4.8e-24;mdlaccn=RF00001;mdllen=119;mdlcoords=1-119;seqlen=24890;tandem_array=yes(384-24421);tandem_array_X=43;tandem_array_N=42;tandem_array_Dmin=447;tandem_array_Dmax=458;highscoring=yes;fragment=no;scF=0.999;lenF=1.000;Rfam=14.1;Infernal=1.1.2;
HyE3200	cmsearch	5S_rRNA	5505	5623	116.6	-	.	evalue=4.8e-24;mdlaccn=RF00001;mdllen=119;mdlcoords=1-119;seqlen=24890;tandem_array=yes(384-24421);tandem_array_X=43;tandem_array_N=42;tandem_array_Dmin=447;tandem_array_Dmax=458;highscoring=yes;fragment=no;scF=0.999;lenF=1.000;Rfam=14.1;Infernal=1.1.2;
HyE3200	cmsearch	5S_rRNA	6074	6192	116.6	-	.	evalue=4.8e-24;mdlaccn=RF00001;mdllen=119;mdlcoords=1-119;seqlen=24890;tandem_array=yes(384-24421);tandem_array_X=43;tandem_array_N=42;tandem_array_Dmin=447;tandem_array_Dmax=458;highscoring=yes;fragment=no;scF=0.999;lenF=1.000;Rfam=14.1;Infernal=1.1.2;
HyE3200	cmsearch	5S_rRNA	6643	6761	116.6	-	.	evalue=4.8e-24;mdlaccn=RF00001;mdllen=119;mdlcoords=1-119;seqlen=24890;tandem_array=yes(384-24421);tandem_array_X=43;tandem_array_N=42;tandem_array_Dmin=447;tandem_array_Dmax=458;highscoring=yes;fragment=no;scF=0.999;lenF=1.000;Rfam=14.1;Infernal=1.1.2;
HyE3200	cmsearch	5S_rRNA	7212	7330	116.6	-	.	evalue=4.8e-24;mdlaccn=RF00001;mdllen=119;mdlcoords=1-119;seqlen=24890;tandem_array=yes(384-24421);tandem_array_X=43;tandem_array_N=42;tandem_array_Dmin=447;tandem_array_Dmax=458;highscoring=yes;fragment=no;scF=0.999;lenF=1.000;Rfam=14.1;Infernal=1.1.2;
HyE3200	cmsearch	5S_rRNA	7779	7897	116.6	-	.	evalue=4.8e-24;mdlaccn=RF00001;mdllen=119;mdlcoords=1-119;seqlen=24890;tandem_array=yes(384-24421);tandem_array_X=43;tandem_array_N=42;tandem_array_Dmin=447;tandem_array_Dmax=458;highscoring=yes;fragment=no;scF=0.999;lenF=1.000;Rfam=14.1;Infernal=1.1.2;
HyE3200	cmsearch	5S_rRNA	8347	8465	116.6	-	.	evalue=4.8e-24;mdlaccn=RF00001;mdllen=119;mdlcoords=1-119;seqlen=24890;tandem_array=yes(384-24421);tandem_array_X=43;tandem_array_N=42;tandem_array_Dmin=447;tandem_array_Dmax=458;highscoring=yes;fragment=no;scF=0.999;lenF=1.000;Rfam=14.1;Infernal=1.1.2;
HyE3200	cmsearch	5S_rRNA	8915	9033	116.6	-	.	evalue=4.8e-24;mdlaccn=RF00001;mdllen=119;mdlcoords=1-119;seqlen=24890;tandem_array=yes(384-24421);tandem_array_X=43;tandem_array_N=42;tandem_array_Dmin=447;tandem_array_Dmax=458;highscoring=yes;fragment=no;scF=0.999;lenF=1.000;Rfam=14.1;Infernal=1.1.2;
HyE3200	cmsearch	5S_rRNA	9482	9600	116.6	-	.	evalue=4.8e-24;mdlaccn=RF00001;mdllen=119;mdlcoords=1-119;seqlen=24890;tandem_array=yes(384-24421);tandem_array_X=43;tandem_array_N=42;tandem_array_Dmin=447;tandem_array_Dmax=458;highscoring=yes;fragment=no;scF=0.999;lenF=1.000;Rfam=14.1;Infernal=1.1.2;
HyE3200	cmsearch	5S_rRNA	19187	19306	111.7	-	.	evalue=9e-23;mdlaccn=RF00001;mdllen=119;mdlcoords=1-119;seqlen=24890;tandem_array=yes(384-24421);tandem_array_X=43;tandem_array_N=42;tandem_array_Dmin=447;tandem_array_Dmax=458;highscoring=yes;fragment=no;scF=0.957;lenF=1.008;Rfam=14.1;Infernal=1.1.2;
HyE3200	cmsearch	5S_rRNA	14063	14181	110.5	-	.	evalue=1.8e-22;mdlaccn=RF00001;mdllen=119;mdlcoords=1-119;seqlen=24890;tandem_array=yes(384-24421);tandem_array_X=43;tandem_array_N=42;tandem_array_Dmin=447;tandem_array_Dmax=458;highscoring=yes;fragment=no;scF=0.947;lenF=1.000;Rfam=14.1;Infernal=1.1.2;
HyE3200	cmsearch	5S_rRNA	18619	18738	110.3	-	.	evalue=2e-22;mdlaccn=RF00001;mdllen=119;mdlcoords=1-119;seqlen=24890;tandem_array=yes(384-24421);tandem_array_X=43;tandem_array_N=42;tandem_array_Dmin=447;tandem_array_Dmax=458;highscoring=yes;fragment=no;scF=0.945;lenF=1.008;Rfam=14.1;Infernal=1.1.2;
HyE3200	cmsearch	5S_rRNA	12919	13038	109.6	-	.	evalue=3.1e-22;mdlaccn=RF00001;mdllen=119;mdlcoords=1-119;seqlen=24890;tandem_array=yes(384-24421);tandem_array_X=43;tandem_array_N=42;tandem_array_Dmin=447;tandem_array_Dmax=458;highscoring=yes;fragment=no;scF=0.939;lenF=1.008;Rfam=14.1;Infernal=1.1.2;
HyE3200	cmsearch	5S_rRNA	16911	17030	109.6	-	.	evalue=3.1e-22;mdlaccn=RF00001;mdllen=119;mdlcoords=1-119;seqlen=24890;tandem_array=yes(384-24421);tandem_array_X=43;tandem_array_N=42;tandem_array_Dmin=447;tandem_array_Dmax=458;highscoring=yes;fragment=no;scF=0.939;lenF=1.008;Rfam=14.1;Infernal=1.1.2;
HyE3200	cmsearch	5S_rRNA	15202	15319	108.3	-	.	evalue=6.6e-22;mdlaccn=RF00001;mdllen=119;mdlcoords=1-119;seqlen=24890;tandem_array=yes(384-24421);tandem_array_X=43;tandem_array_N=42;tandem_array_Dmin=447;tandem_array_Dmax=458;highscoring=yes;fragment=no;scF=0.928;lenF=0.992;Rfam=14.1;Infernal=1.1.2;
HyE3200	cmsearch	5S_rRNA	20326	20443	108.3	-	.	evalue=6.6e-22;mdlaccn=RF00001;mdllen=119;mdlcoords=1-119;seqlen=24890;tandem_array=yes(384-24421);tandem_array_X=43;tandem_array_N=42;tandem_array_Dmin=447;tandem_array_Dmax=458;highscoring=yes;fragment=no;scF=0.928;lenF=0.992;Rfam=14.1;Infernal=1.1.2;
HyE3200	cmsearch	5S_rRNA	11763	11883	105.2	-	.	evalue=4.3e-21;mdlaccn=RF00001;mdllen=119;mdlcoords=1-119;seqlen=24890;tandem_array=yes(384-24421);tandem_array_X=43;tandem_array_N=42;tandem_array_Dmin=447;tandem_array_Dmax=458;highscoring=yes;fragment=no;scF=0.901;lenF=1.017;Rfam=14.1;Infernal=1.1.2;
HyE3200	cmsearch	5S_rRNA	12342	12462	104.2	-	.	evalue=7.7e-21;mdlaccn=RF00001;mdllen=119;mdlcoords=1-119;seqlen=24890;tandem_array=yes(384-24421);tandem_array_X=43;tandem_array_N=42;tandem_array_Dmin=447;tandem_array_Dmax=458;highscoring=no;fragment=no;scF=0.893;lenF=1.017;Rfam=14.1;Infernal=1.1.2;
HyE3200	cmsearch	5S_rRNA	21462	21580	100.7	-	.	evalue=6e-20;mdlaccn=RF00001;mdllen=119;mdlcoords=1-119;seqlen=24890;tandem_array=yes(384-24421);tandem_array_X=43;tandem_array_N=42;tandem_array_Dmin=447;tandem_array_Dmax=458;highscoring=no;fragment=no;scF=0.863;lenF=1.000;Rfam=14.1;Infernal=1.1.2;
HyE3200	cmsearch	5S_rRNA	19758	19876	99.7	-	.	evalue=1.1e-19;mdlaccn=RF00001;mdllen=119;mdlcoords=1-119;seqlen=24890;tandem_array=yes(384-24421);tandem_array_X=43;tandem_array_N=42;tandem_array_Dmin=447;tandem_array_Dmax=458;highscoring=no;fragment=no;scF=0.854;lenF=1.000;Rfam=14.1;Infernal=1.1.2;
HyE3200	cmsearch	5S_rRNA	14633	14750	90.2	-	.	evalue=3.1e-17;mdlaccn=RF00001;mdllen=119;mdlcoords=1-119;seqlen=24890;tandem_array=yes(384-24421);tandem_array_X=43;tandem_array_N=42;tandem_array_Dmin=447;tandem_array_Dmax=458;highscoring=no;fragment=no;scF=0.773;lenF=0.992;Rfam=14.1;Infernal=1.1.2;
HyE3331	cmsearch	5S_rRNA	10562	10680	116.6	+	.	evalue=4.8e-24;mdlaccn=RF00001;mdllen=119;mdlcoords=1-119;seqlen=24407;tandem_array=yes(331-24302);tandem_array_X=43;tandem_array_N=42;tandem_array_Dmin=436;tandem_array_Dmax=450;highscoring=yes;fragment=no;scF=0.999;lenF=1.000;Rfam=14.1;Infernal=1.1.2;
HyE3331	cmsearch	5S_rRNA	11130	11248	116.6	+	.	evalue=4.8e-24;mdlaccn=RF00001;mdllen=119;mdlcoords=1-119;seqlen=24407;tandem_array=yes(331-24302);tandem_array_X=43;tandem_array_N=42;tandem_array_Dmin=436;tandem_array_Dmax=450;highscoring=yes;fragment=no;scF=0.999;lenF=1.000;Rfam=14.1;Infernal=1.1.2;
HyE3331	cmsearch	5S_rRNA	11698	11816	116.6	+	.	evalue=4.8e-24;mdlaccn=RF00001;mdllen=119;mdlcoords=1-119;seqlen=24407;tandem_array=yes(331-24302);tandem_array_X=43;tandem_array_N=42;tandem_array_Dmin=436;tandem_array_Dmax=450;highscoring=yes;fragment=no;scF=0.999;lenF=1.000;Rfam=14.1;Infernal=1.1.2;
HyE3331	cmsearch	5S_rRNA	12266	12384	116.6	+	.	evalue=4.8e-24;mdlaccn=RF00001;mdllen=119;mdlcoords=1-119;seqlen=24407;tandem_array=yes(331-24302);tandem_array_X=43;tandem_array_N=42;tandem_array_Dmin=436;tandem_array_Dmax=450;highscoring=yes;fragment=no;scF=0.999;lenF=1.000;Rfam=14.1;Infernal=1.1.2;
HyE3331	cmsearch	5S_rRNA	12834	12952	116.6	+	.	evalue=4.8e-24;mdlaccn=RF00001;mdllen=119;mdlcoords=1-119;seqlen=24407;tandem_array=yes(331-24302);tandem_array_X=43;tandem_array_N=42;tandem_array_Dmin=436;tandem_array_Dmax=450;highscoring=yes;fragment=no;scF=0.999;lenF=1.000;Rfam=14.1;Infernal=1.1.2;
HyE3331	cmsearch	5S_rRNA	13403	13521	116.6	+	.	evalue=4.8e-24;mdlaccn=RF00001;mdllen=119;mdlcoords=1-119;seqlen=24407;tandem_array=yes(331-24302);tandem_array_X=43;tandem_array_N=42;tandem_array_Dmin=436;tandem_array_Dmax=450;highscoring=yes;fragment=no;scF=0.999;lenF=1.000;Rfam=14.1;Infernal=1.1.2;
HyE3331	cmsearch	5S_rRNA	13971	14089	116.6	+	.	evalue=4.8e-24;mdlaccn=RF00001;mdllen=119;mdlcoords=1-119;seqlen=24407;tandem_array=yes(331-24302);tandem_array_X=43;tandem_array_N=42;tandem_array_Dmin=436;tandem_array_Dmax=450;highscoring=yes;fragment=no;scF=0.999;lenF=1.000;Rfam=14.1;Infernal=1.1.2;
HyE3331	cmsearch	5S_rRNA	14539	14657	116.6	+	.	evalue=4.8e-24;mdlaccn=RF00001;mdllen=119;mdlcoords=1-119;seqlen=24407;tandem_array=yes(331-24302);tandem_array_X=43;tandem_array_N=42;tandem_array_Dmin=436;tandem_array_Dmax=450;highscoring=yes;fragment=no;scF=0.999;lenF=1.000;Rfam=14.1;Infernal=1.1.2;
HyE3331	cmsearch	5S_rRNA	1467	1585	116.6	+	.	evalue=4.8e-24;mdlaccn=RF00001;mdllen=119;mdlcoords=1-119;seqlen=24407;tandem_array=yes(331-24302);tandem_array_X=43;tandem_array_N=42;tandem_array_Dmin=436;tandem_array_Dmax=450;highscoring=yes;fragment=no;scF=0.999;lenF=1.000;Rfam=14.1;Infernal=1.1.2;
HyE3331	cmsearch	5S_rRNA	15107	15225	116.6	+	.	evalue=4.8e-24;mdlaccn=RF00001;mdllen=119;mdlcoords=1-119;seqlen=24407;tandem_array=yes(331-24302);tandem_array_X=43;tandem_array_N=42;tandem_array_Dmin=436;tandem_array_Dmax=450;highscoring=yes;fragment=no;scF=0.999;lenF=1.000;Rfam=14.1;Infernal=1.1.2;
HyE3331	cmsearch	5S_rRNA	15675	15793	116.6	+	.	evalue=4.8e-24;mdlaccn=RF00001;mdllen=119;mdlcoords=1-119;seqlen=24407;tandem_array=yes(331-24302);tandem_array_X=43;tandem_array_N=42;tandem_array_Dmin=436;tandem_array_Dmax=450;highscoring=yes;fragment=no;scF=0.999;lenF=1.000;Rfam=14.1;Infernal=1.1.2;
HyE3331	cmsearch	5S_rRNA	16812	16930	116.6	+	.	evalue=4.8e-24;mdlaccn=RF00001;mdllen=119;mdlcoords=1-119;seqlen=24407;tandem_array=yes(331-24302);tandem_array_X=43;tandem_array_N=42;tandem_array_Dmin=436;tandem_array_Dmax=450;highscoring=yes;fragment=no;scF=0.999;lenF=1.000;Rfam=14.1;Infernal=1.1.2;
HyE3331	cmsearch	5S_rRNA	17380	17498	116.6	+	.	evalue=4.8e-24;mdlaccn=RF00001;mdllen=119;mdlcoords=1-119;seqlen=24407;tandem_array=yes(331-24302);tandem_array_X=43;tandem_array_N=42;tandem_array_Dmin=436;tandem_array_Dmax=450;highscoring=yes;fragment=no;scF=0.999;lenF=1.000;Rfam=14.1;Infernal=1.1.2;
HyE3331	cmsearch	5S_rRNA	17935	18053	116.6	+	.	evalue=4.8e-24;mdlaccn=RF00001;mdllen=119;mdlcoords=1-119;seqlen=24407;tandem_array=yes(331-24302);tandem_array_X=43;tandem_array_N=42;tandem_array_Dmin=436;tandem_array_Dmax=450;highscoring=yes;fragment=no;scF=0.999;lenF=1.000;Rfam=14.1;Infernal=1.1.2;
HyE3331	cmsearch	5S_rRNA	18503	18621	116.6	+	.	evalue=4.8e-24;mdlaccn=RF00001;mdllen=119;mdlcoords=1-119;seqlen=24407;tandem_array=yes(331-24302);tandem_array_X=43;tandem_array_N=42;tandem_array_Dmin=436;tandem_array_Dmax=450;highscoring=yes;fragment=no;scF=0.999;lenF=1.000;Rfam=14.1;Infernal=1.1.2;
HyE3331	cmsearch	5S_rRNA	19071	19189	116.6	+	.	evalue=4.8e-24;mdlaccn=RF00001;mdllen=119;mdlcoords=1-119;seqlen=24407;tandem_array=yes(331-24302);tandem_array_X=43;tandem_array_N=42;tandem_array_Dmin=436;tandem_array_Dmax=450;highscoring=yes;fragment=no;scF=0.999;lenF=1.000;Rfam=14.1;Infernal=1.1.2;
HyE3331	cmsearch	5S_rRNA	19639	19757	116.6	+	.	evalue=4.8e-24;mdlaccn=RF00001;mdllen=119;mdlcoords=1-119;seqlen=24407;tandem_array=yes(331-24302);tandem_array_X=43;tandem_array_N=42;tandem_array_Dmin=436;tandem_array_Dmax=450;highscoring=yes;fragment=no;scF=0.999;lenF=1.000;Rfam=14.1;Infernal=1.1.2;
HyE3331	cmsearch	5S_rRNA	20207	20325	116.6	+	.	evalue=4.8e-24;mdlaccn=RF00001;mdllen=119;mdlcoords=1-119;seqlen=24407;tandem_array=yes(331-24302);tandem_array_X=43;tandem_array_N=42;tandem_array_Dmin=436;tandem_array_Dmax=450;highscoring=yes;fragment=no;scF=0.999;lenF=1.000;Rfam=14.1;Infernal=1.1.2;
HyE3331	cmsearch	5S_rRNA	2036	2154	116.6	+	.	evalue=4.8e-24;mdlaccn=RF00001;mdllen=119;mdlcoords=1-119;seqlen=24407;tandem_array=yes(331-24302);tandem_array_X=43;tandem_array_N=42;tandem_array_Dmin=436;tandem_array_Dmax=450;highscoring=yes;fragment=no;scF=0.999;lenF=1.000;Rfam=14.1;Infernal=1.1.2;
HyE3331	cmsearch	5S_rRNA	20774	20892	116.6	+	.	evalue=4.8e-24;mdlaccn=RF00001;mdllen=119;mdlcoords=1-119;seqlen=24407;tandem_array=yes(331-24302);tandem_array_X=43;tandem_array_N=42;tandem_array_Dmin=436;tandem_array_Dmax=450;highscoring=yes;fragment=no;scF=0.999;lenF=1.000;Rfam=14.1;Infernal=1.1.2;
HyE3331	cmsearch	5S_rRNA	21342	21460	116.6	+	.	evalue=4.8e-24;mdlaccn=RF00001;mdllen=119;mdlcoords=1-119;seqlen=24407;tandem_array=yes(331-24302);tandem_array_X=43;tandem_array_N=42;tandem_array_Dmin=436;tandem_array_Dmax=450;highscoring=yes;fragment=no;scF=0.999;lenF=1.000;Rfam=14.1;Infernal=1.1.2;
HyE3331	cmsearch	5S_rRNA	21910	22028	116.6	+	.	evalue=4.8e-24;mdlaccn=RF00001;mdllen=119;mdlcoords=1-119;seqlen=24407;tandem_array=yes(331-24302);tandem_array_X=43;tandem_array_N=42;tandem_array_Dmin=436;tandem_array_Dmax=450;highscoring=yes;fragment=no;scF=0.999;lenF=1.000;Rfam=14.1;Infernal=1.1.2;
HyE3331	cmsearch	5S_rRNA	22479	22597	116.6	+	.	evalue=4.8e-24;mdlaccn=RF00001;mdllen=119;mdlcoords=1-119;seqlen=24407;tandem_array=yes(331-24302);tandem_array_X=43;tandem_array_N=42;tandem_array_Dmin=436;tandem_array_Dmax=450;highscoring=yes;fragment=no;scF=0.999;lenF=1.000;Rfam=14.1;Infernal=1.1.2;
HyE3331	cmsearch	5S_rRNA	23047	23165	116.6	+	.	evalue=4.8e-24;mdlaccn=RF00001;mdllen=119;mdlcoords=1-119;seqlen=24407;tandem_array=yes(331-24302);tandem_array_X=43;tandem_array_N=42;tandem_array_Dmin=436;tandem_array_Dmax=450;highscoring=yes;fragment=no;scF=0.999;lenF=1.000;Rfam=14.1;Infernal=1.1.2;
HyE3331	cmsearch	5S_rRNA	23615	23733	116.6	+	.	evalue=4.8e-24;mdlaccn=RF00001;mdllen=119;mdlcoords=1-119;seqlen=24407;tandem_array=yes(331-24302);tandem_array_X=43;tandem_array_N=42;tandem_array_Dmin=436;tandem_array_Dmax=450;highscoring=yes;fragment=no;scF=0.999;lenF=1.000;Rfam=14.1;Infernal=1.1.2;
HyE3331	cmsearch	5S_rRNA	24184	24302	116.6	+	.	evalue=4.8e-24;mdlaccn=RF00001;mdllen=119;mdlcoords=1-119;seqlen=24407;tandem_array=yes(331-24302);tandem_array_X=43;tandem_array_N=42;tandem_array_Dmin=436;tandem_array_Dmax=450;highscoring=yes;fragment=no;scF=0.999;lenF=1.000;Rfam=14.1;Infernal=1.1.2;
HyE3331	cmsearch	5S_rRNA	2604	2722	116.6	+	.	evalue=4.8e-24;mdlaccn=RF00001;mdllen=119;mdlcoords=1-119;seqlen=24407;tandem_array=yes(331-24302);tandem_array_X=43;tandem_array_N=42;tandem_array_Dmin=436;tandem_array_Dmax=450;highscoring=yes;fragment=no;scF=0.999;lenF=1.000;Rfam=14.1;Infernal=1.1.2;
HyE3331	cmsearch	5S_rRNA	3172	3290	116.6	+	.	evalue=4.8e-24;mdlaccn=RF00001;mdllen=119;mdlcoords=1-119;seqlen=24407;tandem_array=yes(331-24302);tandem_array_X=43;tandem_array_N=42;tandem_array_Dmin=436;tandem_array_Dmax=450;highscoring=yes;fragment=no;scF=0.999;lenF=1.000;Rfam=14.1;Infernal=1.1.2;
HyE3331	cmsearch	5S_rRNA	331	449	116.6	+	.	evalue=4.8e-24;mdlaccn=RF00001;mdllen=119;mdlcoords=1-119;seqlen=24407;tandem_array=yes(331-24302);tandem_array_X=43;tandem_array_N=42;tandem_array_Dmin=436;tandem_array_Dmax=450;highscoring=yes;fragment=no;scF=0.999;lenF=1.000;Rfam=14.1;Infernal=1.1.2;
HyE3331	cmsearch	5S_rRNA	3740	3858	116.6	+	.	evalue=4.8e-24;mdlaccn=RF00001;mdllen=119;mdlcoords=1-119;seqlen=24407;tandem_array=yes(331-24302);tandem_array_X=43;tandem_array_N=42;tandem_array_Dmin=436;tandem_array_Dmax=450;highscoring=yes;fragment=no;scF=0.999;lenF=1.000;Rfam=14.1;Infernal=1.1.2;
HyE3331	cmsearch	5S_rRNA	4309	4427	116.6	+	.	evalue=4.8e-24;mdlaccn=RF00001;mdllen=119;mdlcoords=1-119;seqlen=24407;tandem_array=yes(331-24302);tandem_array_X=43;tandem_array_N=42;tandem_array_Dmin=436;tandem_array_Dmax=450;highscoring=yes;fragment=no;scF=0.999;lenF=1.000;Rfam=14.1;Infernal=1.1.2;
HyE3331	cmsearch	5S_rRNA	4878	4996	116.6	+	.	evalue=4.8e-24;mdlaccn=RF00001;mdllen=119;mdlcoords=1-119;seqlen=24407;tandem_array=yes(331-24302);tandem_array_X=43;tandem_array_N=42;tandem_array_Dmin=436;tandem_array_Dmax=450;highscoring=yes;fragment=no;scF=0.999;lenF=1.000;Rfam=14.1;Infernal=1.1.2;
HyE3331	cmsearch	5S_rRNA	5446	5564	116.6	+	.	evalue=4.8e-24;mdlaccn=RF00001;mdllen=119;mdlcoords=1-119;seqlen=24407;tandem_array=yes(331-24302);tandem_array_X=43;tandem_array_N=42;tandem_array_Dmin=436;tandem_array_Dmax=450;highscoring=yes;fragment=no;scF=0.999;lenF=1.000;Rfam=14.1;Infernal=1.1.2;
HyE3331	cmsearch	5S_rRNA	6014	6132	116.6	+	.	evalue=4.8e-24;mdlaccn=RF00001;mdllen=119;mdlcoords=1-119;seqlen=24407;tandem_array=yes(331-24302);tandem_array_X=43;tandem_array_N=42;tandem_array_Dmin=436;tandem_array_Dmax=450;highscoring=yes;fragment=no;scF=0.999;lenF=1.000;Rfam=14.1;Infernal=1.1.2;
HyE3331	cmsearch	5S_rRNA	6583	6701	116.6	+	.	evalue=4.8e-24;mdlaccn=RF00001;mdllen=119;mdlcoords=1-119;seqlen=24407;tandem_array=yes(331-24302);tandem_array_X=43;tandem_array_N=42;tandem_array_Dmin=436;tandem_array_Dmax=450;highscoring=yes;fragment=no;scF=0.999;lenF=1.000;Rfam=14.1;Infernal=1.1.2;
HyE3331	cmsearch	5S_rRNA	7152	7270	116.6	+	.	evalue=4.8e-24;mdlaccn=RF00001;mdllen=119;mdlcoords=1-119;seqlen=24407;tandem_array=yes(331-24302);tandem_array_X=43;tandem_array_N=42;tandem_array_Dmin=436;tandem_array_Dmax=450;highscoring=yes;fragment=no;scF=0.999;lenF=1.000;Rfam=14.1;Infernal=1.1.2;
HyE3331	cmsearch	5S_rRNA	7721	7839	116.6	+	.	evalue=4.8e-24;mdlaccn=RF00001;mdllen=119;mdlcoords=1-119;seqlen=24407;tandem_array=yes(331-24302);tandem_array_X=43;tandem_array_N=42;tandem_array_Dmin=436;tandem_array_Dmax=450;highscoring=yes;fragment=no;scF=0.999;lenF=1.000;Rfam=14.1;Infernal=1.1.2;
HyE3331	cmsearch	5S_rRNA	8289	8407	116.6	+	.	evalue=4.8e-24;mdlaccn=RF00001;mdllen=119;mdlcoords=1-119;seqlen=24407;tandem_array=yes(331-24302);tandem_array_X=43;tandem_array_N=42;tandem_array_Dmin=436;tandem_array_Dmax=450;highscoring=yes;fragment=no;scF=0.999;lenF=1.000;Rfam=14.1;Infernal=1.1.2;
HyE3331	cmsearch	5S_rRNA	8857	8975	116.6	+	.	evalue=4.8e-24;mdlaccn=RF00001;mdllen=119;mdlcoords=1-119;seqlen=24407;tandem_array=yes(331-24302);tandem_array_X=43;tandem_array_N=42;tandem_array_Dmin=436;tandem_array_Dmax=450;highscoring=yes;fragment=no;scF=0.999;lenF=1.000;Rfam=14.1;Infernal=1.1.2;
HyE3331	cmsearch	5S_rRNA	899	1017	116.6	+	.	evalue=4.8e-24;mdlaccn=RF00001;mdllen=119;mdlcoords=1-119;seqlen=24407;tandem_array=yes(331-24302);tandem_array_X=43;tandem_array_N=42;tandem_array_Dmin=436;tandem_array_Dmax=450;highscoring=yes;fragment=no;scF=0.999;lenF=1.000;Rfam=14.1;Infernal=1.1.2;
HyE3331	cmsearch	5S_rRNA	9426	9544	116.6	+	.	evalue=4.8e-24;mdlaccn=RF00001;mdllen=119;mdlcoords=1-119;seqlen=24407;tandem_array=yes(331-24302);tandem_array_X=43;tandem_array_N=42;tandem_array_Dmin=436;tandem_array_Dmax=450;highscoring=yes;fragment=no;scF=0.999;lenF=1.000;Rfam=14.1;Infernal=1.1.2;
HyE3331	cmsearch	5S_rRNA	9994	10112	116.6	+	.	evalue=4.8e-24;mdlaccn=RF00001;mdllen=119;mdlcoords=1-119;seqlen=24407;tandem_array=yes(331-24302);tandem_array_X=43;tandem_array_N=42;tandem_array_Dmin=436;tandem_array_Dmax=450;highscoring=yes;fragment=no;scF=0.999;lenF=1.000;Rfam=14.1;Infernal=1.1.2;
HyE3331	cmsearch	5S_rRNA	16243	16362	109.6	+	.	evalue=3.1e-22;mdlaccn=RF00001;mdllen=119;mdlcoords=1-119;seqlen=24407;tandem_array=yes(331-24302);tandem_array_X=43;tandem_array_N=42;tandem_array_Dmin=436;tandem_array_Dmax=450;highscoring=yes;fragment=no;scF=0.939;lenF=1.008;Rfam=14.1;Infernal=1.1.2;
HyE3359	cmsearch	5S_rRNA	10572	10690	116.7	+	.	evalue=4.4e-24;mdlaccn=RF00001;mdllen=119;mdlcoords=1-119;seqlen=24279;tandem_array=ineligible;highscoring=yes;fragment=no;scF=1.000;lenF=1.000;Rfam=14.1;Infernal=1.1.2;
HyE3359	cmsearch	5S_rRNA	8063	8181	116.7	+	.	evalue=4.4e-24;mdlaccn=RF00001;mdllen=119;mdlcoords=1-119;seqlen=24279;tandem_array=ineligible;highscoring=yes;fragment=no;scF=1.000;lenF=1.000;Rfam=14.1;Infernal=1.1.2;
HyE3359	cmsearch	5S_rRNA	2045	2164	112.6	+	.	evalue=5.2e-23;mdlaccn=RF00001;mdllen=119;mdlcoords=1-119;seqlen=24279;tandem_array=ineligible;highscoring=yes;fragment=no;scF=0.965;lenF=1.008;Rfam=14.1;Infernal=1.1.2;
HyE3359	cmsearch	5S_rRNA	16575	16694	112.1	+	.	evalue=6.8e-23;mdlaccn=RF00001;mdllen=119;mdlcoords=1-119;seqlen=24279;tandem_array=ineligible;highscoring=yes;fragment=no;scF=0.961;lenF=1.008;Rfam=14.1;Infernal=1.1.2;
HyE3359	cmsearch	5S_rRNA	18985	19103	89.0	-	.	evalue=6.6e-17;mdlaccn=RF00001;mdllen=119;mdlcoords=1-119;seqlen=24279;tandem_array=ineligible;highscoring=no;fragment=no;scF=0.763;lenF=1.000;Rfam=14.1;Infernal=1.1.2;
HyE3446	cmsearch	5S_rRNA	10718	10836	102.7	-	.	evalue=1.9e-20;mdlaccn=RF00001;mdllen=119;mdlcoords=1-119;seqlen=23926;tandem_array=yes(5027-11972);tandem_array_X=13;tandem_array_N=12;tandem_array_Dmin=442;tandem_array_Dmax=458;highscoring=no;fragment=no;scF=0.880;lenF=1.000;Rfam=14.1;Infernal=1.1.2;
HyE3446	cmsearch	5S_rRNA	11286	11404	102.7	-	.	evalue=1.9e-20;mdlaccn=RF00001;mdllen=119;mdlcoords=1-119;seqlen=23926;tandem_array=yes(5027-11972);tandem_array_X=13;tandem_array_N=12;tandem_array_Dmin=442;tandem_array_Dmax=458;highscoring=no;fragment=no;scF=0.880;lenF=1.000;Rfam=14.1;Infernal=1.1.2;
HyE3446	cmsearch	5S_rRNA	11854	11972	102.7	-	.	evalue=1.9e-20;mdlaccn=RF00001;mdllen=119;mdlcoords=1-119;seqlen=23926;tandem_array=yes(5027-11972);tandem_array_X=13;tandem_array_N=12;tandem_array_Dmin=442;tandem_array_Dmax=458;highscoring=no;fragment=no;scF=0.880;lenF=1.000;Rfam=14.1;Infernal=1.1.2;
HyE3446	cmsearch	5S_rRNA	5595	5713	102.7	-	.	evalue=1.9e-20;mdlaccn=RF00001;mdllen=119;mdlcoords=1-119;seqlen=23926;tandem_array=yes(5027-11972);tandem_array_X=13;tandem_array_N=12;tandem_array_Dmin=442;tandem_array_Dmax=458;highscoring=no;fragment=no;scF=0.880;lenF=1.000;Rfam=14.1;Infernal=1.1.2;
HyE3446	cmsearch	5S_rRNA	6730	6848	102.7	-	.	evalue=1.9e-20;mdlaccn=RF00001;mdllen=119;mdlcoords=1-119;seqlen=23926;tandem_array=yes(5027-11972);tandem_array_X=13;tandem_array_N=12;tandem_array_Dmin=442;tandem_array_Dmax=458;highscoring=no;fragment=no;scF=0.880;lenF=1.000;Rfam=14.1;Infernal=1.1.2;
HyE3446	cmsearch	5S_rRNA	14734	14852	100.8	+	.	evalue=5.6e-20;mdlaccn=RF00001;mdllen=119;mdlcoords=1-119;seqlen=23926;tandem_array=ineligible;highscoring=no;fragment=no;scF=0.864;lenF=1.000;Rfam=14.1;Infernal=1.1.2;
HyE3446	cmsearch	5S_rRNA	15305	15423	100.8	+	.	evalue=5.6e-20;mdlaccn=RF00001;mdllen=119;mdlcoords=1-119;seqlen=23926;tandem_array=ineligible;highscoring=no;fragment=no;scF=0.864;lenF=1.000;Rfam=14.1;Infernal=1.1.2;
HyE3446	cmsearch	5S_rRNA	19997	20115	100.8	-	.	evalue=5.6e-20;mdlaccn=RF00001;mdllen=119;mdlcoords=1-119;seqlen=23926;tandem_array=yes(16576-23466);tandem_array_X=12;tandem_array_N=10;tandem_array_Dmin=447;tandem_array_Dmax=454;highscoring=no;fragment=no;scF=0.864;lenF=1.000;Rfam=14.1;Infernal=1.1.2;
HyE3446	cmsearch	5S_rRNA	20564	20682	100.8	-	.	evalue=5.6e-20;mdlaccn=RF00001;mdllen=119;mdlcoords=1-119;seqlen=23926;tandem_array=yes(16576-23466);tandem_array_X=12;tandem_array_N=10;tandem_array_Dmin=447;tandem_array_Dmax=454;highscoring=no;fragment=no;scF=0.864;lenF=1.000;Rfam=14.1;Infernal=1.1.2;
HyE3446	cmsearch	5S_rRNA	21652	21770	100.8	-	.	evalue=5.6e-20;mdlaccn=RF00001;mdllen=119;mdlcoords=1-119;seqlen=23926;tandem_array=yes(16576-23466);tandem_array_X=12;tandem_array_N=10;tandem_array_Dmin=447;tandem_array_Dmax=454;highscoring=no;fragment=no;scF=0.864;lenF=1.000;Rfam=14.1;Infernal=1.1.2;
HyE3446	cmsearch	5S_rRNA	5027	5145	100.8	-	.	evalue=5.6e-20;mdlaccn=RF00001;mdllen=119;mdlcoords=1-119;seqlen=23926;tandem_array=yes(5027-11972);tandem_array_X=13;tandem_array_N=12;tandem_array_Dmin=442;tandem_array_Dmax=458;highscoring=no;fragment=no;scF=0.864;lenF=1.000;Rfam=14.1;Infernal=1.1.2;
HyE3446	cmsearch	5S_rRNA	6163	6281	100.8	-	.	evalue=5.6e-20;mdlaccn=RF00001;mdllen=119;mdlcoords=1-119;seqlen=23926;tandem_array=yes(5027-11972);tandem_array_X=13;tandem_array_N=12;tandem_array_Dmin=442;tandem_array_Dmax=458;highscoring=no;fragment=no;scF=0.864;lenF=1.000;Rfam=14.1;Infernal=1.1.2;
HyE3446	cmsearch	5S_rRNA	9587	9704	99.7	-	.	evalue=1.1e-19;mdlaccn=RF00001;mdllen=119;mdlcoords=1-119;seqlen=23926;tandem_array=yes(5027-11972);tandem_array_X=13;tandem_array_N=12;tandem_array_Dmin=442;tandem_array_Dmax=458;highscoring=no;fragment=no;scF=0.854;lenF=0.992;Rfam=14.1;Infernal=1.1.2;
HyE3446	cmsearch	5S_rRNA	12459	12577	99.5	+	.	evalue=1.2e-19;mdlaccn=RF00001;mdllen=119;mdlcoords=1-119;seqlen=23926;tandem_array=ineligible;highscoring=no;fragment=no;scF=0.853;lenF=1.000;Rfam=14.1;Infernal=1.1.2;
HyE3446	cmsearch	5S_rRNA	13598	13716	99.5	+	.	evalue=1.2e-19;mdlaccn=RF00001;mdllen=119;mdlcoords=1-119;seqlen=23926;tandem_array=ineligible;highscoring=no;fragment=no;scF=0.853;lenF=1.000;Rfam=14.1;Infernal=1.1.2;
HyE3446	cmsearch	5S_rRNA	17144	17262	99.5	-	.	evalue=1.2e-19;mdlaccn=RF00001;mdllen=119;mdlcoords=1-119;seqlen=23926;tandem_array=yes(16576-23466);tandem_array_X=12;tandem_array_N=10;tandem_array_Dmin=447;tandem_array_Dmax=454;highscoring=no;fragment=no;scF=0.853;lenF=1.000;Rfam=14.1;Infernal=1.1.2;
HyE3446	cmsearch	5S_rRNA	22218	22335	97.8	-	.	evalue=3.3e-19;mdlaccn=RF00001;mdllen=119;mdlcoords=1-119;seqlen=23926;tandem_array=yes(16576-23466);tandem_array_X=12;tandem_array_N=10;tandem_array_Dmin=447;tandem_array_Dmax=454;highscoring=no;fragment=no;scF=0.838;lenF=0.992;Rfam=14.1;Infernal=1.1.2;
HyE3446	cmsearch	5S_rRNA	10153	10270	93.9	-	.	evalue=3.5e-18;mdlaccn=RF00001;mdllen=119;mdlcoords=1-119;seqlen=23926;tandem_array=yes(5027-11972);tandem_array_X=13;tandem_array_N=12;tandem_array_Dmin=442;tandem_array_Dmax=458;highscoring=no;fragment=no;scF=0.805;lenF=0.992;Rfam=14.1;Infernal=1.1.2;
HyE3446	cmsearch	5S_rRNA	22785	22902	93.9	-	.	evalue=3.5e-18;mdlaccn=RF00001;mdllen=119;mdlcoords=1-119;seqlen=23926;tandem_array=yes(16576-23466);tandem_array_X=12;tandem_array_N=10;tandem_array_Dmin=447;tandem_array_Dmax=454;highscoring=no;fragment=no;scF=0.805;lenF=0.992;Rfam=14.1;Infernal=1.1.2;
HyE3446	cmsearch	5S_rRNA	9020	9137	93.9	-	.	evalue=3.5e-18;mdlaccn=RF00001;mdllen=119;mdlcoords=1-119;seqlen=23926;tandem_array=yes(5027-11972);tandem_array_X=13;tandem_array_N=12;tandem_array_Dmin=442;tandem_array_Dmax=458;highscoring=no;fragment=no;scF=0.805;lenF=0.992;Rfam=14.1;Infernal=1.1.2;
HyE3446	cmsearch	5S_rRNA	16431	16548	93.8	+	.	evalue=3.6e-18;mdlaccn=RF00001;mdllen=119;mdlcoords=1-119;seqlen=23926;tandem_array=ineligible;highscoring=no;fragment=no;scF=0.804;lenF=0.992;Rfam=14.1;Infernal=1.1.2;
HyE3446	cmsearch	5S_rRNA	23350	23466	92.5	-	.	evalue=8.1e-18;mdlaccn=RF00001;mdllen=119;mdlcoords=1-119;seqlen=23926;tandem_array=yes(16576-23466);tandem_array_X=12;tandem_array_N=10;tandem_array_Dmin=447;tandem_array_Dmax=454;highscoring=no;fragment=no;scF=0.793;lenF=0.983;Rfam=14.1;Infernal=1.1.2;
HyE3446	cmsearch	5S_rRNA	17714	17833	91.0	-	.	evalue=2e-17;mdlaccn=RF00001;mdllen=119;mdlcoords=1-119;seqlen=23926;tandem_array=yes(16576-23466);tandem_array_X=12;tandem_array_N=10;tandem_array_Dmin=447;tandem_array_Dmax=454;highscoring=no;fragment=no;scF=0.780;lenF=1.008;Rfam=14.1;Infernal=1.1.2;
HyE3446	cmsearch	5S_rRNA	18855	18973	89.4	-	.	evalue=5e-17;mdlaccn=RF00001;mdllen=119;mdlcoords=1-119;seqlen=23926;tandem_array=yes(16576-23466);tandem_array_X=12;tandem_array_N=10;tandem_array_Dmin=447;tandem_array_Dmax=454;highscoring=no;fragment=no;scF=0.766;lenF=1.000;Rfam=14.1;Infernal=1.1.2;
HyE3446	cmsearch	5S_rRNA	7291	7410	87.2	-	.	evalue=1.9e-16;mdlaccn=RF00001;mdllen=119;mdlcoords=1-119;seqlen=23926;tandem_array=yes(5027-11972);tandem_array_X=13;tandem_array_N=12;tandem_array_Dmin=442;tandem_array_Dmax=458;highscoring=no;fragment=no;scF=0.747;lenF=1.008;Rfam=14.1;Infernal=1.1.2;
HyE3446	cmsearch	5S_rRNA	18282	18400	87.0	-	.	evalue=2.1e-16;mdlaccn=RF00001;mdllen=119;mdlcoords=1-119;seqlen=23926;tandem_array=yes(16576-23466);tandem_array_X=12;tandem_array_N=10;tandem_array_Dmin=447;tandem_array_Dmax=454;highscoring=no;fragment=no;scF=0.746;lenF=1.000;Rfam=14.1;Infernal=1.1.2;
HyE3446	cmsearch	5S_rRNA	19428	19549	84.5	-	.	evalue=9.3e-16;mdlaccn=RF00001;mdllen=119;mdlcoords=1-119;seqlen=23926;tandem_array=yes(16576-23466);tandem_array_X=12;tandem_array_N=10;tandem_array_Dmin=447;tandem_array_Dmax=454;highscoring=no;fragment=no;scF=0.724;lenF=1.025;Rfam=14.1;Infernal=1.1.2;
HyE3446	cmsearch	5S_rRNA	8449	8565	83.9	-	.	evalue=1.3e-15;mdlaccn=RF00001;mdllen=119;mdlcoords=1-119;seqlen=23926;tandem_array=yes(5027-11972);tandem_array_X=13;tandem_array_N=12;tandem_array_Dmin=442;tandem_array_Dmax=458;highscoring=no;fragment=no;scF=0.719;lenF=0.983;Rfam=14.1;Infernal=1.1.2;
HyE3446	cmsearch	5S_rRNA	13027	13146	83.0	+	.	evalue=2.2e-15;mdlaccn=RF00001;mdllen=119;mdlcoords=1-119;seqlen=23926;tandem_array=ineligible;highscoring=no;fragment=no;scF=0.711;lenF=1.008;Rfam=14.1;Infernal=1.1.2;
HyE3446	cmsearch	5S_rRNA	14166	14284	80.2	+	.	evalue=1.2e-14;mdlaccn=RF00001;mdllen=119;mdlcoords=1-119;seqlen=23926;tandem_array=ineligible;highscoring=no;fragment=no;scF=0.687;lenF=1.000;Rfam=14.1;Infernal=1.1.2;
HyE3446	cmsearch	5S_rRNA	7869	7992	69.5	-	.	evalue=7.1e-12;mdlaccn=RF00001;mdllen=119;mdlcoords=1-119;seqlen=23926;tandem_array=yes(5027-11972);tandem_array_X=13;tandem_array_N=12;tandem_array_Dmin=442;tandem_array_Dmax=458;highscoring=no;fragment=no;scF=0.596;lenF=1.042;Rfam=14.1;Infernal=1.1.2;
HyE3446	cmsearch	5S_rRNA	15871	15988	68.9	+	.	evalue=9.7e-12;mdlaccn=RF00001;mdllen=119;mdlcoords=1-119;seqlen=23926;tandem_array=ineligible;highscoring=no;fragment=no;scF=0.590;lenF=0.992;Rfam=14.1;Infernal=1.1.2;
HyE3446	cmsearch	5S_rRNA	16576	16691	62.5	-	.	evalue=4.5e-10;mdlaccn=RF00001;mdllen=119;mdlcoords=1-119;seqlen=23926;tandem_array=yes(16576-23466);tandem_array_X=12;tandem_array_N=10;tandem_array_Dmin=447;tandem_array_Dmax=454;highscoring=no;fragment=no;scF=0.536;lenF=0.975;Rfam=14.1;Infernal=1.1.2;
HyE3920	cmsearch	5S_rRNA	11096	11214	116.6	+	.	evalue=4.8e-24;mdlaccn=RF00001;mdllen=119;mdlcoords=1-119;seqlen=21935;tandem_array=yes(10531-21935);tandem_array_X=21;tandem_array_N=20;tandem_array_Dmin=446;tandem_array_Dmax=450;highscoring=yes;fragment=no;scF=0.999;lenF=1.000;Rfam=14.1;Infernal=1.1.2;
HyE3920	cmsearch	5S_rRNA	11664	11782	116.6	+	.	evalue=4.8e-24;mdlaccn=RF00001;mdllen=119;mdlcoords=1-119;seqlen=21935;tandem_array=yes(10531-21935);tandem_array_X=21;tandem_array_N=20;tandem_array_Dmin=446;tandem_array_Dmax=450;highscoring=yes;fragment=no;scF=0.999;lenF=1.000;Rfam=14.1;Infernal=1.1.2;
HyE3920	cmsearch	5S_rRNA	12232	12350	116.6	+	.	evalue=4.8e-24;mdlaccn=RF00001;mdllen=119;mdlcoords=1-119;seqlen=21935;tandem_array=yes(10531-21935);tandem_array_X=21;tandem_array_N=20;tandem_array_Dmin=446;tandem_array_Dmax=450;highscoring=yes;fragment=no;scF=0.999;lenF=1.000;Rfam=14.1;Infernal=1.1.2;
HyE3920	cmsearch	5S_rRNA	12799	12917	116.6	+	.	evalue=4.8e-24;mdlaccn=RF00001;mdllen=119;mdlcoords=1-119;seqlen=21935;tandem_array=yes(10531-21935);tandem_array_X=21;tandem_array_N=20;tandem_array_Dmin=446;tandem_array_Dmax=450;highscoring=yes;fragment=no;scF=0.999;lenF=1.000;Rfam=14.1;Infernal=1.1.2;
HyE3920	cmsearch	5S_rRNA	13366	13484	116.6	+	.	evalue=4.8e-24;mdlaccn=RF00001;mdllen=119;mdlcoords=1-119;seqlen=21935;tandem_array=yes(10531-21935);tandem_array_X=21;tandem_array_N=20;tandem_array_Dmin=446;tandem_array_Dmax=450;highscoring=yes;fragment=no;scF=0.999;lenF=1.000;Rfam=14.1;Infernal=1.1.2;
HyE3920	cmsearch	5S_rRNA	13933	14051	116.6	+	.	evalue=4.8e-24;mdlaccn=RF00001;mdllen=119;mdlcoords=1-119;seqlen=21935;tandem_array=yes(10531-21935);tandem_array_X=21;tandem_array_N=20;tandem_array_Dmin=446;tandem_array_Dmax=450;highscoring=yes;fragment=no;scF=0.999;lenF=1.000;Rfam=14.1;Infernal=1.1.2;
HyE3920	cmsearch	5S_rRNA	14501	14619	116.6	+	.	evalue=4.8e-24;mdlaccn=RF00001;mdllen=119;mdlcoords=1-119;seqlen=21935;tandem_array=yes(10531-21935);tandem_array_X=21;tandem_array_N=20;tandem_array_Dmin=446;tandem_array_Dmax=450;highscoring=yes;fragment=no;scF=0.999;lenF=1.000;Rfam=14.1;Infernal=1.1.2;
HyE3920	cmsearch	5S_rRNA	15067	15185	116.6	+	.	evalue=4.8e-24;mdlaccn=RF00001;mdllen=119;mdlcoords=1-119;seqlen=21935;tandem_array=yes(10531-21935);tandem_array_X=21;tandem_array_N=20;tandem_array_Dmin=446;tandem_array_Dmax=450;highscoring=yes;fragment=no;scF=0.999;lenF=1.000;Rfam=14.1;Infernal=1.1.2;
HyE3920	cmsearch	5S_rRNA	1540	1658	116.6	+	.	evalue=4.8e-24;mdlaccn=RF00001;mdllen=119;mdlcoords=1-119;seqlen=21935;tandem_array=yes(402-5637);tandem_array_X=10;tandem_array_N=9;tandem_array_Dmin=449;tandem_array_Dmax=450;highscoring=yes;fragment=no;scF=0.999;lenF=1.000;Rfam=14.1;Infernal=1.1.2;
HyE3920	cmsearch	5S_rRNA	15634	15752	116.6	+	.	evalue=4.8e-24;mdlaccn=RF00001;mdllen=119;mdlcoords=1-119;seqlen=21935;tandem_array=yes(10531-21935);tandem_array_X=21;tandem_array_N=20;tandem_array_Dmin=446;tandem_array_Dmax=450;highscoring=yes;fragment=no;scF=0.999;lenF=1.000;Rfam=14.1;Infernal=1.1.2;
HyE3920	cmsearch	5S_rRNA	16202	16320	116.6	+	.	evalue=4.8e-24;mdlaccn=RF00001;mdllen=119;mdlcoords=1-119;seqlen=21935;tandem_array=yes(10531-21935);tandem_array_X=21;tandem_array_N=20;tandem_array_Dmin=446;tandem_array_Dmax=450;highscoring=yes;fragment=no;scF=0.999;lenF=1.000;Rfam=14.1;Infernal=1.1.2;
HyE3920	cmsearch	5S_rRNA	16770	16888	116.6	+	.	evalue=4.8e-24;mdlaccn=RF00001;mdllen=119;mdlcoords=1-119;seqlen=21935;tandem_array=yes(10531-21935);tandem_array_X=21;tandem_array_N=20;tandem_array_Dmin=446;tandem_array_Dmax=450;highscoring=yes;fragment=no;scF=0.999;lenF=1.000;Rfam=14.1;Infernal=1.1.2;
HyE3920	cmsearch	5S_rRNA	17337	17455	116.6	+	.	evalue=4.8e-24;mdlaccn=RF00001;mdllen=119;mdlcoords=1-119;seqlen=21935;tandem_array=yes(10531-21935);tandem_array_X=21;tandem_array_N=20;tandem_array_Dmin=446;tandem_array_Dmax=450;highscoring=yes;fragment=no;scF=0.999;lenF=1.000;Rfam=14.1;Infernal=1.1.2;
HyE3920	cmsearch	5S_rRNA	17906	18024	116.6	+	.	evalue=4.8e-24;mdlaccn=RF00001;mdllen=119;mdlcoords=1-119;seqlen=21935;tandem_array=yes(10531-21935);tandem_array_X=21;tandem_array_N=20;tandem_array_Dmin=446;tandem_array_Dmax=450;highscoring=yes;fragment=no;scF=0.999;lenF=1.000;Rfam=14.1;Infernal=1.1.2;
HyE3920	cmsearch	5S_rRNA	18472	18590	116.6	+	.	evalue=4.8e-24;mdlaccn=RF00001;mdllen=119;mdlcoords=1-119;seqlen=21935;tandem_array=yes(10531-21935);tandem_array_X=21;tandem_array_N=20;tandem_array_Dmin=446;tandem_array_Dmax=450;highscoring=yes;fragment=no;scF=0.999;lenF=1.000;Rfam=14.1;Infernal=1.1.2;
HyE3920	cmsearch	5S_rRNA	19038	19156	116.6	+	.	evalue=4.8e-24;mdlaccn=RF00001;mdllen=119;mdlcoords=1-119;seqlen=21935;tandem_array=yes(10531-21935);tandem_array_X=21;tandem_array_N=20;tandem_array_Dmin=446;tandem_array_Dmax=450;highscoring=yes;fragment=no;scF=0.999;lenF=1.000;Rfam=14.1;Infernal=1.1.2;
HyE3920	cmsearch	5S_rRNA	2109	2227	116.6	+	.	evalue=4.8e-24;mdlaccn=RF00001;mdllen=119;mdlcoords=1-119;seqlen=21935;tandem_array=yes(402-5637);tandem_array_X=10;tandem_array_N=9;tandem_array_Dmin=449;tandem_array_Dmax=450;highscoring=yes;fragment=no;scF=0.999;lenF=1.000;Rfam=14.1;Infernal=1.1.2;
HyE3920	cmsearch	5S_rRNA	21307	21425	116.6	+	.	evalue=4.8e-24;mdlaccn=RF00001;mdllen=119;mdlcoords=1-119;seqlen=21935;tandem_array=yes(10531-21935);tandem_array_X=21;tandem_array_N=20;tandem_array_Dmin=446;tandem_array_Dmax=450;highscoring=yes;fragment=no;scF=0.999;lenF=1.000;Rfam=14.1;Infernal=1.1.2;
HyE3920	cmsearch	5S_rRNA	2677	2795	116.6	+	.	evalue=4.8e-24;mdlaccn=RF00001;mdllen=119;mdlcoords=1-119;seqlen=21935;tandem_array=yes(402-5637);tandem_array_X=10;tandem_array_N=9;tandem_array_Dmin=449;tandem_array_Dmax=450;highscoring=yes;fragment=no;scF=0.999;lenF=1.000;Rfam=14.1;Infernal=1.1.2;
HyE3920	cmsearch	5S_rRNA	3245	3363	116.6	+	.	evalue=4.8e-24;mdlaccn=RF00001;mdllen=119;mdlcoords=1-119;seqlen=21935;tandem_array=yes(402-5637);tandem_array_X=10;tandem_array_N=9;tandem_array_Dmin=449;tandem_array_Dmax=450;highscoring=yes;fragment=no;scF=0.999;lenF=1.000;Rfam=14.1;Infernal=1.1.2;
HyE3920	cmsearch	5S_rRNA	3813	3931	116.6	+	.	evalue=4.8e-24;mdlaccn=RF00001;mdllen=119;mdlcoords=1-119;seqlen=21935;tandem_array=yes(402-5637);tandem_array_X=10;tandem_array_N=9;tandem_array_Dmin=449;tandem_array_Dmax=450;highscoring=yes;fragment=no;scF=0.999;lenF=1.000;Rfam=14.1;Infernal=1.1.2;
HyE3920	cmsearch	5S_rRNA	402	520	116.6	+	.	evalue=4.8e-24;mdlaccn=RF00001;mdllen=119;mdlcoords=1-119;seqlen=21935;tandem_array=yes(402-5637);tandem_array_X=10;tandem_array_N=9;tandem_array_Dmin=449;tandem_array_Dmax=450;highscoring=yes;fragment=no;scF=0.999;lenF=1.000;Rfam=14.1;Infernal=1.1.2;
HyE3920	cmsearch	5S_rRNA	4382	4500	116.6	+	.	evalue=4.8e-24;mdlaccn=RF00001;mdllen=119;mdlcoords=1-119;seqlen=21935;tandem_array=yes(402-5637);tandem_array_X=10;tandem_array_N=9;tandem_array_Dmin=449;tandem_array_Dmax=450;highscoring=yes;fragment=no;scF=0.999;lenF=1.000;Rfam=14.1;Infernal=1.1.2;
HyE3920	cmsearch	5S_rRNA	4950	5068	116.6	+	.	evalue=4.8e-24;mdlaccn=RF00001;mdllen=119;mdlcoords=1-119;seqlen=21935;tandem_array=yes(402-5637);tandem_array_X=10;tandem_array_N=9;tandem_array_Dmin=449;tandem_array_Dmax=450;highscoring=yes;fragment=no;scF=0.999;lenF=1.000;Rfam=14.1;Infernal=1.1.2;
HyE3920	cmsearch	5S_rRNA	971	1089	116.6	+	.	evalue=4.8e-24;mdlaccn=RF00001;mdllen=119;mdlcoords=1-119;seqlen=21935;tandem_array=yes(402-5637);tandem_array_X=10;tandem_array_N=9;tandem_array_Dmin=449;tandem_array_Dmax=450;highscoring=yes;fragment=no;scF=0.999;lenF=1.000;Rfam=14.1;Infernal=1.1.2;
HyE3920	cmsearch	5S_rRNA	5519	5637	113.1	+	.	evalue=3.9e-23;mdlaccn=RF00001;mdllen=119;mdlcoords=1-119;seqlen=21935;tandem_array=yes(402-5637);tandem_array_X=10;tandem_array_N=9;tandem_array_Dmin=449;tandem_array_Dmax=450;highscoring=yes;fragment=no;scF=0.969;lenF=1.000;Rfam=14.1;Infernal=1.1.2;
HyE3920	cmsearch	5S_rRNA	10531	10649	110.7	+	.	evalue=1.6e-22;mdlaccn=RF00001;mdllen=119;mdlcoords=1-119;seqlen=21935;tandem_array=yes(10531-21935);tandem_array_X=21;tandem_array_N=20;tandem_array_Dmin=446;tandem_array_Dmax=450;highscoring=yes;fragment=no;scF=0.949;lenF=1.000;Rfam=14.1;Infernal=1.1.2;
HyE3920	cmsearch	5S_rRNA	19607	19724	109.9	+	.	evalue=2.6e-22;mdlaccn=RF00001;mdllen=119;mdlcoords=1-119;seqlen=21935;tandem_array=yes(10531-21935);tandem_array_X=21;tandem_array_N=20;tandem_array_Dmin=446;tandem_array_Dmax=450;highscoring=yes;fragment=no;scF=0.942;lenF=0.992;Rfam=14.1;Infernal=1.1.2;
HyE3920	cmsearch	5S_rRNA	20174	20291	108.3	+	.	evalue=6.6e-22;mdlaccn=RF00001;mdllen=119;mdlcoords=1-119;seqlen=21935;tandem_array=yes(10531-21935);tandem_array_X=21;tandem_array_N=20;tandem_array_Dmin=446;tandem_array_Dmax=450;highscoring=yes;fragment=no;scF=0.928;lenF=0.992;Rfam=14.1;Infernal=1.1.2;
HyE3920	cmsearch	5S_rRNA	20741	20858	108.3	+	.	evalue=6.6e-22;mdlaccn=RF00001;mdllen=119;mdlcoords=1-119;seqlen=21935;tandem_array=yes(10531-21935);tandem_array_X=21;tandem_array_N=20;tandem_array_Dmin=446;tandem_array_Dmax=450;highscoring=yes;fragment=no;scF=0.928;lenF=0.992;Rfam=14.1;Infernal=1.1.2;
HyE3920	cmsearch	5S_rRNA	21874	21935	50.0	+	.	evalue=7.5e-07;mdlaccn=RF00001;mdllen=119;mdlcoords=1-62;seqlen=21935;tandem_array=yes(10531-21935);tandem_array_X=21;tandem_array_N=20;tandem_array_Dmin=446;tandem_array_Dmax=450;highscoring=no;fragment=yes;scF=0.428;lenF=0.521;Rfam=14.1;Infernal=1.1.2;
HyE4070	cmsearch	5S_rRNA	10935	11053	116.7	+	.	evalue=4.4e-24;mdlaccn=RF00001;mdllen=119;mdlcoords=1-119;seqlen=21319;tandem_array=ineligible;highscoring=yes;fragment=no;scF=1.000;lenF=1.000;Rfam=14.1;Infernal=1.1.2;
HyE4070	cmsearch	5S_rRNA	16933	17051	116.7	+	.	evalue=4.4e-24;mdlaccn=RF00001;mdllen=119;mdlcoords=1-119;seqlen=21319;tandem_array=ineligible;highscoring=yes;fragment=no;scF=1.000;lenF=1.000;Rfam=14.1;Infernal=1.1.2;
HyE4070	cmsearch	5S_rRNA	4416	4534	116.7	+	.	evalue=4.4e-24;mdlaccn=RF00001;mdllen=119;mdlcoords=1-119;seqlen=21319;tandem_array=ineligible;highscoring=yes;fragment=no;scF=1.000;lenF=1.000;Rfam=14.1;Infernal=1.1.2;
HyE4070	cmsearch	5S_rRNA	9783	9901	116.7	-	.	evalue=4.4e-24;mdlaccn=RF00001;mdllen=119;mdlcoords=1-119;seqlen=21319;tandem_array=ineligible;highscoring=yes;fragment=no;scF=1.000;lenF=1.000;Rfam=14.1;Infernal=1.1.2;
HyE4083	cmsearch	5S_rRNA	10230	10348	116.6	-	.	evalue=4.8e-24;mdlaccn=RF00001;mdllen=119;mdlcoords=1-119;seqlen=21265;tandem_array=yes(631-21159);tandem_array_X=37;tandem_array_N=36;tandem_array_Dmin=427;tandem_array_Dmax=452;highscoring=yes;fragment=no;scF=0.999;lenF=1.000;Rfam=14.1;Infernal=1.1.2;
HyE4083	cmsearch	5S_rRNA	10799	10917	116.6	-	.	evalue=4.8e-24;mdlaccn=RF00001;mdllen=119;mdlcoords=1-119;seqlen=21265;tandem_array=yes(631-21159);tandem_array_X=37;tandem_array_N=36;tandem_array_Dmin=427;tandem_array_Dmax=452;highscoring=yes;fragment=no;scF=0.999;lenF=1.000;Rfam=14.1;Infernal=1.1.2;
HyE4083	cmsearch	5S_rRNA	11938	12056	116.6	-	.	evalue=4.8e-24;mdlaccn=RF00001;mdllen=119;mdlcoords=1-119;seqlen=21265;tandem_array=yes(631-21159);tandem_array_X=37;tandem_array_N=36;tandem_array_Dmin=427;tandem_array_Dmax=452;highscoring=yes;fragment=no;scF=0.999;lenF=1.000;Rfam=14.1;Infernal=1.1.2;
HyE4083	cmsearch	5S_rRNA	12507	12625	116.6	-	.	evalue=4.8e-24;mdlaccn=RF00001;mdllen=119;mdlcoords=1-119;seqlen=21265;tandem_array=yes(631-21159);tandem_array_X=37;tandem_array_N=36;tandem_array_Dmin=427;tandem_array_Dmax=452;highscoring=yes;fragment=no;scF=0.999;lenF=1.000;Rfam=14.1;Infernal=1.1.2;
HyE4083	cmsearch	5S_rRNA	13645	13763	116.6	-	.	evalue=4.8e-24;mdlaccn=RF00001;mdllen=119;mdlcoords=1-119;seqlen=21265;tandem_array=yes(631-21159);tandem_array_X=37;tandem_array_N=36;tandem_array_Dmin=427;tandem_array_Dmax=452;highscoring=yes;fragment=no;scF=0.999;lenF=1.000;Rfam=14.1;Infernal=1.1.2;
HyE4083	cmsearch	5S_rRNA	14213	14331	116.6	-	.	evalue=4.8e-24;mdlaccn=RF00001;mdllen=119;mdlcoords=1-119;seqlen=21265;tandem_array=yes(631-21159);tandem_array_X=37;tandem_array_N=36;tandem_array_Dmin=427;tandem_array_Dmax=452;highscoring=yes;fragment=no;scF=0.999;lenF=1.000;Rfam=14.1;Infernal=1.1.2;
HyE4083	cmsearch	5S_rRNA	14782	14900	116.6	-	.	evalue=4.8e-24;mdlaccn=RF00001;mdllen=119;mdlcoords=1-119;seqlen=21265;tandem_array=yes(631-21159);tandem_array_X=37;tandem_array_N=36;tandem_array_Dmin=427;tandem_array_Dmax=452;highscoring=yes;fragment=no;scF=0.999;lenF=1.000;Rfam=14.1;Infernal=1.1.2;
HyE4083	cmsearch	5S_rRNA	15351	15469	116.6	-	.	evalue=4.8e-24;mdlaccn=RF00001;mdllen=119;mdlcoords=1-119;seqlen=21265;tandem_array=yes(631-21159);tandem_array_X=37;tandem_array_N=36;tandem_array_Dmin=427;tandem_array_Dmax=452;highscoring=yes;fragment=no;scF=0.999;lenF=1.000;Rfam=14.1;Infernal=1.1.2;
HyE4083	cmsearch	5S_rRNA	15921	16039	116.6	-	.	evalue=4.8e-24;mdlaccn=RF00001;mdllen=119;mdlcoords=1-119;seqlen=21265;tandem_array=yes(631-21159);tandem_array_X=37;tandem_array_N=36;tandem_array_Dmin=427;tandem_array_Dmax=452;highscoring=yes;fragment=no;scF=0.999;lenF=1.000;Rfam=14.1;Infernal=1.1.2;
HyE4083	cmsearch	5S_rRNA	16490	16608	116.6	-	.	evalue=4.8e-24;mdlaccn=RF00001;mdllen=119;mdlcoords=1-119;seqlen=21265;tandem_array=yes(631-21159);tandem_array_X=37;tandem_array_N=36;tandem_array_Dmin=427;tandem_array_Dmax=452;highscoring=yes;fragment=no;scF=0.999;lenF=1.000;Rfam=14.1;Infernal=1.1.2;
HyE4083	cmsearch	5S_rRNA	17060	17178	116.6	-	.	evalue=4.8e-24;mdlaccn=RF00001;mdllen=119;mdlcoords=1-119;seqlen=21265;tandem_array=yes(631-21159);tandem_array_X=37;tandem_array_N=36;tandem_array_Dmin=427;tandem_array_Dmax=452;highscoring=yes;fragment=no;scF=0.999;lenF=1.000;Rfam=14.1;Infernal=1.1.2;
HyE4083	cmsearch	5S_rRNA	17629	17747	116.6	-	.	evalue=4.8e-24;mdlaccn=RF00001;mdllen=119;mdlcoords=1-119;seqlen=21265;tandem_array=yes(631-21159);tandem_array_X=37;tandem_array_N=36;tandem_array_Dmin=427;tandem_array_Dmax=452;highscoring=yes;fragment=no;scF=0.999;lenF=1.000;Rfam=14.1;Infernal=1.1.2;
HyE4083	cmsearch	5S_rRNA	18199	18317	116.6	-	.	evalue=4.8e-24;mdlaccn=RF00001;mdllen=119;mdlcoords=1-119;seqlen=21265;tandem_array=yes(631-21159);tandem_array_X=37;tandem_array_N=36;tandem_array_Dmin=427;tandem_array_Dmax=452;highscoring=yes;fragment=no;scF=0.999;lenF=1.000;Rfam=14.1;Infernal=1.1.2;
HyE4083	cmsearch	5S_rRNA	19336	19454	116.6	-	.	evalue=4.8e-24;mdlaccn=RF00001;mdllen=119;mdlcoords=1-119;seqlen=21265;tandem_array=yes(631-21159);tandem_array_X=37;tandem_array_N=36;tandem_array_Dmin=427;tandem_array_Dmax=452;highscoring=yes;fragment=no;scF=0.999;lenF=1.000;Rfam=14.1;Infernal=1.1.2;
HyE4083	cmsearch	5S_rRNA	19904	20022	116.6	-	.	evalue=4.8e-24;mdlaccn=RF00001;mdllen=119;mdlcoords=1-119;seqlen=21265;tandem_array=yes(631-21159);tandem_array_X=37;tandem_array_N=36;tandem_array_Dmin=427;tandem_array_Dmax=452;highscoring=yes;fragment=no;scF=0.999;lenF=1.000;Rfam=14.1;Infernal=1.1.2;
HyE4083	cmsearch	5S_rRNA	20472	20590	116.6	-	.	evalue=4.8e-24;mdlaccn=RF00001;mdllen=119;mdlcoords=1-119;seqlen=21265;tandem_array=yes(631-21159);tandem_array_X=37;tandem_array_N=36;tandem_array_Dmin=427;tandem_array_Dmax=452;highscoring=yes;fragment=no;scF=0.999;lenF=1.000;Rfam=14.1;Infernal=1.1.2;
HyE4083	cmsearch	5S_rRNA	21041	21159	116.6	-	.	evalue=4.8e-24;mdlaccn=RF00001;mdllen=119;mdlcoords=1-119;seqlen=21265;tandem_array=yes(631-21159);tandem_array_X=37;tandem_array_N=36;tandem_array_Dmin=427;tandem_array_Dmax=452;highscoring=yes;fragment=no;scF=0.999;lenF=1.000;Rfam=14.1;Infernal=1.1.2;
HyE4083	cmsearch	5S_rRNA	2270	2388	116.6	-	.	evalue=4.8e-24;mdlaccn=RF00001;mdllen=119;mdlcoords=1-119;seqlen=21265;tandem_array=yes(631-21159);tandem_array_X=37;tandem_array_N=36;tandem_array_Dmin=427;tandem_array_Dmax=452;highscoring=yes;fragment=no;scF=0.999;lenF=1.000;Rfam=14.1;Infernal=1.1.2;
HyE4083	cmsearch	5S_rRNA	2839	2957	116.6	-	.	evalue=4.8e-24;mdlaccn=RF00001;mdllen=119;mdlcoords=1-119;seqlen=21265;tandem_array=yes(631-21159);tandem_array_X=37;tandem_array_N=36;tandem_array_Dmin=427;tandem_array_Dmax=452;highscoring=yes;fragment=no;scF=0.999;lenF=1.000;Rfam=14.1;Infernal=1.1.2;
HyE4083	cmsearch	5S_rRNA	3407	3525	116.6	-	.	evalue=4.8e-24;mdlaccn=RF00001;mdllen=119;mdlcoords=1-119;seqlen=21265;tandem_array=yes(631-21159);tandem_array_X=37;tandem_array_N=36;tandem_array_Dmin=427;tandem_array_Dmax=452;highscoring=yes;fragment=no;scF=0.999;lenF=1.000;Rfam=14.1;Infernal=1.1.2;
HyE4083	cmsearch	5S_rRNA	3975	4093	116.6	-	.	evalue=4.8e-24;mdlaccn=RF00001;mdllen=119;mdlcoords=1-119;seqlen=21265;tandem_array=yes(631-21159);tandem_array_X=37;tandem_array_N=36;tandem_array_Dmin=427;tandem_array_Dmax=452;highscoring=yes;fragment=no;scF=0.999;lenF=1.000;Rfam=14.1;Infernal=1.1.2;
HyE4083	cmsearch	5S_rRNA	4539	4657	116.6	-	.	evalue=4.8e-24;mdlaccn=RF00001;mdllen=119;mdlcoords=1-119;seqlen=21265;tandem_array=yes(631-21159);tandem_array_X=37;tandem_array_N=36;tandem_array_Dmin=427;tandem_array_Dmax=452;highscoring=yes;fragment=no;scF=0.999;lenF=1.000;Rfam=14.1;Infernal=1.1.2;
HyE4083	cmsearch	5S_rRNA	5108	5226	116.6	-	.	evalue=4.8e-24;mdlaccn=RF00001;mdllen=119;mdlcoords=1-119;seqlen=21265;tandem_array=yes(631-21159);tandem_array_X=37;tandem_array_N=36;tandem_array_Dmin=427;tandem_array_Dmax=452;highscoring=yes;fragment=no;scF=0.999;lenF=1.000;Rfam=14.1;Infernal=1.1.2;
HyE4083	cmsearch	5S_rRNA	6816	6934	116.6	-	.	evalue=4.8e-24;mdlaccn=RF00001;mdllen=119;mdlcoords=1-119;seqlen=21265;tandem_array=yes(631-21159);tandem_array_X=37;tandem_array_N=36;tandem_array_Dmin=427;tandem_array_Dmax=452;highscoring=yes;fragment=no;scF=0.999;lenF=1.000;Rfam=14.1;Infernal=1.1.2;
HyE4083	cmsearch	5S_rRNA	7953	8071	116.6	-	.	evalue=4.8e-24;mdlaccn=RF00001;mdllen=119;mdlcoords=1-119;seqlen=21265;tandem_array=yes(631-21159);tandem_array_X=37;tandem_array_N=36;tandem_array_Dmin=427;tandem_array_Dmax=452;highscoring=yes;fragment=no;scF=0.999;lenF=1.000;Rfam=14.1;Infernal=1.1.2;
HyE4083	cmsearch	5S_rRNA	9090	9208	116.6	-	.	evalue=4.8e-24;mdlaccn=RF00001;mdllen=119;mdlcoords=1-119;seqlen=21265;tandem_array=yes(631-21159);tandem_array_X=37;tandem_array_N=36;tandem_array_Dmin=427;tandem_array_Dmax=452;highscoring=yes;fragment=no;scF=0.999;lenF=1.000;Rfam=14.1;Infernal=1.1.2;
HyE4083	cmsearch	5S_rRNA	11368	11487	112.4	-	.	evalue=5.7e-23;mdlaccn=RF00001;mdllen=119;mdlcoords=1-119;seqlen=21265;tandem_array=yes(631-21159);tandem_array_X=37;tandem_array_N=36;tandem_array_Dmin=427;tandem_array_Dmax=452;highscoring=yes;fragment=no;scF=0.963;lenF=1.008;Rfam=14.1;Infernal=1.1.2;
HyE4083	cmsearch	5S_rRNA	9661	9779	110.7	-	.	evalue=1.6e-22;mdlaccn=RF00001;mdllen=119;mdlcoords=1-119;seqlen=21265;tandem_array=yes(631-21159);tandem_array_X=37;tandem_array_N=36;tandem_array_Dmin=427;tandem_array_Dmax=452;highscoring=yes;fragment=no;scF=0.949;lenF=1.000;Rfam=14.1;Infernal=1.1.2;
HyE4083	cmsearch	5S_rRNA	6247	6364	109.9	-	.	evalue=2.6e-22;mdlaccn=RF00001;mdllen=119;mdlcoords=1-119;seqlen=21265;tandem_array=yes(631-21159);tandem_array_X=37;tandem_array_N=36;tandem_array_Dmin=427;tandem_array_Dmax=452;highscoring=yes;fragment=no;scF=0.942;lenF=0.992;Rfam=14.1;Infernal=1.1.2;
HyE4083	cmsearch	5S_rRNA	7386	7503	109.9	-	.	evalue=2.6e-22;mdlaccn=RF00001;mdllen=119;mdlcoords=1-119;seqlen=21265;tandem_array=yes(631-21159);tandem_array_X=37;tandem_array_N=36;tandem_array_Dmin=427;tandem_array_Dmax=452;highscoring=yes;fragment=no;scF=0.942;lenF=0.992;Rfam=14.1;Infernal=1.1.2;
HyE4083	cmsearch	5S_rRNA	13076	13195	109.6	-	.	evalue=3.1e-22;mdlaccn=RF00001;mdllen=119;mdlcoords=1-119;seqlen=21265;tandem_array=yes(631-21159);tandem_array_X=37;tandem_array_N=36;tandem_array_Dmin=427;tandem_array_Dmax=452;highscoring=yes;fragment=no;scF=0.939;lenF=1.008;Rfam=14.1;Infernal=1.1.2;
HyE4083	cmsearch	5S_rRNA	5677	5796	109.6	-	.	evalue=3.1e-22;mdlaccn=RF00001;mdllen=119;mdlcoords=1-119;seqlen=21265;tandem_array=yes(631-21159);tandem_array_X=37;tandem_array_N=36;tandem_array_Dmin=427;tandem_array_Dmax=452;highscoring=yes;fragment=no;scF=0.939;lenF=1.008;Rfam=14.1;Infernal=1.1.2;
HyE4083	cmsearch	5S_rRNA	8520	8637	109.4	-	.	evalue=3.5e-22;mdlaccn=RF00001;mdllen=119;mdlcoords=1-119;seqlen=21265;tandem_array=yes(631-21159);tandem_array_X=37;tandem_array_N=36;tandem_array_Dmin=427;tandem_array_Dmax=452;highscoring=yes;fragment=no;scF=0.937;lenF=0.992;Rfam=14.1;Infernal=1.1.2;
HyE4083	cmsearch	5S_rRNA	18768	18884	103.0	-	.	evalue=1.5e-20;mdlaccn=RF00001;mdllen=119;mdlcoords=1-119;seqlen=21265;tandem_array=yes(631-21159);tandem_array_X=37;tandem_array_N=36;tandem_array_Dmin=427;tandem_array_Dmax=452;highscoring=no;fragment=no;scF=0.883;lenF=0.983;Rfam=14.1;Infernal=1.1.2;
HyE4083	cmsearch	5S_rRNA	1177	1292	95.3	-	.	evalue=1.5e-18;mdlaccn=RF00001;mdllen=119;mdlcoords=1-119;seqlen=21265;tandem_array=yes(631-21159);tandem_array_X=37;tandem_array_N=36;tandem_array_Dmin=427;tandem_array_Dmax=452;highscoring=no;fragment=no;scF=0.817;lenF=0.975;Rfam=14.1;Infernal=1.1.2;
HyE4083	cmsearch	5S_rRNA	1728	1842	68.1	-	.	evalue=1.6e-11;mdlaccn=RF00001;mdllen=119;mdlcoords=1-119;seqlen=21265;tandem_array=yes(631-21159);tandem_array_X=37;tandem_array_N=36;tandem_array_Dmin=427;tandem_array_Dmax=452;highscoring=no;fragment=no;scF=0.584;lenF=0.966;Rfam=14.1;Infernal=1.1.2;
HyE4083	cmsearch	5S_rRNA	631	745	61.7	-	.	evalue=7.4e-10;mdlaccn=RF00001;mdllen=119;mdlcoords=1-119;seqlen=21265;tandem_array=yes(631-21159);tandem_array_X=37;tandem_array_N=36;tandem_array_Dmin=427;tandem_array_Dmax=452;highscoring=no;fragment=no;scF=0.529;lenF=0.966;Rfam=14.1;Infernal=1.1.2;
HyE4116	cmsearch	5S_rRNA	10927	11045	116.6	+	.	evalue=4.8e-24;mdlaccn=RF00001;mdllen=119;mdlcoords=1-119;seqlen=21125;tandem_array=yes(10927-20698);tandem_array_X=18;tandem_array_N=17;tandem_array_Dmin=447;tandem_array_Dmax=450;highscoring=yes;fragment=no;scF=0.999;lenF=1.000;Rfam=14.1;Infernal=1.1.2;
HyE4116	cmsearch	5S_rRNA	11495	11613	116.6	+	.	evalue=4.8e-24;mdlaccn=RF00001;mdllen=119;mdlcoords=1-119;seqlen=21125;tandem_array=yes(10927-20698);tandem_array_X=18;tandem_array_N=17;tandem_array_Dmin=447;tandem_array_Dmax=450;highscoring=yes;fragment=no;scF=0.999;lenF=1.000;Rfam=14.1;Infernal=1.1.2;
HyE4116	cmsearch	5S_rRNA	12064	12182	116.6	+	.	evalue=4.8e-24;mdlaccn=RF00001;mdllen=119;mdlcoords=1-119;seqlen=21125;tandem_array=yes(10927-20698);tandem_array_X=18;tandem_array_N=17;tandem_array_Dmin=447;tandem_array_Dmax=450;highscoring=yes;fragment=no;scF=0.999;lenF=1.000;Rfam=14.1;Infernal=1.1.2;
HyE4116	cmsearch	5S_rRNA	12633	12751	116.6	+	.	evalue=4.8e-24;mdlaccn=RF00001;mdllen=119;mdlcoords=1-119;seqlen=21125;tandem_array=yes(10927-20698);tandem_array_X=18;tandem_array_N=17;tandem_array_Dmin=447;tandem_array_Dmax=450;highscoring=yes;fragment=no;scF=0.999;lenF=1.000;Rfam=14.1;Infernal=1.1.2;
HyE4116	cmsearch	5S_rRNA	13769	13887	116.6	+	.	evalue=4.8e-24;mdlaccn=RF00001;mdllen=119;mdlcoords=1-119;seqlen=21125;tandem_array=yes(10927-20698);tandem_array_X=18;tandem_array_N=17;tandem_array_Dmin=447;tandem_array_Dmax=450;highscoring=yes;fragment=no;scF=0.999;lenF=1.000;Rfam=14.1;Infernal=1.1.2;
HyE4116	cmsearch	5S_rRNA	14337	14455	116.6	+	.	evalue=4.8e-24;mdlaccn=RF00001;mdllen=119;mdlcoords=1-119;seqlen=21125;tandem_array=yes(10927-20698);tandem_array_X=18;tandem_array_N=17;tandem_array_Dmin=447;tandem_array_Dmax=450;highscoring=yes;fragment=no;scF=0.999;lenF=1.000;Rfam=14.1;Infernal=1.1.2;
HyE4116	cmsearch	5S_rRNA	14906	15024	116.6	+	.	evalue=4.8e-24;mdlaccn=RF00001;mdllen=119;mdlcoords=1-119;seqlen=21125;tandem_array=yes(10927-20698);tandem_array_X=18;tandem_array_N=17;tandem_array_Dmin=447;tandem_array_Dmax=450;highscoring=yes;fragment=no;scF=0.999;lenF=1.000;Rfam=14.1;Infernal=1.1.2;
HyE4116	cmsearch	5S_rRNA	15474	15592	116.6	+	.	evalue=4.8e-24;mdlaccn=RF00001;mdllen=119;mdlcoords=1-119;seqlen=21125;tandem_array=yes(10927-20698);tandem_array_X=18;tandem_array_N=17;tandem_array_Dmin=447;tandem_array_Dmax=450;highscoring=yes;fragment=no;scF=0.999;lenF=1.000;Rfam=14.1;Infernal=1.1.2;
HyE4116	cmsearch	5S_rRNA	17177	17295	116.6	+	.	evalue=4.8e-24;mdlaccn=RF00001;mdllen=119;mdlcoords=1-119;seqlen=21125;tandem_array=yes(10927-20698);tandem_array_X=18;tandem_array_N=17;tandem_array_Dmin=447;tandem_array_Dmax=450;highscoring=yes;fragment=no;scF=0.999;lenF=1.000;Rfam=14.1;Infernal=1.1.2;
HyE4116	cmsearch	5S_rRNA	17745	17863	116.6	+	.	evalue=4.8e-24;mdlaccn=RF00001;mdllen=119;mdlcoords=1-119;seqlen=21125;tandem_array=yes(10927-20698);tandem_array_X=18;tandem_array_N=17;tandem_array_Dmin=447;tandem_array_Dmax=450;highscoring=yes;fragment=no;scF=0.999;lenF=1.000;Rfam=14.1;Infernal=1.1.2;
HyE4116	cmsearch	5S_rRNA	18314	18432	116.6	+	.	evalue=4.8e-24;mdlaccn=RF00001;mdllen=119;mdlcoords=1-119;seqlen=21125;tandem_array=yes(10927-20698);tandem_array_X=18;tandem_array_N=17;tandem_array_Dmin=447;tandem_array_Dmax=450;highscoring=yes;fragment=no;scF=0.999;lenF=1.000;Rfam=14.1;Infernal=1.1.2;
HyE4116	cmsearch	5S_rRNA	1858	1976	116.6	+	.	evalue=4.8e-24;mdlaccn=RF00001;mdllen=119;mdlcoords=1-119;seqlen=21125;tandem_array=yes(165-8793);tandem_array_X=16;tandem_array_N=15;tandem_array_Dmin=437;tandem_array_Dmax=452;highscoring=yes;fragment=no;scF=0.999;lenF=1.000;Rfam=14.1;Infernal=1.1.2;
HyE4116	cmsearch	5S_rRNA	18882	19000	116.6	+	.	evalue=4.8e-24;mdlaccn=RF00001;mdllen=119;mdlcoords=1-119;seqlen=21125;tandem_array=yes(10927-20698);tandem_array_X=18;tandem_array_N=17;tandem_array_Dmin=447;tandem_array_Dmax=450;highscoring=yes;fragment=no;scF=0.999;lenF=1.000;Rfam=14.1;Infernal=1.1.2;
HyE4116	cmsearch	5S_rRNA	19448	19566	116.6	+	.	evalue=4.8e-24;mdlaccn=RF00001;mdllen=119;mdlcoords=1-119;seqlen=21125;tandem_array=yes(10927-20698);tandem_array_X=18;tandem_array_N=17;tandem_array_Dmin=447;tandem_array_Dmax=450;highscoring=yes;fragment=no;scF=0.999;lenF=1.000;Rfam=14.1;Infernal=1.1.2;
HyE4116	cmsearch	5S_rRNA	2427	2545	116.6	+	.	evalue=4.8e-24;mdlaccn=RF00001;mdllen=119;mdlcoords=1-119;seqlen=21125;tandem_array=yes(165-8793);tandem_array_X=16;tandem_array_N=15;tandem_array_Dmin=437;tandem_array_Dmax=452;highscoring=yes;fragment=no;scF=0.999;lenF=1.000;Rfam=14.1;Infernal=1.1.2;
HyE4116	cmsearch	5S_rRNA	2995	3113	116.6	+	.	evalue=4.8e-24;mdlaccn=RF00001;mdllen=119;mdlcoords=1-119;seqlen=21125;tandem_array=yes(165-8793);tandem_array_X=16;tandem_array_N=15;tandem_array_Dmin=437;tandem_array_Dmax=452;highscoring=yes;fragment=no;scF=0.999;lenF=1.000;Rfam=14.1;Infernal=1.1.2;
HyE4116	cmsearch	5S_rRNA	3564	3682	116.6	+	.	evalue=4.8e-24;mdlaccn=RF00001;mdllen=119;mdlcoords=1-119;seqlen=21125;tandem_array=yes(165-8793);tandem_array_X=16;tandem_array_N=15;tandem_array_Dmin=437;tandem_array_Dmax=452;highscoring=yes;fragment=no;scF=0.999;lenF=1.000;Rfam=14.1;Infernal=1.1.2;
HyE4116	cmsearch	5S_rRNA	4132	4250	116.6	+	.	evalue=4.8e-24;mdlaccn=RF00001;mdllen=119;mdlcoords=1-119;seqlen=21125;tandem_array=yes(165-8793);tandem_array_X=16;tandem_array_N=15;tandem_array_Dmin=437;tandem_array_Dmax=452;highscoring=yes;fragment=no;scF=0.999;lenF=1.000;Rfam=14.1;Infernal=1.1.2;
HyE4116	cmsearch	5S_rRNA	4700	4818	116.6	+	.	evalue=4.8e-24;mdlaccn=RF00001;mdllen=119;mdlcoords=1-119;seqlen=21125;tandem_array=yes(165-8793);tandem_array_X=16;tandem_array_N=15;tandem_array_Dmin=437;tandem_array_Dmax=452;highscoring=yes;fragment=no;scF=0.999;lenF=1.000;Rfam=14.1;Infernal=1.1.2;
HyE4116	cmsearch	5S_rRNA	5268	5386	116.6	+	.	evalue=4.8e-24;mdlaccn=RF00001;mdllen=119;mdlcoords=1-119;seqlen=21125;tandem_array=yes(165-8793);tandem_array_X=16;tandem_array_N=15;tandem_array_Dmin=437;tandem_array_Dmax=452;highscoring=yes;fragment=no;scF=0.999;lenF=1.000;Rfam=14.1;Infernal=1.1.2;
HyE4116	cmsearch	5S_rRNA	5837	5955	116.6	+	.	evalue=4.8e-24;mdlaccn=RF00001;mdllen=119;mdlcoords=1-119;seqlen=21125;tandem_array=yes(165-8793);tandem_array_X=16;tandem_array_N=15;tandem_array_Dmin=437;tandem_array_Dmax=452;highscoring=yes;fragment=no;scF=0.999;lenF=1.000;Rfam=14.1;Infernal=1.1.2;
HyE4116	cmsearch	5S_rRNA	6405	6523	116.6	+	.	evalue=4.8e-24;mdlaccn=RF00001;mdllen=119;mdlcoords=1-119;seqlen=21125;tandem_array=yes(165-8793);tandem_array_X=16;tandem_array_N=15;tandem_array_Dmin=437;tandem_array_Dmax=452;highscoring=yes;fragment=no;scF=0.999;lenF=1.000;Rfam=14.1;Infernal=1.1.2;
HyE4116	cmsearch	5S_rRNA	6973	7091	116.6	+	.	evalue=4.8e-24;mdlaccn=RF00001;mdllen=119;mdlcoords=1-119;seqlen=21125;tandem_array=yes(165-8793);tandem_array_X=16;tandem_array_N=15;tandem_array_Dmin=437;tandem_array_Dmax=452;highscoring=yes;fragment=no;scF=0.999;lenF=1.000;Rfam=14.1;Infernal=1.1.2;
HyE4116	cmsearch	5S_rRNA	7542	7660	116.6	+	.	evalue=4.8e-24;mdlaccn=RF00001;mdllen=119;mdlcoords=1-119;seqlen=21125;tandem_array=yes(165-8793);tandem_array_X=16;tandem_array_N=15;tandem_array_Dmin=437;tandem_array_Dmax=452;highscoring=yes;fragment=no;scF=0.999;lenF=1.000;Rfam=14.1;Infernal=1.1.2;
HyE4116	cmsearch	5S_rRNA	8109	8227	116.6	+	.	evalue=4.8e-24;mdlaccn=RF00001;mdllen=119;mdlcoords=1-119;seqlen=21125;tandem_array=yes(165-8793);tandem_array_X=16;tandem_array_N=15;tandem_array_Dmin=437;tandem_array_Dmax=452;highscoring=yes;fragment=no;scF=0.999;lenF=1.000;Rfam=14.1;Infernal=1.1.2;
HyE4116	cmsearch	5S_rRNA	722	838	110.0	+	.	evalue=2.4e-22;mdlaccn=RF00001;mdllen=119;mdlcoords=1-119;seqlen=21125;tandem_array=yes(165-8793);tandem_array_X=16;tandem_array_N=15;tandem_array_Dmin=437;tandem_array_Dmax=452;highscoring=yes;fragment=no;scF=0.943;lenF=0.983;Rfam=14.1;Infernal=1.1.2;
HyE4116	cmsearch	5S_rRNA	1291	1408	109.9	+	.	evalue=2.6e-22;mdlaccn=RF00001;mdllen=119;mdlcoords=1-119;seqlen=21125;tandem_array=yes(165-8793);tandem_array_X=16;tandem_array_N=15;tandem_array_Dmin=437;tandem_array_Dmax=452;highscoring=yes;fragment=no;scF=0.942;lenF=0.992;Rfam=14.1;Infernal=1.1.2;
HyE4116	cmsearch	5S_rRNA	16043	16160	109.9	+	.	evalue=2.6e-22;mdlaccn=RF00001;mdllen=119;mdlcoords=1-119;seqlen=21125;tandem_array=yes(10927-20698);tandem_array_X=18;tandem_array_N=17;tandem_array_Dmin=447;tandem_array_Dmax=450;highscoring=yes;fragment=no;scF=0.942;lenF=0.992;Rfam=14.1;Infernal=1.1.2;
HyE4116	cmsearch	5S_rRNA	16610	16727	109.9	+	.	evalue=2.6e-22;mdlaccn=RF00001;mdllen=119;mdlcoords=1-119;seqlen=21125;tandem_array=yes(10927-20698);tandem_array_X=18;tandem_array_N=17;tandem_array_Dmin=447;tandem_array_Dmax=450;highscoring=yes;fragment=no;scF=0.942;lenF=0.992;Rfam=14.1;Infernal=1.1.2;
HyE4116	cmsearch	5S_rRNA	20581	20698	109.9	+	.	evalue=2.6e-22;mdlaccn=RF00001;mdllen=119;mdlcoords=1-119;seqlen=21125;tandem_array=yes(10927-20698);tandem_array_X=18;tandem_array_N=17;tandem_array_Dmin=447;tandem_array_Dmax=450;highscoring=yes;fragment=no;scF=0.942;lenF=0.992;Rfam=14.1;Infernal=1.1.2;
HyE4116	cmsearch	5S_rRNA	13202	13318	104.7	+	.	evalue=5.5e-21;mdlaccn=RF00001;mdllen=119;mdlcoords=1-119;seqlen=21125;tandem_array=yes(10927-20698);tandem_array_X=18;tandem_array_N=17;tandem_array_Dmin=447;tandem_array_Dmax=450;highscoring=no;fragment=no;scF=0.897;lenF=0.983;Rfam=14.1;Infernal=1.1.2;
HyE4116	cmsearch	5S_rRNA	20017	20132	93.8	+	.	evalue=3.6e-18;mdlaccn=RF00001;mdllen=119;mdlcoords=1-119;seqlen=21125;tandem_array=yes(10927-20698);tandem_array_X=18;tandem_array_N=17;tandem_array_Dmin=447;tandem_array_Dmax=450;highscoring=no;fragment=no;scF=0.804;lenF=0.975;Rfam=14.1;Infernal=1.1.2;
HyE4116	cmsearch	5S_rRNA	8678	8793	93.1	+	.	evalue=5.5e-18;mdlaccn=RF00001;mdllen=119;mdlcoords=1-119;seqlen=21125;tandem_array=yes(165-8793);tandem_array_X=16;tandem_array_N=15;tandem_array_Dmin=437;tandem_array_Dmax=452;highscoring=no;fragment=no;scF=0.798;lenF=0.975;Rfam=14.1;Infernal=1.1.2;
HyE4116	cmsearch	5S_rRNA	165	284	89.6	+	.	evalue=4.6e-17;mdlaccn=RF00001;mdllen=119;mdlcoords=1-119;seqlen=21125;tandem_array=yes(165-8793);tandem_array_X=16;tandem_array_N=15;tandem_array_Dmin=437;tandem_array_Dmax=452;highscoring=no;fragment=no;scF=0.768;lenF=1.008;Rfam=14.1;Infernal=1.1.2;
HyE4224	cmsearch	5S_rRNA	10468	10586	116.6	+	.	evalue=4.8e-24;mdlaccn=RF00001;mdllen=119;mdlcoords=1-119;seqlen=20691;tandem_array=yes(247-20022);tandem_array_X=36;tandem_array_N=35;tandem_array_Dmin=420;tandem_array_Dmax=450;highscoring=yes;fragment=no;scF=0.999;lenF=1.000;Rfam=14.1;Infernal=1.1.2;
HyE4224	cmsearch	5S_rRNA	11037	11155	116.6	+	.	evalue=4.8e-24;mdlaccn=RF00001;mdllen=119;mdlcoords=1-119;seqlen=20691;tandem_array=yes(247-20022);tandem_array_X=36;tandem_array_N=35;tandem_array_Dmin=420;tandem_array_Dmax=450;highscoring=yes;fragment=no;scF=0.999;lenF=1.000;Rfam=14.1;Infernal=1.1.2;
HyE4224	cmsearch	5S_rRNA	11606	11724	116.6	+	.	evalue=4.8e-24;mdlaccn=RF00001;mdllen=119;mdlcoords=1-119;seqlen=20691;tandem_array=yes(247-20022);tandem_array_X=36;tandem_array_N=35;tandem_array_Dmin=420;tandem_array_Dmax=450;highscoring=yes;fragment=no;scF=0.999;lenF=1.000;Rfam=14.1;Infernal=1.1.2;
HyE4224	cmsearch	5S_rRNA	12174	12292	116.6	+	.	evalue=4.8e-24;mdlaccn=RF00001;mdllen=119;mdlcoords=1-119;seqlen=20691;tandem_array=yes(247-20022);tandem_array_X=36;tandem_array_N=35;tandem_array_Dmin=420;tandem_array_Dmax=450;highscoring=yes;fragment=no;scF=0.999;lenF=1.000;Rfam=14.1;Infernal=1.1.2;
HyE4224	cmsearch	5S_rRNA	12742	12860	116.6	+	.	evalue=4.8e-24;mdlaccn=RF00001;mdllen=119;mdlcoords=1-119;seqlen=20691;tandem_array=yes(247-20022);tandem_array_X=36;tandem_array_N=35;tandem_array_Dmin=420;tandem_array_Dmax=450;highscoring=yes;fragment=no;scF=0.999;lenF=1.000;Rfam=14.1;Infernal=1.1.2;
HyE4224	cmsearch	5S_rRNA	13311	13429	116.6	+	.	evalue=4.8e-24;mdlaccn=RF00001;mdllen=119;mdlcoords=1-119;seqlen=20691;tandem_array=yes(247-20022);tandem_array_X=36;tandem_array_N=35;tandem_array_Dmin=420;tandem_array_Dmax=450;highscoring=yes;fragment=no;scF=0.999;lenF=1.000;Rfam=14.1;Infernal=1.1.2;
HyE4224	cmsearch	5S_rRNA	13879	13997	116.6	+	.	evalue=4.8e-24;mdlaccn=RF00001;mdllen=119;mdlcoords=1-119;seqlen=20691;tandem_array=yes(247-20022);tandem_array_X=36;tandem_array_N=35;tandem_array_Dmin=420;tandem_array_Dmax=450;highscoring=yes;fragment=no;scF=0.999;lenF=1.000;Rfam=14.1;Infernal=1.1.2;
HyE4224	cmsearch	5S_rRNA	14447	14565	116.6	+	.	evalue=4.8e-24;mdlaccn=RF00001;mdllen=119;mdlcoords=1-119;seqlen=20691;tandem_array=yes(247-20022);tandem_array_X=36;tandem_array_N=35;tandem_array_Dmin=420;tandem_array_Dmax=450;highscoring=yes;fragment=no;scF=0.999;lenF=1.000;Rfam=14.1;Infernal=1.1.2;
HyE4224	cmsearch	5S_rRNA	1950	2068	116.6	+	.	evalue=4.8e-24;mdlaccn=RF00001;mdllen=119;mdlcoords=1-119;seqlen=20691;tandem_array=yes(247-20022);tandem_array_X=36;tandem_array_N=35;tandem_array_Dmin=420;tandem_array_Dmax=450;highscoring=yes;fragment=no;scF=0.999;lenF=1.000;Rfam=14.1;Infernal=1.1.2;
HyE4224	cmsearch	5S_rRNA	247	365	116.6	+	.	evalue=4.8e-24;mdlaccn=RF00001;mdllen=119;mdlcoords=1-119;seqlen=20691;tandem_array=yes(247-20022);tandem_array_X=36;tandem_array_N=35;tandem_array_Dmin=420;tandem_array_Dmax=450;highscoring=yes;fragment=no;scF=0.999;lenF=1.000;Rfam=14.1;Infernal=1.1.2;
HyE4224	cmsearch	5S_rRNA	3087	3205	116.6	+	.	evalue=4.8e-24;mdlaccn=RF00001;mdllen=119;mdlcoords=1-119;seqlen=20691;tandem_array=yes(247-20022);tandem_array_X=36;tandem_array_N=35;tandem_array_Dmin=420;tandem_array_Dmax=450;highscoring=yes;fragment=no;scF=0.999;lenF=1.000;Rfam=14.1;Infernal=1.1.2;
HyE4224	cmsearch	5S_rRNA	3655	3773	116.6	+	.	evalue=4.8e-24;mdlaccn=RF00001;mdllen=119;mdlcoords=1-119;seqlen=20691;tandem_array=yes(247-20022);tandem_array_X=36;tandem_array_N=35;tandem_array_Dmin=420;tandem_array_Dmax=450;highscoring=yes;fragment=no;scF=0.999;lenF=1.000;Rfam=14.1;Infernal=1.1.2;
HyE4224	cmsearch	5S_rRNA	4224	4342	116.6	+	.	evalue=4.8e-24;mdlaccn=RF00001;mdllen=119;mdlcoords=1-119;seqlen=20691;tandem_array=yes(247-20022);tandem_array_X=36;tandem_array_N=35;tandem_array_Dmin=420;tandem_array_Dmax=450;highscoring=yes;fragment=no;scF=0.999;lenF=1.000;Rfam=14.1;Infernal=1.1.2;
HyE4224	cmsearch	5S_rRNA	4792	4910	116.6	+	.	evalue=4.8e-24;mdlaccn=RF00001;mdllen=119;mdlcoords=1-119;seqlen=20691;tandem_array=yes(247-20022);tandem_array_X=36;tandem_array_N=35;tandem_array_Dmin=420;tandem_array_Dmax=450;highscoring=yes;fragment=no;scF=0.999;lenF=1.000;Rfam=14.1;Infernal=1.1.2;
HyE4224	cmsearch	5S_rRNA	5360	5478	116.6	+	.	evalue=4.8e-24;mdlaccn=RF00001;mdllen=119;mdlcoords=1-119;seqlen=20691;tandem_array=yes(247-20022);tandem_array_X=36;tandem_array_N=35;tandem_array_Dmin=420;tandem_array_Dmax=450;highscoring=yes;fragment=no;scF=0.999;lenF=1.000;Rfam=14.1;Infernal=1.1.2;
HyE4224	cmsearch	5S_rRNA	5928	6046	116.6	+	.	evalue=4.8e-24;mdlaccn=RF00001;mdllen=119;mdlcoords=1-119;seqlen=20691;tandem_array=yes(247-20022);tandem_array_X=36;tandem_array_N=35;tandem_array_Dmin=420;tandem_array_Dmax=450;highscoring=yes;fragment=no;scF=0.999;lenF=1.000;Rfam=14.1;Infernal=1.1.2;
HyE4224	cmsearch	5S_rRNA	6496	6614	116.6	+	.	evalue=4.8e-24;mdlaccn=RF00001;mdllen=119;mdlcoords=1-119;seqlen=20691;tandem_array=yes(247-20022);tandem_array_X=36;tandem_array_N=35;tandem_array_Dmin=420;tandem_array_Dmax=450;highscoring=yes;fragment=no;scF=0.999;lenF=1.000;Rfam=14.1;Infernal=1.1.2;
HyE4224	cmsearch	5S_rRNA	7064	7182	116.6	+	.	evalue=4.8e-24;mdlaccn=RF00001;mdllen=119;mdlcoords=1-119;seqlen=20691;tandem_array=yes(247-20022);tandem_array_X=36;tandem_array_N=35;tandem_array_Dmin=420;tandem_array_Dmax=450;highscoring=yes;fragment=no;scF=0.999;lenF=1.000;Rfam=14.1;Infernal=1.1.2;
HyE4224	cmsearch	5S_rRNA	7632	7750	116.6	+	.	evalue=4.8e-24;mdlaccn=RF00001;mdllen=119;mdlcoords=1-119;seqlen=20691;tandem_array=yes(247-20022);tandem_array_X=36;tandem_array_N=35;tandem_array_Dmin=420;tandem_array_Dmax=450;highscoring=yes;fragment=no;scF=0.999;lenF=1.000;Rfam=14.1;Infernal=1.1.2;
HyE4224	cmsearch	5S_rRNA	815	933	116.6	+	.	evalue=4.8e-24;mdlaccn=RF00001;mdllen=119;mdlcoords=1-119;seqlen=20691;tandem_array=yes(247-20022);tandem_array_X=36;tandem_array_N=35;tandem_array_Dmin=420;tandem_array_Dmax=450;highscoring=yes;fragment=no;scF=0.999;lenF=1.000;Rfam=14.1;Infernal=1.1.2;
HyE4224	cmsearch	5S_rRNA	8200	8318	116.6	+	.	evalue=4.8e-24;mdlaccn=RF00001;mdllen=119;mdlcoords=1-119;seqlen=20691;tandem_array=yes(247-20022);tandem_array_X=36;tandem_array_N=35;tandem_array_Dmin=420;tandem_array_Dmax=450;highscoring=yes;fragment=no;scF=0.999;lenF=1.000;Rfam=14.1;Infernal=1.1.2;
HyE4224	cmsearch	5S_rRNA	8768	8886	116.6	+	.	evalue=4.8e-24;mdlaccn=RF00001;mdllen=119;mdlcoords=1-119;seqlen=20691;tandem_array=yes(247-20022);tandem_array_X=36;tandem_array_N=35;tandem_array_Dmin=420;tandem_array_Dmax=450;highscoring=yes;fragment=no;scF=0.999;lenF=1.000;Rfam=14.1;Infernal=1.1.2;
HyE4224	cmsearch	5S_rRNA	9336	9454	116.6	+	.	evalue=4.8e-24;mdlaccn=RF00001;mdllen=119;mdlcoords=1-119;seqlen=20691;tandem_array=yes(247-20022);tandem_array_X=36;tandem_array_N=35;tandem_array_Dmin=420;tandem_array_Dmax=450;highscoring=yes;fragment=no;scF=0.999;lenF=1.000;Rfam=14.1;Infernal=1.1.2;
HyE4224	cmsearch	5S_rRNA	1383	1500	108.3	+	.	evalue=6.6e-22;mdlaccn=RF00001;mdllen=119;mdlcoords=1-119;seqlen=20691;tandem_array=yes(247-20022);tandem_array_X=36;tandem_array_N=35;tandem_array_Dmin=420;tandem_array_Dmax=450;highscoring=yes;fragment=no;scF=0.928;lenF=0.992;Rfam=14.1;Infernal=1.1.2;
HyE4224	cmsearch	5S_rRNA	2519	2636	108.3	+	.	evalue=6.6e-22;mdlaccn=RF00001;mdllen=119;mdlcoords=1-119;seqlen=20691;tandem_array=yes(247-20022);tandem_array_X=36;tandem_array_N=35;tandem_array_Dmin=420;tandem_array_Dmax=450;highscoring=yes;fragment=no;scF=0.928;lenF=0.992;Rfam=14.1;Infernal=1.1.2;
HyE4224	cmsearch	5S_rRNA	18818	18934	106.7	+	.	evalue=1.7e-21;mdlaccn=RF00001;mdllen=119;mdlcoords=1-119;seqlen=20691;tandem_array=yes(247-20022);tandem_array_X=36;tandem_array_N=35;tandem_array_Dmin=420;tandem_array_Dmax=450;highscoring=yes;fragment=no;scF=0.914;lenF=0.983;Rfam=14.1;Infernal=1.1.2;
HyE4224	cmsearch	5S_rRNA	15011	15130	101.4	+	.	evalue=4e-20;mdlaccn=RF00001;mdllen=119;mdlcoords=1-119;seqlen=20691;tandem_array=yes(247-20022);tandem_array_X=36;tandem_array_N=35;tandem_array_Dmin=420;tandem_array_Dmax=450;highscoring=no;fragment=no;scF=0.869;lenF=1.008;Rfam=14.1;Infernal=1.1.2;
HyE4224	cmsearch	5S_rRNA	9904	10018	100.0	+	.	evalue=9.5e-20;mdlaccn=RF00001;mdllen=119;mdlcoords=1-119;seqlen=20691;tandem_array=yes(247-20022);tandem_array_X=36;tandem_array_N=35;tandem_array_Dmin=420;tandem_array_Dmax=450;highscoring=no;fragment=no;scF=0.857;lenF=0.966;Rfam=14.1;Infernal=1.1.2;
HyE4224	cmsearch	5S_rRNA	16112	16227	95.0	+	.	evalue=1.9e-18;mdlaccn=RF00001;mdllen=119;mdlcoords=1-119;seqlen=20691;tandem_array=yes(247-20022);tandem_array_X=36;tandem_array_N=35;tandem_array_Dmin=420;tandem_array_Dmax=450;highscoring=no;fragment=no;scF=0.814;lenF=0.975;Rfam=14.1;Infernal=1.1.2;
HyE4224	cmsearch	5S_rRNA	16648	16761	81.9	+	.	evalue=4.4e-15;mdlaccn=RF00001;mdllen=119;mdlcoords=1-119;seqlen=20691;tandem_array=yes(247-20022);tandem_array_X=36;tandem_array_N=35;tandem_array_Dmin=420;tandem_array_Dmax=450;highscoring=no;fragment=no;scF=0.702;lenF=0.958;Rfam=14.1;Infernal=1.1.2;
HyE4224	cmsearch	5S_rRNA	18268	18384	77.3	+	.	evalue=6.6e-14;mdlaccn=RF00001;mdllen=119;mdlcoords=1-119;seqlen=20691;tandem_array=yes(247-20022);tandem_array_X=36;tandem_array_N=35;tandem_array_Dmin=420;tandem_array_Dmax=450;highscoring=no;fragment=no;scF=0.662;lenF=0.983;Rfam=14.1;Infernal=1.1.2;
HyE4224	cmsearch	5S_rRNA	17186	17297	76.2	+	.	evalue=1.3e-13;mdlaccn=RF00001;mdllen=119;mdlcoords=1-119;seqlen=20691;tandem_array=yes(247-20022);tandem_array_X=36;tandem_array_N=35;tandem_array_Dmin=420;tandem_array_Dmax=450;highscoring=no;fragment=no;scF=0.653;lenF=0.941;Rfam=14.1;Infernal=1.1.2;
HyE4224	cmsearch	5S_rRNA	19912	20022	71.4	+	.	evalue=2.3e-12;mdlaccn=RF00001;mdllen=119;mdlcoords=1-119;seqlen=20691;tandem_array=yes(247-20022);tandem_array_X=36;tandem_array_N=35;tandem_array_Dmin=420;tandem_array_Dmax=450;highscoring=no;fragment=no;scF=0.612;lenF=0.933;Rfam=14.1;Infernal=1.1.2;
HyE4224	cmsearch	5S_rRNA	20476	20599	65.0	-	.	evalue=1e-10;mdlaccn=RF00001;mdllen=119;mdlcoords=1-119;seqlen=20691;tandem_array=ineligible;highscoring=no;fragment=no;scF=0.557;lenF=1.042;Rfam=14.1;Infernal=1.1.2;
HyE4224	cmsearch	5S_rRNA	17725	17835	64.5	+	.	evalue=1.4e-10;mdlaccn=RF00001;mdllen=119;mdlcoords=1-119;seqlen=20691;tandem_array=yes(247-20022);tandem_array_X=36;tandem_array_N=35;tandem_array_Dmin=420;tandem_array_Dmax=450;highscoring=no;fragment=no;scF=0.553;lenF=0.933;Rfam=14.1;Infernal=1.1.2;
HyE4224	cmsearch	5S_rRNA	19370	19480	61.9	+	.	evalue=6.6e-10;mdlaccn=RF00001;mdllen=119;mdlcoords=1-119;seqlen=20691;tandem_array=yes(247-20022);tandem_array_X=36;tandem_array_N=35;tandem_array_Dmin=420;tandem_array_Dmax=450;highscoring=no;fragment=no;scF=0.530;lenF=0.933;Rfam=14.1;Infernal=1.1.2;
HyE4224	cmsearch	5S_rRNA	15571	15680	55.7	+	.	evalue=2.5e-08;mdlaccn=RF00001;mdllen=119;mdlcoords=1-119;seqlen=20691;tandem_array=yes(247-20022);tandem_array_X=36;tandem_array_N=35;tandem_array_Dmin=420;tandem_array_Dmax=450;highscoring=no;fragment=no;scF=0.477;lenF=0.924;Rfam=14.1;Infernal=1.1.2;
HyE4227	cmsearch	5S_rRNA	10132	10250	116.6	+	.	evalue=4.8e-24;mdlaccn=RF00001;mdllen=119;mdlcoords=1-119;seqlen=20677;tandem_array=yes(459-15940);tandem_array_X=28;tandem_array_N=27;tandem_array_Dmin=450;tandem_array_Dmax=450;highscoring=yes;fragment=no;scF=0.999;lenF=1.000;Rfam=14.1;Infernal=1.1.2;
HyE4227	cmsearch	5S_rRNA	1028	1146	116.6	+	.	evalue=4.8e-24;mdlaccn=RF00001;mdllen=119;mdlcoords=1-119;seqlen=20677;tandem_array=yes(459-15940);tandem_array_X=28;tandem_array_N=27;tandem_array_Dmin=450;tandem_array_Dmax=450;highscoring=yes;fragment=no;scF=0.999;lenF=1.000;Rfam=14.1;Infernal=1.1.2;
HyE4227	cmsearch	5S_rRNA	10701	10819	116.6	+	.	evalue=4.8e-24;mdlaccn=RF00001;mdllen=119;mdlcoords=1-119;seqlen=20677;tandem_array=yes(459-15940);tandem_array_X=28;tandem_array_N=27;tandem_array_Dmin=450;tandem_array_Dmax=450;highscoring=yes;fragment=no;scF=0.999;lenF=1.000;Rfam=14.1;Infernal=1.1.2;
HyE4227	cmsearch	5S_rRNA	11270	11388	116.6	+	.	evalue=4.8e-24;mdlaccn=RF00001;mdllen=119;mdlcoords=1-119;seqlen=20677;tandem_array=yes(459-15940);tandem_array_X=28;tandem_array_N=27;tandem_array_Dmin=450;tandem_array_Dmax=450;highscoring=yes;fragment=no;scF=0.999;lenF=1.000;Rfam=14.1;Infernal=1.1.2;
HyE4227	cmsearch	5S_rRNA	11839	11957	116.6	+	.	evalue=4.8e-24;mdlaccn=RF00001;mdllen=119;mdlcoords=1-119;seqlen=20677;tandem_array=yes(459-15940);tandem_array_X=28;tandem_array_N=27;tandem_array_Dmin=450;tandem_array_Dmax=450;highscoring=yes;fragment=no;scF=0.999;lenF=1.000;Rfam=14.1;Infernal=1.1.2;
HyE4227	cmsearch	5S_rRNA	12408	12526	116.6	+	.	evalue=4.8e-24;mdlaccn=RF00001;mdllen=119;mdlcoords=1-119;seqlen=20677;tandem_array=yes(459-15940);tandem_array_X=28;tandem_array_N=27;tandem_array_Dmin=450;tandem_array_Dmax=450;highscoring=yes;fragment=no;scF=0.999;lenF=1.000;Rfam=14.1;Infernal=1.1.2;
HyE4227	cmsearch	5S_rRNA	12977	13095	116.6	+	.	evalue=4.8e-24;mdlaccn=RF00001;mdllen=119;mdlcoords=1-119;seqlen=20677;tandem_array=yes(459-15940);tandem_array_X=28;tandem_array_N=27;tandem_array_Dmin=450;tandem_array_Dmax=450;highscoring=yes;fragment=no;scF=0.999;lenF=1.000;Rfam=14.1;Infernal=1.1.2;
HyE4227	cmsearch	5S_rRNA	13546	13664	116.6	+	.	evalue=4.8e-24;mdlaccn=RF00001;mdllen=119;mdlcoords=1-119;seqlen=20677;tandem_array=yes(459-15940);tandem_array_X=28;tandem_array_N=27;tandem_array_Dmin=450;tandem_array_Dmax=450;highscoring=yes;fragment=no;scF=0.999;lenF=1.000;Rfam=14.1;Infernal=1.1.2;
HyE4227	cmsearch	5S_rRNA	14115	14233	116.6	+	.	evalue=4.8e-24;mdlaccn=RF00001;mdllen=119;mdlcoords=1-119;seqlen=20677;tandem_array=yes(459-15940);tandem_array_X=28;tandem_array_N=27;tandem_array_Dmin=450;tandem_array_Dmax=450;highscoring=yes;fragment=no;scF=0.999;lenF=1.000;Rfam=14.1;Infernal=1.1.2;
HyE4227	cmsearch	5S_rRNA	14684	14802	116.6	+	.	evalue=4.8e-24;mdlaccn=RF00001;mdllen=119;mdlcoords=1-119;seqlen=20677;tandem_array=yes(459-15940);tandem_array_X=28;tandem_array_N=27;tandem_array_Dmin=450;tandem_array_Dmax=450;highscoring=yes;fragment=no;scF=0.999;lenF=1.000;Rfam=14.1;Infernal=1.1.2;
HyE4227	cmsearch	5S_rRNA	15253	15371	116.6	+	.	evalue=4.8e-24;mdlaccn=RF00001;mdllen=119;mdlcoords=1-119;seqlen=20677;tandem_array=yes(459-15940);tandem_array_X=28;tandem_array_N=27;tandem_array_Dmin=450;tandem_array_Dmax=450;highscoring=yes;fragment=no;scF=0.999;lenF=1.000;Rfam=14.1;Infernal=1.1.2;
HyE4227	cmsearch	5S_rRNA	15822	15940	116.6	+	.	evalue=4.8e-24;mdlaccn=RF00001;mdllen=119;mdlcoords=1-119;seqlen=20677;tandem_array=yes(459-15940);tandem_array_X=28;tandem_array_N=27;tandem_array_Dmin=450;tandem_array_Dmax=450;highscoring=yes;fragment=no;scF=0.999;lenF=1.000;Rfam=14.1;Infernal=1.1.2;
HyE4227	cmsearch	5S_rRNA	1597	1715	116.6	+	.	evalue=4.8e-24;mdlaccn=RF00001;mdllen=119;mdlcoords=1-119;seqlen=20677;tandem_array=yes(459-15940);tandem_array_X=28;tandem_array_N=27;tandem_array_Dmin=450;tandem_array_Dmax=450;highscoring=yes;fragment=no;scF=0.999;lenF=1.000;Rfam=14.1;Infernal=1.1.2;
HyE4227	cmsearch	5S_rRNA	2166	2284	116.6	+	.	evalue=4.8e-24;mdlaccn=RF00001;mdllen=119;mdlcoords=1-119;seqlen=20677;tandem_array=yes(459-15940);tandem_array_X=28;tandem_array_N=27;tandem_array_Dmin=450;tandem_array_Dmax=450;highscoring=yes;fragment=no;scF=0.999;lenF=1.000;Rfam=14.1;Infernal=1.1.2;
HyE4227	cmsearch	5S_rRNA	2735	2853	116.6	+	.	evalue=4.8e-24;mdlaccn=RF00001;mdllen=119;mdlcoords=1-119;seqlen=20677;tandem_array=yes(459-15940);tandem_array_X=28;tandem_array_N=27;tandem_array_Dmin=450;tandem_array_Dmax=450;highscoring=yes;fragment=no;scF=0.999;lenF=1.000;Rfam=14.1;Infernal=1.1.2;
HyE4227	cmsearch	5S_rRNA	3304	3422	116.6	+	.	evalue=4.8e-24;mdlaccn=RF00001;mdllen=119;mdlcoords=1-119;seqlen=20677;tandem_array=yes(459-15940);tandem_array_X=28;tandem_array_N=27;tandem_array_Dmin=450;tandem_array_Dmax=450;highscoring=yes;fragment=no;scF=0.999;lenF=1.000;Rfam=14.1;Infernal=1.1.2;
HyE4227	cmsearch	5S_rRNA	3873	3991	116.6	+	.	evalue=4.8e-24;mdlaccn=RF00001;mdllen=119;mdlcoords=1-119;seqlen=20677;tandem_array=yes(459-15940);tandem_array_X=28;tandem_array_N=27;tandem_array_Dmin=450;tandem_array_Dmax=450;highscoring=yes;fragment=no;scF=0.999;lenF=1.000;Rfam=14.1;Infernal=1.1.2;
HyE4227	cmsearch	5S_rRNA	4442	4560	116.6	+	.	evalue=4.8e-24;mdlaccn=RF00001;mdllen=119;mdlcoords=1-119;seqlen=20677;tandem_array=yes(459-15940);tandem_array_X=28;tandem_array_N=27;tandem_array_Dmin=450;tandem_array_Dmax=450;highscoring=yes;fragment=no;scF=0.999;lenF=1.000;Rfam=14.1;Infernal=1.1.2;
HyE4227	cmsearch	5S_rRNA	459	577	116.6	+	.	evalue=4.8e-24;mdlaccn=RF00001;mdllen=119;mdlcoords=1-119;seqlen=20677;tandem_array=yes(459-15940);tandem_array_X=28;tandem_array_N=27;tandem_array_Dmin=450;tandem_array_Dmax=450;highscoring=yes;fragment=no;scF=0.999;lenF=1.000;Rfam=14.1;Infernal=1.1.2;
HyE4227	cmsearch	5S_rRNA	5011	5129	116.6	+	.	evalue=4.8e-24;mdlaccn=RF00001;mdllen=119;mdlcoords=1-119;seqlen=20677;tandem_array=yes(459-15940);tandem_array_X=28;tandem_array_N=27;tandem_array_Dmin=450;tandem_array_Dmax=450;highscoring=yes;fragment=no;scF=0.999;lenF=1.000;Rfam=14.1;Infernal=1.1.2;
HyE4227	cmsearch	5S_rRNA	5580	5698	116.6	+	.	evalue=4.8e-24;mdlaccn=RF00001;mdllen=119;mdlcoords=1-119;seqlen=20677;tandem_array=yes(459-15940);tandem_array_X=28;tandem_array_N=27;tandem_array_Dmin=450;tandem_array_Dmax=450;highscoring=yes;fragment=no;scF=0.999;lenF=1.000;Rfam=14.1;Infernal=1.1.2;
HyE4227	cmsearch	5S_rRNA	6149	6267	116.6	+	.	evalue=4.8e-24;mdlaccn=RF00001;mdllen=119;mdlcoords=1-119;seqlen=20677;tandem_array=yes(459-15940);tandem_array_X=28;tandem_array_N=27;tandem_array_Dmin=450;tandem_array_Dmax=450;highscoring=yes;fragment=no;scF=0.999;lenF=1.000;Rfam=14.1;Infernal=1.1.2;
HyE4227	cmsearch	5S_rRNA	6718	6836	116.6	+	.	evalue=4.8e-24;mdlaccn=RF00001;mdllen=119;mdlcoords=1-119;seqlen=20677;tandem_array=yes(459-15940);tandem_array_X=28;tandem_array_N=27;tandem_array_Dmin=450;tandem_array_Dmax=450;highscoring=yes;fragment=no;scF=0.999;lenF=1.000;Rfam=14.1;Infernal=1.1.2;
HyE4227	cmsearch	5S_rRNA	7287	7405	116.6	+	.	evalue=4.8e-24;mdlaccn=RF00001;mdllen=119;mdlcoords=1-119;seqlen=20677;tandem_array=yes(459-15940);tandem_array_X=28;tandem_array_N=27;tandem_array_Dmin=450;tandem_array_Dmax=450;highscoring=yes;fragment=no;scF=0.999;lenF=1.000;Rfam=14.1;Infernal=1.1.2;
HyE4227	cmsearch	5S_rRNA	7856	7974	116.6	+	.	evalue=4.8e-24;mdlaccn=RF00001;mdllen=119;mdlcoords=1-119;seqlen=20677;tandem_array=yes(459-15940);tandem_array_X=28;tandem_array_N=27;tandem_array_Dmin=450;tandem_array_Dmax=450;highscoring=yes;fragment=no;scF=0.999;lenF=1.000;Rfam=14.1;Infernal=1.1.2;
HyE4227	cmsearch	5S_rRNA	8425	8543	116.6	+	.	evalue=4.8e-24;mdlaccn=RF00001;mdllen=119;mdlcoords=1-119;seqlen=20677;tandem_array=yes(459-15940);tandem_array_X=28;tandem_array_N=27;tandem_array_Dmin=450;tandem_array_Dmax=450;highscoring=yes;fragment=no;scF=0.999;lenF=1.000;Rfam=14.1;Infernal=1.1.2;
HyE4227	cmsearch	5S_rRNA	8994	9112	116.6	+	.	evalue=4.8e-24;mdlaccn=RF00001;mdllen=119;mdlcoords=1-119;seqlen=20677;tandem_array=yes(459-15940);tandem_array_X=28;tandem_array_N=27;tandem_array_Dmin=450;tandem_array_Dmax=450;highscoring=yes;fragment=no;scF=0.999;lenF=1.000;Rfam=14.1;Infernal=1.1.2;
HyE4227	cmsearch	5S_rRNA	9563	9681	116.6	+	.	evalue=4.8e-24;mdlaccn=RF00001;mdllen=119;mdlcoords=1-119;seqlen=20677;tandem_array=yes(459-15940);tandem_array_X=28;tandem_array_N=27;tandem_array_Dmin=450;tandem_array_Dmax=450;highscoring=yes;fragment=no;scF=0.999;lenF=1.000;Rfam=14.1;Infernal=1.1.2;
HyE4227	cmsearch	5S_rRNA	17406	17519	52.9	-	.	evalue=1.4e-07;mdlaccn=RF00001;mdllen=119;mdlcoords=1-119;seqlen=20677;tandem_array=ineligible;highscoring=no;fragment=no;scF=0.453;lenF=0.958;Rfam=14.1;Infernal=1.1.2;
HyE4247	cmsearch	5S_rRNA	10433	10551	116.6	-	.	evalue=4.8e-24;mdlaccn=RF00001;mdllen=119;mdlcoords=1-119;seqlen=20586;tandem_array=yes(7592-20326);tandem_array_X=23;tandem_array_N=22;tandem_array_Dmin=449;tandem_array_Dmax=468;highscoring=yes;fragment=no;scF=0.999;lenF=1.000;Rfam=14.1;Infernal=1.1.2;
HyE4247	cmsearch	5S_rRNA	11001	11119	116.6	-	.	evalue=4.8e-24;mdlaccn=RF00001;mdllen=119;mdlcoords=1-119;seqlen=20586;tandem_array=yes(7592-20326);tandem_array_X=23;tandem_array_N=22;tandem_array_Dmin=449;tandem_array_Dmax=468;highscoring=yes;fragment=no;scF=0.999;lenF=1.000;Rfam=14.1;Infernal=1.1.2;
HyE4247	cmsearch	5S_rRNA	12183	12301	116.6	-	.	evalue=4.8e-24;mdlaccn=RF00001;mdllen=119;mdlcoords=1-119;seqlen=20586;tandem_array=yes(7592-20326);tandem_array_X=23;tandem_array_N=22;tandem_array_Dmin=449;tandem_array_Dmax=468;highscoring=yes;fragment=no;scF=0.999;lenF=1.000;Rfam=14.1;Infernal=1.1.2;
HyE4247	cmsearch	5S_rRNA	13327	13445	116.6	-	.	evalue=4.8e-24;mdlaccn=RF00001;mdllen=119;mdlcoords=1-119;seqlen=20586;tandem_array=yes(7592-20326);tandem_array_X=23;tandem_array_N=22;tandem_array_Dmin=449;tandem_array_Dmax=468;highscoring=yes;fragment=no;scF=0.999;lenF=1.000;Rfam=14.1;Infernal=1.1.2;
HyE4247	cmsearch	5S_rRNA	19071	19189	116.6	-	.	evalue=4.8e-24;mdlaccn=RF00001;mdllen=119;mdlcoords=1-119;seqlen=20586;tandem_array=yes(7592-20326);tandem_array_X=23;tandem_array_N=22;tandem_array_Dmin=449;tandem_array_Dmax=468;highscoring=yes;fragment=no;scF=0.999;lenF=1.000;Rfam=14.1;Infernal=1.1.2;
HyE4247	cmsearch	5S_rRNA	19640	19758	116.6	-	.	evalue=4.8e-24;mdlaccn=RF00001;mdllen=119;mdlcoords=1-119;seqlen=20586;tandem_array=yes(7592-20326);tandem_array_X=23;tandem_array_N=22;tandem_array_Dmin=449;tandem_array_Dmax=468;highscoring=yes;fragment=no;scF=0.999;lenF=1.000;Rfam=14.1;Infernal=1.1.2;
HyE4247	cmsearch	5S_rRNA	20208	20326	116.6	-	.	evalue=4.8e-24;mdlaccn=RF00001;mdllen=119;mdlcoords=1-119;seqlen=20586;tandem_array=yes(7592-20326);tandem_array_X=23;tandem_array_N=22;tandem_array_Dmin=449;tandem_array_Dmax=468;highscoring=yes;fragment=no;scF=0.999;lenF=1.000;Rfam=14.1;Infernal=1.1.2;
HyE4247	cmsearch	5S_rRNA	8159	8277	116.6	-	.	evalue=4.8e-24;mdlaccn=RF00001;mdllen=119;mdlcoords=1-119;seqlen=20586;tandem_array=yes(7592-20326);tandem_array_X=23;tandem_array_N=22;tandem_array_Dmin=449;tandem_array_Dmax=468;highscoring=yes;fragment=no;scF=0.999;lenF=1.000;Rfam=14.1;Infernal=1.1.2;
HyE4247	cmsearch	5S_rRNA	8728	8846	116.6	-	.	evalue=4.8e-24;mdlaccn=RF00001;mdllen=119;mdlcoords=1-119;seqlen=20586;tandem_array=yes(7592-20326);tandem_array_X=23;tandem_array_N=22;tandem_array_Dmin=449;tandem_array_Dmax=468;highscoring=yes;fragment=no;scF=0.999;lenF=1.000;Rfam=14.1;Infernal=1.1.2;
HyE4247	cmsearch	5S_rRNA	9296	9414	116.6	-	.	evalue=4.8e-24;mdlaccn=RF00001;mdllen=119;mdlcoords=1-119;seqlen=20586;tandem_array=yes(7592-20326);tandem_array_X=23;tandem_array_N=22;tandem_array_Dmin=449;tandem_array_Dmax=468;highscoring=yes;fragment=no;scF=0.999;lenF=1.000;Rfam=14.1;Infernal=1.1.2;
HyE4247	cmsearch	5S_rRNA	9864	9982	116.6	-	.	evalue=4.8e-24;mdlaccn=RF00001;mdllen=119;mdlcoords=1-119;seqlen=20586;tandem_array=yes(7592-20326);tandem_array_X=23;tandem_array_N=22;tandem_array_Dmin=449;tandem_array_Dmax=468;highscoring=yes;fragment=no;scF=0.999;lenF=1.000;Rfam=14.1;Infernal=1.1.2;
HyE4247	cmsearch	5S_rRNA	15049	15167	110.7	-	.	evalue=1.6e-22;mdlaccn=RF00001;mdllen=119;mdlcoords=1-119;seqlen=20586;tandem_array=yes(7592-20326);tandem_array_X=23;tandem_array_N=22;tandem_array_Dmin=449;tandem_array_Dmax=468;highscoring=yes;fragment=no;scF=0.949;lenF=1.000;Rfam=14.1;Infernal=1.1.2;
HyE4247	cmsearch	5S_rRNA	14470	14590	103.7	-	.	evalue=1e-20;mdlaccn=RF00001;mdllen=119;mdlcoords=1-119;seqlen=20586;tandem_array=yes(7592-20326);tandem_array_X=23;tandem_array_N=22;tandem_array_Dmin=449;tandem_array_Dmax=468;highscoring=no;fragment=no;scF=0.889;lenF=1.017;Rfam=14.1;Infernal=1.1.2;
HyE4247	cmsearch	5S_rRNA	17915	18035	103.0	-	.	evalue=1.6e-20;mdlaccn=RF00001;mdllen=119;mdlcoords=1-119;seqlen=20586;tandem_array=yes(7592-20326);tandem_array_X=23;tandem_array_N=22;tandem_array_Dmin=449;tandem_array_Dmax=468;highscoring=no;fragment=no;scF=0.883;lenF=1.017;Rfam=14.1;Infernal=1.1.2;
HyE4247	cmsearch	5S_rRNA	15622	15742	100.9	-	.	evalue=5.4e-20;mdlaccn=RF00001;mdllen=119;mdlcoords=1-119;seqlen=20586;tandem_array=yes(7592-20326);tandem_array_X=23;tandem_array_N=22;tandem_array_Dmin=449;tandem_array_Dmax=468;highscoring=no;fragment=no;scF=0.865;lenF=1.017;Rfam=14.1;Infernal=1.1.2;
HyE4247	cmsearch	5S_rRNA	17341	17463	100.1	-	.	evalue=8.6e-20;mdlaccn=RF00001;mdllen=119;mdlcoords=1-119;seqlen=20586;tandem_array=yes(7592-20326);tandem_array_X=23;tandem_array_N=22;tandem_array_Dmin=449;tandem_array_Dmax=468;highscoring=no;fragment=no;scF=0.858;lenF=1.034;Rfam=14.1;Infernal=1.1.2;
HyE4247	cmsearch	5S_rRNA	7592	7708	99.9	-	.	evalue=9.5e-20;mdlaccn=RF00001;mdllen=119;mdlcoords=1-119;seqlen=20586;tandem_array=yes(7592-20326);tandem_array_X=23;tandem_array_N=22;tandem_array_Dmin=449;tandem_array_Dmax=468;highscoring=no;fragment=no;scF=0.856;lenF=0.983;Rfam=14.1;Infernal=1.1.2;
HyE4247	cmsearch	5S_rRNA	16767	16886	96.5	-	.	evalue=7.3e-19;mdlaccn=RF00001;mdllen=119;mdlcoords=1-119;seqlen=20586;tandem_array=yes(7592-20326);tandem_array_X=23;tandem_array_N=22;tandem_array_Dmin=449;tandem_array_Dmax=468;highscoring=no;fragment=no;scF=0.827;lenF=1.008;Rfam=14.1;Infernal=1.1.2;
HyE4247	cmsearch	5S_rRNA	12757	12873	93.7	-	.	evalue=4e-18;mdlaccn=RF00001;mdllen=119;mdlcoords=1-119;seqlen=20586;tandem_array=yes(7592-20326);tandem_array_X=23;tandem_array_N=22;tandem_array_Dmin=449;tandem_array_Dmax=468;highscoring=no;fragment=no;scF=0.803;lenF=0.983;Rfam=14.1;Infernal=1.1.2;
HyE4247	cmsearch	5S_rRNA	13898	14020	90.0	-	.	evalue=3.5e-17;mdlaccn=RF00001;mdllen=119;mdlcoords=1-119;seqlen=20586;tandem_array=yes(7592-20326);tandem_array_X=23;tandem_array_N=22;tandem_array_Dmin=449;tandem_array_Dmax=468;highscoring=no;fragment=no;scF=0.771;lenF=1.034;Rfam=14.1;Infernal=1.1.2;
HyE4247	cmsearch	5S_rRNA	18491	18612	88.3	-	.	evalue=1e-16;mdlaccn=RF00001;mdllen=119;mdlcoords=1-119;seqlen=20586;tandem_array=yes(7592-20326);tandem_array_X=23;tandem_array_N=22;tandem_array_Dmin=449;tandem_array_Dmax=468;highscoring=no;fragment=no;scF=0.757;lenF=1.025;Rfam=14.1;Infernal=1.1.2;
HyE4247	cmsearch	5S_rRNA	16195	16316	80.4	-	.	evalue=1.1e-14;mdlaccn=RF00001;mdllen=119;mdlcoords=1-119;seqlen=20586;tandem_array=yes(7592-20326);tandem_array_X=23;tandem_array_N=22;tandem_array_Dmin=449;tandem_array_Dmax=468;highscoring=no;fragment=no;scF=0.689;lenF=1.025;Rfam=14.1;Infernal=1.1.2;
HyE4247	cmsearch	5S_rRNA	11582	11714	48.7	-	.	evalue=1.7e-06;mdlaccn=RF00001;mdllen=119;mdlcoords=1-119;seqlen=20586;tandem_array=yes(7592-20326);tandem_array_X=23;tandem_array_N=22;tandem_array_Dmin=449;tandem_array_Dmax=468;highscoring=no;fragment=no;scF=0.417;lenF=1.118;Rfam=14.1;Infernal=1.1.2;
HyE4294	cmsearch	5S_rRNA	12157	12275	116.7	+	.	evalue=4.4e-24;mdlaccn=RF00001;mdllen=119;mdlcoords=1-119;seqlen=20452;tandem_array=ineligible;highscoring=yes;fragment=no;scF=1.000;lenF=1.000;Rfam=14.1;Infernal=1.1.2;
HyE4294	cmsearch	5S_rRNA	17511	17629	116.7	+	.	evalue=4.4e-24;mdlaccn=RF00001;mdllen=119;mdlcoords=1-119;seqlen=20452;tandem_array=ineligible;highscoring=yes;fragment=no;scF=1.000;lenF=1.000;Rfam=14.1;Infernal=1.1.2;
HyE4294	cmsearch	5S_rRNA	6157	6275	116.7	+	.	evalue=4.4e-24;mdlaccn=RF00001;mdllen=119;mdlcoords=1-119;seqlen=20452;tandem_array=ineligible;highscoring=yes;fragment=no;scF=1.000;lenF=1.000;Rfam=14.1;Infernal=1.1.2;
HyE4294	cmsearch	5S_rRNA	217	333	102.2	+	.	evalue=2.4e-20;mdlaccn=RF00001;mdllen=119;mdlcoords=1-119;seqlen=20452;tandem_array=ineligible;highscoring=no;fragment=no;scF=0.876;lenF=0.983;Rfam=14.1;Infernal=1.1.2;
HyE4533	cmsearch	5S_rRNA	10232	10350	116.6	-	.	evalue=4.8e-24;mdlaccn=RF00001;mdllen=119;mdlcoords=1-119;seqlen=19514;tandem_array=yes(32-11487);tandem_array_X=21;tandem_array_N=20;tandem_array_Dmin=447;tandem_array_Dmax=451;highscoring=yes;fragment=no;scF=0.999;lenF=1.000;Rfam=14.1;Infernal=1.1.2;
HyE4533	cmsearch	5S_rRNA	10801	10919	116.6	-	.	evalue=4.8e-24;mdlaccn=RF00001;mdllen=119;mdlcoords=1-119;seqlen=19514;tandem_array=yes(32-11487);tandem_array_X=21;tandem_array_N=20;tandem_array_Dmin=447;tandem_array_Dmax=451;highscoring=yes;fragment=no;scF=0.999;lenF=1.000;Rfam=14.1;Infernal=1.1.2;
HyE4533	cmsearch	5S_rRNA	11369	11487	116.6	-	.	evalue=4.8e-24;mdlaccn=RF00001;mdllen=119;mdlcoords=1-119;seqlen=19514;tandem_array=yes(32-11487);tandem_array_X=21;tandem_array_N=20;tandem_array_Dmin=447;tandem_array_Dmax=451;highscoring=yes;fragment=no;scF=0.999;lenF=1.000;Rfam=14.1;Infernal=1.1.2;
HyE4533	cmsearch	5S_rRNA	12996	13114	116.6	+	.	evalue=4.8e-24;mdlaccn=RF00001;mdllen=119;mdlcoords=1-119;seqlen=19514;tandem_array=yes(11858-19355);tandem_array_X=14;tandem_array_N=13;tandem_array_Dmin=437;tandem_array_Dmax=462;highscoring=yes;fragment=no;scF=0.999;lenF=1.000;Rfam=14.1;Infernal=1.1.2;
HyE4533	cmsearch	5S_rRNA	14135	14253	116.6	+	.	evalue=4.8e-24;mdlaccn=RF00001;mdllen=119;mdlcoords=1-119;seqlen=19514;tandem_array=yes(11858-19355);tandem_array_X=14;tandem_array_N=13;tandem_array_Dmin=437;tandem_array_Dmax=462;highscoring=yes;fragment=no;scF=0.999;lenF=1.000;Rfam=14.1;Infernal=1.1.2;
HyE4533	cmsearch	5S_rRNA	16425	16543	116.6	+	.	evalue=4.8e-24;mdlaccn=RF00001;mdllen=119;mdlcoords=1-119;seqlen=19514;tandem_array=yes(11858-19355);tandem_array_X=14;tandem_array_N=13;tandem_array_Dmin=437;tandem_array_Dmax=462;highscoring=yes;fragment=no;scF=0.999;lenF=1.000;Rfam=14.1;Infernal=1.1.2;
HyE4533	cmsearch	5S_rRNA	2275	2393	116.6	-	.	evalue=4.8e-24;mdlaccn=RF00001;mdllen=119;mdlcoords=1-119;seqlen=19514;tandem_array=yes(32-11487);tandem_array_X=21;tandem_array_N=20;tandem_array_Dmin=447;tandem_array_Dmax=451;highscoring=yes;fragment=no;scF=0.999;lenF=1.000;Rfam=14.1;Infernal=1.1.2;
HyE4533	cmsearch	5S_rRNA	3411	3529	116.6	-	.	evalue=4.8e-24;mdlaccn=RF00001;mdllen=119;mdlcoords=1-119;seqlen=19514;tandem_array=yes(32-11487);tandem_array_X=21;tandem_array_N=20;tandem_array_Dmin=447;tandem_array_Dmax=451;highscoring=yes;fragment=no;scF=0.999;lenF=1.000;Rfam=14.1;Infernal=1.1.2;
HyE4533	cmsearch	5S_rRNA	3980	4098	116.6	-	.	evalue=4.8e-24;mdlaccn=RF00001;mdllen=119;mdlcoords=1-119;seqlen=19514;tandem_array=yes(32-11487);tandem_array_X=21;tandem_array_N=20;tandem_array_Dmin=447;tandem_array_Dmax=451;highscoring=yes;fragment=no;scF=0.999;lenF=1.000;Rfam=14.1;Infernal=1.1.2;
HyE4533	cmsearch	5S_rRNA	4548	4666	116.6	-	.	evalue=4.8e-24;mdlaccn=RF00001;mdllen=119;mdlcoords=1-119;seqlen=19514;tandem_array=yes(32-11487);tandem_array_X=21;tandem_array_N=20;tandem_array_Dmin=447;tandem_array_Dmax=451;highscoring=yes;fragment=no;scF=0.999;lenF=1.000;Rfam=14.1;Infernal=1.1.2;
HyE4533	cmsearch	5S_rRNA	5117	5235	116.6	-	.	evalue=4.8e-24;mdlaccn=RF00001;mdllen=119;mdlcoords=1-119;seqlen=19514;tandem_array=yes(32-11487);tandem_array_X=21;tandem_array_N=20;tandem_array_Dmin=447;tandem_array_Dmax=451;highscoring=yes;fragment=no;scF=0.999;lenF=1.000;Rfam=14.1;Infernal=1.1.2;
HyE4533	cmsearch	5S_rRNA	5685	5803	116.6	-	.	evalue=4.8e-24;mdlaccn=RF00001;mdllen=119;mdlcoords=1-119;seqlen=19514;tandem_array=yes(32-11487);tandem_array_X=21;tandem_array_N=20;tandem_array_Dmin=447;tandem_array_Dmax=451;highscoring=yes;fragment=no;scF=0.999;lenF=1.000;Rfam=14.1;Infernal=1.1.2;
HyE4533	cmsearch	5S_rRNA	6253	6371	116.6	-	.	evalue=4.8e-24;mdlaccn=RF00001;mdllen=119;mdlcoords=1-119;seqlen=19514;tandem_array=yes(32-11487);tandem_array_X=21;tandem_array_N=20;tandem_array_Dmin=447;tandem_array_Dmax=451;highscoring=yes;fragment=no;scF=0.999;lenF=1.000;Rfam=14.1;Infernal=1.1.2;
HyE4533	cmsearch	5S_rRNA	7958	8076	116.6	-	.	evalue=4.8e-24;mdlaccn=RF00001;mdllen=119;mdlcoords=1-119;seqlen=19514;tandem_array=yes(32-11487);tandem_array_X=21;tandem_array_N=20;tandem_array_Dmin=447;tandem_array_Dmax=451;highscoring=yes;fragment=no;scF=0.999;lenF=1.000;Rfam=14.1;Infernal=1.1.2;
HyE4533	cmsearch	5S_rRNA	8526	8644	116.6	-	.	evalue=4.8e-24;mdlaccn=RF00001;mdllen=119;mdlcoords=1-119;seqlen=19514;tandem_array=yes(32-11487);tandem_array_X=21;tandem_array_N=20;tandem_array_Dmin=447;tandem_array_Dmax=451;highscoring=yes;fragment=no;scF=0.999;lenF=1.000;Rfam=14.1;Infernal=1.1.2;
HyE4533	cmsearch	5S_rRNA	9094	9212	116.6	-	.	evalue=4.8e-24;mdlaccn=RF00001;mdllen=119;mdlcoords=1-119;seqlen=19514;tandem_array=yes(32-11487);tandem_array_X=21;tandem_array_N=20;tandem_array_Dmin=447;tandem_array_Dmax=451;highscoring=yes;fragment=no;scF=0.999;lenF=1.000;Rfam=14.1;Infernal=1.1.2;
HyE4533	cmsearch	5S_rRNA	9663	9781	116.6	-	.	evalue=4.8e-24;mdlaccn=RF00001;mdllen=119;mdlcoords=1-119;seqlen=19514;tandem_array=yes(32-11487);tandem_array_X=21;tandem_array_N=20;tandem_array_Dmin=447;tandem_array_Dmax=451;highscoring=yes;fragment=no;scF=0.999;lenF=1.000;Rfam=14.1;Infernal=1.1.2;
HyE4533	cmsearch	5S_rRNA	12426	12544	113.1	+	.	evalue=3.7e-23;mdlaccn=RF00001;mdllen=119;mdlcoords=1-119;seqlen=19514;tandem_array=yes(11858-19355);tandem_array_X=14;tandem_array_N=13;tandem_array_Dmin=437;tandem_array_Dmax=462;highscoring=yes;fragment=no;scF=0.969;lenF=1.000;Rfam=14.1;Infernal=1.1.2;
HyE4533	cmsearch	5S_rRNA	14707	14826	110.6	+	.	evalue=1.7e-22;mdlaccn=RF00001;mdllen=119;mdlcoords=1-119;seqlen=19514;tandem_array=yes(11858-19355);tandem_array_X=14;tandem_array_N=13;tandem_array_Dmin=437;tandem_array_Dmax=462;highscoring=yes;fragment=no;scF=0.948;lenF=1.008;Rfam=14.1;Infernal=1.1.2;
HyE4533	cmsearch	5S_rRNA	1140	1257	109.9	-	.	evalue=2.6e-22;mdlaccn=RF00001;mdllen=119;mdlcoords=1-119;seqlen=19514;tandem_array=yes(32-11487);tandem_array_X=21;tandem_array_N=20;tandem_array_Dmin=447;tandem_array_Dmax=451;highscoring=yes;fragment=no;scF=0.942;lenF=0.992;Rfam=14.1;Infernal=1.1.2;
HyE4533	cmsearch	5S_rRNA	18118	18235	109.9	+	.	evalue=2.6e-22;mdlaccn=RF00001;mdllen=119;mdlcoords=1-119;seqlen=19514;tandem_array=yes(11858-19355);tandem_array_X=14;tandem_array_N=13;tandem_array_Dmin=437;tandem_array_Dmax=462;highscoring=yes;fragment=no;scF=0.942;lenF=0.992;Rfam=14.1;Infernal=1.1.2;
HyE4533	cmsearch	5S_rRNA	1707	1824	109.9	-	.	evalue=2.6e-22;mdlaccn=RF00001;mdllen=119;mdlcoords=1-119;seqlen=19514;tandem_array=yes(32-11487);tandem_array_X=21;tandem_array_N=20;tandem_array_Dmin=447;tandem_array_Dmax=451;highscoring=yes;fragment=no;scF=0.942;lenF=0.992;Rfam=14.1;Infernal=1.1.2;
HyE4533	cmsearch	5S_rRNA	2845	2962	109.9	-	.	evalue=2.6e-22;mdlaccn=RF00001;mdllen=119;mdlcoords=1-119;seqlen=19514;tandem_array=yes(32-11487);tandem_array_X=21;tandem_array_N=20;tandem_array_Dmin=447;tandem_array_Dmax=451;highscoring=yes;fragment=no;scF=0.942;lenF=0.992;Rfam=14.1;Infernal=1.1.2;
HyE4533	cmsearch	5S_rRNA	7392	7509	109.9	-	.	evalue=2.6e-22;mdlaccn=RF00001;mdllen=119;mdlcoords=1-119;seqlen=19514;tandem_array=yes(32-11487);tandem_array_X=21;tandem_array_N=20;tandem_array_Dmin=447;tandem_array_Dmax=451;highscoring=yes;fragment=no;scF=0.942;lenF=0.992;Rfam=14.1;Infernal=1.1.2;
HyE4533	cmsearch	5S_rRNA	16998	17117	109.1	+	.	evalue=4.1e-22;mdlaccn=RF00001;mdllen=119;mdlcoords=1-119;seqlen=19514;tandem_array=yes(11858-19355);tandem_array_X=14;tandem_array_N=13;tandem_array_Dmin=437;tandem_array_Dmax=462;highscoring=yes;fragment=no;scF=0.935;lenF=1.008;Rfam=14.1;Infernal=1.1.2;
HyE4533	cmsearch	5S_rRNA	15859	15976	108.3	+	.	evalue=6.5e-22;mdlaccn=RF00001;mdllen=119;mdlcoords=1-119;seqlen=19514;tandem_array=yes(11858-19355);tandem_array_X=14;tandem_array_N=13;tandem_array_Dmin=437;tandem_array_Dmax=462;highscoring=yes;fragment=no;scF=0.928;lenF=0.992;Rfam=14.1;Infernal=1.1.2;
HyE4533	cmsearch	5S_rRNA	6823	6942	108.0	-	.	evalue=8e-22;mdlaccn=RF00001;mdllen=119;mdlcoords=1-119;seqlen=19514;tandem_array=yes(32-11487);tandem_array_X=21;tandem_array_N=20;tandem_array_Dmin=447;tandem_array_Dmax=451;highscoring=yes;fragment=no;scF=0.925;lenF=1.008;Rfam=14.1;Infernal=1.1.2;
HyE4533	cmsearch	5S_rRNA	15277	15396	103.9	+	.	evalue=9e-21;mdlaccn=RF00001;mdllen=119;mdlcoords=1-119;seqlen=19514;tandem_array=yes(11858-19355);tandem_array_X=14;tandem_array_N=13;tandem_array_Dmin=437;tandem_array_Dmax=462;highscoring=no;fragment=no;scF=0.890;lenF=1.008;Rfam=14.1;Infernal=1.1.2;
HyE4533	cmsearch	5S_rRNA	13566	13682	102.7	+	.	evalue=1.9e-20;mdlaccn=RF00001;mdllen=119;mdlcoords=1-119;seqlen=19514;tandem_array=yes(11858-19355);tandem_array_X=14;tandem_array_N=13;tandem_array_Dmin=437;tandem_array_Dmax=462;highscoring=no;fragment=no;scF=0.880;lenF=0.983;Rfam=14.1;Infernal=1.1.2;
HyE4533	cmsearch	5S_rRNA	576	692	99.0	-	.	evalue=1.6e-19;mdlaccn=RF00001;mdllen=119;mdlcoords=1-119;seqlen=19514;tandem_array=yes(32-11487);tandem_array_X=21;tandem_array_N=20;tandem_array_Dmin=447;tandem_array_Dmax=451;highscoring=no;fragment=no;scF=0.848;lenF=0.983;Rfam=14.1;Infernal=1.1.2;
HyE4533	cmsearch	5S_rRNA	18684	18803	98.3	+	.	evalue=2.5e-19;mdlaccn=RF00001;mdllen=119;mdlcoords=1-119;seqlen=19514;tandem_array=yes(11858-19355);tandem_array_X=14;tandem_array_N=13;tandem_array_Dmin=437;tandem_array_Dmax=462;highscoring=no;fragment=no;scF=0.842;lenF=1.008;Rfam=14.1;Infernal=1.1.2;
HyE4533	cmsearch	5S_rRNA	11858	11975	97.2	+	.	evalue=4.8e-19;mdlaccn=RF00001;mdllen=119;mdlcoords=1-119;seqlen=19514;tandem_array=yes(11858-19355);tandem_array_X=14;tandem_array_N=13;tandem_array_Dmin=437;tandem_array_Dmax=462;highscoring=no;fragment=no;scF=0.833;lenF=0.992;Rfam=14.1;Infernal=1.1.2;
HyE4533	cmsearch	5S_rRNA	19241	19355	96.7	+	.	evalue=6.7e-19;mdlaccn=RF00001;mdllen=119;mdlcoords=1-119;seqlen=19514;tandem_array=yes(11858-19355);tandem_array_X=14;tandem_array_N=13;tandem_array_Dmin=437;tandem_array_Dmax=462;highscoring=no;fragment=no;scF=0.829;lenF=0.966;Rfam=14.1;Infernal=1.1.2;
HyE4533	cmsearch	5S_rRNA	17560	17672	74.4	+	.	evalue=3.7e-13;mdlaccn=RF00001;mdllen=119;mdlcoords=1-119;seqlen=19514;tandem_array=yes(11858-19355);tandem_array_X=14;tandem_array_N=13;tandem_array_Dmin=437;tandem_array_Dmax=462;highscoring=no;fragment=no;scF=0.638;lenF=0.950;Rfam=14.1;Infernal=1.1.2;
HyE4533	cmsearch	5S_rRNA	32	127	57.3	-	.	evalue=9.9e-09;mdlaccn=RF00001;mdllen=119;mdlcoords=1-119;seqlen=19514;tandem_array=yes(32-11487);tandem_array_X=21;tandem_array_N=20;tandem_array_Dmin=447;tandem_array_Dmax=451;highscoring=no;fragment=yes;scF=0.491;lenF=0.807;Rfam=14.1;Infernal=1.1.2;
HyE4639	cmsearch	5S_rRNA	10181	10299	116.6	+	.	evalue=4.8e-24;mdlaccn=RF00001;mdllen=119;mdlcoords=1-119;seqlen=19127;tandem_array=yes(513-18853);tandem_array_X=33;tandem_array_N=32;tandem_array_Dmin=445;tandem_array_Dmax=488;highscoring=yes;fragment=no;scF=0.999;lenF=1.000;Rfam=14.1;Infernal=1.1.2;
HyE4639	cmsearch	5S_rRNA	10750	10868	116.6	+	.	evalue=4.8e-24;mdlaccn=RF00001;mdllen=119;mdlcoords=1-119;seqlen=19127;tandem_array=yes(513-18853);tandem_array_X=33;tandem_array_N=32;tandem_array_Dmin=445;tandem_array_Dmax=488;highscoring=yes;fragment=no;scF=0.999;lenF=1.000;Rfam=14.1;Infernal=1.1.2;
HyE4639	cmsearch	5S_rRNA	1081	1199	116.6	+	.	evalue=4.8e-24;mdlaccn=RF00001;mdllen=119;mdlcoords=1-119;seqlen=19127;tandem_array=yes(513-18853);tandem_array_X=33;tandem_array_N=32;tandem_array_Dmin=445;tandem_array_Dmax=488;highscoring=yes;fragment=no;scF=0.999;lenF=1.000;Rfam=14.1;Infernal=1.1.2;
HyE4639	cmsearch	5S_rRNA	11887	12005	116.6	+	.	evalue=4.8e-24;mdlaccn=RF00001;mdllen=119;mdlcoords=1-119;seqlen=19127;tandem_array=yes(513-18853);tandem_array_X=33;tandem_array_N=32;tandem_array_Dmin=445;tandem_array_Dmax=488;highscoring=yes;fragment=no;scF=0.999;lenF=1.000;Rfam=14.1;Infernal=1.1.2;
HyE4639	cmsearch	5S_rRNA	12456	12574	116.6	+	.	evalue=4.8e-24;mdlaccn=RF00001;mdllen=119;mdlcoords=1-119;seqlen=19127;tandem_array=yes(513-18853);tandem_array_X=33;tandem_array_N=32;tandem_array_Dmin=445;tandem_array_Dmax=488;highscoring=yes;fragment=no;scF=0.999;lenF=1.000;Rfam=14.1;Infernal=1.1.2;
HyE4639	cmsearch	5S_rRNA	13025	13143	116.6	+	.	evalue=4.8e-24;mdlaccn=RF00001;mdllen=119;mdlcoords=1-119;seqlen=19127;tandem_array=yes(513-18853);tandem_array_X=33;tandem_array_N=32;tandem_array_Dmin=445;tandem_array_Dmax=488;highscoring=yes;fragment=no;scF=0.999;lenF=1.000;Rfam=14.1;Infernal=1.1.2;
HyE4639	cmsearch	5S_rRNA	14162	14280	116.6	+	.	evalue=4.8e-24;mdlaccn=RF00001;mdllen=119;mdlcoords=1-119;seqlen=19127;tandem_array=yes(513-18853);tandem_array_X=33;tandem_array_N=32;tandem_array_Dmin=445;tandem_array_Dmax=488;highscoring=yes;fragment=no;scF=0.999;lenF=1.000;Rfam=14.1;Infernal=1.1.2;
HyE4639	cmsearch	5S_rRNA	14732	14850	116.6	+	.	evalue=4.8e-24;mdlaccn=RF00001;mdllen=119;mdlcoords=1-119;seqlen=19127;tandem_array=yes(513-18853);tandem_array_X=33;tandem_array_N=32;tandem_array_Dmin=445;tandem_array_Dmax=488;highscoring=yes;fragment=no;scF=0.999;lenF=1.000;Rfam=14.1;Infernal=1.1.2;
HyE4639	cmsearch	5S_rRNA	15301	15419	116.6	+	.	evalue=4.8e-24;mdlaccn=RF00001;mdllen=119;mdlcoords=1-119;seqlen=19127;tandem_array=yes(513-18853);tandem_array_X=33;tandem_array_N=32;tandem_array_Dmin=445;tandem_array_Dmax=488;highscoring=yes;fragment=no;scF=0.999;lenF=1.000;Rfam=14.1;Infernal=1.1.2;
HyE4639	cmsearch	5S_rRNA	1651	1769	116.6	+	.	evalue=4.8e-24;mdlaccn=RF00001;mdllen=119;mdlcoords=1-119;seqlen=19127;tandem_array=yes(513-18853);tandem_array_X=33;tandem_array_N=32;tandem_array_Dmin=445;tandem_array_Dmax=488;highscoring=yes;fragment=no;scF=0.999;lenF=1.000;Rfam=14.1;Infernal=1.1.2;
HyE4639	cmsearch	5S_rRNA	2220	2338	116.6	+	.	evalue=4.8e-24;mdlaccn=RF00001;mdllen=119;mdlcoords=1-119;seqlen=19127;tandem_array=yes(513-18853);tandem_array_X=33;tandem_array_N=32;tandem_array_Dmin=445;tandem_array_Dmax=488;highscoring=yes;fragment=no;scF=0.999;lenF=1.000;Rfam=14.1;Infernal=1.1.2;
HyE4639	cmsearch	5S_rRNA	3357	3475	116.6	+	.	evalue=4.8e-24;mdlaccn=RF00001;mdllen=119;mdlcoords=1-119;seqlen=19127;tandem_array=yes(513-18853);tandem_array_X=33;tandem_array_N=32;tandem_array_Dmin=445;tandem_array_Dmax=488;highscoring=yes;fragment=no;scF=0.999;lenF=1.000;Rfam=14.1;Infernal=1.1.2;
HyE4639	cmsearch	5S_rRNA	4494	4612	116.6	+	.	evalue=4.8e-24;mdlaccn=RF00001;mdllen=119;mdlcoords=1-119;seqlen=19127;tandem_array=yes(513-18853);tandem_array_X=33;tandem_array_N=32;tandem_array_Dmin=445;tandem_array_Dmax=488;highscoring=yes;fragment=no;scF=0.999;lenF=1.000;Rfam=14.1;Infernal=1.1.2;
HyE4639	cmsearch	5S_rRNA	5631	5749	116.6	+	.	evalue=4.8e-24;mdlaccn=RF00001;mdllen=119;mdlcoords=1-119;seqlen=19127;tandem_array=yes(513-18853);tandem_array_X=33;tandem_array_N=32;tandem_array_Dmin=445;tandem_array_Dmax=488;highscoring=yes;fragment=no;scF=0.999;lenF=1.000;Rfam=14.1;Infernal=1.1.2;
HyE4639	cmsearch	5S_rRNA	6200	6318	116.6	+	.	evalue=4.8e-24;mdlaccn=RF00001;mdllen=119;mdlcoords=1-119;seqlen=19127;tandem_array=yes(513-18853);tandem_array_X=33;tandem_array_N=32;tandem_array_Dmin=445;tandem_array_Dmax=488;highscoring=yes;fragment=no;scF=0.999;lenF=1.000;Rfam=14.1;Infernal=1.1.2;
HyE4639	cmsearch	5S_rRNA	7336	7454	116.6	+	.	evalue=4.8e-24;mdlaccn=RF00001;mdllen=119;mdlcoords=1-119;seqlen=19127;tandem_array=yes(513-18853);tandem_array_X=33;tandem_array_N=32;tandem_array_Dmin=445;tandem_array_Dmax=488;highscoring=yes;fragment=no;scF=0.999;lenF=1.000;Rfam=14.1;Infernal=1.1.2;
HyE4639	cmsearch	5S_rRNA	7905	8023	116.6	+	.	evalue=4.8e-24;mdlaccn=RF00001;mdllen=119;mdlcoords=1-119;seqlen=19127;tandem_array=yes(513-18853);tandem_array_X=33;tandem_array_N=32;tandem_array_Dmin=445;tandem_array_Dmax=488;highscoring=yes;fragment=no;scF=0.999;lenF=1.000;Rfam=14.1;Infernal=1.1.2;
HyE4639	cmsearch	5S_rRNA	8474	8592	116.6	+	.	evalue=4.8e-24;mdlaccn=RF00001;mdllen=119;mdlcoords=1-119;seqlen=19127;tandem_array=yes(513-18853);tandem_array_X=33;tandem_array_N=32;tandem_array_Dmin=445;tandem_array_Dmax=488;highscoring=yes;fragment=no;scF=0.999;lenF=1.000;Rfam=14.1;Infernal=1.1.2;
HyE4639	cmsearch	5S_rRNA	9043	9161	116.6	+	.	evalue=4.8e-24;mdlaccn=RF00001;mdllen=119;mdlcoords=1-119;seqlen=19127;tandem_array=yes(513-18853);tandem_array_X=33;tandem_array_N=32;tandem_array_Dmin=445;tandem_array_Dmax=488;highscoring=yes;fragment=no;scF=0.999;lenF=1.000;Rfam=14.1;Infernal=1.1.2;
HyE4639	cmsearch	5S_rRNA	9612	9730	116.6	+	.	evalue=4.8e-24;mdlaccn=RF00001;mdllen=119;mdlcoords=1-119;seqlen=19127;tandem_array=yes(513-18853);tandem_array_X=33;tandem_array_N=32;tandem_array_Dmin=445;tandem_array_Dmax=488;highscoring=yes;fragment=no;scF=0.999;lenF=1.000;Rfam=14.1;Infernal=1.1.2;
HyE4639	cmsearch	5S_rRNA	18168	18286	111.1	+	.	evalue=1.3e-22;mdlaccn=RF00001;mdllen=119;mdlcoords=1-119;seqlen=19127;tandem_array=yes(513-18853);tandem_array_X=33;tandem_array_N=32;tandem_array_Dmin=445;tandem_array_Dmax=488;highscoring=yes;fragment=no;scF=0.952;lenF=1.000;Rfam=14.1;Infernal=1.1.2;
HyE4639	cmsearch	5S_rRNA	11319	11436	109.9	+	.	evalue=2.6e-22;mdlaccn=RF00001;mdllen=119;mdlcoords=1-119;seqlen=19127;tandem_array=yes(513-18853);tandem_array_X=33;tandem_array_N=32;tandem_array_Dmin=445;tandem_array_Dmax=488;highscoring=yes;fragment=no;scF=0.942;lenF=0.992;Rfam=14.1;Infernal=1.1.2;
HyE4639	cmsearch	5S_rRNA	13594	13711	109.9	+	.	evalue=2.6e-22;mdlaccn=RF00001;mdllen=119;mdlcoords=1-119;seqlen=19127;tandem_array=yes(513-18853);tandem_array_X=33;tandem_array_N=32;tandem_array_Dmin=445;tandem_array_Dmax=488;highscoring=yes;fragment=no;scF=0.942;lenF=0.992;Rfam=14.1;Infernal=1.1.2;
HyE4639	cmsearch	5S_rRNA	2790	2907	109.9	+	.	evalue=2.6e-22;mdlaccn=RF00001;mdllen=119;mdlcoords=1-119;seqlen=19127;tandem_array=yes(513-18853);tandem_array_X=33;tandem_array_N=32;tandem_array_Dmin=445;tandem_array_Dmax=488;highscoring=yes;fragment=no;scF=0.942;lenF=0.992;Rfam=14.1;Infernal=1.1.2;
HyE4639	cmsearch	5S_rRNA	3926	4043	109.9	+	.	evalue=2.6e-22;mdlaccn=RF00001;mdllen=119;mdlcoords=1-119;seqlen=19127;tandem_array=yes(513-18853);tandem_array_X=33;tandem_array_N=32;tandem_array_Dmin=445;tandem_array_Dmax=488;highscoring=yes;fragment=no;scF=0.942;lenF=0.992;Rfam=14.1;Infernal=1.1.2;
HyE4639	cmsearch	5S_rRNA	5063	5180	109.9	+	.	evalue=2.6e-22;mdlaccn=RF00001;mdllen=119;mdlcoords=1-119;seqlen=19127;tandem_array=yes(513-18853);tandem_array_X=33;tandem_array_N=32;tandem_array_Dmin=445;tandem_array_Dmax=488;highscoring=yes;fragment=no;scF=0.942;lenF=0.992;Rfam=14.1;Infernal=1.1.2;
HyE4639	cmsearch	5S_rRNA	513	630	109.9	+	.	evalue=2.6e-22;mdlaccn=RF00001;mdllen=119;mdlcoords=1-119;seqlen=19127;tandem_array=yes(513-18853);tandem_array_X=33;tandem_array_N=32;tandem_array_Dmin=445;tandem_array_Dmax=488;highscoring=yes;fragment=no;scF=0.942;lenF=0.992;Rfam=14.1;Infernal=1.1.2;
HyE4639	cmsearch	5S_rRNA	6768	6885	109.9	+	.	evalue=2.6e-22;mdlaccn=RF00001;mdllen=119;mdlcoords=1-119;seqlen=19127;tandem_array=yes(513-18853);tandem_array_X=33;tandem_array_N=32;tandem_array_Dmin=445;tandem_array_Dmax=488;highscoring=yes;fragment=no;scF=0.942;lenF=0.992;Rfam=14.1;Infernal=1.1.2;
HyE4639	cmsearch	5S_rRNA	18737	18853	104.7	+	.	evalue=5.5e-21;mdlaccn=RF00001;mdllen=119;mdlcoords=1-119;seqlen=19127;tandem_array=yes(513-18853);tandem_array_X=33;tandem_array_N=32;tandem_array_Dmin=445;tandem_array_Dmax=488;highscoring=no;fragment=no;scF=0.897;lenF=0.983;Rfam=14.1;Infernal=1.1.2;
HyE4639	cmsearch	5S_rRNA	15870	15987	104.4	+	.	evalue=6.9e-21;mdlaccn=RF00001;mdllen=119;mdlcoords=1-119;seqlen=19127;tandem_array=yes(513-18853);tandem_array_X=33;tandem_array_N=32;tandem_array_Dmin=445;tandem_array_Dmax=488;highscoring=no;fragment=no;scF=0.895;lenF=0.992;Rfam=14.1;Infernal=1.1.2;
HyE4639	cmsearch	5S_rRNA	16433	16549	101.6	+	.	evalue=3.6e-20;mdlaccn=RF00001;mdllen=119;mdlcoords=1-119;seqlen=19127;tandem_array=yes(513-18853);tandem_array_X=33;tandem_array_N=32;tandem_array_Dmin=445;tandem_array_Dmax=488;highscoring=no;fragment=no;scF=0.871;lenF=0.983;Rfam=14.1;Infernal=1.1.2;
HyE4639	cmsearch	5S_rRNA	16996	17112	101.5	+	.	evalue=3.7e-20;mdlaccn=RF00001;mdllen=119;mdlcoords=1-119;seqlen=19127;tandem_array=yes(513-18853);tandem_array_X=33;tandem_array_N=32;tandem_array_Dmin=445;tandem_array_Dmax=488;highscoring=no;fragment=no;scF=0.870;lenF=0.983;Rfam=14.1;Infernal=1.1.2;
HyE4639	cmsearch	5S_rRNA	17601	17717	89.4	+	.	evalue=5e-17;mdlaccn=RF00001;mdllen=119;mdlcoords=1-119;seqlen=19127;tandem_array=yes(513-18853);tandem_array_X=33;tandem_array_N=32;tandem_array_Dmin=445;tandem_array_Dmax=488;highscoring=no;fragment=no;scF=0.766;lenF=0.983;Rfam=14.1;Infernal=1.1.2;
HyE4693	cmsearch	5S_rRNA	9902	10020	116.6	-	.	evalue=4.8e-24;mdlaccn=RF00001;mdllen=119;mdlcoords=1-119;seqlen=18919;tandem_array=yes(169-18557);tandem_array_X=33;tandem_array_N=32;tandem_array_Dmin=448;tandem_array_Dmax=491;highscoring=yes;fragment=no;scF=0.999;lenF=1.000;Rfam=14.1;Infernal=1.1.2;
HyE4693	cmsearch	5S_rRNA	10471	10589	116.6	-	.	evalue=4.8e-24;mdlaccn=RF00001;mdllen=119;mdlcoords=1-119;seqlen=18919;tandem_array=yes(169-18557);tandem_array_X=33;tandem_array_N=32;tandem_array_Dmin=448;tandem_array_Dmax=491;highscoring=yes;fragment=no;scF=0.999;lenF=1.000;Rfam=14.1;Infernal=1.1.2;
HyE4693	cmsearch	5S_rRNA	11040	11158	116.6	-	.	evalue=4.8e-24;mdlaccn=RF00001;mdllen=119;mdlcoords=1-119;seqlen=18919;tandem_array=yes(169-18557);tandem_array_X=33;tandem_array_N=32;tandem_array_Dmin=448;tandem_array_Dmax=491;highscoring=yes;fragment=no;scF=0.999;lenF=1.000;Rfam=14.1;Infernal=1.1.2;
HyE4693	cmsearch	5S_rRNA	11609	11727	116.6	-	.	evalue=4.8e-24;mdlaccn=RF00001;mdllen=119;mdlcoords=1-119;seqlen=18919;tandem_array=yes(169-18557);tandem_array_X=33;tandem_array_N=32;tandem_array_Dmin=448;tandem_array_Dmax=491;highscoring=yes;fragment=no;scF=0.999;lenF=1.000;Rfam=14.1;Infernal=1.1.2;
HyE4693	cmsearch	5S_rRNA	12178	12296	116.6	-	.	evalue=4.8e-24;mdlaccn=RF00001;mdllen=119;mdlcoords=1-119;seqlen=18919;tandem_array=yes(169-18557);tandem_array_X=33;tandem_array_N=32;tandem_array_Dmin=448;tandem_array_Dmax=491;highscoring=yes;fragment=no;scF=0.999;lenF=1.000;Rfam=14.1;Infernal=1.1.2;
HyE4693	cmsearch	5S_rRNA	12747	12865	116.6	-	.	evalue=4.8e-24;mdlaccn=RF00001;mdllen=119;mdlcoords=1-119;seqlen=18919;tandem_array=yes(169-18557);tandem_array_X=33;tandem_array_N=32;tandem_array_Dmin=448;tandem_array_Dmax=491;highscoring=yes;fragment=no;scF=0.999;lenF=1.000;Rfam=14.1;Infernal=1.1.2;
HyE4693	cmsearch	5S_rRNA	13317	13435	116.6	-	.	evalue=4.8e-24;mdlaccn=RF00001;mdllen=119;mdlcoords=1-119;seqlen=18919;tandem_array=yes(169-18557);tandem_array_X=33;tandem_array_N=32;tandem_array_Dmin=448;tandem_array_Dmax=491;highscoring=yes;fragment=no;scF=0.999;lenF=1.000;Rfam=14.1;Infernal=1.1.2;
HyE4693	cmsearch	5S_rRNA	13886	14004	116.6	-	.	evalue=4.8e-24;mdlaccn=RF00001;mdllen=119;mdlcoords=1-119;seqlen=18919;tandem_array=yes(169-18557);tandem_array_X=33;tandem_array_N=32;tandem_array_Dmin=448;tandem_array_Dmax=491;highscoring=yes;fragment=no;scF=0.999;lenF=1.000;Rfam=14.1;Infernal=1.1.2;
HyE4693	cmsearch	5S_rRNA	1306	1424	116.6	-	.	evalue=4.8e-24;mdlaccn=RF00001;mdllen=119;mdlcoords=1-119;seqlen=18919;tandem_array=yes(169-18557);tandem_array_X=33;tandem_array_N=32;tandem_array_Dmin=448;tandem_array_Dmax=491;highscoring=yes;fragment=no;scF=0.999;lenF=1.000;Rfam=14.1;Infernal=1.1.2;
HyE4693	cmsearch	5S_rRNA	14455	14573	116.6	-	.	evalue=4.8e-24;mdlaccn=RF00001;mdllen=119;mdlcoords=1-119;seqlen=18919;tandem_array=yes(169-18557);tandem_array_X=33;tandem_array_N=32;tandem_array_Dmin=448;tandem_array_Dmax=491;highscoring=yes;fragment=no;scF=0.999;lenF=1.000;Rfam=14.1;Infernal=1.1.2;
HyE4693	cmsearch	5S_rRNA	15024	15142	116.6	-	.	evalue=4.8e-24;mdlaccn=RF00001;mdllen=119;mdlcoords=1-119;seqlen=18919;tandem_array=yes(169-18557);tandem_array_X=33;tandem_array_N=32;tandem_array_Dmin=448;tandem_array_Dmax=491;highscoring=yes;fragment=no;scF=0.999;lenF=1.000;Rfam=14.1;Infernal=1.1.2;
HyE4693	cmsearch	5S_rRNA	15593	15711	116.6	-	.	evalue=4.8e-24;mdlaccn=RF00001;mdllen=119;mdlcoords=1-119;seqlen=18919;tandem_array=yes(169-18557);tandem_array_X=33;tandem_array_N=32;tandem_array_Dmin=448;tandem_array_Dmax=491;highscoring=yes;fragment=no;scF=0.999;lenF=1.000;Rfam=14.1;Infernal=1.1.2;
HyE4693	cmsearch	5S_rRNA	16162	16280	116.6	-	.	evalue=4.8e-24;mdlaccn=RF00001;mdllen=119;mdlcoords=1-119;seqlen=18919;tandem_array=yes(169-18557);tandem_array_X=33;tandem_array_N=32;tandem_array_Dmin=448;tandem_array_Dmax=491;highscoring=yes;fragment=no;scF=0.999;lenF=1.000;Rfam=14.1;Infernal=1.1.2;
HyE4693	cmsearch	5S_rRNA	16731	16849	116.6	-	.	evalue=4.8e-24;mdlaccn=RF00001;mdllen=119;mdlcoords=1-119;seqlen=18919;tandem_array=yes(169-18557);tandem_array_X=33;tandem_array_N=32;tandem_array_Dmin=448;tandem_array_Dmax=491;highscoring=yes;fragment=no;scF=0.999;lenF=1.000;Rfam=14.1;Infernal=1.1.2;
HyE4693	cmsearch	5S_rRNA	17871	17989	116.6	-	.	evalue=4.8e-24;mdlaccn=RF00001;mdllen=119;mdlcoords=1-119;seqlen=18919;tandem_array=yes(169-18557);tandem_array_X=33;tandem_array_N=32;tandem_array_Dmin=448;tandem_array_Dmax=491;highscoring=yes;fragment=no;scF=0.999;lenF=1.000;Rfam=14.1;Infernal=1.1.2;
HyE4693	cmsearch	5S_rRNA	18439	18557	116.6	-	.	evalue=4.8e-24;mdlaccn=RF00001;mdllen=119;mdlcoords=1-119;seqlen=18919;tandem_array=yes(169-18557);tandem_array_X=33;tandem_array_N=32;tandem_array_Dmin=448;tandem_array_Dmax=491;highscoring=yes;fragment=no;scF=0.999;lenF=1.000;Rfam=14.1;Infernal=1.1.2;
HyE4693	cmsearch	5S_rRNA	1874	1992	116.6	-	.	evalue=4.8e-24;mdlaccn=RF00001;mdllen=119;mdlcoords=1-119;seqlen=18919;tandem_array=yes(169-18557);tandem_array_X=33;tandem_array_N=32;tandem_array_Dmin=448;tandem_array_Dmax=491;highscoring=yes;fragment=no;scF=0.999;lenF=1.000;Rfam=14.1;Infernal=1.1.2;
HyE4693	cmsearch	5S_rRNA	169	287	116.6	-	.	evalue=4.8e-24;mdlaccn=RF00001;mdllen=119;mdlcoords=1-119;seqlen=18919;tandem_array=yes(169-18557);tandem_array_X=33;tandem_array_N=32;tandem_array_Dmin=448;tandem_array_Dmax=491;highscoring=yes;fragment=no;scF=0.999;lenF=1.000;Rfam=14.1;Infernal=1.1.2;
HyE4693	cmsearch	5S_rRNA	4208	4326	116.6	-	.	evalue=4.8e-24;mdlaccn=RF00001;mdllen=119;mdlcoords=1-119;seqlen=18919;tandem_array=yes(169-18557);tandem_array_X=33;tandem_array_N=32;tandem_array_Dmin=448;tandem_array_Dmax=491;highscoring=yes;fragment=no;scF=0.999;lenF=1.000;Rfam=14.1;Infernal=1.1.2;
HyE4693	cmsearch	5S_rRNA	4777	4895	116.6	-	.	evalue=4.8e-24;mdlaccn=RF00001;mdllen=119;mdlcoords=1-119;seqlen=18919;tandem_array=yes(169-18557);tandem_array_X=33;tandem_array_N=32;tandem_array_Dmin=448;tandem_array_Dmax=491;highscoring=yes;fragment=no;scF=0.999;lenF=1.000;Rfam=14.1;Infernal=1.1.2;
HyE4693	cmsearch	5S_rRNA	5348	5466	116.6	-	.	evalue=4.8e-24;mdlaccn=RF00001;mdllen=119;mdlcoords=1-119;seqlen=18919;tandem_array=yes(169-18557);tandem_array_X=33;tandem_array_N=32;tandem_array_Dmin=448;tandem_array_Dmax=491;highscoring=yes;fragment=no;scF=0.999;lenF=1.000;Rfam=14.1;Infernal=1.1.2;
HyE4693	cmsearch	5S_rRNA	5917	6035	116.6	-	.	evalue=4.8e-24;mdlaccn=RF00001;mdllen=119;mdlcoords=1-119;seqlen=18919;tandem_array=yes(169-18557);tandem_array_X=33;tandem_array_N=32;tandem_array_Dmin=448;tandem_array_Dmax=491;highscoring=yes;fragment=no;scF=0.999;lenF=1.000;Rfam=14.1;Infernal=1.1.2;
HyE4693	cmsearch	5S_rRNA	6486	6604	116.6	-	.	evalue=4.8e-24;mdlaccn=RF00001;mdllen=119;mdlcoords=1-119;seqlen=18919;tandem_array=yes(169-18557);tandem_array_X=33;tandem_array_N=32;tandem_array_Dmin=448;tandem_array_Dmax=491;highscoring=yes;fragment=no;scF=0.999;lenF=1.000;Rfam=14.1;Infernal=1.1.2;
HyE4693	cmsearch	5S_rRNA	7624	7742	116.6	-	.	evalue=4.8e-24;mdlaccn=RF00001;mdllen=119;mdlcoords=1-119;seqlen=18919;tandem_array=yes(169-18557);tandem_array_X=33;tandem_array_N=32;tandem_array_Dmin=448;tandem_array_Dmax=491;highscoring=yes;fragment=no;scF=0.999;lenF=1.000;Rfam=14.1;Infernal=1.1.2;
HyE4693	cmsearch	5S_rRNA	8193	8311	116.6	-	.	evalue=4.8e-24;mdlaccn=RF00001;mdllen=119;mdlcoords=1-119;seqlen=18919;tandem_array=yes(169-18557);tandem_array_X=33;tandem_array_N=32;tandem_array_Dmin=448;tandem_array_Dmax=491;highscoring=yes;fragment=no;scF=0.999;lenF=1.000;Rfam=14.1;Infernal=1.1.2;
HyE4693	cmsearch	5S_rRNA	737	855	116.6	-	.	evalue=4.8e-24;mdlaccn=RF00001;mdllen=119;mdlcoords=1-119;seqlen=18919;tandem_array=yes(169-18557);tandem_array_X=33;tandem_array_N=32;tandem_array_Dmin=448;tandem_array_Dmax=491;highscoring=yes;fragment=no;scF=0.999;lenF=1.000;Rfam=14.1;Infernal=1.1.2;
HyE4693	cmsearch	5S_rRNA	8763	8881	116.6	-	.	evalue=4.8e-24;mdlaccn=RF00001;mdllen=119;mdlcoords=1-119;seqlen=18919;tandem_array=yes(169-18557);tandem_array_X=33;tandem_array_N=32;tandem_array_Dmin=448;tandem_array_Dmax=491;highscoring=yes;fragment=no;scF=0.999;lenF=1.000;Rfam=14.1;Infernal=1.1.2;
HyE4693	cmsearch	5S_rRNA	9333	9451	116.6	-	.	evalue=4.8e-24;mdlaccn=RF00001;mdllen=119;mdlcoords=1-119;seqlen=18919;tandem_array=yes(169-18557);tandem_array_X=33;tandem_array_N=32;tandem_array_Dmin=448;tandem_array_Dmax=491;highscoring=yes;fragment=no;scF=0.999;lenF=1.000;Rfam=14.1;Infernal=1.1.2;
HyE4693	cmsearch	5S_rRNA	3637	3756	111.2	-	.	evalue=1.2e-22;mdlaccn=RF00001;mdllen=119;mdlcoords=1-119;seqlen=18919;tandem_array=yes(169-18557);tandem_array_X=33;tandem_array_N=32;tandem_array_Dmin=448;tandem_array_Dmax=491;highscoring=yes;fragment=no;scF=0.953;lenF=1.008;Rfam=14.1;Infernal=1.1.2;
HyE4693	cmsearch	5S_rRNA	7055	7173	110.7	-	.	evalue=1.6e-22;mdlaccn=RF00001;mdllen=119;mdlcoords=1-119;seqlen=18919;tandem_array=yes(169-18557);tandem_array_X=33;tandem_array_N=32;tandem_array_Dmin=448;tandem_array_Dmax=491;highscoring=yes;fragment=no;scF=0.949;lenF=1.000;Rfam=14.1;Infernal=1.1.2;
HyE4693	cmsearch	5S_rRNA	17298	17417	109.6	-	.	evalue=3.1e-22;mdlaccn=RF00001;mdllen=119;mdlcoords=1-119;seqlen=18919;tandem_array=yes(169-18557);tandem_array_X=33;tandem_array_N=32;tandem_array_Dmin=448;tandem_array_Dmax=491;highscoring=yes;fragment=no;scF=0.939;lenF=1.008;Rfam=14.1;Infernal=1.1.2;
HyE4693	cmsearch	5S_rRNA	3061	3183	96.7	-	.	evalue=6.7e-19;mdlaccn=RF00001;mdllen=119;mdlcoords=1-119;seqlen=18919;tandem_array=yes(169-18557);tandem_array_X=33;tandem_array_N=32;tandem_array_Dmin=448;tandem_array_Dmax=491;highscoring=no;fragment=no;scF=0.829;lenF=1.034;Rfam=14.1;Infernal=1.1.2;
HyE4693	cmsearch	5S_rRNA	2484	2602	76.1	-	.	evalue=1.4e-13;mdlaccn=RF00001;mdllen=119;mdlcoords=1-119;seqlen=18919;tandem_array=yes(169-18557);tandem_array_X=33;tandem_array_N=32;tandem_array_Dmin=448;tandem_array_Dmax=491;highscoring=no;fragment=no;scF=0.652;lenF=1.000;Rfam=14.1;Infernal=1.1.2;
HyE4851	cmsearch	5S_rRNA	10118	10236	102.7	+	.	evalue=1.9e-20;mdlaccn=RF00001;mdllen=119;mdlcoords=1-119;seqlen=18286;tandem_array=yes(429-11938);tandem_array_X=21;tandem_array_N=20;tandem_array_Dmin=448;tandem_array_Dmax=470;highscoring=no;fragment=no;scF=0.880;lenF=1.000;Rfam=14.1;Infernal=1.1.2;
HyE4851	cmsearch	5S_rRNA	10687	10805	102.7	+	.	evalue=1.9e-20;mdlaccn=RF00001;mdllen=119;mdlcoords=1-119;seqlen=18286;tandem_array=yes(429-11938);tandem_array_X=21;tandem_array_N=20;tandem_array_Dmin=448;tandem_array_Dmax=470;highscoring=no;fragment=no;scF=0.880;lenF=1.000;Rfam=14.1;Infernal=1.1.2;
HyE4851	cmsearch	5S_rRNA	2161	2279	102.7	+	.	evalue=1.9e-20;mdlaccn=RF00001;mdllen=119;mdlcoords=1-119;seqlen=18286;tandem_array=yes(429-11938);tandem_array_X=21;tandem_array_N=20;tandem_array_Dmin=448;tandem_array_Dmax=470;highscoring=no;fragment=no;scF=0.880;lenF=1.000;Rfam=14.1;Infernal=1.1.2;
HyE4851	cmsearch	5S_rRNA	3299	3417	102.7	+	.	evalue=1.9e-20;mdlaccn=RF00001;mdllen=119;mdlcoords=1-119;seqlen=18286;tandem_array=yes(429-11938);tandem_array_X=21;tandem_array_N=20;tandem_array_Dmin=448;tandem_array_Dmax=470;highscoring=no;fragment=no;scF=0.880;lenF=1.000;Rfam=14.1;Infernal=1.1.2;
HyE4851	cmsearch	5S_rRNA	3867	3985	102.7	+	.	evalue=1.9e-20;mdlaccn=RF00001;mdllen=119;mdlcoords=1-119;seqlen=18286;tandem_array=yes(429-11938);tandem_array_X=21;tandem_array_N=20;tandem_array_Dmin=448;tandem_array_Dmax=470;highscoring=no;fragment=no;scF=0.880;lenF=1.000;Rfam=14.1;Infernal=1.1.2;
HyE4851	cmsearch	5S_rRNA	4435	4553	102.7	+	.	evalue=1.9e-20;mdlaccn=RF00001;mdllen=119;mdlcoords=1-119;seqlen=18286;tandem_array=yes(429-11938);tandem_array_X=21;tandem_array_N=20;tandem_array_Dmin=448;tandem_array_Dmax=470;highscoring=no;fragment=no;scF=0.880;lenF=1.000;Rfam=14.1;Infernal=1.1.2;
HyE4851	cmsearch	5S_rRNA	5003	5121	102.7	+	.	evalue=1.9e-20;mdlaccn=RF00001;mdllen=119;mdlcoords=1-119;seqlen=18286;tandem_array=yes(429-11938);tandem_array_X=21;tandem_array_N=20;tandem_array_Dmin=448;tandem_array_Dmax=470;highscoring=no;fragment=no;scF=0.880;lenF=1.000;Rfam=14.1;Infernal=1.1.2;
HyE4851	cmsearch	5S_rRNA	5571	5689	102.7	+	.	evalue=1.9e-20;mdlaccn=RF00001;mdllen=119;mdlcoords=1-119;seqlen=18286;tandem_array=yes(429-11938);tandem_array_X=21;tandem_array_N=20;tandem_array_Dmin=448;tandem_array_Dmax=470;highscoring=no;fragment=no;scF=0.880;lenF=1.000;Rfam=14.1;Infernal=1.1.2;
HyE4851	cmsearch	5S_rRNA	6139	6257	102.7	+	.	evalue=1.9e-20;mdlaccn=RF00001;mdllen=119;mdlcoords=1-119;seqlen=18286;tandem_array=yes(429-11938);tandem_array_X=21;tandem_array_N=20;tandem_array_Dmin=448;tandem_array_Dmax=470;highscoring=no;fragment=no;scF=0.880;lenF=1.000;Rfam=14.1;Infernal=1.1.2;
HyE4851	cmsearch	5S_rRNA	6707	6825	102.7	+	.	evalue=1.9e-20;mdlaccn=RF00001;mdllen=119;mdlcoords=1-119;seqlen=18286;tandem_array=yes(429-11938);tandem_array_X=21;tandem_array_N=20;tandem_array_Dmin=448;tandem_array_Dmax=470;highscoring=no;fragment=no;scF=0.880;lenF=1.000;Rfam=14.1;Infernal=1.1.2;
HyE4851	cmsearch	5S_rRNA	7276	7394	102.7	+	.	evalue=1.9e-20;mdlaccn=RF00001;mdllen=119;mdlcoords=1-119;seqlen=18286;tandem_array=yes(429-11938);tandem_array_X=21;tandem_array_N=20;tandem_array_Dmin=448;tandem_array_Dmax=470;highscoring=no;fragment=no;scF=0.880;lenF=1.000;Rfam=14.1;Infernal=1.1.2;
HyE4851	cmsearch	5S_rRNA	7844	7962	102.7	+	.	evalue=1.9e-20;mdlaccn=RF00001;mdllen=119;mdlcoords=1-119;seqlen=18286;tandem_array=yes(429-11938);tandem_array_X=21;tandem_array_N=20;tandem_array_Dmin=448;tandem_array_Dmax=470;highscoring=no;fragment=no;scF=0.880;lenF=1.000;Rfam=14.1;Infernal=1.1.2;
HyE4851	cmsearch	5S_rRNA	8412	8530	102.7	+	.	evalue=1.9e-20;mdlaccn=RF00001;mdllen=119;mdlcoords=1-119;seqlen=18286;tandem_array=yes(429-11938);tandem_array_X=21;tandem_array_N=20;tandem_array_Dmin=448;tandem_array_Dmax=470;highscoring=no;fragment=no;scF=0.880;lenF=1.000;Rfam=14.1;Infernal=1.1.2;
HyE4851	cmsearch	5S_rRNA	8980	9098	102.7	+	.	evalue=1.9e-20;mdlaccn=RF00001;mdllen=119;mdlcoords=1-119;seqlen=18286;tandem_array=yes(429-11938);tandem_array_X=21;tandem_array_N=20;tandem_array_Dmin=448;tandem_array_Dmax=470;highscoring=no;fragment=no;scF=0.880;lenF=1.000;Rfam=14.1;Infernal=1.1.2;
HyE4851	cmsearch	5S_rRNA	11254	11372	100.8	+	.	evalue=5.6e-20;mdlaccn=RF00001;mdllen=119;mdlcoords=1-119;seqlen=18286;tandem_array=yes(429-11938);tandem_array_X=21;tandem_array_N=20;tandem_array_Dmin=448;tandem_array_Dmax=470;highscoring=no;fragment=no;scF=0.864;lenF=1.000;Rfam=14.1;Infernal=1.1.2;
HyE4851	cmsearch	5S_rRNA	11968	12086	100.8	-	.	evalue=5.6e-20;mdlaccn=RF00001;mdllen=119;mdlcoords=1-119;seqlen=18286;tandem_array=yes(11968-17774);tandem_array_X=11;tandem_array_N=10;tandem_array_Dmin=448;tandem_array_Dmax=464;highscoring=no;fragment=no;scF=0.864;lenF=1.000;Rfam=14.1;Infernal=1.1.2;
HyE4851	cmsearch	5S_rRNA	12536	12654	100.8	-	.	evalue=5.6e-20;mdlaccn=RF00001;mdllen=119;mdlcoords=1-119;seqlen=18286;tandem_array=yes(11968-17774);tandem_array_X=11;tandem_array_N=10;tandem_array_Dmin=448;tandem_array_Dmax=464;highscoring=no;fragment=no;scF=0.864;lenF=1.000;Rfam=14.1;Infernal=1.1.2;
HyE4851	cmsearch	5S_rRNA	13104	13222	100.8	-	.	evalue=5.6e-20;mdlaccn=RF00001;mdllen=119;mdlcoords=1-119;seqlen=18286;tandem_array=yes(11968-17774);tandem_array_X=11;tandem_array_N=10;tandem_array_Dmin=448;tandem_array_Dmax=464;highscoring=no;fragment=no;scF=0.864;lenF=1.000;Rfam=14.1;Infernal=1.1.2;
HyE4851	cmsearch	5S_rRNA	13672	13790	100.8	-	.	evalue=5.6e-20;mdlaccn=RF00001;mdllen=119;mdlcoords=1-119;seqlen=18286;tandem_array=yes(11968-17774);tandem_array_X=11;tandem_array_N=10;tandem_array_Dmin=448;tandem_array_Dmax=464;highscoring=no;fragment=no;scF=0.864;lenF=1.000;Rfam=14.1;Infernal=1.1.2;
HyE4851	cmsearch	5S_rRNA	14239	14357	100.8	-	.	evalue=5.6e-20;mdlaccn=RF00001;mdllen=119;mdlcoords=1-119;seqlen=18286;tandem_array=yes(11968-17774);tandem_array_X=11;tandem_array_N=10;tandem_array_Dmin=448;tandem_array_Dmax=464;highscoring=no;fragment=no;scF=0.864;lenF=1.000;Rfam=14.1;Infernal=1.1.2;
HyE4851	cmsearch	5S_rRNA	15374	15492	100.8	-	.	evalue=5.6e-20;mdlaccn=RF00001;mdllen=119;mdlcoords=1-119;seqlen=18286;tandem_array=yes(11968-17774);tandem_array_X=11;tandem_array_N=10;tandem_array_Dmin=448;tandem_array_Dmax=464;highscoring=no;fragment=no;scF=0.864;lenF=1.000;Rfam=14.1;Infernal=1.1.2;
HyE4851	cmsearch	5S_rRNA	15942	16060	100.8	-	.	evalue=5.6e-20;mdlaccn=RF00001;mdllen=119;mdlcoords=1-119;seqlen=18286;tandem_array=yes(11968-17774);tandem_array_X=11;tandem_array_N=10;tandem_array_Dmin=448;tandem_array_Dmax=464;highscoring=no;fragment=no;scF=0.864;lenF=1.000;Rfam=14.1;Infernal=1.1.2;
HyE4851	cmsearch	5S_rRNA	9549	9667	100.8	+	.	evalue=5.6e-20;mdlaccn=RF00001;mdllen=119;mdlcoords=1-119;seqlen=18286;tandem_array=yes(429-11938);tandem_array_X=21;tandem_array_N=20;tandem_array_Dmin=448;tandem_array_Dmax=470;highscoring=no;fragment=no;scF=0.864;lenF=1.000;Rfam=14.1;Infernal=1.1.2;
HyE4851	cmsearch	5S_rRNA	2730	2848	99.5	+	.	evalue=1.2e-19;mdlaccn=RF00001;mdllen=119;mdlcoords=1-119;seqlen=18286;tandem_array=yes(429-11938);tandem_array_X=21;tandem_array_N=20;tandem_array_Dmin=448;tandem_array_Dmax=470;highscoring=no;fragment=no;scF=0.853;lenF=1.000;Rfam=14.1;Infernal=1.1.2;
HyE4851	cmsearch	5S_rRNA	14807	14925	99.5	-	.	evalue=1.3e-19;mdlaccn=RF00001;mdllen=119;mdlcoords=1-119;seqlen=18286;tandem_array=yes(11968-17774);tandem_array_X=11;tandem_array_N=10;tandem_array_Dmin=448;tandem_array_Dmax=464;highscoring=no;fragment=no;scF=0.853;lenF=1.000;Rfam=14.1;Infernal=1.1.2;
HyE4851	cmsearch	5S_rRNA	1588	1707	96.3	+	.	evalue=8.2e-19;mdlaccn=RF00001;mdllen=119;mdlcoords=1-119;seqlen=18286;tandem_array=yes(429-11938);tandem_array_X=21;tandem_array_N=20;tandem_array_Dmin=448;tandem_array_Dmax=470;highscoring=no;fragment=no;scF=0.825;lenF=1.008;Rfam=14.1;Infernal=1.1.2;
HyE4851	cmsearch	5S_rRNA	17660	17774	81.4	-	.	evalue=5.9e-15;mdlaccn=RF00001;mdllen=119;mdlcoords=1-119;seqlen=18286;tandem_array=yes(11968-17774);tandem_array_X=11;tandem_array_N=10;tandem_array_Dmin=448;tandem_array_Dmax=464;highscoring=no;fragment=no;scF=0.698;lenF=0.966;Rfam=14.1;Infernal=1.1.2;
HyE4851	cmsearch	5S_rRNA	16512	16628	80.0	-	.	evalue=1.3e-14;mdlaccn=RF00001;mdllen=119;mdlcoords=1-119;seqlen=18286;tandem_array=yes(11968-17774);tandem_array_X=11;tandem_array_N=10;tandem_array_Dmin=448;tandem_array_Dmax=464;highscoring=no;fragment=no;scF=0.686;lenF=0.983;Rfam=14.1;Infernal=1.1.2;
HyE4851	cmsearch	5S_rRNA	11822	11938	79.5	+	.	evalue=1.8e-14;mdlaccn=RF00001;mdllen=119;mdlcoords=1-119;seqlen=18286;tandem_array=yes(429-11938);tandem_array_X=21;tandem_array_N=20;tandem_array_Dmin=448;tandem_array_Dmax=470;highscoring=no;fragment=no;scF=0.681;lenF=0.983;Rfam=14.1;Infernal=1.1.2;
HyE4851	cmsearch	5S_rRNA	17078	17195	70.8	-	.	evalue=3.2e-12;mdlaccn=RF00001;mdllen=119;mdlcoords=1-119;seqlen=18286;tandem_array=yes(11968-17774);tandem_array_X=11;tandem_array_N=10;tandem_array_Dmin=448;tandem_array_Dmax=464;highscoring=no;fragment=no;scF=0.607;lenF=0.992;Rfam=14.1;Infernal=1.1.2;
HyE4851	cmsearch	5S_rRNA	1020	1136	67.1	+	.	evalue=2.8e-11;mdlaccn=RF00001;mdllen=119;mdlcoords=1-119;seqlen=18286;tandem_array=yes(429-11938);tandem_array_X=21;tandem_array_N=20;tandem_array_Dmin=448;tandem_array_Dmax=470;highscoring=no;fragment=no;scF=0.575;lenF=0.983;Rfam=14.1;Infernal=1.1.2;
HyE4851	cmsearch	5S_rRNA	429	549	58.4	+	.	evalue=5.1e-09;mdlaccn=RF00001;mdllen=119;mdlcoords=1-119;seqlen=18286;tandem_array=yes(429-11938);tandem_array_X=21;tandem_array_N=20;tandem_array_Dmin=448;tandem_array_Dmax=470;highscoring=no;fragment=no;scF=0.500;lenF=1.017;Rfam=14.1;Infernal=1.1.2;
HyE4875	cmsearch	5S_rRNA	10165	10283	116.6	-	.	evalue=4.8e-24;mdlaccn=RF00001;mdllen=119;mdlcoords=1-119;seqlen=18173;tandem_array=yes(4438-17679);tandem_array_X=24;tandem_array_N=23;tandem_array_Dmin=448;tandem_array_Dmax=469;highscoring=yes;fragment=no;scF=0.999;lenF=1.000;Rfam=14.1;Infernal=1.1.2;
HyE4875	cmsearch	5S_rRNA	11306	11424	116.6	-	.	evalue=4.8e-24;mdlaccn=RF00001;mdllen=119;mdlcoords=1-119;seqlen=18173;tandem_array=yes(4438-17679);tandem_array_X=24;tandem_array_N=23;tandem_array_Dmin=448;tandem_array_Dmax=469;highscoring=yes;fragment=no;scF=0.999;lenF=1.000;Rfam=14.1;Infernal=1.1.2;
HyE4875	cmsearch	5S_rRNA	11876	11994	116.6	-	.	evalue=4.8e-24;mdlaccn=RF00001;mdllen=119;mdlcoords=1-119;seqlen=18173;tandem_array=yes(4438-17679);tandem_array_X=24;tandem_array_N=23;tandem_array_Dmin=448;tandem_array_Dmax=469;highscoring=yes;fragment=no;scF=0.999;lenF=1.000;Rfam=14.1;Infernal=1.1.2;
HyE4875	cmsearch	5S_rRNA	13015	13133	116.6	-	.	evalue=4.8e-24;mdlaccn=RF00001;mdllen=119;mdlcoords=1-119;seqlen=18173;tandem_array=yes(4438-17679);tandem_array_X=24;tandem_array_N=23;tandem_array_Dmin=448;tandem_array_Dmax=469;highscoring=yes;fragment=no;scF=0.999;lenF=1.000;Rfam=14.1;Infernal=1.1.2;
HyE4875	cmsearch	5S_rRNA	13584	13702	116.6	-	.	evalue=4.8e-24;mdlaccn=RF00001;mdllen=119;mdlcoords=1-119;seqlen=18173;tandem_array=yes(4438-17679);tandem_array_X=24;tandem_array_N=23;tandem_array_Dmin=448;tandem_array_Dmax=469;highscoring=yes;fragment=no;scF=0.999;lenF=1.000;Rfam=14.1;Infernal=1.1.2;
HyE4875	cmsearch	5S_rRNA	14722	14840	116.6	-	.	evalue=4.8e-24;mdlaccn=RF00001;mdllen=119;mdlcoords=1-119;seqlen=18173;tandem_array=yes(4438-17679);tandem_array_X=24;tandem_array_N=23;tandem_array_Dmin=448;tandem_array_Dmax=469;highscoring=yes;fragment=no;scF=0.999;lenF=1.000;Rfam=14.1;Infernal=1.1.2;
HyE4875	cmsearch	5S_rRNA	15290	15408	116.6	-	.	evalue=4.8e-24;mdlaccn=RF00001;mdllen=119;mdlcoords=1-119;seqlen=18173;tandem_array=yes(4438-17679);tandem_array_X=24;tandem_array_N=23;tandem_array_Dmin=448;tandem_array_Dmax=469;highscoring=yes;fragment=no;scF=0.999;lenF=1.000;Rfam=14.1;Infernal=1.1.2;
HyE4875	cmsearch	5S_rRNA	15859	15977	116.6	-	.	evalue=4.8e-24;mdlaccn=RF00001;mdllen=119;mdlcoords=1-119;seqlen=18173;tandem_array=yes(4438-17679);tandem_array_X=24;tandem_array_N=23;tandem_array_Dmin=448;tandem_array_Dmax=469;highscoring=yes;fragment=no;scF=0.999;lenF=1.000;Rfam=14.1;Infernal=1.1.2;
HyE4875	cmsearch	5S_rRNA	16428	16546	116.6	-	.	evalue=4.8e-24;mdlaccn=RF00001;mdllen=119;mdlcoords=1-119;seqlen=18173;tandem_array=yes(4438-17679);tandem_array_X=24;tandem_array_N=23;tandem_array_Dmin=448;tandem_array_Dmax=469;highscoring=yes;fragment=no;scF=0.999;lenF=1.000;Rfam=14.1;Infernal=1.1.2;
HyE4875	cmsearch	5S_rRNA	4438	4556	116.6	-	.	evalue=4.8e-24;mdlaccn=RF00001;mdllen=119;mdlcoords=1-119;seqlen=18173;tandem_array=yes(4438-17679);tandem_array_X=24;tandem_array_N=23;tandem_array_Dmin=448;tandem_array_Dmax=469;highscoring=yes;fragment=no;scF=0.999;lenF=1.000;Rfam=14.1;Infernal=1.1.2;
HyE4875	cmsearch	5S_rRNA	5006	5124	116.6	-	.	evalue=4.8e-24;mdlaccn=RF00001;mdllen=119;mdlcoords=1-119;seqlen=18173;tandem_array=yes(4438-17679);tandem_array_X=24;tandem_array_N=23;tandem_array_Dmin=448;tandem_array_Dmax=469;highscoring=yes;fragment=no;scF=0.999;lenF=1.000;Rfam=14.1;Infernal=1.1.2;
HyE4875	cmsearch	5S_rRNA	8453	8571	116.6	-	.	evalue=4.8e-24;mdlaccn=RF00001;mdllen=119;mdlcoords=1-119;seqlen=18173;tandem_array=yes(4438-17679);tandem_array_X=24;tandem_array_N=23;tandem_array_Dmin=448;tandem_array_Dmax=469;highscoring=yes;fragment=no;scF=0.999;lenF=1.000;Rfam=14.1;Infernal=1.1.2;
HyE4875	cmsearch	5S_rRNA	9027	9145	116.6	-	.	evalue=4.8e-24;mdlaccn=RF00001;mdllen=119;mdlcoords=1-119;seqlen=18173;tandem_array=yes(4438-17679);tandem_array_X=24;tandem_array_N=23;tandem_array_Dmin=448;tandem_array_Dmax=469;highscoring=yes;fragment=no;scF=0.999;lenF=1.000;Rfam=14.1;Infernal=1.1.2;
HyE4875	cmsearch	5S_rRNA	9598	9716	116.6	-	.	evalue=4.8e-24;mdlaccn=RF00001;mdllen=119;mdlcoords=1-119;seqlen=18173;tandem_array=yes(4438-17679);tandem_array_X=24;tandem_array_N=23;tandem_array_Dmin=448;tandem_array_Dmax=469;highscoring=yes;fragment=no;scF=0.999;lenF=1.000;Rfam=14.1;Infernal=1.1.2;
HyE4875	cmsearch	5S_rRNA	14153	14270	108.3	-	.	evalue=6.6e-22;mdlaccn=RF00001;mdllen=119;mdlcoords=1-119;seqlen=18173;tandem_array=yes(4438-17679);tandem_array_X=24;tandem_array_N=23;tandem_array_Dmin=448;tandem_array_Dmax=469;highscoring=yes;fragment=no;scF=0.928;lenF=0.992;Rfam=14.1;Infernal=1.1.2;
HyE4875	cmsearch	5S_rRNA	16997	17114	108.3	-	.	evalue=6.6e-22;mdlaccn=RF00001;mdllen=119;mdlcoords=1-119;seqlen=18173;tandem_array=yes(4438-17679);tandem_array_X=24;tandem_array_N=23;tandem_array_Dmin=448;tandem_array_Dmax=469;highscoring=yes;fragment=no;scF=0.928;lenF=0.992;Rfam=14.1;Infernal=1.1.2;
HyE4875	cmsearch	5S_rRNA	6147	6267	102.4	-	.	evalue=2.2e-20;mdlaccn=RF00001;mdllen=119;mdlcoords=1-119;seqlen=18173;tandem_array=yes(4438-17679);tandem_array_X=24;tandem_array_N=23;tandem_array_Dmin=448;tandem_array_Dmax=469;highscoring=no;fragment=no;scF=0.877;lenF=1.017;Rfam=14.1;Infernal=1.1.2;
HyE4875	cmsearch	5S_rRNA	7885	8000	102.2	-	.	evalue=2.5e-20;mdlaccn=RF00001;mdllen=119;mdlcoords=1-119;seqlen=18173;tandem_array=yes(4438-17679);tandem_array_X=24;tandem_array_N=23;tandem_array_Dmin=448;tandem_array_Dmax=469;highscoring=no;fragment=no;scF=0.876;lenF=0.975;Rfam=14.1;Infernal=1.1.2;
HyE4875	cmsearch	5S_rRNA	7313	7431	101.0	-	.	evalue=4.9e-20;mdlaccn=RF00001;mdllen=119;mdlcoords=1-119;seqlen=18173;tandem_array=yes(4438-17679);tandem_array_X=24;tandem_array_N=23;tandem_array_Dmin=448;tandem_array_Dmax=469;highscoring=no;fragment=no;scF=0.865;lenF=1.000;Rfam=14.1;Infernal=1.1.2;
HyE4875	cmsearch	5S_rRNA	12445	12563	100.6	-	.	evalue=6.6e-20;mdlaccn=RF00001;mdllen=119;mdlcoords=1-119;seqlen=18173;tandem_array=yes(4438-17679);tandem_array_X=24;tandem_array_N=23;tandem_array_Dmin=448;tandem_array_Dmax=469;highscoring=no;fragment=no;scF=0.862;lenF=1.000;Rfam=14.1;Infernal=1.1.2;
HyE4875	cmsearch	5S_rRNA	17563	17679	99.3	-	.	evalue=1.4e-19;mdlaccn=RF00001;mdllen=119;mdlcoords=1-119;seqlen=18173;tandem_array=yes(4438-17679);tandem_array_X=24;tandem_array_N=23;tandem_array_Dmin=448;tandem_array_Dmax=469;highscoring=no;fragment=no;scF=0.851;lenF=0.983;Rfam=14.1;Infernal=1.1.2;
HyE4875	cmsearch	5S_rRNA	10734	10855	96.6	-	.	evalue=7e-19;mdlaccn=RF00001;mdllen=119;mdlcoords=1-119;seqlen=18173;tandem_array=yes(4438-17679);tandem_array_X=24;tandem_array_N=23;tandem_array_Dmin=448;tandem_array_Dmax=469;highscoring=no;fragment=no;scF=0.828;lenF=1.025;Rfam=14.1;Infernal=1.1.2;
HyE4875	cmsearch	5S_rRNA	5576	5694	93.2	-	.	evalue=5.3e-18;mdlaccn=RF00001;mdllen=119;mdlcoords=1-119;seqlen=18173;tandem_array=yes(4438-17679);tandem_array_X=24;tandem_array_N=23;tandem_array_Dmin=448;tandem_array_Dmax=469;highscoring=no;fragment=no;scF=0.799;lenF=1.000;Rfam=14.1;Infernal=1.1.2;
HyE4875	cmsearch	5S_rRNA	6725	6843	90.7	-	.	evalue=2.3e-17;mdlaccn=RF00001;mdllen=119;mdlcoords=1-119;seqlen=18173;tandem_array=yes(4438-17679);tandem_array_X=24;tandem_array_N=23;tandem_array_Dmin=448;tandem_array_Dmax=469;highscoring=no;fragment=no;scF=0.777;lenF=1.000;Rfam=14.1;Infernal=1.1.2;
HyE5199	cmsearch	5S_rRNA	2135	2253	116.6	+	.	evalue=4.8e-24;mdlaccn=RF00001;mdllen=119;mdlcoords=1-119;seqlen=16966;tandem_array=ineligible;highscoring=yes;fragment=no;scF=0.999;lenF=1.000;Rfam=14.1;Infernal=1.1.2;
HyE5199	cmsearch	5S_rRNA	998	1116	116.6	+	.	evalue=4.8e-24;mdlaccn=RF00001;mdllen=119;mdlcoords=1-119;seqlen=16966;tandem_array=ineligible;highscoring=yes;fragment=no;scF=0.999;lenF=1.000;Rfam=14.1;Infernal=1.1.2;
HyE5199	cmsearch	5S_rRNA	1567	1684	109.9	+	.	evalue=2.6e-22;mdlaccn=RF00001;mdllen=119;mdlcoords=1-119;seqlen=16966;tandem_array=ineligible;highscoring=yes;fragment=no;scF=0.942;lenF=0.992;Rfam=14.1;Infernal=1.1.2;
HyE5199	cmsearch	5S_rRNA	432	549	104.0	+	.	evalue=8.5e-21;mdlaccn=RF00001;mdllen=119;mdlcoords=1-119;seqlen=16966;tandem_array=ineligible;highscoring=no;fragment=no;scF=0.891;lenF=0.992;Rfam=14.1;Infernal=1.1.2;
HyE5478	cmsearch	5S_rRNA	11893	12011	102.7	+	.	evalue=1.9e-20;mdlaccn=RF00001;mdllen=119;mdlcoords=1-119;seqlen=15824;tandem_array=ineligible;highscoring=no;fragment=no;scF=0.880;lenF=1.000;Rfam=14.1;Infernal=1.1.2;
HyE5478	cmsearch	5S_rRNA	13028	13146	102.7	+	.	evalue=1.9e-20;mdlaccn=RF00001;mdllen=119;mdlcoords=1-119;seqlen=15824;tandem_array=ineligible;highscoring=no;fragment=no;scF=0.880;lenF=1.000;Rfam=14.1;Infernal=1.1.2;
HyE5478	cmsearch	5S_rRNA	13596	13714	102.7	+	.	evalue=1.9e-20;mdlaccn=RF00001;mdllen=119;mdlcoords=1-119;seqlen=15824;tandem_array=ineligible;highscoring=no;fragment=no;scF=0.880;lenF=1.000;Rfam=14.1;Infernal=1.1.2;
HyE5478	cmsearch	5S_rRNA	15295	15413	99.5	+	.	evalue=1.2e-19;mdlaccn=RF00001;mdllen=119;mdlcoords=1-119;seqlen=15824;tandem_array=ineligible;highscoring=no;fragment=no;scF=0.853;lenF=1.000;Rfam=14.1;Infernal=1.1.2;
HyE5478	cmsearch	5S_rRNA	12461	12578	98.2	+	.	evalue=2.7e-19;mdlaccn=RF00001;mdllen=119;mdlcoords=1-119;seqlen=15824;tandem_array=ineligible;highscoring=no;fragment=no;scF=0.841;lenF=0.992;Rfam=14.1;Infernal=1.1.2;
HyE5478	cmsearch	5S_rRNA	14163	14280	97.8	+	.	evalue=3.3e-19;mdlaccn=RF00001;mdllen=119;mdlcoords=1-119;seqlen=15824;tandem_array=ineligible;highscoring=no;fragment=no;scF=0.838;lenF=0.992;Rfam=14.1;Infernal=1.1.2;
HyE5478	cmsearch	5S_rRNA	14729	14845	93.3	+	.	evalue=4.8e-18;mdlaccn=RF00001;mdllen=119;mdlcoords=1-119;seqlen=15824;tandem_array=ineligible;highscoring=no;fragment=no;scF=0.799;lenF=0.983;Rfam=14.1;Infernal=1.1.2;
HyE5478	cmsearch	5S_rRNA	11274	11374	51.2	-	.	evalue=3.7e-07;mdlaccn=RF00001;mdllen=119;mdlcoords=1-119;seqlen=15824;tandem_array=ineligible;highscoring=no;fragment=yes;scF=0.439;lenF=0.849;Rfam=14.1;Infernal=1.1.2;
HyE5520	cmsearch	5S_rRNA	13668	13786	116.6	+	.	evalue=4.8e-24;mdlaccn=RF00001;mdllen=119;mdlcoords=1-119;seqlen=15684;tandem_array=no;highscoring=yes;fragment=no;scF=0.999;lenF=1.000;Rfam=14.1;Infernal=1.1.2;
HyE5520	cmsearch	5S_rRNA	14237	14355	116.6	+	.	evalue=4.8e-24;mdlaccn=RF00001;mdllen=119;mdlcoords=1-119;seqlen=15684;tandem_array=no;highscoring=yes;fragment=no;scF=0.999;lenF=1.000;Rfam=14.1;Infernal=1.1.2;
HyE5520	cmsearch	5S_rRNA	1494	1612	116.6	+	.	evalue=4.8e-24;mdlaccn=RF00001;mdllen=119;mdlcoords=1-119;seqlen=15684;tandem_array=yes(356-8150);tandem_array_X=15;tandem_array_N=13;tandem_array_Dmin=448;tandem_array_Dmax=450;highscoring=yes;fragment=no;scF=0.999;lenF=1.000;Rfam=14.1;Infernal=1.1.2;
HyE5520	cmsearch	5S_rRNA	2348	2466	116.6	+	.	evalue=4.8e-24;mdlaccn=RF00001;mdllen=119;mdlcoords=1-119;seqlen=15684;tandem_array=yes(356-8150);tandem_array_X=15;tandem_array_N=13;tandem_array_Dmin=448;tandem_array_Dmax=450;highscoring=yes;fragment=no;scF=0.999;lenF=1.000;Rfam=14.1;Infernal=1.1.2;
HyE5520	cmsearch	5S_rRNA	2916	3034	116.6	+	.	evalue=4.8e-24;mdlaccn=RF00001;mdllen=119;mdlcoords=1-119;seqlen=15684;tandem_array=yes(356-8150);tandem_array_X=15;tandem_array_N=13;tandem_array_Dmin=448;tandem_array_Dmax=450;highscoring=yes;fragment=no;scF=0.999;lenF=1.000;Rfam=14.1;Infernal=1.1.2;
HyE5520	cmsearch	5S_rRNA	3485	3603	116.6	+	.	evalue=4.8e-24;mdlaccn=RF00001;mdllen=119;mdlcoords=1-119;seqlen=15684;tandem_array=yes(356-8150);tandem_array_X=15;tandem_array_N=13;tandem_array_Dmin=448;tandem_array_Dmax=450;highscoring=yes;fragment=no;scF=0.999;lenF=1.000;Rfam=14.1;Infernal=1.1.2;
HyE5520	cmsearch	5S_rRNA	356	474	116.6	+	.	evalue=4.8e-24;mdlaccn=RF00001;mdllen=119;mdlcoords=1-119;seqlen=15684;tandem_array=yes(356-8150);tandem_array_X=15;tandem_array_N=13;tandem_array_Dmin=448;tandem_array_Dmax=450;highscoring=yes;fragment=no;scF=0.999;lenF=1.000;Rfam=14.1;Infernal=1.1.2;
HyE5520	cmsearch	5S_rRNA	4054	4172	116.6	+	.	evalue=4.8e-24;mdlaccn=RF00001;mdllen=119;mdlcoords=1-119;seqlen=15684;tandem_array=yes(356-8150);tandem_array_X=15;tandem_array_N=13;tandem_array_Dmin=448;tandem_array_Dmax=450;highscoring=yes;fragment=no;scF=0.999;lenF=1.000;Rfam=14.1;Infernal=1.1.2;
HyE5520	cmsearch	5S_rRNA	4623	4741	116.6	+	.	evalue=4.8e-24;mdlaccn=RF00001;mdllen=119;mdlcoords=1-119;seqlen=15684;tandem_array=yes(356-8150);tandem_array_X=15;tandem_array_N=13;tandem_array_Dmin=448;tandem_array_Dmax=450;highscoring=yes;fragment=no;scF=0.999;lenF=1.000;Rfam=14.1;Infernal=1.1.2;
HyE5520	cmsearch	5S_rRNA	5191	5309	116.6	+	.	evalue=4.8e-24;mdlaccn=RF00001;mdllen=119;mdlcoords=1-119;seqlen=15684;tandem_array=yes(356-8150);tandem_array_X=15;tandem_array_N=13;tandem_array_Dmin=448;tandem_array_Dmax=450;highscoring=yes;fragment=no;scF=0.999;lenF=1.000;Rfam=14.1;Infernal=1.1.2;
HyE5520	cmsearch	5S_rRNA	5760	5878	116.6	+	.	evalue=4.8e-24;mdlaccn=RF00001;mdllen=119;mdlcoords=1-119;seqlen=15684;tandem_array=yes(356-8150);tandem_array_X=15;tandem_array_N=13;tandem_array_Dmin=448;tandem_array_Dmax=450;highscoring=yes;fragment=no;scF=0.999;lenF=1.000;Rfam=14.1;Infernal=1.1.2;
HyE5520	cmsearch	5S_rRNA	6328	6446	116.6	+	.	evalue=4.8e-24;mdlaccn=RF00001;mdllen=119;mdlcoords=1-119;seqlen=15684;tandem_array=yes(356-8150);tandem_array_X=15;tandem_array_N=13;tandem_array_Dmin=448;tandem_array_Dmax=450;highscoring=yes;fragment=no;scF=0.999;lenF=1.000;Rfam=14.1;Infernal=1.1.2;
HyE5520	cmsearch	5S_rRNA	6896	7014	116.6	+	.	evalue=4.8e-24;mdlaccn=RF00001;mdllen=119;mdlcoords=1-119;seqlen=15684;tandem_array=yes(356-8150);tandem_array_X=15;tandem_array_N=13;tandem_array_Dmin=448;tandem_array_Dmax=450;highscoring=yes;fragment=no;scF=0.999;lenF=1.000;Rfam=14.1;Infernal=1.1.2;
HyE5520	cmsearch	5S_rRNA	7465	7583	116.6	+	.	evalue=4.8e-24;mdlaccn=RF00001;mdllen=119;mdlcoords=1-119;seqlen=15684;tandem_array=yes(356-8150);tandem_array_X=15;tandem_array_N=13;tandem_array_Dmin=448;tandem_array_Dmax=450;highscoring=yes;fragment=no;scF=0.999;lenF=1.000;Rfam=14.1;Infernal=1.1.2;
HyE5520	cmsearch	5S_rRNA	8032	8150	116.6	+	.	evalue=4.8e-24;mdlaccn=RF00001;mdllen=119;mdlcoords=1-119;seqlen=15684;tandem_array=yes(356-8150);tandem_array_X=15;tandem_array_N=13;tandem_array_Dmin=448;tandem_array_Dmax=450;highscoring=yes;fragment=no;scF=0.999;lenF=1.000;Rfam=14.1;Infernal=1.1.2;
HyE5520	cmsearch	5S_rRNA	925	1043	116.6	+	.	evalue=4.8e-24;mdlaccn=RF00001;mdllen=119;mdlcoords=1-119;seqlen=15684;tandem_array=yes(356-8150);tandem_array_X=15;tandem_array_N=13;tandem_array_Dmin=448;tandem_array_Dmax=450;highscoring=yes;fragment=no;scF=0.999;lenF=1.000;Rfam=14.1;Infernal=1.1.2;
HyE5520	cmsearch	5S_rRNA	15374	15491	111.4	+	.	evalue=1e-22;mdlaccn=RF00001;mdllen=119;mdlcoords=1-119;seqlen=15684;tandem_array=no;highscoring=yes;fragment=no;scF=0.955;lenF=0.992;Rfam=14.1;Infernal=1.1.2;
HyE5520	cmsearch	5S_rRNA	14806	14923	108.5	+	.	evalue=5.9e-22;mdlaccn=RF00001;mdllen=119;mdlcoords=1-119;seqlen=15684;tandem_array=no;highscoring=yes;fragment=no;scF=0.930;lenF=0.992;Rfam=14.1;Infernal=1.1.2;
HyE5520	cmsearch	5S_rRNA	1729	1897	54.6	+	.	evalue=4.9e-08;mdlaccn=RF00001;mdllen=119;mdlcoords=1-119;seqlen=15684;tandem_array=yes(356-8150);tandem_array_X=15;tandem_array_N=13;tandem_array_Dmin=448;tandem_array_Dmax=450;highscoring=no;fragment=no;scF=0.468;lenF=1.420;Rfam=14.1;Infernal=1.1.2;
HyE5521	cmsearch	5S_rRNA	10015	10133	116.6	-	.	evalue=4.8e-24;mdlaccn=RF00001;mdllen=119;mdlcoords=1-119;seqlen=15682;tandem_array=yes(8882-15251);tandem_array_X=12;tandem_array_N=11;tandem_array_Dmin=448;tandem_array_Dmax=450;highscoring=yes;fragment=no;scF=0.999;lenF=1.000;Rfam=14.1;Infernal=1.1.2;
HyE5521	cmsearch	5S_rRNA	10584	10702	116.6	-	.	evalue=4.8e-24;mdlaccn=RF00001;mdllen=119;mdlcoords=1-119;seqlen=15682;tandem_array=yes(8882-15251);tandem_array_X=12;tandem_array_N=11;tandem_array_Dmin=448;tandem_array_Dmax=450;highscoring=yes;fragment=no;scF=0.999;lenF=1.000;Rfam=14.1;Infernal=1.1.2;
HyE5521	cmsearch	5S_rRNA	11153	11271	116.6	-	.	evalue=4.8e-24;mdlaccn=RF00001;mdllen=119;mdlcoords=1-119;seqlen=15682;tandem_array=yes(8882-15251);tandem_array_X=12;tandem_array_N=11;tandem_array_Dmin=448;tandem_array_Dmax=450;highscoring=yes;fragment=no;scF=0.999;lenF=1.000;Rfam=14.1;Infernal=1.1.2;
HyE5521	cmsearch	5S_rRNA	11722	11840	116.6	-	.	evalue=4.8e-24;mdlaccn=RF00001;mdllen=119;mdlcoords=1-119;seqlen=15682;tandem_array=yes(8882-15251);tandem_array_X=12;tandem_array_N=11;tandem_array_Dmin=448;tandem_array_Dmax=450;highscoring=yes;fragment=no;scF=0.999;lenF=1.000;Rfam=14.1;Infernal=1.1.2;
HyE5521	cmsearch	5S_rRNA	12859	12977	116.6	-	.	evalue=4.8e-24;mdlaccn=RF00001;mdllen=119;mdlcoords=1-119;seqlen=15682;tandem_array=yes(8882-15251);tandem_array_X=12;tandem_array_N=11;tandem_array_Dmin=448;tandem_array_Dmax=450;highscoring=yes;fragment=no;scF=0.999;lenF=1.000;Rfam=14.1;Infernal=1.1.2;
HyE5521	cmsearch	5S_rRNA	13998	14116	116.6	-	.	evalue=4.8e-24;mdlaccn=RF00001;mdllen=119;mdlcoords=1-119;seqlen=15682;tandem_array=yes(8882-15251);tandem_array_X=12;tandem_array_N=11;tandem_array_Dmin=448;tandem_array_Dmax=450;highscoring=yes;fragment=no;scF=0.999;lenF=1.000;Rfam=14.1;Infernal=1.1.2;
HyE5521	cmsearch	5S_rRNA	14566	14684	116.6	-	.	evalue=4.8e-24;mdlaccn=RF00001;mdllen=119;mdlcoords=1-119;seqlen=15682;tandem_array=yes(8882-15251);tandem_array_X=12;tandem_array_N=11;tandem_array_Dmin=448;tandem_array_Dmax=450;highscoring=yes;fragment=no;scF=0.999;lenF=1.000;Rfam=14.1;Infernal=1.1.2;
HyE5521	cmsearch	5S_rRNA	15133	15251	116.6	-	.	evalue=4.8e-24;mdlaccn=RF00001;mdllen=119;mdlcoords=1-119;seqlen=15682;tandem_array=yes(8882-15251);tandem_array_X=12;tandem_array_N=11;tandem_array_Dmin=448;tandem_array_Dmax=450;highscoring=yes;fragment=no;scF=0.999;lenF=1.000;Rfam=14.1;Infernal=1.1.2;
HyE5521	cmsearch	5S_rRNA	9446	9564	116.6	-	.	evalue=4.8e-24;mdlaccn=RF00001;mdllen=119;mdlcoords=1-119;seqlen=15682;tandem_array=yes(8882-15251);tandem_array_X=12;tandem_array_N=11;tandem_array_Dmin=448;tandem_array_Dmax=450;highscoring=yes;fragment=no;scF=0.999;lenF=1.000;Rfam=14.1;Infernal=1.1.2;
HyE5521	cmsearch	5S_rRNA	12291	12408	109.9	-	.	evalue=2.6e-22;mdlaccn=RF00001;mdllen=119;mdlcoords=1-119;seqlen=15682;tandem_array=yes(8882-15251);tandem_array_X=12;tandem_array_N=11;tandem_array_Dmin=448;tandem_array_Dmax=450;highscoring=yes;fragment=no;scF=0.942;lenF=0.992;Rfam=14.1;Infernal=1.1.2;
HyE5521	cmsearch	5S_rRNA	13428	13547	88.6	-	.	evalue=8.3e-17;mdlaccn=RF00001;mdllen=119;mdlcoords=1-119;seqlen=15682;tandem_array=yes(8882-15251);tandem_array_X=12;tandem_array_N=11;tandem_array_Dmin=448;tandem_array_Dmax=450;highscoring=no;fragment=no;scF=0.759;lenF=1.008;Rfam=14.1;Infernal=1.1.2;
HyE5521	cmsearch	5S_rRNA	8882	8995	86.5	-	.	evalue=2.9e-16;mdlaccn=RF00001;mdllen=119;mdlcoords=1-119;seqlen=15682;tandem_array=yes(8882-15251);tandem_array_X=12;tandem_array_N=11;tandem_array_Dmin=448;tandem_array_Dmax=450;highscoring=no;fragment=no;scF=0.741;lenF=0.958;Rfam=14.1;Infernal=1.1.2;
HyE6247	cmsearch	5S_rRNA	1223	1341	116.6	-	.	evalue=4.8e-24;mdlaccn=RF00001;mdllen=119;mdlcoords=1-119;seqlen=12613;tandem_array=yes(80-7604);tandem_array_X=14;tandem_array_N=13;tandem_array_Dmin=449;tandem_array_Dmax=455;highscoring=yes;fragment=no;scF=0.999;lenF=1.000;Rfam=14.1;Infernal=1.1.2;
HyE6247	cmsearch	5S_rRNA	1791	1909	116.6	-	.	evalue=4.8e-24;mdlaccn=RF00001;mdllen=119;mdlcoords=1-119;seqlen=12613;tandem_array=yes(80-7604);tandem_array_X=14;tandem_array_N=13;tandem_array_Dmin=449;tandem_array_Dmax=455;highscoring=yes;fragment=no;scF=0.999;lenF=1.000;Rfam=14.1;Infernal=1.1.2;
HyE6247	cmsearch	5S_rRNA	2360	2478	116.6	-	.	evalue=4.8e-24;mdlaccn=RF00001;mdllen=119;mdlcoords=1-119;seqlen=12613;tandem_array=yes(80-7604);tandem_array_X=14;tandem_array_N=13;tandem_array_Dmin=449;tandem_array_Dmax=455;highscoring=yes;fragment=no;scF=0.999;lenF=1.000;Rfam=14.1;Infernal=1.1.2;
HyE6247	cmsearch	5S_rRNA	2931	3049	116.6	-	.	evalue=4.8e-24;mdlaccn=RF00001;mdllen=119;mdlcoords=1-119;seqlen=12613;tandem_array=yes(80-7604);tandem_array_X=14;tandem_array_N=13;tandem_array_Dmin=449;tandem_array_Dmax=455;highscoring=yes;fragment=no;scF=0.999;lenF=1.000;Rfam=14.1;Infernal=1.1.2;
HyE6247	cmsearch	5S_rRNA	3500	3618	116.6	-	.	evalue=4.8e-24;mdlaccn=RF00001;mdllen=119;mdlcoords=1-119;seqlen=12613;tandem_array=yes(80-7604);tandem_array_X=14;tandem_array_N=13;tandem_array_Dmin=449;tandem_array_Dmax=455;highscoring=yes;fragment=no;scF=0.999;lenF=1.000;Rfam=14.1;Infernal=1.1.2;
HyE6247	cmsearch	5S_rRNA	4637	4755	116.6	-	.	evalue=4.8e-24;mdlaccn=RF00001;mdllen=119;mdlcoords=1-119;seqlen=12613;tandem_array=yes(80-7604);tandem_array_X=14;tandem_array_N=13;tandem_array_Dmin=449;tandem_array_Dmax=455;highscoring=yes;fragment=no;scF=0.999;lenF=1.000;Rfam=14.1;Infernal=1.1.2;
HyE6247	cmsearch	5S_rRNA	5773	5891	116.6	-	.	evalue=4.8e-24;mdlaccn=RF00001;mdllen=119;mdlcoords=1-119;seqlen=12613;tandem_array=yes(80-7604);tandem_array_X=14;tandem_array_N=13;tandem_array_Dmin=449;tandem_array_Dmax=455;highscoring=yes;fragment=no;scF=0.999;lenF=1.000;Rfam=14.1;Infernal=1.1.2;
HyE6247	cmsearch	5S_rRNA	6343	6461	116.6	-	.	evalue=4.8e-24;mdlaccn=RF00001;mdllen=119;mdlcoords=1-119;seqlen=12613;tandem_array=yes(80-7604);tandem_array_X=14;tandem_array_N=13;tandem_array_Dmin=449;tandem_array_Dmax=455;highscoring=yes;fragment=no;scF=0.999;lenF=1.000;Rfam=14.1;Infernal=1.1.2;
HyE6247	cmsearch	5S_rRNA	80	197	109.9	-	.	evalue=2.6e-22;mdlaccn=RF00001;mdllen=119;mdlcoords=1-119;seqlen=12613;tandem_array=yes(80-7604);tandem_array_X=14;tandem_array_N=13;tandem_array_Dmin=449;tandem_array_Dmax=455;highscoring=yes;fragment=no;scF=0.942;lenF=0.992;Rfam=14.1;Infernal=1.1.2;
HyE6247	cmsearch	5S_rRNA	4069	4186	109.9	-	.	evalue=2.6e-22;mdlaccn=RF00001;mdllen=119;mdlcoords=1-119;seqlen=12613;tandem_array=yes(80-7604);tandem_array_X=14;tandem_array_N=13;tandem_array_Dmin=449;tandem_array_Dmax=455;highscoring=yes;fragment=no;scF=0.942;lenF=0.992;Rfam=14.1;Infernal=1.1.2;
HyE6247	cmsearch	5S_rRNA	5205	5322	109.9	-	.	evalue=2.6e-22;mdlaccn=RF00001;mdllen=119;mdlcoords=1-119;seqlen=12613;tandem_array=yes(80-7604);tandem_array_X=14;tandem_array_N=13;tandem_array_Dmin=449;tandem_array_Dmax=455;highscoring=yes;fragment=no;scF=0.942;lenF=0.992;Rfam=14.1;Infernal=1.1.2;
HyE6247	cmsearch	5S_rRNA	7487	7604	109.9	-	.	evalue=2.6e-22;mdlaccn=RF00001;mdllen=119;mdlcoords=1-119;seqlen=12613;tandem_array=yes(80-7604);tandem_array_X=14;tandem_array_N=13;tandem_array_Dmin=449;tandem_array_Dmax=455;highscoring=yes;fragment=no;scF=0.942;lenF=0.992;Rfam=14.1;Infernal=1.1.2;
HyE6247	cmsearch	5S_rRNA	6914	7033	109.0	-	.	evalue=4.3e-22;mdlaccn=RF00001;mdllen=119;mdlcoords=1-119;seqlen=12613;tandem_array=yes(80-7604);tandem_array_X=14;tandem_array_N=13;tandem_array_Dmin=449;tandem_array_Dmax=455;highscoring=yes;fragment=no;scF=0.934;lenF=1.008;Rfam=14.1;Infernal=1.1.2;
HyE6247	cmsearch	5S_rRNA	647	767	67.4	-	.	evalue=2.5e-11;mdlaccn=RF00001;mdllen=119;mdlcoords=1-119;seqlen=12613;tandem_array=yes(80-7604);tandem_array_X=14;tandem_array_N=13;tandem_array_Dmin=449;tandem_array_Dmax=455;highscoring=no;fragment=no;scF=0.578;lenF=1.017;Rfam=14.1;Infernal=1.1.2;
HyE6600	cmsearch	5S_rRNA	1150	1268	116.7	-	.	evalue=4.4e-24;mdlaccn=RF00001;mdllen=119;mdlcoords=1-119;seqlen=10692;tandem_array=ineligible;highscoring=yes;fragment=no;scF=1.000;lenF=1.000;Rfam=14.1;Infernal=1.1.2;
HyE6600	cmsearch	5S_rRNA	7148	7266	116.7	-	.	evalue=4.4e-24;mdlaccn=RF00001;mdllen=119;mdlcoords=1-119;seqlen=10692;tandem_array=ineligible;highscoring=yes;fragment=no;scF=1.000;lenF=1.000;Rfam=14.1;Infernal=1.1.2;
HyE7214	cmsearch	5S_rRNA	821	939	116.6	+	.	evalue=4.8e-24;mdlaccn=RF00001;mdllen=119;mdlcoords=1-119;seqlen=4202;tandem_array=ineligible;highscoring=yes;fragment=no;scF=0.999;lenF=1.000;Rfam=14.1;Infernal=1.1.2;
HyE7408	cmsearch	5S_rRNA	462	580	94.2	-	.	evalue=2.9e-18;mdlaccn=RF00001;mdllen=119;mdlcoords=1-119;seqlen=2098;tandem_array=ineligible;highscoring=no;fragment=no;scF=0.807;lenF=1.000;Rfam=14.1;Infernal=1.1.2;
HyE7408	cmsearch	5S_rRNA	1030	1148	89.0	-	.	evalue=6.2e-17;mdlaccn=RF00001;mdllen=119;mdlcoords=1-119;seqlen=2098;tandem_array=ineligible;highscoring=no;fragment=no;scF=0.763;lenF=1.000;Rfam=14.1;Infernal=1.1.2;
HyE7408	cmsearch	5S_rRNA	1598	1716	89.0	-	.	evalue=6.2e-17;mdlaccn=RF00001;mdllen=119;mdlcoords=1-119;seqlen=2098;tandem_array=ineligible;highscoring=no;fragment=no;scF=0.763;lenF=1.000;Rfam=14.1;Infernal=1.1.2;
HyE7460	cmsearch	5S_rRNA	649	767	102.7	+	.	evalue=1.9e-20;mdlaccn=RF00001;mdllen=119;mdlcoords=1-119;seqlen=1718;tandem_array=ineligible;highscoring=no;fragment=no;scF=0.880;lenF=1.000;Rfam=14.1;Infernal=1.1.2;
HyE7473	cmsearch	5S_rRNA	39	157	100.9	-	.	evalue=5.4e-20;mdlaccn=RF00001;mdllen=119;mdlcoords=1-119;seqlen=1625;tandem_array=ineligible;highscoring=no;fragment=no;scF=0.865;lenF=1.000;Rfam=14.1;Infernal=1.1.2;
HyE0061	cmsearch	U1	1044823	1044960	93.7	-	.	evalue=9.4e-23;mdlaccn=RF00003;mdllen=166;mdlcoords=1-166;seqlen=1925422;tandem_array=ineligible;highscoring=no;fragment=yes;scF=0.675;lenF=0.836;Rfam=14.1;Infernal=1.1.2;
HyE0368	cmsearch	U1	107100	107264	138.9	+	.	evalue=3.1e-36;mdlaccn=RF00003;mdllen=166;mdlcoords=1-166;seqlen=165286;tandem_array=yes(1600-136219);tandem_array_X=20;tandem_array_N=15;tandem_array_Dmin=5812;tandem_array_Dmax=5864;highscoring=yes;fragment=no;scF=1.000;lenF=1.000;Rfam=14.1;Infernal=1.1.2;
HyE0368	cmsearch	U1	118063	118227	138.9	+	.	evalue=3.1e-36;mdlaccn=RF00003;mdllen=166;mdlcoords=1-166;seqlen=165286;tandem_array=yes(1600-136219);tandem_array_X=20;tandem_array_N=15;tandem_array_Dmin=5812;tandem_array_Dmax=5864;highscoring=yes;fragment=no;scF=1.000;lenF=1.000;Rfam=14.1;Infernal=1.1.2;
HyE0368	cmsearch	U1	124061	124225	138.9	+	.	evalue=3.1e-36;mdlaccn=RF00003;mdllen=166;mdlcoords=1-166;seqlen=165286;tandem_array=yes(1600-136219);tandem_array_X=20;tandem_array_N=15;tandem_array_Dmin=5812;tandem_array_Dmax=5864;highscoring=yes;fragment=no;scF=1.000;lenF=1.000;Rfam=14.1;Infernal=1.1.2;
HyE0368	cmsearch	U1	130059	130223	138.9	+	.	evalue=3.1e-36;mdlaccn=RF00003;mdllen=166;mdlcoords=1-166;seqlen=165286;tandem_array=yes(1600-136219);tandem_array_X=20;tandem_array_N=15;tandem_array_Dmin=5812;tandem_array_Dmax=5864;highscoring=yes;fragment=no;scF=1.000;lenF=1.000;Rfam=14.1;Infernal=1.1.2;
HyE0368	cmsearch	U1	13588	13752	138.9	+	.	evalue=3.1e-36;mdlaccn=RF00003;mdllen=166;mdlcoords=1-166;seqlen=165286;tandem_array=yes(1600-136219);tandem_array_X=20;tandem_array_N=15;tandem_array_Dmin=5812;tandem_array_Dmax=5864;highscoring=yes;fragment=no;scF=1.000;lenF=1.000;Rfam=14.1;Infernal=1.1.2;
HyE0368	cmsearch	U1	25615	25779	138.9	+	.	evalue=3.1e-36;mdlaccn=RF00003;mdllen=166;mdlcoords=1-166;seqlen=165286;tandem_array=yes(1600-136219);tandem_array_X=20;tandem_array_N=15;tandem_array_Dmin=5812;tandem_array_Dmax=5864;highscoring=yes;fragment=no;scF=1.000;lenF=1.000;Rfam=14.1;Infernal=1.1.2;
HyE0368	cmsearch	U1	31613	31777	138.9	+	.	evalue=3.1e-36;mdlaccn=RF00003;mdllen=166;mdlcoords=1-166;seqlen=165286;tandem_array=yes(1600-136219);tandem_array_X=20;tandem_array_N=15;tandem_array_Dmin=5812;tandem_array_Dmax=5864;highscoring=yes;fragment=no;scF=1.000;lenF=1.000;Rfam=14.1;Infernal=1.1.2;
HyE0368	cmsearch	U1	37630	37794	138.9	+	.	evalue=3.1e-36;mdlaccn=RF00003;mdllen=166;mdlcoords=1-166;seqlen=165286;tandem_array=yes(1600-136219);tandem_array_X=20;tandem_array_N=15;tandem_array_Dmin=5812;tandem_array_Dmax=5864;highscoring=yes;fragment=no;scF=1.000;lenF=1.000;Rfam=14.1;Infernal=1.1.2;
HyE0368	cmsearch	U1	43623	43787	138.9	+	.	evalue=3.1e-36;mdlaccn=RF00003;mdllen=166;mdlcoords=1-166;seqlen=165286;tandem_array=yes(1600-136219);tandem_array_X=20;tandem_array_N=15;tandem_array_Dmin=5812;tandem_array_Dmax=5864;highscoring=yes;fragment=no;scF=1.000;lenF=1.000;Rfam=14.1;Infernal=1.1.2;
HyE0368	cmsearch	U1	49619	49783	138.9	+	.	evalue=3.1e-36;mdlaccn=RF00003;mdllen=166;mdlcoords=1-166;seqlen=165286;tandem_array=yes(1600-136219);tandem_array_X=20;tandem_array_N=15;tandem_array_Dmin=5812;tandem_array_Dmax=5864;highscoring=yes;fragment=no;scF=1.000;lenF=1.000;Rfam=14.1;Infernal=1.1.2;
HyE0368	cmsearch	U1	55617	55781	138.9	+	.	evalue=3.1e-36;mdlaccn=RF00003;mdllen=166;mdlcoords=1-166;seqlen=165286;tandem_array=yes(1600-136219);tandem_array_X=20;tandem_array_N=15;tandem_array_Dmin=5812;tandem_array_Dmax=5864;highscoring=yes;fragment=no;scF=1.000;lenF=1.000;Rfam=14.1;Infernal=1.1.2;
HyE0368	cmsearch	U1	64634	64798	138.9	+	.	evalue=3.1e-36;mdlaccn=RF00003;mdllen=166;mdlcoords=1-166;seqlen=165286;tandem_array=yes(1600-136219);tandem_array_X=20;tandem_array_N=15;tandem_array_Dmin=5812;tandem_array_Dmax=5864;highscoring=yes;fragment=no;scF=1.000;lenF=1.000;Rfam=14.1;Infernal=1.1.2;
HyE0368	cmsearch	U1	82956	83120	138.9	+	.	evalue=3.1e-36;mdlaccn=RF00003;mdllen=166;mdlcoords=1-166;seqlen=165286;tandem_array=yes(1600-136219);tandem_array_X=20;tandem_array_N=15;tandem_array_Dmin=5812;tandem_array_Dmax=5864;highscoring=yes;fragment=no;scF=1.000;lenF=1.000;Rfam=14.1;Infernal=1.1.2;
HyE0368	cmsearch	U1	88954	89118	138.9	+	.	evalue=3.1e-36;mdlaccn=RF00003;mdllen=166;mdlcoords=1-166;seqlen=165286;tandem_array=yes(1600-136219);tandem_array_X=20;tandem_array_N=15;tandem_array_Dmin=5812;tandem_array_Dmax=5864;highscoring=yes;fragment=no;scF=1.000;lenF=1.000;Rfam=14.1;Infernal=1.1.2;
HyE0368	cmsearch	U1	94952	95116	138.9	+	.	evalue=3.1e-36;mdlaccn=RF00003;mdllen=166;mdlcoords=1-166;seqlen=165286;tandem_array=yes(1600-136219);tandem_array_X=20;tandem_array_N=15;tandem_array_Dmin=5812;tandem_array_Dmax=5864;highscoring=yes;fragment=no;scF=1.000;lenF=1.000;Rfam=14.1;Infernal=1.1.2;
HyE0368	cmsearch	U1	19585	19750	134.0	+	.	evalue=8.8e-35;mdlaccn=RF00003;mdllen=166;mdlcoords=1-166;seqlen=165286;tandem_array=yes(1600-136219);tandem_array_X=20;tandem_array_N=15;tandem_array_Dmin=5812;tandem_array_Dmax=5864;highscoring=yes;fragment=no;scF=0.965;lenF=1.006;Rfam=14.1;Infernal=1.1.2;
HyE0368	cmsearch	U1	136055	136219	129.0	+	.	evalue=2.8e-33;mdlaccn=RF00003;mdllen=166;mdlcoords=1-166;seqlen=165286;tandem_array=yes(1600-136219);tandem_array_X=20;tandem_array_N=15;tandem_array_Dmin=5812;tandem_array_Dmax=5864;highscoring=yes;fragment=no;scF=0.929;lenF=1.000;Rfam=14.1;Infernal=1.1.2;
HyE0368	cmsearch	U1	7577	7743	128.5	+	.	evalue=3.8e-33;mdlaccn=RF00003;mdllen=166;mdlcoords=1-166;seqlen=165286;tandem_array=yes(1600-136219);tandem_array_X=20;tandem_array_N=15;tandem_array_Dmin=5812;tandem_array_Dmax=5864;highscoring=yes;fragment=no;scF=0.925;lenF=1.012;Rfam=14.1;Infernal=1.1.2;
HyE0368	cmsearch	U1	1600	1764	128.4	+	.	evalue=4.2e-33;mdlaccn=RF00003;mdllen=166;mdlcoords=1-166;seqlen=165286;tandem_array=yes(1600-136219);tandem_array_X=20;tandem_array_N=15;tandem_array_Dmin=5812;tandem_array_Dmax=5864;highscoring=yes;fragment=no;scF=0.924;lenF=1.000;Rfam=14.1;Infernal=1.1.2;
HyE0368	cmsearch	U1	76963	77122	95.1	+	.	evalue=3.6e-23;mdlaccn=RF00003;mdllen=166;mdlcoords=1-166;seqlen=165286;tandem_array=yes(1600-136219);tandem_array_X=20;tandem_array_N=15;tandem_array_Dmin=5812;tandem_array_Dmax=5864;highscoring=no;fragment=no;scF=0.685;lenF=0.970;Rfam=14.1;Infernal=1.1.2;
HyE0413	cmsearch	U1	75063	75248	61.0	-	.	evalue=5.3e-13;mdlaccn=RF00003;mdllen=166;mdlcoords=1-166;seqlen=124856;tandem_array=ineligible;highscoring=no;fragment=no;scF=0.439;lenF=1.127;Rfam=14.1;Infernal=1.1.2;
HyE0602	cmsearch	U1	26340	26504	138.9	+	.	evalue=3.1e-36;mdlaccn=RF00003;mdllen=166;mdlcoords=1-166;seqlen=70183;tandem_array=ineligible;highscoring=yes;fragment=no;scF=1.000;lenF=1.000;Rfam=14.1;Infernal=1.1.2;
HyE0602	cmsearch	U1	34950	35114	138.9	-	.	evalue=3.1e-36;mdlaccn=RF00003;mdllen=166;mdlcoords=1-166;seqlen=70183;tandem_array=ineligible;highscoring=yes;fragment=no;scF=1.000;lenF=1.000;Rfam=14.1;Infernal=1.1.2;
HyE0602	cmsearch	U1	40948	41112	138.9	-	.	evalue=3.1e-36;mdlaccn=RF00003;mdllen=166;mdlcoords=1-166;seqlen=70183;tandem_array=ineligible;highscoring=yes;fragment=no;scF=1.000;lenF=1.000;Rfam=14.1;Infernal=1.1.2;
HyE0602	cmsearch	U1	53095	53259	138.9	-	.	evalue=3.1e-36;mdlaccn=RF00003;mdllen=166;mdlcoords=1-166;seqlen=70183;tandem_array=ineligible;highscoring=yes;fragment=no;scF=1.000;lenF=1.000;Rfam=14.1;Infernal=1.1.2;
HyE0602	cmsearch	U1	59094	59258	138.9	-	.	evalue=3.1e-36;mdlaccn=RF00003;mdllen=166;mdlcoords=1-166;seqlen=70183;tandem_array=ineligible;highscoring=yes;fragment=no;scF=1.000;lenF=1.000;Rfam=14.1;Infernal=1.1.2;
HyE0602	cmsearch	U1	28955	29117	134.0	-	.	evalue=9.1e-35;mdlaccn=RF00003;mdllen=166;mdlcoords=1-166;seqlen=70183;tandem_array=ineligible;highscoring=yes;fragment=no;scF=0.965;lenF=0.988;Rfam=14.1;Infernal=1.1.2;
HyE1210	cmsearch	U1	1502	1666	138.9	+	.	evalue=3.1e-36;mdlaccn=RF00003;mdllen=166;mdlcoords=1-166;seqlen=41089;tandem_array=ineligible;highscoring=yes;fragment=no;scF=1.000;lenF=1.000;Rfam=14.1;Infernal=1.1.2;
HyE1210	cmsearch	U1	10066	10230	135.8	-	.	evalue=2.7e-35;mdlaccn=RF00003;mdllen=166;mdlcoords=1-166;seqlen=41089;tandem_array=ineligible;highscoring=yes;fragment=no;scF=0.978;lenF=1.000;Rfam=14.1;Infernal=1.1.2;
HyE1210	cmsearch	U1	7519	7683	135.8	+	.	evalue=2.7e-35;mdlaccn=RF00003;mdllen=166;mdlcoords=1-166;seqlen=41089;tandem_array=ineligible;highscoring=yes;fragment=no;scF=0.978;lenF=1.000;Rfam=14.1;Infernal=1.1.2;
HyE2140	cmsearch	U1	24724	24889	65.6	-	.	evalue=2.2e-14;mdlaccn=RF00003;mdllen=166;mdlcoords=1-166;seqlen=30217;tandem_array=ineligible;highscoring=no;fragment=no;scF=0.472;lenF=1.006;Rfam=14.1;Infernal=1.1.2;
HyE3359	cmsearch	U1	11178	11342	138.9	-	.	evalue=3.1e-36;mdlaccn=RF00003;mdllen=166;mdlcoords=1-166;seqlen=24279;tandem_array=ineligible;highscoring=yes;fragment=no;scF=1.000;lenF=1.000;Rfam=14.1;Infernal=1.1.2;
HyE3359	cmsearch	U1	17205	17369	138.9	-	.	evalue=3.1e-36;mdlaccn=RF00003;mdllen=166;mdlcoords=1-166;seqlen=24279;tandem_array=ineligible;highscoring=yes;fragment=no;scF=1.000;lenF=1.000;Rfam=14.1;Infernal=1.1.2;
HyE3359	cmsearch	U1	2653	2817	138.9	-	.	evalue=3.1e-36;mdlaccn=RF00003;mdllen=166;mdlcoords=1-166;seqlen=24279;tandem_array=ineligible;highscoring=yes;fragment=no;scF=1.000;lenF=1.000;Rfam=14.1;Infernal=1.1.2;
HyE3359	cmsearch	U1	8668	8832	138.9	-	.	evalue=3.1e-36;mdlaccn=RF00003;mdllen=166;mdlcoords=1-166;seqlen=24279;tandem_array=ineligible;highscoring=yes;fragment=no;scF=1.000;lenF=1.000;Rfam=14.1;Infernal=1.1.2;
HyE4070	cmsearch	U1	11540	11704	138.9	-	.	evalue=3.1e-36;mdlaccn=RF00003;mdllen=166;mdlcoords=1-166;seqlen=21319;tandem_array=ineligible;highscoring=yes;fragment=no;scF=1.000;lenF=1.000;Rfam=14.1;Infernal=1.1.2;
HyE4070	cmsearch	U1	17538	17702	138.9	-	.	evalue=3.1e-36;mdlaccn=RF00003;mdllen=166;mdlcoords=1-166;seqlen=21319;tandem_array=ineligible;highscoring=yes;fragment=no;scF=1.000;lenF=1.000;Rfam=14.1;Infernal=1.1.2;
HyE4070	cmsearch	U1	9132	9296	138.9	+	.	evalue=3.1e-36;mdlaccn=RF00003;mdllen=166;mdlcoords=1-166;seqlen=21319;tandem_array=ineligible;highscoring=yes;fragment=no;scF=1.000;lenF=1.000;Rfam=14.1;Infernal=1.1.2;
HyE4070	cmsearch	U1	5024	5190	131.8	-	.	evalue=3.9e-34;mdlaccn=RF00003;mdllen=166;mdlcoords=1-166;seqlen=21319;tandem_array=ineligible;highscoring=yes;fragment=no;scF=0.949;lenF=1.012;Rfam=14.1;Infernal=1.1.2;
HyE4294	cmsearch	U1	12760	12924	138.9	-	.	evalue=3.1e-36;mdlaccn=RF00003;mdllen=166;mdlcoords=1-166;seqlen=20452;tandem_array=ineligible;highscoring=yes;fragment=no;scF=1.000;lenF=1.000;Rfam=14.1;Infernal=1.1.2;
HyE4294	cmsearch	U1	18116	18280	138.9	-	.	evalue=3.1e-36;mdlaccn=RF00003;mdllen=166;mdlcoords=1-166;seqlen=20452;tandem_array=ineligible;highscoring=yes;fragment=no;scF=1.000;lenF=1.000;Rfam=14.1;Infernal=1.1.2;
HyE4294	cmsearch	U1	6762	6926	138.9	-	.	evalue=3.1e-36;mdlaccn=RF00003;mdllen=166;mdlcoords=1-166;seqlen=20452;tandem_array=ineligible;highscoring=yes;fragment=no;scF=1.000;lenF=1.000;Rfam=14.1;Infernal=1.1.2;
HyE4294	cmsearch	U1	820	980	119.5	-	.	evalue=1.9e-30;mdlaccn=RF00003;mdllen=166;mdlcoords=1-166;seqlen=20452;tandem_array=ineligible;highscoring=no;fragment=no;scF=0.860;lenF=0.976;Rfam=14.1;Infernal=1.1.2;
HyE6600	cmsearch	U1	6497	6661	138.9	+	.	evalue=3.1e-36;mdlaccn=RF00003;mdllen=166;mdlcoords=1-166;seqlen=10692;tandem_array=ineligible;highscoring=yes;fragment=no;scF=1.000;lenF=1.000;Rfam=14.1;Infernal=1.1.2;
HyE0004	cmsearch	U2	5485641	5485832	152.6	-	.	evalue=3.1e-31;mdlaccn=RF00004;mdllen=193;mdlcoords=1-193;seqlen=5518882;tandem_array=ineligible;highscoring=yes;fragment=no;scF=1.000;lenF=1.000;Rfam=14.1;Infernal=1.1.2;
HyE0054	cmsearch	U2	2018658	2018849	150.5	-	.	evalue=1e-30;mdlaccn=RF00004;mdllen=193;mdlcoords=1-193;seqlen=2024871;tandem_array=ineligible;highscoring=yes;fragment=no;scF=0.986;lenF=1.000;Rfam=14.1;Infernal=1.1.2;
HyE0091	cmsearch	U2	823904	824056	49.4	+	.	evalue=1.8e-06;mdlaccn=RF00004;mdllen=193;mdlcoords=1-193;seqlen=1352334;tandem_array=ineligible;highscoring=no;fragment=yes;scF=0.324;lenF=0.797;Rfam=14.1;Infernal=1.1.2;
HyE0233	cmsearch	U2	397370	397565	64.1	+	.	evalue=5.3e-10;mdlaccn=RF00004;mdllen=193;mdlcoords=1-193;seqlen=428573;tandem_array=ineligible;highscoring=no;fragment=no;scF=0.420;lenF=1.021;Rfam=14.1;Infernal=1.1.2;
HyE0368	cmsearch	U2	123688	123879	150.5	+	.	evalue=1e-30;mdlaccn=RF00004;mdllen=193;mdlcoords=1-193;seqlen=165286;tandem_array=yes(1227-135873);tandem_array_X=21;tandem_array_N=16;tandem_array_Dmin=5787;tandem_array_Dmax=5838;highscoring=yes;fragment=no;scF=0.986;lenF=1.000;Rfam=14.1;Infernal=1.1.2;
HyE0368	cmsearch	U2	129686	129877	150.5	+	.	evalue=1e-30;mdlaccn=RF00004;mdllen=193;mdlcoords=1-193;seqlen=165286;tandem_array=yes(1227-135873);tandem_array_X=21;tandem_array_N=16;tandem_array_Dmin=5787;tandem_array_Dmax=5838;highscoring=yes;fragment=no;scF=0.986;lenF=1.000;Rfam=14.1;Infernal=1.1.2;
HyE0368	cmsearch	U2	13216	13407	150.5	+	.	evalue=1e-30;mdlaccn=RF00004;mdllen=193;mdlcoords=1-193;seqlen=165286;tandem_array=yes(1227-135873);tandem_array_X=21;tandem_array_N=16;tandem_array_Dmin=5787;tandem_array_Dmax=5838;highscoring=yes;fragment=no;scF=0.986;lenF=1.000;Rfam=14.1;Infernal=1.1.2;
HyE0368	cmsearch	U2	135682	135873	150.5	+	.	evalue=1e-30;mdlaccn=RF00004;mdllen=193;mdlcoords=1-193;seqlen=165286;tandem_array=yes(1227-135873);tandem_array_X=21;tandem_array_N=16;tandem_array_Dmin=5787;tandem_array_Dmax=5838;highscoring=yes;fragment=no;scF=0.986;lenF=1.000;Rfam=14.1;Infernal=1.1.2;
HyE0368	cmsearch	U2	19212	19403	150.5	+	.	evalue=1e-30;mdlaccn=RF00004;mdllen=193;mdlcoords=1-193;seqlen=165286;tandem_array=yes(1227-135873);tandem_array_X=21;tandem_array_N=16;tandem_array_Dmin=5787;tandem_array_Dmax=5838;highscoring=yes;fragment=no;scF=0.986;lenF=1.000;Rfam=14.1;Infernal=1.1.2;
HyE0368	cmsearch	U2	25242	25433	150.5	+	.	evalue=1e-30;mdlaccn=RF00004;mdllen=193;mdlcoords=1-193;seqlen=165286;tandem_array=yes(1227-135873);tandem_array_X=21;tandem_array_N=16;tandem_array_Dmin=5787;tandem_array_Dmax=5838;highscoring=yes;fragment=no;scF=0.986;lenF=1.000;Rfam=14.1;Infernal=1.1.2;
HyE0368	cmsearch	U2	31240	31431	150.5	+	.	evalue=1e-30;mdlaccn=RF00004;mdllen=193;mdlcoords=1-193;seqlen=165286;tandem_array=yes(1227-135873);tandem_array_X=21;tandem_array_N=16;tandem_array_Dmin=5787;tandem_array_Dmax=5838;highscoring=yes;fragment=no;scF=0.986;lenF=1.000;Rfam=14.1;Infernal=1.1.2;
HyE0368	cmsearch	U2	43250	43441	150.5	+	.	evalue=1e-30;mdlaccn=RF00004;mdllen=193;mdlcoords=1-193;seqlen=165286;tandem_array=yes(1227-135873);tandem_array_X=21;tandem_array_N=16;tandem_array_Dmin=5787;tandem_array_Dmax=5838;highscoring=yes;fragment=no;scF=0.986;lenF=1.000;Rfam=14.1;Infernal=1.1.2;
HyE0368	cmsearch	U2	49246	49437	150.5	+	.	evalue=1e-30;mdlaccn=RF00004;mdllen=193;mdlcoords=1-193;seqlen=165286;tandem_array=yes(1227-135873);tandem_array_X=21;tandem_array_N=16;tandem_array_Dmin=5787;tandem_array_Dmax=5838;highscoring=yes;fragment=no;scF=0.986;lenF=1.000;Rfam=14.1;Infernal=1.1.2;
HyE0368	cmsearch	U2	55244	55435	150.5	+	.	evalue=1e-30;mdlaccn=RF00004;mdllen=193;mdlcoords=1-193;seqlen=165286;tandem_array=yes(1227-135873);tandem_array_X=21;tandem_array_N=16;tandem_array_Dmin=5787;tandem_array_Dmax=5838;highscoring=yes;fragment=no;scF=0.986;lenF=1.000;Rfam=14.1;Infernal=1.1.2;
HyE0368	cmsearch	U2	64261	64452	150.5	+	.	evalue=1e-30;mdlaccn=RF00004;mdllen=193;mdlcoords=1-193;seqlen=165286;tandem_array=yes(1227-135873);tandem_array_X=21;tandem_array_N=16;tandem_array_Dmin=5787;tandem_array_Dmax=5838;highscoring=yes;fragment=no;scF=0.986;lenF=1.000;Rfam=14.1;Infernal=1.1.2;
HyE0368	cmsearch	U2	70259	70450	150.5	+	.	evalue=1e-30;mdlaccn=RF00004;mdllen=193;mdlcoords=1-193;seqlen=165286;tandem_array=yes(1227-135873);tandem_array_X=21;tandem_array_N=16;tandem_array_Dmin=5787;tandem_array_Dmax=5838;highscoring=yes;fragment=no;scF=0.986;lenF=1.000;Rfam=14.1;Infernal=1.1.2;
HyE0368	cmsearch	U2	82583	82774	150.5	+	.	evalue=1e-30;mdlaccn=RF00004;mdllen=193;mdlcoords=1-193;seqlen=165286;tandem_array=yes(1227-135873);tandem_array_X=21;tandem_array_N=16;tandem_array_Dmin=5787;tandem_array_Dmax=5838;highscoring=yes;fragment=no;scF=0.986;lenF=1.000;Rfam=14.1;Infernal=1.1.2;
HyE0368	cmsearch	U2	88581	88772	150.5	+	.	evalue=1e-30;mdlaccn=RF00004;mdllen=193;mdlcoords=1-193;seqlen=165286;tandem_array=yes(1227-135873);tandem_array_X=21;tandem_array_N=16;tandem_array_Dmin=5787;tandem_array_Dmax=5838;highscoring=yes;fragment=no;scF=0.986;lenF=1.000;Rfam=14.1;Infernal=1.1.2;
HyE0368	cmsearch	U2	94579	94770	150.5	+	.	evalue=1e-30;mdlaccn=RF00004;mdllen=193;mdlcoords=1-193;seqlen=165286;tandem_array=yes(1227-135873);tandem_array_X=21;tandem_array_N=16;tandem_array_Dmin=5787;tandem_array_Dmax=5838;highscoring=yes;fragment=no;scF=0.986;lenF=1.000;Rfam=14.1;Infernal=1.1.2;
HyE0368	cmsearch	U2	1227	1418	149.8	+	.	evalue=1.5e-30;mdlaccn=RF00004;mdllen=193;mdlcoords=1-193;seqlen=165286;tandem_array=yes(1227-135873);tandem_array_X=21;tandem_array_N=16;tandem_array_Dmin=5787;tandem_array_Dmax=5838;highscoring=yes;fragment=no;scF=0.982;lenF=1.000;Rfam=14.1;Infernal=1.1.2;
HyE0368	cmsearch	U2	37249	37444	127.0	+	.	evalue=4.4e-25;mdlaccn=RF00004;mdllen=193;mdlcoords=1-193;seqlen=165286;tandem_array=yes(1227-135873);tandem_array_X=21;tandem_array_N=16;tandem_array_Dmin=5787;tandem_array_Dmax=5838;highscoring=no;fragment=no;scF=0.832;lenF=1.021;Rfam=14.1;Infernal=1.1.2;
HyE0368	cmsearch	U2	7206	7397	110.8	+	.	evalue=3.3e-21;mdlaccn=RF00004;mdllen=193;mdlcoords=1-193;seqlen=165286;tandem_array=yes(1227-135873);tandem_array_X=21;tandem_array_N=16;tandem_array_Dmin=5787;tandem_array_Dmax=5838;highscoring=no;fragment=no;scF=0.726;lenF=1.000;Rfam=14.1;Infernal=1.1.2;
HyE0368	cmsearch	U2	106711	106917	105.5	+	.	evalue=6.4e-20;mdlaccn=RF00004;mdllen=193;mdlcoords=1-193;seqlen=165286;tandem_array=yes(1227-135873);tandem_array_X=21;tandem_array_N=16;tandem_array_Dmin=5787;tandem_array_Dmax=5838;highscoring=no;fragment=no;scF=0.691;lenF=1.078;Rfam=14.1;Infernal=1.1.2;
HyE0368	cmsearch	U2	117691	117881	92.3	+	.	evalue=9.4e-17;mdlaccn=RF00004;mdllen=193;mdlcoords=1-193;seqlen=165286;tandem_array=yes(1227-135873);tandem_array_X=21;tandem_array_N=16;tandem_array_Dmin=5787;tandem_array_Dmax=5838;highscoring=no;fragment=no;scF=0.605;lenF=0.995;Rfam=14.1;Infernal=1.1.2;
HyE0368	cmsearch	U2	100579	100721	46.4	+	.	evalue=9.6e-06;mdlaccn=RF00004;mdllen=193;mdlcoords=1-193;seqlen=165286;tandem_array=yes(1227-135873);tandem_array_X=21;tandem_array_N=16;tandem_array_Dmin=5787;tandem_array_Dmax=5838;highscoring=no;fragment=yes;scF=0.304;lenF=0.745;Rfam=14.1;Infernal=1.1.2;
HyE0413	cmsearch	U2	75440	75631	146.5	-	.	evalue=9.5e-30;mdlaccn=RF00004;mdllen=193;mdlcoords=1-193;seqlen=124856;tandem_array=ineligible;highscoring=yes;fragment=no;scF=0.960;lenF=1.000;Rfam=14.1;Infernal=1.1.2;
HyE0602	cmsearch	U2	25957	26148	150.5	+	.	evalue=1e-30;mdlaccn=RF00004;mdllen=193;mdlcoords=1-193;seqlen=70183;tandem_array=ineligible;highscoring=yes;fragment=no;scF=0.986;lenF=1.000;Rfam=14.1;Infernal=1.1.2;
HyE0602	cmsearch	U2	29299	29490	150.5	-	.	evalue=1e-30;mdlaccn=RF00004;mdllen=193;mdlcoords=1-193;seqlen=70183;tandem_array=ineligible;highscoring=yes;fragment=no;scF=0.986;lenF=1.000;Rfam=14.1;Infernal=1.1.2;
HyE0602	cmsearch	U2	35296	35487	150.5	-	.	evalue=1e-30;mdlaccn=RF00004;mdllen=193;mdlcoords=1-193;seqlen=70183;tandem_array=ineligible;highscoring=yes;fragment=no;scF=0.986;lenF=1.000;Rfam=14.1;Infernal=1.1.2;
HyE0602	cmsearch	U2	53441	53632	150.5	-	.	evalue=1e-30;mdlaccn=RF00004;mdllen=193;mdlcoords=1-193;seqlen=70183;tandem_array=ineligible;highscoring=yes;fragment=no;scF=0.986;lenF=1.000;Rfam=14.1;Infernal=1.1.2;
HyE0602	cmsearch	U2	59440	59631	150.5	-	.	evalue=1e-30;mdlaccn=RF00004;mdllen=193;mdlcoords=1-193;seqlen=70183;tandem_array=ineligible;highscoring=yes;fragment=no;scF=0.986;lenF=1.000;Rfam=14.1;Infernal=1.1.2;
HyE0602	cmsearch	U2	41294	41499	111.9	-	.	evalue=1.9e-21;mdlaccn=RF00004;mdllen=193;mdlcoords=1-193;seqlen=70183;tandem_array=ineligible;highscoring=no;fragment=no;scF=0.733;lenF=1.073;Rfam=14.1;Infernal=1.1.2;
HyE0602	cmsearch	U2	47493	47634	50.3	-	.	evalue=1.1e-06;mdlaccn=RF00004;mdllen=193;mdlcoords=1-193;seqlen=70183;tandem_array=ineligible;highscoring=no;fragment=yes;scF=0.330;lenF=0.740;Rfam=14.1;Infernal=1.1.2;
HyE1210	cmsearch	U2	10422	10613	148.9	-	.	evalue=2.5e-30;mdlaccn=RF00004;mdllen=193;mdlcoords=1-193;seqlen=41089;tandem_array=ineligible;highscoring=yes;fragment=no;scF=0.976;lenF=1.000;Rfam=14.1;Infernal=1.1.2;
HyE1210	cmsearch	U2	7136	7327	143.8	+	.	evalue=4.2e-29;mdlaccn=RF00004;mdllen=193;mdlcoords=1-193;seqlen=41089;tandem_array=ineligible;highscoring=yes;fragment=no;scF=0.942;lenF=1.000;Rfam=14.1;Infernal=1.1.2;
HyE1210	cmsearch	U2	1117	1311	130.9	+	.	evalue=5e-26;mdlaccn=RF00004;mdllen=193;mdlcoords=1-193;seqlen=41089;tandem_array=ineligible;highscoring=no;fragment=no;scF=0.858;lenF=1.016;Rfam=14.1;Infernal=1.1.2;
HyE2140	cmsearch	U2	25068	25257	111.6	-	.	evalue=2.2e-21;mdlaccn=RF00004;mdllen=193;mdlcoords=1-193;seqlen=30217;tandem_array=ineligible;highscoring=no;fragment=no;scF=0.731;lenF=0.990;Rfam=14.1;Infernal=1.1.2;
HyE3359	cmsearch	U2	11524	11715	150.5	-	.	evalue=1e-30;mdlaccn=RF00004;mdllen=193;mdlcoords=1-193;seqlen=24279;tandem_array=ineligible;highscoring=yes;fragment=no;scF=0.986;lenF=1.000;Rfam=14.1;Infernal=1.1.2;
HyE3359	cmsearch	U2	9014	9205	150.5	-	.	evalue=1e-30;mdlaccn=RF00004;mdllen=193;mdlcoords=1-193;seqlen=24279;tandem_array=ineligible;highscoring=yes;fragment=no;scF=0.986;lenF=1.000;Rfam=14.1;Infernal=1.1.2;
HyE3359	cmsearch	U2	3002	3194	131.8	-	.	evalue=3e-26;mdlaccn=RF00004;mdllen=193;mdlcoords=1-193;seqlen=24279;tandem_array=ineligible;highscoring=no;fragment=no;scF=0.864;lenF=1.005;Rfam=14.1;Infernal=1.1.2;
HyE3359	cmsearch	U2	23936	24132	68.4	+	.	evalue=5e-11;mdlaccn=RF00004;mdllen=193;mdlcoords=1-193;seqlen=24279;tandem_array=ineligible;highscoring=no;fragment=no;scF=0.448;lenF=1.026;Rfam=14.1;Infernal=1.1.2;
HyE4070	cmsearch	U2	11886	12077	150.5	-	.	evalue=1e-30;mdlaccn=RF00004;mdllen=193;mdlcoords=1-193;seqlen=21319;tandem_array=ineligible;highscoring=yes;fragment=no;scF=0.986;lenF=1.000;Rfam=14.1;Infernal=1.1.2;
HyE4070	cmsearch	U2	17884	18075	150.5	-	.	evalue=1e-30;mdlaccn=RF00004;mdllen=193;mdlcoords=1-193;seqlen=21319;tandem_array=ineligible;highscoring=yes;fragment=no;scF=0.986;lenF=1.000;Rfam=14.1;Infernal=1.1.2;
[truncated: 2,221 more rows]
