# Supplementary material for: The genome of the colonial hydroid Hydractinia reveals that their stem cells use a toolkit of evolutionarily shared genes with all animals
Source: Genome Res. 2024 Mar;34(3):498–513. doi: 10.1101/gr.278382.123 (PMC11067881; doi:10.1101/gr.278382.123)
Supplement: Supplement 10 [file Supplemental_Data.zip › Supplemental_Data/Supplemental_Data_S3.tsv]

	acanthaster_planci	acropora_digitifera	amphimedon_queenslandica	aurelia_aurita_atlantic	aurelia_aurita_pacific	branchiostoma_floridae	caenorhabditis_elegans	capitella_teleta	capsaspora_owczarzaki	ciona_intestinalis	clytia_hemisphaerica	creolimax_fragrantissima	danio_rerio	daphnia_pulex	dendronephthya_gigantea	drosophila_melanogaster	exaiptasia_pallida	gallus_gallus	helobdella_robusta	hofstenia_miamia	hoilungia_hongkongensis	homo_sapiens	hydra_magnipapillata	hydractinia_echinata	hydractinia_symbiolongicarpus	ixodes_scapularis	kudoa_iwatai	lottia_gigantea	mnemiopsis_leidyi	monosiga_brevicolis	morbakka_virulenta	nematostella_vectensis	nemopilema_nomurai	notospermus_geniculatus	octopus_bimaculoides	orbicella_faveolata	phoronis_australis	pocillopora_damicornis	pristionchus_pacificus	renilla_muelleri	saccharomyces_cerevisiae	saccoglossus_kowalevskii	salpingoeca_rosetta	schistosoma_mansoni	schmidtea_mediterranea	sphaeroforma_arctica	tribolium_castaneum	trichoplax_adhaerens	xenopus_tropicalis
OG0000000	Apla|oki.1.226.t1, Apla|oki.100.31.t1, Apla|oki.100.83.t1, Apla|oki.100.84.t1, Apla|oki.105.1.t1, Apla|oki.105.52.t1, Apla|oki.106.91.t1, Apla|oki.108.46.t1, Apla|oki.108.47.t1, Apla|oki.109.60.t1, Apla|oki.11.164.t1, Apla|oki.11.81.t1, Apla|oki.11.84.t1, Apla|oki.112.50.t1, Apla|oki.118.28.t1, Apla|oki.118.38.t1, Apla|oki.119.6.t1, Apla|oki.120.13.t1, Apla|oki.120.64.t1, Apla|oki.122.31.t1, Apla…	Adig|XP_015747149.1, Adig|XP_015747159.1, Adig|XP_015747164.1, Adig|XP_015747165.1, Adig|XP_015747268.1, Adig|XP_015747274.1, Adig|XP_015747317.1, Adig|XP_015747378.1, Adig|XP_015747449.1, Adig|XP_015747451.1, Adig|XP_015747500.1, Adig|XP_015747522.1, Adig|XP_015747614.1, Adig|XP_015747620.1, Adig|XP_015747622.1, Adig|XP_015747739.1, Adig|XP_015747783.1, Adig|XP_015747784.1, Adig|XP_015747851.1, …	Aque|Aqu2.1.00075_001, Aque|Aqu2.1.00077_001, Aque|Aqu2.1.00169_001, Aque|Aqu2.1.00171_001, Aque|Aqu2.1.00174_001, Aque|Aqu2.1.00181_001, Aque|Aqu2.1.00211_001, Aque|Aqu2.1.00287_001, Aque|Aqu2.1.00308_001, Aque|Aqu2.1.00361_001, Aque|Aqu2.1.00370_001, Aque|Aqu2.1.00376_001, Aque|Aqu2.1.00412_001, Aque|Aqu2.1.00612_001, Aque|Aqu2.1.00746_001, Aque|Aqu2.1.00823_001, Aque|Aqu2.1.00927_001, Aque|Aqu…	Aaurb|scaffold1.g254.t1, Aaurb|scaffold1.g256.t1, Aaurb|scaffold1.g257.t1, Aaurb|scaffold1.g84.t1, Aaurb|scaffold10.g149.t1, Aaurb|scaffold100.g4.t1, Aaurb|scaffold101.g6.t1, Aaurb|scaffold102.g23.t1, Aaurb|scaffold103.g4.t1, Aaurb|scaffold103.g5.t1, Aaurb|scaffold104.g61.t1, Aaurb|scaffold107.g41.t1, Aaurb|scaffold1083.g2.t1, Aaurb|scaffold11.g146.t1, Aaurb|scaffold110.g21.t1, Aaurb|scaffold110.…	Aaurp|Seg102.13, Aaurp|Seg102.14, Aaurp|Seg102.15, Aaurp|Seg1022.3, Aaurp|Seg1028.3, Aaurp|Seg1051.5, Aaurp|Seg1051.6, Aaurp|Seg1069.4, Aaurp|Seg1069.5, Aaurp|Seg1070.2, Aaurp|Seg1070.6, Aaurp|Seg1093.16, Aaurp|Seg1148.4, Aaurp|Seg11873.1, Aaurp|Seg1193.8, Aaurp|Seg1195.4, Aaurp|Seg1221.14, Aaurp|Seg1221.15, Aaurp|Seg1233.1, Aaurp|Seg1233.2, Aaurp|Seg1249.7, Aaurp|Seg1253.3, Aaurp|Seg12546.1, Aau…			Ctel|CapteP103895, Ctel|CapteP106546, Ctel|CapteP110919, Ctel|CapteP112738, Ctel|CapteP114262, Ctel|CapteP115193, Ctel|CapteP116220, Ctel|CapteP119898, Ctel|CapteP131316, Ctel|CapteP132973, Ctel|CapteP134315, Ctel|CapteP136374, Ctel|CapteP136755, Ctel|CapteP137531, Ctel|CapteP139928, Ctel|CapteP141783, Ctel|CapteP143894, Ctel|CapteP144454, Ctel|CapteP144989, Ctel|CapteP146307, Ctel|CapteP146719, …	Cowc|Cowc_CAOG_08414T0, Cowc|Cowc_CAOG_08673T0, Cowc|Cowc_CAOG_08718T0, Cowc|Cowc_CAOG_08740T0, Cowc|Cowc_CAOG_08914T0, Cowc|Cowc_CAOG_09037T0, Cowc|Cowc_CAOG_09075T0, Cowc|Cowc_CAOG_09111T0, Cowc|Cowc_CAOG_09212T0, Cowc|Cowc_CAOG_09214T0, Cowc|Cowc_CAOG_09553T0, Cowc|Cowc_CAOG_09817T0, Cowc|Cowc_CAOG_09936T0, Cowc|Cowc_CAOG_10187T0, Cowc|Cowc_CAOG_10199T0, Cowc|Cowc_CAOG_10200T0	Cint|XP_004227416.1, Cint|XP_009858557.1, Cint|XP_026693611.1, Cint|XP_026693911.1, Cint|XP_026694222.1, Cint|XP_026696128.1	Chem|TCONS_00003066-protein, Chem|TCONS_00005718-protein, Chem|TCONS_00008667-protein, Chem|TCONS_00010372-protein, Chem|TCONS_00010375-protein, Chem|TCONS_00011693-protein, Chem|TCONS_00015239-protein, Chem|TCONS_00020737-protein, Chem|TCONS_00021740-protein, Chem|TCONS_00021958-protein, Chem|TCONS_00021959-protein, Chem|TCONS_00022793-protein, Chem|TCONS_00023003-protein, Chem|TCONS_00023006-pr…		Drer|ENSDARP00000073121.5, Drer|ENSDARP00000092040.4, Drer|ENSDARP00000109033.2, Drer|ENSDARP00000127925.1, Drer|ENSDARP00000136756.1, Drer|ENSDARP00000137461.2, Drer|ENSDARP00000140788.1, Drer|ENSDARP00000145402.1, Drer|ENSDARP00000146588.1, Drer|ENSDARP00000147080.1, Drer|ENSDARP00000147395.1, Drer|ENSDARP00000148850.1, Drer|ENSDARP00000149076.1, Drer|ENSDARP00000149264.1, Drer|ENSDARP000001496…	Dpul|gene8952	Dgig|XP_028391869.1, Dgig|XP_028391894.1, Dgig|XP_028392660.1, Dgig|XP_028392675.1, Dgig|XP_028392760.1, Dgig|XP_028393568.1, Dgig|XP_028394385.1, Dgig|XP_028394386.1, Dgig|XP_028394402.1, Dgig|XP_028394408.1, Dgig|XP_028394422.1, Dgig|XP_028394871.1, Dgig|XP_028395711.1, Dgig|XP_028395789.1, Dgig|XP_028397227.1, Dgig|XP_028397332.1, Dgig|XP_028398845.1, Dgig|XP_028399332.1, Dgig|XP_028400835.1, …		Epal|XP_020892402.1, Epal|XP_020892577.2, Epal|XP_020893526.2, Epal|XP_020893794.2, Epal|XP_020894181.1, Epal|XP_020894798.1, Epal|XP_020895503.2, Epal|XP_020895533.2, Epal|XP_020896027.1, Epal|XP_020896665.1, Epal|XP_020896803.1, Epal|XP_020897242.1, Epal|XP_020897320.1, Epal|XP_020897589.1, Epal|XP_020898139.1, Epal|XP_020898528.1, Epal|XP_020898530.1, Epal|XP_020898531.1, Epal|XP_020898619.1, …	Ggal|ENSGALP00000005850.3, Ggal|ENSGALP00000024575.4, Ggal|ENSGALP00000066428.1, Ggal|ENSGALP00000066550.1, Ggal|ENSGALP00000066913.1, Ggal|ENSGALP00000068389.1, Ggal|ENSGALP00000068525.1, Ggal|ENSGALP00000068799.1, Ggal|ENSGALP00000069413.1, Ggal|ENSGALP00000069950.1, Ggal|ENSGALP00000070526.1, Ggal|ENSGALP00000070634.1, Ggal|ENSGALP00000071712.1, Ggal|ENSGALP00000071720.1, Ggal|ENSGALP000000720…	Hrob|HelroP128197, Hrob|HelroP162987, Hrob|HelroP163577, Hrob|HelroP165452, Hrob|HelroP166808, Hrob|HelroP175842, Hrob|HelroP176143, Hrob|HelroP178525, Hrob|HelroP181129, Hrob|HelroP86420	Hmia|GIN1_HUMAN|g11935.t1, Hmia|GIN1_HUMAN|g16040.t1, Hmia|HNRPL_HUMAN|g16680.t1, Hmia|NYNRI_HUMAN|g3057.t1, Hmia|PGBD4_HUMAN|g16573.t1, Hmia|PGBD4_HUMAN|g52.t1, Hmia|POK12_HUMAN|g9283.t1, Hmia|POK3_HUMAN|g2747.t1, Hmia|RTL1_HUMAN|g2746.t1, Hmia|RTL1_HUMAN|g6474.t1, Hmia|g10622.t1, Hmia|g11113.t1, Hmia|g11903.t1, Hmia|g11904.t1, Hmia|g11905.t1, Hmia|g12293.t1, Hmia|g12294.t1, Hmia|g13325.t1, Hmia…	Hhon|braker1_g00886.t1, Hhon|braker1_g01258.t1, Hhon|braker1_g04424.t1	Hsap|NP_001071639.1, Hsap|NP_001071640.1, Hsap|NP_001071641.1, Hsap|NP_001128360.1, Hsap|NP_060146.2, Hsap|XP_016869644.1, Hsap|XP_016878275.1	Hmag|Sc4wPfr_1023.g8215.t1, Hmag|Sc4wPfr_106.g23572.t1, Hmag|Sc4wPfr_1087.g27502.t1, Hmag|Sc4wPfr_1127.1.g1466.t1, Hmag|Sc4wPfr_1177.g14242.t1, Hmag|Sc4wPfr_1177.g14243.t1, Hmag|Sc4wPfr_119.3.g4260.t1, Hmag|Sc4wPfr_122.g9865.t1, Hmag|Sc4wPfr_126.1.g22582.t1, Hmag|Sc4wPfr_126.1.g22583.t1, Hmag|Sc4wPfr_1327.g255.t1, Hmag|Sc4wPfr_1327.g256.t2, Hmag|Sc4wPfr_14.g1809.t1, Hmag|Sc4wPfr_14.g1810.t1, Hmag…	Hech|HyE0001.164, Hech|HyE0001.221, Hech|HyE0002.232, Hech|HyE0003.166, Hech|HyE0003.168, Hech|HyE0006.211, Hech|HyE0020.140, Hech|HyE0028.139, Hech|HyE0034.84, Hech|HyE0034.87, Hech|HyE0035.140, Hech|HyE0041.38, Hech|HyE0045.69, Hech|HyE0047.9, Hech|HyE0057.69, Hech|HyE0062.135, Hech|HyE0064.29, Hech|HyE0066.101, Hech|HyE0069.11, Hech|HyE0074.35, Hech|HyE0077.15, Hech|HyE0077.3, Hech|HyE0080.21,…	Hsym|HyS0002.135, Hsym|HyS0004.247, Hsym|HyS0006.234, Hsym|HyS0013.63, Hsym|HyS0017.206, Hsym|HyS0019.239, Hsym|HyS0019.35, Hsym|HyS0021.62, Hsym|HyS0022.145, Hsym|HyS0034.24, Hsym|HyS0040.178, Hsym|HyS0050.103, Hsym|HyS0050.17, Hsym|HyS0055.100, Hsym|HyS0057.102, Hsym|HyS0066.62, Hsym|HyS0104.3, Hsym|HyS0104.4, Hsym|HyS0116.11, Hsym|HyS0120.19, Hsym|HyS0121.15, Hsym|HyS0154.5, Hsym|HyS0233.5, Hs…	Isca|ISCW000308-PA, Isca|ISCW000935-PA, Isca|ISCW001690-PA, Isca|ISCW001915-PA, Isca|ISCW002096-PA, Isca|ISCW002876-PA, Isca|ISCW003193-PA, Isca|ISCW003194-PA, Isca|ISCW003363-PA, Isca|ISCW003525-PA, Isca|ISCW003561-PA, Isca|ISCW003799-PA, Isca|ISCW003962-PA, Isca|ISCW004380-PA, Isca|ISCW004467-PA, Isca|ISCW004760-PA, Isca|ISCW004773-PA, Isca|ISCW006023-PA, Isca|ISCW006652-PA, Isca|ISCW006731-PA,…	Kiwa|maker-108491-snap-gene-0.5-mRNA-1, Kiwa|maker-109336-snap-gene-0.26-mRNA-1, Kiwa|snap_masked-108872-processed-gene-0.9-mRNA-1, Kiwa|snap_masked-109135-processed-gene-0.5-mRNA-1	Lgig|LotgiP105775, Lgig|LotgiP107826, Lgig|LotgiP117553, Lgig|LotgiP119787, Lgig|LotgiP137345, Lgig|LotgiP137350, Lgig|LotgiP153016, Lgig|LotgiP153259, Lgig|LotgiP153937, Lgig|LotgiP153946, Lgig|LotgiP156806, Lgig|LotgiP157173, Lgig|LotgiP157659, Lgig|LotgiP160821, Lgig|LotgiP160942, Lgig|LotgiP161013, Lgig|LotgiP161038, Lgig|LotgiP161052, Lgig|LotgiP162005, Lgig|LotgiP162321, Lgig|LotgiP163185, …	Mlei|ML003273a, Mlei|ML003311a, Mlei|ML00742a, Mlei|ML00941a, Mlei|ML00942a, Mlei|ML009710a, Mlei|ML01091a, Mlei|ML01092a, Mlei|ML01261a, Mlei|ML01262a, Mlei|ML01563a, Mlei|ML01763a, Mlei|ML01789a, Mlei|ML02132a, Mlei|ML02782a, Mlei|ML02783a, Mlei|ML030418a, Mlei|ML03257a, Mlei|ML034651a, Mlei|ML034652a, Mlei|ML034653a, Mlei|ML03982a, Mlei|ML04657a, Mlei|ML05031a, Mlei|ML05032a, Mlei|ML050821a, M…		Mvir|scaffold1.g135.t1, Mvir|scaffold1.g197.t1, Mvir|scaffold1.g207.t1, Mvir|scaffold1.g225.t1, Mvir|scaffold1.g364.t1, Mvir|scaffold1.g38.t1, Mvir|scaffold10.g130.t1, Mvir|scaffold10.g2.t1, Mvir|scaffold100.g50.t1, Mvir|scaffold101.g18.t1, Mvir|scaffold1017.g1.t1, Mvir|scaffold106.g26.t1, Mvir|scaffold107.g38.t1, Mvir|scaffold108.g6.t1, Mvir|scaffold11.g132.t1, Mvir|scaffold11.g136.t1, Mvir|scaf…	Nvec|XP_001618024.1, Nvec|XP_001618401.1, Nvec|XP_001618720.1, Nvec|XP_001618910.1, Nvec|XP_001619392.1, Nvec|XP_001619638.1, Nvec|XP_001620683.1, Nvec|XP_001620684.1, Nvec|XP_001620861.1, Nvec|XP_001622027.1, Nvec|XP_001622927.1, Nvec|XP_001623014.1, Nvec|XP_001623117.1, Nvec|XP_001623370.1, Nvec|XP_001623372.1, Nvec|XP_001623373.1, Nvec|XP_001623374.1, Nvec|XP_001623565.1, Nvec|XP_001623568.1, …	Nnom|g10126.t1, Nnom|g10481.t1, Nnom|g10482.t1, Nnom|g1049.t1, Nnom|g1060.t1, Nnom|g10605.t1, Nnom|g10607.t1, Nnom|g10608.t1, Nnom|g10615.t1, Nnom|g1080.t1, Nnom|g1088.t1, Nnom|g1089.t1, Nnom|g1091.t1, Nnom|g10945.t1, Nnom|g10963.t1, Nnom|g10969.t1, Nnom|g10970.t1, Nnom|g10971.t1, Nnom|g10973.t1, Nnom|g11033.t1, Nnom|g11034.t1, Nnom|g11048.t1, Nnom|g11049.t1, Nnom|g11050.t1, Nnom|g11051.t1, Nnom|…	Ngen|g10012.t1, Ngen|g10134.t1, Ngen|g10135.t1, Ngen|g10141.t1, Ngen|g10215.t1, Ngen|g10282.t1, Ngen|g10337.t1, Ngen|g10340.t1, Ngen|g10376.t1, Ngen|g10415.t1, Ngen|g10428.t1, Ngen|g10429.t1, Ngen|g10430.t1, Ngen|g10478.t1, Ngen|g10479.t1, Ngen|g10480.t1, Ngen|g10507.t1, Ngen|g10508.t1, Ngen|g10627.t1, Ngen|g10628.t1, Ngen|g10870.t1, Ngen|g11026.t1, Ngen|g11039.t1, Ngen|g11043.t1, Ngen|g11061.t1,…	Obim|XP_014767635.1, Obim|XP_014767777.1, Obim|XP_014767883.1, Obim|XP_014767890.1, Obim|XP_014768182.1, Obim|XP_014768269.1, Obim|XP_014768804.1, Obim|XP_014768870.1, Obim|XP_014768903.1, Obim|XP_014768969.1, Obim|XP_014769106.1, Obim|XP_014770047.1, Obim|XP_014770082.1, Obim|XP_014770226.1, Obim|XP_014770693.1, Obim|XP_014770694.1, Obim|XP_014770884.1, Obim|XP_014771270.1, Obim|XP_014771399.1, …	Ofav|XP_020600787.1, Ofav|XP_020601076.1, Ofav|XP_020601370.1, Ofav|XP_020601409.1, Ofav|XP_020601597.1, Ofav|XP_020601778.1, Ofav|XP_020602013.1, Ofav|XP_020602586.1, Ofav|XP_020602588.1, Ofav|XP_020602589.1, Ofav|XP_020603316.1, Ofav|XP_020604912.1, Ofav|XP_020604937.1, Ofav|XP_020605308.1, Ofav|XP_020605809.1, Ofav|XP_020606658.1, Ofav|XP_020607568.1, Ofav|XP_020607569.1, Ofav|XP_020607885.1, …	Paus|g1050.t1, Paus|g1078.t1, Paus|g10961.t1, Paus|g11281.t1, Paus|g11361.t1, Paus|g11445.t1, Paus|g11465.t1, Paus|g11481.t1, Paus|g12092.t1, Paus|g12243.t1, Paus|g12450.t1, Paus|g12451.t1, Paus|g12452.t1, Paus|g12652.t1, Paus|g12731.t1, Paus|g12743.t1, Paus|g12774.t1, Paus|g12827.t1, Paus|g12828.t1, Paus|g12829.t1, Paus|g12830.t1, Paus|g12890.t1, Paus|g12891.t1, Paus|g12892.t1, Paus|g12894.t1, P…	Pdam|XP_027035541.1, Pdam|XP_027036011.1, Pdam|XP_027036257.1, Pdam|XP_027038156.1, Pdam|XP_027038430.1, Pdam|XP_027038431.1, Pdam|XP_027039092.1, Pdam|XP_027039279.1, Pdam|XP_027039310.1, Pdam|XP_027039546.1, Pdam|XP_027039725.1, Pdam|XP_027039912.1, Pdam|XP_027041469.1, Pdam|XP_027041632.1, Pdam|XP_027044053.1, Pdam|XP_027044677.1, Pdam|XP_027046907.1, Pdam|XP_027046908.1, Pdam|XP_027046911.1, …	Ppac|PPA09083, Ppac|PPA34128, Ppac|PPA38109	Rmue|g10016.t1, Rmue|g10028.t1, Rmue|g10030.t1, Rmue|g10031.t1, Rmue|g10114.t1, Rmue|g10152.t1, Rmue|g10155.t1, Rmue|g10156.t1, Rmue|g10185.t1, Rmue|g10186.t1, Rmue|g10187.t1, Rmue|g10188.t1, Rmue|g10231.t1, Rmue|g10232.t1, Rmue|g10300.t1, Rmue|g10302.t1, Rmue|g10353.t1, Rmue|g10400.t1, Rmue|g10401.t1, Rmue|g10404.t1, Rmue|g10457.t1, Rmue|g10584.t1, Rmue|g10637.t1, Rmue|g10645.t1, Rmue|g10710.t1,…	Scer|NP_011624.1, Scer|NP_012184.1, Scer|NP_058162.3	Skow|XP_002730526.1, Skow|XP_002731288.1, Skow|XP_002732475.1, Skow|XP_002732477.1, Skow|XP_002737623.1, Skow|XP_002737624.1, Skow|XP_002738307.1, Skow|XP_002739635.1, Skow|XP_002740159.1, Skow|XP_002740782.1, Skow|XP_006811241.1, Skow|XP_006811648.1, Skow|XP_006811924.1, Skow|XP_006811999.1, Skow|XP_006812005.1, Skow|XP_006812157.1, Skow|XP_006812280.1, Skow|XP_006812686.1, Skow|XP_006812917.1, …	Sros|XP_004987443.1, Sros|XP_004987480.1, Sros|XP_004987493.1, Sros|XP_004987517.1, Sros|XP_004987577.1, Sros|XP_004987717.1, Sros|XP_004987718.1, Sros|XP_004988912.1, Sros|XP_004988914.1, Sros|XP_004989413.1, Sros|XP_004990950.1, Sros|XP_004991305.1, Sros|XP_004992232.1, Sros|XP_004992470.1, Sros|XP_004993326.1, Sros|XP_004994280.1, Sros|XP_004994598.1, Sros|XP_004995507.1, Sros|XP_004996299.1, …	Sman|Smp_158710.1, Sman|Smp_190390.1, Sman|Smp_213730.4, Sman|Smp_302910.1	Smed|SMEST000071001.1, Smed|SMEST000671001.1, Smed|SMEST000671002.1, Smed|SMEST001337001.1, Smed|SMEST001500001.1, Smed|SMEST001591001.1, Smed|SMEST002139001.1, Smed|SMEST002685001.1, Smed|SMEST003624001.1, Smed|SMEST003747001.1, Smed|SMEST003971002.1, Smed|SMEST004026001.1, Smed|SMEST005270005.1, Smed|SMEST005440019.1, Smed|SMEST005440027.1, Smed|SMEST005496007.1, Smed|SMEST006430001.1, Smed|SME…	Sarc|XP_014154392.1, Sarc|XP_014154751.1	Tcas|XP_001807063.1, Tcas|XP_001810078.1, Tcas|XP_008192640.1, Tcas|XP_008193733.1, Tcas|XP_008193951.1, Tcas|XP_008194894.1, Tcas|XP_008199212.2, Tcas|XP_008200522.1, Tcas|XP_015833287.1, Tcas|XP_015833782.1, Tcas|XP_015833832.1, Tcas|XP_015834233.1, Tcas|XP_015834307.1, Tcas|XP_015834402.1, Tcas|XP_015834410.1, Tcas|XP_015836638.1, Tcas|XP_015837697.1, Tcas|XP_015837723.1, Tcas|XP_015837748.1, …	Tadh|g11911.t1__scaffold_287, Tadh|g11912.t1__scaffold_287, Tadh|g12034.t1__scaffold_686, Tadh|g12140.t1__scaffold_1110, Tadh|g12142.t1__scaffold_1117, Tadh|g12150.t1__scaffold_1166, Tadh|g12156.t1__scaffold_1200, Tadh|g12157.t1__scaffold_1200, Tadh|g12289.t1__scaffold_2072, Tadh|g12312.t1__scaffold_2196, Tadh|g12371.t1__scaffold_2581, Tadh|g12424.t1__scaffold_2950, Tadh|g12528.t1__scaffold_3939,…	Xtro|XP_002935079.2, Xtro|XP_002939094.1, Xtro|XP_004910398.1, Xtro|XP_004912416.2, Xtro|XP_004914327.1, Xtro|XP_004920015.1, Xtro|XP_012810100.2, Xtro|XP_012810105.1, Xtro|XP_012810580.1, Xtro|XP_012810602.1, Xtro|XP_012811099.1, Xtro|XP_012811172.1, Xtro|XP_012811393.1, Xtro|XP_012811420.1, Xtro|XP_012811479.1, Xtro|XP_012812851.1, Xtro|XP_012813034.2, Xtro|XP_012813329.2, Xtro|XP_012813703.1, …
OG0000001	Apla|oki.132.103.t1, Apla|oki.143.10.t1, Apla|oki.157.26.t1, Apla|oki.2.11.t1, Apla|oki.360.14.t1, Apla|oki.408.3.t1, Apla|oki.80.70.t1, Apla|oki.99.53.t1	Adig|XP_015747146.1, Adig|XP_015747169.1, Adig|XP_015747353.1, Adig|XP_015747617.1, Adig|XP_015747640.1, Adig|XP_015747852.1, Adig|XP_015747956.1, Adig|XP_015748026.1, Adig|XP_015748174.1, Adig|XP_015748347.1, Adig|XP_015748465.1, Adig|XP_015748553.1, Adig|XP_015748562.1, Adig|XP_015748961.1, Adig|XP_015749332.1, Adig|XP_015749391.1, Adig|XP_015749789.1, Adig|XP_015749807.1, Adig|XP_015750366.1, …	Aque|Aqu2.1.00007_001, Aque|Aqu2.1.00262_001, Aque|Aqu2.1.00285_001, Aque|Aqu2.1.00527_001, Aque|Aqu2.1.00622_001, Aque|Aqu2.1.01131_001, Aque|Aqu2.1.01186_001, Aque|Aqu2.1.01624_001, Aque|Aqu2.1.01821_001, Aque|Aqu2.1.02365_001, Aque|Aqu2.1.02596_001, Aque|Aqu2.1.02633_001, Aque|Aqu2.1.03271_001, Aque|Aqu2.1.03595_001, Aque|Aqu2.1.04331_001, Aque|Aqu2.1.04332_001, Aque|Aqu2.1.04333_001, Aque|Aqu…	Aaurb|scaffold1.g2.t1, Aaurb|scaffold1.g212.t1, Aaurb|scaffold1.g219.t1, Aaurb|scaffold1.g237.t1, Aaurb|scaffold1.g282.t1, Aaurb|scaffold1.g86.t1, Aaurb|scaffold1.g87.t1, Aaurb|scaffold1.g88.t1, Aaurb|scaffold10.g120.t1, Aaurb|scaffold10.g45.t1, Aaurb|scaffold10.g75.t1, Aaurb|scaffold10.g88.t1, Aaurb|scaffold10.g92.t1, Aaurb|scaffold10.g97.t1, Aaurb|scaffold100.g16.t1, Aaurb|scaffold100.g71.t1, A…	Aaurp|Seg10276.1, Aaurp|Seg1038.3, Aaurp|Seg1078.15, Aaurp|Seg1109.4, Aaurp|Seg11313.1, Aaurp|Seg1155.1, Aaurp|Seg11610.1, Aaurp|Seg1196.1, Aaurp|Seg1207.4, Aaurp|Seg1276.12, Aaurp|Seg1310.9, Aaurp|Seg1313.5, Aaurp|Seg1313.6, Aaurp|Seg1342.8, Aaurp|Seg13744.1, Aaurp|Seg1473.3, Aaurp|Seg1505.4, Aaurp|Seg15336.1, Aaurp|Seg1585.8, Aaurp|Seg1598.1, Aaurp|Seg165.2, Aaurp|Seg1664.5, Aaurp|Seg1724.2, Aa…	Bflo|XP_002587433.1, Bflo|XP_002587816.1, Bflo|XP_002588548.1	Cele|NP_001251617.1, Cele|NP_507901.2	Ctel|CapteP100387, Ctel|CapteP101426, Ctel|CapteP101654, Ctel|CapteP101700, Ctel|CapteP102040, Ctel|CapteP102045, Ctel|CapteP102411, Ctel|CapteP102441, Ctel|CapteP102589, Ctel|CapteP102687, Ctel|CapteP102792, Ctel|CapteP104355, Ctel|CapteP104360, Ctel|CapteP105044, Ctel|CapteP105815, Ctel|CapteP105829, Ctel|CapteP105844, Ctel|CapteP106261, Ctel|CapteP108227, Ctel|CapteP108305, Ctel|CapteP108759, …	Cowc|Cowc_CAOG_05435T0	Cint|XP_009858046.1	Chem|TCONS_00000386-protein, Chem|TCONS_00000649-protein, Chem|TCONS_00000676-protein, Chem|TCONS_00000678-protein, Chem|TCONS_00001270-protein, Chem|TCONS_00001533-protein, Chem|TCONS_00002202-protein, Chem|TCONS_00002565-protein, Chem|TCONS_00004323-protein, Chem|TCONS_00004441-protein, Chem|TCONS_00005085-protein, Chem|TCONS_00005405-protein, Chem|TCONS_00005719-protein, Chem|TCONS_00005952-pr…		Drer|ENSDARP00000146352.1		Dgig|XP_028390632.1, Dgig|XP_028391919.1, Dgig|XP_028394410.1, Dgig|XP_028394523.1, Dgig|XP_028399956.1, Dgig|XP_028402121.1, Dgig|XP_028403383.1, Dgig|XP_028403413.1, Dgig|XP_028403422.1, Dgig|XP_028403934.1, Dgig|XP_028403960.1, Dgig|XP_028405236.1, Dgig|XP_028405238.1, Dgig|XP_028405242.1, Dgig|XP_028405309.1, Dgig|XP_028405704.1, Dgig|XP_028405751.1, Dgig|XP_028406429.1, Dgig|XP_028406787.1, …		Epal|XP_020893485.1, Epal|XP_020893514.1, Epal|XP_020894168.1, Epal|XP_020895851.2, Epal|XP_020896017.1, Epal|XP_020898407.1, Epal|XP_020900468.2, Epal|XP_020900799.1, Epal|XP_020901284.1, Epal|XP_020901902.1, Epal|XP_020903195.1, Epal|XP_020903893.1, Epal|XP_020904261.1, Epal|XP_020910275.1, Epal|XP_020911362.1, Epal|XP_020911487.1, Epal|XP_020911511.1, Epal|XP_020912141.1, Epal|XP_020912879.1, …	Ggal|ENSGALP00000060461.2, Ggal|ENSGALP00000061870.2, Ggal|ENSGALP00000064875.1, Ggal|ENSGALP00000064914.1, Ggal|ENSGALP00000064931.1, Ggal|ENSGALP00000064974.1, Ggal|ENSGALP00000065040.1, Ggal|ENSGALP00000065043.1, Ggal|ENSGALP00000065063.1, Ggal|ENSGALP00000065132.1, Ggal|ENSGALP00000065147.1, Ggal|ENSGALP00000065150.1, Ggal|ENSGALP00000065188.1, Ggal|ENSGALP00000065234.1, Ggal|ENSGALP000000652…	Hrob|HelroP127021, Hrob|HelroP127036, Hrob|HelroP127227, Hrob|HelroP127467, Hrob|HelroP128414, Hrob|HelroP128747, Hrob|HelroP137313, Hrob|HelroP137362, Hrob|HelroP142457, Hrob|HelroP145922, Hrob|HelroP145942, Hrob|HelroP145945, Hrob|HelroP145946, Hrob|HelroP146034, Hrob|HelroP147851, Hrob|HelroP147976, Hrob|HelroP147978, Hrob|HelroP147979, Hrob|HelroP152793, Hrob|HelroP152795, Hrob|HelroP159370, …	Hmia|CCKAR_HUMAN|g3633.t1, Hmia|FAH2A_HUMAN|g2256.t1, Hmia|g10010.t1, Hmia|g10424.t1, Hmia|g11092.t1, Hmia|g11429.t1, Hmia|g11550.t1, Hmia|g11585.t1, Hmia|g11595.t1, Hmia|g11789.t1, Hmia|g11901.t1, Hmia|g11965.t1, Hmia|g12681.t1, Hmia|g1276.t1, Hmia|g13425.t1, Hmia|g13461.t1, Hmia|g14044.t1, Hmia|g14387.t1, Hmia|g14818.t1, Hmia|g14842.t1, Hmia|g14886.t1, Hmia|g15182.t1, Hmia|g15230.t1, Hmia|g1531…			Hmag|Sc4wPfr_10.g18892.t1, Hmag|Sc4wPfr_10.g18940.t1, Hmag|Sc4wPfr_1007.1.g17166.t1, Hmag|Sc4wPfr_1009.2.g21383.t1, Hmag|Sc4wPfr_1009.3.g22540.t1, Hmag|Sc4wPfr_1009.3.g22543.t1, Hmag|Sc4wPfr_1010.g13506.t1, Hmag|Sc4wPfr_1015.g12690.t1, Hmag|Sc4wPfr_1015.g12691.t1, Hmag|Sc4wPfr_1016.g23829.t1, Hmag|Sc4wPfr_1020.1.g6630.t1, Hmag|Sc4wPfr_103.3.g10562.t1, Hmag|Sc4wPfr_1033.g30817.t2, Hmag|Sc4wPfr_104…	Hech|HyE0012.63, Hech|HyE0020.124, Hech|HyE0020.130, Hech|HyE0021.60, Hech|HyE0025.23, Hech|HyE0033.12, Hech|HyE0035.146, Hech|HyE0049.134, Hech|HyE0067.47, Hech|HyE0082.44, Hech|HyE0113.12, Hech|HyE0169.4, Hech|HyE0346.9, Hech|HyE0357.9, Hech|HyE0404.2, Hech|HyE0711.2, Hech|HyE1139.2, Hech|HyE4622.1, Hech|HyE6852.1, Hech|HyE6864.1, Hech|HyE7051.1, Hech|HyE7245.1, Hech|HyE7275.1, Hech|HyE7288.1, …	Hsym|HyS0008.201, Hsym|HyS0008.384, Hsym|HyS0017.151, Hsym|HyS0019.242, Hsym|HyS0035.104, Hsym|HyS0036.83, Hsym|HyS0038.25, Hsym|HyS0039.61, Hsym|HyS0043.16, Hsym|HyS0081.13, Hsym|HyS0088.29, Hsym|HyS0296.1, Hsym|HyS2254.2, Hsym|HyS2975.1, Hsym|HyS3374.1, Hsym|HyS4651.1, Hsym|HyS4692.1, Hsym|HyS4717.1, Hsym|HyS4726.1, Hsym|HyS4775.1, Hsym|HyS4814.1	Isca|ISCW001244-PA, Isca|ISCW001737-PA, Isca|ISCW001778-PA, Isca|ISCW003653-PA, Isca|ISCW003678-PA, Isca|ISCW005495-PA, Isca|ISCW007397-PA, Isca|ISCW007398-PA, Isca|ISCW008449-PA, Isca|ISCW009017-PA, Isca|ISCW009806-PA, Isca|ISCW009987-PA, Isca|ISCW010363-PA, Isca|ISCW011041-PA, Isca|ISCW011210-PA, Isca|ISCW013642-PA, Isca|ISCW015549-PA, Isca|ISCW017952-PA, Isca|ISCW018013-PA, Isca|ISCW018783-PA,…		Lgig|LotgiP102725, Lgig|LotgiP104799, Lgig|LotgiP105241, Lgig|LotgiP116217, Lgig|LotgiP117987, Lgig|LotgiP120765, Lgig|LotgiP121226, Lgig|LotgiP123347, Lgig|LotgiP130615, Lgig|LotgiP144586, Lgig|LotgiP145719, Lgig|LotgiP145969, Lgig|LotgiP147314, Lgig|LotgiP161998, Lgig|LotgiP164030, Lgig|LotgiP166523, Lgig|LotgiP59597, Lgig|LotgiP69652, Lgig|LotgiP70291, Lgig|LotgiP97912	Mlei|ML00042a, Mlei|ML00161a, Mlei|ML00211a, Mlei|ML002235a, Mlei|ML002239a, Mlei|ML00224a, Mlei|ML00255a, Mlei|ML002621a, Mlei|ML004440a, Mlei|ML005136a, Mlei|ML005312a, Mlei|ML00558a, Mlei|ML00575a, Mlei|ML00617a, Mlei|ML00662a, Mlei|ML00671a, Mlei|ML00701a, Mlei|ML008023a, Mlei|ML008719a, Mlei|ML00919a, Mlei|ML00945a, Mlei|ML01007a, Mlei|ML010129a, Mlei|ML01125a, Mlei|ML01235a, Mlei|ML012514a,…		Mvir|scaffold1.g148.t1, Mvir|scaffold1.g96.t1, Mvir|scaffold101.g1.t1, Mvir|scaffold114.g5.t1, Mvir|scaffold125.g54.t1, Mvir|scaffold127.g35.t1, Mvir|scaffold13.g128.t1, Mvir|scaffold135.g38.t1, Mvir|scaffold146.g18.t1, Mvir|scaffold159.g9.t1, Mvir|scaffold162.g7.t1, Mvir|scaffold169.g1.t1, Mvir|scaffold174.g37.t1, Mvir|scaffold182.g38.t1, Mvir|scaffold188.g10.t1, Mvir|scaffold193.g9.t1, Mvir|sca…	Nvec|XP_001617459.1, Nvec|XP_001617815.1, Nvec|XP_001617902.1, Nvec|XP_001618008.1, Nvec|XP_001618030.1, Nvec|XP_001618092.1, Nvec|XP_001618181.1, Nvec|XP_001618194.1, Nvec|XP_001618274.1, Nvec|XP_001618319.1, Nvec|XP_001618324.1, Nvec|XP_001618618.1, Nvec|XP_001618645.1, Nvec|XP_001618653.1, Nvec|XP_001618666.1, Nvec|XP_001618778.1, Nvec|XP_001618816.1, Nvec|XP_001618903.1, Nvec|XP_001619054.1, …	Nnom|g10325.t1, Nnom|g10514.t1, Nnom|g1065.t1, Nnom|g10663.t1, Nnom|g10785.t1, Nnom|g1144.t1, Nnom|g11486.t1, Nnom|g1151.t1, Nnom|g11904.t1, Nnom|g12413.t1, Nnom|g12414.t1, Nnom|g12423.t1, Nnom|g1268.t1, Nnom|g13180.t1, Nnom|g13186.t1, Nnom|g14064.t1, Nnom|g1429.t1, Nnom|g1430.t1, Nnom|g14924.t1, Nnom|g16063.t1, Nnom|g17164.t1, Nnom|g17658.t1, Nnom|g17688.t1, Nnom|g17964.t1, Nnom|g17978.t1, Nnom|…	Ngen|g10510.t1, Ngen|g11795.t1, Ngen|g14204.t1, Ngen|g1483.t1, Ngen|g14856.t1, Ngen|g15018.t1, Ngen|g15110.t1, Ngen|g15405.t1, Ngen|g16646.t1, Ngen|g16943.t1, Ngen|g17279.t1, Ngen|g18002.t1, Ngen|g1820.t1, Ngen|g1840.t1, Ngen|g19064.t1, Ngen|g19320.t1, Ngen|g19886.t1, Ngen|g2015.t1, Ngen|g20820.t1, Ngen|g20986.t1, Ngen|g21346.t1, Ngen|g21392.t1, Ngen|g21870.t1, Ngen|g22090.t1, Ngen|g22144.t1, Nge…	Obim|XP_014768229.1, Obim|XP_014769683.1, Obim|XP_014770511.1, Obim|XP_014771465.1, Obim|XP_014772053.1, Obim|XP_014772054.1, Obim|XP_014772288.1, Obim|XP_014775206.1, Obim|XP_014775394.1, Obim|XP_014775465.1, Obim|XP_014776167.1, Obim|XP_014777729.1, Obim|XP_014780182.1, Obim|XP_014781276.1, Obim|XP_014782071.1, Obim|XP_014783059.1, Obim|XP_014784343.1, Obim|XP_014786254.1, Obim|XP_014788501.1, …	Ofav|XP_020601354.1, Ofav|XP_020601446.1, Ofav|XP_020602608.1, Ofav|XP_020602953.1, Ofav|XP_020604998.1, Ofav|XP_020605300.1, Ofav|XP_020607558.1, Ofav|XP_020614112.1, Ofav|XP_020614701.1, Ofav|XP_020614709.1, Ofav|XP_020615615.1, Ofav|XP_020615626.1, Ofav|XP_020617550.1, Ofav|XP_020622097.1, Ofav|XP_020622153.1, Ofav|XP_020625151.1, Ofav|XP_020625320.1, Ofav|XP_020625411.1, Ofav|XP_020627920.1, …	Paus|g8000.t1	Pdam|XP_027037415.1, Pdam|XP_027038737.1, Pdam|XP_027039030.1, Pdam|XP_027039309.1, Pdam|XP_027039420.1, Pdam|XP_027040109.1, Pdam|XP_027041027.1, Pdam|XP_027042008.1, Pdam|XP_027047904.1, Pdam|XP_027048240.1, Pdam|XP_027048910.1, Pdam|XP_027049718.1, Pdam|XP_027054824.1, Pdam|XP_027058718.1	Ppac|PPA04625, Ppac|PPA13491, Ppac|PPA33854, Ppac|PPA35502, Ppac|PPA36653, Ppac|PPA37065, Ppac|PPA39848, Ppac|PPA41101, Ppac|PPA41172, Ppac|PPA42363, Ppac|PPA43044, Ppac|PPA43995	Rmue|g10113.t1, Rmue|g10116.t1, Rmue|g10390.t1, Rmue|g10391.t1, Rmue|g10392.t1, Rmue|g10393.t1, Rmue|g10585.t1, Rmue|g10610.t1, Rmue|g10641.t1, Rmue|g10643.t1, Rmue|g10815.t1, Rmue|g10948.t1, Rmue|g10949.t1, Rmue|g11205.t1, Rmue|g11619.t1, Rmue|g11634.t1, Rmue|g11758.t1, Rmue|g11776.t1, Rmue|g11910.t1, Rmue|g11959.t1, Rmue|g12117.t1, Rmue|g12956.t1, Rmue|g13014.t1, Rmue|g13300.t1, Rmue|g13460.t1,…		Skow|XP_006811856.1, Skow|XP_006811953.1, Skow|XP_006820178.1, Skow|XP_006822105.1, Skow|XP_006822638.1, Skow|XP_006824414.1, Skow|XP_006824720.1, Skow|XP_006824723.1, Skow|XP_006825124.1, Skow|XP_006825930.1		Sman|Smp_211160.2			Tcas|XP_015834336.1, Tcas|XP_015838953.1, Tcas|XP_015840045.1, Tcas|XP_015840144.1		Xtro|XP_017951156.1
OG0000002	Apla|oki.100.54.t1, Apla|oki.100.97.t1, Apla|oki.101.9.t1, Apla|oki.105.13.t1, Apla|oki.109.54.t1, Apla|oki.110.28.t1, Apla|oki.122.57.t1, Apla|oki.122.62.t1, Apla|oki.126.3.t1, Apla|oki.13.33.t1, Apla|oki.130.48.t1, Apla|oki.130.49.t1, Apla|oki.132.96.t1, Apla|oki.138.8.t1, Apla|oki.140.3.t1, Apla|oki.144.25.t1, Apla|oki.144.26.t1, Apla|oki.162.4.t1, Apla|oki.17.41.t1, Apla|oki.171.6.t1, Apla|ok…	Adig|XP_015747119.1, Adig|XP_015747273.1, Adig|XP_015747275.1, Adig|XP_015747322.1, Adig|XP_015747380.1, Adig|XP_015747505.1, Adig|XP_015747553.1, Adig|XP_015747554.1, Adig|XP_015747596.1, Adig|XP_015747609.1, Adig|XP_015747772.1, Adig|XP_015747825.1, Adig|XP_015748008.1, Adig|XP_015748010.1, Adig|XP_015748017.1, Adig|XP_015748181.1, Adig|XP_015748349.1, Adig|XP_015748662.1, Adig|XP_015748663.1, …	Aque|Aqu2.1.01102_001, Aque|Aqu2.1.01884_001, Aque|Aqu2.1.02598_001, Aque|Aqu2.1.09286_001, Aque|Aqu2.1.11728_001, Aque|Aqu2.1.13444_001, Aque|Aqu2.1.14996_001, Aque|Aqu2.1.15637_001, Aque|Aqu2.1.16151_001, Aque|Aqu2.1.16837_001, Aque|Aqu2.1.20561_001, Aque|Aqu2.1.22115_001, Aque|Aqu2.1.22116_001, Aque|Aqu2.1.22117_001, Aque|Aqu2.1.22628_001, Aque|Aqu2.1.23115_001, Aque|Aqu2.1.23466_001, Aque|Aqu…	Aaurb|scaffold104.g60.t1, Aaurb|scaffold106.g41.t1, Aaurb|scaffold106.g42.t1, Aaurb|scaffold125.g10.t1, Aaurb|scaffold125.g9.t1, Aaurb|scaffold128.g5.t1, Aaurb|scaffold135.g38.t1, Aaurb|scaffold150.g38.t1, Aaurb|scaffold16.g33.t1, Aaurb|scaffold169.g53.t2, Aaurb|scaffold172.g30.t1, Aaurb|scaffold186.g44.t1, Aaurb|scaffold199.g41.t1, Aaurb|scaffold201.g5.t1, Aaurb|scaffold226.g34.t1, Aaurb|scaffol…	Aaurp|Seg1042.2, Aaurp|Seg1042.3, Aaurp|Seg1043.10, Aaurp|Seg1051.2, Aaurp|Seg1219.7, Aaurp|Seg1276.8, Aaurp|Seg1283.1, Aaurp|Seg1283.5, Aaurp|Seg1304.8, Aaurp|Seg1359.15, Aaurp|Seg1363.22, Aaurp|Seg1363.23, Aaurp|Seg1363.24, Aaurp|Seg1379.8, Aaurp|Seg1383.4, Aaurp|Seg1383.5, Aaurp|Seg140.4, Aaurp|Seg1400.3, Aaurp|Seg1400.4, Aaurp|Seg1433.8, Aaurp|Seg1448.2, Aaurp|Seg1448.3, Aaurp|Seg1472.11, Aau…			Ctel|CapteP107413, Ctel|CapteP143021, Ctel|CapteP143088, Ctel|CapteP188191, Ctel|CapteP190750, Ctel|CapteP196380, Ctel|CapteP197228, Ctel|CapteP201173, Ctel|CapteP201220, Ctel|CapteP204043, Ctel|CapteP204432, Ctel|CapteP204507, Ctel|CapteP208344, Ctel|CapteP209663, Ctel|CapteP209746, Ctel|CapteP211331, Ctel|CapteP211741, Ctel|CapteP212929, Ctel|CapteP214659, Ctel|CapteP214859, Ctel|CapteP215791, …		Cint|XP_009861196.1, Cint|XP_018672177.2, Cint|XP_018672229.2, Cint|XP_018672231.1, Cint|XP_026695063.1, Cint|XP_026695429.1, Cint|XP_026695430.1, Cint|XP_026695432.1, Cint|XP_026696057.1, Cint|XP_026696190.1	Chem|TCONS_00000388-protein, Chem|TCONS_00000389-protein, Chem|TCONS_00005985-protein, Chem|TCONS_00009071-protein, Chem|TCONS_00009072-protein, Chem|TCONS_00009890-protein, Chem|TCONS_00013546-protein, Chem|TCONS_00016491-protein, Chem|TCONS_00016825-protein, Chem|TCONS_00017647-protein, Chem|TCONS_00018114-protein, Chem|TCONS_00022617-protein, Chem|TCONS_00023202-protein, Chem|TCONS_00024162-pr…			Dpul|gene8840	Dgig|XP_028390969.1, Dgig|XP_028391897.1, Dgig|XP_028392620.1, Dgig|XP_028393184.1, Dgig|XP_028393185.1, Dgig|XP_028394390.1, Dgig|XP_028394394.1, Dgig|XP_028394395.1, Dgig|XP_028394495.1, Dgig|XP_028394892.1, Dgig|XP_028395309.1, Dgig|XP_028395685.1, Dgig|XP_028395694.1, Dgig|XP_028395811.1, Dgig|XP_028398828.1, Dgig|XP_028398829.1, Dgig|XP_028398996.1, Dgig|XP_028402118.1, Dgig|XP_028402120.1, …		Epal|XP_020892317.1, Epal|XP_020893052.1, Epal|XP_020895949.1, Epal|XP_020896018.1, Epal|XP_020897321.1, Epal|XP_020898408.1, Epal|XP_020899033.2, Epal|XP_020899454.1, Epal|XP_020899456.1, Epal|XP_020899934.1, Epal|XP_020900041.1, Epal|XP_020900498.2, Epal|XP_020900514.1, Epal|XP_020901224.1, Epal|XP_020901230.2, Epal|XP_020901263.1, Epal|XP_020901286.1, Epal|XP_020901607.1, Epal|XP_020902230.2, …						Hmag|Sc4wPfr_1001.g5028.t1, Hmag|Sc4wPfr_1001.g5029.t1, Hmag|Sc4wPfr_1001.g5030.t1, Hmag|Sc4wPfr_106.g23469.t1, Hmag|Sc4wPfr_1061.g18830.t1, Hmag|Sc4wPfr_1077.g31052.t1, Hmag|Sc4wPfr_1077.g31053.t1, Hmag|Sc4wPfr_1080.g15193.t1, Hmag|Sc4wPfr_1080.g15194.t1, Hmag|Sc4wPfr_1080.g15195.t1, Hmag|Sc4wPfr_1113.g11143.t1, Hmag|Sc4wPfr_1113.g11144.t1, Hmag|Sc4wPfr_156.1.g4069.t1, Hmag|Sc4wPfr_156.1.g4070.t…	Hech|HyE0004.202, Hech|HyE0018.106, Hech|HyE0022.28, Hech|HyE0049.121, Hech|HyE0077.41, Hech|HyE0082.42, Hech|HyE0106.45, Hech|HyE0224.9, Hech|HyE0336.14, Hech|HyE6774.1, Hech|HyE7132.1, Hech|HyE7723.1	Hsym|HyS0021.170, Hsym|HyS0021.171, Hsym|HyS0022.175, Hsym|HyS0043.61, Hsym|HyS0149.3, Hsym|HyS0178.3, Hsym|HyS0178.4, Hsym|HyS4785.1, Hsym|HyS4793.1	Isca|ISCW001295-PA		Lgig|LotgiP111450, Lgig|LotgiP144941, Lgig|LotgiP152664, Lgig|LotgiP157204, Lgig|LotgiP157233, Lgig|LotgiP157234, Lgig|LotgiP158497, Lgig|LotgiP168535, Lgig|LotgiP170136, Lgig|LotgiP174662, Lgig|LotgiP174665, Lgig|LotgiP175561			Mvir|scaffold1.g85.t1, Mvir|scaffold118.g19.t1, Mvir|scaffold137.g38.t1, Mvir|scaffold14.g66.t1, Mvir|scaffold142.g10.t1, Mvir|scaffold142.g11.t1, Mvir|scaffold142.g9.t1, Mvir|scaffold146.g26.t1, Mvir|scaffold146.g27.t1, Mvir|scaffold153.g46.t1, Mvir|scaffold153.g47.t1, Mvir|scaffold170.g14.t1, Mvir|scaffold19.g45.t1, Mvir|scaffold190.g21.t1, Mvir|scaffold2.g52.t1, Mvir|scaffold2164.g1.t1, Mvir|s…	Nvec|XP_001617439.1, Nvec|XP_001618623.1, Nvec|XP_001619366.1, Nvec|XP_001622785.1, Nvec|XP_001622841.1, Nvec|XP_001622844.1, Nvec|XP_001623162.1, Nvec|XP_001623459.1, Nvec|XP_001623827.1, Nvec|XP_001625675.1, Nvec|XP_001629728.1, Nvec|XP_001629926.1, Nvec|XP_001631082.1, Nvec|XP_001631086.1, Nvec|XP_001631155.1, Nvec|XP_001632173.1, Nvec|XP_001641583.1	Nnom|g1533.t1, Nnom|g1534.t1, Nnom|g16562.t1, Nnom|g16563.t1, Nnom|g16807.t1, Nnom|g16808.t1, Nnom|g16809.t1, Nnom|g16810.t1, Nnom|g16811.t1, Nnom|g16812.t1, Nnom|g16813.t1, Nnom|g16814.t1, Nnom|g17308.t1, Nnom|g17614.t1, Nnom|g17831.t1, Nnom|g17832.t1, Nnom|g17833.t1, Nnom|g19639.t1, Nnom|g19640.t1, Nnom|g2058.t1, Nnom|g2059.t1, Nnom|g5307.t1, Nnom|g7959.t1, Nnom|g8207.t1, Nnom|g8208.t1, Nnom|g8…	Ngen|g10007.t1, Ngen|g10038.t1, Ngen|g10212.t1, Ngen|g10213.t1, Ngen|g10296.t1, Ngen|g10401.t1, Ngen|g10402.t1, Ngen|g10485.t1, Ngen|g10515.t1, Ngen|g10560.t1, Ngen|g10940.t1, Ngen|g11016.t1, Ngen|g11050.t1, Ngen|g11063.t1, Ngen|g11086.t1, Ngen|g11257.t1, Ngen|g11331.t1, Ngen|g11332.t1, Ngen|g11338.t1, Ngen|g11346.t1, Ngen|g11426.t1, Ngen|g11557.t1, Ngen|g11558.t1, Ngen|g11658.t1, Ngen|g11661.t1,…		Ofav|XP_020600784.1, Ofav|XP_020600939.1, Ofav|XP_020600940.1, Ofav|XP_020600941.1, Ofav|XP_020600942.1, Ofav|XP_020600944.1, Ofav|XP_020601426.1, Ofav|XP_020601467.1, Ofav|XP_020604001.1, Ofav|XP_020604171.1, Ofav|XP_020604497.1, Ofav|XP_020604505.1, Ofav|XP_020604506.1, Ofav|XP_020604507.1, Ofav|XP_020605217.1, Ofav|XP_020607778.1, Ofav|XP_020608301.1, Ofav|XP_020609615.1, Ofav|XP_020609697.1, …	Paus|g10385.t1, Paus|g12135.t1, Paus|g12139.t1, Paus|g12772.t1, Paus|g13537.t1, Paus|g13539.t1, Paus|g13801.t1, Paus|g13802.t1, Paus|g14157.t1, Paus|g14327.t1, Paus|g15181.t1, Paus|g15852.t1, Paus|g15853.t1, Paus|g16074.t1, Paus|g16152.t1, Paus|g16153.t1, Paus|g16154.t1, Paus|g16879.t1, Paus|g17042.t1, Paus|g17043.t1, Paus|g1706.t1, Paus|g17079.t1, Paus|g17092.t1, Paus|g17260.t1, Paus|g17261.t1, …	Pdam|XP_027036120.1, Pdam|XP_027036490.1, Pdam|XP_027036491.1, Pdam|XP_027038112.1, Pdam|XP_027038527.1, Pdam|XP_027038636.1, Pdam|XP_027039722.1, Pdam|XP_027042627.1, Pdam|XP_027042630.1, Pdam|XP_027043167.1, Pdam|XP_027043168.1, Pdam|XP_027045002.1, Pdam|XP_027045048.1, Pdam|XP_027045802.1, Pdam|XP_027046403.1, Pdam|XP_027048186.1, Pdam|XP_027048187.1, Pdam|XP_027048189.1, Pdam|XP_027048509.1, …	Ppac|PPA20402, Ppac|PPA20707, Ppac|PPA32840	Rmue|g10018.t1, Rmue|g10019.t1, Rmue|g10316.t1, Rmue|g10317.t1, Rmue|g10360.t1, Rmue|g10361.t1, Rmue|g10370.t1, Rmue|g10599.t1, Rmue|g10600.t1, Rmue|g10638.t1, Rmue|g11153.t1, Rmue|g11154.t1, Rmue|g11161.t1, Rmue|g11162.t1, Rmue|g11243.t1, Rmue|g11253.t1, Rmue|g11326.t1, Rmue|g11405.t1, Rmue|g11435.t1, Rmue|g11545.t1, Rmue|g11677.t1, Rmue|g11678.t1, Rmue|g11793.t1, Rmue|g11887.t1, Rmue|g12027.t1,…		Skow|XP_002733055.1, Skow|XP_002733429.1, Skow|XP_006811381.1, Skow|XP_006811382.1, Skow|XP_006811454.1, Skow|XP_006811455.1, Skow|XP_006811478.1, Skow|XP_006811479.1, Skow|XP_006811480.1, Skow|XP_006811651.1, Skow|XP_006811748.1, Skow|XP_006811892.1, Skow|XP_006812172.1, Skow|XP_006812352.1, Skow|XP_006812354.1, Skow|XP_006812525.1, Skow|XP_006812568.1, Skow|XP_006812723.1, Skow|XP_006812864.1, …		Sman|Smp_112480.1, Sman|Smp_164700.1, Sman|Smp_182600.1, Sman|Smp_213610.1, Sman|Smp_330380.1	Smed|SMEST000863003.1, Smed|SMEST000865001.1, Smed|SMEST000866001.1, Smed|SMEST005924001.1, Smed|SMEST005924002.1, Smed|SMEST007523003.1, Smed|SMEST008716001.1, Smed|SMEST009281001.1, Smed|SMEST010818001.1, Smed|SMEST010897001.1, Smed|SMEST011727001.1, Smed|SMEST014462001.1, Smed|SMEST014577001.1, Smed|SMEST014679001.1, Smed|SMEST014679002.1, Smed|SMEST015210001.1, Smed|SMEST015824001.1, Smed|SME…		Tcas|XP_015836641.1, Tcas|XP_015840338.1, Tcas|XP_015840446.1		Xtro|XP_004911298.1, Xtro|XP_004912370.1, Xtro|XP_004913105.1, Xtro|XP_004918843.1, Xtro|XP_012808539.1, Xtro|XP_012808913.2, Xtro|XP_012808923.1, Xtro|XP_012809416.1, Xtro|XP_012809484.1, Xtro|XP_012809587.1, Xtro|XP_012811408.1, Xtro|XP_012817189.1, Xtro|XP_012817298.1, Xtro|XP_012817318.2, Xtro|XP_012817657.1, Xtro|XP_012817710.2, Xtro|XP_012817952.1, Xtro|XP_012819260.1, Xtro|XP_012819273.1, …
OG0000003	Apla|oki.1.165.t1, Apla|oki.1.54.t1, Apla|oki.1.56.t1, Apla|oki.1.97.t1, Apla|oki.101.72.t1, Apla|oki.101.73.t1, Apla|oki.101.74.t1, Apla|oki.103.89.t1, Apla|oki.103.91.t1, Apla|oki.12.173.t1, Apla|oki.123.19.t1, Apla|oki.127.21.t1, Apla|oki.134.26.t1, Apla|oki.15.306.t1, Apla|oki.177.22.t1, Apla|oki.177.7.t1, Apla|oki.183.19.t1, Apla|oki.187.5.t1, Apla|oki.190.16.t1, Apla|oki.20.92.t1, Apla|oki.…	Adig|XP_015747289.1, Adig|XP_015747346.1, Adig|XP_015747347.1, Adig|XP_015747375.1, Adig|XP_015747674.1, Adig|XP_015748234.1, Adig|XP_015749137.1, Adig|XP_015749192.1, Adig|XP_015749298.1, Adig|XP_015750191.1, Adig|XP_015750767.1, Adig|XP_015750942.1, Adig|XP_015751022.1, Adig|XP_015751351.1, Adig|XP_015751352.1, Adig|XP_015752050.1, Adig|XP_015752070.1, Adig|XP_015754801.1, Adig|XP_015754805.1, …		Aaurb|scaffold1.g33.t1, Aaurb|scaffold101.g63.t1, Aaurb|scaffold11.g113.t1, Aaurb|scaffold113.g34.t1, Aaurb|scaffold116.g61.t1, Aaurb|scaffold129.g37.t1, Aaurb|scaffold130.g32.t1, Aaurb|scaffold158.g36.t1, Aaurb|scaffold17.g65.t1, Aaurb|scaffold193.g28.t1, Aaurb|scaffold226.g39.t1, Aaurb|scaffold24.g90.t1, Aaurb|scaffold2431.g1.t1, Aaurb|scaffold253.g5.t2, Aaurb|scaffold3.g95.t1, Aaurb|scaffold32…	Aaurp|Seg1289.12, Aaurp|Seg1304.12, Aaurp|Seg1390.8, Aaurp|Seg16277.1, Aaurp|Seg185.7, Aaurp|Seg2049.6, Aaurp|Seg2067.1, Aaurp|Seg2108.4, Aaurp|Seg2196.3, Aaurp|Seg224.2, Aaurp|Seg237.7, Aaurp|Seg238.1, Aaurp|Seg238.3, Aaurp|Seg2573.3, Aaurp|Seg2612.4, Aaurp|Seg2732.1, Aaurp|Seg3014.2, Aaurp|Seg3014.3, Aaurp|Seg4477.1, Aaurp|Seg460.12, Aaurp|Seg4664.1, Aaurp|Seg49.5, Aaurp|Seg509.6, Aaurp|Seg612.…	Bflo|XP_002586174.1, Bflo|XP_002586175.1, Bflo|XP_002586468.1, Bflo|XP_002586900.1, Bflo|XP_002586945.1, Bflo|XP_002587278.1, Bflo|XP_002587658.1, Bflo|XP_002587659.1, Bflo|XP_002588289.1, Bflo|XP_002588386.1, Bflo|XP_002588684.1, Bflo|XP_002588698.1, Bflo|XP_002589204.1, Bflo|XP_002589247.1, Bflo|XP_002589652.1, Bflo|XP_002589845.1, Bflo|XP_002590140.1, Bflo|XP_002590145.1, Bflo|XP_002590147.1, …	Cele|NP_001023088.1, Cele|NP_001023541.1, Cele|NP_001024265.1, Cele|NP_001024487.1, Cele|NP_001024524.1, Cele|NP_001033375.1, Cele|NP_001041258.1, Cele|NP_001257084.1, Cele|NP_001293732.1, Cele|NP_001299957.1, Cele|NP_001300304.1, Cele|NP_001343603.1, Cele|NP_491918.3, Cele|NP_491990.1, Cele|NP_493283.3, Cele|NP_493666.2, Cele|NP_495888.3, Cele|NP_497057.2, Cele|NP_497744.2, Cele|NP_499064.2, Cel…	Ctel|CapteP101288, Ctel|CapteP103054, Ctel|CapteP108837, Ctel|CapteP110011, Ctel|CapteP113004, Ctel|CapteP117296, Ctel|CapteP118321, Ctel|CapteP119606, Ctel|CapteP120085, Ctel|CapteP120196, Ctel|CapteP121391, Ctel|CapteP124159, Ctel|CapteP124884, Ctel|CapteP125109, Ctel|CapteP125114, Ctel|CapteP130761, Ctel|CapteP131573, Ctel|CapteP131652, Ctel|CapteP134925, Ctel|CapteP141862, Ctel|CapteP147395, …		Cint|NP_001231977.1, Cint|NP_001265909.1, Cint|XP_002119134.1, Cint|XP_002120122.1, Cint|XP_002120222.3, Cint|XP_002121573.1, Cint|XP_002122270.1, Cint|XP_002122839.1, Cint|XP_002123599.4, Cint|XP_002123674.1, Cint|XP_002124281.1, Cint|XP_002128959.1, Cint|XP_004225768.1, Cint|XP_004226218.2, Cint|XP_009858736.1, Cint|XP_018666693.1, Cint|XP_018667829.1, Cint|XP_018672593.2, Cint|XP_018672649.1, …	Chem|TCONS_00000303-protein, Chem|TCONS_00000304-protein, Chem|TCONS_00001299-protein, Chem|TCONS_00001846-protein, Chem|TCONS_00001998-protein, Chem|TCONS_00004175-protein, Chem|TCONS_00004579-protein, Chem|TCONS_00010040-protein, Chem|TCONS_00012887-protein, Chem|TCONS_00012929-protein, Chem|TCONS_00016007-protein, Chem|TCONS_00017087-protein, Chem|TCONS_00017200-protein, Chem|TCONS_00022411-pr…		Drer|ENSDARP00000007507.1, Drer|ENSDARP00000009604.6, Drer|ENSDARP00000010091.7, Drer|ENSDARP00000010296.5, Drer|ENSDARP00000012919.10, Drer|ENSDARP00000013426.5, Drer|ENSDARP00000015466.6, Drer|ENSDARP00000018244.6, Drer|ENSDARP00000022783.4, Drer|ENSDARP00000025282.8, Drer|ENSDARP00000025567.7, Drer|ENSDARP00000029101.7, Drer|ENSDARP00000031354.8, Drer|ENSDARP00000032650.4, Drer|ENSDARP00000034…	Dpul|gene10200, Dpul|gene10532, Dpul|gene10533, Dpul|gene112, Dpul|gene11245, Dpul|gene12450, Dpul|gene13100, Dpul|gene13731, Dpul|gene13859, Dpul|gene13864, Dpul|gene13869, Dpul|gene14560, Dpul|gene14832, Dpul|gene14908, Dpul|gene1531, Dpul|gene1534, Dpul|gene15508, Dpul|gene1564, Dpul|gene16104, Dpul|gene16176, Dpul|gene16493, Dpul|gene16501, Dpul|gene16700, Dpul|gene17413, Dpul|gene18083, Dpul…	Dgig|XP_028390606.1, Dgig|XP_028392921.1, Dgig|XP_028392937.1, Dgig|XP_028393027.1, Dgig|XP_028393029.1, Dgig|XP_028393036.1, Dgig|XP_028393045.1, Dgig|XP_028396930.1, Dgig|XP_028396971.1, Dgig|XP_028397020.1, Dgig|XP_028397067.1, Dgig|XP_028397191.1, Dgig|XP_028397523.1, Dgig|XP_028397588.1, Dgig|XP_028397591.1, Dgig|XP_028397598.1, Dgig|XP_028398101.1, Dgig|XP_028400148.1, Dgig|XP_028400227.1, …	Dmel|NP_001097021.1, Dmel|NP_001097023.1, Dmel|NP_001097092.1, Dmel|NP_001097741.1, Dmel|NP_001163674.1, Dmel|NP_001246947.1, Dmel|NP_001247089.1, Dmel|NP_001263092.1, Dmel|NP_001287439.1, Dmel|NP_001287552.1, Dmel|NP_001303398.1, Dmel|NP_524176.1, Dmel|NP_524544.1, Dmel|NP_524700.1, Dmel|NP_610199.2, Dmel|NP_611241.2, Dmel|NP_647968.3, Dmel|NP_649040.2, Dmel|NP_724812.2, Dmel|NP_731789.1, Dmel|N…	Epal|XP_020892241.1, Epal|XP_020892361.1, Epal|XP_020892440.1, Epal|XP_020892673.1, Epal|XP_020892756.1, Epal|XP_020892799.1, Epal|XP_020892976.1, Epal|XP_020893192.1, Epal|XP_020894338.1, Epal|XP_020895113.1, Epal|XP_020895769.1, Epal|XP_020895931.1, Epal|XP_020897019.2, Epal|XP_020897054.1, Epal|XP_020897153.1, Epal|XP_020897439.1, Epal|XP_020897616.1, Epal|XP_020898010.1, Epal|XP_020898661.1, …	Ggal|ENSGALP00000002894.5, Ggal|ENSGALP00000002895.3, Ggal|ENSGALP00000004956.5, Ggal|ENSGALP00000005404.3, Ggal|ENSGALP00000006514.2, Ggal|ENSGALP00000006747.5, Ggal|ENSGALP00000007065.1, Ggal|ENSGALP00000008428.4, Ggal|ENSGALP00000008492.4, Ggal|ENSGALP00000008847.3, Ggal|ENSGALP00000009512.3, Ggal|ENSGALP00000009540.4, Ggal|ENSGALP00000010329.1, Ggal|ENSGALP00000013602.5, Ggal|ENSGALP000000139…	Hrob|HelroP111311, Hrob|HelroP119463, Hrob|HelroP120046, Hrob|HelroP120633, Hrob|HelroP121592, Hrob|HelroP122299, Hrob|HelroP129617, Hrob|HelroP130073, Hrob|HelroP133157, Hrob|HelroP133608, Hrob|HelroP140466, Hrob|HelroP141773, Hrob|HelroP142036, Hrob|HelroP142283, Hrob|HelroP144008, Hrob|HelroP144094, Hrob|HelroP159107, Hrob|HelroP159354, Hrob|HelroP159369, Hrob|HelroP159371, Hrob|HelroP173575, …	Hmia|GALR2_HUMAN|g17152.t1, Hmia|GALR2_HUMAN|g4020.t1, Hmia|GALR2_HUMAN|g9043.t1, Hmia|NK3R_HUMAN|g13083.t1, Hmia|NK3R_HUMAN|g14594.t1, Hmia|NK3R_HUMAN|g15339.t1, Hmia|NK3R_HUMAN|g17317.t1, Hmia|NK3R_HUMAN|g19185.t1, Hmia|NK3R_HUMAN|g736.t1, Hmia|NMBR_HUMAN|g6534.t1, Hmia|NPFF1_HUMAN|g510.t1, Hmia|NPFF2_HUMAN|g14308.t1, Hmia|NPFF2_HUMAN|g2073.t1, Hmia|NPFF2_HUMAN|g2366.t1, Hmia|OPRX_HUMAN|g9343.t…	Hhon|braker1_g01712.t1, Hhon|braker1_g01713.t1, Hhon|braker1_g03303.t1, Hhon|braker1_g04140.t1, Hhon|braker1_g04141.t1, Hhon|braker1_g04180.t1, Hhon|braker1_g04189.t1, Hhon|braker1_g04199.t1, Hhon|braker1_g04570.t1, Hhon|braker1_g04920.t1, Hhon|braker1_g04921.t1, Hhon|braker1_g05025.t1, Hhon|braker1_g05045.t1, Hhon|braker1_g05968.t1, Hhon|braker1_g07094.t1, Hhon|braker1_g07096.t1, Hhon|braker1_g0…	Hsap|NP_000570.1, Hsap|NP_000614.1, Hsap|NP_000625.1, Hsap|NP_000701.2, Hsap|NP_000721.1, Hsap|NP_000902.3, Hsap|NP_001040.1, Hsap|NP_001041.1, Hsap|NP_001043.2, Hsap|NP_001048.2, Hsap|NP_001049.1, Hsap|NP_001050.1, Hsap|NP_001091669.1, Hsap|NP_001116513.2, Hsap|NP_001124382.1, Hsap|NP_001135817.1, Hsap|NP_001136269.1, Hsap|NP_001138751.1, Hsap|NP_001155969.1, Hsap|NP_001164645.1, Hsap|NP_0011660…	Hmag|Sc4wPfr_104.g15000.t1, Hmag|Sc4wPfr_1080.g15241.t1, Hmag|Sc4wPfr_1080.g15242.t1, Hmag|Sc4wPfr_1163.g25157.t1, Hmag|Sc4wPfr_1163.g25158.t1, Hmag|Sc4wPfr_1163.g25161.t1, Hmag|Sc4wPfr_1241.g21476.t1, Hmag|Sc4wPfr_1241.g21479.t1, Hmag|Sc4wPfr_1241.g21485.t1, Hmag|Sc4wPfr_1241.g21491.t1, Hmag|Sc4wPfr_1327.g241.t1, Hmag|Sc4wPfr_1327.g242.t1, Hmag|Sc4wPfr_1394.g4676.t1, Hmag|Sc4wPfr_1394.g4678.t1, …	Hech|HyE0004.105, Hech|HyE0004.61, Hech|HyE0005.164, Hech|HyE0006.317, Hech|HyE0014.54, Hech|HyE0019.138, Hech|HyE0023.21, Hech|HyE0023.23, Hech|HyE0030.116, Hech|HyE0041.88, Hech|HyE0046.139, Hech|HyE0053.93, Hech|HyE0053.97, Hech|HyE0059.95, Hech|HyE0063.42, Hech|HyE0065.2, Hech|HyE0065.3, Hech|HyE0065.4, Hech|HyE0087.83, Hech|HyE0094.40, Hech|HyE0111.1, Hech|HyE0154.9, Hech|HyE0185.24, Hech|Hy…	Hsym|HyS0001.387, Hsym|HyS0003.417, Hsym|HyS0004.366, Hsym|HyS0005.297, Hsym|HyS0005.398, Hsym|HyS0005.399, Hsym|HyS0010.146, Hsym|HyS0010.148, Hsym|HyS0010.409, Hsym|HyS0010.52, Hsym|HyS0010.53, Hsym|HyS0011.116, Hsym|HyS0012.200, Hsym|HyS0012.242, Hsym|HyS0020.119, Hsym|HyS0026.162, Hsym|HyS0040.179, Hsym|HyS0040.180, Hsym|HyS0044.62, Hsym|HyS0044.64, Hsym|HyS0058.20, Hsym|HyS0090.2, Hsym|HyS00…	Isca|ISCW000039-PA, Isca|ISCW000431-PA, Isca|ISCW000432-PA, Isca|ISCW000633-PA, Isca|ISCW000923-PA, Isca|ISCW000924-PA, Isca|ISCW001201-PA, Isca|ISCW001334-PA, Isca|ISCW001766-PA, Isca|ISCW001892-PA, Isca|ISCW002847-PA, Isca|ISCW005553-PA, Isca|ISCW005570-PA, Isca|ISCW005948-PA, Isca|ISCW006089-PA, Isca|ISCW006418-PA, Isca|ISCW006476-PA, Isca|ISCW006511-PA, Isca|ISCW007293-PA, Isca|ISCW007598-PA,…		Lgig|LotgiP102897, Lgig|LotgiP103326, Lgig|LotgiP105957, Lgig|LotgiP106319, Lgig|LotgiP107384, Lgig|LotgiP108200, Lgig|LotgiP108319, Lgig|LotgiP108343, Lgig|LotgiP108441, Lgig|LotgiP108855, Lgig|LotgiP110888, Lgig|LotgiP111302, Lgig|LotgiP111574, Lgig|LotgiP111719, Lgig|LotgiP114263, Lgig|LotgiP115283, Lgig|LotgiP117895, Lgig|LotgiP120990, Lgig|LotgiP122499, Lgig|LotgiP125181, Lgig|LotgiP125270, …	Mlei|ML02484a, Mlei|ML03705a		Mvir|scaffold129.g13.t1, Mvir|scaffold196.g29.t1, Mvir|scaffold25.g23.t1, Mvir|scaffold33.g53.t1, Mvir|scaffold356.g3.t1, Mvir|scaffold36.g69.t1, Mvir|scaffold36.g70.t1, Mvir|scaffold39.g118.t1, Mvir|scaffold45.g14.t1, Mvir|scaffold45.g15.t1, Mvir|scaffold45.g16.t1, Mvir|scaffold5.g154.t1, Mvir|scaffold60.g69.t1, Mvir|scaffold618.g3.t1, Mvir|scaffold872.g2.t1	Nvec|XP_001617657.1, Nvec|XP_001618826.1, Nvec|XP_001619581.1, Nvec|XP_001621533.1, Nvec|XP_001622288.1, Nvec|XP_001622358.1, Nvec|XP_001622636.1, Nvec|XP_001622643.1, Nvec|XP_001623843.1, Nvec|XP_001624517.1, Nvec|XP_001624527.1, Nvec|XP_001625546.1, Nvec|XP_001626074.1, Nvec|XP_001626538.1, Nvec|XP_001626805.1, Nvec|XP_001627095.1, Nvec|XP_001627096.1, Nvec|XP_001627178.1, Nvec|XP_001627648.1, …	Nnom|g10356.t1, Nnom|g10658.t1, Nnom|g10850.t1, Nnom|g12027.t1, Nnom|g12075.t1, Nnom|g12566.t1, Nnom|g13814.t1, Nnom|g13815.t1, Nnom|g14232.t1, Nnom|g14233.t1, Nnom|g15020.t1, Nnom|g15245.t1, Nnom|g15246.t1, Nnom|g15480.t1, Nnom|g15685.t1, Nnom|g16680.t1, Nnom|g1754.t1, Nnom|g19136.t1, Nnom|g19137.t1, Nnom|g3731.t1, Nnom|g3820.t1, Nnom|g5239.t1, Nnom|g5573.t1, Nnom|g8634.t1	Ngen|g10350.t1, Ngen|g10969.t1, Ngen|g1176.t1, Ngen|g12013.t1, Ngen|g12434.t1, Ngen|g12435.t1, Ngen|g12638.t1, Ngen|g13126.t1, Ngen|g13127.t1, Ngen|g14992.t1, Ngen|g15346.t1, Ngen|g15347.t1, Ngen|g1551.t1, Ngen|g16609.t1, Ngen|g16610.t1, Ngen|g17393.t1, Ngen|g18171.t1, Ngen|g18274.t1, Ngen|g18309.t1, Ngen|g1876.t1, Ngen|g19587.t1, Ngen|g20072.t1, Ngen|g20729.t1, Ngen|g20730.t1, Ngen|g22239.t1, Ng…	Obim|XP_014767537.1, Obim|XP_014767538.1, Obim|XP_014767539.1, Obim|XP_014767767.1, Obim|XP_014768031.1, Obim|XP_014769606.1, Obim|XP_014770615.1, Obim|XP_014771366.1, Obim|XP_014771614.1, Obim|XP_014771812.1, Obim|XP_014772177.1, Obim|XP_014772297.1, Obim|XP_014772633.1, Obim|XP_014772638.1, Obim|XP_014773467.1, Obim|XP_014773644.1, Obim|XP_014776263.1, Obim|XP_014776421.1, Obim|XP_014777414.1, …	Ofav|XP_020600398.1, Ofav|XP_020601415.1, Ofav|XP_020601825.1, Ofav|XP_020601832.1, Ofav|XP_020601848.1, Ofav|XP_020601871.1, Ofav|XP_020601890.1, Ofav|XP_020601907.1, Ofav|XP_020602465.1, Ofav|XP_020602718.1, Ofav|XP_020602814.1, Ofav|XP_020602845.1, Ofav|XP_020603200.1, Ofav|XP_020603268.1, Ofav|XP_020603320.1, Ofav|XP_020603330.1, Ofav|XP_020603331.1, Ofav|XP_020603644.1, Ofav|XP_020603747.1, …	Paus|g1001.t1, Paus|g10285.t1, Paus|g11621.t1, Paus|g11665.t1, Paus|g11894.t1, Paus|g1197.t1, Paus|g1201.t1, Paus|g13895.t1, Paus|g14207.t1, Paus|g14208.t1, Paus|g15784.t1, Paus|g15936.t1, Paus|g17306.t1, Paus|g17357.t1, Paus|g18669.t1, Paus|g2590.t1, Paus|g274.t1, Paus|g278.t1, Paus|g3255.t1, Paus|g358.t1, Paus|g3667.t1, Paus|g4367.t1, Paus|g5027.t1, Paus|g6235.t1, Paus|g6236.t1, Paus|g6239.t1, …	Pdam|XP_027035528.1, Pdam|XP_027035717.1, Pdam|XP_027035737.1, Pdam|XP_027035740.1, Pdam|XP_027035759.1, Pdam|XP_027035760.1, Pdam|XP_027035765.1, Pdam|XP_027035769.1, Pdam|XP_027035771.1, Pdam|XP_027035778.1, Pdam|XP_027035899.1, Pdam|XP_027036347.1, Pdam|XP_027036817.1, Pdam|XP_027037717.1, Pdam|XP_027038957.1, Pdam|XP_027039189.1, Pdam|XP_027039286.1, Pdam|XP_027039319.1, Pdam|XP_027040442.1, …	Ppac|PPA00294, Ppac|PPA01907, Ppac|PPA05312, Ppac|PPA06278, Ppac|PPA07498, Ppac|PPA07597, Ppac|PPA07900, Ppac|PPA09715, Ppac|PPA10461, Ppac|PPA13927, Ppac|PPA14003, Ppac|PPA17567, Ppac|PPA17766, Ppac|PPA20652, Ppac|PPA23690, Ppac|PPA24381, Ppac|PPA25708, Ppac|PPA26287, Ppac|PPA26426, Ppac|PPA27446, Ppac|PPA30445, Ppac|PPA30850, Ppac|PPA32242, Ppac|PPA35964, Ppac|PPA38452, Ppac|PPA38628, Ppac|PPA3…	Rmue|g1146.t1, Rmue|g11989.t1, Rmue|g14078.t1, Rmue|g1514.t1, Rmue|g15852.t1, Rmue|g16382.t1, Rmue|g16902.t1, Rmue|g1753.t1, Rmue|g1760.t1, Rmue|g18944.t1, Rmue|g1931.t1, Rmue|g21081.t1, Rmue|g21144.t1, Rmue|g21911.t1, Rmue|g21923.t1, Rmue|g3347.t1, Rmue|g553.t1, Rmue|g5982.t1, Rmue|g6078.t1, Rmue|g6903.t1, Rmue|g76.t1, Rmue|g8734.t1		Skow|NP_001161573.1, Skow|NP_001161574.1, Skow|NP_001161604.1, Skow|NP_001161621.1, Skow|NP_001161659.1, Skow|NP_001161681.1, Skow|XP_002730476.1, Skow|XP_002730513.1, Skow|XP_002730923.1, Skow|XP_002730924.2, Skow|XP_002730936.1, Skow|XP_002730938.1, Skow|XP_002730943.1, Skow|XP_002731022.1, Skow|XP_002731023.1, Skow|XP_002731478.1, Skow|XP_002731479.1, Skow|XP_002731649.2, Skow|XP_002731650.2, …		Sman|Smp_007070.1, Sman|Smp_058080.1, Sman|Smp_118040.1, Sman|Smp_131980.1, Sman|Smp_132410.1, Sman|Smp_134350.1, Sman|Smp_141880.2, Sman|Smp_170020.2, Sman|Smp_172170.1, Sman|Smp_203500.1, Sman|Smp_244240.1, Sman|Smp_333690.1, Sman|Smp_336010.1, Sman|Smp_342800.1, Sman|Smp_347130.1	Smed|SMEST001731001.1, Smed|SMEST003106001.1, Smed|SMEST003338001.1, Smed|SMEST003338002.1, Smed|SMEST003338003.1, Smed|SMEST003338004.1, Smed|SMEST004267001.1, Smed|SMEST009621001.1, Smed|SMEST009917001.1, Smed|SMEST009917002.1, Smed|SMEST014669001.1, Smed|SMEST016225001.1, Smed|SMEST016325001.1, Smed|SMEST016672001.1, Smed|SMEST017198001.1, Smed|SMEST018067001.1, Smed|SMEST018658001.1, Smed|SME…		Tcas|NP_001076793.1, Tcas|NP_001280511.1, Tcas|NP_001280545.1, Tcas|NP_001290187.1, Tcas|XP_008191388.1, Tcas|XP_008193428.1, Tcas|XP_008195421.1, Tcas|XP_008197480.1, Tcas|XP_008198436.1, Tcas|XP_008198650.1, Tcas|XP_015833196.1, Tcas|XP_015835016.1, Tcas|XP_015836095.1, Tcas|XP_015838522.1, Tcas|XP_015838938.1, Tcas|XP_015839428.1, Tcas|XP_015839433.1, Tcas|XP_015839722.1, Tcas|XP_970102.3, Tca…	Tadh|g10065.t1__scaffold_19, Tadh|g11066.t1__scaffold_32, Tadh|g11067.t1__scaffold_32, Tadh|g11506.t1__scaffold_43, Tadh|g11663.t1__scaffold_85, Tadh|g11716.t1__scaffold_108, Tadh|g11885.t1__scaffold_257, Tadh|g131.t1__scaffold_1, Tadh|g132.t1__scaffold_1, Tadh|g1495.t1__scaffold_1, Tadh|g1872.t1__scaffold_2, Tadh|g3689.t1__scaffold_3, Tadh|g3691.t1__scaffold_3, Tadh|g4682.t1__scaffold_4, Tadh|g4…	Xtro|NP_001011067.1, Xtro|NP_001027492.1, Xtro|NP_001072243.1, Xtro|NP_001072244.1, Xtro|NP_001072452.1, Xtro|NP_001072505.1, Xtro|NP_001090831.1, Xtro|NP_001106489.1, Xtro|NP_001106592.1, Xtro|NP_001107334.1, Xtro|NP_001107355.1, Xtro|NP_001123399.1, Xtro|NP_001135487.1, Xtro|NP_001163985.1, Xtro|NP_001165295.1, Xtro|NP_001165296.1, Xtro|NP_001275641.1, Xtro|NP_001297035.1, Xtro|NP_001305708.1, …
OG0000004	Apla|oki.1.337.t1, Apla|oki.113.21.t1, Apla|oki.113.22.t1, Apla|oki.14.231.t1, Apla|oki.140.27.t1, Apla|oki.16.11.t1, Apla|oki.165.20.t1, Apla|oki.178.23.t1, Apla|oki.18.7.t1, Apla|oki.2.302.t1, Apla|oki.20.122.t1, Apla|oki.20.123.t1, Apla|oki.20.126.t1, Apla|oki.22.15.t1, Apla|oki.22.17.t1, Apla|oki.22.19.t1, Apla|oki.230.16.t1, Apla|oki.236.8.t1, Apla|oki.241.13.t1, Apla|oki.288.1.t1, Apla|oki.…	Adig|XP_015747343.1, Adig|XP_015747344.1, Adig|XP_015747648.1, Adig|XP_015747826.1, Adig|XP_015747846.1, Adig|XP_015748090.1, Adig|XP_015748380.1, Adig|XP_015748605.1, Adig|XP_015749326.1, Adig|XP_015749416.1, Adig|XP_015749418.1, Adig|XP_015749419.1, Adig|XP_015749429.1, Adig|XP_015749596.1, Adig|XP_015749598.1, Adig|XP_015750614.1, Adig|XP_015751524.1, Adig|XP_015751650.1, Adig|XP_015754613.1, …	Aque|Aqu2.1.10588_001, Aque|Aqu2.1.14864_001, Aque|Aqu2.1.15859_001, Aque|Aqu2.1.16676_001, Aque|Aqu2.1.17297_001, Aque|Aqu2.1.20059_001, Aque|Aqu2.1.23423_001, Aque|Aqu2.1.23480_001, Aque|Aqu2.1.24534_001, Aque|Aqu2.1.24535_001, Aque|Aqu2.1.25337_001, Aque|Aqu2.1.27015_001, Aque|Aqu2.1.27261_001, Aque|Aqu2.1.28611_001, Aque|Aqu2.1.33894_001, Aque|Aqu2.1.33895_001, Aque|Aqu2.1.33896_001, Aque|Aqu…	Aaurb|scaffold1.g61.t2, Aaurb|scaffold10.g133.t1, Aaurb|scaffold100.g85.t1, Aaurb|scaffold101.g25.t3, Aaurb|scaffold1078.g1.t1, Aaurb|scaffold108.g71.t1, Aaurb|scaffold108.g75.t1, Aaurb|scaffold109.g18.t3, Aaurb|scaffold109.g38.t1, Aaurb|scaffold110.g55.t2, Aaurb|scaffold115.g22.t1, Aaurb|scaffold121.g22.t1, Aaurb|scaffold125.g75.t1, Aaurb|scaffold137.g17.t2, Aaurb|scaffold138.g12.t1, Aaurb|scaff…	Aaurp|Seg10327.1, Aaurp|Seg1121.12, Aaurp|Seg129.4, Aaurp|Seg1346.2, Aaurp|Seg1361.6, Aaurp|Seg1402.10, Aaurp|Seg1404.2, Aaurp|Seg1411.7, Aaurp|Seg1446.4, Aaurp|Seg1446.8, Aaurp|Seg1488.1, Aaurp|Seg1491.8, Aaurp|Seg1491.9, Aaurp|Seg1511.2, Aaurp|Seg1616.5, Aaurp|Seg1671.13, Aaurp|Seg1675.2, Aaurp|Seg1684.7, Aaurp|Seg1816.4, Aaurp|Seg1823.2, Aaurp|Seg1823.3, Aaurp|Seg1835.11, Aaurp|Seg1882.13, Aau…	Bflo|XP_002585616.1, Bflo|XP_002585638.1, Bflo|XP_002585641.1, Bflo|XP_002585644.1, Bflo|XP_002585645.1, Bflo|XP_002585858.1, Bflo|XP_002586145.1, Bflo|XP_002586146.1, Bflo|XP_002586239.1, Bflo|XP_002586277.1, Bflo|XP_002586511.1, Bflo|XP_002586877.1, Bflo|XP_002586878.1, Bflo|XP_002586970.1, Bflo|XP_002586974.1, Bflo|XP_002586991.1, Bflo|XP_002587222.1, Bflo|XP_002587223.1, Bflo|XP_002587429.1, …	Cele|NP_001022281.1, Cele|NP_001022731.1, Cele|NP_001023994.1, Cele|NP_001024413.1, Cele|NP_001024789.1, Cele|NP_001040902.1, Cele|NP_001254032.1, Cele|NP_001254938.1, Cele|NP_490795.4, Cele|NP_491159.3, Cele|NP_492109.2, Cele|NP_492616.1, Cele|NP_493109.1, Cele|NP_493152.1, Cele|NP_493162.1, Cele|NP_493166.1, Cele|NP_493196.1, Cele|NP_493197.1, Cele|NP_493725.2, Cele|NP_493926.2, Cele|NP_494002.…	Ctel|CapteP100595, Ctel|CapteP115507, Ctel|CapteP118546, Ctel|CapteP118913, Ctel|CapteP123263, Ctel|CapteP124522, Ctel|CapteP138641, Ctel|CapteP141899, Ctel|CapteP144166, Ctel|CapteP145964, Ctel|CapteP176605, Ctel|CapteP193921, Ctel|CapteP195799, Ctel|CapteP195830, Ctel|CapteP201652, Ctel|CapteP201947, Ctel|CapteP202240, Ctel|CapteP207189, Ctel|CapteP219273, Ctel|CapteP219935, Ctel|CapteP221124, …	Cowc|Cowc_CAOG_01988T0, Cowc|Cowc_CAOG_05992T0	Cint|NP_001071840.1, Cint|XP_002119465.2, Cint|XP_002120042.3, Cint|XP_002120892.2, Cint|XP_002121182.3, Cint|XP_002121202.3, Cint|XP_002122560.3, Cint|XP_002122683.2, Cint|XP_002123271.3, Cint|XP_002123301.1, Cint|XP_002123455.1, Cint|XP_002123566.1, Cint|XP_002124201.2, Cint|XP_002125329.1, Cint|XP_002128075.1, Cint|XP_002128834.1, Cint|XP_002129200.1, Cint|XP_002129771.1, Cint|XP_002131041.1, …	Chem|TCONS_00000846-protein, Chem|TCONS_00001094-protein, Chem|TCONS_00002523-protein, Chem|TCONS_00002617-protein, Chem|TCONS_00002686-protein, Chem|TCONS_00002956-protein, Chem|TCONS_00002962-protein, Chem|TCONS_00002976-protein, Chem|TCONS_00004070-protein, Chem|TCONS_00004270-protein, Chem|TCONS_00005324-protein, Chem|TCONS_00006064-protein, Chem|TCONS_00007901-protein, Chem|TCONS_00008256-pr…		Drer|ENSDARP00000009264.7, Drer|ENSDARP00000009962.5, Drer|ENSDARP00000023594.6, Drer|ENSDARP00000040110.6, Drer|ENSDARP00000047194.4, Drer|ENSDARP00000054471.3, Drer|ENSDARP00000059794.8, Drer|ENSDARP00000065227.5, Drer|ENSDARP00000068296.3, Drer|ENSDARP00000071206.3, Drer|ENSDARP00000072417.2, Drer|ENSDARP00000075713.4, Drer|ENSDARP00000076528.4, Drer|ENSDARP00000085308.4, Drer|ENSDARP000000867…	Dpul|gene10384, Dpul|gene10432, Dpul|gene10455, Dpul|gene10607, Dpul|gene10945, Dpul|gene11264, Dpul|gene11320, Dpul|gene11446, Dpul|gene11477, Dpul|gene11479, Dpul|gene11480, Dpul|gene12552, Dpul|gene13120, Dpul|gene1332, Dpul|gene13347, Dpul|gene1371, Dpul|gene1372, Dpul|gene1374, Dpul|gene13918, Dpul|gene16304, Dpul|gene16305, Dpul|gene16597, Dpul|gene16632, Dpul|gene16635, Dpul|gene16637, Dpu…	Dgig|XP_028390637.1, Dgig|XP_028390639.1, Dgig|XP_028390640.1, Dgig|XP_028390641.1, Dgig|XP_028390642.1, Dgig|XP_028390645.1, Dgig|XP_028390677.1, Dgig|XP_028390683.1, Dgig|XP_028390751.1, Dgig|XP_028391689.1, Dgig|XP_028391807.1, Dgig|XP_028391996.1, Dgig|XP_028393671.1, Dgig|XP_028393835.1, Dgig|XP_028394112.1, Dgig|XP_028394120.1, Dgig|XP_028394125.1, Dgig|XP_028394977.1, Dgig|XP_028395051.1, …	Dmel|NP_001246942.1, Dmel|NP_001285211.1, Dmel|NP_001285959.1, Dmel|NP_001287510.1, Dmel|NP_524487.2, Dmel|NP_573318.1, Dmel|NP_609755.1, Dmel|NP_609756.1, Dmel|NP_609758.1, Dmel|NP_609759.1, Dmel|NP_609760.1, Dmel|NP_650414.1, Dmel|NP_651138.1, Dmel|NP_651242.1, Dmel|NP_723315.3, Dmel|NP_727348.2, Dmel|NP_729748.3	Epal|XP_020891852.1, Epal|XP_020892966.2, Epal|XP_020893755.1, Epal|XP_020893838.1, Epal|XP_020894622.1, Epal|XP_020895504.2, Epal|XP_020896173.1, Epal|XP_020896622.1, Epal|XP_020896659.2, Epal|XP_020896667.2, Epal|XP_020897629.1, Epal|XP_020897632.2, Epal|XP_020897743.1, Epal|XP_020900380.1, Epal|XP_020900444.1, Epal|XP_020900602.2, Epal|XP_020900616.2, Epal|XP_020900956.1, Epal|XP_020901178.2, …	Ggal|ENSGALP00000004122.4, Ggal|ENSGALP00000007738.4, Ggal|ENSGALP00000014150.4, Ggal|ENSGALP00000017469.5, Ggal|ENSGALP00000020364.3, Ggal|ENSGALP00000046927.1, Ggal|ENSGALP00000048235.2, Ggal|ENSGALP00000048361.1, Ggal|ENSGALP00000048539.2, Ggal|ENSGALP00000053596.3, Ggal|ENSGALP00000059154.2, Ggal|ENSGALP00000060193.2, Ggal|ENSGALP00000061751.2, Ggal|ENSGALP00000065798.1, Ggal|ENSGALP000000688…	Hrob|HelroP124058, Hrob|HelroP147387, Hrob|HelroP161301, Hrob|HelroP167974, Hrob|HelroP182497, Hrob|HelroP190380, Hrob|HelroP190381, Hrob|HelroP191792, Hrob|HelroP86204, Hrob|HelroP87103, Hrob|HelroP87238, Hrob|HelroP97359	Hmia|GP126_HUMAN|g7030.t1, Hmia|NETO2_HUMAN|g15395.t1, Hmia|TLL1_HUMAN|g6669.t1	Hhon|braker1_g00402.t1, Hhon|braker1_g01097.t1, Hhon|braker1_g01651.t1, Hhon|braker1_g01857.t1, Hhon|braker1_g01925.t1, Hhon|braker1_g03422.t1, Hhon|braker1_g03423.t1, Hhon|braker1_g03424.t1, Hhon|braker1_g03425.t1, Hhon|braker1_g03442.t1, Hhon|braker1_g03443.t2, Hhon|braker1_g04607.t1, Hhon|braker1_g07071.t1, Hhon|braker1_g07073.t1, Hhon|braker1_g10172.t1, Hhon|braker1_g10173.t1, Hhon|braker1_g1…	Hsap|NP_001072.2, Hsap|NP_001340584.1, Hsap|NP_002584.2, Hsap|NP_005916.2, Hsap|NP_006120.1, Hsap|NP_009046.2, Hsap|NP_036596.3, Hsap|NP_036597.1, Hsap|NP_037495.1, Hsap|NP_038465.1, Hsap|NP_060562.3, Hsap|NP_113621.1, Hsap|NP_620416.1, Hsap|XP_005259002.1, Hsap|XP_005267567.1, Hsap|XP_011509507.1, Hsap|XP_011512930.1	Hmag|Sc4wPfr_113.1.g28340.t1, Hmag|Sc4wPfr_135.g21760.t1, Hmag|Sc4wPfr_1380.1.g8427.t1, Hmag|Sc4wPfr_144.1.g11748.t1, Hmag|Sc4wPfr_1514.2.g69.t1, Hmag|Sc4wPfr_175.g6382.t1, Hmag|Sc4wPfr_177.1.g6165.t1, Hmag|Sc4wPfr_177.1.g6220.t1, Hmag|Sc4wPfr_177.1.g6228.t1, Hmag|Sc4wPfr_1785.g3389.t1, Hmag|Sc4wPfr_180.g11698.t1, Hmag|Sc4wPfr_187.g1965.t1, Hmag|Sc4wPfr_192.g30630.t1, Hmag|Sc4wPfr_192.g30639.t1, …	Hech|HyE0001.241, Hech|HyE0001.242, Hech|HyE0001.248, Hech|HyE0002.290, Hech|HyE0003.101, Hech|HyE0003.267, Hech|HyE0003.351, Hech|HyE0005.37, Hech|HyE0007.41, Hech|HyE0007.8, Hech|HyE0007.9, Hech|HyE0008.113, Hech|HyE0008.151, Hech|HyE0008.201, Hech|HyE0008.76, Hech|HyE0009.145, Hech|HyE0009.148, Hech|HyE0009.82, Hech|HyE0011.221, Hech|HyE0012.59, Hech|HyE0012.6, Hech|HyE0013.238, Hech|HyE0015.1…	Hsym|HyS0001.630, Hsym|HyS0001.631, Hsym|HyS0001.632, Hsym|HyS0002.402, Hsym|HyS0002.78, Hsym|HyS0003.250, Hsym|HyS0003.251, Hsym|HyS0004.157, Hsym|HyS0004.159, Hsym|HyS0004.310, Hsym|HyS0005.170, Hsym|HyS0007.366, Hsym|HyS0010.221, Hsym|HyS0010.314, Hsym|HyS0011.118, Hsym|HyS0012.161, Hsym|HyS0012.162, Hsym|HyS0012.163, Hsym|HyS0012.247, Hsym|HyS0012.265, Hsym|HyS0013.208, Hsym|HyS0013.212, Hsym…	Isca|ISCW002794-PA, Isca|ISCW002978-PA, Isca|ISCW003825-PA, Isca|ISCW005338-PA, Isca|ISCW006597-PA, Isca|ISCW007056-PA, Isca|ISCW007148-PA, Isca|ISCW007161-PA, Isca|ISCW007841-PA, Isca|ISCW008310-PA, Isca|ISCW009754-PA, Isca|ISCW011230-PA, Isca|ISCW016405-PA, Isca|ISCW016865-PA, Isca|ISCW016868-PA, Isca|ISCW016869-PA, Isca|ISCW016973-PA, Isca|ISCW019698-PA, Isca|ISCW020415-PA, Isca|ISCW020416-PA,…		Lgig|LotgiP102223, Lgig|LotgiP102666, Lgig|LotgiP103271, Lgig|LotgiP106125, Lgig|LotgiP106252, Lgig|LotgiP109273, Lgig|LotgiP112021, Lgig|LotgiP113898, Lgig|LotgiP117544, Lgig|LotgiP119422, Lgig|LotgiP127909, Lgig|LotgiP135005, Lgig|LotgiP137993, Lgig|LotgiP140079, Lgig|LotgiP152226, Lgig|LotgiP159183, Lgig|LotgiP162403, Lgig|LotgiP167555, Lgig|LotgiP171812, Lgig|LotgiP171848, Lgig|LotgiP172704, …	Mlei|ML00083a, Mlei|ML007435a, Mlei|ML016314a, Mlei|ML05712a, Mlei|ML073034a, Mlei|ML073410a, Mlei|ML104615a, Mlei|ML104616a, Mlei|ML19042a, Mlei|ML27964a, Mlei|ML31401a, Mlei|ML348710a		Mvir|scaffold10.g74.t1, Mvir|scaffold102.g20.t2, Mvir|scaffold112.g2.t2, Mvir|scaffold123.g33.t1, Mvir|scaffold127.g48.t1, Mvir|scaffold127.g49.t1, Mvir|scaffold14.g118.t1, Mvir|scaffold14.g119.t1, Mvir|scaffold14.g120.t1, Mvir|scaffold149.g33.t1, Mvir|scaffold149.g37.t1, Mvir|scaffold159.g55.t1, Mvir|scaffold159.g56.t1, Mvir|scaffold16.g23.t2, Mvir|scaffold1609.g1.t1, Mvir|scaffold17.g2.t1, Mvir…	Nvec|XP_001618291.1, Nvec|XP_001618430.1, Nvec|XP_001618952.1, Nvec|XP_001619087.1, Nvec|XP_001619322.1, Nvec|XP_001619738.1, Nvec|XP_001620286.1, Nvec|XP_001620346.1, Nvec|XP_001620363.1, Nvec|XP_001620744.1, Nvec|XP_001621186.1, Nvec|XP_001621612.1, Nvec|XP_001621876.1, Nvec|XP_001621995.1, Nvec|XP_001622120.1, Nvec|XP_001622217.1, Nvec|XP_001622294.1, Nvec|XP_001622545.1, Nvec|XP_001623265.1, …	Nnom|g10830.t1, Nnom|g11549.t1, Nnom|g12265.t1, Nnom|g12396.t1, Nnom|g12397.t1, Nnom|g12401.t1, Nnom|g1350.t1, Nnom|g14658.t1, Nnom|g14703.t1, Nnom|g14709.t1, Nnom|g15136.t1, Nnom|g1569.t1, Nnom|g15719.t1, Nnom|g1619.t1, Nnom|g16205.t1, Nnom|g16343.t1, Nnom|g16730.t1, Nnom|g16731.t1, Nnom|g16734.t1, Nnom|g17125.t1, Nnom|g18143.t1, Nnom|g18208.t1, Nnom|g18209.t1, Nnom|g18938.t1, Nnom|g18939.t1, Nn…	Ngen|g11763.t1, Ngen|g13370.t1, Ngen|g13371.t1, Ngen|g13867.t1, Ngen|g14367.t1, Ngen|g14720.t1, Ngen|g14721.t1, Ngen|g14932.t1, Ngen|g15428.t1, Ngen|g15504.t1, Ngen|g1636.t1, Ngen|g16913.t1, Ngen|g17070.t1, Ngen|g17072.t1, Ngen|g17122.t1, Ngen|g19050.t1, Ngen|g19695.t1, Ngen|g20562.t1, Ngen|g21774.t1, Ngen|g22111.t1, Ngen|g22112.t1, Ngen|g23317.t1, Ngen|g23342.t1, Ngen|g26722.t1, Ngen|g27882.t1, …	Obim|XP_014768246.1, Obim|XP_014773036.1, Obim|XP_014774494.1, Obim|XP_014775327.1, Obim|XP_014775331.1, Obim|XP_014775334.1, Obim|XP_014776603.1, Obim|XP_014776819.1, Obim|XP_014779094.1, Obim|XP_014780011.1, Obim|XP_014782933.1, Obim|XP_014785202.1, Obim|XP_014787036.1, Obim|XP_014787625.1, Obim|XP_014788395.1, Obim|XP_014788788.1, Obim|XP_014789070.1, Obim|XP_014789071.1, Obim|XP_014791214.1	Ofav|XP_020600818.1, Ofav|XP_020601916.1, Ofav|XP_020601917.1, Ofav|XP_020602559.1, Ofav|XP_020602560.1, Ofav|XP_020602841.1, Ofav|XP_020602883.1, Ofav|XP_020602917.1, Ofav|XP_020602987.1, Ofav|XP_020603056.1, Ofav|XP_020603371.1, Ofav|XP_020603648.1, Ofav|XP_020603653.1, Ofav|XP_020605177.1, Ofav|XP_020605288.1, Ofav|XP_020605302.1, Ofav|XP_020605314.1, Ofav|XP_020605339.1, Ofav|XP_020606392.1, …	Paus|g10898.t1, Paus|g10962.t1, Paus|g10963.t1, Paus|g11254.t1, Paus|g11468.t1, Paus|g11771.t1, Paus|g11775.t1, Paus|g12642.t1, Paus|g13654.t1, Paus|g14221.t1, Paus|g14222.t1, Paus|g14227.t1, Paus|g14276.t1, Paus|g14627.t1, Paus|g14767.t1, Paus|g14774.t1, Paus|g14796.t1, Paus|g14980.t1, Paus|g15088.t1, Paus|g15144.t1, Paus|g15292.t1, Paus|g15433.t1, Paus|g15434.t1, Paus|g15671.t1, Paus|g15961.t1,…	Pdam|XP_027035946.1, Pdam|XP_027035972.1, Pdam|XP_027036187.1, Pdam|XP_027036441.1, Pdam|XP_027036672.1, Pdam|XP_027037280.1, Pdam|XP_027037284.1, Pdam|XP_027037708.1, Pdam|XP_027038521.1, Pdam|XP_027038578.1, Pdam|XP_027038821.1, Pdam|XP_027038990.1, Pdam|XP_027039006.1, Pdam|XP_027039007.1, Pdam|XP_027039008.1, Pdam|XP_027039010.1, Pdam|XP_027039013.1, Pdam|XP_027039014.1, Pdam|XP_027039017.1, …	Ppac|PPA00381, Ppac|PPA01821, Ppac|PPA01946, Ppac|PPA02795, Ppac|PPA03932, Ppac|PPA04407, Ppac|PPA05618, Ppac|PPA05669, Ppac|PPA05955, Ppac|PPA06363, Ppac|PPA06413, Ppac|PPA07065, Ppac|PPA07606, Ppac|PPA08402, Ppac|PPA08498, Ppac|PPA10828, Ppac|PPA11532, Ppac|PPA12005, Ppac|PPA12285, Ppac|PPA14603, Ppac|PPA16331, Ppac|PPA17597, Ppac|PPA17876, Ppac|PPA20266, Ppac|PPA20582, Ppac|PPA20792, Ppac|PPA2…	Rmue|g11204.t1, Rmue|g15793.t1, Rmue|g1868.t1, Rmue|g20235.t1, Rmue|g20505.t1, Rmue|g20515.t1, Rmue|g21425.t1, Rmue|g22122.t1, Rmue|g22530.t1, Rmue|g22840.t1, Rmue|g23032.t1, Rmue|g23434.t1, Rmue|g23435.t1, Rmue|g3222.t1, Rmue|g4081.t1, Rmue|g4082.t1, Rmue|g4083.t1, Rmue|g4133.t1, Rmue|g4134.t1, Rmue|g4136.t1, Rmue|g4557.t1, Rmue|g5203.t1, Rmue|g5442.t1, Rmue|g5443.t1, Rmue|g6055.t1, Rmue|g628.t1…		Skow|NP_001158391.1, Skow|XP_002730804.1, Skow|XP_002731590.1, Skow|XP_002731942.1, Skow|XP_002732335.1, Skow|XP_002735495.1, Skow|XP_002735951.1, Skow|XP_002735968.1, Skow|XP_002736272.1, Skow|XP_002736367.1, Skow|XP_002737503.1, Skow|XP_002737798.1, Skow|XP_002739691.1, Skow|XP_006811316.1, Skow|XP_006811607.1, Skow|XP_006811608.1, Skow|XP_006811744.1, Skow|XP_006812063.1, Skow|XP_006812794.1, …	Sros|XP_004991603.1	Sman|Smp_047460.1, Sman|Smp_153440.1, Sman|Smp_241470.1, Sman|Smp_342090.1	Smed|SMEST005882002.1, Smed|SMEST013358001.1, Smed|SMEST013804001.1, Smed|SMEST015174001.1, Smed|SMEST015174002.1, Smed|SMEST015174003.1, Smed|SMEST016662001.1, Smed|SMEST018087001.1, Smed|SMEST018087002.1, Smed|SMEST018087003.1, Smed|SMEST018087004.1, Smed|SMEST028496001.1, Smed|SMEST038837001.1, Smed|SMEST038837002.1, Smed|SMEST038837003.1, Smed|SMEST038838001.1, Smed|SMEST068883001.1, Smed|SME…		Tcas|XP_008192422.1, Tcas|XP_008193300.1, Tcas|XP_015833123.1, Tcas|XP_015836692.1, Tcas|XP_015840463.1, Tcas|XP_970162.1, Tcas|XP_973910.1	Tadh|g10093.t1__scaffold_21, Tadh|g10652.t1__scaffold_25, Tadh|g10653.t1__scaffold_25, Tadh|g10654.t1__scaffold_25, Tadh|g11264.t1__scaffold_36, Tadh|g11951.t1__scaffold_353, Tadh|g11955.t2__scaffold_361, Tadh|g12228.t2__scaffold_1729, Tadh|g1654.t2__scaffold_2, Tadh|g2029.t1__scaffold_2, Tadh|g2031.t1__scaffold_2, Tadh|g2318.t1__scaffold_2, Tadh|g2656.t1__scaffold_2, Tadh|g3704.t1__scaffold_3, T…	Xtro|NP_001005804.1, Xtro|NP_001008039.1, Xtro|NP_001008157.1, Xtro|NP_001015767.1, Xtro|NP_001016661.1, Xtro|NP_001037864.1, Xtro|NP_001072912.1, Xtro|NP_001096265.1, Xtro|NP_001096352.1, Xtro|XP_002931586.2, Xtro|XP_002932488.1, Xtro|XP_002934115.1, Xtro|XP_002934118.1, Xtro|XP_002934133.2, Xtro|XP_002934799.2, Xtro|XP_002935840.2, Xtro|XP_002936705.1, Xtro|XP_002937348.2, Xtro|XP_002937431.2, …
OG0000005		Adig|XP_015747337.1, Adig|XP_015747338.1, Adig|XP_015748132.1, Adig|XP_015748219.1, Adig|XP_015748507.1, Adig|XP_015748701.1, Adig|XP_015748702.1, Adig|XP_015749522.1, Adig|XP_015750215.1, Adig|XP_015750609.1, Adig|XP_015750618.1, Adig|XP_015750619.1, Adig|XP_015750818.1, Adig|XP_015751583.1, Adig|XP_015751584.1, Adig|XP_015751588.1, Adig|XP_015751999.1, Adig|XP_015752000.1, Adig|XP_015752003.1, …	Aque|Aqu2.1.00028_001, Aque|Aqu2.1.00425_001, Aque|Aqu2.1.00852_001, Aque|Aqu2.1.00853_001, Aque|Aqu2.1.01464_001, Aque|Aqu2.1.02613_001, Aque|Aqu2.1.02699_001, Aque|Aqu2.1.02803_001, Aque|Aqu2.1.03219_001, Aque|Aqu2.1.03320_001, Aque|Aqu2.1.03420_001, Aque|Aqu2.1.03549_001, Aque|Aqu2.1.03550_001, Aque|Aqu2.1.03602_001, Aque|Aqu2.1.03603_001, Aque|Aqu2.1.03895_001, Aque|Aqu2.1.03976_001, Aque|Aqu…	Aaurb|scaffold1.g253.t1, Aaurb|scaffold1.g305.t1, Aaurb|scaffold10.g101.t1, Aaurb|scaffold10.g110.t1, Aaurb|scaffold10.g16.t1, Aaurb|scaffold10.g165.t1, Aaurb|scaffold10.g17.t1, Aaurb|scaffold100.g23.t1, Aaurb|scaffold101.g19.t1, Aaurb|scaffold101.g80.t1, Aaurb|scaffold103.g39.t1, Aaurb|scaffold103.g40.t1, Aaurb|scaffold107.g2.t1, Aaurb|scaffold109.g67.t1, Aaurb|scaffold119.g39.t1, Aaurb|scaffold…	Aaurp|Seg1001.8, Aaurp|Seg1007.4, Aaurp|Seg1032.2, Aaurp|Seg1032.3, Aaurp|Seg10595.3, Aaurp|Seg1067.13, Aaurp|Seg1067.14, Aaurp|Seg1067.15, Aaurp|Seg1067.16, Aaurp|Seg1093.5, Aaurp|Seg1093.6, Aaurp|Seg1117.1, Aaurp|Seg1117.2, Aaurp|Seg1140.5, Aaurp|Seg1172.18, Aaurp|Seg1172.19, Aaurp|Seg1172.20, Aaurp|Seg1216.2, Aaurp|Seg1225.11, Aaurp|Seg1227.7, Aaurp|Seg1227.8, Aaurp|Seg12395.1, Aaurp|Seg12535.…		Cele|NP_001021736.1, Cele|NP_001254317.1, Cele|NP_001255064.1, Cele|NP_001256990.1, Cele|NP_499238.1	Ctel|CapteP103938, Ctel|CapteP132404, Ctel|CapteP189156, Ctel|CapteP189880, Ctel|CapteP196443, Ctel|CapteP201204, Ctel|CapteP204419, Ctel|CapteP214283, Ctel|CapteP215558, Ctel|CapteP30446, Ctel|CapteP30449, Ctel|CapteP30450, Ctel|CapteP30453, Ctel|CapteP30795, Ctel|CapteP31531, Ctel|CapteP31946, Ctel|CapteP41371, Ctel|CapteP96865			Chem|TCONS_00003056-protein, Chem|TCONS_00003829-protein, Chem|TCONS_00003997-protein, Chem|TCONS_00008092-protein, Chem|TCONS_00010495-protein, Chem|TCONS_00010496-protein, Chem|TCONS_00011255-protein, Chem|TCONS_00012770-protein, Chem|TCONS_00013915-protein, Chem|TCONS_00015783-protein, Chem|TCONS_00015786-protein, Chem|TCONS_00016450-protein, Chem|TCONS_00016815-protein, Chem|TCONS_00017261-pr…			Dpul|gene11553	Dgig|XP_028390984.1, Dgig|XP_028390985.1, Dgig|XP_028391033.1, Dgig|XP_028392079.1, Dgig|XP_028392666.1, Dgig|XP_028392668.1, Dgig|XP_028393614.1, Dgig|XP_028393616.1, Dgig|XP_028393617.1, Dgig|XP_028394446.1, Dgig|XP_028394447.1, Dgig|XP_028394457.1, Dgig|XP_028394458.1, Dgig|XP_028394462.1, Dgig|XP_028394471.1, Dgig|XP_028394473.1, Dgig|XP_028394520.1, Dgig|XP_028394521.1, Dgig|XP_028394878.1, …		Epal|XP_020893196.1, Epal|XP_020893565.1, Epal|XP_020897027.1, Epal|XP_020898652.1, Epal|XP_020904396.1, Epal|XP_020904397.1, Epal|XP_020905109.2, Epal|XP_020905718.1, Epal|XP_020906034.1, Epal|XP_020906414.2, Epal|XP_020908407.1, Epal|XP_020908929.1, Epal|XP_020909539.1, Epal|XP_020910833.1, Epal|XP_020911503.1, Epal|XP_020912566.1, Epal|XP_020914404.1, Epal|XP_020914628.1, Epal|XP_020915314.1, …						Hmag|Sc4wPfr_10.g18919.t1, Hmag|Sc4wPfr_1009.1.g20982.t1, Hmag|Sc4wPfr_1020.1.g6644.t1, Hmag|Sc4wPfr_106.g23468.t1, Hmag|Sc4wPfr_106.g23470.t1, Hmag|Sc4wPfr_1080.g15248.t1, Hmag|Sc4wPfr_1080.g15249.t1, Hmag|Sc4wPfr_1080.g15271.t1, Hmag|Sc4wPfr_1086.g6578.t1, Hmag|Sc4wPfr_1135.g33196.t1, Hmag|Sc4wPfr_1173.g2802.t1, Hmag|Sc4wPfr_1206.g22417.t1, Hmag|Sc4wPfr_1309.g13633.t1, Hmag|Sc4wPfr_1335.g31200.…	Hech|HyE0001.68, Hech|HyE0001.77, Hech|HyE0003.223, Hech|HyE0003.280, Hech|HyE0004.290, Hech|HyE0012.249, Hech|HyE0013.34, Hech|HyE0015.4, Hech|HyE0027.170, Hech|HyE0029.143, Hech|HyE0029.144, Hech|HyE0034.68, Hech|HyE0041.128, Hech|HyE0045.137, Hech|HyE0058.139, Hech|HyE0087.86, Hech|HyE0090.23, Hech|HyE0112.32, Hech|HyE0112.33, Hech|HyE0114.4, Hech|HyE0141.20, Hech|HyE0165.15, Hech|HyE0169.22, …	Hsym|HyS0001.756, Hsym|HyS0006.147, Hsym|HyS0008.419, Hsym|HyS0008.420, Hsym|HyS0012.4, Hsym|HyS0019.39, Hsym|HyS0022.155, Hsym|HyS0023.3, Hsym|HyS0026.119, Hsym|HyS0026.120, Hsym|HyS0026.245, Hsym|HyS0050.29, Hsym|HyS0054.120, Hsym|HyS0059.81, Hsym|HyS0059.82, Hsym|HyS0063.50, Hsym|HyS0066.45, Hsym|HyS0066.49, Hsym|HyS0066.50, Hsym|HyS0066.79, Hsym|HyS0067.55, Hsym|HyS0080.15, Hsym|HyS0120.33, H…	Isca|ISCW007930-PA, Isca|ISCW011688-PA, Isca|ISCW014312-PA, Isca|ISCW014842-PA, Isca|ISCW015153-PA, Isca|ISCW016139-PA, Isca|ISCW016676-PA	Kiwa|maker-108788-snap-gene-0.17-mRNA-1	Lgig|LotgiP100155, Lgig|LotgiP111232, Lgig|LotgiP155083, Lgig|LotgiP157146, Lgig|LotgiP174191, Lgig|LotgiP175161, Lgig|LotgiP175662, Lgig|LotgiP176360, Lgig|LotgiP232248			Mvir|scaffold1.g226.t1, Mvir|scaffold1.g244.t1, Mvir|scaffold1.g62.t1, Mvir|scaffold1.g63.t1, Mvir|scaffold10.g86.t1, Mvir|scaffold100.g59.t1, Mvir|scaffold111.g31.t1, Mvir|scaffold113.g31.t1, Mvir|scaffold114.g33.t1, Mvir|scaffold1165.g1.t1, Mvir|scaffold1165.g2.t1, Mvir|scaffold127.g24.t1, Mvir|scaffold128.g26.t1, Mvir|scaffold133.g25.t1, Mvir|scaffold134.g10.t1, Mvir|scaffold137.g39.t1, Mvir|s…	Nvec|XP_001617498.1, Nvec|XP_001619141.1, Nvec|XP_001620697.1, Nvec|XP_001623075.1, Nvec|XP_001624782.1, Nvec|XP_001626543.1, Nvec|XP_001629313.1, Nvec|XP_001639610.1	Nnom|g10447.t1, Nnom|g10538.t1, Nnom|g10539.t1, Nnom|g1054.t1, Nnom|g1055.t1, Nnom|g1056.t1, Nnom|g10664.t1, Nnom|g10665.t1, Nnom|g10946.t1, Nnom|g1119.t1, Nnom|g1120.t1, Nnom|g11271.t1, Nnom|g11320.t1, Nnom|g11321.t1, Nnom|g11514.t1, Nnom|g11704.t1, Nnom|g11761.t1, Nnom|g11902.t1, Nnom|g1195.t1, Nnom|g1196.t1, Nnom|g1223.t1, Nnom|g12829.t1, Nnom|g12830.t1, Nnom|g12849.t1, Nnom|g14009.t1, Nnom|g1…	Ngen|g10011.t1, Ngen|g10331.t1, Ngen|g10564.t1, Ngen|g10565.t1, Ngen|g10621.t1, Ngen|g10622.t1, Ngen|g10859.t1, Ngen|g10860.t1, Ngen|g11064.t1, Ngen|g11119.t1, Ngen|g11120.t1, Ngen|g11432.t1, Ngen|g1153.t1, Ngen|g12581.t1, Ngen|g13723.t1, Ngen|g14239.t1, Ngen|g14576.t1, Ngen|g14704.t1, Ngen|g14987.t1, Ngen|g15395.t1, Ngen|g15748.t1, Ngen|g16792.t1, Ngen|g16793.t1, Ngen|g16801.t1, Ngen|g17183.t1, …		Ofav|XP_020601431.1, Ofav|XP_020601432.1, Ofav|XP_020601434.1, Ofav|XP_020602584.1, Ofav|XP_020604708.1, Ofav|XP_020605306.1, Ofav|XP_020605307.1, Ofav|XP_020605746.1, Ofav|XP_020608674.1, Ofav|XP_020608920.1, Ofav|XP_020608921.1, Ofav|XP_020608923.1, Ofav|XP_020609606.1, Ofav|XP_020609695.1, Ofav|XP_020611283.1, Ofav|XP_020611398.1, Ofav|XP_020611399.1, Ofav|XP_020612217.1, Ofav|XP_020612219.1, …	Paus|g10960.t1, Paus|g11600.t1, Paus|g11601.t1, Paus|g11884.t1, Paus|g12373.t1, Paus|g13416.t1, Paus|g15960.t1, Paus|g17202.t1, Paus|g19033.t1, Paus|g19034.t1, Paus|g19526.t1, Paus|g19527.t1, Paus|g20444.t1	Pdam|XP_027035641.1, Pdam|XP_027037133.1, Pdam|XP_027043348.1, Pdam|XP_027043360.1, Pdam|XP_027043364.1, Pdam|XP_027045803.1, Pdam|XP_027045804.1, Pdam|XP_027046826.1, Pdam|XP_027047978.1, Pdam|XP_027049995.1, Pdam|XP_027049996.1, Pdam|XP_027051113.1, Pdam|XP_027052346.1, Pdam|XP_027052347.1, Pdam|XP_027053335.1, Pdam|XP_027053684.1, Pdam|XP_027053685.1, Pdam|XP_027053686.1, Pdam|XP_027054264.1, …	Ppac|PPA03384, Ppac|PPA04445, Ppac|PPA08947, Ppac|PPA10158, Ppac|PPA18025, Ppac|PPA21935, Ppac|PPA23615, Ppac|PPA24877, Ppac|PPA25390, Ppac|PPA29785, Ppac|PPA31938, Ppac|PPA32644, Ppac|PPA33287, Ppac|PPA33608, Ppac|PPA33664, Ppac|PPA33920, Ppac|PPA33980, Ppac|PPA34130, Ppac|PPA34223, Ppac|PPA34717, Ppac|PPA35089, Ppac|PPA35997, Ppac|PPA36862, Ppac|PPA36895, Ppac|PPA37944, Ppac|PPA38110, Ppac|PPA3…	Rmue|g10119.t1, Rmue|g10371.t1, Rmue|g10381.t1, Rmue|g10436.t1, Rmue|g1071.t1, Rmue|g1072.t1, Rmue|g10769.t1, Rmue|g10803.t1, Rmue|g11054.t1, Rmue|g11055.t1, Rmue|g11118.t1, Rmue|g11171.t1, Rmue|g11172.t1, Rmue|g11183.t1, Rmue|g11193.t1, Rmue|g11380.t1, Rmue|g11539.t1, Rmue|g11546.t1, Rmue|g11548.t1, Rmue|g11703.t1, Rmue|g11720.t1, Rmue|g11723.t1, Rmue|g11724.t1, Rmue|g11911.t1, Rmue|g11912.t1, R…		Skow|XP_002732171.1, Skow|XP_002734892.1, Skow|XP_002734893.1, Skow|XP_002734902.1, Skow|XP_002735894.1, Skow|XP_002740158.1, Skow|XP_002741737.1, Skow|XP_002741926.1, Skow|XP_002741927.1, Skow|XP_006811239.1, Skow|XP_006811462.1, Skow|XP_006811853.1, Skow|XP_006811857.1, Skow|XP_006811860.1, Skow|XP_006811861.1, Skow|XP_006811995.1, Skow|XP_006812865.1, Skow|XP_006812892.1, Skow|XP_006812926.1, …					Tcas|XP_015839988.1, Tcas|XP_015840141.1, Tcas|XP_015840305.1, Tcas|XP_015840340.1, Tcas|XP_015840447.1
OG0000006	Apla|oki.1.153.t1, Apla|oki.1.338.t1, Apla|oki.1.339.t1, Apla|oki.1.340.t1, Apla|oki.11.69.t1, Apla|oki.132.91.t1, Apla|oki.147.44.t1, Apla|oki.1547.1.t1, Apla|oki.165.19.t1, Apla|oki.17.22.t1, Apla|oki.198.40.t1, Apla|oki.20.124.t1, Apla|oki.20.125.t1, Apla|oki.20.127.t1, Apla|oki.27.132.t1, Apla|oki.37.26.t1, Apla|oki.44.14.t1, Apla|oki.44.15.t1, Apla|oki.44.37.t1, Apla|oki.48.180.t1, Apla|oki.…	Adig|XP_015748946.1, Adig|XP_015749375.1, Adig|XP_015750510.1, Adig|XP_015751324.1, Adig|XP_015751521.1, Adig|XP_015751522.1, Adig|XP_015751527.1, Adig|XP_015751684.1, Adig|XP_015751920.1, Adig|XP_015751923.1, Adig|XP_015751924.1, Adig|XP_015751930.1, Adig|XP_015751931.1, Adig|XP_015752247.1, Adig|XP_015753542.1, Adig|XP_015753910.1, Adig|XP_015755173.1, Adig|XP_015757638.1, Adig|XP_015757642.1, …	Aque|Aqu2.1.09756_001, Aque|Aqu2.1.40199_001	Aaurb|scaffold100.g56.t1, Aaurb|scaffold100.g83.t1, Aaurb|scaffold1012.g1.t1, Aaurb|scaffold105.g37.t2, Aaurb|scaffold136.g12.t1, Aaurb|scaffold160.g13.t1, Aaurb|scaffold162.g10.t1, Aaurb|scaffold162.g6.t1, Aaurb|scaffold172.g17.t2, Aaurb|scaffold172.g21.t1, Aaurb|scaffold183.g36.t1, Aaurb|scaffold188.g3.t1, Aaurb|scaffold205.g20.t1, Aaurb|scaffold214.g22.t1, Aaurb|scaffold24.g106.t4, Aaurb|scaff…	Aaurp|Seg1092.7, Aaurp|Seg1202.8, Aaurp|Seg1361.3, Aaurp|Seg14.2, Aaurp|Seg154.12, Aaurp|Seg154.8, Aaurp|Seg1549.11, Aaurp|Seg1602.6, Aaurp|Seg1730.1, Aaurp|Seg1871.3, Aaurp|Seg1891.11, Aaurp|Seg1891.12_Seg1891.13, Aaurp|Seg1891.14, Aaurp|Seg1946.5, Aaurp|Seg2104.1, Aaurp|Seg2104.2, Aaurp|Seg2187.3, Aaurp|Seg2200.5, Aaurp|Seg2286.4, Aaurp|Seg2292.7, Aaurp|Seg2332.1, Aaurp|Seg3000.1, Aaurp|Seg3591…	Bflo|XP_002586040.1, Bflo|XP_002587250.1, Bflo|XP_002587426.1, Bflo|XP_002587675.1, Bflo|XP_002588636.1, Bflo|XP_002588637.1, Bflo|XP_002588699.1, Bflo|XP_002588700.1, Bflo|XP_002588701.1, Bflo|XP_002589123.1, Bflo|XP_002589124.1, Bflo|XP_002589500.1, Bflo|XP_002589891.1, Bflo|XP_002590082.1, Bflo|XP_002590083.1, Bflo|XP_002590084.1, Bflo|XP_002590421.1, Bflo|XP_002590777.1, Bflo|XP_002590788.1, …	Cele|NP_001256475.1, Cele|NP_494910.2, Cele|NP_500999.3, Cele|NP_501379.2, Cele|NP_508030.4	Ctel|CapteP100451, Ctel|CapteP103892, Ctel|CapteP104129, Ctel|CapteP104173, Ctel|CapteP105849, Ctel|CapteP113671, Ctel|CapteP117310, Ctel|CapteP117696, Ctel|CapteP119007, Ctel|CapteP121428, Ctel|CapteP127358, Ctel|CapteP131401, Ctel|CapteP147240, Ctel|CapteP151454, Ctel|CapteP153798, Ctel|CapteP153991, Ctel|CapteP155647, Ctel|CapteP159950, Ctel|CapteP160020, Ctel|CapteP172265, Ctel|CapteP176051, …		Cint|XP_002119116.2, Cint|XP_002119128.2, Cint|XP_002120452.4, Cint|XP_002120800.1, Cint|XP_002122462.1, Cint|XP_002122591.2, Cint|XP_002122610.2, Cint|XP_002122899.3, Cint|XP_002122940.1, Cint|XP_002124963.1, Cint|XP_002126092.1, Cint|XP_002126930.1, Cint|XP_002126940.2, Cint|XP_002127039.1, Cint|XP_002128167.1, Cint|XP_002128766.1, Cint|XP_002128968.1, Cint|XP_002129039.1, Cint|XP_002129209.1, …	Chem|TCONS_00000542-protein, Chem|TCONS_00003417-protein, Chem|TCONS_00003440-protein, Chem|TCONS_00003442-protein, Chem|TCONS_00004057-protein, Chem|TCONS_00005316-protein, Chem|TCONS_00007316-protein, Chem|TCONS_00007317-protein, Chem|TCONS_00007698-protein, Chem|TCONS_00007727-protein, Chem|TCONS_00007728-protein, Chem|TCONS_00008761-protein, Chem|TCONS_00009025-protein, Chem|TCONS_00010524-pr…	Cfra|CFRG0574T1, Cfra|CFRG1484T1, Cfra|CFRG1701T1, Cfra|CFRG1948T1, Cfra|CFRG2886T1, Cfra|CFRG3159T1, Cfra|CFRG3195T1, Cfra|CFRG3417T1, Cfra|CFRG4765T1, Cfra|CFRG4994T1, Cfra|CFRG5003T1, Cfra|CFRG5570T1, Cfra|CFRG5725T1, Cfra|CFRG6234T1, Cfra|CFRG6243T1, Cfra|CFRG6276T1, Cfra|CFRG6379T1, Cfra|CFRG6380T1, Cfra|CFRG6449T1, Cfra|CFRG6582T1, Cfra|CFRG6723T1, Cfra|CFRG6946T1, Cfra|CFRG7205T1, Cfra|CFR…	Drer|ENSDARP00000004441.8, Drer|ENSDARP00000005329.5, Drer|ENSDARP00000014849.7, Drer|ENSDARP00000016272.7, Drer|ENSDARP00000018993.7, Drer|ENSDARP00000019814.6, Drer|ENSDARP00000022674.6, Drer|ENSDARP00000026821.9, Drer|ENSDARP00000034252.5, Drer|ENSDARP00000035387.6, Drer|ENSDARP00000035814.6, Drer|ENSDARP00000036193.5, Drer|ENSDARP00000044096.5, Drer|ENSDARP00000045815.5, Drer|ENSDARP000000523…	Dpul|gene10487, Dpul|gene10493, Dpul|gene10726, Dpul|gene10989, Dpul|gene11079, Dpul|gene11603, Dpul|gene11608, Dpul|gene11609, Dpul|gene11621, Dpul|gene11625, Dpul|gene11634, Dpul|gene11635, Dpul|gene11639, Dpul|gene11773, Dpul|gene11774, Dpul|gene11779, Dpul|gene11781, Dpul|gene1212, Dpul|gene12464, Dpul|gene12746, Dpul|gene12888, Dpul|gene13134, Dpul|gene13139, Dpul|gene13143, Dpul|gene13155, …	Dgig|XP_028391081.1, Dgig|XP_028391410.1, Dgig|XP_028391417.1, Dgig|XP_028391577.1, Dgig|XP_028392258.1, Dgig|XP_028393159.1, Dgig|XP_028394294.1, Dgig|XP_028396351.1, Dgig|XP_028396414.1, Dgig|XP_028396557.1, Dgig|XP_028397983.1, Dgig|XP_028397984.1, Dgig|XP_028397985.1, Dgig|XP_028398758.1, Dgig|XP_028402729.1, Dgig|XP_028403155.1, Dgig|XP_028403260.1, Dgig|XP_028405316.1, Dgig|XP_028406382.1, …	Dmel|NP_001027441.1, Dmel|NP_001036609.1, Dmel|NP_001036717.1, Dmel|NP_001097235.2, Dmel|NP_001097340.1, Dmel|NP_001097592.1, Dmel|NP_001097728.2, Dmel|NP_001097766.1, Dmel|NP_001137622.1, Dmel|NP_001137989.2, Dmel|NP_001163718.3, Dmel|NP_001246213.1, Dmel|NP_001246825.1, Dmel|NP_001247094.1, Dmel|NP_001259479.1, Dmel|NP_001259920.1, Dmel|NP_001261363.1, Dmel|NP_001261841.1, Dmel|NP_001284790.1, …	Epal|XP_020893266.1, Epal|XP_020893937.1, Epal|XP_020894948.2, Epal|XP_020895177.1, Epal|XP_020896627.2, Epal|XP_020897200.1, Epal|XP_020897301.1, Epal|XP_020897916.2, Epal|XP_020897972.1, Epal|XP_020897990.1, Epal|XP_020898188.1, Epal|XP_020898191.1, Epal|XP_020899054.1, Epal|XP_020899808.1, Epal|XP_020900252.1, Epal|XP_020900988.1, Epal|XP_020901144.2, Epal|XP_020901472.1, Epal|XP_020901771.1, …	Ggal|ENSGALP00000000050.4, Ggal|ENSGALP00000002025.5, Ggal|ENSGALP00000002742.3, Ggal|ENSGALP00000008143.2, Ggal|ENSGALP00000008508.6, Ggal|ENSGALP00000010511.3, Ggal|ENSGALP00000011862.7, Ggal|ENSGALP00000011964.7, Ggal|ENSGALP00000013544.4, Ggal|ENSGALP00000016612.6, Ggal|ENSGALP00000016613.4, Ggal|ENSGALP00000020367.5, Ggal|ENSGALP00000022844.6, Ggal|ENSGALP00000024779.4, Ggal|ENSGALP000000251…	Hrob|HelroP100540, Hrob|HelroP110109, Hrob|HelroP110527, Hrob|HelroP114601, Hrob|HelroP114944, Hrob|HelroP140768, Hrob|HelroP155168, Hrob|HelroP157319, Hrob|HelroP157379, Hrob|HelroP159293, Hrob|HelroP170189, Hrob|HelroP170197, Hrob|HelroP170247, Hrob|HelroP170248, Hrob|HelroP170261, Hrob|HelroP171997, Hrob|HelroP174119, Hrob|HelroP176328, Hrob|HelroP177891, Hrob|HelroP178927, Hrob|HelroP178982, …	Hmia|TM11D_HUMAN|g4610.t1, Hmia|TMPS3_HUMAN|g11545.t1, Hmia|TMPS6_HUMAN|g4205.t1, Hmia|TMPS9_HUMAN|g11135.t1	Hhon|braker1_g01278.t1, Hhon|braker1_g01279.t1, Hhon|braker1_g01280.t1, Hhon|braker1_g01281.t1, Hhon|braker1_g01282.t1, Hhon|braker1_g01542.t1, Hhon|braker1_g01543.t1, Hhon|braker1_g01544.t1, Hhon|braker1_g01620.t1, Hhon|braker1_g01621.t1, Hhon|braker1_g01731.t1, Hhon|braker1_g01926.t1, Hhon|braker1_g03397.t1, Hhon|braker1_g03410.t1, Hhon|braker1_g03493.t1, Hhon|braker1_g05042.t1, Hhon|braker1_g0…	Hsap|NP_000124.1, Hsap|NP_000292.1, Hsap|NP_000495.1, Hsap|NP_000497.1, Hsap|NP_001012982.1, Hsap|NP_001020371.3, Hsap|NP_001027564.1, Hsap|NP_001070731.1, Hsap|NP_001088.2, Hsap|NP_001128571.1, Hsap|NP_001182058.1, Hsap|NP_001275929.1, Hsap|NP_001284368.1, Hsap|NP_001290343.1, Hsap|NP_001298111.1, Hsap|NP_001337220.1, Hsap|NP_001341515.1, Hsap|NP_001639.1, Hsap|NP_001691.1, Hsap|NP_001897.4, Hsa…	Hmag|Sc4wPfr_113.1.g28336.t1, Hmag|Sc4wPfr_132.g22665.t1, Hmag|Sc4wPfr_137.g27920.t1, Hmag|Sc4wPfr_165.g10034.t1, Hmag|Sc4wPfr_165.g10035.t1, Hmag|Sc4wPfr_197.g11044.t1, Hmag|Sc4wPfr_287.2.g28248.t1, Hmag|Sc4wPfr_2949.g24294.t1, Hmag|Sc4wPfr_326.g15694.t1, Hmag|Sc4wPfr_3478.g7895.t1, Hmag|Sc4wPfr_353.g28153.t1, Hmag|Sc4wPfr_353.g28163.t1, Hmag|Sc4wPfr_381.1.g32225.t1, Hmag|Sc4wPfr_391.g24626.t1, …	Hech|HyE0001.15, Hech|HyE0001.334, Hech|HyE0003.318, Hech|HyE0004.240, Hech|HyE0007.26, Hech|HyE0007.27, Hech|HyE0010.92, Hech|HyE0012.204, Hech|HyE0014.65, Hech|HyE0021.84, Hech|HyE0021.85, Hech|HyE0021.86, Hech|HyE0025.51, Hech|HyE0034.138, Hech|HyE0037.46, Hech|HyE0038.57, Hech|HyE0038.60, Hech|HyE0039.135, Hech|HyE0047.90, Hech|HyE0048.33, Hech|HyE0054.16, Hech|HyE0066.42, Hech|HyE0066.43, He…	Hsym|HyS0001.197, Hsym|HyS0011.209, Hsym|HyS0013.115, Hsym|HyS0013.117, Hsym|HyS0016.206, Hsym|HyS0017.262, Hsym|HyS0017.263, Hsym|HyS0018.196, Hsym|HyS0019.175, Hsym|HyS0023.319, Hsym|HyS0024.150, Hsym|HyS0024.154, Hsym|HyS0025.36, Hsym|HyS0025.37, Hsym|HyS0025.38, Hsym|HyS0026.62, Hsym|HyS0027.182, Hsym|HyS0032.174, Hsym|HyS0032.31, Hsym|HyS0033.92, Hsym|HyS0037.35, Hsym|HyS0037.36, Hsym|HyS003…	Isca|ISCW000320-PA, Isca|ISCW000357-PA, Isca|ISCW000362-PA, Isca|ISCW000363-PA, Isca|ISCW001119-PA, Isca|ISCW001310-PA, Isca|ISCW001322-PA, Isca|ISCW001619-PA, Isca|ISCW001620-PA, Isca|ISCW002092-PA, Isca|ISCW002093-PA, Isca|ISCW002148-PA, Isca|ISCW002331-PA, Isca|ISCW002489-PA, Isca|ISCW002674-PA, Isca|ISCW002675-PA, Isca|ISCW002695-PA, Isca|ISCW002697-PA, Isca|ISCW002979-PA, Isca|ISCW002998-PA,…		Lgig|LotgiP100801, Lgig|LotgiP104147, Lgig|LotgiP105275, Lgig|LotgiP106924, Lgig|LotgiP108162, Lgig|LotgiP109254, Lgig|LotgiP111620, Lgig|LotgiP122275, Lgig|LotgiP122304, Lgig|LotgiP122334, Lgig|LotgiP125418, Lgig|LotgiP135638, Lgig|LotgiP135842, Lgig|LotgiP135908, Lgig|LotgiP143960, Lgig|LotgiP147055, Lgig|LotgiP153888, Lgig|LotgiP157956, Lgig|LotgiP159254, Lgig|LotgiP159257, Lgig|LotgiP159258, …	Mlei|ML002233a, Mlei|ML00576a, Mlei|ML006112a, Mlei|ML00717a, Mlei|ML033911a, Mlei|ML03618a, Mlei|ML06704a, Mlei|ML086439a, Mlei|ML106614a, Mlei|ML11643a, Mlei|ML142413a, Mlei|ML15095a, Mlei|ML1541127a, Mlei|ML1541128a, Mlei|ML216323a, Mlei|ML223530a, Mlei|ML35171a, Mlei|ML398319a		Mvir|scaffold11.g119.t1, Mvir|scaffold11.g128.t1, Mvir|scaffold1390.g1.t1, Mvir|scaffold140.g3.t1, Mvir|scaffold145.g26.t1, Mvir|scaffold2.g25.t1, Mvir|scaffold2.g26.t1, Mvir|scaffold2.g27.t1, Mvir|scaffold206.g19.t1, Mvir|scaffold211.g1.t1, Mvir|scaffold217.g21.t1, Mvir|scaffold217.g22.t2, Mvir|scaffold217.g24.t1, Mvir|scaffold24.g116.t3, Mvir|scaffold243.g7.t1, Mvir|scaffold248.g26.t2, Mvir|sca…	Nvec|XP_001618359.1, Nvec|XP_001618696.1, Nvec|XP_001619330.1, Nvec|XP_001621137.1, Nvec|XP_001621644.1, Nvec|XP_001621700.1, Nvec|XP_001621786.1, Nvec|XP_001621787.1, Nvec|XP_001622606.1, Nvec|XP_001623008.1, Nvec|XP_001623686.1, Nvec|XP_001623803.1, Nvec|XP_001623958.1, Nvec|XP_001623959.1, Nvec|XP_001625356.1, Nvec|XP_001625374.1, Nvec|XP_001625559.1, Nvec|XP_001626164.1, Nvec|XP_001626165.1, …	Nnom|g10013.t1, Nnom|g10428.t1, Nnom|g10429.t1, Nnom|g10599.t1, Nnom|g10600.t1, Nnom|g10601.t1, Nnom|g10602.t1, Nnom|g12567.t1, Nnom|g15427.t1, Nnom|g17053.t1, Nnom|g17054.t1, Nnom|g17530.t1, Nnom|g18363.t1, Nnom|g18376.t1, Nnom|g2095.t1, Nnom|g2096.t1, Nnom|g2097.t1, Nnom|g2098.t1, Nnom|g2379.t1, Nnom|g2380.t1, Nnom|g2381.t1, Nnom|g2724.t1, Nnom|g2785.t1, Nnom|g2821.t1, Nnom|g3057.t1, Nnom|g3646…	Ngen|g10419.t1, Ngen|g10572.t1, Ngen|g10573.t1, Ngen|g10574.t1, Ngen|g1142.t1, Ngen|g13350.t1, Ngen|g13775.t1, Ngen|g13776.t1, Ngen|g16709.t1, Ngen|g17052.t1, Ngen|g17142.t1, Ngen|g17309.t1, Ngen|g17310.t1, Ngen|g17551.t1, Ngen|g19554.t1, Ngen|g19555.t1, Ngen|g19941.t1, Ngen|g19942.t1, Ngen|g19943.t1, Ngen|g20035.t1, Ngen|g20345.t1, Ngen|g21372.t1, Ngen|g21373.t1, Ngen|g23057.t1, Ngen|g23058.t1, …	Obim|XP_014767918.1, Obim|XP_014768492.1, Obim|XP_014768493.1, Obim|XP_014768494.1, Obim|XP_014769371.1, Obim|XP_014769408.1, Obim|XP_014769409.1, Obim|XP_014769410.1, Obim|XP_014770024.1, Obim|XP_014770347.1, Obim|XP_014770445.1, Obim|XP_014772000.1, Obim|XP_014772668.1, Obim|XP_014772669.1, Obim|XP_014772670.1, Obim|XP_014772671.1, Obim|XP_014772727.1, Obim|XP_014774764.1, Obim|XP_014775493.1, …	Ofav|XP_020600628.1, Ofav|XP_020600772.1, Ofav|XP_020600800.1, Ofav|XP_020606730.1, Ofav|XP_020606850.1, Ofav|XP_020608250.1, Ofav|XP_020608259.1, Ofav|XP_020608277.1, Ofav|XP_020608280.1, Ofav|XP_020608282.1, Ofav|XP_020608284.1, Ofav|XP_020608285.1, Ofav|XP_020608286.1, Ofav|XP_020608287.1, Ofav|XP_020608288.1, Ofav|XP_020608290.1, Ofav|XP_020608299.1, Ofav|XP_020608302.1, Ofav|XP_020608501.1, …	Paus|g10327.t1, Paus|g10776.t1, Paus|g10777.t1, Paus|g10778.t1, Paus|g10780.t1, Paus|g10781.t1, Paus|g14007.t1, Paus|g14008.t1, Paus|g14009.t1, Paus|g15162.t1, Paus|g16097.t1, Paus|g1651.t1, Paus|g16702.t1, Paus|g17283.t1, Paus|g18097.t1, Paus|g18608.t1, Paus|g19221.t1, Paus|g2514.t1, Paus|g2849.t1, Paus|g2881.t1, Paus|g2888.t1, Paus|g3266.t1, Paus|g3267.t1, Paus|g4014.t1, Paus|g4017.t1, Paus|g42…	Pdam|XP_027036242.1, Pdam|XP_027036698.1, Pdam|XP_027036746.1, Pdam|XP_027036770.1, Pdam|XP_027036778.1, Pdam|XP_027036779.1, Pdam|XP_027036824.1, Pdam|XP_027036854.1, Pdam|XP_027037556.1, Pdam|XP_027039070.1, Pdam|XP_027039085.1, Pdam|XP_027039102.1, Pdam|XP_027039120.1, Pdam|XP_027039206.1, Pdam|XP_027039272.1, Pdam|XP_027039790.1, Pdam|XP_027039796.1, Pdam|XP_027039802.1, Pdam|XP_027039803.1, …	Ppac|PPA01130, Ppac|PPA02841, Ppac|PPA02869, Ppac|PPA04206, Ppac|PPA05182, Ppac|PPA05184, Ppac|PPA05185, Ppac|PPA07527, Ppac|PPA13785, Ppac|PPA15513, Ppac|PPA16940, Ppac|PPA19417, Ppac|PPA20287, Ppac|PPA27558, Ppac|PPA29123, Ppac|PPA29125, Ppac|PPA33068, Ppac|PPA33206, Ppac|PPA35058, Ppac|PPA36349, Ppac|PPA42416, Ppac|PPA42420, Ppac|PPA42728	Rmue|g11002.t1, Rmue|g11224.t1, Rmue|g12700.t1, Rmue|g13358.t1, Rmue|g13838.t1, Rmue|g17101.t1, Rmue|g20819.t1, Rmue|g21630.t1, Rmue|g22480.t1, Rmue|g22541.t1, Rmue|g23492.t1, Rmue|g23517.t1, Rmue|g2426.t1, Rmue|g3233.t1, Rmue|g3953.t1, Rmue|g6305.t1		Skow|XP_002731676.1, Skow|XP_002733496.1, Skow|XP_002733631.1, Skow|XP_002734564.1, Skow|XP_002734653.1, Skow|XP_002735788.1, Skow|XP_002736238.2, Skow|XP_002736847.1, Skow|XP_002737675.2, Skow|XP_002738001.1, Skow|XP_002738002.1, Skow|XP_002739548.1, Skow|XP_002739562.1, Skow|XP_002740836.1, Skow|XP_002741175.1, Skow|XP_006811145.1, Skow|XP_006811146.1, Skow|XP_006811440.1, Skow|XP_006811792.1, …		Sman|Smp_030350.1, Sman|Smp_065530.1, Sman|Smp_129230.1, Sman|Smp_141450.1, Sman|Smp_194090.1, Sman|Smp_247070.1, Sman|Smp_340060.1, Sman|Smp_341760.1	Smed|SMEST002831001.1, Smed|SMEST004375001.1, Smed|SMEST012752001.1, Smed|SMEST012752002.1, Smed|SMEST012752003.1, Smed|SMEST016088001.1, Smed|SMEST016089001.1, Smed|SMEST016089002.1, Smed|SMEST016910001.1, Smed|SMEST019950001.1, Smed|SMEST019950002.1, Smed|SMEST019950003.1, Smed|SMEST019950004.1, Smed|SMEST022862001.1, Smed|SMEST025034001.1, Smed|SMEST025143001.1, Smed|SMEST025143002.1, Smed|SME…	Sarc|XP_014145313.1, Sarc|XP_014145571.1, Sarc|XP_014147816.1, Sarc|XP_014148858.1, Sarc|XP_014149790.1, Sarc|XP_014150204.1, Sarc|XP_014150764.1, Sarc|XP_014151637.1, Sarc|XP_014152448.1, Sarc|XP_014152528.1, Sarc|XP_014154349.1, Sarc|XP_014155908.1, Sarc|XP_014156664.1, Sarc|XP_014156680.1, Sarc|XP_014157764.1, Sarc|XP_014158989.1	Tcas|NP_001161083.1, Tcas|NP_001161084.1, Tcas|NP_001161085.1, Tcas|NP_001161088.1, Tcas|NP_001161129.1, Tcas|NP_001161130.1, Tcas|NP_001164207.1, Tcas|NP_001164240.1, Tcas|XP_001811283.1, Tcas|XP_001814003.1, Tcas|XP_008190742.1, Tcas|XP_008192552.1, Tcas|XP_008193916.1, Tcas|XP_008194104.1, Tcas|XP_008195365.1, Tcas|XP_008196138.1, Tcas|XP_008196142.1, Tcas|XP_008196586.1, Tcas|XP_008196898.2, …	Tadh|g10900.t1__scaffold_28, Tadh|g10908.t1__scaffold_28, Tadh|g11880.t2__scaffold_250, Tadh|g12161.t1__scaffold_1230, Tadh|g1920.t1__scaffold_2, Tadh|g1921.t1__scaffold_2, Tadh|g1988.t1__scaffold_2, Tadh|g1990.t1__scaffold_2, Tadh|g2216.t2__scaffold_2, Tadh|g2217.t2__scaffold_2, Tadh|g4792.t1__scaffold_4, Tadh|g49.t1__scaffold_1, Tadh|g5308.t1__scaffold_5, Tadh|g5309.t1__scaffold_5, Tadh|g5442.t…	Xtro|NP_001001228.1, Xtro|NP_001004941.1, Xtro|NP_001005710.1, Xtro|NP_001008077.1, Xtro|NP_001011202.1, Xtro|NP_001011204.1, Xtro|NP_001011209.1, Xtro|NP_001011223.1, Xtro|NP_001011251.1, Xtro|NP_001011293.1, Xtro|NP_001011421.1, Xtro|NP_001011426.1, Xtro|NP_001011435.1, Xtro|NP_001011477.1, Xtro|NP_001011481.1, Xtro|NP_001011493.1, Xtro|NP_001015686.1, Xtro|NP_001015728.1, Xtro|NP_001015759.1, …
OG0000007	Apla|oki.1.268.t1, Apla|oki.103.1.t1, Apla|oki.103.96.t1, Apla|oki.104.47.t1, Apla|oki.109.16.t1, Apla|oki.109.42.t1, Apla|oki.12.158.t1, Apla|oki.12.2.t1, Apla|oki.12.6.t1, Apla|oki.13.81.t1, Apla|oki.133.28.t1, Apla|oki.134.15.t1, Apla|oki.137.62.t1, Apla|oki.141.80.t1, Apla|oki.141.90.t1, Apla|oki.144.4.t1, Apla|oki.148.24.t1, Apla|oki.15.97.t1, Apla|oki.150.65.t1, Apla|oki.164.12.t1, Apla|oki…	Adig|XP_015747256.1, Adig|XP_015747357.1, Adig|XP_015747888.1, Adig|XP_015749073.1, Adig|XP_015750684.1, Adig|XP_015750798.1, Adig|XP_015751002.1, Adig|XP_015752206.1, Adig|XP_015752416.1, Adig|XP_015752479.1, Adig|XP_015753330.1, Adig|XP_015753377.1, Adig|XP_015754759.1, Adig|XP_015754835.1, Adig|XP_015755991.1, Adig|XP_015756283.1, Adig|XP_015756284.1, Adig|XP_015756285.1, Adig|XP_015756572.1, …	Aque|Aqu2.1.00826_001, Aque|Aqu2.1.01517_001, Aque|Aqu2.1.08851_001, Aque|Aqu2.1.16444_001, Aque|Aqu2.1.21488_001, Aque|Aqu2.1.21489_001, Aque|Aqu2.1.22306_001, Aque|Aqu2.1.22312_001, Aque|Aqu2.1.23215_001, Aque|Aqu2.1.23877_001, Aque|Aqu2.1.23878_001, Aque|Aqu2.1.23879_001, Aque|Aqu2.1.23880_001, Aque|Aqu2.1.23881_001, Aque|Aqu2.1.23882_001, Aque|Aqu2.1.23883_001, Aque|Aqu2.1.23885_001, Aque|Aqu…	Aaurb|scaffold107.g38.t1, Aaurb|scaffold117.g44.t1, Aaurb|scaffold122.g17.t1, Aaurb|scaffold122.g25.t1, Aaurb|scaffold131.g50.t1, Aaurb|scaffold15.g153.t1, Aaurb|scaffold18.g97.t1, Aaurb|scaffold18.g98.t1, Aaurb|scaffold194.g45.t1, Aaurb|scaffold194.g47.t1, Aaurb|scaffold2.g57.t1, Aaurb|scaffold21.g165.t1, Aaurb|scaffold21.g166.t1, Aaurb|scaffold21.g95.t1, Aaurb|scaffold2153.g1.t1, Aaurb|scaffold…	Aaurp|Seg1123.13, Aaurp|Seg116.3, Aaurp|Seg1415.14, Aaurp|Seg1469.6, Aaurp|Seg1501.3, Aaurp|Seg1672.3, Aaurp|Seg1738.4, Aaurp|Seg1752.4, Aaurp|Seg1791.7, Aaurp|Seg1808.1, Aaurp|Seg1875.2, Aaurp|Seg1941.2, Aaurp|Seg1963.2, Aaurp|Seg1992.5, Aaurp|Seg2134.3, Aaurp|Seg253.25, Aaurp|Seg2575.3, Aaurp|Seg258.1, Aaurp|Seg260.6, Aaurp|Seg2641.3, Aaurp|Seg2656.3, Aaurp|Seg2792.1, Aaurp|Seg2792.2, Aaurp|Seg…	Bflo|XP_002586948.1, Bflo|XP_002586949.1, Bflo|XP_002587157.1, Bflo|XP_002591107.1, Bflo|XP_002593062.1, Bflo|XP_002593152.1, Bflo|XP_002593159.1, Bflo|XP_002593380.1, Bflo|XP_002593381.1, Bflo|XP_002593382.1, Bflo|XP_002593383.1, Bflo|XP_002593788.1, Bflo|XP_002594054.1, Bflo|XP_002595000.1, Bflo|XP_002595215.1, Bflo|XP_002595699.1, Bflo|XP_002595791.1, Bflo|XP_002595845.1, Bflo|XP_002595858.1, …	Cele|NP_001022595.1, Cele|NP_001024236.1, Cele|NP_001024339.1, Cele|NP_001024402.1, Cele|NP_001024569.1, Cele|NP_001024577.1, Cele|NP_001024728.1, Cele|NP_001024805.1, Cele|NP_001024908.2, Cele|NP_001033537.1, Cele|NP_001040809.1, Cele|NP_001256126.1, Cele|NP_001348795.1, Cele|NP_491954.1, Cele|NP_492273.2, Cele|NP_497452.1, Cele|NP_505884.1, Cele|NP_508238.2, Cele|NP_508739.4, Cele|NP_510580.1, …	Ctel|CapteP103831, Ctel|CapteP104279, Ctel|CapteP107629, Ctel|CapteP108114, Ctel|CapteP108125, Ctel|CapteP110292, Ctel|CapteP110529, Ctel|CapteP110759, Ctel|CapteP113294, Ctel|CapteP117576, Ctel|CapteP118246, Ctel|CapteP118440, Ctel|CapteP120361, Ctel|CapteP120867, Ctel|CapteP121888, Ctel|CapteP122114, Ctel|CapteP122278, Ctel|CapteP127317, Ctel|CapteP128530, Ctel|CapteP131359, Ctel|CapteP133870, …		Cint|XP_002120474.1, Cint|XP_002120954.3, Cint|XP_002122923.1, Cint|XP_002123484.1, Cint|XP_002124210.1, Cint|XP_002124676.1, Cint|XP_002128444.1, Cint|XP_002131031.1, Cint|XP_004227421.2, Cint|XP_009858956.1, Cint|XP_018668983.1, Cint|XP_018669248.1, Cint|XP_018671486.1, Cint|XP_018672564.2, Cint|XP_026691767.1, Cint|XP_026692396.1, Cint|XP_026693951.1, Cint|XP_026694303.1, Cint|XP_026694547.1, …	Chem|TCONS_00000635-protein, Chem|TCONS_00002209-protein, Chem|TCONS_00002756-protein, Chem|TCONS_00004346-protein, Chem|TCONS_00008156-protein, Chem|TCONS_00008185-protein, Chem|TCONS_00013477-protein, Chem|TCONS_00013753-protein, Chem|TCONS_00013754-protein, Chem|TCONS_00014249-protein, Chem|TCONS_00014469-protein, Chem|TCONS_00020561-protein, Chem|TCONS_00020918-protein, Chem|TCONS_00023275-pr…		Drer|ENSDARP00000003786.5, Drer|ENSDARP00000005343.8, Drer|ENSDARP00000009527.8, Drer|ENSDARP00000009736.8, Drer|ENSDARP00000010895.6, Drer|ENSDARP00000012766.6, Drer|ENSDARP00000021131.8, Drer|ENSDARP00000034738.4, Drer|ENSDARP00000035603.8, Drer|ENSDARP00000042500.5, Drer|ENSDARP00000043683.8, Drer|ENSDARP00000046873.6, Drer|ENSDARP00000051973.3, Drer|ENSDARP00000052167.3, Drer|ENSDARP000000568…	Dpul|gene10900, Dpul|gene11129, Dpul|gene13818, Dpul|gene14982, Dpul|gene1517, Dpul|gene1524, Dpul|gene16343, Dpul|gene16881, Dpul|gene2282, Dpul|gene2286, Dpul|gene3768, Dpul|gene3784, Dpul|gene4432, Dpul|gene4441, Dpul|gene5497, Dpul|gene5514, Dpul|gene5515, Dpul|gene5517, Dpul|gene5518, Dpul|gene5519, Dpul|gene5524, Dpul|gene6954, Dpul|gene6955, Dpul|gene6956, Dpul|gene6957, Dpul|gene7203	Dgig|XP_028390860.1, Dgig|XP_028391045.1, Dgig|XP_028391114.1, Dgig|XP_028391537.1, Dgig|XP_028391597.1, Dgig|XP_028391610.1, Dgig|XP_028391813.1, Dgig|XP_028391816.1, Dgig|XP_028392581.1, Dgig|XP_028393839.1, Dgig|XP_028394378.1, Dgig|XP_028395354.1, Dgig|XP_028395480.1, Dgig|XP_028395509.1, Dgig|XP_028395521.1, Dgig|XP_028396369.1, Dgig|XP_028396441.1, Dgig|XP_028396485.1, Dgig|XP_028396964.1, …	Dmel|NP_001014758.2, Dmel|NP_001034048.2, Dmel|NP_001137708.2, Dmel|NP_001163596.2, Dmel|NP_001262373.1, Dmel|NP_001262563.1, Dmel|NP_001262715.1, Dmel|NP_001262774.1, Dmel|NP_001262843.1, Dmel|NP_001263072.1, Dmel|NP_001263131.1, Dmel|NP_001287382.1, Dmel|NP_523844.2, Dmel|NP_524419.2, Dmel|NP_572358.1, Dmel|NP_647897.2, Dmel|NP_649764.1, Dmel|NP_650651.1, Dmel|NP_651772.1, Dmel|NP_725849.1, Dme…	Epal|XP_020891970.1, Epal|XP_020892224.1, Epal|XP_020892255.2, Epal|XP_020892263.1, Epal|XP_020892708.1, Epal|XP_020892709.1, Epal|XP_020893080.1, Epal|XP_020893158.1, Epal|XP_020893178.1, Epal|XP_020893180.1, Epal|XP_020893380.1, Epal|XP_020893395.1, Epal|XP_020893627.1, Epal|XP_020893716.1, Epal|XP_020893989.1, Epal|XP_020894327.1, Epal|XP_020894834.1, Epal|XP_020895766.1, Epal|XP_020896394.1, …	Ggal|ENSGALP00000000223.3, Ggal|ENSGALP00000000638.3, Ggal|ENSGALP00000001192.3, Ggal|ENSGALP00000002103.6, Ggal|ENSGALP00000002155.4, Ggal|ENSGALP00000006458.4, Ggal|ENSGALP00000007040.5, Ggal|ENSGALP00000007873.4, Ggal|ENSGALP00000008286.5, Ggal|ENSGALP00000010269.3, Ggal|ENSGALP00000012437.4, Ggal|ENSGALP00000012625.4, Ggal|ENSGALP00000014538.4, Ggal|ENSGALP00000015685.3, Ggal|ENSGALP000000175…	Hrob|HelroP104849, Hrob|HelroP110124, Hrob|HelroP113547, Hrob|HelroP121368, Hrob|HelroP121581, Hrob|HelroP121787, Hrob|HelroP126731, Hrob|HelroP127838, Hrob|HelroP128054, Hrob|HelroP128627, Hrob|HelroP128882, Hrob|HelroP129786, Hrob|HelroP132330, Hrob|HelroP136402, Hrob|HelroP139567, Hrob|HelroP140496, Hrob|HelroP140634, Hrob|HelroP142066, Hrob|HelroP147176, Hrob|HelroP147204, Hrob|HelroP157789, …	Hmia|5HT1A_HUMAN|g12586.t1, Hmia|5HT1A_HUMAN|g7723.t1, Hmia|5HT1A_HUMAN|g7868.t1, Hmia|5HT1A_HUMAN|g8059.t1, Hmia|5HT1B_HUMAN|g4365.t1, Hmia|5HT1D_HUMAN|g12671.t1, Hmia|5HT2A_HUMAN|g11283.t1, Hmia|5HT2A_HUMAN|g18766.t1, Hmia|5HT2B_HUMAN|g12249.t1, Hmia|ACM1_HUMAN|g18250.t1, Hmia|ACM1_HUMAN|g18723.t1, Hmia|ACM1_HUMAN|g9109.t1, Hmia|ACM2_HUMAN|g19863.t1, Hmia|ACM2_HUMAN|g3268.t1, Hmia|ACM3_HUMAN|g3…	Hhon|braker1_g00727.t1, Hhon|braker1_g00728.t1, Hhon|braker1_g00729.t1, Hhon|braker1_g00730.t1, Hhon|braker1_g00790.t1, Hhon|braker1_g00793.t1, Hhon|braker1_g00805.t1, Hhon|braker1_g00842.t1, Hhon|braker1_g00843.t1, Hhon|braker1_g00844.t1, Hhon|braker1_g00845.t1, Hhon|braker1_g00846.t1, Hhon|braker1_g00847.t1, Hhon|braker1_g00849.t1, Hhon|braker1_g00862.t1, Hhon|braker1_g00865.t1, Hhon|braker1_g0…	Hsap|NP_000015.1, Hsap|NP_000016.1, Hsap|NP_000515.2, Hsap|NP_000612.1, Hsap|NP_000667.1, Hsap|NP_000668.1, Hsap|NP_000669.1, Hsap|NP_000672.3, Hsap|NP_000673.2, Hsap|NP_000674.2, Hsap|NP_000675.1, Hsap|NP_000729.2, Hsap|NP_000732.2, Hsap|NP_000785.1, Hsap|NP_000786.1, Hsap|NP_000788.2, Hsap|NP_000789.1, Hsap|NP_000854.1, Hsap|NP_000855.1, Hsap|NP_000856.1, Hsap|NP_000858.3, Hsap|NP_000859.1, Hsa…	Hmag|Sc4wPfr_113.1.g28348.t1, Hmag|Sc4wPfr_124.g12342.t1, Hmag|Sc4wPfr_126.2.g29272.t1, Hmag|Sc4wPfr_126.2.g29275.t1, Hmag|Sc4wPfr_126.2.g29276.t1, Hmag|Sc4wPfr_173.2.g33022.t1, Hmag|Sc4wPfr_174.g11858.t1, Hmag|Sc4wPfr_1898.g7933.t1, Hmag|Sc4wPfr_1898.g7935.t1, Hmag|Sc4wPfr_1898.g7936.t1, Hmag|Sc4wPfr_1898.g7937.t1, Hmag|Sc4wPfr_204.g2041.t1, Hmag|Sc4wPfr_206.g8660.t1, Hmag|Sc4wPfr_206.g8662.t1, …	Hech|HyE0006.122, Hech|HyE0007.237, Hech|HyE0007.297, Hech|HyE0008.222, Hech|HyE0010.189, Hech|HyE0015.70, Hech|HyE0019.219, Hech|HyE0022.13, Hech|HyE0024.10, Hech|HyE0024.44, Hech|HyE0027.120, Hech|HyE0028.130, Hech|HyE0034.168, Hech|HyE0034.169, Hech|HyE0034.33, Hech|HyE0034.34, Hech|HyE0038.89, Hech|HyE0046.47, Hech|HyE0063.131, Hech|HyE0063.132, Hech|HyE0063.58, Hech|HyE0063.68, Hech|HyE0067.…	Hsym|HyS0001.302, Hsym|HyS0002.59, Hsym|HyS0004.226, Hsym|HyS0004.311, Hsym|HyS0009.201, Hsym|HyS0009.229, Hsym|HyS0011.170, Hsym|HyS0011.309, Hsym|HyS0020.227, Hsym|HyS0024.189, Hsym|HyS0024.253, Hsym|HyS0025.147, Hsym|HyS0028.237, Hsym|HyS0038.154, Hsym|HyS0039.82, Hsym|HyS0039.83, Hsym|HyS0042.15, Hsym|HyS0042.27, Hsym|HyS0042.82, Hsym|HyS0042.83, Hsym|HyS0046.139, Hsym|HyS0047.35, Hsym|HyS004…	Isca|ISCW001496-PA, Isca|ISCW001961-PA, Isca|ISCW002641-PA, Isca|ISCW003835-PA, Isca|ISCW005195-PA, Isca|ISCW006077-PA, Isca|ISCW006710-PA, Isca|ISCW008552-PA, Isca|ISCW008775-PA, Isca|ISCW008917-PA, Isca|ISCW009595-PA, Isca|ISCW013655-PA, Isca|ISCW014424-PA, Isca|ISCW015254-PA, Isca|ISCW017050-PA, Isca|ISCW018984-PA, Isca|ISCW018990-PA, Isca|ISCW019070-PA, Isca|ISCW019072-PA, Isca|ISCW020906-PA,…		Lgig|LotgiP105958, Lgig|LotgiP108926, Lgig|LotgiP111898, Lgig|LotgiP113690, Lgig|LotgiP130962, Lgig|LotgiP131653, Lgig|LotgiP131767, Lgig|LotgiP132084, Lgig|LotgiP134322, Lgig|LotgiP134511, Lgig|LotgiP142302, Lgig|LotgiP144771, Lgig|LotgiP155726, Lgig|LotgiP157544, Lgig|LotgiP157546, Lgig|LotgiP157548, Lgig|LotgiP157549, Lgig|LotgiP158431, Lgig|LotgiP161905, Lgig|LotgiP162560, Lgig|LotgiP166126, …	Mlei|ML000129a, Mlei|ML00013a, Mlei|ML013111a, Mlei|ML01347a, Mlei|ML02306a, Mlei|ML02307a, Mlei|ML03217a, Mlei|ML047929a, Mlei|ML05485a, Mlei|ML05491a, Mlei|ML074214a, Mlei|ML09831a, Mlei|ML12498a, Mlei|ML13837a, Mlei|ML14393a, Mlei|ML170510a, Mlei|ML170512a, Mlei|ML17903a, Mlei|ML216320a, Mlei|ML21651a, Mlei|ML21652a, Mlei|ML233316a, Mlei|ML27891a, Mlei|ML29492a, Mlei|ML46823a		Mvir|scaffold118.g40.t1, Mvir|scaffold12.g33.t1, Mvir|scaffold133.g23.t1, Mvir|scaffold148.g6.t1, Mvir|scaffold157.g3.t1, Mvir|scaffold166.g6.t1, Mvir|scaffold207.g15.t1, Mvir|scaffold238.g10.t1, Mvir|scaffold282.g25.t1, Mvir|scaffold294.g10.t1, Mvir|scaffold299.g6.t1, Mvir|scaffold342.g16.t1, Mvir|scaffold344.g4.t1, Mvir|scaffold36.g77.t1, Mvir|scaffold37.g87.t1, Mvir|scaffold395.g16.t1, Mvir|sc…	Nvec|XP_001618278.1, Nvec|XP_001618285.1, Nvec|XP_001620059.1, Nvec|XP_001620421.1, Nvec|XP_001620632.1, Nvec|XP_001620702.1, Nvec|XP_001620703.1, Nvec|XP_001620797.1, Nvec|XP_001621131.1, Nvec|XP_001621712.1, Nvec|XP_001622613.1, Nvec|XP_001622967.1, Nvec|XP_001623001.1, Nvec|XP_001623537.1, Nvec|XP_001623802.1, Nvec|XP_001623809.1, Nvec|XP_001623990.1, Nvec|XP_001624612.1, Nvec|XP_001624613.1, …	Nnom|g10432.t1, Nnom|g10619.t1, Nnom|g10620.t1, Nnom|g10635.t1, Nnom|g10811.t1, Nnom|g10956.t1, Nnom|g11004.t1, Nnom|g11005.t1, Nnom|g11006.t1, Nnom|g11218.t1, Nnom|g12259.t1, Nnom|g12891.t1, Nnom|g12955.t1, Nnom|g13142.t1, Nnom|g13493.t1, Nnom|g14320.t1, Nnom|g14558.t1, Nnom|g15770.t1, Nnom|g1586.t1, Nnom|g15893.t1, Nnom|g15927.t1, Nnom|g16693.t1, Nnom|g16694.t1, Nnom|g17494.t1, Nnom|g17886.t1, …	Ngen|g10096.t1, Ngen|g10365.t1, Ngen|g10905.t1, Ngen|g11413.t1, Ngen|g120.t1, Ngen|g12770.t1, Ngen|g13074.t1, Ngen|g13470.t1, Ngen|g1425.t1, Ngen|g15252.t1, Ngen|g15254.t1, Ngen|g1637.t1, Ngen|g16781.t1, Ngen|g17149.t1, Ngen|g17928.t1, Ngen|g18167.t1, Ngen|g20107.t1, Ngen|g20962.t1, Ngen|g21112.t1, Ngen|g21432.t1, Ngen|g22964.t1, Ngen|g23955.t1, Ngen|g25379.t1, Ngen|g25614.t1, Ngen|g26089.t1, Nge…	Obim|XP_014767930.1, Obim|XP_014768037.1, Obim|XP_014768821.1, Obim|XP_014768884.1, Obim|XP_014770429.1, Obim|XP_014770533.1, Obim|XP_014771877.1, Obim|XP_014772693.1, Obim|XP_014773513.1, Obim|XP_014775295.1, Obim|XP_014775418.1, Obim|XP_014776019.1, Obim|XP_014776496.1, Obim|XP_014777674.1, Obim|XP_014777813.1, Obim|XP_014777819.1, Obim|XP_014778053.1, Obim|XP_014778476.1, Obim|XP_014778759.1, …	Ofav|XP_020601213.1, Ofav|XP_020601878.1, Ofav|XP_020601946.1, Ofav|XP_020602651.1, Ofav|XP_020602783.1, Ofav|XP_020602879.1, Ofav|XP_020602973.1, Ofav|XP_020602995.1, Ofav|XP_020603544.1, Ofav|XP_020603555.1, Ofav|XP_020603616.1, Ofav|XP_020603625.1, Ofav|XP_020604479.1, Ofav|XP_020604492.1, Ofav|XP_020605440.1, Ofav|XP_020606216.1, Ofav|XP_020606284.1, Ofav|XP_020607919.1, Ofav|XP_020607934.1, …	Paus|g10064.t1, Paus|g10758.t1, Paus|g11029.t1, Paus|g1143.t1, Paus|g11476.t1, Paus|g12713.t1, Paus|g12923.t1, Paus|g15148.t1, Paus|g15878.t1, Paus|g171.t1, Paus|g2635.t1, Paus|g329.t1, Paus|g3583.t1, Paus|g369.t1, Paus|g3976.t1, Paus|g5536.t1, Paus|g5706.t1, Paus|g5722.t1, Paus|g5766.t1, Paus|g5844.t1, Paus|g6251.t1, Paus|g6890.t1, Paus|g7376.t1, Paus|g7501.t1, Paus|g7619.t1, Paus|g9987.t1	Pdam|XP_027035653.1, Pdam|XP_027035982.1, Pdam|XP_027036173.1, Pdam|XP_027037987.1, Pdam|XP_027038052.1, Pdam|XP_027038150.1, Pdam|XP_027038161.1, Pdam|XP_027038955.1, Pdam|XP_027039433.1, Pdam|XP_027039627.1, Pdam|XP_027039636.1, Pdam|XP_027040005.1, Pdam|XP_027040006.1, Pdam|XP_027040010.1, Pdam|XP_027040413.1, Pdam|XP_027040508.1, Pdam|XP_027041066.1, Pdam|XP_027041294.1, Pdam|XP_027041564.1, …	Ppac|PPA00437, Ppac|PPA01908, Ppac|PPA06832, Ppac|PPA08484, Ppac|PPA09225, Ppac|PPA14349, Ppac|PPA14600, Ppac|PPA17756, Ppac|PPA19611, Ppac|PPA20566, Ppac|PPA20627, Ppac|PPA20656, Ppac|PPA22992, Ppac|PPA26151, Ppac|PPA28212, Ppac|PPA29018, Ppac|PPA33321, Ppac|PPA38517, Ppac|PPA38899, Ppac|PPA39457, Ppac|PPA39471, Ppac|PPA40352	Rmue|g1233.t1, Rmue|g14610.t1, Rmue|g18776.t1, Rmue|g19986.t1, Rmue|g21017.t1, Rmue|g21019.t1, Rmue|g2118.t1, Rmue|g2198.t1, Rmue|g22534.t1, Rmue|g22535.t1, Rmue|g23278.t1, Rmue|g3572.t1, Rmue|g5248.t1, Rmue|g7561.t1, Rmue|g7571.t1, Rmue|g784.t1, Rmue|g8729.t1, Rmue|g9076.t1, Rmue|g9623.t1, Rmue|g9679.t1		Skow|NP_001164684.1, Skow|XP_002731019.1, Skow|XP_002731088.1, Skow|XP_002731156.1, Skow|XP_002731644.1, Skow|XP_002731715.1, Skow|XP_002731790.2, Skow|XP_002732063.1, Skow|XP_002733411.1, Skow|XP_002733591.1, Skow|XP_002733923.1, Skow|XP_002733924.1, Skow|XP_002733926.1, Skow|XP_002734017.1, Skow|XP_002734018.2, Skow|XP_002734062.1, Skow|XP_002734229.1, Skow|XP_002734435.1, Skow|XP_002734542.1, …		Sman|Smp_043260.1, Sman|Smp_043270.1, Sman|Smp_043290.1, Sman|Smp_043300.1, Sman|Smp_043320.1, Sman|Smp_043340.1, Sman|Smp_126730.1, Sman|Smp_127310.1, Sman|Smp_134100.1, Sman|Smp_134460.1, Sman|Smp_134820.1, Sman|Smp_145540.1, Sman|Smp_149770.1, Sman|Smp_150180.1, Sman|Smp_159860.1, Sman|Smp_197700.1, Sman|Smp_202470.1, Sman|Smp_245850.1, Sman|Smp_315720.3, Sman|Smp_336110.1, Sman|Smp_336140.1, …	Smed|SMEST000740001.1, Smed|SMEST000740002.1, Smed|SMEST001324001.1, Smed|SMEST001324002.1, Smed|SMEST004643001.1, Smed|SMEST005640001.1, Smed|SMEST005640002.1, Smed|SMEST005913001.1, Smed|SMEST008878001.1, Smed|SMEST008878002.1, Smed|SMEST008878004.1, Smed|SMEST009251001.1, Smed|SMEST010648001.1, Smed|SMEST011585001.1, Smed|SMEST016680001.1, Smed|SMEST016680002.1, Smed|SMEST017113001.1, Smed|SME…		Tcas|NP_001164311.1, Tcas|NP_001280501.1, Tcas|NP_001280502.1, Tcas|NP_001280514.1, Tcas|NP_001280520.1, Tcas|NP_001280528.1, Tcas|NP_001280543.1, Tcas|XP_008198078.1, Tcas|XP_008201093.1, Tcas|XP_015834298.1, Tcas|XP_015835210.1, Tcas|XP_015837864.1, Tcas|XP_015838738.1, Tcas|XP_015838795.1, Tcas|XP_015838923.1, Tcas|XP_015838928.1, Tcas|XP_015839170.1, Tcas|XP_015840901.1	Tadh|g1027.t1__scaffold_1, Tadh|g10773.t1__scaffold_27, Tadh|g11179.t1__scaffold_35, Tadh|g11335.t1__scaffold_38, Tadh|g11336.t1__scaffold_38, Tadh|g11485.t1__scaffold_42, Tadh|g12308.t1__scaffold_2184, Tadh|g1366.t1__scaffold_1, Tadh|g1737.t1__scaffold_2, Tadh|g2221.t1__scaffold_2, Tadh|g340.t1__scaffold_1, Tadh|g4156.t1__scaffold_4, Tadh|g4593.t1__scaffold_4, Tadh|g5302.t1__scaffold_5, Tadh|g53…	Xtro|NP_001015846.1, Xtro|NP_001106398.1, Xtro|NP_001106514.1, Xtro|NP_001106540.1, Xtro|NP_001116897.2, Xtro|NP_001120375.1, Xtro|XP_002931480.1, Xtro|XP_002931741.2, Xtro|XP_002931817.1, Xtro|XP_002932543.2, Xtro|XP_002932610.1, Xtro|XP_002932739.1, Xtro|XP_002932848.2, Xtro|XP_002932849.2, Xtro|XP_002932874.1, Xtro|XP_002933012.2, Xtro|XP_002933789.2, Xtro|XP_002934914.1, Xtro|XP_002935531.2, …
OG0000008	Apla|oki.103.53.t1, Apla|oki.103.55.t1, Apla|oki.103.58.t1, Apla|oki.103.62.t1, Apla|oki.12.100.t1, Apla|oki.12.102.t1, Apla|oki.12.142.t1, Apla|oki.12.148.t1, Apla|oki.12.97.t1, Apla|oki.12.99.t1, Apla|oki.15.10.t1, Apla|oki.15.13.t1, Apla|oki.15.14.t1, Apla|oki.15.16.t1, Apla|oki.15.21.t1, Apla|oki.15.22.t1, Apla|oki.15.23.t1, Apla|oki.15.26.t1, Apla|oki.15.28.t1, Apla|oki.15.29.t1, Apla|oki.15…	Adig|XP_015749782.1, Adig|XP_015751476.1, Adig|XP_015751477.1, Adig|XP_015752791.1, Adig|XP_015753176.1, Adig|XP_015753208.1, Adig|XP_015753210.1, Adig|XP_015753212.1, Adig|XP_015753213.1, Adig|XP_015754796.1, Adig|XP_015754800.1, Adig|XP_015754829.1, Adig|XP_015754830.1, Adig|XP_015756970.1, Adig|XP_015756971.1, Adig|XP_015756972.1, Adig|XP_015757979.1, Adig|XP_015758465.1, Adig|XP_015758508.1, …	Aque|Aqu2.1.32933_001, Aque|Aqu2.1.40612_001, Aque|Aqu2.1.40613_001, Aque|Aqu2.1.40618_001, Aque|Aqu2.1.40621_001	Aaurb|scaffold1.g186.t1, Aaurb|scaffold12.g205.t2, Aaurb|scaffold151.g30.t2, Aaurb|scaffold17.g149.t1, Aaurb|scaffold188.g21.t1, Aaurb|scaffold191.g41.t1, Aaurb|scaffold195.g14.t1, Aaurb|scaffold195.g15.t1, Aaurb|scaffold2.g151.t1, Aaurb|scaffold226.g19.t1, Aaurb|scaffold23.g146.t1, Aaurb|scaffold23.g148.t1, Aaurb|scaffold27.g128.t1, Aaurb|scaffold287.g5.t1, Aaurb|scaffold351.g6.t1, Aaurb|scaffol…	Aaurp|Seg1063.3, Aaurp|Seg1069.3, Aaurp|Seg1363.5, Aaurp|Seg1422.10, Aaurp|Seg1578.9, Aaurp|Seg164.7, Aaurp|Seg1666.11, Aaurp|Seg167.4, Aaurp|Seg1783.6, Aaurp|Seg1851.3, Aaurp|Seg1887.1, Aaurp|Seg2077.1, Aaurp|Seg2155.5, Aaurp|Seg219.6, Aaurp|Seg2205.4, Aaurp|Seg2205.5, Aaurp|Seg2312.4, Aaurp|Seg2437.2, Aaurp|Seg2456.3, Aaurp|Seg2518.4, Aaurp|Seg2615.3, Aaurp|Seg2623.1, Aaurp|Seg2665.3, Aaurp|Seg…	Bflo|XP_002589194.1, Bflo|XP_002589199.1, Bflo|XP_002592170.1, Bflo|XP_002592171.1, Bflo|XP_002595563.1, Bflo|XP_002596391.1, Bflo|XP_002597186.1, Bflo|XP_002598185.1, Bflo|XP_002598186.1, Bflo|XP_002598188.1, Bflo|XP_002600253.1, Bflo|XP_002601120.1, Bflo|XP_002601133.1, Bflo|XP_002602985.1, Bflo|XP_002603955.1, Bflo|XP_002604431.1, Bflo|XP_002607933.1, Bflo|XP_002607945.1, Bflo|XP_002608316.1, …	Cele|NP_001021164.1, Cele|NP_001021166.1, Cele|NP_001021209.1, Cele|NP_001021797.1, Cele|NP_001022264.1, Cele|NP_001023142.1, Cele|NP_001123094.1, Cele|NP_001256348.1, Cele|NP_001338792.1, Cele|NP_001338832.1, Cele|NP_001343841.1, Cele|NP_491693.1, Cele|NP_491746.1, Cele|NP_492586.2, Cele|NP_495392.1, Cele|NP_495848.1, Cele|NP_496326.2, Cele|NP_498655.1, Cele|NP_498695.1, Cele|NP_498700.1, Cele|N…	Ctel|CapteP109027, Ctel|CapteP110019, Ctel|CapteP121761, Ctel|CapteP126009, Ctel|CapteP127720, Ctel|CapteP127728, Ctel|CapteP129537, Ctel|CapteP137362, Ctel|CapteP142082, Ctel|CapteP149569, Ctel|CapteP149640, Ctel|CapteP151262, Ctel|CapteP152542, Ctel|CapteP152545, Ctel|CapteP156652, Ctel|CapteP159948, Ctel|CapteP168122, Ctel|CapteP168125, Ctel|CapteP170007, Ctel|CapteP172338, Ctel|CapteP173096, …		Cint|NP_001027651.1, Cint|NP_001027663.1, Cint|NP_001027665.1, Cint|NP_001027667.1, Cint|NP_001027668.1, Cint|NP_001027669.1, Cint|NP_001027672.1, Cint|NP_001027696.1, Cint|NP_001027820.1, Cint|NP_001071669.1, Cint|NP_001071703.1, Cint|NP_001071730.1, Cint|NP_001071732.1, Cint|NP_001071736.1, Cint|NP_001071776.1, Cint|NP_001071839.1, Cint|NP_001071957.1, Cint|NP_001122328.1, Cint|XP_002120788.1, …	Chem|TCONS_00000458-protein, Chem|TCONS_00008623-protein, Chem|TCONS_00008773-protein, Chem|TCONS_00013206-protein, Chem|TCONS_00016211-protein, Chem|TCONS_00017798-protein, Chem|TCONS_00023949-protein, Chem|TCONS_00025396-protein, Chem|TCONS_00026841-protein, Chem|TCONS_00029478-protein, Chem|TCONS_00038629-protein, Chem|TCONS_00043581-protein, Chem|TCONS_00045729-protein, Chem|TCONS_00047310-pr…		Drer|ENSDARP00000002263.5, Drer|ENSDARP00000003103.2, Drer|ENSDARP00000004270.6, Drer|ENSDARP00000004716.5, Drer|ENSDARP00000004972.7, Drer|ENSDARP00000007080.8, Drer|ENSDARP00000008458.5, Drer|ENSDARP00000009156.6, Drer|ENSDARP00000010277.5, Drer|ENSDARP00000010904.6, Drer|ENSDARP00000011033.5, Drer|ENSDARP00000013350.4, Drer|ENSDARP00000014246.9, Drer|ENSDARP00000014797.8, Drer|ENSDARP000000159…	Dpul|gene10265, Dpul|gene12144, Dpul|gene14073, Dpul|gene14206, Dpul|gene14528, Dpul|gene14880, Dpul|gene16080, Dpul|gene16959, Dpul|gene2701, Dpul|gene2778, Dpul|gene2800, Dpul|gene3415, Dpul|gene40, Dpul|gene4038, Dpul|gene6785, Dpul|gene6833, Dpul|gene7375, Dpul|gene7795, Dpul|gene7801, Dpul|gene8174, Dpul|gene8842, Dpul|gene8843, Dpul|gene8847, Dpul|gene8848, Dpul|gene9037, Dpul|gene9499, Dpu…	Dgig|XP_028391052.1, Dgig|XP_028391215.1, Dgig|XP_028391223.1, Dgig|XP_028391264.1, Dgig|XP_028391275.1, Dgig|XP_028391349.1, Dgig|XP_028391464.1, Dgig|XP_028391495.1, Dgig|XP_028391503.1, Dgig|XP_028391568.1, Dgig|XP_028391591.1, Dgig|XP_028391593.1, Dgig|XP_028391596.1, Dgig|XP_028392026.1, Dgig|XP_028393132.1, Dgig|XP_028393145.1, Dgig|XP_028393306.1, Dgig|XP_028393373.1, Dgig|XP_028394749.1, …	Dmel|NP_001015473.1, Dmel|NP_001137759.1, Dmel|NP_001246894.1, Dmel|NP_001247103.1, Dmel|NP_001260641.1, Dmel|NP_001262674.1, Dmel|NP_001262805.1, Dmel|NP_001262808.1, Dmel|NP_001286635.1, Dmel|NP_001303472.1, Dmel|NP_476613.1, Dmel|NP_476669.3, Dmel|NP_476786.2, Dmel|NP_476793.1, Dmel|NP_476794.1, Dmel|NP_476873.2, Dmel|NP_477146.1, Dmel|NP_477201.1, Dmel|NP_477324.1, Dmel|NP_477350.2, Dmel|NP_4…	Epal|XP_020893171.1, Epal|XP_020893172.1, Epal|XP_020893391.1, Epal|XP_020894612.1, Epal|XP_020895074.1, Epal|XP_020895075.1, Epal|XP_020895089.1, Epal|XP_020895097.1, Epal|XP_020895546.1, Epal|XP_020896154.1, Epal|XP_020896877.1, Epal|XP_020897055.2, Epal|XP_020897351.1, Epal|XP_020897531.1, Epal|XP_020898130.1, Epal|XP_020898175.1, Epal|XP_020898700.1, Epal|XP_020898702.1, Epal|XP_020898707.2, …	Ggal|ENSGALP00000000372.4, Ggal|ENSGALP00000001804.3, Ggal|ENSGALP00000001945.5, Ggal|ENSGALP00000003422.5, Ggal|ENSGALP00000004542.2, Ggal|ENSGALP00000006307.4, Ggal|ENSGALP00000006636.6, Ggal|ENSGALP00000009094.4, Ggal|ENSGALP00000010513.3, Ggal|ENSGALP00000011796.3, Ggal|ENSGALP00000012387.1, Ggal|ENSGALP00000012693.4, Ggal|ENSGALP00000014846.4, Ggal|ENSGALP00000015056.6, Ggal|ENSGALP000000170…	Hrob|HelroP100536, Hrob|HelroP109698, Hrob|HelroP109728, Hrob|HelroP110662, Hrob|HelroP116524, Hrob|HelroP126217, Hrob|HelroP127018, Hrob|HelroP127374, Hrob|HelroP127402, Hrob|HelroP127610, Hrob|HelroP127632, Hrob|HelroP127681, Hrob|HelroP127695, Hrob|HelroP127763, Hrob|HelroP127834, Hrob|HelroP128318, Hrob|HelroP128675, Hrob|HelroP128744, Hrob|HelroP134799, Hrob|HelroP135991, Hrob|HelroP137390, …	Hmia|BARH1_HUMAN|g12945.t1, Hmia|BARH2_HUMAN|g7638.t1, Hmia|BARX1_HUMAN|g19856.t1, Hmia|BSH_HUMAN|g1466.t1, Hmia|CDX4_HUMAN|g17620.t1, Hmia|DLX1_HUMAN|g7537.t1, Hmia|DLX5_HUMAN|g13625.t1, Hmia|EVX1_HUMAN|g10119.t1, Hmia|HMX3_HUMAN|g12776.t1, Hmia|HXB5_HUMAN|g19612.t1, Hmia|HXC10_HUMAN|g2186.t1, Hmia|MEOX2_HUMAN|g1559.t1, Hmia|MSX1_HUMAN|g18867.t1, Hmia|MSX1_HUMAN|g59.t1, Hmia|NKX21_HUMAN|g19773.t…	Hhon|braker1_g07171.t1, Hhon|braker1_g07172.t1, Hhon|braker1_g07173.t1, Hhon|braker1_g07174.t1, Hhon|braker1_g07292.t1, Hhon|braker1_g08608.t1, Hhon|braker1_g08887.t1, Hhon|braker1_g09133.t1, Hhon|braker1_g09134.t1, Hhon|braker1_g10555.t1, Hhon|braker1_g10818.t1	Hsap|NP_000200.1, Hsap|NP_001004329.2, Hsap|NP_001025036.2, Hsap|NP_001073136.1, Hsap|NP_001073927.1, Hsap|NP_001091639.1, Hsap|NP_001092304.1, Hsap|NP_001099044.1, Hsap|NP_001106175.1, Hsap|NP_001127934.1, Hsap|NP_001129743.2, Hsap|NP_001139812.1, Hsap|NP_001180.1, Hsap|NP_001269359.1, Hsap|NP_001277008.1, Hsap|NP_001342210.1, Hsap|NP_001417.3, Hsap|NP_001418.2, Hsap|NP_001476.2, Hsap|NP_001795.…	Hmag|Sc4wPfr_144.1.g11736.t1, Hmag|Sc4wPfr_165.g10051.t1, Hmag|Sc4wPfr_212.1.g3831.t1, Hmag|Sc4wPfr_230.g26228.t1, Hmag|Sc4wPfr_293.g24401.t1, Hmag|Sc4wPfr_330.g6880.t1, Hmag|Sc4wPfr_350.g2253.t1, Hmag|Sc4wPfr_363.2.g30386.t1, Hmag|Sc4wPfr_391.g24677.t1, Hmag|Sc4wPfr_547.1.g24998.t1, Hmag|Sc4wPfr_62.g4503.t1, Hmag|Sc4wPfr_717.g8768.t1, Hmag|Sc4wPfr_8.g18245.t1, Hmag|Sc4wPfr_87.g16557.t1, Hmag|Sc4…	Hech|HyE0011.129, Hech|HyE0011.177, Hech|HyE0014.152, Hech|HyE0015.222, Hech|HyE0017.2, Hech|HyE0018.78, Hech|HyE0026.173, Hech|HyE0026.67, Hech|HyE0028.10, Hech|HyE0028.134, Hech|HyE0028.62, Hech|HyE0061.32, Hech|HyE0066.22, Hech|HyE0070.68, Hech|HyE0077.55, Hech|HyE0085.29, Hech|HyE0109.89, Hech|HyE0110.24, Hech|HyE0111.20, Hech|HyE0113.57, Hech|HyE0122.10, Hech|HyE0137.52, Hech|HyE0213.38, Hec…	Hsym|HyS0004.167, Hsym|HyS0004.342, Hsym|HyS0004.350, Hsym|HyS0004.62, Hsym|HyS0005.209, Hsym|HyS0005.246, Hsym|HyS0009.60, Hsym|HyS0011.19, Hsym|HyS0011.24, Hsym|HyS0011.252, Hsym|HyS0011.313, Hsym|HyS0012.226, Hsym|HyS0018.218, Hsym|HyS0018.90, Hsym|HyS0022.183, Hsym|HyS0022.92, Hsym|HyS0024.46, Hsym|HyS0041.60, Hsym|HyS0046.135, Hsym|HyS0053.104, Hsym|HyS0078.56, Hsym|HyS0089.49, Hsym|HyS0089.…	Isca|ISCW000973-PA, Isca|ISCW001024-PA, Isca|ISCW001025-PA, Isca|ISCW002094-PA, Isca|ISCW002346-PA, Isca|ISCW002347-PA, Isca|ISCW004556-PA, Isca|ISCW005223-PA, Isca|ISCW005275-PA, Isca|ISCW005496-PA, Isca|ISCW005966-PA, Isca|ISCW008247-PA, Isca|ISCW008920-PA, Isca|ISCW008954-PA, Isca|ISCW011755-PA, Isca|ISCW012144-PA, Isca|ISCW012461-PA, Isca|ISCW012498-PA, Isca|ISCW014430-PA, Isca|ISCW014431-PA,…	Kiwa|maker-108732-snap-gene-0.32-mRNA-1, Kiwa|maker-108939-snap-gene-0.52-mRNA-1, Kiwa|maker-109271-snap-gene-0.106-mRNA-1, Kiwa|snap_masked-108472-processed-gene-0.18-mRNA-1, Kiwa|snap_masked-108725-processed-gene-0.71-mRNA-1	Lgig|LotgiP100031, Lgig|LotgiP100213, Lgig|LotgiP100545, Lgig|LotgiP100635, Lgig|LotgiP100648, Lgig|LotgiP100678, Lgig|LotgiP100789, Lgig|LotgiP100793, Lgig|LotgiP109466, Lgig|LotgiP110623, Lgig|LotgiP110641, Lgig|LotgiP110972, Lgig|LotgiP114513, Lgig|LotgiP115366, Lgig|LotgiP115738, Lgig|LotgiP119124, Lgig|LotgiP120090, Lgig|LotgiP120200, Lgig|LotgiP122283, Lgig|LotgiP125190, Lgig|LotgiP128951, …	Mlei|ML00014a, Mlei|ML00015a, Mlei|ML00268a, Mlei|ML008015a, Mlei|ML01435a, Mlei|ML014416a, Mlei|ML021143a, Mlei|ML02215a, Mlei|ML03151a, Mlei|ML042114a, Mlei|ML04966a, Mlei|ML05006a, Mlei|ML053011a, Mlei|ML05471a, Mlei|ML058515a, Mlei|ML08269a, Mlei|ML102914a, Mlei|ML111733a, Mlei|ML11616a, Mlei|ML12598a, Mlei|ML12641a, Mlei|ML14398a, Mlei|ML149617a, Mlei|ML15251a, Mlei|ML154163a, Mlei|ML15996a,…		Mvir|scaffold11.g115.t1, Mvir|scaffold11.g90.t1, Mvir|scaffold140.g33.t1, Mvir|scaffold140.g36.t1, Mvir|scaffold149.g55.t1, Mvir|scaffold16.g97.t1, Mvir|scaffold175.g50.t1, Mvir|scaffold188.g35.t1, Mvir|scaffold189.g37.t1, Mvir|scaffold21.g122.t1, Mvir|scaffold216.g16.t1, Mvir|scaffold27.g7.t1, Mvir|scaffold273.g2.t1, Mvir|scaffold32.g48.t1, Mvir|scaffold321.g5.t1, Mvir|scaffold321.g6.t1, Mvir|sc…	Nvec|XP_001619713.1, Nvec|XP_001619733.1, Nvec|XP_001620812.1, Nvec|XP_001622982.1, Nvec|XP_001622987.1, Nvec|XP_001624595.1, Nvec|XP_001625456.1, Nvec|XP_001625457.1, Nvec|XP_001625946.1, Nvec|XP_001625947.1, Nvec|XP_001625948.1, Nvec|XP_001625949.1, Nvec|XP_001626046.1, Nvec|XP_001626047.1, Nvec|XP_001626048.1, Nvec|XP_001626063.1, Nvec|XP_001626227.1, Nvec|XP_001627172.1, Nvec|XP_001627173.1, …	Nnom|g10463.t1, Nnom|g10492.t1, Nnom|g10560.t1, Nnom|g10985.t1, Nnom|g11374.t1, Nnom|g11987.t1, Nnom|g1240.t1, Nnom|g13001.t1, Nnom|g13472.t1, Nnom|g13638.t1, Nnom|g15783.t1, Nnom|g16874.t1, Nnom|g16875.t1, Nnom|g18419.t1, Nnom|g19277.t1, Nnom|g19279.t1, Nnom|g20032.t1, Nnom|g2028.t1, Nnom|g2030.t1, Nnom|g2032.t1, Nnom|g2105.t1, Nnom|g4008.t1, Nnom|g4888.t1, Nnom|g4894.t1, Nnom|g4918.t1, Nnom|g49…	Ngen|g10024.t1, Ngen|g10025.t1, Ngen|g10026.t1, Ngen|g10161.t1, Ngen|g10239.t1, Ngen|g10249.t1, Ngen|g12074.t1, Ngen|g12075.t1, Ngen|g12208.t1, Ngen|g12609.t1, Ngen|g1604.t1, Ngen|g16060.t1, Ngen|g16861.t1, Ngen|g16871.t1, Ngen|g16872.t1, Ngen|g18165.t1, Ngen|g19270.t1, Ngen|g19271.t1, Ngen|g19273.t1, Ngen|g19278.t1, Ngen|g19904.t1, Ngen|g20594.t1, Ngen|g21037.t1, Ngen|g21042.t1, Ngen|g22529.t1, …	Obim|XP_014767502.1, Obim|XP_014767862.1, Obim|XP_014768596.1, Obim|XP_014769873.1, Obim|XP_014771349.1, Obim|XP_014772978.1, Obim|XP_014774611.1, Obim|XP_014775122.1, Obim|XP_014775166.1, Obim|XP_014775739.1, Obim|XP_014776497.1, Obim|XP_014776564.1, Obim|XP_014776817.1, Obim|XP_014777611.1, Obim|XP_014779784.1, Obim|XP_014780359.1, Obim|XP_014780502.1, Obim|XP_014781009.1, Obim|XP_014781016.1, …	Ofav|XP_020600713.1, Ofav|XP_020601902.1, Ofav|XP_020602382.1, Ofav|XP_020607623.1, Ofav|XP_020607624.1, Ofav|XP_020607625.1, Ofav|XP_020608664.1, Ofav|XP_020609474.1, Ofav|XP_020610052.1, Ofav|XP_020611438.1, Ofav|XP_020611555.1, Ofav|XP_020612074.1, Ofav|XP_020612075.1, Ofav|XP_020612691.1, Ofav|XP_020612724.1, Ofav|XP_020612878.1, Ofav|XP_020613032.1, Ofav|XP_020613614.1, Ofav|XP_020613618.1, …	Paus|g10374.t1, Paus|g11114.t1, Paus|g118.t1, Paus|g11942.t1, Paus|g11943.t1, Paus|g11996.t1, Paus|g12002.t1, Paus|g12625.t1, Paus|g13923.t1, Paus|g14187.t1, Paus|g16662.t1, Paus|g17688.t1, Paus|g1828.t1, Paus|g1839.t1, Paus|g1848.t1, Paus|g1852.t1, Paus|g1853.t1, Paus|g18657.t1, Paus|g2601.t1, Paus|g2778.t1, Paus|g2846.t1, Paus|g4263.t1, Paus|g4444.t1, Paus|g5224.t1, Paus|g5412.t1, Paus|g5413.t1…	Pdam|XP_027037052.1, Pdam|XP_027037055.1, Pdam|XP_027038872.1, Pdam|XP_027038884.1, Pdam|XP_027038895.1, Pdam|XP_027038903.1, Pdam|XP_027038904.1, Pdam|XP_027038905.1, Pdam|XP_027038910.1, Pdam|XP_027038915.1, Pdam|XP_027039738.1, Pdam|XP_027040287.1, Pdam|XP_027040613.1, Pdam|XP_027041567.1, Pdam|XP_027041575.1, Pdam|XP_027041576.1, Pdam|XP_027041580.1, Pdam|XP_027041976.1, Pdam|XP_027041987.1, …	Ppac|PPA02358, Ppac|PPA02679, Ppac|PPA03723, Ppac|PPA04715, Ppac|PPA06900, Ppac|PPA08723, Ppac|PPA09930, Ppac|PPA10612, Ppac|PPA10613, Ppac|PPA15670, Ppac|PPA16223, Ppac|PPA18303, Ppac|PPA19626, Ppac|PPA19627, Ppac|PPA20012, Ppac|PPA20015, Ppac|PPA20022, Ppac|PPA25533, Ppac|PPA26049, Ppac|PPA28227, Ppac|PPA28667, Ppac|PPA28668, Ppac|PPA29764, Ppac|PPA31791, Ppac|PPA32984, Ppac|PPA33865, Ppac|PPA3…	Rmue|g12408.t1, Rmue|g13030.t1, Rmue|g13923.t1, Rmue|g15351.t1, Rmue|g15404.t1, Rmue|g16446.t1, Rmue|g18777.t1, Rmue|g18778.t1, Rmue|g18780.t1, Rmue|g2038.t1, Rmue|g20470.t1, Rmue|g20876.t1, Rmue|g20877.t1, Rmue|g21269.t1, Rmue|g22536.t1, Rmue|g22537.t1, Rmue|g22538.t1, Rmue|g23518.t1, Rmue|g23519.t1, Rmue|g23520.t1, Rmue|g23521.t1, Rmue|g2651.t1, Rmue|g2652.t1, Rmue|g2653.t1, Rmue|g2654.t1, Rmue…	Scer|NP_010021.1, Scer|NP_013685.1	Skow|NP_001158358.1, Skow|NP_001158361.1, Skow|NP_001158363.1, Skow|NP_001158368.1, Skow|NP_001158370.1, Skow|NP_001158371.1, Skow|NP_001158372.1, Skow|NP_001158379.1, Skow|NP_001158380.1, Skow|NP_001158381.1, Skow|NP_001158382.1, Skow|NP_001158384.1, Skow|NP_001158385.1, Skow|NP_001158386.1, Skow|NP_001158397.1, Skow|NP_001158402.1, Skow|NP_001158403.1, Skow|NP_001158404.1, Skow|NP_001158405.1, …		Sman|Smp_000075.1, Sman|Smp_001980.1, Sman|Smp_002640.1, Sman|Smp_013600.1, Sman|Smp_027990.1, Sman|Smp_114565.1, Sman|Smp_125600.2, Sman|Smp_132230.1, Sman|Smp_134690.1, Sman|Smp_138110.1, Sman|Smp_138140.1, Sman|Smp_140730.1, Sman|Smp_144380.1, Sman|Smp_147640.1, Sman|Smp_152980.1, Sman|Smp_186930.1, Sman|Smp_202120.1, Sman|Smp_214390.1, Sman|Smp_247590.1, Sman|Smp_308310.1, Sman|Smp_310500.2, …	Smed|SMEST002774001.1, Smed|SMEST002984002.1, Smed|SMEST003389001.1, Smed|SMEST004481001.1, Smed|SMEST015136001.1, Smed|SMEST017206001.1, Smed|SMEST017219001.1, Smed|SMEST018735001.1, Smed|SMEST018735002.1, Smed|SMEST018735003.1, Smed|SMEST018735004.1, Smed|SMEST019482001.1, Smed|SMEST019757001.1, Smed|SMEST019757002.1, Smed|SMEST021901001.1, Smed|SMEST022667001.1, Smed|SMEST022668001.1, Smed|SME…		Tcas|NP_001034494.1, Tcas|NP_001034495.1, Tcas|NP_001034497.1, Tcas|NP_001034505.1, Tcas|NP_001034528.2, Tcas|NP_001034539.1, Tcas|NP_001036813.1, Tcas|NP_001107762.1, Tcas|NP_001107793.1, Tcas|NP_001107807.1, Tcas|XP_008190706.2, Tcas|XP_008191730.1, Tcas|XP_008192696.1, Tcas|XP_008193413.1, Tcas|XP_008193415.1, Tcas|XP_008194789.1, Tcas|XP_008195064.1, Tcas|XP_008195160.1, Tcas|XP_008195161.2, …	Tadh|g10477.t1__scaffold_24, Tadh|g11098.t1__scaffold_33, Tadh|g11339.t2__scaffold_38, Tadh|g271.t2__scaffold_1, Tadh|g485.t1__scaffold_1, Tadh|g487.t1__scaffold_1, Tadh|g488.t1__scaffold_1, Tadh|g489.t2__scaffold_1, Tadh|g9608.t1__scaffold_16, Tadh|g9609.t1__scaffold_16, Tadh|g9610.t1__scaffold_16, Tadh|g9743.t1__scaffold_17, Tadh|g9744.t1__scaffold_17, Tadh|g9746.t1__scaffold_17, Tadh|g9747.t1_…	Xtro|NP_001004778.1, Xtro|NP_001005459.1, Xtro|NP_001006787.1, Xtro|NP_001008017.1, Xtro|NP_001008061.1, Xtro|NP_001011405.1, Xtro|NP_001011472.1, Xtro|NP_001015902.1, Xtro|NP_001016583.2, Xtro|NP_001016678.1, Xtro|NP_001017168.1, Xtro|NP_001017256.1, Xtro|NP_001025566.1, Xtro|NP_001032329.1, Xtro|NP_001039254.1, Xtro|NP_001072559.1, Xtro|NP_001072829.1, Xtro|NP_001093727.1, Xtro|NP_001094494.1, …
OG0000009	Apla|oki.1.66.t1, Apla|oki.10.169.t1, Apla|oki.10.21.t1, Apla|oki.102.7.t1, Apla|oki.103.26.t1, Apla|oki.105.29.t1, Apla|oki.105.61.t1, Apla|oki.11.38.t1, Apla|oki.110.30.t1, Apla|oki.110.45.t1, Apla|oki.111.27.t1, Apla|oki.111.48.t1, Apla|oki.114.59.t1, Apla|oki.114.60.t1, Apla|oki.115.56.t1, Apla|oki.123.24.t1, Apla|oki.123.25.t1, Apla|oki.126.26.t1, Apla|oki.132.3.t1, Apla|oki.132.7.t1, Apla|o…	Adig|XP_015749040.1, Adig|XP_015749436.1, Adig|XP_015749437.1, Adig|XP_015749440.1, Adig|XP_015750490.1, Adig|XP_015752179.1, Adig|XP_015754329.1, Adig|XP_015754376.1, Adig|XP_015755809.1, Adig|XP_015755810.1, Adig|XP_015755927.1, Adig|XP_015755929.1, Adig|XP_015755954.1, Adig|XP_015756002.1, Adig|XP_015756497.1, Adig|XP_015756960.1, Adig|XP_015757838.1, Adig|XP_015759298.1, Adig|XP_015761237.1, …	Aque|Aqu2.1.00531_001, Aque|Aqu2.1.00735_001, Aque|Aqu2.1.00773_001, Aque|Aqu2.1.01254_001, Aque|Aqu2.1.01394_001, Aque|Aqu2.1.01650_001, Aque|Aqu2.1.02010_001, Aque|Aqu2.1.02011_001, Aque|Aqu2.1.02014_001, Aque|Aqu2.1.02284_001, Aque|Aqu2.1.02372_001, Aque|Aqu2.1.02448_001, Aque|Aqu2.1.02997_001, Aque|Aqu2.1.03009_001, Aque|Aqu2.1.03036_001, Aque|Aqu2.1.03205_001, Aque|Aqu2.1.03350_001, Aque|Aqu…	Aaurb|scaffold110.g56.t1, Aaurb|scaffold117.g66.t1, Aaurb|scaffold137.g6.t1, Aaurb|scaffold156.g2.t1, Aaurb|scaffold16.g45.t1, Aaurb|scaffold167.g5.t1, Aaurb|scaffold2.g42.t2, Aaurb|scaffold2.g43.t1, Aaurb|scaffold23.g133.t1, Aaurb|scaffold243.g27.t2, Aaurb|scaffold397.g11.t1, Aaurb|scaffold4.g148.t1, Aaurb|scaffold403.g17.t1, Aaurb|scaffold44.g65.t1, Aaurb|scaffold812.g1.t1, Aaurb|scaffold812.g2…	Aaurp|Seg1323.4, Aaurp|Seg1323.5, Aaurp|Seg1675.3, Aaurp|Seg1782.1, Aaurp|Seg1944.4, Aaurp|Seg1944.5, Aaurp|Seg2002.5, Aaurp|Seg2058.2, Aaurp|Seg2089.1, Aaurp|Seg2421.4, Aaurp|Seg2800.6, Aaurp|Seg3600.2, Aaurp|Seg3726.3, Aaurp|Seg3781.3, Aaurp|Seg423.7, Aaurp|Seg423.8, Aaurp|Seg4942.2, Aaurp|Seg503.4, Aaurp|Seg6059.1, Aaurp|Seg643.5, Aaurp|Seg8085.2	Bflo|XP_002585735.1, Bflo|XP_002586133.1, Bflo|XP_002586323.1, Bflo|XP_002586406.1, Bflo|XP_002587884.1, Bflo|XP_002587925.1, Bflo|XP_002589145.1, Bflo|XP_002589298.1, Bflo|XP_002589391.1, Bflo|XP_002589474.1, Bflo|XP_002589475.1, Bflo|XP_002589510.1, Bflo|XP_002590120.1, Bflo|XP_002590314.1, Bflo|XP_002591087.1, Bflo|XP_002591315.1, Bflo|XP_002591366.1, Bflo|XP_002591367.1, Bflo|XP_002591368.1, …	Cele|NP_001020998.1, Cele|NP_001040817.2, Cele|NP_001299853.1, Cele|NP_001343694.1, Cele|NP_491164.2, Cele|NP_491208.1, Cele|NP_491267.1, Cele|NP_491737.1, Cele|NP_497984.2, Cele|NP_498026.1, Cele|NP_499028.1, Cele|NP_500203.1, Cele|NP_500945.1, Cele|NP_506355.1, Cele|NP_508057.2, Cele|NP_508270.1, Cele|NP_509890.2, Cele|NP_740796.1	Ctel|CapteP102254, Ctel|CapteP129838, Ctel|CapteP144583, Ctel|CapteP144792, Ctel|CapteP146224, Ctel|CapteP146794, Ctel|CapteP168454, Ctel|CapteP177644, Ctel|CapteP181303, Ctel|CapteP183785, Ctel|CapteP185576, Ctel|CapteP194410, Ctel|CapteP209734, Ctel|CapteP217655, Ctel|CapteP223323, Ctel|CapteP224213, Ctel|CapteP224968, Ctel|CapteP226007, Ctel|CapteP227568, Ctel|CapteP22788, Ctel|CapteP37323, Ct…		Cint|NP_001071923.1, Cint|XP_002125251.1, Cint|XP_002126969.1, Cint|XP_002128318.1, Cint|XP_002129130.1, Cint|XP_002129694.1, Cint|XP_009859177.1, Cint|XP_009860351.1, Cint|XP_026690807.1, Cint|XP_026694872.1	Chem|TCONS_00013360-protein, Chem|TCONS_00013412-protein, Chem|TCONS_00015762-protein, Chem|TCONS_00016144-protein, Chem|TCONS_00016521-protein, Chem|TCONS_00016536-protein, Chem|TCONS_00016563-protein, Chem|TCONS_00021584-protein, Chem|TCONS_00027898-protein, Chem|TCONS_00028402-protein, Chem|TCONS_00035902-protein, Chem|TCONS_00044961-protein, Chem|TCONS_00058268-protein, Chem|TCONS_00060546-pr…	Cfra|CFRG0224T1	Drer|ENSDARP00000025140.8, Drer|ENSDARP00000050444.5, Drer|ENSDARP00000056771.4, Drer|ENSDARP00000072285.6, Drer|ENSDARP00000090494.2, Drer|ENSDARP00000093050.3, Drer|ENSDARP00000101218.3, Drer|ENSDARP00000101787.2, Drer|ENSDARP00000106248.2, Drer|ENSDARP00000106876.1, Drer|ENSDARP00000115311.1, Drer|ENSDARP00000116012.2, Drer|ENSDARP00000119465.2, Drer|ENSDARP00000127688.1, Drer|ENSDARP000001277…	Dpul|gene1018, Dpul|gene10267, Dpul|gene11300, Dpul|gene11484, Dpul|gene11485, Dpul|gene11488, Dpul|gene11796, Dpul|gene14319, Dpul|gene16540, Dpul|gene1669, Dpul|gene17801, Dpul|gene2176, Dpul|gene4020, Dpul|gene4427, Dpul|gene6863, Dpul|gene7409, Dpul|gene7666, Dpul|gene8659, Dpul|gene8660, Dpul|gene8661, Dpul|gene8662, Dpul|gene8664, Dpul|gene8665, Dpul|gene8668, Dpul|gene8672, Dpul|gene8673, …	Dgig|XP_028391844.1, Dgig|XP_028391872.1, Dgig|XP_028391921.1, Dgig|XP_028391949.1, Dgig|XP_028391975.1, Dgig|XP_028392005.1, Dgig|XP_028392034.1, Dgig|XP_028392051.1, Dgig|XP_028392061.1, Dgig|XP_028392064.1, Dgig|XP_028392122.1, Dgig|XP_028392124.1, Dgig|XP_028392155.1, Dgig|XP_028392163.1, Dgig|XP_028392170.1, Dgig|XP_028392186.1, Dgig|XP_028392209.1, Dgig|XP_028392210.1, Dgig|XP_028392214.1, …	Dmel|NP_001137615.1, Dmel|NP_001137707.1, Dmel|NP_001188842.2, Dmel|NP_001262765.1, Dmel|NP_001285039.1, Dmel|NP_609193.1	Epal|XP_020893325.1, Epal|XP_020893326.1, Epal|XP_020893713.1, Epal|XP_020893797.1, Epal|XP_020894219.1, Epal|XP_020894221.1, Epal|XP_020894250.1, Epal|XP_020894625.1, Epal|XP_020895606.1, Epal|XP_020896302.1, Epal|XP_020896315.1, Epal|XP_020896551.1, Epal|XP_020896601.2, Epal|XP_020896612.1, Epal|XP_020897637.1, Epal|XP_020897765.1, Epal|XP_020898343.1, Epal|XP_020898363.1, Epal|XP_020898364.1, …	Ggal|ENSGALP00000003066.6, Ggal|ENSGALP00000014974.3, Ggal|ENSGALP00000020886.5, Ggal|ENSGALP00000023879.7, Ggal|ENSGALP00000027426.4, Ggal|ENSGALP00000030515.4, Ggal|ENSGALP00000042495.1, Ggal|ENSGALP00000050755.2, Ggal|ENSGALP00000054680.2, Ggal|ENSGALP00000056956.2, Ggal|ENSGALP00000067550.1	Hrob|HelroP109866, Hrob|HelroP110232, Hrob|HelroP111386, Hrob|HelroP112963, Hrob|HelroP130735, Hrob|HelroP138290, Hrob|HelroP148332, Hrob|HelroP152326, Hrob|HelroP156422, Hrob|HelroP163248, Hrob|HelroP164963, Hrob|HelroP167313, Hrob|HelroP168800, Hrob|HelroP170902, Hrob|HelroP173488, Hrob|HelroP175087, Hrob|HelroP175607, Hrob|HelroP175608, Hrob|HelroP175609, Hrob|HelroP176601, Hrob|HelroP178890, …	Hmia|LIN41_HUMAN|g13542.t1, Hmia|PZRN4_HUMAN|g11175.t1, Hmia|TIF1B_HUMAN|g5749.t1, Hmia|TIF1B_HUMAN|g5756.t1, Hmia|TIF1B_HUMAN|g5757.t1, Hmia|TRI10_HUMAN|g19025.t1, Hmia|TRI11_HUMAN|g5405.t1, Hmia|TRI22_HUMAN|g14189.t1, Hmia|TRI23_HUMAN|g19020.t1, Hmia|TRI32_HUMAN|g20448.t1, Hmia|TRI33_HUMAN|g13486.t1, Hmia|TRI33_HUMAN|g19018.t1, Hmia|TRI33_HUMAN|g3723.t1, Hmia|TRI33_HUMAN|g5876.t1, Hmia|TRI33_HU…	Hhon|braker1_g03306.t1, Hhon|braker1_g03511.t1, Hhon|braker1_g07471.t1	Hsap|NP_001007279.1, Hsap|NP_001034200.1, Hsap|NP_001182064.1, Hsap|NP_001192181.1, Hsap|NP_006449.2, Hsap|NP_056989.2, Hsap|NP_061935.1, Hsap|NP_079464.2, Hsap|NP_112223.1, Hsap|NP_150241.2, Hsap|NP_775107.1, Hsap|XP_005251870.1, Hsap|XP_005266707.1, Hsap|XP_005270993.1, Hsap|XP_006714220.1, Hsap|XP_011511042.1, Hsap|XP_016874118.1, Hsap|XP_024303179.1, Hsap|XP_024307077.1	Hmag|Sc4wPfr_1020.1.g6621.t1, Hmag|Sc4wPfr_106.g23573.t1, Hmag|Sc4wPfr_1096.g19421.t1, Hmag|Sc4wPfr_144.2.g1692.t1, Hmag|Sc4wPfr_177.1.g6144.t1, Hmag|Sc4wPfr_263.1.g30956.t1, Hmag|Sc4wPfr_353.g28168.t1, Hmag|Sc4wPfr_353.g28169.t1, Hmag|Sc4wPfr_39.g20504.t1, Hmag|Sc4wPfr_417.3.g31896.t1, Hmag|Sc4wPfr_952.g24534.t1	Hech|HyE0001.87, Hech|HyE0024.34, Hech|HyE0031.86, Hech|HyE0048.20, Hech|HyE0048.55, Hech|HyE0058.37, Hech|HyE0067.52, Hech|HyE0068.66, Hech|HyE0078.101, Hech|HyE0078.102, Hech|HyE0095.35, Hech|HyE0099.49, Hech|HyE0099.50, Hech|HyE0112.45, Hech|HyE0113.79, Hech|HyE0113.80, Hech|HyE0125.3, Hech|HyE0125.9, Hech|HyE0159.45, Hech|HyE0188.34, Hech|HyE0249.19, Hech|HyE1103.3, Hech|HyE2857.2, Hech|HyE28…	Hsym|HyS0002.251, Hsym|HyS0003.139, Hsym|HyS0009.205, Hsym|HyS0013.127, Hsym|HyS0013.88, Hsym|HyS0014.108, Hsym|HyS0015.164, Hsym|HyS0019.136, Hsym|HyS0028.114, Hsym|HyS0030.67, Hsym|HyS0049.39, Hsym|HyS0052.10, Hsym|HyS0052.51, Hsym|HyS0052.9, Hsym|HyS0060.93, Hsym|HyS0080.32, Hsym|HyS0113.27, Hsym|HyS0235.9	Isca|ISCW000613-PA, Isca|ISCW010396-PA, Isca|ISCW010876-PA, Isca|ISCW011089-PA, Isca|ISCW011914-PA, Isca|ISCW017611-PA	Kiwa|maker-108742-snap-gene-0.18-mRNA-1	Lgig|LotgiP103452, Lgig|LotgiP106854, Lgig|LotgiP114344, Lgig|LotgiP114760, Lgig|LotgiP117045, Lgig|LotgiP117107, Lgig|LotgiP121225, Lgig|LotgiP121286, Lgig|LotgiP121359, Lgig|LotgiP121855, Lgig|LotgiP122108, Lgig|LotgiP122176, Lgig|LotgiP123514, Lgig|LotgiP126485, Lgig|LotgiP132592, Lgig|LotgiP134965, Lgig|LotgiP134983, Lgig|LotgiP135191, Lgig|LotgiP135199, Lgig|LotgiP136894, Lgig|LotgiP137784, …	Mlei|ML03986a, Mlei|ML042713a, Mlei|ML043321a, Mlei|ML04832a, Mlei|ML065725a, Mlei|ML065727a, Mlei|ML07511a, Mlei|ML085912a, Mlei|ML127027a, Mlei|ML15993a, Mlei|ML16138a, Mlei|ML18552a, Mlei|ML27441a, Mlei|ML38863a		Mvir|scaffold107.g60.t2, Mvir|scaffold248.g23.t1, Mvir|scaffold277.g5.t1, Mvir|scaffold292.g9.t1, Mvir|scaffold30.g53.t1, Mvir|scaffold70.g61.t1, Mvir|scaffold8.g97.t1, Mvir|scaffold8.g98.t1	Nvec|XP_001619224.1, Nvec|XP_001619974.1, Nvec|XP_001621281.1, Nvec|XP_001621433.1, Nvec|XP_001621753.1, Nvec|XP_001621951.1, Nvec|XP_001622015.1, Nvec|XP_001622021.1, Nvec|XP_001622102.1, Nvec|XP_001622372.1, Nvec|XP_001622715.1, Nvec|XP_001622716.1, Nvec|XP_001623025.1, Nvec|XP_001623072.1, Nvec|XP_001623334.1, Nvec|XP_001624668.1, Nvec|XP_001624670.1, Nvec|XP_001624921.1, Nvec|XP_001625083.1, …	Nnom|g11856.t1, Nnom|g13483.t1, Nnom|g1349.t1, Nnom|g15806.t1, Nnom|g15808.t1, Nnom|g16545.t1, Nnom|g16546.t1, Nnom|g16550.t1, Nnom|g17249.t1, Nnom|g17819.t1, Nnom|g3542.t1, Nnom|g5703.t1	Ngen|g10754.t1, Ngen|g11987.t1, Ngen|g12111.t1, Ngen|g12112.t1, Ngen|g12115.t1, Ngen|g12181.t1, Ngen|g12413.t1, Ngen|g13824.t1, Ngen|g13830.t1, Ngen|g13865.t1, Ngen|g14602.t1, Ngen|g16789.t1, Ngen|g16828.t1, Ngen|g16829.t1, Ngen|g16830.t1, Ngen|g18412.t1, Ngen|g19471.t1, Ngen|g19476.t1, Ngen|g19805.t1, Ngen|g1985.t1, Ngen|g20614.t1, Ngen|g21242.t1, Ngen|g22167.t1, Ngen|g22662.t1, Ngen|g22952.t1, …	Obim|XP_014767753.1, Obim|XP_014767946.1, Obim|XP_014769913.1, Obim|XP_014770242.1, Obim|XP_014770349.1, Obim|XP_014771077.1, Obim|XP_014771344.1, Obim|XP_014771671.1, Obim|XP_014772583.1, Obim|XP_014772719.1, Obim|XP_014773371.1, Obim|XP_014773556.1, Obim|XP_014773658.1, Obim|XP_014774241.1, Obim|XP_014776715.1, Obim|XP_014776769.1, Obim|XP_014777366.1, Obim|XP_014777367.1, Obim|XP_014777574.1, …	Ofav|XP_020601510.1, Ofav|XP_020602060.1, Ofav|XP_020602884.1, Ofav|XP_020602885.1, Ofav|XP_020603119.1, Ofav|XP_020603136.1, Ofav|XP_020603617.1, Ofav|XP_020603627.1, Ofav|XP_020603688.1, Ofav|XP_020603699.1, Ofav|XP_020603743.1, Ofav|XP_020603758.1, Ofav|XP_020603791.1, Ofav|XP_020603830.1, Ofav|XP_020603836.1, Ofav|XP_020603840.1, Ofav|XP_020603845.1, Ofav|XP_020603935.1, Ofav|XP_020603938.1, …	Paus|g10939.t1, Paus|g1128.t1, Paus|g11354.t1, Paus|g11470.t1, Paus|g12004.t1, Paus|g12693.t1, Paus|g13001.t1, Paus|g13372.t1, Paus|g13463.t1, Paus|g14122.t1, Paus|g14123.t1, Paus|g14357.t1, Paus|g14530.t1, Paus|g16274.t1, Paus|g16994.t1, Paus|g18264.t1, Paus|g18733.t1, Paus|g2848.t1, Paus|g3045.t1, Paus|g3046.t1, Paus|g3047.t1, Paus|g3263.t1, Paus|g3479.t1, Paus|g3738.t1, Paus|g4912.t1, Paus|g63…	Pdam|XP_027035837.1, Pdam|XP_027035843.1, Pdam|XP_027035844.1, Pdam|XP_027035845.1, Pdam|XP_027035847.1, Pdam|XP_027036213.1, Pdam|XP_027036220.1, Pdam|XP_027037679.1, Pdam|XP_027037689.1, Pdam|XP_027037702.1, Pdam|XP_027037727.1, Pdam|XP_027039141.1, Pdam|XP_027039307.1, Pdam|XP_027039308.1, Pdam|XP_027039316.1, Pdam|XP_027039327.1, Pdam|XP_027040485.1, Pdam|XP_027040509.1, Pdam|XP_027040519.1, …	Ppac|PPA06406, Ppac|PPA09926, Ppac|PPA13849, Ppac|PPA17705, Ppac|PPA23504, Ppac|PPA28523, Ppac|PPA36312, Ppac|PPA36647, Ppac|PPA38095, Ppac|PPA40121	Rmue|g10538.t1, Rmue|g10544.t1, Rmue|g12273.t1, Rmue|g12377.t1, Rmue|g13536.t1, Rmue|g1376.t1, Rmue|g14780.t1, Rmue|g15315.t1, Rmue|g16345.t1, Rmue|g16346.t1, Rmue|g17504.t1, Rmue|g20081.t1, Rmue|g20968.t1, Rmue|g21805.t1, Rmue|g22152.t1, Rmue|g22153.t1, Rmue|g22308.t1, Rmue|g3718.t1, Rmue|g802.t1, Rmue|g9167.t1		Skow|NP_001164683.1, Skow|XP_002730807.2, Skow|XP_002731878.1, Skow|XP_002732421.1, Skow|XP_002732700.1, Skow|XP_002732762.1, Skow|XP_002733038.1, Skow|XP_002733156.1, Skow|XP_002733628.1, Skow|XP_002734345.1, Skow|XP_002734361.1, Skow|XP_002734690.1, Skow|XP_002735005.1, Skow|XP_002735026.1, Skow|XP_002735174.1, Skow|XP_002735294.1, Skow|XP_002735361.1, Skow|XP_002735871.1, Skow|XP_002736356.1, …	Sros|XP_004993216.1	Sman|Smp_009540.2, Sman|Smp_039300.1, Sman|Smp_054730.1, Sman|Smp_082660.1, Sman|Smp_098550.1, Sman|Smp_318730.1, Sman|Smp_332610.1, Sman|Smp_334130.1, Sman|Smp_343760.2	Smed|SMEST007013001.1, Smed|SMEST015738001.1, Smed|SMEST020467001.1, Smed|SMEST023375001.1, Smed|SMEST023375002.1, Smed|SMEST029727001.1, Smed|SMEST029727002.1, Smed|SMEST035122001.1, Smed|SMEST035122002.1, Smed|SMEST059098001.1, Smed|SMEST064098001.1, Smed|SMEST064098002.1, Smed|SMEST065309001.1, Smed|SMEST065316001.1, Smed|SMEST069646001.1, Smed|SMEST069649001.1, Smed|SMEST081132001.1	Sarc|XP_014150518.1	Tcas|XP_008191661.1, Tcas|XP_008191670.1, Tcas|XP_008197968.1, Tcas|XP_008198603.1, Tcas|XP_015834648.1, Tcas|XP_015835855.1, Tcas|XP_970457.1, Tcas|XP_975133.1	Tadh|g1310.t1__scaffold_1, Tadh|g4678.t1__scaffold_4, Tadh|g6741.t1__scaffold_7	Xtro|XP_002933282.1, Xtro|XP_002941273.1, Xtro|XP_002944007.4, Xtro|XP_004911544.2, Xtro|XP_004912024.1, Xtro|XP_004913384.1, Xtro|XP_004915429.1, Xtro|XP_004915681.1, Xtro|XP_004916264.1, Xtro|XP_004916480.1, Xtro|XP_004916582.2, Xtro|XP_004917072.2, Xtro|XP_004919733.1, Xtro|XP_004920930.2, Xtro|XP_012809394.1, Xtro|XP_012810658.1, Xtro|XP_012810693.1, Xtro|XP_012814083.1, Xtro|XP_012814637.1, …
OG0000010	Apla|oki.1.140.t1, Apla|oki.1.142.t1, Apla|oki.10.34.t1, Apla|oki.10.35.t1, Apla|oki.10.36.t1, Apla|oki.10.37.t1, Apla|oki.11.202.t1, Apla|oki.116.10.t1, Apla|oki.120.41.t1, Apla|oki.126.34.t1, Apla|oki.137.31.t1, Apla|oki.14.1.t1, Apla|oki.14.102.t1, Apla|oki.14.103.t1, Apla|oki.14.106.t1, Apla|oki.143.25.t1, Apla|oki.161.4.t1, Apla|oki.164.1.t1, Apla|oki.164.2.t1, Apla|oki.164.3.t1, Apla|oki.16…	Adig|XP_015747201.1, Adig|XP_015748037.1, Adig|XP_015748352.1, Adig|XP_015748650.1, Adig|XP_015748708.1, Adig|XP_015748709.1, Adig|XP_015749224.1, Adig|XP_015749363.1, Adig|XP_015750410.1, Adig|XP_015750686.1, Adig|XP_015751255.1, Adig|XP_015751261.1, Adig|XP_015751263.1, Adig|XP_015753097.1, Adig|XP_015753100.1, Adig|XP_015753101.1, Adig|XP_015756487.1, Adig|XP_015757184.1, Adig|XP_015759435.1, …	Aque|Aqu2.1.00170_001, Aque|Aqu2.1.00534_001, Aque|Aqu2.1.00847_001, Aque|Aqu2.1.01519_001, Aque|Aqu2.1.02021_001, Aque|Aqu2.1.02635_001, Aque|Aqu2.1.02850_001, Aque|Aqu2.1.02916_001, Aque|Aqu2.1.03438_001, Aque|Aqu2.1.04075_001, Aque|Aqu2.1.04195_001, Aque|Aqu2.1.04524_001, Aque|Aqu2.1.04555_001, Aque|Aqu2.1.04557_001, Aque|Aqu2.1.04895_001, Aque|Aqu2.1.04932_001, Aque|Aqu2.1.05187_001, Aque|Aqu…	Aaurb|scaffold102.g59.t1, Aaurb|scaffold108.g87.t1, Aaurb|scaffold108.g88.t1, Aaurb|scaffold108.g89.t1, Aaurb|scaffold109.g51.t1, Aaurb|scaffold109.g52.t1, Aaurb|scaffold11.g107.t1, Aaurb|scaffold110.g14.t1, Aaurb|scaffold111.g17.t2, Aaurb|scaffold12.g194.t1, Aaurb|scaffold122.g18.t1, Aaurb|scaffold125.g77.t1, Aaurb|scaffold1272.g1.t1, Aaurb|scaffold13.g171.t1, Aaurb|scaffold138.g51.t1, Aaurb|sca…	Aaurp|Seg1014.2, Aaurp|Seg1014.3, Aaurp|Seg1153.9, Aaurp|Seg1193.1, Aaurp|Seg12.2, Aaurp|Seg1317.9, Aaurp|Seg1399.2, Aaurp|Seg1399.3, Aaurp|Seg144.2, Aaurp|Seg1444.3, Aaurp|Seg1515.1, Aaurp|Seg1515.2, Aaurp|Seg1569.9, Aaurp|Seg1716.14, Aaurp|Seg1716.15, Aaurp|Seg1762.8, Aaurp|Seg1772.6, Aaurp|Seg1875.9, Aaurp|Seg1876.8, Aaurp|Seg1894.9, Aaurp|Seg1927.3, Aaurp|Seg1964.7, Aaurp|Seg2014.4, Aaurp|Seg…	Bflo|XP_002585845.1, Bflo|XP_002585956.1, Bflo|XP_002585960.1, Bflo|XP_002586205.1, Bflo|XP_002586209.1, Bflo|XP_002586352.1, Bflo|XP_002586389.1, Bflo|XP_002586798.1, Bflo|XP_002586820.1, Bflo|XP_002587000.1, Bflo|XP_002587068.1, Bflo|XP_002587353.1, Bflo|XP_002587354.1, Bflo|XP_002587355.1, Bflo|XP_002587363.1, Bflo|XP_002587371.1, Bflo|XP_002587372.1, Bflo|XP_002587603.1, Bflo|XP_002588527.1, …	Cele|NP_001024508.1, Cele|NP_501481.2, Cele|NP_501883.1, Cele|NP_504743.3, Cele|NP_506394.1	Ctel|CapteP100010, Ctel|CapteP101530, Ctel|CapteP105212, Ctel|CapteP107167, Ctel|CapteP109512, Ctel|CapteP109649, Ctel|CapteP111274, Ctel|CapteP112123, Ctel|CapteP114000, Ctel|CapteP115962, Ctel|CapteP116217, Ctel|CapteP116246, Ctel|CapteP116495, Ctel|CapteP117311, Ctel|CapteP117481, Ctel|CapteP120977, Ctel|CapteP122688, Ctel|CapteP126294, Ctel|CapteP126777, Ctel|CapteP126807, Ctel|CapteP127524, …		Cint|NP_001027605.1, Cint|NP_001272340.1, Cint|XP_002119658.1, Cint|XP_002120210.4, Cint|XP_002121464.3, Cint|XP_002122363.1, Cint|XP_002123844.3, Cint|XP_002124046.1, Cint|XP_002124328.1, Cint|XP_002125040.1, Cint|XP_002126941.1, Cint|XP_002128887.1, Cint|XP_002129405.1, Cint|XP_004226027.2, Cint|XP_004226298.2, Cint|XP_004226759.1, Cint|XP_009857893.1, Cint|XP_009857894.1, Cint|XP_009858174.2, …	Chem|TCONS_00000050-protein, Chem|TCONS_00000692-protein, Chem|TCONS_00001342-protein, Chem|TCONS_00002198-protein, Chem|TCONS_00002325-protein, Chem|TCONS_00004655-protein, Chem|TCONS_00004723-protein, Chem|TCONS_00004950-protein, Chem|TCONS_00006663-protein, Chem|TCONS_00007100-protein, Chem|TCONS_00007420-protein, Chem|TCONS_00007517-protein, Chem|TCONS_00007686-protein, Chem|TCONS_00008811-pr…		Drer|ENSDARP00000006394.5, Drer|ENSDARP00000010406.7, Drer|ENSDARP00000012374.9, Drer|ENSDARP00000016228.6, Drer|ENSDARP00000022066.5, Drer|ENSDARP00000023829.6, Drer|ENSDARP00000028352.7, Drer|ENSDARP00000029074.5, Drer|ENSDARP00000043515.6, Drer|ENSDARP00000043712.7, Drer|ENSDARP00000054229.4, Drer|ENSDARP00000056493.6, Drer|ENSDARP00000067598.4, Drer|ENSDARP00000070502.4, Drer|ENSDARP000000740…	Dpul|gene13010, Dpul|gene13800, Dpul|gene3447, Dpul|gene4828, Dpul|gene939	Dgig|XP_028390858.1, Dgig|XP_028390919.1, Dgig|XP_028390964.1, Dgig|XP_028390966.1, Dgig|XP_028390967.1, Dgig|XP_028390968.1, Dgig|XP_028390975.1, Dgig|XP_028390976.1, Dgig|XP_028390977.1, Dgig|XP_028390978.1, Dgig|XP_028390980.1, Dgig|XP_028390981.1, Dgig|XP_028390982.1, Dgig|XP_028390983.1, Dgig|XP_028390993.1, Dgig|XP_028391008.1, Dgig|XP_028391009.1, Dgig|XP_028391010.1, Dgig|XP_028391012.1, …	Dmel|NP_001104019.1, Dmel|NP_001137882.1, Dmel|NP_001246376.1, Dmel|NP_476710.2, Dmel|NP_572591.1, Dmel|NP_573254.1, Dmel|NP_610396.2, Dmel|NP_650493.2, Dmel|NP_723894.2, Dmel|NP_726164.1, Dmel|NP_727376.2, Dmel|NP_730478.2	Epal|XP_020891997.1, Epal|XP_020892023.1, Epal|XP_020892024.1, Epal|XP_020892707.2, Epal|XP_020892914.2, Epal|XP_020893436.1, Epal|XP_020895816.1, Epal|XP_020896726.1, Epal|XP_020896727.1, Epal|XP_020897244.1, Epal|XP_020897261.1, Epal|XP_020898203.1, Epal|XP_020898206.1, Epal|XP_020898316.2, Epal|XP_020898377.1, Epal|XP_020898929.1, Epal|XP_020899430.1, Epal|XP_020899812.1, Epal|XP_020900316.1, …	Ggal|ENSGALP00000000875.5, Ggal|ENSGALP00000001360.3, Ggal|ENSGALP00000006144.5, Ggal|ENSGALP00000013507.4, Ggal|ENSGALP00000015061.5, Ggal|ENSGALP00000015063.4, Ggal|ENSGALP00000027462.6, Ggal|ENSGALP00000034387.2, Ggal|ENSGALP00000035639.1, Ggal|ENSGALP00000038105.3, Ggal|ENSGALP00000043602.2, Ggal|ENSGALP00000046601.2, Ggal|ENSGALP00000047231.3, Ggal|ENSGALP00000050106.1, Ggal|ENSGALP000000524…	Hrob|HelroP101382, Hrob|HelroP112374, Hrob|HelroP112421, Hrob|HelroP125208, Hrob|HelroP134076, Hrob|HelroP135232, Hrob|HelroP135351, Hrob|HelroP135734, Hrob|HelroP135982, Hrob|HelroP136179, Hrob|HelroP140925, Hrob|HelroP144663, Hrob|HelroP144670, Hrob|HelroP144672, Hrob|HelroP144735, Hrob|HelroP144776, Hrob|HelroP144825, Hrob|HelroP145252, Hrob|HelroP145478, Hrob|HelroP146855, Hrob|HelroP151843, …	Hmia|ANGL2_HUMAN|g7726.t1, Hmia|FGL1_HUMAN|g16983.t1, Hmia|FIBA_HUMAN|g10555.t1, Hmia|TENA_HUMAN|g15047.t1, Hmia|TENA_HUMAN|g18544.t1, Hmia|g15736.t1, Hmia|g17185.t1, Hmia|g18453.t1, Hmia|g3192.t1, Hmia|g6587.t1		Hsap|NP_000499.1, Hsap|NP_001137.2, Hsap|NP_001138.1, Hsap|NP_001185624.1, Hsap|NP_001994.2, Hsap|NP_003656.2, Hsap|NP_004099.2, Hsap|NP_005132.2, Hsap|NP_006673.1, Hsap|NP_036230.1, Hsap|NP_055310.1, Hsap|NP_057069.1, Hsap|NP_061978.6, Hsap|NP_066969.1, Hsap|NP_068656.2, Hsap|NP_116232.3, Hsap|NP_671736.2, Hsap|NP_835228.2, Hsap|XP_005245634.1, Hsap|XP_005260148.1, Hsap|XP_005272541.1, Hsap|XP_0…	Hmag|Sc4wPfr_199.g28577.t2, Hmag|Sc4wPfr_199.g28578.t1, Hmag|Sc4wPfr_199.g28594.t1, Hmag|Sc4wPfr_4.g26136.t2, Hmag|Sc4wPfr_570.g25944.t1	Hech|HyE0002.56, Hech|HyE0002.57, Hech|HyE0006.209, Hech|HyE0009.241, Hech|HyE0009.79, Hech|HyE0013.50, Hech|HyE0048.73, Hech|HyE0051.3, Hech|HyE0056.25, Hech|HyE0060.10, Hech|HyE0060.11, Hech|HyE0060.12, Hech|HyE0060.13, Hech|HyE0060.14, Hech|HyE0060.15, Hech|HyE0070.10, Hech|HyE0074.19, Hech|HyE0074.2, Hech|HyE0074.78, Hech|HyE0074.82, Hech|HyE0084.38, Hech|HyE0096.5, Hech|HyE0096.6, Hech|HyE00…	Hsym|HyS0006.162, Hsym|HyS0006.88, Hsym|HyS0007.163, Hsym|HyS0008.234, Hsym|HyS0013.147, Hsym|HyS0013.77, Hsym|HyS0013.98, Hsym|HyS0015.84, Hsym|HyS0015.85, Hsym|HyS0015.86, Hsym|HyS0015.87, Hsym|HyS0021.168, Hsym|HyS0021.29, Hsym|HyS0038.158, Hsym|HyS0043.103, Hsym|HyS0045.10, Hsym|HyS0062.5, Hsym|HyS0105.13, Hsym|HyS0105.14, Hsym|HyS0106.22, Hsym|HyS0106.23, Hsym|HyS0106.24, Hsym|HyS0106.25, Hs…	Isca|ISCW000158-PA, Isca|ISCW002664-PA, Isca|ISCW003711-PA, Isca|ISCW008812-PA, Isca|ISCW009412-PA, Isca|ISCW012248-PA, Isca|ISCW013746-PA, Isca|ISCW013797-PA, Isca|ISCW022063-PA, Isca|ISCW024125-PA, Isca|ISCW024256-PA, Isca|ISCW024445-PA, Isca|ISCW024504-PA, Isca|ISCW024686-PA		Lgig|LotgiP104370, Lgig|LotgiP111080, Lgig|LotgiP117053, Lgig|LotgiP118333, Lgig|LotgiP131239, Lgig|LotgiP131290, Lgig|LotgiP131310, Lgig|LotgiP131337, Lgig|LotgiP131359, Lgig|LotgiP135141, Lgig|LotgiP136594, Lgig|LotgiP145579, Lgig|LotgiP151986, Lgig|LotgiP151987, Lgig|LotgiP152462, Lgig|LotgiP152841, Lgig|LotgiP152863, Lgig|LotgiP154538, Lgig|LotgiP154588, Lgig|LotgiP157848, Lgig|LotgiP160146, …		Mbre|jgi|Monbr1|25303|fgenesh2_pg.scaffold_9000237, Mbre|jgi|Monbr1|37540|estExt_fgenesh1_pg.C_140102	Mvir|scaffold16.g2.t1, Mvir|scaffold713.g2.t1	Nvec|XP_001618450.1, Nvec|XP_001618675.1, Nvec|XP_001619810.1, Nvec|XP_001619811.1, Nvec|XP_001619945.1, Nvec|XP_001620512.1, Nvec|XP_001620646.1, Nvec|XP_001622607.1, Nvec|XP_001623281.1, Nvec|XP_001623298.1, Nvec|XP_001623299.1, Nvec|XP_001624335.1, Nvec|XP_001624435.1, Nvec|XP_001625490.1, Nvec|XP_001625921.1, Nvec|XP_001626530.1, Nvec|XP_001627360.1, Nvec|XP_001627574.1, Nvec|XP_001628853.1, …	Nnom|g13118.t1, Nnom|g14047.t1, Nnom|g14049.t1, Nnom|g14051.t1, Nnom|g14753.t1, Nnom|g15081.t1, Nnom|g15629.t1, Nnom|g15630.t1, Nnom|g15631.t1, Nnom|g15632.t1, Nnom|g15633.t1, Nnom|g15983.t1, Nnom|g15984.t1, Nnom|g16076.t1, Nnom|g16078.t1, Nnom|g16396.t1, Nnom|g17607.t1, Nnom|g19240.t1, Nnom|g19241.t1, Nnom|g19242.t1, Nnom|g19243.t1, Nnom|g19259.t1, Nnom|g19688.t1, Nnom|g2387.t1, Nnom|g2487.t1, N…	Ngen|g10256.t1, Ngen|g10257.t1, Ngen|g12807.t1, Ngen|g12810.t1, Ngen|g151.t1, Ngen|g17948.t1, Ngen|g17968.t1, Ngen|g18219.t1, Ngen|g22002.t1, Ngen|g2370.t1, Ngen|g28848.t1, Ngen|g2903.t1, Ngen|g30944.t1, Ngen|g32442.t1, Ngen|g34623.t1, Ngen|g9238.t1, Ngen|g9240.t1, Ngen|g9459.t1	Obim|XP_014767467.1, Obim|XP_014767543.1, Obim|XP_014768645.1, Obim|XP_014768652.1, Obim|XP_014771098.1, Obim|XP_014773090.1, Obim|XP_014773316.1, Obim|XP_014773323.1, Obim|XP_014776300.1, Obim|XP_014777534.1, Obim|XP_014781514.1, Obim|XP_014784389.1	Ofav|XP_020601188.1, Ofav|XP_020601328.1, Ofav|XP_020601876.1, Ofav|XP_020603628.1, Ofav|XP_020603629.1, Ofav|XP_020603635.1, Ofav|XP_020603642.1, Ofav|XP_020603690.1, Ofav|XP_020603691.1, Ofav|XP_020603692.1, Ofav|XP_020603701.1, Ofav|XP_020603733.1, Ofav|XP_020603734.1, Ofav|XP_020603735.1, Ofav|XP_020604813.1, Ofav|XP_020604814.1, Ofav|XP_020604900.1, Ofav|XP_020604991.1, Ofav|XP_020606067.1, …	Paus|g10722.t1, Paus|g12216.t1, Paus|g12454.t1, Paus|g13067.t1, Paus|g13646.t1, Paus|g14229.t1, Paus|g14594.t1, Paus|g15725.t1, Paus|g15863.t1, Paus|g16051.t1, Paus|g16132.t1, Paus|g16515.t1, Paus|g16943.t1, Paus|g16944.t1, Paus|g17118.t1, Paus|g3536.t1, Paus|g3828.t1, Paus|g3876.t1, Paus|g4175.t1, Paus|g4264.t1, Paus|g4587.t1, Paus|g573.t1, Paus|g6927.t1, Paus|g7456.t1, Paus|g7690.t1, Paus|g8271…	Pdam|XP_027035926.1, Pdam|XP_027035945.1, Pdam|XP_027035952.1, Pdam|XP_027035967.1, Pdam|XP_027037250.1, Pdam|XP_027037254.1, Pdam|XP_027037258.1, Pdam|XP_027037385.1, Pdam|XP_027037723.1, Pdam|XP_027037993.1, Pdam|XP_027038182.1, Pdam|XP_027038531.1, Pdam|XP_027039519.1, Pdam|XP_027039520.1, Pdam|XP_027039962.1, Pdam|XP_027039987.1, Pdam|XP_027040037.1, Pdam|XP_027040530.1, Pdam|XP_027040800.1, …	Ppac|PPA20109, Ppac|PPA33296, Ppac|PPA37051	Rmue|g11302.t1, Rmue|g11305.t1, Rmue|g11584.t1, Rmue|g11586.t1, Rmue|g11727.t1, Rmue|g18593.t1, Rmue|g20434.t1, Rmue|g20435.t1, Rmue|g22406.t1, Rmue|g2419.t1, Rmue|g5097.t1, Rmue|g6760.t1		Skow|NP_001161539.1, Skow|XP_002730691.1, Skow|XP_002730692.1, Skow|XP_002731388.1, Skow|XP_002732774.2, Skow|XP_002732784.2, Skow|XP_002734685.2, Skow|XP_002737260.2, Skow|XP_002739273.1, Skow|XP_002739278.1, Skow|XP_002739593.1, Skow|XP_002740400.1, Skow|XP_002741425.1, Skow|XP_002741658.1, Skow|XP_002742424.1, Skow|XP_006813222.1, Skow|XP_006813786.1, Skow|XP_006817725.1, Skow|XP_006819107.1, …			Smed|SMEST034251001.1		Tcas|XP_008190576.1, Tcas|XP_008190578.1, Tcas|XP_008190590.1, Tcas|XP_008191506.1, Tcas|XP_015833035.1, Tcas|XP_968108.1, Tcas|XP_972571.3		Xtro|NP_001004935.1, Xtro|NP_001005799.1, Xtro|NP_001006718.1, Xtro|NP_001011233.1, Xtro|NP_001011408.1, Xtro|NP_001015692.1, Xtro|NP_001037980.1, Xtro|NP_001072519.1, Xtro|NP_001090872.1, Xtro|NP_001096248.1, Xtro|NP_001107287.1, Xtro|NP_001107962.1, Xtro|NP_001120041.1, Xtro|NP_001123408.1, Xtro|NP_001191044.1, Xtro|XP_002933134.1, Xtro|XP_002933524.1, Xtro|XP_002933535.2, Xtro|XP_002935082.1, …
OG0000011	Apla|oki.1.245.t1, Apla|oki.10.182.t1, Apla|oki.106.11.t1, Apla|oki.107.21.t1, Apla|oki.110.46.t1, Apla|oki.149.19.t1, Apla|oki.169.39.t1, Apla|oki.182.1.t1, Apla|oki.19.39.t1, Apla|oki.198.44.t1, Apla|oki.198.45.t1, Apla|oki.201.31.t1, Apla|oki.205.38.t1, Apla|oki.22.39.t1, Apla|oki.244.2.t1, Apla|oki.278.23.t1, Apla|oki.300.18.t1, Apla|oki.31.229.t1, Apla|oki.328.7.t1, Apla|oki.331.5.t1, Apla|o…	Adig|XP_015747417.1, Adig|XP_015748439.1, Adig|XP_015750333.1, Adig|XP_015750738.1, Adig|XP_015750817.1, Adig|XP_015751135.1, Adig|XP_015751172.1, Adig|XP_015751316.1, Adig|XP_015752682.1, Adig|XP_015753200.1, Adig|XP_015753317.1, Adig|XP_015754856.1, Adig|XP_015755166.1, Adig|XP_015755718.1, Adig|XP_015756037.1, Adig|XP_015756207.1, Adig|XP_015756209.1, Adig|XP_015757371.1, Adig|XP_015757482.1, …	Aque|Aqu2.1.09859_001, Aque|Aqu2.1.11660_001, Aque|Aqu2.1.20837_001, Aque|Aqu2.1.27800_001, Aque|Aqu2.1.28638_001, Aque|Aqu2.1.30886_001, Aque|Aqu2.1.32464_001, Aque|Aqu2.1.33177_001, Aque|Aqu2.1.34220_001, Aque|Aqu2.1.35779_001, Aque|Aqu2.1.38526_001, Aque|Aqu2.1.39301_001, Aque|Aqu2.1.40377_001, Aque|Aqu2.1.41157_001, Aque|Aqu2.1.42202_001, Aque|Aqu2.1.43342_001	Aaurb|scaffold103.g51.t1, Aaurb|scaffold11.g132.t1, Aaurb|scaffold114.g76.t1, Aaurb|scaffold118.g64.t2, Aaurb|scaffold12.g76.t1, Aaurb|scaffold1386.g1.t1, Aaurb|scaffold1402.g1.t1, Aaurb|scaffold146.g16.t1, Aaurb|scaffold157.g52.t1, Aaurb|scaffold177.g50.t1, Aaurb|scaffold181.g10.t1, Aaurb|scaffold188.g26.t1, Aaurb|scaffold199.g20.t1, Aaurb|scaffold2.g101.t1, Aaurb|scaffold210.g13.t1, Aaurb|scaff…	Aaurp|Seg1056.13, Aaurp|Seg1160.11, Aaurp|Seg1270.3, Aaurp|Seg13336.1, Aaurp|Seg160.4, Aaurp|Seg1688.8, Aaurp|Seg1729.8, Aaurp|Seg2033.4, Aaurp|Seg2079.4, Aaurp|Seg227.5, Aaurp|Seg227.6, Aaurp|Seg229.3, Aaurp|Seg260.9, Aaurp|Seg265.6, Aaurp|Seg318.11, Aaurp|Seg32.6, Aaurp|Seg3275.1, Aaurp|Seg3613.1, Aaurp|Seg401.4, Aaurp|Seg413.6, Aaurp|Seg4151.1, Aaurp|Seg4208.1, Aaurp|Seg4439.1, Aaurp|Seg4439.2…	Bflo|XP_002587368.1, Bflo|XP_002587370.1, Bflo|XP_002587383.1, Bflo|XP_002587798.1, Bflo|XP_002588137.1, Bflo|XP_002588138.1, Bflo|XP_002588139.1, Bflo|XP_002588140.1, Bflo|XP_002588141.1, Bflo|XP_002588194.1, Bflo|XP_002588270.1, Bflo|XP_002588656.1, Bflo|XP_002588662.1, Bflo|XP_002588664.1, Bflo|XP_002588688.1, Bflo|XP_002588972.1, Bflo|XP_002589005.1, Bflo|XP_002589007.1, Bflo|XP_002589075.1, …	Cele|NP_001254310.1, Cele|NP_001300167.1, Cele|NP_001300209.1, Cele|NP_491322.2, Cele|NP_498380.1, Cele|NP_499241.3, Cele|NP_499784.2, Cele|NP_500645.1, Cele|NP_501919.1, Cele|NP_506261.2, Cele|NP_510109.1	Ctel|CapteP101775, Ctel|CapteP101877, Ctel|CapteP103627, Ctel|CapteP104519, Ctel|CapteP106244, Ctel|CapteP106756, Ctel|CapteP106809, Ctel|CapteP108783, Ctel|CapteP109214, Ctel|CapteP109893, Ctel|CapteP110271, Ctel|CapteP110519, Ctel|CapteP111094, Ctel|CapteP111570, Ctel|CapteP112974, Ctel|CapteP114856, Ctel|CapteP115500, Ctel|CapteP115520, Ctel|CapteP116194, Ctel|CapteP116561, Ctel|CapteP118653, …		Cint|NP_001072013.1, Cint|XP_002119647.1, Cint|XP_002120150.2, Cint|XP_002120341.3, Cint|XP_002121221.1, Cint|XP_002121338.1, Cint|XP_002123086.3, Cint|XP_002124193.1, Cint|XP_002124347.1, Cint|XP_002124563.1, Cint|XP_002125111.1, Cint|XP_002125696.2, Cint|XP_002126465.1, Cint|XP_002126578.2, Cint|XP_002128055.1, Cint|XP_002128060.2, Cint|XP_002129210.1, Cint|XP_002129540.2, Cint|XP_002129836.1, …	Chem|TCONS_00000259-protein, Chem|TCONS_00004376-protein, Chem|TCONS_00006848-protein, Chem|TCONS_00007672-protein, Chem|TCONS_00010398-protein, Chem|TCONS_00010877-protein, Chem|TCONS_00013969-protein, Chem|TCONS_00016005-protein, Chem|TCONS_00017377-protein, Chem|TCONS_00019527-protein, Chem|TCONS_00019529-protein, Chem|TCONS_00022824-protein, Chem|TCONS_00024355-protein, Chem|TCONS_00042023-pr…	Cfra|CFRG4792T1, Cfra|CFRG7525T1	Drer|ENSDARP00000002476.6, Drer|ENSDARP00000012238.5, Drer|ENSDARP00000012991.6, Drer|ENSDARP00000023457.6, Drer|ENSDARP00000025618.5, Drer|ENSDARP00000025821.8, Drer|ENSDARP00000026694.6, Drer|ENSDARP00000028820.7, Drer|ENSDARP00000030003.7, Drer|ENSDARP00000039584.8, Drer|ENSDARP00000045762.6, Drer|ENSDARP00000052077.4, Drer|ENSDARP00000056665.4, Drer|ENSDARP00000057021.5, Drer|ENSDARP000000616…	Dpul|gene10354, Dpul|gene10356, Dpul|gene10359, Dpul|gene10857, Dpul|gene11249, Dpul|gene12034, Dpul|gene1253, Dpul|gene13890, Dpul|gene14703, Dpul|gene1484, Dpul|gene1493, Dpul|gene15162, Dpul|gene15632, Dpul|gene16063, Dpul|gene16068, Dpul|gene16228, Dpul|gene16554, Dpul|gene16558, Dpul|gene17609, Dpul|gene1840, Dpul|gene2897, Dpul|gene2927, Dpul|gene3901, Dpul|gene4056, Dpul|gene4517, Dpul|gen…	Dgig|XP_028391154.1, Dgig|XP_028391180.1, Dgig|XP_028391746.1, Dgig|XP_028392406.1, Dgig|XP_028392802.1, Dgig|XP_028395557.1, Dgig|XP_028398335.1, Dgig|XP_028398614.1, Dgig|XP_028399762.1, Dgig|XP_028401039.1, Dgig|XP_028401172.1, Dgig|XP_028401868.1, Dgig|XP_028403321.1, Dgig|XP_028403615.1, Dgig|XP_028405113.1, Dgig|XP_028406410.1, Dgig|XP_028406547.1, Dgig|XP_028407639.1, Dgig|XP_028407712.1, …	Dmel|NP_001014520.2, Dmel|NP_001015100.2, Dmel|NP_001097599.1, Dmel|NP_001097806.1, Dmel|NP_001162638.2, Dmel|NP_001163648.1, Dmel|NP_001189329.1, Dmel|NP_001246754.1, Dmel|NP_001261079.1, Dmel|NP_001261085.1, Dmel|NP_001261582.1, Dmel|NP_001261846.1, Dmel|NP_001262494.1, Dmel|NP_001284917.1, Dmel|NP_476562.1, Dmel|NP_476589.4, Dmel|NP_523879.2, Dmel|NP_523897.2, Dmel|NP_524778.1, Dmel|NP_524989.…	Epal|XP_020893352.1, Epal|XP_020893698.1, Epal|XP_020894311.1, Epal|XP_020894412.1, Epal|XP_020894777.1, Epal|XP_020894979.1, Epal|XP_020895415.1, Epal|XP_020895638.1, Epal|XP_020897793.1, Epal|XP_020898223.1, Epal|XP_020899044.1, Epal|XP_020899326.1, Epal|XP_020900163.1, Epal|XP_020900167.1, Epal|XP_020900241.1, Epal|XP_020901314.1, Epal|XP_020901734.1, Epal|XP_020902062.1, Epal|XP_020902732.1, …	Ggal|ENSGALP00000000711.5, Ggal|ENSGALP00000000907.3, Ggal|ENSGALP00000003437.6, Ggal|ENSGALP00000003540.4, Ggal|ENSGALP00000005582.5, Ggal|ENSGALP00000005725.4, Ggal|ENSGALP00000008470.6, Ggal|ENSGALP00000008957.4, Ggal|ENSGALP00000009051.4, Ggal|ENSGALP00000009588.5, Ggal|ENSGALP00000011021.1, Ggal|ENSGALP00000011127.3, Ggal|ENSGALP00000015537.5, Ggal|ENSGALP00000015775.5, Ggal|ENSGALP000000177…	Hrob|HelroP107882, Hrob|HelroP108080, Hrob|HelroP155962, Hrob|HelroP164283, Hrob|HelroP164284, Hrob|HelroP164740, Hrob|HelroP164756, Hrob|HelroP164779, Hrob|HelroP164831, Hrob|HelroP164840, Hrob|HelroP165937, Hrob|HelroP166057, Hrob|HelroP166087, Hrob|HelroP166269, Hrob|HelroP167644, Hrob|HelroP167671, Hrob|HelroP168289, Hrob|HelroP168385, Hrob|HelroP168447, Hrob|HelroP170911, Hrob|HelroP171029, …	Hmia|IPP_HUMAN|g22428.t1, Hmia|IPP_HUMAN|g6949.t1, Hmia|KLH10_HUMAN|g17563.t1, Hmia|KLH10_HUMAN|g17565.t1, Hmia|KLH10_HUMAN|g17566.t1, Hmia|KLH10_HUMAN|g17567.t1, Hmia|KLH10_HUMAN|g9320.t1, Hmia|KLH10_HUMAN|g9619.t1, Hmia|KLH12_HUMAN|g10728.t1, Hmia|KLH18_HUMAN|g2757.t1, Hmia|KLH20_HUMAN|g10068.t1, Hmia|KLH20_HUMAN|g8442.t1, Hmia|KLHL3_HUMAN|g16607.t1, Hmia|KLHL5_HUMAN|g15806.t1, Hmia|KLHL8_HUMAN…	Hhon|braker1_g00497.t1, Hhon|braker1_g00498.t1, Hhon|braker1_g00499.t1, Hhon|braker1_g00500.t1, Hhon|braker1_g00501.t1, Hhon|braker1_g00502.t1, Hhon|braker1_g00503.t1, Hhon|braker1_g01392.t1, Hhon|braker1_g01677.t1, Hhon|braker1_g01682.t1, Hhon|braker1_g02400.t1, Hhon|braker1_g04750.t1, Hhon|braker1_g04751.t1, Hhon|braker1_g04752.t1, Hhon|braker1_g04753.t1, Hhon|braker1_g04754.t1, Hhon|braker1_g0…	Hsap|NP_001003760.2, Hsap|NP_001034637.2, Hsap|NP_001157814.1, Hsap|NP_001186219.1, Hsap|NP_001278932.1, Hsap|NP_001295041.1, Hsap|NP_001310181.1, Hsap|NP_001316524.1, Hsap|NP_001332910.1, Hsap|NP_001336347.1, Hsap|NP_005332.1, Hsap|NP_005884.2, Hsap|NP_005888.1, Hsap|NP_005997.2, Hsap|NP_006054.2, Hsap|NP_055612.2, Hsap|NP_055666.2, Hsap|NP_056298.2, Hsap|NP_059111.2, Hsap|NP_060613.1, Hsap|NP_0…	Hmag|Sc4wPfr_1077.g31070.t1, Hmag|Sc4wPfr_1230.g7374.t1, Hmag|Sc4wPfr_1243.g15450.t1, Hmag|Sc4wPfr_177.g9407.t1, Hmag|Sc4wPfr_189.g28492.t1, Hmag|Sc4wPfr_201.1.g33275.t2, Hmag|Sc4wPfr_269.g7762.t1, Hmag|Sc4wPfr_30.g2648.t1, Hmag|Sc4wPfr_30.g2649.t1, Hmag|Sc4wPfr_381.1.g32303.t1, Hmag|Sc4wPfr_384.g24815.t1, Hmag|Sc4wPfr_589.g6033.t1, Hmag|Sc4wPfr_622.g24228.t1, Hmag|Sc4wPfr_641.g16868.t1, Hmag|Sc4…	Hech|HyE0001.369, Hech|HyE0002.210, Hech|HyE0004.94, Hech|HyE0006.158, Hech|HyE0008.192, Hech|HyE0010.147, Hech|HyE0017.66, Hech|HyE0020.108, Hech|HyE0022.54, Hech|HyE0022.90, Hech|HyE0027.122, Hech|HyE0035.29, Hech|HyE0046.104, Hech|HyE0099.26, Hech|HyE0104.77, Hech|HyE0115.60, Hech|HyE0115.68, Hech|HyE0161.19, Hech|HyE0171.14, Hech|HyE0175.18, Hech|HyE0175.19, Hech|HyE0218.9, Hech|HyE0412.5, He…	Hsym|HyS0001.262, Hsym|HyS0002.511, Hsym|HyS0002.86, Hsym|HyS0003.262, Hsym|HyS0003.384, Hsym|HyS0004.397, Hsym|HyS0006.399, Hsym|HyS0007.301, Hsym|HyS0007.302, Hsym|HyS0010.192, Hsym|HyS0012.121, Hsym|HyS0012.126, Hsym|HyS0015.185, Hsym|HyS0020.259, Hsym|HyS0022.260, Hsym|HyS0026.171, Hsym|HyS0033.148, Hsym|HyS0033.28, Hsym|HyS0038.130, Hsym|HyS0038.86, Hsym|HyS0041.123, Hsym|HyS0045.139, Hsym|H…	Isca|ISCW000014-PA, Isca|ISCW001927-PA, Isca|ISCW002033-PA, Isca|ISCW007674-PA, Isca|ISCW007675-PA, Isca|ISCW007693-PA, Isca|ISCW007741-PA, Isca|ISCW010216-PA, Isca|ISCW010493-PA, Isca|ISCW010860-PA, Isca|ISCW011594-PA, Isca|ISCW012030-PA, Isca|ISCW014311-PA, Isca|ISCW015707-PA, Isca|ISCW016591-PA, Isca|ISCW017432-PA, Isca|ISCW017532-PA, Isca|ISCW018081-PA, Isca|ISCW018350-PA, Isca|ISCW019192-PA,…		Lgig|LotgiP103262, Lgig|LotgiP109572, Lgig|LotgiP113379, Lgig|LotgiP114310, Lgig|LotgiP114716, Lgig|LotgiP127223, Lgig|LotgiP132245, Lgig|LotgiP133026, Lgig|LotgiP135113, Lgig|LotgiP136271, Lgig|LotgiP137657, Lgig|LotgiP143089, Lgig|LotgiP157498, Lgig|LotgiP160378, Lgig|LotgiP162307, Lgig|LotgiP173854, Lgig|LotgiP175448, Lgig|LotgiP177864, Lgig|LotgiP179800, Lgig|LotgiP186404, Lgig|LotgiP190348, …	Mlei|ML006914a, Mlei|ML00784a, Mlei|ML03788a, Mlei|ML03807a, Mlei|ML05698a, Mlei|ML059817a, Mlei|ML064928a, Mlei|ML06977a, Mlei|ML070274a, Mlei|ML073246a, Mlei|ML07345a, Mlei|ML078928a, Mlei|ML08445a, Mlei|ML085025a, Mlei|ML11571a, Mlei|ML11573a, Mlei|ML11637a, Mlei|ML13872a, Mlei|ML14119a, Mlei|ML141728a, Mlei|ML149644a, Mlei|ML149652a, Mlei|ML156511a, Mlei|ML18237a, Mlei|ML18239a, Mlei|ML184422…	Mbre|jgi|Monbr1|10923|fgenesh1_pg.scaffold_25000007, Mbre|jgi|Monbr1|28769|fgenesh2_pg.scaffold_28000128, Mbre|jgi|Monbr1|30352|fgenesh2_pg.scaffold_48000033, Mbre|jgi|Monbr1|9220|fgenesh1_pg.scaffold_14000126	Mvir|scaffold109.g37.t1, Mvir|scaffold11.g62.t1, Mvir|scaffold125.g8.t1, Mvir|scaffold176.g28.t1, Mvir|scaffold182.g27.t1, Mvir|scaffold196.g25.t1, Mvir|scaffold198.g50.t2, Mvir|scaffold218.g14.t1, Mvir|scaffold25.g108.t1, Mvir|scaffold25.g114.t1, Mvir|scaffold26.g74.t1, Mvir|scaffold263.g11.t1, Mvir|scaffold315.g1.t1, Mvir|scaffold32.g79.t1, Mvir|scaffold36.g24.t1, Mvir|scaffold378.g14.t1, Mvir|…	Nvec|XP_001617880.1, Nvec|XP_001617883.1, Nvec|XP_001618110.1, Nvec|XP_001619240.1, Nvec|XP_001619568.1, Nvec|XP_001620300.1, Nvec|XP_001621395.1, Nvec|XP_001621522.1, Nvec|XP_001621542.1, Nvec|XP_001621571.1, Nvec|XP_001622304.1, Nvec|XP_001622433.1, Nvec|XP_001622928.1, Nvec|XP_001623399.1, Nvec|XP_001625538.1, Nvec|XP_001625690.1, Nvec|XP_001625887.1, Nvec|XP_001625907.1, Nvec|XP_001626030.1, …	Nnom|g10845.t1, Nnom|g10982.t1, Nnom|g12242.t1, Nnom|g12589.t1, Nnom|g1261.t1, Nnom|g1262.t1, Nnom|g14164.t1, Nnom|g14719.t1, Nnom|g1528.t1, Nnom|g16459.t1, Nnom|g16762.t1, Nnom|g1839.t1, Nnom|g18636.t1, Nnom|g18733.t1, Nnom|g3270.t1, Nnom|g3311.t1, Nnom|g3635.t1, Nnom|g3804.t1, Nnom|g4898.t1, Nnom|g5271.t1, Nnom|g6385.t1, Nnom|g6518.t1, Nnom|g797.t1, Nnom|g8791.t1, Nnom|g8905.t1	Ngen|g10587.t1, Ngen|g10589.t1, Ngen|g12176.t1, Ngen|g12492.t1, Ngen|g13193.t1, Ngen|g1349.t1, Ngen|g13690.t1, Ngen|g13828.t1, Ngen|g14540.t1, Ngen|g15294.t1, Ngen|g16328.t1, Ngen|g18141.t1, Ngen|g1890.t1, Ngen|g18914.t1, Ngen|g18915.t1, Ngen|g18917.t1, Ngen|g18918.t1, Ngen|g19133.t1, Ngen|g19900.t1, Ngen|g20201.t1, Ngen|g21326.t1, Ngen|g21586.t1, Ngen|g22136.t1, Ngen|g2236.t1, Ngen|g22508.t1, Ng…	Obim|XP_014768241.1, Obim|XP_014768328.1, Obim|XP_014768568.1, Obim|XP_014770021.1, Obim|XP_014770543.1, Obim|XP_014772045.1, Obim|XP_014772661.1, Obim|XP_014772814.1, Obim|XP_014773595.1, Obim|XP_014773873.1, Obim|XP_014775076.1, Obim|XP_014775180.1, Obim|XP_014775187.1, Obim|XP_014777054.1, Obim|XP_014777209.1, Obim|XP_014777952.1, Obim|XP_014781070.1, Obim|XP_014781255.1, Obim|XP_014781819.1, …	Ofav|XP_020601136.1, Ofav|XP_020601143.1, Ofav|XP_020601182.1, Ofav|XP_020601220.1, Ofav|XP_020601965.1, Ofav|XP_020602541.1, Ofav|XP_020602542.1, Ofav|XP_020603532.1, Ofav|XP_020603593.1, Ofav|XP_020604158.1, Ofav|XP_020606744.1, Ofav|XP_020606781.1, Ofav|XP_020606930.1, Ofav|XP_020607091.1, Ofav|XP_020607092.1, Ofav|XP_020607096.1, Ofav|XP_020608028.1, Ofav|XP_020608195.1, Ofav|XP_020609401.1, …	Paus|g10289.t1, Paus|g10657.t1, Paus|g13786.t1, Paus|g14134.t1, Paus|g14137.t1, Paus|g14138.t1, Paus|g14248.t1, Paus|g15172.t1, Paus|g15275.t1, Paus|g15848.t1, Paus|g15881.t1, Paus|g16979.t1, Paus|g17039.t1, Paus|g17651.t1, Paus|g18594.t1, Paus|g18972.t1, Paus|g19271.t1, Paus|g20008.t1, Paus|g2203.t1, Paus|g2342.t1, Paus|g2443.t1, Paus|g2495.t1, Paus|g3353.t1, Paus|g3724.t1, Paus|g4210.t1, Paus|g…	Pdam|XP_027035526.1, Pdam|XP_027036471.1, Pdam|XP_027036605.1, Pdam|XP_027036625.1, Pdam|XP_027036918.1, Pdam|XP_027036953.1, Pdam|XP_027036968.1, Pdam|XP_027036970.1, Pdam|XP_027037185.1, Pdam|XP_027038224.1, Pdam|XP_027038557.1, Pdam|XP_027038629.1, Pdam|XP_027038682.1, Pdam|XP_027038683.1, Pdam|XP_027038697.1, Pdam|XP_027038698.1, Pdam|XP_027038743.1, Pdam|XP_027038925.1, Pdam|XP_027040815.1, …	Ppac|PPA00662, Ppac|PPA00663, Ppac|PPA04592, Ppac|PPA08188, Ppac|PPA13935, Ppac|PPA14422, Ppac|PPA17282, Ppac|PPA20445, Ppac|PPA23644, Ppac|PPA26160, Ppac|PPA26846, Ppac|PPA34910, Ppac|PPA35530, Ppac|PPA36650, Ppac|PPA36798, Ppac|PPA36872, Ppac|PPA37156, Ppac|PPA38026, Ppac|PPA38040, Ppac|PPA39175, Ppac|PPA39456, Ppac|PPA40235, Ppac|PPA40236, Ppac|PPA45011	Rmue|g1005.t1, Rmue|g10685.t1, Rmue|g1186.t1, Rmue|g12946.t1, Rmue|g1313.t1, Rmue|g14153.t1, Rmue|g15359.t1, Rmue|g15397.t1, Rmue|g17513.t1, Rmue|g17668.t1, Rmue|g17691.t1, Rmue|g18804.t1, Rmue|g20801.t1, Rmue|g21839.t1, Rmue|g22450.t1, Rmue|g3223.t1, Rmue|g4085.t1, Rmue|g451.t1, Rmue|g461.t1, Rmue|g4705.t1, Rmue|g510.t1, Rmue|g6570.t1, Rmue|g7394.t1, Rmue|g7592.t1, Rmue|g7932.t1, Rmue|g9065.t1		Skow|XP_002730487.1, Skow|XP_002730968.1, Skow|XP_002730985.1, Skow|XP_002731630.1, Skow|XP_002731856.1, Skow|XP_002732022.1, Skow|XP_002733087.1, Skow|XP_002733217.1, Skow|XP_002733573.1, Skow|XP_002733689.1, Skow|XP_002734341.2, Skow|XP_002734385.1, Skow|XP_002734469.1, Skow|XP_002734502.1, Skow|XP_002735382.1, Skow|XP_002735621.1, Skow|XP_002736418.1, Skow|XP_002736827.1, Skow|XP_002736900.1, …	Sros|XP_004993876.1, Sros|XP_004994180.1, Sros|XP_004995101.1	Sman|Smp_009560.2, Sman|Smp_085380.1, Sman|Smp_096320.1, Sman|Smp_122340.1, Sman|Smp_122980.1, Sman|Smp_141890.2, Sman|Smp_143070.1, Sman|Smp_143970.1, Sman|Smp_158450.1, Sman|Smp_241500.1, Sman|Smp_320550.2, Sman|Smp_332680.1, Sman|Smp_343010.1	Smed|SMEST008374001.1, Smed|SMEST012968001.1, Smed|SMEST012986001.1, Smed|SMEST024818001.1, Smed|SMEST026798001.1, Smed|SMEST026798002.1, Smed|SMEST035562001.1, Smed|SMEST035562002.1, Smed|SMEST045114001.1, Smed|SMEST045234001.1, Smed|SMEST047852001.1, Smed|SMEST047852002.1, Smed|SMEST048027001.1, Smed|SMEST050794001.1, Smed|SMEST050794002.1, Smed|SMEST068855001.1, Smed|SMEST077860001.1, Smed|SME…		Tcas|NP_001157311.1, Tcas|XP_001811801.2, Tcas|XP_001813052.2, Tcas|XP_008190312.1, Tcas|XP_008190463.1, Tcas|XP_008190710.1, Tcas|XP_008192138.1, Tcas|XP_008192628.1, Tcas|XP_008194388.1, Tcas|XP_008194842.1, Tcas|XP_008194846.1, Tcas|XP_008196660.1, Tcas|XP_008197085.1, Tcas|XP_008197226.1, Tcas|XP_008197255.1, Tcas|XP_008197617.1, Tcas|XP_008197714.1, Tcas|XP_008197753.1, Tcas|XP_008198518.1, …	Tadh|g10782.t1__scaffold_27, Tadh|g10783.t2__scaffold_27, Tadh|g10805.t1__scaffold_27, Tadh|g10806.t2__scaffold_27, Tadh|g11978.t1__scaffold_458, Tadh|g2082.t1__scaffold_2, Tadh|g2123.t1__scaffold_2, Tadh|g2129.t2__scaffold_2, Tadh|g2566.t1__scaffold_2, Tadh|g2567.t1__scaffold_2, Tadh|g3149.t2__scaffold_3, Tadh|g4808.t1__scaffold_4, Tadh|g5773.t1__scaffold_5, Tadh|g6256.t2__scaffold_6, Tadh|g8050…	Xtro|NP_001008024.1, Xtro|NP_001072337.1, Xtro|NP_001072541.1, Xtro|NP_001096427.1, Xtro|NP_001106569.1, Xtro|NP_001123404.1, Xtro|NP_001135481.1, Xtro|NP_989214.1, Xtro|XP_002933128.1, Xtro|XP_002933397.2, Xtro|XP_002933897.2, Xtro|XP_002934658.1, Xtro|XP_002934798.2, Xtro|XP_002934870.1, Xtro|XP_002934899.1, Xtro|XP_002935246.1, Xtro|XP_002935927.2, Xtro|XP_002936091.1, Xtro|XP_002937037.1, Xtr…
OG0000012	Apla|oki.101.28.t1, Apla|oki.104.43.t1, Apla|oki.104.50.t1, Apla|oki.105.24.t1, Apla|oki.105.38.t1, Apla|oki.105.39.t1, Apla|oki.105.41.t1, Apla|oki.105.42.t1, Apla|oki.12.20.t1, Apla|oki.126.19.t1, Apla|oki.132.54.t1, Apla|oki.133.24.t1, Apla|oki.133.4.t1, Apla|oki.140.10.t1, Apla|oki.142.4.t1, Apla|oki.142.5.t1, Apla|oki.146.5.t1, Apla|oki.148.6.t1, Apla|oki.156.28.t1, Apla|oki.158.4.t1, Apla|o…	Adig|XP_015747774.1, Adig|XP_015747942.1, Adig|XP_015747945.1, Adig|XP_015748232.1, Adig|XP_015748259.1, Adig|XP_015749089.1, Adig|XP_015751030.1, Adig|XP_015751043.1, Adig|XP_015751834.1, Adig|XP_015751842.1, Adig|XP_015752620.1, Adig|XP_015753188.1, Adig|XP_015755201.1, Adig|XP_015755229.1, Adig|XP_015755233.1, Adig|XP_015755239.1, Adig|XP_015756013.1, Adig|XP_015758270.1, Adig|XP_015758767.1, …	Aque|Aqu2.1.27088_001	Aaurb|scaffold100.g46.t2, Aaurb|scaffold105.g64.t1, Aaurb|scaffold116.g32.t1, Aaurb|scaffold116.g34.t1, Aaurb|scaffold174.g57.t2, Aaurb|scaffold249.g17.t1, Aaurb|scaffold249.g22.t2, Aaurb|scaffold256.g36.t1, Aaurb|scaffold266.g31.t1, Aaurb|scaffold37.g22.t1, Aaurb|scaffold55.g70.t1, Aaurb|scaffold97.g55.t1, Aaurb|scaffold99.g11.t1	Aaurp|Seg1040.6, Aaurp|Seg1086.6, Aaurp|Seg1548.5, Aaurp|Seg1550.2, Aaurp|Seg1965.5, Aaurp|Seg217.6, Aaurp|Seg328.6, Aaurp|Seg4101.1, Aaurp|Seg432.9, Aaurp|Seg4523.1, Aaurp|Seg53.7, Aaurp|Seg6873.1	Bflo|XP_002585503.1, Bflo|XP_002585614.1, Bflo|XP_002585615.1, Bflo|XP_002585617.1, Bflo|XP_002585671.1, Bflo|XP_002585857.1, Bflo|XP_002585859.1, Bflo|XP_002586013.1, Bflo|XP_002586016.1, Bflo|XP_002586042.1, Bflo|XP_002586357.1, Bflo|XP_002586415.1, Bflo|XP_002586518.1, Bflo|XP_002586527.1, Bflo|XP_002586534.1, Bflo|XP_002586603.1, Bflo|XP_002586613.1, Bflo|XP_002586821.1, Bflo|XP_002586822.1, …	Cele|NP_001021724.1, Cele|NP_001023122.3, Cele|NP_001041207.2, Cele|NP_001254401.1, Cele|NP_001255942.1, Cele|NP_001293152.1, Cele|NP_001294024.1, Cele|NP_491247.2, Cele|NP_493859.2, Cele|NP_497168.1, Cele|NP_497267.2, Cele|NP_497312.1, Cele|NP_497944.2, Cele|NP_499125.3, Cele|NP_500843.1, Cele|NP_501369.1, Cele|NP_501371.1, Cele|NP_502375.4, Cele|NP_503091.3, Cele|NP_503095.2, Cele|NP_504500.1, …	Ctel|CapteP101356, Ctel|CapteP103991, Ctel|CapteP104074, Ctel|CapteP105205, Ctel|CapteP107949, Ctel|CapteP108128, Ctel|CapteP111133, Ctel|CapteP113460, Ctel|CapteP114612, Ctel|CapteP115737, Ctel|CapteP115954, Ctel|CapteP116238, Ctel|CapteP117025, Ctel|CapteP124334, Ctel|CapteP124535, Ctel|CapteP125483, Ctel|CapteP127432, Ctel|CapteP132532, Ctel|CapteP136146, Ctel|CapteP139091, Ctel|CapteP139855, …		Cint|NP_001161178.1, Cint|XP_002119228.1, Cint|XP_002119516.1, Cint|XP_002119657.1, Cint|XP_002122902.3, Cint|XP_002123516.2, Cint|XP_002125316.1, Cint|XP_002126159.1, Cint|XP_002127090.3, Cint|XP_002127919.1, Cint|XP_002128088.1, Cint|XP_002128393.1, Cint|XP_002129025.1, Cint|XP_002129962.1, Cint|XP_002129984.1, Cint|XP_002132048.2, Cint|XP_002132144.1, Cint|XP_004225659.1, Cint|XP_009857593.2, …	Chem|TCONS_00000142-protein, Chem|TCONS_00000809-protein, Chem|TCONS_00003294-protein, Chem|TCONS_00006800-protein, Chem|TCONS_00008792-protein, Chem|TCONS_00008793-protein, Chem|TCONS_00012031-protein, Chem|TCONS_00018684-protein, Chem|TCONS_00019274-protein, Chem|TCONS_00020411-protein, Chem|TCONS_00020962-protein, Chem|TCONS_00025012-protein, Chem|TCONS_00026644-protein, Chem|TCONS_00026645-pr…		Drer|ENSDARP00000029346.5, Drer|ENSDARP00000037076.7, Drer|ENSDARP00000037460.5, Drer|ENSDARP00000040732.3, Drer|ENSDARP00000048549.6, Drer|ENSDARP00000056685.7, Drer|ENSDARP00000060457.5, Drer|ENSDARP00000064458.5, Drer|ENSDARP00000068207.5, Drer|ENSDARP00000073318.4, Drer|ENSDARP00000076487.5, Drer|ENSDARP00000081297.5, Drer|ENSDARP00000089300.3, Drer|ENSDARP00000089302.5, Drer|ENSDARP000000915…	Dpul|gene13083, Dpul|gene7272	Dgig|XP_028390633.1, Dgig|XP_028390635.1, Dgig|XP_028393076.1, Dgig|XP_028395157.1, Dgig|XP_028395175.1, Dgig|XP_028395202.1, Dgig|XP_028395542.1, Dgig|XP_028395588.1, Dgig|XP_028397841.1, Dgig|XP_028397936.1, Dgig|XP_028397937.1, Dgig|XP_028399197.1, Dgig|XP_028400844.1, Dgig|XP_028405294.1, Dgig|XP_028407714.1, Dgig|XP_028409435.1, Dgig|XP_028409447.1, Dgig|XP_028409472.1, Dgig|XP_028410388.1, …	Dmel|NP_001097145.1, Dmel|NP_001137766.1, Dmel|NP_001163102.1, Dmel|NP_001188847.1, Dmel|NP_001245867.1, Dmel|NP_523512.2, Dmel|NP_608539.2, Dmel|NP_608540.1, Dmel|NP_610207.1, Dmel|NP_612091.1, Dmel|NP_652633.1, Dmel|NP_652635.2, Dmel|NP_652636.2, Dmel|NP_652637.1, Dmel|NP_652641.1, Dmel|NP_652642.2	Epal|XP_020893164.1, Epal|XP_020893229.1, Epal|XP_020893691.1, Epal|XP_020893692.1, Epal|XP_020893694.1, Epal|XP_020893695.1, Epal|XP_020893717.2, Epal|XP_020897122.1, Epal|XP_020897304.1, Epal|XP_020902757.1, Epal|XP_020908592.1, Epal|XP_020910587.1, Epal|XP_020911303.2, Epal|XP_020913541.1, Epal|XP_020913629.1, Epal|XP_020914857.1, Epal|XP_020915383.1, Epal|XP_020916443.2, Epal|XP_020916572.1, …	Ggal|ENSGALP00000000182.4, Ggal|ENSGALP00000000626.7, Ggal|ENSGALP00000003921.3, Ggal|ENSGALP00000004618.5, Ggal|ENSGALP00000014043.4, Ggal|ENSGALP00000014047.4, Ggal|ENSGALP00000021566.3, Ggal|ENSGALP00000030293.4, Ggal|ENSGALP00000032471.1, Ggal|ENSGALP00000040351.1, Ggal|ENSGALP00000042864.4, Ggal|ENSGALP00000042876.1, Ggal|ENSGALP00000043012.2, Ggal|ENSGALP00000043318.2, Ggal|ENSGALP000000453…	Hrob|HelroP162035, Hrob|HelroP177110, Hrob|HelroP178093, Hrob|HelroP178118, Hrob|HelroP179279, Hrob|HelroP179298, Hrob|HelroP180976, Hrob|HelroP181382, Hrob|HelroP181383, Hrob|HelroP181719, Hrob|HelroP182432, Hrob|HelroP183511, Hrob|HelroP190479		Hhon|braker1_g05661.t1, Hhon|braker1_g08688.t1, Hhon|braker1_g08824.t3	Hsap|NP_001004419.1, Hsap|NP_001007034.1, Hsap|NP_001073980.2, Hsap|NP_001087239.2, Hsap|NP_001124183.1, Hsap|NP_001152824.1, Hsap|NP_001177694.1, Hsap|NP_001185688.1, Hsap|NP_001186734.1, Hsap|NP_001191047.1, Hsap|NP_001242914.1, Hsap|NP_001243649.1, Hsap|NP_001289422.1, Hsap|NP_001772.1, Hsap|NP_001993.2, Hsap|NP_002340.2, Hsap|NP_002429.1, Hsap|NP_002900.2, Hsap|NP_002966.1, Hsap|NP_003010.4, …	Hmag|Sc4wPfr_100.g17108.t1, Hmag|Sc4wPfr_100.g17110.t1, Hmag|Sc4wPfr_1061.g18798.t1, Hmag|Sc4wPfr_1127.1.g1464.t1, Hmag|Sc4wPfr_113.1.g28301.t1, Hmag|Sc4wPfr_113.g1017.t2, Hmag|Sc4wPfr_1151.2.g25207.t1, Hmag|Sc4wPfr_1300.g9822.t1, Hmag|Sc4wPfr_1300.g9827.t1, Hmag|Sc4wPfr_1630.1.g20728.t2, Hmag|Sc4wPfr_1968.g26006.t1, Hmag|Sc4wPfr_208.2.g17742.t1, Hmag|Sc4wPfr_264.g27377.t1, Hmag|Sc4wPfr_439.g2082…	Hech|HyE0001.408, Hech|HyE0017.106, Hech|HyE0036.77, Hech|HyE0047.109, Hech|HyE0047.29, Hech|HyE0047.38, Hech|HyE0073.98, Hech|HyE0076.85, Hech|HyE0076.86, Hech|HyE0085.75, Hech|HyE0096.31, Hech|HyE0120.38, Hech|HyE0120.39, Hech|HyE0121.1, Hech|HyE0137.50, Hech|HyE2527.1, Hech|HyE5983.1	Hsym|HyS0003.5, Hsym|HyS0004.443, Hsym|HyS0015.95, Hsym|HyS0032.235, Hsym|HyS0032.90, Hsym|HyS0032.91, Hsym|HyS0033.190, Hsym|HyS0047.12, Hsym|HyS0048.142, Hsym|HyS0048.151, Hsym|HyS0089.11	Isca|ISCW007842-PA, Isca|ISCW010467-PA	Kiwa|snap_masked-108846-processed-gene-0.21-mRNA-1	Lgig|LotgiP102752, Lgig|LotgiP122109, Lgig|LotgiP123227, Lgig|LotgiP124304, Lgig|LotgiP131080, Lgig|LotgiP131193, Lgig|LotgiP132639, Lgig|LotgiP147315, Lgig|LotgiP152087, Lgig|LotgiP152104, Lgig|LotgiP152108, Lgig|LotgiP152890, Lgig|LotgiP153402, Lgig|LotgiP153575, Lgig|LotgiP153579, Lgig|LotgiP153696, Lgig|LotgiP155135, Lgig|LotgiP155650, Lgig|LotgiP157850, Lgig|LotgiP157863, Lgig|LotgiP159731, …	Mlei|ML01785a, Mlei|ML02824a, Mlei|ML03782a, Mlei|ML047911a, Mlei|ML056959a, Mlei|ML090113a, Mlei|ML17013a, Mlei|ML216321a, Mlei|ML35389a	Mbre|jgi|Monbr1|17036|estExt_gwp_gw1.C_20126, Mbre|jgi|Monbr1|26977|fgenesh2_pg.scaffold_16000165, Mbre|jgi|Monbr1|30149|fgenesh2_pg.scaffold_44000014, Mbre|jgi|Monbr1|30269|fgenesh2_pg.scaffold_46000056, Mbre|jgi|Monbr1|33819|estExt_fgenesh2_pg.C_250040, Mbre|jgi|Monbr1|34706|estExt_fgenesh2_pg.C_460051, Mbre|jgi|Monbr1|37458|estExt_fgenesh1_pg.C_130167	Mvir|scaffold138.g37.t1, Mvir|scaffold14.g14.t1, Mvir|scaffold3.g19.t1, Mvir|scaffold35.g61.t1	Nvec|XP_001618520.1, Nvec|XP_001619098.1, Nvec|XP_001619847.1, Nvec|XP_001619996.1, Nvec|XP_001620053.1, Nvec|XP_001621161.1, Nvec|XP_001621162.1, Nvec|XP_001621935.1, Nvec|XP_001622170.1, Nvec|XP_001623249.1, Nvec|XP_001623257.1, Nvec|XP_001623368.1, Nvec|XP_001623878.1, Nvec|XP_001624409.1, Nvec|XP_001625573.1, Nvec|XP_001628603.1, Nvec|XP_001628835.1, Nvec|XP_001628841.1, Nvec|XP_001629054.1, …	Nnom|g12386.t1, Nnom|g16647.t1, Nnom|g18721.t1, Nnom|g19823.t1, Nnom|g2736.t1, Nnom|g2737.t1, Nnom|g2989.t1, Nnom|g3486.t1, Nnom|g6121.t1, Nnom|g6124.t1	Ngen|g13149.t1, Ngen|g14180.t1, Ngen|g15516.t1, Ngen|g1571.t1, Ngen|g15956.t1, Ngen|g16694.t1, Ngen|g19341.t1, Ngen|g19836.t1, Ngen|g20048.t1, Ngen|g20069.t1, Ngen|g20970.t1, Ngen|g21682.t1, Ngen|g21685.t1, Ngen|g2209.t1, Ngen|g22855.t1, Ngen|g22856.t1, Ngen|g24614.t1, Ngen|g25417.t1, Ngen|g26295.t1, Ngen|g26594.t1, Ngen|g27528.t1, Ngen|g27976.t1, Ngen|g29671.t1, Ngen|g30023.t1, Ngen|g30764.t1, N…	Obim|XP_014782363.1, Obim|XP_014787853.1, Obim|XP_014788457.1, Obim|XP_014790327.1	Ofav|XP_020602979.1, Ofav|XP_020602980.1, Ofav|XP_020602981.1, Ofav|XP_020607044.1, Ofav|XP_020607074.1, Ofav|XP_020607076.1, Ofav|XP_020607082.1, Ofav|XP_020607855.1, Ofav|XP_020607860.1, Ofav|XP_020607861.1, Ofav|XP_020608823.1, Ofav|XP_020613152.1, Ofav|XP_020613176.1, Ofav|XP_020613186.1, Ofav|XP_020614039.1, Ofav|XP_020614707.1, Ofav|XP_020615527.1, Ofav|XP_020615529.1, Ofav|XP_020615563.1, …	Paus|g10875.t1, Paus|g11024.t1, Paus|g11607.t1, Paus|g1169.t1, Paus|g1170.t1, Paus|g1171.t1, Paus|g1172.t1, Paus|g11994.t1, Paus|g12324.t1, Paus|g12326.t1, Paus|g13964.t1, Paus|g1404.t1, Paus|g14045.t1, Paus|g14242.t1, Paus|g14432.t1, Paus|g14468.t1, Paus|g14643.t1, Paus|g14729.t1, Paus|g14730.t1, Paus|g15184.t1, Paus|g15285.t1, Paus|g15287.t1, Paus|g15288.t1, Paus|g15379.t1, Paus|g1545.t1, Paus|…	Pdam|XP_027035576.1, Pdam|XP_027035853.1, Pdam|XP_027035947.1, Pdam|XP_027038779.1, Pdam|XP_027043746.1, Pdam|XP_027044388.1, Pdam|XP_027046586.1, Pdam|XP_027047828.1, Pdam|XP_027048963.1, Pdam|XP_027049309.1, Pdam|XP_027050123.1, Pdam|XP_027050175.1, Pdam|XP_027050661.1, Pdam|XP_027050703.1, Pdam|XP_027052626.1, Pdam|XP_027052676.1, Pdam|XP_027053839.1, Pdam|XP_027054271.1, Pdam|XP_027054584.1, …	Ppac|PPA01120, Ppac|PPA03201, Ppac|PPA04072, Ppac|PPA04644, Ppac|PPA04669, Ppac|PPA04672, Ppac|PPA04770, Ppac|PPA04810, Ppac|PPA05203, Ppac|PPA05204, Ppac|PPA05209, Ppac|PPA06670, Ppac|PPA10019, Ppac|PPA10028, Ppac|PPA10030, Ppac|PPA12964, Ppac|PPA13083, Ppac|PPA13091, Ppac|PPA13095, Ppac|PPA15390, Ppac|PPA16245, Ppac|PPA20602, Ppac|PPA22219, Ppac|PPA22928, Ppac|PPA25718, Ppac|PPA27057, Ppac|PPA2…	Rmue|g13095.t1, Rmue|g22633.t1, Rmue|g23198.t1, Rmue|g3024.t1, Rmue|g9757.t1		Skow|XP_002731318.1, Skow|XP_002734278.1, Skow|XP_002734890.1, Skow|XP_002735929.1, Skow|XP_002736619.1, Skow|XP_002737228.1, Skow|XP_002737987.1, Skow|XP_002737988.1, Skow|XP_002737989.1, Skow|XP_002737990.1, Skow|XP_002738007.1, Skow|XP_002739925.1, Skow|XP_002741352.1, Skow|XP_002742001.2, Skow|XP_002742048.2, Skow|XP_002742249.1, Skow|XP_002742251.1, Skow|XP_002742288.1, Skow|XP_006811675.1, …	Sros|XP_004991179.1, Sros|XP_004991792.1, Sros|XP_004992328.1, Sros|XP_004992331.1, Sros|XP_004992343.1, Sros|XP_004992387.1, Sros|XP_004994146.1, Sros|XP_004995286.1, Sros|XP_004996042.1, Sros|XP_004997986.1	Sman|Smp_242530.3	Smed|SMEST008789001.1, Smed|SMEST023904001.1, Smed|SMEST028258001.1, Smed|SMEST028260001.1, Smed|SMEST028261001.1, Smed|SMEST028263001.1, Smed|SMEST028264001.1, Smed|SMEST028600001.1, Smed|SMEST031111001.1, Smed|SMEST034284001.1, Smed|SMEST046618002.1, Smed|SMEST046618007.1, Smed|SMEST046718001.1, Smed|SMEST053698001.1, Smed|SMEST053698002.1, Smed|SMEST053698003.1, Smed|SMEST053698004.1, Smed|SME…		Tcas|XP_008193285.1	Tadh|g10915.t2__scaffold_30, Tadh|g11385.t1__scaffold_39, Tadh|g11796.t1__scaffold_167, Tadh|g5444.t1__scaffold_5, Tadh|g5446.t1__scaffold_5, Tadh|g5449.t1__scaffold_5, Tadh|g5797.t1__scaffold_5	Xtro|NP_001011227.1, Xtro|NP_001011424.1, Xtro|NP_001090716.1, Xtro|NP_001107510.1, Xtro|XP_002932255.1, Xtro|XP_002933324.2, Xtro|XP_002933935.2, Xtro|XP_002933943.1, Xtro|XP_002934169.1, Xtro|XP_002934628.1, Xtro|XP_002935100.1, Xtro|XP_002935447.3, Xtro|XP_002938583.2, Xtro|XP_002942922.2, Xtro|XP_004914539.1, Xtro|XP_004916045.1, Xtro|XP_004917035.1, Xtro|XP_004918898.1, Xtro|XP_004918900.1, …
OG0000013		Adig|XP_015747218.1, Adig|XP_015747637.1, Adig|XP_015748588.1, Adig|XP_015749643.1, Adig|XP_015750065.1, Adig|XP_015750834.1, Adig|XP_015751783.1, Adig|XP_015752376.1, Adig|XP_015758284.1, Adig|XP_015760103.1, Adig|XP_015760105.1, Adig|XP_015760497.1, Adig|XP_015761274.1, Adig|XP_015762248.1, Adig|XP_015764365.1, Adig|XP_015771355.1, Adig|XP_015773204.1, Adig|XP_015773989.1, Adig|XP_015774525.1, …	Aque|Aqu2.1.00068_001, Aque|Aqu2.1.00069_001, Aque|Aqu2.1.00519_001, Aque|Aqu2.1.01103_001, Aque|Aqu2.1.01223_001, Aque|Aqu2.1.01385_001, Aque|Aqu2.1.02043_001, Aque|Aqu2.1.02154_001, Aque|Aqu2.1.02475_001, Aque|Aqu2.1.02597_001, Aque|Aqu2.1.03381_001, Aque|Aqu2.1.03393_001, Aque|Aqu2.1.03559_001, Aque|Aqu2.1.03926_001, Aque|Aqu2.1.04121_001, Aque|Aqu2.1.04122_001, Aque|Aqu2.1.04196_001, Aque|Aqu…	Aaurb|scaffold103.g13.t1, Aaurb|scaffold104.g33.t1, Aaurb|scaffold113.g87.t1, Aaurb|scaffold1153.g2.t1, Aaurb|scaffold1170.g1.t1, Aaurb|scaffold127.g26.t1, Aaurb|scaffold129.g33.t1, Aaurb|scaffold135.g59.t1, Aaurb|scaffold1419.g1.t1, Aaurb|scaffold151.g46.t1, Aaurb|scaffold155.g1.t1, Aaurb|scaffold166.g36.t1, Aaurb|scaffold211.g21.t1, Aaurb|scaffold2191.g1.t1, Aaurb|scaffold220.g22.t1, Aaurb|scaf…	Aaurp|Seg1121.15, Aaurp|Seg1170.2, Aaurp|Seg1170.3, Aaurp|Seg1197.2, Aaurp|Seg1442.3, Aaurp|Seg1527.2, Aaurp|Seg1527.3, Aaurp|Seg1555.1, Aaurp|Seg1627.6, Aaurp|Seg1665.11, Aaurp|Seg1827.2, Aaurp|Seg1827.3, Aaurp|Seg1840.3, Aaurp|Seg1840.4, Aaurp|Seg1902.6, Aaurp|Seg191.9, Aaurp|Seg1966.1, Aaurp|Seg1979.1, Aaurp|Seg2006.7, Aaurp|Seg2070.4, Aaurp|Seg22102.1, Aaurp|Seg2331.1, Aaurp|Seg2424.4, Aaurp|…			Ctel|CapteP102355, Ctel|CapteP107961, Ctel|CapteP112284, Ctel|CapteP113640, Ctel|CapteP116307, Ctel|CapteP118897, Ctel|CapteP133408, Ctel|CapteP143632, Ctel|CapteP144365, Ctel|CapteP145680, Ctel|CapteP185748, Ctel|CapteP187465, Ctel|CapteP191946, Ctel|CapteP192651, Ctel|CapteP193465, Ctel|CapteP200997, Ctel|CapteP203075, Ctel|CapteP207187, Ctel|CapteP211967, Ctel|CapteP213517, Ctel|CapteP216181, …		Cint|XP_002124374.1, Cint|XP_004227401.1, Cint|XP_004227402.1, Cint|XP_004227406.1, Cint|XP_004227450.1, Cint|XP_009859891.1, Cint|XP_018672534.2, Cint|XP_026689545.1, Cint|XP_026694590.1, Cint|XP_026695310.1, Cint|XP_026695400.1	Chem|TCONS_00009068-protein, Chem|TCONS_00009069-protein, Chem|TCONS_00028951-protein, Chem|TCONS_00034350-protein, Chem|TCONS_00034455-protein, Chem|TCONS_00034567-protein, Chem|TCONS_00035310-protein, Chem|TCONS_00035752-protein, Chem|TCONS_00037043-protein, Chem|TCONS_00063837-protein		Drer|ENSDARP00000007187.6, Drer|ENSDARP00000062308.4, Drer|ENSDARP00000114504.1, Drer|ENSDARP00000140955.2		Dgig|XP_028393982.1, Dgig|XP_028394423.1, Dgig|XP_028394480.1, Dgig|XP_028394498.1, Dgig|XP_028394507.1, Dgig|XP_028395696.1, Dgig|XP_028395699.1, Dgig|XP_028395720.1, Dgig|XP_028397239.1, Dgig|XP_028403931.1, Dgig|XP_028403963.1, Dgig|XP_028404035.1, Dgig|XP_028404101.1, Dgig|XP_028404103.1, Dgig|XP_028404819.1, Dgig|XP_028406200.1, Dgig|XP_028406206.1, Dgig|XP_028406782.1, Dgig|XP_028406786.1, …		Epal|XP_020895285.1, Epal|XP_020898550.2, Epal|XP_020898608.1, Epal|XP_020899640.2, Epal|XP_020901251.1, Epal|XP_020903531.1, Epal|XP_020906326.1, Epal|XP_020907946.1, Epal|XP_020910122.1, Epal|XP_020912094.1, Epal|XP_020912095.1, Epal|XP_020916392.2, Epal|XP_020917204.2, Epal|XP_028514569.1, Epal|XP_028516136.1, Epal|XP_028516933.1, Epal|XP_028517645.1	Ggal|ENSGALP00000001227.4	Hrob|HelroP108960, Hrob|HelroP123773, Hrob|HelroP146310, Hrob|HelroP152392, Hrob|HelroP152396, Hrob|HelroP153248, Hrob|HelroP153250, Hrob|HelroP153251, Hrob|HelroP153254, Hrob|HelroP153255, Hrob|HelroP153263, Hrob|HelroP153264, Hrob|HelroP153266, Hrob|HelroP153295, Hrob|HelroP153316, Hrob|HelroP153318, Hrob|HelroP153321, Hrob|HelroP153336, Hrob|HelroP153338, Hrob|HelroP153339, Hrob|HelroP153340, …	Hmia|ACHA6_HUMAN|g5070.t1, Hmia|FKB1A_HUMAN|g7301.t1, Hmia|GRIA1_HUMAN|g4344.t1, Hmia|P52K_HUMAN|g10170.t1, Hmia|P52K_HUMAN|g12362.t1, Hmia|P52K_HUMAN|g12816.t1, Hmia|P52K_HUMAN|g13233.t1, Hmia|P52K_HUMAN|g14190.t1, Hmia|P52K_HUMAN|g15654.t1, Hmia|P52K_HUMAN|g15853.t1, Hmia|P52K_HUMAN|g18191.t1, Hmia|P52K_HUMAN|g18500.t1, Hmia|P52K_HUMAN|g1871.t1, Hmia|P52K_HUMAN|g18965.t1, Hmia|P52K_HUMAN|g19080…		Hsap|NP_004696.2, Hsap|XP_024305590.1	Hmag|Sc4wPfr_10.g18895.t1, Hmag|Sc4wPfr_10.g18896.t1, Hmag|Sc4wPfr_1021.g3623.t1, Hmag|Sc4wPfr_1023.2.g5680.t1, Hmag|Sc4wPfr_103.2.g7339.t1, Hmag|Sc4wPfr_103.2.g7340.t1, Hmag|Sc4wPfr_1031.g16753.t1, Hmag|Sc4wPfr_1033.g30818.t1, Hmag|Sc4wPfr_1040.g7616.t1, Hmag|Sc4wPfr_1044.g6819.t1, Hmag|Sc4wPfr_1044.g6820.t1, Hmag|Sc4wPfr_1073.g23672.t1, Hmag|Sc4wPfr_1080.g15216.t1, Hmag|Sc4wPfr_1080.g15217.t1, …	Hech|HyE0005.170, Hech|HyE0006.185, Hech|HyE0008.238, Hech|HyE0013.221, Hech|HyE0016.174, Hech|HyE0026.1, Hech|HyE0030.15, Hech|HyE0064.69, Hech|HyE0066.19, Hech|HyE0068.3, Hech|HyE0073.66, Hech|HyE0075.7, Hech|HyE0079.59, Hech|HyE0082.57, Hech|HyE0090.1, Hech|HyE0116.3, Hech|HyE0117.24, Hech|HyE0140.2, Hech|HyE0160.28, Hech|HyE0174.22, Hech|HyE0181.32, Hech|HyE0225.16, Hech|HyE0226.15, Hech|HyE0…	Hsym|HyS0006.174, Hsym|HyS0006.218, Hsym|HyS0006.237, Hsym|HyS0006.238, Hsym|HyS0006.239, Hsym|HyS0008.211, Hsym|HyS0008.389, Hsym|HyS0008.393, Hsym|HyS0008.441, Hsym|HyS0011.335, Hsym|HyS0013.132, Hsym|HyS0013.346, Hsym|HyS0019.187, Hsym|HyS0022.199, Hsym|HyS0024.162, Hsym|HyS0029.191, Hsym|HyS0034.220, Hsym|HyS0034.221, Hsym|HyS0035.53, Hsym|HyS0039.142, Hsym|HyS0039.36, Hsym|HyS0051.48, Hsym|H…	Isca|ISCW000184-PA, Isca|ISCW007799-PA, Isca|ISCW010035-PA, Isca|ISCW010182-PA, Isca|ISCW010789-PA, Isca|ISCW013799-PA, Isca|ISCW024453-PA, Isca|ISCW024606-PA, Isca|ISCW024768-PA, Isca|ISCW024789-PA			Mlei|ML003616a, Mlei|ML02668a, Mlei|ML131116a, Mlei|ML131128a, Mlei|ML132019a, Mlei|ML161335a, Mlei|ML27325a, Mlei|ML398337a		Mvir|scaffold1.g174.t1, Mvir|scaffold1.g275.t1, Mvir|scaffold10.g91.t1, Mvir|scaffold106.g47.t1, Mvir|scaffold115.g26.t1, Mvir|scaffold132.g32.t1, Mvir|scaffold133.g26.t1, Mvir|scaffold135.g50.t1, Mvir|scaffold136.g5.t1, Mvir|scaffold14.g100.t1, Mvir|scaffold143.g13.t1, Mvir|scaffold16.g30.t1, Mvir|scaffold165.g61.t1, Mvir|scaffold167.g8.t1, Mvir|scaffold169.g4.t1, Mvir|scaffold169.g47.t1, Mvir|s…	Nvec|XP_001618136.1, Nvec|XP_001618251.1, Nvec|XP_001619083.1, Nvec|XP_001619744.1, Nvec|XP_001619923.1, Nvec|XP_001621303.1, Nvec|XP_001621499.1, Nvec|XP_001622608.1, Nvec|XP_001624336.1, Nvec|XP_001624347.1, Nvec|XP_001624911.1, Nvec|XP_001625787.1, Nvec|XP_001625788.1, Nvec|XP_001627247.1, Nvec|XP_001627248.1, Nvec|XP_001627258.1, Nvec|XP_001628320.1, Nvec|XP_001628490.1, Nvec|XP_001631017.1, …	Nnom|g10130.t1, Nnom|g1050.t1, Nnom|g11072.t1, Nnom|g11074.t1, Nnom|g11075.t1, Nnom|g11076.t1, Nnom|g11314.t1, Nnom|g11323.t1, Nnom|g11774.t1, Nnom|g12011.t1, Nnom|g1215.t1, Nnom|g12628.t1, Nnom|g12658.t1, Nnom|g12668.t1, Nnom|g12847.t1, Nnom|g13367.t1, Nnom|g13904.t1, Nnom|g14630.t1, Nnom|g14635.t1, Nnom|g14941.t1, Nnom|g15022.t1, Nnom|g15173.t1, Nnom|g15333.t1, Nnom|g15449.t1, Nnom|g15624.t1, N…	Ngen|g10422.t1, Ngen|g10518.t1, Ngen|g10930.t1, Ngen|g10931.t1, Ngen|g11921.t1, Ngen|g17636.t1, Ngen|g17639.t1, Ngen|g17875.t1, Ngen|g18272.t1, Ngen|g19551.t1, Ngen|g19801.t1, Ngen|g19802.t1, Ngen|g21138.t1, Ngen|g21139.t1, Ngen|g21341.t1, Ngen|g2145.t1, Ngen|g21481.t1, Ngen|g22693.t1, Ngen|g24718.t1, Ngen|g26146.t1, Ngen|g26402.t1, Ngen|g26767.t1, Ngen|g27146.t1, Ngen|g27280.t1, Ngen|g27324.t1, …	Obim|XP_014770203.1, Obim|XP_014770292.1, Obim|XP_014770478.1, Obim|XP_014772621.1, Obim|XP_014773435.1, Obim|XP_014773436.1, Obim|XP_014777630.1, Obim|XP_014778943.1, Obim|XP_014779092.1, Obim|XP_014779165.1, Obim|XP_014779814.1, Obim|XP_014780915.1, Obim|XP_014782840.1, Obim|XP_014785580.1, Obim|XP_014786587.1, Obim|XP_014788631.1, Obim|XP_014790471.1	Ofav|XP_020606397.1, Ofav|XP_020616344.1, Ofav|XP_020620789.1, Ofav|XP_020627144.1	Paus|g19416.t1, Paus|g19417.t1, Paus|g4589.t1	Pdam|XP_027040359.1, Pdam|XP_027046438.1, Pdam|XP_027047081.1, Pdam|XP_027048125.1, Pdam|XP_027049577.1, Pdam|XP_027059833.1		Rmue|g10051.t1, Rmue|g10437.t1, Rmue|g10586.t1, Rmue|g10587.t1, Rmue|g10687.t1, Rmue|g10814.t1, Rmue|g10900.t1, Rmue|g10901.t1, Rmue|g11016.t1, Rmue|g11128.t1, Rmue|g11364.t1, Rmue|g11561.t1, Rmue|g1193.t1, Rmue|g12024.t1, Rmue|g12236.t1, Rmue|g12534.t1, Rmue|g12535.t1, Rmue|g12591.t1, Rmue|g12764.t1, Rmue|g12829.t1, Rmue|g12890.t1, Rmue|g13012.t1, Rmue|g13013.t1, Rmue|g13262.t1, Rmue|g13298.t1, …		Skow|XP_006812758.1, Skow|XP_006817510.1, Skow|XP_006820601.1, Skow|XP_006820682.1, Skow|XP_006826080.1			Smed|SMEST000228001.1, Smed|SMEST000228002.1, Smed|SMEST000228003.1, Smed|SMEST000523001.1, Smed|SMEST000957001.1, Smed|SMEST002531001.1, Smed|SMEST003766001.1, Smed|SMEST003943005.1, Smed|SMEST004944001.1, Smed|SMEST008536001.1, Smed|SMEST008616001.1, Smed|SMEST008969001.1, Smed|SMEST009109001.1, Smed|SMEST009678001.1, Smed|SMEST011006001.1, Smed|SMEST013608001.1, Smed|SMEST017082001.1, Smed|SME…		Tcas|XP_015836603.1, Tcas|XP_015840016.1	Tadh|g11528.t1__scaffold_44	Xtro|NP_989053.1, Xtro|XP_002942231.4, Xtro|XP_002943657.1, Xtro|XP_012820565.1, Xtro|XP_012823183.1, Xtro|XP_017948164.1, Xtro|XP_017949563.1, Xtro|XP_017953209.1
OG0000014	Apla|oki.105.87.t1, Apla|oki.112.52.t1, Apla|oki.12.168.t1, Apla|oki.12.169.t1, Apla|oki.120.21.t1, Apla|oki.13.95.t1, Apla|oki.13.97.t1, Apla|oki.132.16.t1, Apla|oki.132.17.t1, Apla|oki.136.2.t1, Apla|oki.14.20.t1, Apla|oki.18.14.t1, Apla|oki.182.54.t1, Apla|oki.185.55.t1, Apla|oki.202.34.t1, Apla|oki.202.36.t1, Apla|oki.202.39.t1, Apla|oki.21.108.t1, Apla|oki.21.110.t1, Apla|oki.21.208.t1, Apla…	Adig|XP_015747185.1, Adig|XP_015747768.1, Adig|XP_015748504.1, Adig|XP_015748597.1, Adig|XP_015748606.1, Adig|XP_015749694.1, Adig|XP_015749792.1, Adig|XP_015749912.1, Adig|XP_015749932.1, Adig|XP_015750385.1, Adig|XP_015750792.1, Adig|XP_015751892.1, Adig|XP_015751953.1, Adig|XP_015751961.1, Adig|XP_015751973.1, Adig|XP_015755456.1, Adig|XP_015755463.1, Adig|XP_015756641.1, Adig|XP_015756845.1, …	Aque|Aqu2.1.01668_001, Aque|Aqu2.1.01710_001, Aque|Aqu2.1.02995_001, Aque|Aqu2.1.04559_001, Aque|Aqu2.1.07819_001, Aque|Aqu2.1.08337_001, Aque|Aqu2.1.11853_001, Aque|Aqu2.1.12665_001, Aque|Aqu2.1.14050_001, Aque|Aqu2.1.14263_001, Aque|Aqu2.1.16069_001, Aque|Aqu2.1.16465_001, Aque|Aqu2.1.16872_001, Aque|Aqu2.1.18357_001, Aque|Aqu2.1.18878_001, Aque|Aqu2.1.18879_001, Aque|Aqu2.1.19444_001, Aque|Aqu…	Aaurb|scaffold102.g67.t1, Aaurb|scaffold108.g63.t1, Aaurb|scaffold11.g73.t2, Aaurb|scaffold112.g33.t1, Aaurb|scaffold1308.g1.t1, Aaurb|scaffold131.g24.t1, Aaurb|scaffold188.g4.t1, Aaurb|scaffold189.g2.t1, Aaurb|scaffold193.g29.t1, Aaurb|scaffold193.g31.t1, Aaurb|scaffold228.g26.t1, Aaurb|scaffold228.g28.t1, Aaurb|scaffold24.g65.t3, Aaurb|scaffold3.g53.t7, Aaurb|scaffold33.g122.t1, Aaurb|scaffold3…	Aaurp|Seg1012.4, Aaurp|Seg1190.1, Aaurp|Seg140.2, Aaurp|Seg159.3, Aaurp|Seg1616.4, Aaurp|Seg164.11, Aaurp|Seg1745.9, Aaurp|Seg2022.8, Aaurp|Seg2114.1, Aaurp|Seg214.3, Aaurp|Seg2263.1, Aaurp|Seg2412.1, Aaurp|Seg245.2, Aaurp|Seg2483.6, Aaurp|Seg273.8, Aaurp|Seg3506.1, Aaurp|Seg3532.3, Aaurp|Seg439.1, Aaurp|Seg460.19, Aaurp|Seg4983.1, Aaurp|Seg5160.2, Aaurp|Seg578.1, Aaurp|Seg597.7, Aaurp|Seg6654.1,…	Bflo|XP_002585666.1, Bflo|XP_002585953.1, Bflo|XP_002586055.1, Bflo|XP_002586353.1, Bflo|XP_002586972.1, Bflo|XP_002586975.1, Bflo|XP_002588402.1, Bflo|XP_002588403.1, Bflo|XP_002588406.1, Bflo|XP_002588407.1, Bflo|XP_002588533.1, Bflo|XP_002588854.1, Bflo|XP_002592566.1, Bflo|XP_002592782.1, Bflo|XP_002592783.1, Bflo|XP_002592842.1, Bflo|XP_002593413.1, Bflo|XP_002594211.1, Bflo|XP_002594595.1, …	Cele|NP_001021907.1, Cele|NP_001024724.3, Cele|NP_001076759.1, Cele|NP_001299880.1, Cele|NP_492969.2, Cele|NP_492970.3, Cele|NP_496017.1, Cele|NP_496022.1, Cele|NP_496025.2, Cele|NP_496123.1, Cele|NP_496130.2, Cele|NP_497162.2, Cele|NP_501826.2, Cele|NP_503375.2, Cele|NP_504458.1, Cele|NP_506771.3, Cele|NP_508684.4, Cele|NP_508926.2, Cele|NP_509104.1, Cele|NP_509835.2, Cele|NP_509836.1, Cele|NP_5…	Ctel|CapteP101786, Ctel|CapteP104413, Ctel|CapteP104583, Ctel|CapteP123496, Ctel|CapteP132112, Ctel|CapteP134203, Ctel|CapteP141459, Ctel|CapteP150374, Ctel|CapteP155564, Ctel|CapteP162027, Ctel|CapteP166775, Ctel|CapteP167210, Ctel|CapteP168773, Ctel|CapteP170033, Ctel|CapteP180235, Ctel|CapteP211857, Ctel|CapteP220181, Ctel|CapteP220531, Ctel|CapteP224958, Ctel|CapteP45220, Ctel|CapteP48307, Ct…	Cowc|Cowc_CAOG_01676T0, Cowc|Cowc_CAOG_02360T0, Cowc|Cowc_CAOG_03740T0, Cowc|Cowc_CAOG_04919T0, Cowc|Cowc_CAOG_05321T0, Cowc|Cowc_CAOG_06420T0, Cowc|Cowc_CAOG_08875T0, Cowc|Cowc_CAOG_09189T0, Cowc|Cowc_CAOG_10033T0	Cint|NP_001037820.1, Cint|XP_002121965.2, Cint|XP_002122788.2, Cint|XP_002123824.4, Cint|XP_002124888.2, Cint|XP_002126518.3, Cint|XP_002129769.1, Cint|XP_002130048.1, Cint|XP_002130072.1, Cint|XP_009860892.2, Cint|XP_009861650.2, Cint|XP_018668948.1, Cint|XP_018672415.2, Cint|XP_026690296.1, Cint|XP_026690616.1, Cint|XP_026691194.1, Cint|XP_026691214.1, Cint|XP_026692900.1, Cint|XP_026696067.1, …	Chem|TCONS_00003748-protein, Chem|TCONS_00005168-protein, Chem|TCONS_00005231-protein, Chem|TCONS_00009135-protein, Chem|TCONS_00014681-protein, Chem|TCONS_00016517-protein, Chem|TCONS_00017241-protein, Chem|TCONS_00019580-protein, Chem|TCONS_00023124-protein, Chem|TCONS_00023518-protein, Chem|TCONS_00023573-protein, Chem|TCONS_00025923-protein, Chem|TCONS_00036674-protein, Chem|TCONS_00039246-pr…	Cfra|CFRG3868T1, Cfra|CFRG5780T1	Drer|ENSDARP00000002466.8, Drer|ENSDARP00000004402.8, Drer|ENSDARP00000011898.9, Drer|ENSDARP00000013742.8, Drer|ENSDARP00000018941.4, Drer|ENSDARP00000044029.6, Drer|ENSDARP00000049203.6, Drer|ENSDARP00000055680.5, Drer|ENSDARP00000069743.6, Drer|ENSDARP00000072093.5, Drer|ENSDARP00000075800.3, Drer|ENSDARP00000077102.4, Drer|ENSDARP00000101065.3, Drer|ENSDARP00000101815.2, Drer|ENSDARP000001025…	Dpul|gene10276, Dpul|gene10417, Dpul|gene10731, Dpul|gene12038, Dpul|gene1292, Dpul|gene13436, Dpul|gene13458, Dpul|gene13716, Dpul|gene1430, Dpul|gene16146, Dpul|gene17761, Dpul|gene18412, Dpul|gene2084, Dpul|gene2183, Dpul|gene3428, Dpul|gene3665, Dpul|gene4207, Dpul|gene4644, Dpul|gene5437, Dpul|gene5438, Dpul|gene5675, Dpul|gene6891, Dpul|gene6892, Dpul|gene7221, Dpul|gene7222, Dpul|gene7225,…	Dgig|XP_028390688.1, Dgig|XP_028390733.1, Dgig|XP_028390736.1, Dgig|XP_028390746.1, Dgig|XP_028391444.1, Dgig|XP_028393591.1, Dgig|XP_028394142.1, Dgig|XP_028394194.1, Dgig|XP_028394323.1, Dgig|XP_028394332.1, Dgig|XP_028394789.1, Dgig|XP_028401170.1, Dgig|XP_028401197.1, Dgig|XP_028401222.1, Dgig|XP_028401701.1, Dgig|XP_028401806.1, Dgig|XP_028402514.1, Dgig|XP_028403146.1, Dgig|XP_028403213.1, …	Dmel|NP_001014474.3, Dmel|NP_001162911.1, Dmel|NP_001247231.1, Dmel|NP_001260566.1, Dmel|NP_476762.1, Dmel|NP_476962.1, Dmel|NP_477044.1, Dmel|NP_477255.1, Dmel|NP_477341.2, Dmel|NP_523928.1, Dmel|NP_608762.3, Dmel|NP_610835.2, Dmel|NP_651349.1, Dmel|NP_723165.2, Dmel|NP_729956.1, Dmel|NP_732287.1	Epal|XP_020892618.2, Epal|XP_020893537.2, Epal|XP_020893715.1, Epal|XP_020894031.1, Epal|XP_020894215.1, Epal|XP_020894991.1, Epal|XP_020896738.1, Epal|XP_020896972.2, Epal|XP_020898074.1, Epal|XP_020899014.1, Epal|XP_020900495.1, Epal|XP_020901904.1, Epal|XP_020902176.1, Epal|XP_020902222.2, Epal|XP_020903057.1, Epal|XP_020903774.1, Epal|XP_020905585.1, Epal|XP_020905669.1, Epal|XP_020905670.1, …	Ggal|ENSGALP00000001710.5, Ggal|ENSGALP00000009174.5, Ggal|ENSGALP00000010474.6, Ggal|ENSGALP00000012356.4, Ggal|ENSGALP00000014023.3, Ggal|ENSGALP00000016165.4, Ggal|ENSGALP00000017932.2, Ggal|ENSGALP00000021606.4, Ggal|ENSGALP00000022522.3, Ggal|ENSGALP00000023762.6, Ggal|ENSGALP00000024493.3, Ggal|ENSGALP00000025286.5, Ggal|ENSGALP00000027556.4, Ggal|ENSGALP00000035505.2, Ggal|ENSGALP000000449…	Hrob|HelroP102694, Hrob|HelroP110137, Hrob|HelroP110475, Hrob|HelroP131255, Hrob|HelroP132900, Hrob|HelroP133386, Hrob|HelroP133578, Hrob|HelroP133620, Hrob|HelroP133636, Hrob|HelroP133652, Hrob|HelroP141185, Hrob|HelroP141355, Hrob|HelroP172160, Hrob|HelroP174200, Hrob|HelroP175642, Hrob|HelroP183383, Hrob|HelroP184777, Hrob|HelroP190219, Hrob|HelroP190667, Hrob|HelroP192019, Hrob|HelroP192108, …	Hmia|ALK_HUMAN|g1945.t1, Hmia|ALK_HUMAN|g21955.t1, Hmia|DDR2_HUMAN|g16262.t1, Hmia|DDR2_HUMAN|g7195.t1, Hmia|FGFR3_HUMAN|g8287.t1, Hmia|FGFR3_HUMAN|g928.t1, Hmia|FGFR4_HUMAN|g4753.t1, Hmia|MERTK_HUMAN|g19549.t1, Hmia|MUSK_HUMAN|g18649.t1, Hmia|MUSK_HUMAN|g1994.t1, Hmia|MUSK_HUMAN|g7825.t1, Hmia|RET_HUMAN|g14075.t1, Hmia|ROR1_HUMAN|g17224.t1, Hmia|VGFR2_HUMAN|g17434.t1	Hhon|braker1_g01283.t1, Hhon|braker1_g03206.t1, Hhon|braker1_g08731.t1, Hhon|braker1_g08807.t1, Hhon|braker1_g08808.t1, Hhon|braker1_g08809.t1	Hsap|NP_000450.2, Hsap|NP_001005861.1, Hsap|NP_001341913.1, Hsap|NP_002010.2, Hsap|NP_002244.1, Hsap|NP_002520.2, Hsap|NP_004110.2, Hsap|NP_004551.2, Hsap|NP_005003.2, Hsap|NP_005415.1, Hsap|NP_006171.2, Hsap|NP_006334.2, Hsap|NP_066124.1, Hsap|NP_068713.2, Hsap|XP_005252051.1, Hsap|XP_005253474.1, Hsap|XP_005265227.2, Hsap|XP_006713931.1, Hsap|XP_006717771.1, Hsap|XP_011507889.1, Hsap|XP_0115131…	Hmag|Sc4wPfr_10.g18888.t1, Hmag|Sc4wPfr_100.g17111.t1, Hmag|Sc4wPfr_1001.g5011.t1, Hmag|Sc4wPfr_1077.g31033.t1, Hmag|Sc4wPfr_1151.2.g25204.t1, Hmag|Sc4wPfr_1151.3.g21188.t1, Hmag|Sc4wPfr_1249.1.g20007.t1, Hmag|Sc4wPfr_1357.1.g3221.t1, Hmag|Sc4wPfr_137.g27924.t1, Hmag|Sc4wPfr_137.g27925.t2, Hmag|Sc4wPfr_1477.g31552.t1, Hmag|Sc4wPfr_153.g25512.t1, Hmag|Sc4wPfr_1630.1.g20735.t1, Hmag|Sc4wPfr_177.1.g…	Hech|HyE0001.405, Hech|HyE0008.59, Hech|HyE0019.201, Hech|HyE0020.118, Hech|HyE0020.119, Hech|HyE0021.52, Hech|HyE0022.121, Hech|HyE0025.167, Hech|HyE0025.181, Hech|HyE0029.96, Hech|HyE0054.52, Hech|HyE0063.95, Hech|HyE0063.97, Hech|HyE0063.98, Hech|HyE0066.105, Hech|HyE0066.106, Hech|HyE0086.14, Hech|HyE0096.37, Hech|HyE0098.20, Hech|HyE0100.41, Hech|HyE0101.60, Hech|HyE0101.67, Hech|HyE0102.53,…	Hsym|HyS0001.732, Hsym|HyS0002.381, Hsym|HyS0004.222, Hsym|HyS0008.199, Hsym|HyS0010.209, Hsym|HyS0010.210, Hsym|HyS0010.224, Hsym|HyS0012.34, Hsym|HyS0014.230, Hsym|HyS0015.101, Hsym|HyS0018.20, Hsym|HyS0018.78, Hsym|HyS0033.189, Hsym|HyS0038.57, Hsym|HyS0042.48, Hsym|HyS0042.49, Hsym|HyS0042.50, Hsym|HyS0042.51, Hsym|HyS0042.52, Hsym|HyS0045.23, Hsym|HyS0057.67, Hsym|HyS0058.107, Hsym|HyS0061.9…	Isca|ISCW001963-PA, Isca|ISCW003506-PA, Isca|ISCW005359-PA, Isca|ISCW007787-PA, Isca|ISCW009358-PA, Isca|ISCW010222-PA, Isca|ISCW013594-PA, Isca|ISCW014598-PA, Isca|ISCW015370-PA, Isca|ISCW016432-PA, Isca|ISCW016700-PA, Isca|ISCW016861-PA, Isca|ISCW018261-PA, Isca|ISCW022590-PA, Isca|ISCW022772-PA		Lgig|LotgiP109067, Lgig|LotgiP113628, Lgig|LotgiP116145, Lgig|LotgiP119146, Lgig|LotgiP120502, Lgig|LotgiP128734, Lgig|LotgiP128829, Lgig|LotgiP130764, Lgig|LotgiP132698, Lgig|LotgiP132723, Lgig|LotgiP144166, Lgig|LotgiP145808, Lgig|LotgiP181461, Lgig|LotgiP213735, Lgig|LotgiP219301, Lgig|LotgiP238069, Lgig|LotgiP51609, Lgig|LotgiP54120, Lgig|LotgiP55278, Lgig|LotgiP56170, Lgig|LotgiP63499, Lgig|…	Mlei|ML024916a, Mlei|ML059819a, Mlei|ML11689a, Mlei|ML21721a, Mlei|ML418612a	Mbre|jgi|Monbr1|13119|fgenesh1_pg.scaffold_80000001, Mbre|jgi|Monbr1|13710|e_gw1.2.424.1, Mbre|jgi|Monbr1|14040|e_gw1.2.605.1, Mbre|jgi|Monbr1|16001|e_gw1.6.153.1, Mbre|jgi|Monbr1|27155|fgenesh2_pg.scaffold_17000143, Mbre|jgi|Monbr1|27552|fgenesh2_pg.scaffold_20000020, Mbre|jgi|Monbr1|3066|gw1.2.788.1, Mbre|jgi|Monbr1|32678|estExt_fgenesh2_pg.C_120145, Mbre|jgi|Monbr1|33520|estExt_fgenesh2_pg.C_2…	Mvir|scaffold111.g38.t1, Mvir|scaffold136.g1.t1, Mvir|scaffold150.g59.t1, Mvir|scaffold152.g39.t1, Mvir|scaffold158.g31.t1, Mvir|scaffold191.g23.t1, Mvir|scaffold252.g26.t1, Mvir|scaffold268.g23.t1, Mvir|scaffold27.g89.t1, Mvir|scaffold27.g93.t2, Mvir|scaffold283.g24.t1, Mvir|scaffold292.g18.t1, Mvir|scaffold318.g27.t3, Mvir|scaffold38.g39.t1, Mvir|scaffold3948.g1.t1, Mvir|scaffold427.g1.t1, Mvir…	Nvec|XP_001620002.1, Nvec|XP_001620047.1, Nvec|XP_001621027.1, Nvec|XP_001622917.1, Nvec|XP_001624237.1, Nvec|XP_001626187.1, Nvec|XP_001626256.1, Nvec|XP_001626579.1, Nvec|XP_001627508.1, Nvec|XP_001627694.1, Nvec|XP_001628230.1, Nvec|XP_001628597.1, Nvec|XP_001628614.1, Nvec|XP_001629228.1, Nvec|XP_001629229.1, Nvec|XP_001629345.1, Nvec|XP_001629949.1, Nvec|XP_001630141.1, Nvec|XP_001631184.1, …	Nnom|g10575.t1, Nnom|g10955.t1, Nnom|g12262.t1, Nnom|g12637.t1, Nnom|g12867.t1, Nnom|g13035.t1, Nnom|g13803.t1, Nnom|g13922.t1, Nnom|g14405.t1, Nnom|g14745.t1, Nnom|g15426.t1, Nnom|g16215.t1, Nnom|g16453.t1, Nnom|g18982.t1, Nnom|g3660.t1, Nnom|g4809.t1, Nnom|g4974.t1, Nnom|g5835.t1, Nnom|g7587.t1, Nnom|g7901.t1, Nnom|g8737.t1, Nnom|g8738.t1, Nnom|g9583.t1, Nnom|g9812.t1, Nnom|g9858.t1, Nnom|g9859…	Ngen|g10354.t1, Ngen|g10355.t1, Ngen|g1144.t1, Ngen|g12131.t1, Ngen|g15869.t1, Ngen|g208.t1, Ngen|g22854.t1, Ngen|g23300.t1, Ngen|g258.t1, Ngen|g26662.t1, Ngen|g27263.t1, Ngen|g27717.t1, Ngen|g28745.t1, Ngen|g2986.t1, Ngen|g2987.t1, Ngen|g33243.t1, Ngen|g33662.t1, Ngen|g3605.t1, Ngen|g36225.t1, Ngen|g3895.t1, Ngen|g3896.t1, Ngen|g40719.t1, Ngen|g7453.t1, Ngen|g7454.t1	Obim|XP_014769539.1, Obim|XP_014769992.1, Obim|XP_014772058.1, Obim|XP_014772824.1, Obim|XP_014773690.1, Obim|XP_014775137.1, Obim|XP_014776396.1, Obim|XP_014780982.1, Obim|XP_014782180.1, Obim|XP_014782314.1, Obim|XP_014784170.1, Obim|XP_014784477.1, Obim|XP_014784478.1, Obim|XP_014785449.1, Obim|XP_014787948.1, Obim|XP_014788082.1, Obim|XP_014789258.1, Obim|XP_014790097.1	Ofav|XP_020600918.1, Ofav|XP_020600919.1, Ofav|XP_020602485.1, Ofav|XP_020604633.1, Ofav|XP_020605235.1, Ofav|XP_020605262.1, Ofav|XP_020606256.1, Ofav|XP_020606906.1, Ofav|XP_020606910.1, Ofav|XP_020606915.1, Ofav|XP_020606919.1, Ofav|XP_020606921.1, Ofav|XP_020606952.1, Ofav|XP_020607001.1, Ofav|XP_020607168.1, Ofav|XP_020609128.1, Ofav|XP_020610071.1, Ofav|XP_020610073.1, Ofav|XP_020610284.1, …	Paus|g10239.t1, Paus|g11020.t1, Paus|g13080.t1, Paus|g13102.t1, Paus|g13567.t1, Paus|g15058.t1, Paus|g17583.t1, Paus|g17834.t1, Paus|g18032.t1, Paus|g2050.t1, Paus|g2224.t1, Paus|g3399.t1, Paus|g4741.t1, Paus|g5557.t1, Paus|g5985.t1, Paus|g7224.t1, Paus|g755.t1, Paus|g9380.t1, Paus|g9974.t1, Paus|g9975.t1	Pdam|XP_027035969.1, Pdam|XP_027036402.1, Pdam|XP_027037229.1, Pdam|XP_027037282.1, Pdam|XP_027037287.1, Pdam|XP_027038208.1, Pdam|XP_027038907.1, Pdam|XP_027038909.1, Pdam|XP_027038937.1, Pdam|XP_027039466.1, Pdam|XP_027039623.1, Pdam|XP_027040227.1, Pdam|XP_027040939.1, Pdam|XP_027041304.1, Pdam|XP_027042071.1, Pdam|XP_027042125.1, Pdam|XP_027042367.1, Pdam|XP_027042369.1, Pdam|XP_027045031.1, …	Ppac|PPA01180, Ppac|PPA01181, Ppac|PPA03243, Ppac|PPA06835, Ppac|PPA09214, Ppac|PPA10423, Ppac|PPA17524, Ppac|PPA18201, Ppac|PPA24457, Ppac|PPA27097, Ppac|PPA29746, Ppac|PPA31479, Ppac|PPA33774, Ppac|PPA36382, Ppac|PPA37282, Ppac|PPA37365, Ppac|PPA38209, Ppac|PPA39816, Ppac|PPA39817, Ppac|PPA39829, Ppac|PPA40878, Ppac|PPA43416	Rmue|g1121.t1, Rmue|g1181.t1, Rmue|g11967.t1, Rmue|g11968.t1, Rmue|g12021.t1, Rmue|g12023.t1, Rmue|g13068.t1, Rmue|g13069.t1, Rmue|g13070.t1, Rmue|g13179.t1, Rmue|g15277.t1, Rmue|g15494.t1, Rmue|g1565.t1, Rmue|g1711.t1, Rmue|g17957.t1, Rmue|g21177.t1, Rmue|g21381.t1, Rmue|g22553.t1, Rmue|g2828.t1, Rmue|g3312.t1, Rmue|g3872.t1, Rmue|g477.t1, Rmue|g4797.t1, Rmue|g556.t1, Rmue|g650.t1, Rmue|g652.t1,…		Skow|NP_001158425.1, Skow|NP_001161535.1, Skow|NP_001161648.1, Skow|NP_001161675.1, Skow|XP_002731720.1, Skow|XP_002732942.1, Skow|XP_002736375.2, Skow|XP_002736738.1, Skow|XP_002737203.1, Skow|XP_002738152.2, Skow|XP_002741154.1, Skow|XP_002741403.1, Skow|XP_002741404.1, Skow|XP_006812809.1, Skow|XP_006812966.1, Skow|XP_006813267.1, Skow|XP_006813550.1, Skow|XP_006813611.1, Skow|XP_006814206.1, …	Sros|XP_004987978.1, Sros|XP_004989020.1, Sros|XP_004990818.1, Sros|XP_004991644.1, Sros|XP_004993457.1, Sros|XP_004995142.1, Sros|XP_004995162.1, Sros|XP_004998210.1, Sros|XP_004998681.1	Sman|Smp_011700.1, Sman|Smp_052290.1, Sman|Smp_133250.1, Sman|Smp_133690.1, Sman|Smp_136070.1, Sman|Smp_157300.2, Sman|Smp_175590.1, Sman|Smp_244370.1, Sman|Smp_336870.1, Sman|Smp_344780.1	Smed|SMEST000860001.1, Smed|SMEST009032001.1, Smed|SMEST010479001.1, Smed|SMEST014159002.1, Smed|SMEST014159004.1, Smed|SMEST014159006.1, Smed|SMEST016549001.1, Smed|SMEST021250001.1, Smed|SMEST021250002.1, Smed|SMEST021250003.1, Smed|SMEST021250004.1, Smed|SMEST022068001.1, Smed|SMEST023357001.1, Smed|SMEST023357002.1, Smed|SMEST023357003.1, Smed|SMEST023357006.1, Smed|SMEST036598001.1, Smed|SME…	Sarc|XP_014143690.1, Sarc|XP_014145720.1, Sarc|XP_014147220.1, Sarc|XP_014147269.1, Sarc|XP_014147908.1, Sarc|XP_014154405.1, Sarc|XP_014156782.1, Sarc|XP_014157829.1, Sarc|XP_014159118.1	Tcas|NP_001034536.1, Tcas|XP_001811552.1, Tcas|XP_008190746.1, Tcas|XP_008191844.1, Tcas|XP_008193390.1, Tcas|XP_008193658.1, Tcas|XP_008194862.1, Tcas|XP_008197698.1, Tcas|XP_008199917.1, Tcas|XP_008200082.1, Tcas|XP_008200083.1, Tcas|XP_008200084.1, Tcas|XP_008200974.1, Tcas|XP_015839320.1, Tcas|XP_969941.1	Tadh|g10569.t2__scaffold_24, Tadh|g11644.t1__scaffold_79, Tadh|g1922.t2__scaffold_2, Tadh|g5761.t2__scaffold_5, Tadh|g5762.t1__scaffold_5, Tadh|g6519.t1__scaffold_6	Xtro|NP_001008181.1, Xtro|NP_001011189.1, Xtro|NP_001015834.1, Xtro|NP_001072499.1, Xtro|NP_001072653.1, Xtro|NP_001090657.1, Xtro|NP_001123790.1, Xtro|XP_002931650.2, Xtro|XP_002933824.2, Xtro|XP_002934031.2, Xtro|XP_002934078.1, Xtro|XP_002934715.2, Xtro|XP_002935001.1, Xtro|XP_002935671.1, Xtro|XP_002939035.1, Xtro|XP_004912706.1, Xtro|XP_004913987.1, Xtro|XP_004914752.1, Xtro|XP_004916961.1, …
OG0000015	Apla|oki.11.56.t1, Apla|oki.14.189.t1, Apla|oki.140.18.t1, Apla|oki.140.19.t1, Apla|oki.147.51.t1, Apla|oki.153.15.t1, Apla|oki.153.16.t1, Apla|oki.153.17.t1, Apla|oki.153.18.t1, Apla|oki.156.13.t1, Apla|oki.156.14.t1, Apla|oki.159.38.t1, Apla|oki.159.39.t1, Apla|oki.16.88.t1, Apla|oki.16.89.t1, Apla|oki.16.90.t1, Apla|oki.16.91.t1, Apla|oki.16.92.t1, Apla|oki.16.93.t1, Apla|oki.170.15.t1, Apla|o…	Adig|XP_015747797.1, Adig|XP_015747798.1, Adig|XP_015747918.1, Adig|XP_015748815.1, Adig|XP_015750035.1, Adig|XP_015750059.1, Adig|XP_015750543.1, Adig|XP_015750581.1, Adig|XP_015750892.1, Adig|XP_015754077.1, Adig|XP_015754827.1, Adig|XP_015756430.1, Adig|XP_015757888.1, Adig|XP_015760471.1, Adig|XP_015761575.1, Adig|XP_015761827.1, Adig|XP_015764350.1, Adig|XP_015764480.1, Adig|XP_015766786.1, …	Aque|Aqu2.1.00725_001, Aque|Aqu2.1.02515_001, Aque|Aqu2.1.04768_001, Aque|Aqu2.1.04933_001, Aque|Aqu2.1.05922_001, Aque|Aqu2.1.06484_001, Aque|Aqu2.1.09699_001, Aque|Aqu2.1.10504_001, Aque|Aqu2.1.10677_001, Aque|Aqu2.1.10758_001, Aque|Aqu2.1.11470_001, Aque|Aqu2.1.17062_001, Aque|Aqu2.1.18657_001, Aque|Aqu2.1.18658_001, Aque|Aqu2.1.27121_001, Aque|Aqu2.1.27122_001, Aque|Aqu2.1.29698_001, Aque|Aqu…	Aaurb|scaffold125.g70.t1, Aaurb|scaffold125.g71.t2, Aaurb|scaffold125.g73.t1, Aaurb|scaffold125.g74.t1, Aaurb|scaffold13.g129.t1, Aaurb|scaffold161.g34.t1, Aaurb|scaffold161.g42.t1, Aaurb|scaffold165.g23.t1, Aaurb|scaffold165.g31.t1, Aaurb|scaffold20.g175.t1, Aaurb|scaffold21.g168.t1, Aaurb|scaffold240.g23.t2, Aaurb|scaffold240.g24.t1, Aaurb|scaffold307.g17.t2, Aaurb|scaffold41.g83.t1, Aaurb|scaf…	Aaurp|Seg1077.10, Aaurp|Seg1372.11, Aaurp|Seg1682.15, Aaurp|Seg1845.6, Aaurp|Seg1850.3, Aaurp|Seg1889.2, Aaurp|Seg2345.1, Aaurp|Seg2883.1, Aaurp|Seg387.6, Aaurp|Seg4099.1, Aaurp|Seg4099.2, Aaurp|Seg4099.3, Aaurp|Seg4099.4, Aaurp|Seg4494.4, Aaurp|Seg6.9, Aaurp|Seg6175.4, Aaurp|Seg644.1, Aaurp|Seg6750.1, Aaurp|Seg6750.2, Aaurp|Seg752.9, Aaurp|Seg763.4	Bflo|XP_002586578.1, Bflo|XP_002586793.1, Bflo|XP_002586838.1, Bflo|XP_002587661.1, Bflo|XP_002590830.1, Bflo|XP_002591895.1, Bflo|XP_002591989.1, Bflo|XP_002591990.1, Bflo|XP_002592145.1, Bflo|XP_002592942.1, Bflo|XP_002592943.1, Bflo|XP_002592944.1, Bflo|XP_002592945.1, Bflo|XP_002592946.1, Bflo|XP_002592947.1, Bflo|XP_002592948.1, Bflo|XP_002593704.1, Bflo|XP_002593801.1, Bflo|XP_002594331.1, …	Cele|NP_001040850.1, Cele|NP_001343697.1, Cele|NP_496085.3, Cele|NP_496108.1, Cele|NP_496109.1, Cele|NP_496110.1, Cele|NP_496111.1, Cele|NP_496112.1, Cele|NP_496113.1, Cele|NP_496114.1, Cele|NP_496115.1, Cele|NP_496939.2, Cele|NP_497775.3, Cele|NP_497776.2, Cele|NP_497779.1, Cele|NP_499704.1, Cele|NP_499705.1, Cele|NP_500512.1, Cele|NP_500637.2, Cele|NP_502152.3, Cele|NP_503130.2, Cele|NP_503598.…	Ctel|CapteP120352, Ctel|CapteP123301, Ctel|CapteP126438, Ctel|CapteP130558, Ctel|CapteP130691, Ctel|CapteP144012, Ctel|CapteP144600, Ctel|CapteP154438, Ctel|CapteP162759, Ctel|CapteP181976, Ctel|CapteP183881, Ctel|CapteP184896, Ctel|CapteP192783, Ctel|CapteP198256, Ctel|CapteP208871, Ctel|CapteP218351, Ctel|CapteP220559, Ctel|CapteP220705, Ctel|CapteP223794, Ctel|CapteP229084, Ctel|CapteP25938, C…	Cowc|Cowc_CAOG_00150T0, Cowc|Cowc_CAOG_03091T0, Cowc|Cowc_CAOG_03501T0, Cowc|Cowc_CAOG_05678T0, Cowc|Cowc_CAOG_07021T0	Cint|XP_002121585.3, Cint|XP_002123011.3, Cint|XP_002123140.1, Cint|XP_002124012.1, Cint|XP_002125043.1, Cint|XP_002129693.1, Cint|XP_002130596.1, Cint|XP_002132121.1, Cint|XP_009859737.1, Cint|XP_009860085.1, Cint|XP_018667763.1, Cint|XP_018669613.1, Cint|XP_018669774.1, Cint|XP_026690465.1, Cint|XP_026690663.1, Cint|XP_026691857.1, Cint|XP_026692308.1, Cint|XP_026692624.1	Chem|TCONS_00001987-protein, Chem|TCONS_00002944-protein, Chem|TCONS_00006845-protein, Chem|TCONS_00010304-protein, Chem|TCONS_00017040-protein, Chem|TCONS_00017263-protein, Chem|TCONS_00018956-protein, Chem|TCONS_00018957-protein, Chem|TCONS_00020144-protein, Chem|TCONS_00020287-protein, Chem|TCONS_00020323-protein, Chem|TCONS_00024255-protein, Chem|TCONS_00037563-protein, Chem|TCONS_00049470-pr…	Cfra|CFRG0742T1, Cfra|CFRG3165T1, Cfra|CFRG3588T1, Cfra|CFRG3934T1, Cfra|CFRG5089T1, Cfra|CFRG6314T1	Drer|ENSDARP00000009507.5, Drer|ENSDARP00000022208.6, Drer|ENSDARP00000025234.8, Drer|ENSDARP00000057698.4, Drer|ENSDARP00000063441.6, Drer|ENSDARP00000071423.5, Drer|ENSDARP00000082409.4, Drer|ENSDARP00000083913.5, Drer|ENSDARP00000090030.5, Drer|ENSDARP00000093193.3, Drer|ENSDARP00000109527.2, Drer|ENSDARP00000110394.1, Drer|ENSDARP00000117896.1, Drer|ENSDARP00000121308.1, Drer|ENSDARP000001365…	Dpul|gene12698, Dpul|gene12965, Dpul|gene14086, Dpul|gene1429, Dpul|gene1439, Dpul|gene1444, Dpul|gene14807, Dpul|gene14809, Dpul|gene14810, Dpul|gene14811, Dpul|gene15187, Dpul|gene15434, Dpul|gene15436, Dpul|gene16098, Dpul|gene16099, Dpul|gene16100, Dpul|gene16389, Dpul|gene16390, Dpul|gene16391, Dpul|gene16392, Dpul|gene16393, Dpul|gene16394, Dpul|gene18197, Dpul|gene2663, Dpul|gene2671, Dpul…	Dgig|XP_028390951.1, Dgig|XP_028391168.1, Dgig|XP_028391234.1, Dgig|XP_028391236.1, Dgig|XP_028391379.1, Dgig|XP_028391380.1, Dgig|XP_028391607.1, Dgig|XP_028398126.1, Dgig|XP_028398284.1, Dgig|XP_028400170.1, Dgig|XP_028400472.1, Dgig|XP_028400865.1, Dgig|XP_028401933.1, Dgig|XP_028403528.1, Dgig|XP_028405453.1, Dgig|XP_028406549.1, Dgig|XP_028406559.1, Dgig|XP_028406560.1, Dgig|XP_028406656.1, …	Dmel|NP_001259179.1, Dmel|NP_001259943.1, Dmel|NP_001284806.1, Dmel|NP_001285500.1, Dmel|NP_001285631.1, Dmel|NP_001286145.1, Dmel|NP_001286149.1, Dmel|NP_001286196.1, Dmel|NP_001286335.1, Dmel|NP_001286431.1, Dmel|NP_001286436.1, Dmel|NP_001287239.1, Dmel|NP_001287562.1, Dmel|NP_001350862.1, Dmel|NP_476907.2, Dmel|NP_523527.1, Dmel|NP_523628.1, Dmel|NP_523645.1, Dmel|NP_523646.1, Dmel|NP_523748.…	Epal|XP_020892003.1, Epal|XP_020892026.1, Epal|XP_020892647.1, Epal|XP_020892932.1, Epal|XP_020895499.1, Epal|XP_020896182.1, Epal|XP_020896459.1, Epal|XP_020898438.2, Epal|XP_020900866.1, Epal|XP_020900869.1, Epal|XP_020902390.1, Epal|XP_020903453.1, Epal|XP_020903634.1, Epal|XP_020905956.1, Epal|XP_020906511.1, Epal|XP_020906606.1, Epal|XP_020907356.1, Epal|XP_020907357.1, Epal|XP_020907526.1, …	Ggal|ENSGALP00000007048.6, Ggal|ENSGALP00000007068.3, Ggal|ENSGALP00000017026.4, Ggal|ENSGALP00000017031.4, Ggal|ENSGALP00000018174.4, Ggal|ENSGALP00000022001.3, Ggal|ENSGALP00000069343.1	Hrob|HelroP105121, Hrob|HelroP108161, Hrob|HelroP111479, Hrob|HelroP184907, Hrob|HelroP191108, Hrob|HelroP194912, Hrob|HelroP69872, Hrob|HelroP72659, Hrob|HelroP76471, Hrob|HelroP76730, Hrob|HelroP96929, Hrob|HelroP99365		Hhon|braker1_g00593.t1, Hhon|braker1_g00594.t1, Hhon|braker1_g00595.t3, Hhon|braker1_g01295.t1, Hhon|braker1_g02410.t1, Hhon|braker1_g02411.t1, Hhon|braker1_g02412.t1, Hhon|braker1_g02515.t1, Hhon|braker1_g02516.t1, Hhon|braker1_g02981.t1, Hhon|braker1_g02982.t1, Hhon|braker1_g02983.t1, Hhon|braker1_g02984.t3, Hhon|braker1_g02985.t1, Hhon|braker1_g03005.t1, Hhon|braker1_g03006.t2, Hhon|braker1_g0…	Hsap|NP_000756.3, Hsap|NP_000768.1, Hsap|NP_000769.2, Hsap|NP_001010969.2, Hsap|NP_001073.3, Hsap|NP_001093242.1, Hsap|NP_001159725.1, Hsap|NP_001186138.1, Hsap|NP_001243426.2, Hsap|NP_006659.1, Hsap|NP_009184.1, Hsap|NP_059488.2, Hsap|NP_067010.3, Hsap|NP_073731.1, Hsap|NP_076433.3, Hsap|NP_775754.2, Hsap|NP_828847.1, Hsap|NP_835235.1, Hsap|NP_997235.3	Hmag|Sc4wPfr_208.3.g23114.t1, Hmag|Sc4wPfr_221.g17508.t1, Hmag|Sc4wPfr_24.g32545.t1, Hmag|Sc4wPfr_372.g27994.t1, Hmag|Sc4wPfr_484.g18395.t1, Hmag|Sc4wPfr_484.g18398.t1, Hmag|Sc4wPfr_484.g18399.t1, Hmag|Sc4wPfr_484.g18400.t1, Hmag|Sc4wPfr_484.g18402.t1, Hmag|Sc4wPfr_66.g19087.t1, Hmag|Sc4wPfr_66.g19089.t1	Hech|HyE0002.182, Hech|HyE0002.183, Hech|HyE0004.129, Hech|HyE0004.130, Hech|HyE0004.131, Hech|HyE0008.190, Hech|HyE0008.191, Hech|HyE0018.52, Hech|HyE0024.77, Hech|HyE0038.8, Hech|HyE0053.105, Hech|HyE0120.21, Hech|HyE0120.22, Hech|HyE0131.27, Hech|HyE0233.1	Hsym|HyS0002.87, Hsym|HyS0002.88, Hsym|HyS0007.270, Hsym|HyS0007.53, Hsym|HyS0009.163, Hsym|HyS0017.301, Hsym|HyS0017.302, Hsym|HyS0024.16, Hsym|HyS0024.248, Hsym|HyS0026.139, Hsym|HyS0029.204, Hsym|HyS0032.75, Hsym|HyS0270.6	Isca|ISCW000235-PA, Isca|ISCW000434-PA, Isca|ISCW000510-PA, Isca|ISCW001075-PA, Isca|ISCW001103-PA, Isca|ISCW001104-PA, Isca|ISCW001105-PA, Isca|ISCW001241-PA, Isca|ISCW001306-PA, Isca|ISCW001307-PA, Isca|ISCW001418-PA, Isca|ISCW001473-PA, Isca|ISCW001475-PA, Isca|ISCW001476-PA, Isca|ISCW001621-PA, Isca|ISCW001622-PA, Isca|ISCW001974-PA, Isca|ISCW002004-PA, Isca|ISCW002005-PA, Isca|ISCW002936-PA,…		Lgig|LotgiP108496, Lgig|LotgiP116849, Lgig|LotgiP119744, Lgig|LotgiP122078, Lgig|LotgiP124462, Lgig|LotgiP124731, Lgig|LotgiP130075, Lgig|LotgiP153487, Lgig|LotgiP154296, Lgig|LotgiP160658, Lgig|LotgiP170488, Lgig|LotgiP178560, Lgig|LotgiP206515, Lgig|LotgiP209508, Lgig|LotgiP211775, Lgig|LotgiP218629, Lgig|LotgiP219061, Lgig|LotgiP223980, Lgig|LotgiP237658	Mlei|ML002231a, Mlei|ML00263a, Mlei|ML00264a, Mlei|ML005119a, Mlei|ML007423a, Mlei|ML007424a, Mlei|ML007425a, Mlei|ML008014a, Mlei|ML010614a, Mlei|ML02957a, Mlei|ML02958a, Mlei|ML035925a, Mlei|ML038030a, Mlei|ML038031a, Mlei|ML038032a, Mlei|ML038033a, Mlei|ML04064a, Mlei|ML049021a, Mlei|ML05324a, Mlei|ML060310a, Mlei|ML066511a, Mlei|ML094324a, Mlei|ML099212a, Mlei|ML12079a, Mlei|ML12524a, Mlei|ML…	Mbre|jgi|Monbr1|33214|estExt_fgenesh2_pg.C_170049, Mbre|jgi|Monbr1|34016|estExt_fgenesh2_pg.C_280122, Mbre|jgi|Monbr1|37875|estExt_fgenesh1_pg.C_170105, Mbre|jgi|Monbr1|38613|estExt_fgenesh1_pg.C_280109, Mbre|jgi|Monbr1|7625|fgenesh1_pg.scaffold_8000052	Mvir|scaffold11.g103.t1, Mvir|scaffold13.g127.t1, Mvir|scaffold13.g146.t1, Mvir|scaffold2.g190.t2, Mvir|scaffold45.g21.t1, Mvir|scaffold50.g18.t2	Nvec|XP_001617406.1, Nvec|XP_001620347.1, Nvec|XP_001622227.1, Nvec|XP_001622228.1, Nvec|XP_001622363.1, Nvec|XP_001622364.1, Nvec|XP_001622402.1, Nvec|XP_001623608.1, Nvec|XP_001623876.1, Nvec|XP_001623877.1, Nvec|XP_001623897.1, Nvec|XP_001624330.1, Nvec|XP_001624340.1, Nvec|XP_001624758.1, Nvec|XP_001625658.1, Nvec|XP_001625659.1, Nvec|XP_001626896.1, Nvec|XP_001627730.1, Nvec|XP_001628067.1, …	Nnom|g13840.t1, Nnom|g15312.t1, Nnom|g15313.t1, Nnom|g15314.t1, Nnom|g15315.t1, Nnom|g15316.t1, Nnom|g15318.t1, Nnom|g15320.t1, Nnom|g15321.t1, Nnom|g15322.t1, Nnom|g15323.t1, Nnom|g17464.t1, Nnom|g17466.t1, Nnom|g17467.t1, Nnom|g17469.t1, Nnom|g17471.t1, Nnom|g17549.t1, Nnom|g17550.t1, Nnom|g17551.t1, Nnom|g17552.t1, Nnom|g17553.t1, Nnom|g17554.t1, Nnom|g17555.t1, Nnom|g17889.t1, Nnom|g18644.t1,…	Ngen|g10253.t1, Ngen|g10254.t1, Ngen|g12654.t1, Ngen|g12655.t1, Ngen|g12656.t1, Ngen|g13605.t1, Ngen|g16700.t1, Ngen|g16701.t1, Ngen|g16702.t1, Ngen|g24040.t1, Ngen|g24274.t1, Ngen|g2553.t1, Ngen|g26093.t1, Ngen|g29082.t1, Ngen|g29083.t1, Ngen|g30194.t1, Ngen|g30195.t1, Ngen|g30196.t1, Ngen|g31851.t1, Ngen|g324.t1, Ngen|g32945.t1, Ngen|g33620.t1, Ngen|g3497.t1, Ngen|g35726.t1, Ngen|g35728.t1, Nge…	Obim|XP_014769740.1, Obim|XP_014769743.1, Obim|XP_014769744.1, Obim|XP_014769922.1, Obim|XP_014769936.1, Obim|XP_014770838.1, Obim|XP_014772530.1, Obim|XP_014773594.1, Obim|XP_014775105.1, Obim|XP_014777525.1, Obim|XP_014779212.1, Obim|XP_014780049.1, Obim|XP_014780051.1, Obim|XP_014780053.1, Obim|XP_014781781.1, Obim|XP_014782567.1, Obim|XP_014782622.1, Obim|XP_014784332.1, Obim|XP_014784333.1, …	Ofav|XP_020602284.1, Ofav|XP_020602326.1, Ofav|XP_020602396.1, Ofav|XP_020602406.1, Ofav|XP_020602646.1, Ofav|XP_020603527.1, Ofav|XP_020604663.1, Ofav|XP_020604861.1, Ofav|XP_020604870.1, Ofav|XP_020604892.1, Ofav|XP_020604908.1, Ofav|XP_020604916.1, Ofav|XP_020604969.1, Ofav|XP_020606983.1, Ofav|XP_020607806.1, Ofav|XP_020607814.1, Ofav|XP_020607815.1, Ofav|XP_020608429.1, Ofav|XP_020609137.1, …	Paus|g14566.t1, Paus|g15942.t1, Paus|g17443.t1, Paus|g2076.t1, Paus|g3234.t1, Paus|g3712.t1, Paus|g3713.t1, Paus|g3714.t1, Paus|g373.t1, Paus|g6107.t1, Paus|g6897.t1, Paus|g7322.t1, Paus|g7323.t1, Paus|g7324.t1, Paus|g7325.t1, Paus|g7326.t1, Paus|g9727.t1	Pdam|XP_027035517.1, Pdam|XP_027035519.1, Pdam|XP_027035577.1, Pdam|XP_027036684.1, Pdam|XP_027039813.1, Pdam|XP_027039814.1, Pdam|XP_027039837.1, Pdam|XP_027040955.1, Pdam|XP_027044157.1, Pdam|XP_027044512.1, Pdam|XP_027044514.1, Pdam|XP_027044526.1, Pdam|XP_027044528.1, Pdam|XP_027044539.1, Pdam|XP_027045386.1, Pdam|XP_027047035.1, Pdam|XP_027047079.1, Pdam|XP_027047115.1, Pdam|XP_027047136.1, …	Ppac|PPA01131, Ppac|PPA01133, Ppac|PPA01911, Ppac|PPA02189, Ppac|PPA03198, Ppac|PPA03734, Ppac|PPA04147, Ppac|PPA05782, Ppac|PPA05909, Ppac|PPA05954, Ppac|PPA06636, Ppac|PPA07006, Ppac|PPA10165, Ppac|PPA10920, Ppac|PPA11263, Ppac|PPA12554, Ppac|PPA13184, Ppac|PPA13244, Ppac|PPA14077, Ppac|PPA14078, Ppac|PPA14079, Ppac|PPA14080, Ppac|PPA15107, Ppac|PPA15203, Ppac|PPA16343, Ppac|PPA16811, Ppac|PPA1…	Rmue|g13605.t1, Rmue|g14841.t1, Rmue|g1850.t1, Rmue|g20244.t1, Rmue|g20245.t1, Rmue|g20246.t1, Rmue|g20247.t1, Rmue|g20248.t1, Rmue|g20250.t1, Rmue|g20450.t1, Rmue|g20635.t1, Rmue|g22850.t1, Rmue|g22851.t1, Rmue|g22855.t1, Rmue|g22856.t1, Rmue|g3346.t1, Rmue|g4727.t1, Rmue|g6705.t1, Rmue|g7234.t1, Rmue|g7235.t1, Rmue|g9284.t1, Rmue|g9862.t1, Rmue|g9863.t1	Scer|NP_010690.1, Scer|NP_013728.1	Skow|XP_002730609.1, Skow|XP_002730610.1, Skow|XP_002731619.1, Skow|XP_002731620.1, Skow|XP_002731980.1, Skow|XP_002734346.1, Skow|XP_002735912.1, Skow|XP_002736397.2, Skow|XP_002738927.1, Skow|XP_002739095.1, Skow|XP_002739096.1, Skow|XP_002740020.1, Skow|XP_002741529.1, Skow|XP_002741860.1, Skow|XP_006811811.1, Skow|XP_006813040.1, Skow|XP_006813041.1, Skow|XP_006813673.1, Skow|XP_006815979.1, …	Sros|XP_004988763.1, Sros|XP_004988764.1, Sros|XP_004989274.1, Sros|XP_004993527.1, Sros|XP_004994720.1, Sros|XP_004998028.1		Smed|SMEST012534001.1, Smed|SMEST013746001.1, Smed|SMEST013746002.1, Smed|SMEST013746003.1, Smed|SMEST013752001.1, Smed|SMEST013755001.1, Smed|SMEST013765004.1, Smed|SMEST013765005.1, Smed|SMEST013765006.1, Smed|SMEST013765007.1, Smed|SMEST013765008.1, Smed|SMEST013765009.1, Smed|SMEST013768001.1, Smed|SMEST013768005.1, Smed|SMEST013768006.1, Smed|SMEST013768007.1, Smed|SMEST013769001.1, Smed|SME…	Sarc|XP_014148684.1, Sarc|XP_014149993.1, Sarc|XP_014150493.1, Sarc|XP_014150587.1, Sarc|XP_014152402.1, Sarc|XP_014155401.1, Sarc|XP_014155656.1, Sarc|XP_014157518.1, Sarc|XP_014157519.1, Sarc|XP_014158960.1, Sarc|XP_014158963.1	Tcas|NP_001034529.1, Tcas|NP_001034530.1, Tcas|NP_001107791.1, Tcas|NP_001107836.1, Tcas|NP_001107846.1, Tcas|NP_001107847.1, Tcas|NP_001107850.1, Tcas|NP_001107860.1, Tcas|NP_001107861.1, Tcas|NP_001123875.1, Tcas|NP_001123893.1, Tcas|NP_001123895.1, Tcas|NP_001123993.1, Tcas|NP_001123994.1, Tcas|NP_001127706.1, Tcas|NP_001164233.1, Tcas|NP_001164235.1, Tcas|NP_001164248.1, Tcas|NP_001164249.1, …	Tadh|g10643.t1__scaffold_25, Tadh|g11016.t1__scaffold_31, Tadh|g11483.t1__scaffold_42, Tadh|g11826.t1__scaffold_190, Tadh|g11881.t1__scaffold_251, Tadh|g11882.t1__scaffold_251, Tadh|g12082.t1__scaffold_824, Tadh|g12102.t1__scaffold_898, Tadh|g1949.t2__scaffold_2, Tadh|g1950.t2__scaffold_2, Tadh|g1952.t2__scaffold_2, Tadh|g2991.t1__scaffold_3, Tadh|g2992.t1__scaffold_3, Tadh|g3160.t1__scaffold_3, …	Xtro|NP_001015786.1, Xtro|NP_001016020.1, Xtro|NP_001017348.1, Xtro|NP_001027517.1, Xtro|NP_001027519.1, Xtro|NP_001072550.1, Xtro|NP_001072667.1, Xtro|NP_001120073.1, Xtro|NP_001120275.1, Xtro|NP_001164997.1, Xtro|XP_002931492.1, Xtro|XP_002931495.2, Xtro|XP_002933245.1, Xtro|XP_002933962.1, Xtro|XP_002934446.1, Xtro|XP_002937893.2, Xtro|XP_002943949.2, Xtro|XP_012812356.1, Xtro|XP_012817051.1, …
OG0000016	Apla|oki.1.18.t1, Apla|oki.1.44.t1, Apla|oki.1.70.t1, Apla|oki.122.23.t1, Apla|oki.131.42.t1, Apla|oki.131.43.t1, Apla|oki.132.137.t1, Apla|oki.1333.1.t1, Apla|oki.145.46.t1, Apla|oki.246.14.t1, Apla|oki.316.3.t1, Apla|oki.57.62.t1, Apla|oki.57.63.t1, Apla|oki.63.42.t1, Apla|oki.75.29.t1	Adig|XP_015747591.1, Adig|XP_015747680.1, Adig|XP_015749275.1, Adig|XP_015749466.1, Adig|XP_015749515.1, Adig|XP_015749516.1, Adig|XP_015751672.1, Adig|XP_015756277.1, Adig|XP_015756278.1, Adig|XP_015756343.1, Adig|XP_015758013.1, Adig|XP_015758033.1, Adig|XP_015762779.1, Adig|XP_015767064.1, Adig|XP_015767856.1, Adig|XP_015767857.1, Adig|XP_015768141.1, Adig|XP_015768334.1, Adig|XP_015770380.1, …	Aque|Aqu2.1.00010_001, Aque|Aqu2.1.00326_001, Aque|Aqu2.1.00430_001, Aque|Aqu2.1.02099_001, Aque|Aqu2.1.02310_001, Aque|Aqu2.1.02567_001, Aque|Aqu2.1.06316_001, Aque|Aqu2.1.06724_001, Aque|Aqu2.1.18457_001, Aque|Aqu2.1.25754_001, Aque|Aqu2.1.25773_001, Aque|Aqu2.1.26326_001, Aque|Aqu2.1.31950_001, Aque|Aqu2.1.32658_001, Aque|Aqu2.1.33324_001, Aque|Aqu2.1.33439_001, Aque|Aqu2.1.34472_001, Aque|Aqu…	Aaurb|scaffold1063.g1.t1, Aaurb|scaffold113.g3.t1, Aaurb|scaffold113.g7.t1, Aaurb|scaffold1195.g1.t1, Aaurb|scaffold1309.g1.t1, Aaurb|scaffold19.g116.t1, Aaurb|scaffold2.g310.t1, Aaurb|scaffold2058.g1.t1, Aaurb|scaffold2071.g1.t1, Aaurb|scaffold22.g34.t2, Aaurb|scaffold2214.g1.t1, Aaurb|scaffold230.g16.t1, Aaurb|scaffold24.g93.t4, Aaurb|scaffold24.g94.t1, Aaurb|scaffold24.g96.t2, Aaurb|scaffold25…	Aaurp|Seg1267.5, Aaurp|Seg1267.6, Aaurp|Seg1279.8, Aaurp|Seg1521.1, Aaurp|Seg1731.5, Aaurp|Seg1785.4, Aaurp|Seg1797.2, Aaurp|Seg1904.1, Aaurp|Seg2065.2, Aaurp|Seg2468.1, Aaurp|Seg2535.1, Aaurp|Seg27.2, Aaurp|Seg3075.2, Aaurp|Seg319.7, Aaurp|Seg3328.2, Aaurp|Seg4724.4, Aaurp|Seg571.17, Aaurp|Seg593.6, Aaurp|Seg68.4, Aaurp|Seg800.1	Bflo|XP_002587031.1, Bflo|XP_002587032.1, Bflo|XP_002587104.1, Bflo|XP_002587488.1, Bflo|XP_002587660.1, Bflo|XP_002587807.1, Bflo|XP_002587808.1, Bflo|XP_002588687.1, Bflo|XP_002589269.1, Bflo|XP_002591146.1, Bflo|XP_002592547.1, Bflo|XP_002594336.1, Bflo|XP_002596025.1, Bflo|XP_002596285.1, Bflo|XP_002596517.1, Bflo|XP_002596702.1, Bflo|XP_002597609.1, Bflo|XP_002599654.1, Bflo|XP_002599655.1, …	Cele|NP_001021650.1, Cele|NP_001294412.1, Cele|NP_001300392.1, Cele|NP_001317871.1, Cele|NP_001343640.1, Cele|NP_497075.2, Cele|NP_497641.2, Cele|NP_498687.2, Cele|NP_500204.3, Cele|NP_506256.3	Ctel|CapteP100575, Ctel|CapteP135638, Ctel|CapteP139522, Ctel|CapteP139609, Ctel|CapteP144547, Ctel|CapteP144602, Ctel|CapteP156034, Ctel|CapteP176056, Ctel|CapteP178354, Ctel|CapteP181060, Ctel|CapteP182259, Ctel|CapteP182594, Ctel|CapteP192718, Ctel|CapteP195133, Ctel|CapteP199156, Ctel|CapteP199171, Ctel|CapteP210000, Ctel|CapteP210451, Ctel|CapteP215553, Ctel|CapteP218758, Ctel|CapteP218787, …		Cint|XP_002121500.1, Cint|XP_002123285.1, Cint|XP_002124308.4, Cint|XP_002125453.1, Cint|XP_002129128.1, Cint|XP_009857749.2, Cint|XP_018667811.1, Cint|XP_018669096.1, Cint|XP_018670051.2, Cint|XP_018670260.2, Cint|XP_018672315.2, Cint|XP_018673315.1, Cint|XP_026692121.1, Cint|XP_026693399.1, Cint|XP_026694453.1, Cint|XP_026694868.1, Cint|XP_026695356.1, Cint|XP_026695357.1, Cint|XP_026696322.1	Chem|TCONS_00002990-protein, Chem|TCONS_00005947-protein, Chem|TCONS_00006046-protein, Chem|TCONS_00006795-protein, Chem|TCONS_00006797-protein, Chem|TCONS_00010450-protein, Chem|TCONS_00017188-protein, Chem|TCONS_00017504-protein, Chem|TCONS_00021593-protein, Chem|TCONS_00025069-protein, Chem|TCONS_00029810-protein, Chem|TCONS_00029812-protein, Chem|TCONS_00044746-protein, Chem|TCONS_00053426-pr…		Drer|ENSDARP00000004723.9, Drer|ENSDARP00000014029.8, Drer|ENSDARP00000014827.8, Drer|ENSDARP00000026525.9, Drer|ENSDARP00000043736.5, Drer|ENSDARP00000052911.5, Drer|ENSDARP00000054888.5, Drer|ENSDARP00000054890.4, Drer|ENSDARP00000068851.4, Drer|ENSDARP00000076309.4, Drer|ENSDARP00000076888.6, Drer|ENSDARP00000091373.3, Drer|ENSDARP00000096365.5, Drer|ENSDARP00000097483.2, Drer|ENSDARP000000974…	Dpul|gene11661, Dpul|gene11954, Dpul|gene12462, Dpul|gene13769, Dpul|gene15639, Dpul|gene17587, Dpul|gene17856, Dpul|gene2814, Dpul|gene4255, Dpul|gene4402, Dpul|gene6067, Dpul|gene6073, Dpul|gene6268, Dpul|gene6283, Dpul|gene7638, Dpul|gene7640, Dpul|gene7651, Dpul|gene7652, Dpul|gene8040, Dpul|gene8238, Dpul|gene8725, Dpul|gene9001	Dgig|XP_028392611.1, Dgig|XP_028395057.1, Dgig|XP_028397675.1, Dgig|XP_028397978.1, Dgig|XP_028398114.1, Dgig|XP_028398312.1, Dgig|XP_028399798.1, Dgig|XP_028399925.1, Dgig|XP_028399939.1, Dgig|XP_028403840.1, Dgig|XP_028404996.1, Dgig|XP_028405950.1, Dgig|XP_028406723.1, Dgig|XP_028409981.1, Dgig|XP_028409984.1, Dgig|XP_028409991.1	Dmel|NP_001027138.2, Dmel|NP_001027277.1, Dmel|NP_001260871.1, Dmel|NP_476722.1, Dmel|NP_477497.1, Dmel|NP_523446.2, Dmel|NP_609855.3, Dmel|NP_648973.1, Dmel|NP_650554.3, Dmel|NP_731649.2, Dmel|NP_731930.3, Dmel|NP_733314.1	Epal|XP_020892662.1, Epal|XP_020894174.1, Epal|XP_020900065.1, Epal|XP_020900069.1, Epal|XP_020900312.2, Epal|XP_020900313.1, Epal|XP_020902039.1, Epal|XP_020903962.1, Epal|XP_020910017.1, Epal|XP_020911608.1, Epal|XP_020911611.1, Epal|XP_020912336.1, Epal|XP_020913069.1, Epal|XP_020917533.1, Epal|XP_028512767.1, Epal|XP_028512908.1, Epal|XP_028513346.1, Epal|XP_028514317.1, Epal|XP_028515998.1, …	Ggal|ENSGALP00000004315.5, Ggal|ENSGALP00000005187.5, Ggal|ENSGALP00000006868.4, Ggal|ENSGALP00000015802.5, Ggal|ENSGALP00000015825.4, Ggal|ENSGALP00000019273.6, Ggal|ENSGALP00000027323.5, Ggal|ENSGALP00000027332.5, Ggal|ENSGALP00000027960.6, Ggal|ENSGALP00000039492.4, Ggal|ENSGALP00000040376.3, Ggal|ENSGALP00000040446.4, Ggal|ENSGALP00000043559.2, Ggal|ENSGALP00000043562.2, Ggal|ENSGALP000000437…	Hrob|HelroP107069, Hrob|HelroP120472, Hrob|HelroP120792, Hrob|HelroP131091, Hrob|HelroP131165, Hrob|HelroP132264, Hrob|HelroP139327, Hrob|HelroP139423, Hrob|HelroP140157, Hrob|HelroP141021, Hrob|HelroP142277, Hrob|HelroP142818, Hrob|HelroP146064, Hrob|HelroP150274, Hrob|HelroP151664, Hrob|HelroP152138, Hrob|HelroP159227, Hrob|HelroP159291, Hrob|HelroP161213, Hrob|HelroP162640, Hrob|HelroP164489, …	Hmia|CAD23_HUMAN|g6840.t1, Hmia|CAD23_HUMAN|g6841.t1, Hmia|CELR1_HUMAN|g10860.t1, Hmia|CELR2_HUMAN|g15699.t1, Hmia|CELR3_HUMAN|g2780.t1, Hmia|CELR3_HUMAN|g6621.t1, Hmia|FAT1_HUMAN|g16920.t1, Hmia|FAT1_HUMAN|g1812.t1, Hmia|FAT4_HUMAN|g3752.t1, Hmia|FAT4_HUMAN|g7869.t1, Hmia|PCDGM_HUMAN|g1933.t1, Hmia|PCDH1_HUMAN|g18266.t1	Hhon|braker1_g00104.t1, Hhon|braker1_g04224.t1, Hhon|braker1_g05469.t1, Hhon|braker1_g07483.t1, Hhon|braker1_g07567.t1, Hhon|braker1_g08200.t1, Hhon|braker1_g08537.t1	Hsap|NP_001035519.1, Hsap|NP_001136235.1, Hsap|NP_001165447.1, Hsap|NP_001171809.1, Hsap|NP_001278232.1, Hsap|NP_001345164.1, Hsap|NP_001398.2, Hsap|NP_001399.1, Hsap|NP_002579.2, Hsap|NP_002581.2, Hsap|NP_003726.1, Hsap|NP_003727.1, Hsap|NP_003728.1, Hsap|NP_037472.2, Hsap|NP_056484.2, Hsap|NP_061721.2, Hsap|NP_061722.1, Hsap|NP_061723.1, Hsap|NP_061724.1, Hsap|NP_061725.1, Hsap|NP_061726.1, Hsa…	Hmag|Sc4wPfr_1449.g14260.t2, Hmag|Sc4wPfr_200.g3564.t1, Hmag|Sc4wPfr_2727.g32001.t2, Hmag|Sc4wPfr_337.g3744.t1, Hmag|Sc4wPfr_337.g3749.t1, Hmag|Sc4wPfr_388.1.g10256.t1, Hmag|Sc4wPfr_483.g14182.t1, Hmag|Sc4wPfr_483.g14184.t1, Hmag|Sc4wPfr_4971.g12128.t1, Hmag|Sc4wPfr_552.g10492.t1, Hmag|Sc4wPfr_56.g24496.t1, Hmag|Sc4wPfr_705.g26924.t1, Hmag|Sc4wPfr_73.g11569.t1, Hmag|Sc4wPfr_811.1.g17363.t1	Hech|HyE0003.35, Hech|HyE0009.248, Hech|HyE0018.11, Hech|HyE0035.137, Hech|HyE0036.168, Hech|HyE0036.169, Hech|HyE0038.50, Hech|HyE0045.45, Hech|HyE0055.16, Hech|HyE0059.11, Hech|HyE0059.22, Hech|HyE0066.121, Hech|HyE0087.30, Hech|HyE0087.41, Hech|HyE0127.39, Hech|HyE0155.13, Hech|HyE0155.14, Hech|HyE1816.3, Hech|HyE1816.4, Hech|HyE3041.1, Hech|HyE3731.1, Hech|HyE5158.1, Hech|HyE6075.2	Hsym|HyS0012.250, Hsym|HyS0012.262, Hsym|HyS0018.259, Hsym|HyS0018.271, Hsym|HyS0021.248, Hsym|HyS0024.144, Hsym|HyS0024.163, Hsym|HyS0030.178, Hsym|HyS0034.17, Hsym|HyS0034.215, Hsym|HyS0034.4, Hsym|HyS0048.57, Hsym|HyS0059.35, Hsym|HyS0065.53, Hsym|HyS0068.58, Hsym|HyS0079.41, Hsym|HyS0130.12, Hsym|HyS0130.13, Hsym|HyS0130.6, Hsym|HyS0130.7, Hsym|HyS0992.2, Hsym|HyS0992.4	Isca|ISCW000374-PA, Isca|ISCW000378-PA, Isca|ISCW001272-PA, Isca|ISCW005758-PA, Isca|ISCW005817-PA, Isca|ISCW010504-PA, Isca|ISCW013740-PA, Isca|ISCW013741-PA, Isca|ISCW016765-PA, Isca|ISCW017319-PA, Isca|ISCW017322-PA, Isca|ISCW018781-PA, Isca|ISCW018782-PA, Isca|ISCW020853-PA, Isca|ISCW022151-PA, Isca|ISCW022276-PA, Isca|ISCW022280-PA	Kiwa|snap_masked-109278-processed-gene-0.32-mRNA-1, Kiwa|snap_masked-109278-processed-gene-0.33-mRNA-1	Lgig|LotgiP104487, Lgig|LotgiP104632, Lgig|LotgiP104890, Lgig|LotgiP105110, Lgig|LotgiP105112, Lgig|LotgiP105163, Lgig|LotgiP106548, Lgig|LotgiP107411, Lgig|LotgiP123092, Lgig|LotgiP124131, Lgig|LotgiP139015, Lgig|LotgiP139034, Lgig|LotgiP143094, Lgig|LotgiP154208, Lgig|LotgiP154544, Lgig|LotgiP161417, Lgig|LotgiP161952, Lgig|LotgiP161953, Lgig|LotgiP164541, Lgig|LotgiP164590, Lgig|LotgiP164592, …	Mlei|ML00359a, Mlei|ML07213a, Mlei|ML092621a, Mlei|ML106621a, Mlei|ML24141a, Mlei|ML24143a	Mbre|jgi|Monbr1|12200|fgenesh1_pg.scaffold_36000025, Mbre|jgi|Monbr1|13666|e_gw1.2.131.1, Mbre|jgi|Monbr1|27264|fgenesh2_pg.scaffold_18000083, Mbre|jgi|Monbr1|27265|fgenesh2_pg.scaffold_18000084, Mbre|jgi|Monbr1|29591|fgenesh2_pg.scaffold_36000032, Mbre|jgi|Monbr1|30335|fgenesh2_pg.scaffold_48000016, Mbre|jgi|Monbr1|31013|estExt_fgenesh2_pg.C_20691, Mbre|jgi|Monbr1|37884|estExt_fgenesh1_pg.C_1701…	Mvir|scaffold1.g57.t1, Mvir|scaffold1.g58.t1, Mvir|scaffold1.g59.t1, Mvir|scaffold1.g66.t1, Mvir|scaffold105.g26.t1, Mvir|scaffold105.g27.t1, Mvir|scaffold105.g29.t1, Mvir|scaffold105.g31.t1, Mvir|scaffold111.g29.t1, Mvir|scaffold14.g73.t2, Mvir|scaffold152.g33.t1, Mvir|scaffold19.g33.t1, Mvir|scaffold19.g42.t1, Mvir|scaffold19.g44.t1, Mvir|scaffold19.g46.t1, Mvir|scaffold213.g16.t1, Mvir|scaffol…	Nvec|XP_001617626.1, Nvec|XP_001617637.1, Nvec|XP_001617773.1, Nvec|XP_001618766.1, Nvec|XP_001619382.1, Nvec|XP_001620191.1, Nvec|XP_001620258.1, Nvec|XP_001621773.1, Nvec|XP_001622464.1, Nvec|XP_001622466.1, Nvec|XP_001625458.1, Nvec|XP_001625459.1, Nvec|XP_001625460.1, Nvec|XP_001626245.1, Nvec|XP_001626914.1, Nvec|XP_001626915.1, Nvec|XP_001626916.1, Nvec|XP_001626917.1, Nvec|XP_001627512.1, …	Nnom|g10591.t1, Nnom|g10895.t1, Nnom|g10897.t1, Nnom|g13847.t1, Nnom|g1450.t1, Nnom|g14892.t1, Nnom|g14893.t1, Nnom|g15707.t1, Nnom|g16299.t1, Nnom|g16944.t1, Nnom|g2159.t1, Nnom|g2795.t1, Nnom|g2798.t1, Nnom|g5254.t1, Nnom|g7997.t1, Nnom|g9560.t1	Ngen|g10800.t1, Ngen|g14479.t1, Ngen|g16918.t1, Ngen|g16919.t1, Ngen|g17472.t1, Ngen|g19245.t1, Ngen|g21822.t1, Ngen|g21823.t1, Ngen|g24838.t1, Ngen|g2675.t1, Ngen|g2690.t1, Ngen|g30655.t1, Ngen|g3157.t1, Ngen|g34358.t1, Ngen|g34845.t1, Ngen|g34846.t1, Ngen|g35870.t1, Ngen|g3617.t1, Ngen|g37309.t1, Ngen|g37488.t1, Ngen|g40540.t1, Ngen|g40819.t1, Ngen|g7712.t1, Ngen|g8322.t1	Obim|XP_014767703.1, Obim|XP_014767704.1, Obim|XP_014767705.1, Obim|XP_014767706.1, Obim|XP_014767710.1, Obim|XP_014767711.1, Obim|XP_014767713.1, Obim|XP_014767714.1, Obim|XP_014768716.1, Obim|XP_014768836.1, Obim|XP_014768892.1, Obim|XP_014769888.1, Obim|XP_014769895.1, Obim|XP_014770593.1, Obim|XP_014770594.1, Obim|XP_014770790.1, Obim|XP_014770934.1, Obim|XP_014771501.1, Obim|XP_014771502.1, …	Ofav|XP_020602047.1, Ofav|XP_020604517.1, Ofav|XP_020604537.1, Ofav|XP_020604654.1, Ofav|XP_020604655.1, Ofav|XP_020605215.1, Ofav|XP_020606720.1, Ofav|XP_020606784.1, Ofav|XP_020607309.1, Ofav|XP_020607310.1, Ofav|XP_020608283.1, Ofav|XP_020608950.1, Ofav|XP_020610241.1, Ofav|XP_020610892.1, Ofav|XP_020612320.1, Ofav|XP_020612888.1, Ofav|XP_020613875.1, Ofav|XP_020613876.1, Ofav|XP_020613877.1, …	Paus|g12429.t1, Paus|g1869.t1, Paus|g2474.t1, Paus|g2492.t1, Paus|g2936.t1, Paus|g2937.t1, Paus|g3603.t1, Paus|g3604.t1, Paus|g6301.t1, Paus|g6430.t1, Paus|g7354.t1, Paus|g7355.t1, Paus|g8214.t1, Paus|g8242.t1	Pdam|XP_027035535.1, Pdam|XP_027036443.1, Pdam|XP_027037136.1, Pdam|XP_027037453.1, Pdam|XP_027038598.1, Pdam|XP_027039530.1, Pdam|XP_027040220.1, Pdam|XP_027042021.1, Pdam|XP_027042023.1, Pdam|XP_027046638.1, Pdam|XP_027046656.1, Pdam|XP_027051364.1, Pdam|XP_027052005.1, Pdam|XP_027052236.1, Pdam|XP_027055961.1, Pdam|XP_027059244.1, Pdam|XP_027060178.1, Pdam|XP_027060431.1, Pdam|XP_027060435.1	Ppac|PPA00864, Ppac|PPA01449, Ppac|PPA03169, Ppac|PPA04211, Ppac|PPA08912, Ppac|PPA14862, Ppac|PPA16279, Ppac|PPA25458, Ppac|PPA39167	Rmue|g10868.t1, Rmue|g1319.t1, Rmue|g13719.t1, Rmue|g16421.t1, Rmue|g17969.t1, Rmue|g19819.t1, Rmue|g19821.t1, Rmue|g20196.t1, Rmue|g2075.t1, Rmue|g21750.t1, Rmue|g21752.t1, Rmue|g22928.t1, Rmue|g2658.t1, Rmue|g6553.t1, Rmue|g6554.t1, Rmue|g748.t1		Skow|NP_001161532.1, Skow|XP_002730888.2, Skow|XP_002731003.1, Skow|XP_002734103.1, Skow|XP_002735779.2, Skow|XP_002735781.1, Skow|XP_002740242.1, Skow|XP_002740246.2, Skow|XP_002741390.1, Skow|XP_006811702.1, Skow|XP_006812420.1, Skow|XP_006812445.1, Skow|XP_006812461.1, Skow|XP_006812462.1, Skow|XP_006814197.1, Skow|XP_006814472.1, Skow|XP_006814535.1, Skow|XP_006814542.1, Skow|XP_006814908.1, …	Sros|XP_004987734.1, Sros|XP_004989334.1, Sros|XP_004989762.1, Sros|XP_004990690.1, Sros|XP_004991838.1, Sros|XP_004992428.1, Sros|XP_004996428.1, Sros|XP_004997926.1, Sros|XP_004997958.1, Sros|XP_004997973.1	Sman|Smp_055240.3, Sman|Smp_069720.1, Sman|Smp_126050.1, Sman|Smp_129830.1, Sman|Smp_131600.1, Sman|Smp_132320.1, Sman|Smp_149010.1, Sman|Smp_155810.1, Sman|Smp_162520.1, Sman|Smp_162610.1, Sman|Smp_166440.1, Sman|Smp_176390.1, Sman|Smp_245580.1, Sman|Smp_245840.3, Sman|Smp_247030.1, Sman|Smp_247480.1, Sman|Smp_266760.1, Sman|Smp_301800.1, Sman|Smp_303000.1, Sman|Smp_306450.1, Sman|Smp_307780.1, …	Smed|SMEST002878001.1, Smed|SMEST002878002.1, Smed|SMEST005371001.1, Smed|SMEST005378001.1, Smed|SMEST006531001.1, Smed|SMEST007877001.1, Smed|SMEST007877002.1, Smed|SMEST008751001.1, Smed|SMEST008751002.1, Smed|SMEST008875001.1, Smed|SMEST008875002.1, Smed|SMEST008875004.1, Smed|SMEST008875005.1, Smed|SMEST008875006.1, Smed|SMEST010555001.1, Smed|SMEST010675001.1, Smed|SMEST012176001.1, Smed|SME…		Tcas|XP_001814885.2, Tcas|XP_008190436.1, Tcas|XP_008194016.1, Tcas|XP_008198754.1, Tcas|XP_015834790.1, Tcas|XP_015838965.1, Tcas|XP_015839532.1, Tcas|XP_015840542.1, Tcas|XP_015840653.1, Tcas|XP_971084.2, Tcas|XP_971388.2	Tadh|g10004.t2__scaffold_19, Tadh|g11376.t1__scaffold_39, Tadh|g4505.t1__scaffold_4, Tadh|g5464.t1__scaffold_5, Tadh|g5914.t1__scaffold_6, Tadh|g6987.t1__scaffold_7, Tadh|g8951.t1__scaffold_13	Xtro|NP_001004845.1, Xtro|NP_001011150.1, Xtro|NP_001093700.1, Xtro|XP_002933607.2, Xtro|XP_002933685.1, Xtro|XP_002933686.2, Xtro|XP_002933687.3, Xtro|XP_002933688.1, Xtro|XP_002934429.2, Xtro|XP_002935957.3, Xtro|XP_002936970.2, Xtro|XP_002937225.1, Xtro|XP_002938086.1, Xtro|XP_002940039.1, Xtro|XP_002940046.2, Xtro|XP_002944644.2, Xtro|XP_004911174.1, Xtro|XP_004911243.1, Xtro|XP_004912839.1, …
OG0000017	Apla|oki.1.122.t1, Apla|oki.1.123.t1, Apla|oki.1.167.t1, Apla|oki.1.168.t1, Apla|oki.1.169.t1, Apla|oki.1.171.t1, Apla|oki.1.172.t1, Apla|oki.1.173.t1, Apla|oki.1.335.t1, Apla|oki.1.45.t1, Apla|oki.1.65.t1, Apla|oki.10.77.t1, Apla|oki.10.78.t1, Apla|oki.101.19.t1, Apla|oki.101.20.t1, Apla|oki.11.72.t1, Apla|oki.11.73.t1, Apla|oki.110.42.t1, Apla|oki.117.11.t1, Apla|oki.117.12.t1, Apla|oki.122.53.…	Adig|XP_015749027.1, Adig|XP_015756355.1, Adig|XP_015756397.1, Adig|XP_015756399.1, Adig|XP_015756415.1, Adig|XP_015764668.1, Adig|XP_015764683.1, Adig|XP_015764684.1, Adig|XP_015765200.1, Adig|XP_015765939.1, Adig|XP_015765940.1, Adig|XP_015766727.1, Adig|XP_015771241.1, Adig|XP_015779092.1, Adig|XP_015780356.1, Adig|XP_015780358.1		Aaurb|scaffold11.g66.t1, Aaurb|scaffold12.g215.t1, Aaurb|scaffold1239.g2.t1, Aaurb|scaffold198.g13.t1, Aaurb|scaffold21.g2.t1, Aaurb|scaffold21.g3.t1, Aaurb|scaffold248.g14.t1, Aaurb|scaffold248.g15.t1, Aaurb|scaffold248.g16.t1, Aaurb|scaffold248.g17.t1, Aaurb|scaffold43.g53.t1, Aaurb|scaffold532.g3.t1, Aaurb|scaffold59.g88.t1, Aaurb|scaffold85.g68.t1, Aaurb|scaffold85.g69.t1, Aaurb|scaffold85.g7…	Aaurp|Seg1056.5_Seg1056.6, Aaurp|Seg1056.7, Aaurp|Seg1056.8, Aaurp|Seg11632.1, Aaurp|Seg1646.3, Aaurp|Seg2011.4, Aaurp|Seg2553.2, Aaurp|Seg2695.3, Aaurp|Seg298.6, Aaurp|Seg298.7, Aaurp|Seg298.8, Aaurp|Seg3013.2, Aaurp|Seg3182.1, Aaurp|Seg3182.4, Aaurp|Seg3669.1, Aaurp|Seg3956.1, Aaurp|Seg539.3, Aaurp|Seg599.8	Bflo|XP_002585682.1, Bflo|XP_002585796.1, Bflo|XP_002585918.1, Bflo|XP_002585919.1, Bflo|XP_002586047.1, Bflo|XP_002586180.1, Bflo|XP_002586690.1, Bflo|XP_002586865.1, Bflo|XP_002587195.1, Bflo|XP_002587332.1, Bflo|XP_002587334.1, Bflo|XP_002587338.1, Bflo|XP_002587465.1, Bflo|XP_002587485.1, Bflo|XP_002587487.1, Bflo|XP_002587615.1, Bflo|XP_002588060.1, Bflo|XP_002588092.1, Bflo|XP_002588542.1, …	Cele|NP_001041072.1, Cele|NP_001256031.1, Cele|NP_001303728.1, Cele|NP_001309511.1, Cele|NP_001343612.1, Cele|NP_492267.1, Cele|NP_494797.1, Cele|NP_501470.2, Cele|NP_501471.1, Cele|NP_501480.2, Cele|NP_503303.1, Cele|NP_503592.2, Cele|NP_503594.1, Cele|NP_503599.1, Cele|NP_503612.1, Cele|NP_503615.1, Cele|NP_503616.1, Cele|NP_503618.2, Cele|NP_503846.1, Cele|NP_504051.1, Cele|NP_504092.1, Cele|N…	Ctel|CapteP100001, Ctel|CapteP104679, Ctel|CapteP109553, Ctel|CapteP114418, Ctel|CapteP114925, Ctel|CapteP117083, Ctel|CapteP119145, Ctel|CapteP120172, Ctel|CapteP120179, Ctel|CapteP121241, Ctel|CapteP121244, Ctel|CapteP121260, Ctel|CapteP121606, Ctel|CapteP122144, Ctel|CapteP123759, Ctel|CapteP127844, Ctel|CapteP129227, Ctel|CapteP130539, Ctel|CapteP133798, Ctel|CapteP133846, Ctel|CapteP135570, …		Cint|XP_002119171.1, Cint|XP_002119238.1, Cint|XP_002119562.1, Cint|XP_002120711.4, Cint|XP_002120735.1, Cint|XP_002121048.1, Cint|XP_002121515.3, Cint|XP_002121765.3, Cint|XP_002121812.1, Cint|XP_002122400.3, Cint|XP_002122620.1, Cint|XP_002123213.4, Cint|XP_002123518.1, Cint|XP_002124090.1, Cint|XP_002124426.1, Cint|XP_002125554.2, Cint|XP_002125797.1, Cint|XP_002126188.1, Cint|XP_002126515.3, …	Chem|TCONS_00008273-protein, Chem|TCONS_00008355-protein, Chem|TCONS_00008356-protein, Chem|TCONS_00008583-protein, Chem|TCONS_00008640-protein, Chem|TCONS_00009203-protein, Chem|TCONS_00009328-protein, Chem|TCONS_00012309-protein, Chem|TCONS_00021273-protein, Chem|TCONS_00021276-protein, Chem|TCONS_00023661-protein, Chem|TCONS_00025166-protein, Chem|TCONS_00026011-protein, Chem|TCONS_00027829-pr…		Drer|ENSDARP00000012186.8, Drer|ENSDARP00000018819.5, Drer|ENSDARP00000028831.5, Drer|ENSDARP00000030778.7, Drer|ENSDARP00000043155.5, Drer|ENSDARP00000048280.7, Drer|ENSDARP00000052053.6, Drer|ENSDARP00000059832.7, Drer|ENSDARP00000063057.3, Drer|ENSDARP00000063063.4, Drer|ENSDARP00000063080.4, Drer|ENSDARP00000063099.4, Drer|ENSDARP00000063106.3, Drer|ENSDARP00000063107.4, Drer|ENSDARP000000645…	Dpul|gene10017, Dpul|gene10035, Dpul|gene13407, Dpul|gene13496, Dpul|gene13519, Dpul|gene16233, Dpul|gene2233, Dpul|gene2301, Dpul|gene471, Dpul|gene6756, Dpul|gene6774, Dpul|gene7300, Dpul|gene9580, Dpul|gene9581, Dpul|gene9582, Dpul|gene9583, Dpul|gene9610, Dpul|gene9618	Dgig|XP_028390621.1, Dgig|XP_028390670.1, Dgig|XP_028397436.1, Dgig|XP_028397720.1, Dgig|XP_028397801.1, Dgig|XP_028398193.1, Dgig|XP_028399957.1, Dgig|XP_028399958.1, Dgig|XP_028400019.1, Dgig|XP_028400125.1, Dgig|XP_028400279.1, Dgig|XP_028402506.1, Dgig|XP_028402563.1, Dgig|XP_028405395.1, Dgig|XP_028405466.1, Dgig|XP_028405602.1, Dgig|XP_028405603.1, Dgig|XP_028405604.1, Dgig|XP_028406861.1, …	Dmel|NP_001104460.2, Dmel|NP_001285414.1, Dmel|NP_001285977.1, Dmel|NP_001286943.1, Dmel|NP_649151.1, Dmel|NP_728191.1, Dmel|NP_731751.1	Epal|XP_020894831.2, Epal|XP_020894855.1, Epal|XP_020894857.1, Epal|XP_020895673.1, Epal|XP_020895674.1, Epal|XP_020895899.1, Epal|XP_020896611.1, Epal|XP_020896628.2, Epal|XP_020897678.1, Epal|XP_020898514.1, Epal|XP_020898820.2, Epal|XP_020900910.1, Epal|XP_020900962.1, Epal|XP_020902292.1, Epal|XP_020908257.2, Epal|XP_020909668.1, Epal|XP_020910465.1, Epal|XP_020910469.1, Epal|XP_020910672.1, …	Ggal|ENSGALP00000002016.6, Ggal|ENSGALP00000006227.5, Ggal|ENSGALP00000008773.6, Ggal|ENSGALP00000009294.5, Ggal|ENSGALP00000009731.4, Ggal|ENSGALP00000013145.6, Ggal|ENSGALP00000013290.5, Ggal|ENSGALP00000013465.6, Ggal|ENSGALP00000018598.4, Ggal|ENSGALP00000019386.4, Ggal|ENSGALP00000026886.4, Ggal|ENSGALP00000032532.3, Ggal|ENSGALP00000039219.1, Ggal|ENSGALP00000039271.1, Ggal|ENSGALP000000411…	Hrob|HelroP102182, Hrob|HelroP105001, Hrob|HelroP108429, Hrob|HelroP109176, Hrob|HelroP109184, Hrob|HelroP122007, Hrob|HelroP132066, Hrob|HelroP141093, Hrob|HelroP141144, Hrob|HelroP143205, Hrob|HelroP150185, Hrob|HelroP157153, Hrob|HelroP167366, Hrob|HelroP167367, Hrob|HelroP178375, Hrob|HelroP183345, Hrob|HelroP183366, Hrob|HelroP72098, Hrob|HelroP72409, Hrob|HelroP72429, Hrob|HelroP78563, Hrob…	Hmia|C2G1P_HUMAN|g10783.t1, Hmia|C2G1P_HUMAN|g10784.t1, Hmia|C2G1P_HUMAN|g10785.t1, Hmia|C2G1P_HUMAN|g15217.t1, Hmia|C2G1P_HUMAN|g15218.t1, Hmia|C2G1P_HUMAN|g22166.t1, Hmia|CP1A2_HUMAN|g15574.t1, Hmia|CP2A6_HUMAN|g9385.t1, Hmia|CP2B6_HUMAN|g4830.t1, Hmia|CP2C8_HUMAN|g11186.t1, Hmia|CP2C8_HUMAN|g15166.t1, Hmia|CP2C8_HUMAN|g17598.t1, Hmia|CP2C8_HUMAN|g6671.t1, Hmia|CP2C9_HUMAN|g13458.t1, Hmia|CP2C9…	Hhon|braker1_g05197.t1, Hhon|braker1_g05198.t1, Hhon|braker1_g05199.t1, Hhon|braker1_g05200.t1, Hhon|braker1_g05201.t1, Hhon|braker1_g05202.t1	Hsap|NP_000093.1, Hsap|NP_000095.2, Hsap|NP_000097.3, Hsap|NP_000490.1, Hsap|NP_000491.4, Hsap|NP_000752.2, Hsap|NP_000753.3, Hsap|NP_000755.2, Hsap|NP_000757.2, Hsap|NP_000758.1, Hsap|NP_000760.1, Hsap|NP_000761.3, Hsap|NP_000762.2, Hsap|NP_000763.1, Hsap|NP_000764.1, Hsap|NP_000766.2, Hsap|NP_001335315.1, Hsap|NP_078790.2, Hsap|NP_085125.1, Hsap|XP_005262774.1, Hsap|XP_011513742.1, Hsap|XP_0168…	Hmag|Sc4wPfr_113.1.g28380.t1, Hmag|Sc4wPfr_113.1.g28383.t1, Hmag|Sc4wPfr_134.g20083.t1, Hmag|Sc4wPfr_1514.2.g66.t1, Hmag|Sc4wPfr_1514.2.g67.t1, Hmag|Sc4wPfr_1514.2.g68.t1, Hmag|Sc4wPfr_177.1.g6131.t1, Hmag|Sc4wPfr_177.1.g6132.t1, Hmag|Sc4wPfr_270.1.g19672.t1, Hmag|Sc4wPfr_559.g506.t1, Hmag|Sc4wPfr_572.g15440.t1, Hmag|Sc4wPfr_582.g7513.t1, Hmag|Sc4wPfr_582.g7515.t1, Hmag|Sc4wPfr_634.1.g17829.t1, H…	Hech|HyE0002.172, Hech|HyE0008.1, Hech|HyE0028.39, Hech|HyE0029.15, Hech|HyE0031.157, Hech|HyE0031.158, Hech|HyE0031.161, Hech|HyE0063.1, Hech|HyE0063.6, Hech|HyE0063.9, Hech|HyE0195.5, Hech|HyE0208.30, Hech|HyE0208.31, Hech|HyE0428.4, Hech|HyE3974.1, Hech|HyE3974.2, Hech|HyE4504.1	Hsym|HyS0002.322, Hsym|HyS0006.87, Hsym|HyS0007.261, Hsym|HyS0011.228, Hsym|HyS0090.37, Hsym|HyS0090.40, Hsym|HyS0090.46, Hsym|HyS0090.47, Hsym|HyS0177.3, Hsym|HyS0177.8, Hsym|HyS0177.9	Isca|ISCW002182-PA, Isca|ISCW002226-PA, Isca|ISCW002317-PA, Isca|ISCW003266-PA, Isca|ISCW003457-PA, Isca|ISCW004521-PA, Isca|ISCW004522-PA, Isca|ISCW005196-PA, Isca|ISCW005591-PA, Isca|ISCW006203-PA, Isca|ISCW006204-PA, Isca|ISCW006219-PA, Isca|ISCW006380-PA, Isca|ISCW006806-PA, Isca|ISCW006936-PA, Isca|ISCW006980-PA, Isca|ISCW007349-PA, Isca|ISCW008112-PA, Isca|ISCW009178-PA, Isca|ISCW009779-PA,…		Lgig|LotgiP110341, Lgig|LotgiP114147, Lgig|LotgiP117066, Lgig|LotgiP121674, Lgig|LotgiP125746, Lgig|LotgiP126160, Lgig|LotgiP126351, Lgig|LotgiP128891, Lgig|LotgiP131752, Lgig|LotgiP141177, Lgig|LotgiP142374, Lgig|LotgiP146852, Lgig|LotgiP155365, Lgig|LotgiP158000, Lgig|LotgiP158485, Lgig|LotgiP162958, Lgig|LotgiP163010, Lgig|LotgiP165755, Lgig|LotgiP178826, Lgig|LotgiP179079, Lgig|LotgiP180305, …			Mvir|scaffold15.g112.t1, Mvir|scaffold198.g21.t1, Mvir|scaffold21.g148.t1, Mvir|scaffold38.g23.t3, Mvir|scaffold49.g22.t1, Mvir|scaffold54.g11.t1, Mvir|scaffold54.g14.t1, Mvir|scaffold97.g49.t1, Mvir|scaffold97.g51.t1	Nvec|XP_001618080.1, Nvec|XP_001618522.1, Nvec|XP_001620546.1, Nvec|XP_001621503.1, Nvec|XP_001621796.1, Nvec|XP_001622339.1, Nvec|XP_001622935.1, Nvec|XP_001622975.1, Nvec|XP_001624662.1, Nvec|XP_001626873.1, Nvec|XP_001627727.1, Nvec|XP_001627728.1, Nvec|XP_001627729.1, Nvec|XP_001627747.1, Nvec|XP_001629447.1, Nvec|XP_001629733.1, Nvec|XP_001631255.1, Nvec|XP_001632199.1, Nvec|XP_001632245.1, …	Nnom|g11425.t1, Nnom|g12358.t1, Nnom|g12686.t1, Nnom|g12687.t1, Nnom|g12688.t1, Nnom|g12689.t1, Nnom|g12690.t1, Nnom|g16417.t1, Nnom|g4306.t1, Nnom|g808.t1, Nnom|g810.t1	Ngen|g10619.t1, Ngen|g10799.t1, Ngen|g11608.t1, Ngen|g11610.t1, Ngen|g13295.t1, Ngen|g14003.t1, Ngen|g15491.t1, Ngen|g15578.t1, Ngen|g15579.t1, Ngen|g15580.t1, Ngen|g16398.t1, Ngen|g17019.t1, Ngen|g17391.t1, Ngen|g17514.t1, Ngen|g17651.t1, Ngen|g18426.t1, Ngen|g20786.t1, Ngen|g21115.t1, Ngen|g22048.t1, Ngen|g22049.t1, Ngen|g23622.t1, Ngen|g24350.t1, Ngen|g26481.t1, Ngen|g2819.t1, Ngen|g2820.t1, N…	Obim|XP_014768098.1, Obim|XP_014768099.1, Obim|XP_014771758.1, Obim|XP_014771759.1, Obim|XP_014772151.1, Obim|XP_014772152.1, Obim|XP_014772154.1, Obim|XP_014772525.1, Obim|XP_014780496.1, Obim|XP_014780497.1, Obim|XP_014788787.1, Obim|XP_014790793.1	Ofav|XP_020600908.1, Ofav|XP_020607424.1, Ofav|XP_020607435.1, Ofav|XP_020608638.1, Ofav|XP_020608683.1, Ofav|XP_020608710.1, Ofav|XP_020608732.1, Ofav|XP_020608951.1, Ofav|XP_020609020.1, Ofav|XP_020609051.1, Ofav|XP_020609062.1, Ofav|XP_020611634.1, Ofav|XP_020611635.1, Ofav|XP_020611672.1, Ofav|XP_020611673.1, Ofav|XP_020611700.1, Ofav|XP_020613096.1, Ofav|XP_020613102.1, Ofav|XP_020613634.1, …	Paus|g11634.t1, Paus|g11898.t1, Paus|g12886.t1, Paus|g13857.t1, Paus|g15313.t1, Paus|g15817.t1, Paus|g15818.t1, Paus|g15819.t1, Paus|g15868.t1, Paus|g16009.t1, Paus|g16012.t1, Paus|g16503.t1, Paus|g17273.t1, Paus|g1783.t1, Paus|g2045.t1, Paus|g2046.t1, Paus|g2565.t1, Paus|g2782.t1, Paus|g3610.t1, Paus|g3611.t1, Paus|g5051.t1, Paus|g5322.t1, Paus|g5809.t1, Paus|g6159.t1, Paus|g6181.t1, Paus|g6448.…	Pdam|XP_027036879.1, Pdam|XP_027037828.1, Pdam|XP_027037830.1, Pdam|XP_027046817.1, Pdam|XP_027047906.1, Pdam|XP_027047911.1, Pdam|XP_027047935.1, Pdam|XP_027047950.1, Pdam|XP_027049386.1, Pdam|XP_027050435.1, Pdam|XP_027050660.1, Pdam|XP_027050678.1, Pdam|XP_027050682.1, Pdam|XP_027050715.1, Pdam|XP_027052606.1, Pdam|XP_027052867.1, Pdam|XP_027053306.1, Pdam|XP_027053398.1, Pdam|XP_027053404.1, …	Ppac|PPA01059, Ppac|PPA01636, Ppac|PPA01637, Ppac|PPA02115, Ppac|PPA02220, Ppac|PPA02222, Ppac|PPA02337, Ppac|PPA03795, Ppac|PPA04217, Ppac|PPA04840, Ppac|PPA04947, Ppac|PPA05778, Ppac|PPA05858, Ppac|PPA05897, Ppac|PPA06639, Ppac|PPA08246, Ppac|PPA08570, Ppac|PPA08571, Ppac|PPA10814, Ppac|PPA11120, Ppac|PPA11128, Ppac|PPA11385, Ppac|PPA11389, Ppac|PPA11401, Ppac|PPA11510, Ppac|PPA11638, Ppac|PPA1…	Rmue|g12014.t1, Rmue|g12017.t1, Rmue|g15715.t1, Rmue|g15716.t1, Rmue|g17117.t1, Rmue|g18660.t1, Rmue|g20448.t1, Rmue|g4223.t1, Rmue|g4496.t1, Rmue|g4497.t1, Rmue|g8865.t1, Rmue|g8868.t1, Rmue|g8869.t1		Skow|XP_002730379.1, Skow|XP_002730381.1, Skow|XP_002730433.2, Skow|XP_002730828.1, Skow|XP_002730849.1, Skow|XP_002730850.1, Skow|XP_002730851.1, Skow|XP_002730995.1, Skow|XP_002730996.2, Skow|XP_002731498.1, Skow|XP_002731660.1, Skow|XP_002731713.1, Skow|XP_002731729.2, Skow|XP_002733458.2, Skow|XP_002735624.2, Skow|XP_002735731.1, Skow|XP_002736262.1, Skow|XP_002736510.1, Skow|XP_002736511.2, …		Sman|Smp_156400.2	Smed|SMEST003402001.1, Smed|SMEST005914001.1, Smed|SMEST005914002.1, Smed|SMEST005914003.1, Smed|SMEST005914005.1, Smed|SMEST012534002.1, Smed|SMEST013697001.1, Smed|SMEST013700001.1, Smed|SMEST013701001.1, Smed|SMEST020470001.1, Smed|SMEST022100001.1, Smed|SMEST022101001.1, Smed|SMEST022751001.1, Smed|SMEST023528001.1, Smed|SMEST023530001.1, Smed|SMEST025941001.1, Smed|SMEST025941002.1, Smed|SME…		Tcas|NP_001123908.1, Tcas|XP_008200059.1, Tcas|XP_015833961.1, Tcas|XP_015836416.1, Tcas|XP_968477.1, Tcas|XP_970235.1, Tcas|XP_970303.1, Tcas|XP_973180.1	Tadh|g7526.t1__scaffold_8, Tadh|g7527.t1__scaffold_8, Tadh|g7528.t2__scaffold_8	Xtro|NP_001010998.1, Xtro|NP_001010999.1, Xtro|NP_001015719.1, Xtro|NP_001015757.1, Xtro|NP_001030289.1, Xtro|NP_001090813.1, Xtro|NP_001096373.1, Xtro|NP_001106451.1, Xtro|NP_001106471.1, Xtro|NP_001106483.2, Xtro|NP_001119979.1, Xtro|NP_001120076.1, Xtro|NP_001120235.1, Xtro|NP_001120270.1, Xtro|NP_001120285.2, Xtro|NP_001120517.1, Xtro|NP_001123668.1, Xtro|NP_001191176.1, Xtro|XP_002933610.1, …
OG0000018	Apla|oki.10.263.t1, Apla|oki.10.264.t1, Apla|oki.10.265.t1, Apla|oki.10.266.t1, Apla|oki.10.267.t1, Apla|oki.10.268.t1, Apla|oki.10.271.t1, Apla|oki.102.17.t1, Apla|oki.134.37.t1, Apla|oki.134.38.t1, Apla|oki.164.36.t1, Apla|oki.198.18.t1, Apla|oki.198.20.t1, Apla|oki.198.21.t1, Apla|oki.2.26.t1, Apla|oki.213.15.t1, Apla|oki.22.10.t1, Apla|oki.22.9.t1, Apla|oki.223.30.t1, Apla|oki.223.31.t1, Apla…	Adig|XP_015749078.1, Adig|XP_015750474.1, Adig|XP_015752308.1, Adig|XP_015754785.1, Adig|XP_015755782.1, Adig|XP_015755913.1, Adig|XP_015757431.1, Adig|XP_015757436.1, Adig|XP_015761397.1, Adig|XP_015761400.1, Adig|XP_015762415.1, Adig|XP_015765264.1, Adig|XP_015765267.1, Adig|XP_015765274.1, Adig|XP_015765275.1, Adig|XP_015765284.1, Adig|XP_015765285.1, Adig|XP_015765292.1, Adig|XP_015765294.1, …	Aque|Aqu2.1.34920_001	Aaurb|scaffold110.g60.t1, Aaurb|scaffold110.g63.t1, Aaurb|scaffold1264.g1.t1, Aaurb|scaffold1264.g2.t1, Aaurb|scaffold173.g35.t1, Aaurb|scaffold173.g37.t1, Aaurb|scaffold173.g6.t1, Aaurb|scaffold19.g102.t1, Aaurb|scaffold19.g103.t1, Aaurb|scaffold19.g104.t1, Aaurb|scaffold19.g105.t1, Aaurb|scaffold19.g106.t1, Aaurb|scaffold199.g8.t3, Aaurb|scaffold287.g18.t1, Aaurb|scaffold363.g11.t1, Aaurb|scaff…	Aaurp|Seg1058.20, Aaurp|Seg1356.4, Aaurp|Seg1356.5, Aaurp|Seg1526.1, Aaurp|Seg1641.12, Aaurp|Seg1660.11, Aaurp|Seg2012.10, Aaurp|Seg2058.4, Aaurp|Seg2240.4, Aaurp|Seg2251.2, Aaurp|Seg2259.4, Aaurp|Seg2274.3, Aaurp|Seg2274.4, Aaurp|Seg2325.1, Aaurp|Seg304.1_Seg304.3, Aaurp|Seg362.2, Aaurp|Seg362.3, Aaurp|Seg404.14, Aaurp|Seg404.15, Aaurp|Seg4095.2, Aaurp|Seg4181.1, Aaurp|Seg4181.2, Aaurp|Seg4181.3…	Bflo|XP_002585714.1, Bflo|XP_002585715.1, Bflo|XP_002585716.1, Bflo|XP_002586688.1, Bflo|XP_002586701.1, Bflo|XP_002588744.1, Bflo|XP_002588747.1, Bflo|XP_002589046.1, Bflo|XP_002589647.1, Bflo|XP_002589648.1, Bflo|XP_002589649.1, Bflo|XP_002589650.1, Bflo|XP_002589651.1, Bflo|XP_002589655.1, Bflo|XP_002589656.1, Bflo|XP_002589657.1, Bflo|XP_002590799.1, Bflo|XP_002591572.1, Bflo|XP_002592116.1, …	Cele|NP_001021124.2, Cele|NP_001021888.1, Cele|NP_001022174.1, Cele|NP_001022960.1, Cele|NP_001033356.1, Cele|NP_001040984.1, Cele|NP_001294210.1, Cele|NP_001300368.1, Cele|NP_001342018.1, Cele|NP_492617.4, Cele|NP_496162.1, Cele|NP_497209.1, Cele|NP_498433.3, Cele|NP_499382.1, Cele|NP_501177.1, Cele|NP_501442.2, Cele|NP_501556.2, Cele|NP_501604.2, Cele|NP_502801.2, Cele|NP_505789.1, Cele|NP_5063…	Ctel|CapteP106525, Ctel|CapteP108865, Ctel|CapteP108871, Ctel|CapteP108872, Ctel|CapteP108874, Ctel|CapteP115175, Ctel|CapteP117682, Ctel|CapteP120455, Ctel|CapteP121679, Ctel|CapteP127727, Ctel|CapteP153730, Ctel|CapteP156202, Ctel|CapteP166395, Ctel|CapteP216075, Ctel|CapteP216917, Ctel|CapteP220884, Ctel|CapteP222145, Ctel|CapteP222903, Ctel|CapteP225057, Ctel|CapteP44113, Ctel|CapteP62237, Ct…	Cowc|Cowc_CAOG_07649T0, Cowc|Cowc_CAOG_08371T0	Cint|XP_002119660.1, Cint|XP_002119673.3, Cint|XP_002121185.1, Cint|XP_002122393.1, Cint|XP_002122453.2, Cint|XP_002123077.1, Cint|XP_002125138.2, Cint|XP_002128813.1, Cint|XP_002132009.1, Cint|XP_004225597.2, Cint|XP_004225963.2, Cint|XP_004226222.2, Cint|XP_004226540.3, Cint|XP_009857471.3, Cint|XP_009857789.2, Cint|XP_009858916.2, Cint|XP_009859616.2, Cint|XP_009860662.1, Cint|XP_009860851.1, …	Chem|TCONS_00000879-protein, Chem|TCONS_00000905-protein, Chem|TCONS_00004054-protein, Chem|TCONS_00006807-protein, Chem|TCONS_00006808-protein, Chem|TCONS_00010731-protein, Chem|TCONS_00010732-protein, Chem|TCONS_00018856-protein, Chem|TCONS_00019760-protein, Chem|TCONS_00019771-protein, Chem|TCONS_00025298-protein, Chem|TCONS_00026578-protein, Chem|TCONS_00026992-protein, Chem|TCONS_00028759-pr…	Cfra|CFRG6371T1	Drer|ENSDARP00000019931.5, Drer|ENSDARP00000021163.7, Drer|ENSDARP00000033859.7, Drer|ENSDARP00000044598.7, Drer|ENSDARP00000048889.5, Drer|ENSDARP00000071383.4, Drer|ENSDARP00000072270.3, Drer|ENSDARP00000072353.4, Drer|ENSDARP00000073303.6, Drer|ENSDARP00000076146.4, Drer|ENSDARP00000076638.5, Drer|ENSDARP00000094047.2, Drer|ENSDARP00000095577.4, Drer|ENSDARP00000105434.1, Drer|ENSDARP000001267…	Dpul|gene11798, Dpul|gene11803, Dpul|gene12753, Dpul|gene14492, Dpul|gene15246, Dpul|gene16102, Dpul|gene16648, Dpul|gene16650, Dpul|gene16815, Dpul|gene17846, Dpul|gene2388, Dpul|gene258, Dpul|gene259, Dpul|gene319, Dpul|gene6186, Dpul|gene6188, Dpul|gene6189, Dpul|gene6190, Dpul|gene6297	Dgig|XP_028391572.1, Dgig|XP_028391756.1, Dgig|XP_028393936.1, Dgig|XP_028394442.1, Dgig|XP_028394452.1, Dgig|XP_028394962.1, Dgig|XP_028395414.1, Dgig|XP_028396148.1, Dgig|XP_028396515.1, Dgig|XP_028396517.1, Dgig|XP_028396631.1, Dgig|XP_028396858.1, Dgig|XP_028398773.1, Dgig|XP_028398792.1, Dgig|XP_028398810.1, Dgig|XP_028398822.1, Dgig|XP_028401278.1, Dgig|XP_028401282.1, Dgig|XP_028401283.1, …	Dmel|NP_001097812.1, Dmel|NP_001246442.1, Dmel|NP_001247196.1, Dmel|NP_001260948.1, Dmel|NP_001262264.1, Dmel|NP_001262908.1, Dmel|NP_610823.1, Dmel|NP_647996.1, Dmel|NP_647998.2, Dmel|NP_648019.2, Dmel|NP_649370.1, Dmel|NP_649374.1, Dmel|NP_650390.2, Dmel|NP_650391.1, Dmel|NP_650392.1, Dmel|NP_650526.1, Dmel|NP_650528.1, Dmel|NP_650814.2, Dmel|NP_650816.3, Dmel|NP_650817.1, Dmel|NP_650818.1, Dme…	Epal|XP_020893240.1, Epal|XP_020894588.1, Epal|XP_020894623.1, Epal|XP_020894669.1, Epal|XP_020895898.1, Epal|XP_020895930.1, Epal|XP_020895944.1, Epal|XP_020896623.1, Epal|XP_020896850.1, Epal|XP_020896851.1, Epal|XP_020896859.1, Epal|XP_020897000.1, Epal|XP_020897469.2, Epal|XP_020898693.1, Epal|XP_020898755.1, Epal|XP_020898993.1, Epal|XP_020899374.2, Epal|XP_020899375.1, Epal|XP_020900447.1, …	Ggal|ENSGALP00000002532.3, Ggal|ENSGALP00000004550.4, Ggal|ENSGALP00000009535.7, Ggal|ENSGALP00000009674.7, Ggal|ENSGALP00000018877.5, Ggal|ENSGALP00000018878.4, Ggal|ENSGALP00000018953.5, Ggal|ENSGALP00000024171.5, Ggal|ENSGALP00000024233.4, Ggal|ENSGALP00000052145.1, Ggal|ENSGALP00000055012.2, Ggal|ENSGALP00000069588.1, Ggal|ENSGALP00000070883.1	Hrob|HelroP111410, Hrob|HelroP181394, Hrob|HelroP181398, Hrob|HelroP192230, Hrob|HelroP193461, Hrob|HelroP194223, Hrob|HelroP71547, Hrob|HelroP74952, Hrob|HelroP86279, Hrob|HelroP89451, Hrob|HelroP90057	Hmia|S22A1_HUMAN|g11983.t1, Hmia|S22A1_HUMAN|g12874.t1, Hmia|S22A1_HUMAN|g12875.t1, Hmia|S22A1_HUMAN|g16765.t1, Hmia|S22A1_HUMAN|g16766.t1, Hmia|S22A1_HUMAN|g19348.t1, Hmia|S22A1_HUMAN|g22490.t1, Hmia|S22A1_HUMAN|g5432.t1, Hmia|S22A1_HUMAN|g8863.t1, Hmia|S22A2_HUMAN|g12873.t1, Hmia|S22A2_HUMAN|g17814.t1, Hmia|S22A2_HUMAN|g6176.t1, Hmia|S22A2_HUMAN|g9209.t1, Hmia|S22A3_HUMAN|g16045.t1, Hmia|S22A3_…		Hsap|NP_001129978.2, Hsap|NP_001171661.1, Hsap|NP_001295051.1, Hsap|NP_003049.2, Hsap|NP_003050.2, Hsap|NP_004247.2, Hsap|NP_004781.2, Hsap|NP_060890.2, Hsap|NP_060954.1, Hsap|NP_068812.1, Hsap|NP_149116.2, Hsap|NP_543142.2, Hsap|XP_005267159.1, Hsap|XP_006713479.2, Hsap|XP_006718493.1, Hsap|XP_011512558.1, Hsap|XP_011543318.1, Hsap|XP_016873174.1	Hmag|Sc4wPfr_1806.g25259.t1, Hmag|Sc4wPfr_181.2.g21311.t1, Hmag|Sc4wPfr_181.g16644.t1, Hmag|Sc4wPfr_181.g16645.t1, Hmag|Sc4wPfr_181.g16649.t1, Hmag|Sc4wPfr_213.g1337.t1, Hmag|Sc4wPfr_300.3.g5961.t1, Hmag|Sc4wPfr_300.g17961.t1, Hmag|Sc4wPfr_300.g17964.t1, Hmag|Sc4wPfr_300.g17970.t1, Hmag|Sc4wPfr_341.g33141.t1, Hmag|Sc4wPfr_341.g33146.t1, Hmag|Sc4wPfr_361.g20359.t1, Hmag|Sc4wPfr_361.g20360.t1, Hmag…	Hech|HyE0004.325, Hech|HyE0005.294, Hech|HyE0009.81, Hech|HyE0025.135, Hech|HyE0026.8, Hech|HyE0031.95, Hech|HyE0031.96, Hech|HyE0031.97, Hech|HyE0063.145, Hech|HyE0066.30, Hech|HyE0070.111, Hech|HyE0070.112, Hech|HyE0070.82, Hech|HyE0070.83, Hech|HyE0075.48, Hech|HyE0075.49, Hech|HyE0113.10, Hech|HyE0113.8, Hech|HyE0113.9, Hech|HyE0115.49, Hech|HyE0152.2, Hech|HyE0188.16, Hech|HyE0212.10, Hech|H…	Hsym|HyS0002.257, Hsym|HyS0002.258, Hsym|HyS0002.259, Hsym|HyS0004.21, Hsym|HyS0010.181, Hsym|HyS0010.333, Hsym|HyS0010.334, Hsym|HyS0010.335, Hsym|HyS0010.336, Hsym|HyS0010.337, Hsym|HyS0013.272, Hsym|HyS0018.211, Hsym|HyS0028.60, Hsym|HyS0032.140, Hsym|HyS0041.27, Hsym|HyS0041.49, Hsym|HyS0041.50, Hsym|HyS0042.96, Hsym|HyS0046.142, Hsym|HyS0046.85, Hsym|HyS0046.86, Hsym|HyS0047.64, Hsym|HyS0049…	Isca|ISCW001616-PA, Isca|ISCW002228-PA, Isca|ISCW004089-PA, Isca|ISCW004291-PA, Isca|ISCW004293-PA, Isca|ISCW004345-PA, Isca|ISCW005068-PA, Isca|ISCW006472-PA, Isca|ISCW006530-PA, Isca|ISCW007093-PA, Isca|ISCW007789-PA, Isca|ISCW008146-PA, Isca|ISCW008303-PA, Isca|ISCW008882-PA, Isca|ISCW008897-PA, Isca|ISCW009626-PA, Isca|ISCW010476-PA, Isca|ISCW010564-PA, Isca|ISCW010565-PA, Isca|ISCW012665-PA,…		Lgig|LotgiP106021, Lgig|LotgiP106406, Lgig|LotgiP106549, Lgig|LotgiP106739, Lgig|LotgiP107933, Lgig|LotgiP108246, Lgig|LotgiP108247, Lgig|LotgiP108318, Lgig|LotgiP108526, Lgig|LotgiP117866, Lgig|LotgiP117872, Lgig|LotgiP117912, Lgig|LotgiP122416, Lgig|LotgiP122554, Lgig|LotgiP126895, Lgig|LotgiP131162, Lgig|LotgiP131176, Lgig|LotgiP131365, Lgig|LotgiP131540, Lgig|LotgiP137203, Lgig|LotgiP152165, …	Mlei|ML00191a, Mlei|ML00267a, Mlei|ML005339a, Mlei|ML007432a, Mlei|ML014911a, Mlei|ML034315a, Mlei|ML056512a, Mlei|ML06324a, Mlei|ML06325a, Mlei|ML07212a, Mlei|ML073223a, Mlei|ML11685a, Mlei|ML12551a, Mlei|ML13145a, Mlei|ML148926a, Mlei|ML149637a, Mlei|ML150910a, Mlei|ML150911a, Mlei|ML15633a, Mlei|ML16211a, Mlei|ML189335a, Mlei|ML18934a, Mlei|ML19676a, Mlei|ML200263a, Mlei|ML21902a, Mlei|ML27322…		Mvir|scaffold10.g33.t1, Mvir|scaffold10.g34.t1, Mvir|scaffold102.g26.t1, Mvir|scaffold108.g33.t1, Mvir|scaffold119.g18.t1, Mvir|scaffold126.g52.t1, Mvir|scaffold126.g53.t1, Mvir|scaffold185.g2.t1, Mvir|scaffold218.g8.t1, Mvir|scaffold255.g16.t2, Mvir|scaffold265.g12.t1, Mvir|scaffold314.g4.t1, Mvir|scaffold3992.g1.t1, Mvir|scaffold402.g13.t1, Mvir|scaffold47.g1.t1, Mvir|scaffold47.g147.t1, Mvir|s…	Nvec|XP_001617729.1, Nvec|XP_001618073.1, Nvec|XP_001619456.1, Nvec|XP_001619531.1, Nvec|XP_001619929.1, Nvec|XP_001619999.1, Nvec|XP_001620370.1, Nvec|XP_001620530.1, Nvec|XP_001620633.1, Nvec|XP_001620965.1, Nvec|XP_001621206.1, Nvec|XP_001621871.1, Nvec|XP_001621955.1, Nvec|XP_001621956.1, Nvec|XP_001622468.1, Nvec|XP_001623174.1, Nvec|XP_001623279.1, Nvec|XP_001623353.1, Nvec|XP_001624896.1, …	Nnom|g11763.t1, Nnom|g11877.t1, Nnom|g12429.t1, Nnom|g15353.t1, Nnom|g15354.t1, Nnom|g15974.t1, Nnom|g15975.t1, Nnom|g15977.t1, Nnom|g18134.t1, Nnom|g2719.t1, Nnom|g5337.t1, Nnom|g8141.t1, Nnom|g9931.t1, Nnom|g9935.t1, Nnom|g9936.t1, Nnom|g9941.t1, Nnom|g9945.t1, Nnom|g9947.t1, Nnom|g9950.t1	Ngen|g10018.t1, Ngen|g10236.t1, Ngen|g10865.t1, Ngen|g11545.t1, Ngen|g11944.t1, Ngen|g12139.t1, Ngen|g12657.t1, Ngen|g12658.t1, Ngen|g12881.t1, Ngen|g12882.t1, Ngen|g13156.t1, Ngen|g13731.t1, Ngen|g14977.t1, Ngen|g15794.t1, Ngen|g16058.t1, Ngen|g16059.t1, Ngen|g16329.t1, Ngen|g17260.t1, Ngen|g17490.t1, Ngen|g18039.t1, Ngen|g19243.t1, Ngen|g1943.t1, Ngen|g20505.t1, Ngen|g22565.t1, Ngen|g22614.t1, …	Obim|XP_014767505.1, Obim|XP_014767509.1, Obim|XP_014767510.1, Obim|XP_014767966.1, Obim|XP_014767967.1, Obim|XP_014768855.1, Obim|XP_014769854.1, Obim|XP_014769921.1, Obim|XP_014770340.1, Obim|XP_014770351.1, Obim|XP_014770362.1, Obim|XP_014770373.1, Obim|XP_014770414.1, Obim|XP_014770424.1, Obim|XP_014770460.1, Obim|XP_014770494.1, Obim|XP_014770508.1, Obim|XP_014770540.1, Obim|XP_014770561.1, …	Ofav|XP_020601787.1, Ofav|XP_020601788.1, Ofav|XP_020601800.1, Ofav|XP_020605191.1, Ofav|XP_020605192.1, Ofav|XP_020605193.1, Ofav|XP_020605194.1, Ofav|XP_020605196.1, Ofav|XP_020605202.1, Ofav|XP_020605213.1, Ofav|XP_020610319.1, Ofav|XP_020610320.1, Ofav|XP_020612387.1, Ofav|XP_020612394.1, Ofav|XP_020613349.1, Ofav|XP_020614297.1, Ofav|XP_020614341.1, Ofav|XP_020614342.1, Ofav|XP_020614653.1, …	Paus|g10686.t1, Paus|g11011.t1, Paus|g11702.t1, Paus|g11846.t1, Paus|g13135.t1, Paus|g13264.t1, Paus|g13282.t1, Paus|g13283.t1, Paus|g13284.t1, Paus|g14081.t1, Paus|g14082.t1, Paus|g14307.t1, Paus|g14834.t1, Paus|g15411.t1, Paus|g15413.t1, Paus|g15414.t1, Paus|g15560.t1, Paus|g16453.t1, Paus|g16454.t1, Paus|g17298.t1, Paus|g17855.t1, Paus|g17962.t1, Paus|g17963.t1, Paus|g18163.t1, Paus|g1861.t1, …	Pdam|XP_027037600.1, Pdam|XP_027039089.1, Pdam|XP_027039555.1, Pdam|XP_027039557.1, Pdam|XP_027039559.1, Pdam|XP_027039560.1, Pdam|XP_027039565.1, Pdam|XP_027040143.1, Pdam|XP_027041316.1, Pdam|XP_027048272.1, Pdam|XP_027048279.1, Pdam|XP_027048281.1, Pdam|XP_027049247.1, Pdam|XP_027049249.1, Pdam|XP_027049252.1, Pdam|XP_027051379.1, Pdam|XP_027052371.1, Pdam|XP_027052480.1, Pdam|XP_027052510.1, …	Ppac|PPA02109, Ppac|PPA02111, Ppac|PPA02184, Ppac|PPA04937, Ppac|PPA06997, Ppac|PPA11253, Ppac|PPA17124, Ppac|PPA22618, Ppac|PPA23601, Ppac|PPA23684, Ppac|PPA24167, Ppac|PPA24815, Ppac|PPA25712, Ppac|PPA27270, Ppac|PPA28537, Ppac|PPA34046, Ppac|PPA35073, Ppac|PPA36697, Ppac|PPA36935, Ppac|PPA39624, Ppac|PPA40495	Rmue|g10143.t1, Rmue|g12911.t1, Rmue|g13832.t1, Rmue|g14182.t1, Rmue|g14186.t1, Rmue|g20524.t1, Rmue|g21096.t1, Rmue|g21097.t1, Rmue|g21230.t1, Rmue|g22844.t1, Rmue|g30.t1, Rmue|g3258.t1, Rmue|g3562.t1, Rmue|g5154.t1, Rmue|g5444.t1, Rmue|g5626.t1, Rmue|g8228.t1, Rmue|g8437.t1, Rmue|g8737.t1		Skow|XP_002730702.1, Skow|XP_002730705.1, Skow|XP_002732899.1, Skow|XP_002734566.2, Skow|XP_002739655.2, Skow|XP_002741807.2, Skow|XP_006811503.1, Skow|XP_006811511.1, Skow|XP_006811512.1, Skow|XP_006811513.1, Skow|XP_006811514.1, Skow|XP_006811653.1, Skow|XP_006812223.1, Skow|XP_006812591.1, Skow|XP_006812593.1, Skow|XP_006812741.1, Skow|XP_006815154.1, Skow|XP_006815540.1, Skow|XP_006815776.1, …		Sman|Smp_326080.1, Sman|Smp_326090.1	Smed|SMEST004219001.1, Smed|SMEST020910001.1, Smed|SMEST025785001.1, Smed|SMEST025819001.1, Smed|SMEST025822001.1, Smed|SMEST025834001.1, Smed|SMEST027294001.1, Smed|SMEST027294002.1, Smed|SMEST031472001.1, Smed|SMEST040243001.1, Smed|SMEST040243002.1, Smed|SMEST040243003.1, Smed|SMEST064418001.1, Smed|SMEST064528001.1	Sarc|XP_014147665.1	Tcas|XP_008190945.1, Tcas|XP_008192949.1, Tcas|XP_008192982.2, Tcas|XP_008200798.2, Tcas|XP_008201110.1, Tcas|XP_008201691.1, Tcas|XP_015835504.1, Tcas|XP_015835506.1, Tcas|XP_015838634.1, Tcas|XP_015839334.1, Tcas|XP_015839628.1, Tcas|XP_015840696.1, Tcas|XP_967323.2, Tcas|XP_969288.1, Tcas|XP_970562.1, Tcas|XP_972002.1, Tcas|XP_973296.1, Tcas|XP_974165.2		Xtro|NP_001005012.1, Xtro|NP_001039179.1, Xtro|XP_002933908.1, Xtro|XP_002934410.1, Xtro|XP_002936981.2, Xtro|XP_002937540.1, Xtro|XP_002937554.2, Xtro|XP_002937558.3, Xtro|XP_004913725.1, Xtro|XP_012820545.2, Xtro|XP_017947499.1
OG0000019	Apla|oki.1.88.t1, Apla|oki.163.8.t1, Apla|oki.163.9.t1, Apla|oki.167.62.t1, Apla|oki.181.1.t1, Apla|oki.181.2.t1, Apla|oki.182.52.t1, Apla|oki.182.53.t1, Apla|oki.19.96.t1, Apla|oki.19.97.t1, Apla|oki.232.10.t1, Apla|oki.269.15.t1, Apla|oki.269.16.t1, Apla|oki.289.17.t1, Apla|oki.289.18.t1, Apla|oki.326.1.t1, Apla|oki.39.116.t1, Apla|oki.4.110.t1, Apla|oki.4.112.t1, Apla|oki.4.113.t1, Apla|oki.4.…	Adig|XP_015748915.1, Adig|XP_015748917.1, Adig|XP_015753103.1, Adig|XP_015753617.1, Adig|XP_015760287.1, Adig|XP_015760334.1, Adig|XP_015760336.1, Adig|XP_015763320.1, Adig|XP_015763331.1, Adig|XP_015763357.1, Adig|XP_015763358.1, Adig|XP_015763799.1, Adig|XP_015764891.1, Adig|XP_015765770.1, Adig|XP_015765784.1, Adig|XP_015766083.1, Adig|XP_015766569.1, Adig|XP_015766579.1, Adig|XP_015768550.1, …		Aaurb|scaffold117.g2.t1, Aaurb|scaffold118.g46.t1, Aaurb|scaffold123.g43.t2, Aaurb|scaffold129.g38.t1, Aaurb|scaffold137.g61.t1, Aaurb|scaffold144.g14.t1, Aaurb|scaffold158.g24.t1, Aaurb|scaffold16.g78.t1, Aaurb|scaffold17.g199.t1, Aaurb|scaffold175.g22.t1, Aaurb|scaffold175.g25.t1, Aaurb|scaffold175.g27.t1, Aaurb|scaffold177.g18.t1, Aaurb|scaffold177.g20.t1, Aaurb|scaffold204.g10.t1, Aaurb|scaff…	Aaurp|Seg1010.28, Aaurp|Seg1030.2, Aaurp|Seg1186.9, Aaurp|Seg1199.1, Aaurp|Seg1421.4, Aaurp|Seg1644.1, Aaurp|Seg1694.4, Aaurp|Seg1770.11, Aaurp|Seg1770.8, Aaurp|Seg1770.9, Aaurp|Seg1789.7, Aaurp|Seg1804.2, Aaurp|Seg1955.4, Aaurp|Seg2164.7, Aaurp|Seg238.4, Aaurp|Seg2432.4, Aaurp|Seg2557.1, Aaurp|Seg2655.1, Aaurp|Seg2831.3, Aaurp|Seg3074.1, Aaurp|Seg354.6, Aaurp|Seg378.9, Aaurp|Seg397.1, Aaurp|Seg4…	Bflo|XP_002585579.1, Bflo|XP_002585906.1, Bflo|XP_002588227.1, Bflo|XP_002588267.1, Bflo|XP_002588410.1, Bflo|XP_002588412.1, Bflo|XP_002588438.1, Bflo|XP_002589723.1, Bflo|XP_002589724.1, Bflo|XP_002590503.1, Bflo|XP_002592561.1, Bflo|XP_002594597.1, Bflo|XP_002594600.1, Bflo|XP_002594601.1, Bflo|XP_002594602.1, Bflo|XP_002594603.1, Bflo|XP_002594604.1, Bflo|XP_002594605.1, Bflo|XP_002594606.1, …	Cele|NP_001023570.2, Cele|NP_001023961.1, Cele|NP_001024240.1, Cele|NP_001122627.1, Cele|NP_001129756.1, Cele|NP_001255705.1, Cele|NP_001255865.1, Cele|NP_001256321.1, Cele|NP_001317792.1, Cele|NP_491354.2, Cele|NP_491472.1, Cele|NP_491533.2, Cele|NP_491906.1, Cele|NP_492399.1, Cele|NP_495647.1, Cele|NP_495716.1, Cele|NP_496959.1, Cele|NP_502905.2, Cele|NP_504024.2, Cele|NP_504154.5, Cele|NP_5052…	Ctel|CapteP103955, Ctel|CapteP104243, Ctel|CapteP105798, Ctel|CapteP111747, Ctel|CapteP112313, Ctel|CapteP114501, Ctel|CapteP115421, Ctel|CapteP115452, Ctel|CapteP123138, Ctel|CapteP123873, Ctel|CapteP128526, Ctel|CapteP129741, Ctel|CapteP131936, Ctel|CapteP135405, Ctel|CapteP135521, Ctel|CapteP137949, Ctel|CapteP141057, Ctel|CapteP143008, Ctel|CapteP143095, Ctel|CapteP146658, Ctel|CapteP152525, …		Cint|NP_001190977.1, Cint|NP_001190978.1, Cint|NP_001191093.1, Cint|NP_001232929.1, Cint|NP_001232930.1, Cint|NP_001265876.1, Cint|NP_001265902.1, Cint|NP_001265924.1, Cint|XP_004226901.1, Cint|XP_018669491.1, Cint|XP_018671462.2, Cint|XP_018672842.1, Cint|XP_018672843.1, Cint|XP_026689443.1, Cint|XP_026695455.1, Cint|XP_026696648.1	Chem|TCONS_00000886-protein, Chem|TCONS_00004363-protein, Chem|TCONS_00004372-protein, Chem|TCONS_00007330-protein, Chem|TCONS_00007331-protein, Chem|TCONS_00012299-protein, Chem|TCONS_00018469-protein, Chem|TCONS_00018471-protein, Chem|TCONS_00020651-protein, Chem|TCONS_00026039-protein, Chem|TCONS_00027017-protein, Chem|TCONS_00027018-protein, Chem|TCONS_00034641-protein, Chem|TCONS_00039089-pr…	Cfra|CFRG7252T1	Drer|ENSDARP00000016537.7, Drer|ENSDARP00000021860.6, Drer|ENSDARP00000022694.6, Drer|ENSDARP00000028704.6, Drer|ENSDARP00000038141.5, Drer|ENSDARP00000039984.7, Drer|ENSDARP00000041624.5, Drer|ENSDARP00000050036.4, Drer|ENSDARP00000069164.4, Drer|ENSDARP00000092302.4, Drer|ENSDARP00000097674.4, Drer|ENSDARP00000099381.2, Drer|ENSDARP00000104176.2, Drer|ENSDARP00000110378.1, Drer|ENSDARP000001165…	Dpul|gene11927, Dpul|gene12454, Dpul|gene14913, Dpul|gene17054, Dpul|gene3085, Dpul|gene3087, Dpul|gene3094, Dpul|gene4096, Dpul|gene4390, Dpul|gene8366, Dpul|gene8369, Dpul|gene8372, Dpul|gene8373, Dpul|gene8530, Dpul|gene9046, Dpul|gene9055, Dpul|gene9068, Dpul|gene9910	Dgig|XP_028392100.1, Dgig|XP_028396654.1, Dgig|XP_028397345.1, Dgig|XP_028397906.1, Dgig|XP_028398914.1, Dgig|XP_028398917.1, Dgig|XP_028399062.1, Dgig|XP_028399066.1, Dgig|XP_028399210.1, Dgig|XP_028401555.1, Dgig|XP_028404611.1, Dgig|XP_028406086.1, Dgig|XP_028406687.1, Dgig|XP_028408250.1, Dgig|XP_028408539.1, Dgig|XP_028409509.1, Dgig|XP_028409934.1, Dgig|XP_028410150.1, Dgig|XP_028410151.1, …	Dmel|NP_001162795.1, Dmel|NP_001262916.1, Dmel|NP_001303394.1, Dmel|NP_523927.2, Dmel|NP_524483.1, Dmel|NP_525079.3, Dmel|NP_525098.1, Dmel|NP_651958.2, Dmel|NP_733001.1, Dmel|NP_995675.1, Dmel|NP_995707.2	Epal|XP_020892094.1, Epal|XP_020892105.1, Epal|XP_020892113.1, Epal|XP_020892116.2, Epal|XP_020895041.1, Epal|XP_020896269.1, Epal|XP_020896313.1, Epal|XP_020896314.1, Epal|XP_020897436.1, Epal|XP_020897441.1, Epal|XP_020897456.1, Epal|XP_020897458.1, Epal|XP_020899250.1, Epal|XP_020900405.1, Epal|XP_020901355.1, Epal|XP_020901358.1, Epal|XP_020901360.2, Epal|XP_020901742.1, Epal|XP_020901746.1, …	Ggal|ENSGALP00000004750.3, Ggal|ENSGALP00000004767.6, Ggal|ENSGALP00000006509.3, Ggal|ENSGALP00000009302.3, Ggal|ENSGALP00000012818.3, Ggal|ENSGALP00000022064.4, Ggal|ENSGALP00000023037.1, Ggal|ENSGALP00000024705.2, Ggal|ENSGALP00000024774.3, Ggal|ENSGALP00000026687.4, Ggal|ENSGALP00000036997.1, Ggal|ENSGALP00000039014.2, Ggal|ENSGALP00000046874.2, Ggal|ENSGALP00000049060.3, Ggal|ENSGALP000000543…	Hrob|HelroP107827, Hrob|HelroP108613, Hrob|HelroP111011, Hrob|HelroP116111, Hrob|HelroP127282, Hrob|HelroP128610, Hrob|HelroP128626, Hrob|HelroP140970, Hrob|HelroP142152, Hrob|HelroP142296, Hrob|HelroP170649, Hrob|HelroP170650, Hrob|HelroP181925, Hrob|HelroP184601, Hrob|HelroP185468, Hrob|HelroP186672, Hrob|HelroP191142, Hrob|HelroP191143, Hrob|HelroP192409, Hrob|HelroP62259, Hrob|HelroP69301, Hr…	Hmia|5HT3A_HUMAN|g10881.t1, Hmia|5HT3A_HUMAN|g1351.t1, Hmia|ACH10_HUMAN|g11569.t1, Hmia|ACH10_HUMAN|g12581.t1, Hmia|ACH10_HUMAN|g13226.t1, Hmia|ACH10_HUMAN|g15898.t1, Hmia|ACH10_HUMAN|g16217.t1, Hmia|ACH10_HUMAN|g16219.t1, Hmia|ACH10_HUMAN|g16220.t1, Hmia|ACH10_HUMAN|g19355.t1, Hmia|ACH10_HUMAN|g22278.t1, Hmia|ACH10_HUMAN|g8164.t1, Hmia|ACHA3_HUMAN|g12226.t1, Hmia|ACHA3_HUMAN|g12227.t1, Hmia|ACHA…		Hsap|NP_000071.1, Hsap|NP_000733.2, Hsap|NP_000734.2, Hsap|NP_000735.1, Hsap|NP_000736.2, Hsap|NP_000738.2, Hsap|NP_000739.1, Hsap|NP_000740.1, Hsap|NP_000741.1, Hsap|NP_000742.1, Hsap|NP_001157118.1, Hsap|NP_001177384.1, Hsap|NP_001243543.1, Hsap|NP_004189.1, Hsap|NP_005190.4, Hsap|NP_006019.1, Hsap|NP_060051.2, Hsap|NP_065135.2, Hsap|NP_570126.2, Hsap|NP_647536.1, Hsap|NP_998786.2, Hsap|XP_0168…	Hmag|Sc4wPfr_1061.g18825.t1, Hmag|Sc4wPfr_1061.g18827.t2, Hmag|Sc4wPfr_1061.g18828.t1, Hmag|Sc4wPfr_1061.g18831.t1, Hmag|Sc4wPfr_1061.g18833.t1, Hmag|Sc4wPfr_107.1.g20674.t1, Hmag|Sc4wPfr_107.1.g20680.t1, Hmag|Sc4wPfr_313.g17058.t1, Hmag|Sc4wPfr_399.2.g14794.t1, Hmag|Sc4wPfr_691.g31310.t1, Hmag|Sc4wPfr_691.g31314.t1, Hmag|Sc4wPfr_759.g27666.t1, Hmag|Sc4wPfr_759.g27667.t1, Hmag|Sc4wPfr_850.1.g5705…	Hech|HyE0002.288, Hech|HyE0004.58, Hech|HyE0004.59, Hech|HyE0011.75, Hech|HyE0025.20, Hech|HyE0038.83, Hech|HyE0055.65, Hech|HyE0064.84, Hech|HyE0070.69, Hech|HyE0070.71, Hech|HyE0073.15, Hech|HyE0078.110, Hech|HyE0094.18, Hech|HyE0094.19, Hech|HyE0109.62, Hech|HyE0109.93, Hech|HyE0109.94, Hech|HyE0138.15, Hech|HyE0175.31, Hech|HyE0175.32, Hech|HyE0192.1, Hech|HyE6280.2	Hsym|HyS0005.298, Hsym|HyS0006.410, Hsym|HyS0006.411, Hsym|HyS0007.364, Hsym|HyS0010.431, Hsym|HyS0010.432, Hsym|HyS0017.235, Hsym|HyS0022.70, Hsym|HyS0022.95, Hsym|HyS0024.182, Hsym|HyS0026.210, Hsym|HyS0026.211, Hsym|HyS0028.101, Hsym|HyS0041.58, Hsym|HyS0041.59, Hsym|HyS0047.81, Hsym|HyS0050.76, Hsym|HyS0058.98, Hsym|HyS0550.7	Isca|ISCW001909-PA, Isca|ISCW002115-PA, Isca|ISCW002116-PA, Isca|ISCW003334-PA, Isca|ISCW004943-PA, Isca|ISCW004944-PA, Isca|ISCW007546-PA, Isca|ISCW008451-PA, Isca|ISCW009395-PA, Isca|ISCW019703-PA, Isca|ISCW024725-PA		Lgig|LotgiP102597, Lgig|LotgiP103111, Lgig|LotgiP103662, Lgig|LotgiP108894, Lgig|LotgiP108943, Lgig|LotgiP109048, Lgig|LotgiP112016, Lgig|LotgiP131629, Lgig|LotgiP131695, Lgig|LotgiP131697, Lgig|LotgiP135769, Lgig|LotgiP136425, Lgig|LotgiP138887, Lgig|LotgiP139818, Lgig|LotgiP141278, Lgig|LotgiP152289, Lgig|LotgiP152290, Lgig|LotgiP160549, Lgig|LotgiP161901, Lgig|LotgiP162211, Lgig|LotgiP168269, …			Mvir|scaffold1.g274.t1, Mvir|scaffold1.g9.t1, Mvir|scaffold107.g29.t1, Mvir|scaffold129.g31.t1, Mvir|scaffold133.g41.t1, Mvir|scaffold139.g12.t1, Mvir|scaffold139.g9.t1, Mvir|scaffold14.g58.t1, Mvir|scaffold142.g39.t1, Mvir|scaffold162.g24.t1, Mvir|scaffold173.g20.t1, Mvir|scaffold174.g36.t1, Mvir|scaffold217.g35.t1, Mvir|scaffold217.g36.t2, Mvir|scaffold22.g25.t1, Mvir|scaffold22.g26.t2, Mvir|sc…	Nvec|XP_001619071.1, Nvec|XP_001619173.1, Nvec|XP_001620001.1, Nvec|XP_001621732.1, Nvec|XP_001621734.1, Nvec|XP_001622431.1, Nvec|XP_001624152.1, Nvec|XP_001624153.1, Nvec|XP_001625845.1, Nvec|XP_001625846.1, Nvec|XP_001625847.1, Nvec|XP_001626825.1, Nvec|XP_001626826.1, Nvec|XP_001628236.1, Nvec|XP_001628730.1, Nvec|XP_001629487.1, Nvec|XP_001629488.1, Nvec|XP_001630785.1, Nvec|XP_001630815.1, …	Nnom|g10590.t1, Nnom|g11610.t1, Nnom|g11611.t1, Nnom|g11612.t1, Nnom|g12308.t1, Nnom|g13276.t1, Nnom|g13464.t1, Nnom|g13522.t1, Nnom|g13523.t1, Nnom|g13834.t1, Nnom|g1400.t1, Nnom|g14234.t1, Nnom|g14307.t1, Nnom|g1516.t1, Nnom|g15608.t1, Nnom|g15712.t1, Nnom|g16387.t1, Nnom|g1668.t1, Nnom|g20001.t1, Nnom|g20068.t1, Nnom|g2452.t1, Nnom|g2709.t1, Nnom|g2767.t1, Nnom|g3562.t1, Nnom|g5004.t1, Nnom|g5…	Ngen|g10665.t1, Ngen|g11449.t1, Ngen|g12653.t1, Ngen|g12869.t1, Ngen|g12870.t1, Ngen|g1404.t1, Ngen|g14391.t1, Ngen|g15112.t1, Ngen|g15707.t1, Ngen|g15823.t1, Ngen|g167.t1, Ngen|g18816.t1, Ngen|g213.t1, Ngen|g24032.t1, Ngen|g25065.t1, Ngen|g25183.t1, Ngen|g25519.t1, Ngen|g25748.t1, Ngen|g2637.t1, Ngen|g2638.t1, Ngen|g26902.t1, Ngen|g28693.t1, Ngen|g29210.t1, Ngen|g2942.t1, Ngen|g33307.t1, Ngen|g3…	Obim|XP_014767958.1, Obim|XP_014767960.1, Obim|XP_014770048.1, Obim|XP_014770516.1, Obim|XP_014770834.1, Obim|XP_014770912.1, Obim|XP_014772298.1, Obim|XP_014776097.1, Obim|XP_014776318.1, Obim|XP_014777761.1, Obim|XP_014778948.1, Obim|XP_014780548.1, Obim|XP_014780731.1, Obim|XP_014780908.1, Obim|XP_014781167.1, Obim|XP_014781746.1, Obim|XP_014781747.1, Obim|XP_014782680.1, Obim|XP_014784857.1, …	Ofav|XP_020600625.1, Ofav|XP_020601770.1, Ofav|XP_020602616.1, Ofav|XP_020602618.1, Ofav|XP_020602761.1, Ofav|XP_020602764.1, Ofav|XP_020602767.1, Ofav|XP_020602786.1, Ofav|XP_020603841.1, Ofav|XP_020603842.1, Ofav|XP_020609939.1, Ofav|XP_020610814.1, Ofav|XP_020610868.1, Ofav|XP_020610876.1, Ofav|XP_020610882.1, Ofav|XP_020611282.1, Ofav|XP_020611305.1, Ofav|XP_020611306.1, Ofav|XP_020613156.1, …	Paus|g10123.t1, Paus|g10124.t1, Paus|g11126.t1, Paus|g11127.t1, Paus|g11614.t1, Paus|g12995.t1, Paus|g13150.t1, Paus|g13773.t1, Paus|g13774.t1, Paus|g13777.t1, Paus|g13778.t1, Paus|g14677.t1, Paus|g15013.t1, Paus|g15435.t1, Paus|g15437.t1, Paus|g15668.t1, Paus|g16215.t1, Paus|g1695.t1, Paus|g17326.t1, Paus|g18250.t1, Paus|g18251.t1, Paus|g18374.t1, Paus|g18375.t1, Paus|g18629.t1, Paus|g19447.t1, …	Pdam|XP_027035964.1, Pdam|XP_027036004.1, Pdam|XP_027036005.1, Pdam|XP_027036006.1, Pdam|XP_027040168.1, Pdam|XP_027040209.1, Pdam|XP_027042425.1, Pdam|XP_027042758.1, Pdam|XP_027042865.1, Pdam|XP_027042873.1, Pdam|XP_027043655.1, Pdam|XP_027043666.1, Pdam|XP_027043675.1, Pdam|XP_027043692.1, Pdam|XP_027043701.1, Pdam|XP_027043713.1, Pdam|XP_027045993.1, Pdam|XP_027049375.1, Pdam|XP_027050388.1, …	Ppac|PPA00494, Ppac|PPA00534, Ppac|PPA01046, Ppac|PPA03014, Ppac|PPA03427, Ppac|PPA03844, Ppac|PPA03953, Ppac|PPA03976, Ppac|PPA04238, Ppac|PPA05969, Ppac|PPA06007, Ppac|PPA06760, Ppac|PPA06893, Ppac|PPA07974, Ppac|PPA09523, Ppac|PPA09525, Ppac|PPA10577, Ppac|PPA10595, Ppac|PPA12221, Ppac|PPA13566, Ppac|PPA14116, Ppac|PPA15576, Ppac|PPA15921, Ppac|PPA17287, Ppac|PPA17946, Ppac|PPA18364, Ppac|PPA1…	Rmue|g16754.t1, Rmue|g20226.t1, Rmue|g20227.t1, Rmue|g20228.t1, Rmue|g21179.t1, Rmue|g21587.t1, Rmue|g23427.t1, Rmue|g23591.t1, Rmue|g23592.t1, Rmue|g23595.t1, Rmue|g23596.t1, Rmue|g4070.t1, Rmue|g4071.t1, Rmue|g4072.t1, Rmue|g4255.t1, Rmue|g4256.t1, Rmue|g7524.t1, Rmue|g7570.t1, Rmue|g803.t1, Rmue|g804.t1, Rmue|g806.t1, Rmue|g807.t1, Rmue|g8910.t1		Skow|NP_001161495.1, Skow|NP_001171863.1, Skow|XP_002730866.2, Skow|XP_002731708.1, Skow|XP_002732466.1, Skow|XP_002732719.2, Skow|XP_002732984.1, Skow|XP_002733565.1, Skow|XP_002734326.2, Skow|XP_002734327.1, Skow|XP_002734328.1, Skow|XP_002734701.1, Skow|XP_002735799.1, Skow|XP_002735958.1, Skow|XP_002736031.1, Skow|XP_002738191.1, Skow|XP_002738414.1, Skow|XP_002738695.1, Skow|XP_002738845.1, …		Sman|Smp_031680.1, Sman|Smp_037960.1, Sman|Smp_139330.1, Sman|Smp_142700.2, Sman|Smp_157790.1, Sman|Smp_176310.1, Sman|Smp_180570.1, Sman|Smp_246130.1, Sman|Smp_305740.1, Sman|Smp_306240.2, Sman|Smp_321840.1, Sman|Smp_332020.1, Sman|Smp_337330.1	Smed|SMEST000209001.1, Smed|SMEST000214001.1, Smed|SMEST002905001.1, Smed|SMEST005358002.1, Smed|SMEST011827001.1, Smed|SMEST011827002.1, Smed|SMEST011827003.1, Smed|SMEST011827004.1, Smed|SMEST014741001.1, Smed|SMEST014741002.1, Smed|SMEST015256001.1, Smed|SMEST015256002.1, Smed|SMEST015383001.1, Smed|SMEST015383002.1, Smed|SMEST020665001.1, Smed|SMEST021568001.1, Smed|SMEST023242001.1, Smed|SME…	Sarc|XP_014147063.1	Tcas|NP_001103245.1, Tcas|NP_001103247.1, Tcas|NP_001103252.1, Tcas|NP_001103418.1, Tcas|NP_001103420.1, Tcas|NP_001103424.1, Tcas|NP_001107770.1, Tcas|NP_001107771.1, Tcas|NP_001155998.1, Tcas|XP_008193383.1, Tcas|XP_008198426.1, Tcas|XP_008201498.1		Xtro|NP_001015814.1, Xtro|NP_001093684.1, Xtro|NP_001096503.1, Xtro|NP_001107315.1, Xtro|XP_002932551.1, Xtro|XP_002934647.1, Xtro|XP_002937717.2, Xtro|XP_002937868.1, Xtro|XP_002937869.1, Xtro|XP_002937929.1, Xtro|XP_002941867.3, Xtro|XP_002942918.2, Xtro|XP_002942943.1, Xtro|XP_002942944.3, Xtro|XP_004914998.1, Xtro|XP_004920387.1, Xtro|XP_004920727.1, Xtro|XP_004920956.2, Xtro|XP_012811629.2, …
OG0000020	Apla|oki.121.1.t1, Apla|oki.125.49.t1, Apla|oki.13.102.t1, Apla|oki.136.27.t1, Apla|oki.136.3.t1, Apla|oki.14.68.t1, Apla|oki.14.69.t1, Apla|oki.149.44.t1, Apla|oki.17.49.t1, Apla|oki.18.70.t1, Apla|oki.182.2.t1, Apla|oki.287.1.t1, Apla|oki.287.2.t1, Apla|oki.300.29.t1, Apla|oki.312.12.t1, Apla|oki.39.1.t1, Apla|oki.4.172.t1, Apla|oki.46.56.t1, Apla|oki.479.3.t1, Apla|oki.502.1.t1, Apla|oki.547.1…	Adig|XP_015748724.1, Adig|XP_015750202.1, Adig|XP_015750419.1, Adig|XP_015750816.1, Adig|XP_015752950.1, Adig|XP_015752951.1, Adig|XP_015753443.1, Adig|XP_015755115.1, Adig|XP_015755643.1, Adig|XP_015755647.1, Adig|XP_015755725.1, Adig|XP_015759658.1, Adig|XP_015759664.1, Adig|XP_015763700.1, Adig|XP_015764770.1, Adig|XP_015764772.1, Adig|XP_015766726.1, Adig|XP_015766730.1, Adig|XP_015767742.1, …	Aque|Aqu2.1.01542_001, Aque|Aqu2.1.01705_001, Aque|Aqu2.1.02401_001, Aque|Aqu2.1.02437_001, Aque|Aqu2.1.02542_001, Aque|Aqu2.1.03230_001, Aque|Aqu2.1.03667_001, Aque|Aqu2.1.03962_001, Aque|Aqu2.1.04220_001, Aque|Aqu2.1.04399_001, Aque|Aqu2.1.04407_001, Aque|Aqu2.1.04810_001, Aque|Aqu2.1.05005_001, Aque|Aqu2.1.05099_001, Aque|Aqu2.1.05760_001, Aque|Aqu2.1.05983_001, Aque|Aqu2.1.06928_001, Aque|Aqu…	Aaurb|scaffold1.g154.t1, Aaurb|scaffold1.g157.t1, Aaurb|scaffold1.g192.t5, Aaurb|scaffold101.g96.t2, Aaurb|scaffold11.g156.t1, Aaurb|scaffold11.g85.t2, Aaurb|scaffold134.g45.t2, Aaurb|scaffold140.g42.t1, Aaurb|scaffold152.g25.t1, Aaurb|scaffold159.g58.t1, Aaurb|scaffold160.g50.t1, Aaurb|scaffold160.g52.t1, Aaurb|scaffold174.g59.t2, Aaurb|scaffold174.g60.t1, Aaurb|scaffold19.g141.t1, Aaurb|scaffol…	Aaurp|Seg1215.4, Aaurp|Seg122.1, Aaurp|Seg1276.1, Aaurp|Seg1408.6, Aaurp|Seg1528.9, Aaurp|Seg1687.4, Aaurp|Seg1819.1, Aaurp|Seg1865.4, Aaurp|Seg2357.1, Aaurp|Seg2596.2, Aaurp|Seg271.1, Aaurp|Seg3246.4, Aaurp|Seg3318.1, Aaurp|Seg3343.1, Aaurp|Seg3518.1, Aaurp|Seg3883.6, Aaurp|Seg4165.1, Aaurp|Seg4165.3, Aaurp|Seg446.2, Aaurp|Seg515.5, Aaurp|Seg5753.1, Aaurp|Seg5756.1, Aaurp|Seg651.2, Aaurp|Seg7569…	Bflo|XP_002588345.1, Bflo|XP_002589834.1, Bflo|XP_002590413.1, Bflo|XP_002591144.1, Bflo|XP_002593877.1, Bflo|XP_002593971.1, Bflo|XP_002594482.1, Bflo|XP_002601342.1, Bflo|XP_002601356.1, Bflo|XP_002601440.1, Bflo|XP_002601519.1, Bflo|XP_002602517.1, Bflo|XP_002602520.1, Bflo|XP_002602522.1, Bflo|XP_002602895.1, Bflo|XP_002603893.1, Bflo|XP_002603919.1, Bflo|XP_002603921.1, Bflo|XP_002610192.1, …	Cele|NP_001022209.1, Cele|NP_001022641.1, Cele|NP_001022893.1, Cele|NP_001122640.1, Cele|NP_001251277.1, Cele|NP_001254192.1, Cele|NP_001255470.1, Cele|NP_001263671.1, Cele|NP_001293450.1, Cele|NP_001293512.1, Cele|NP_001293838.1, Cele|NP_491275.3, Cele|NP_491276.1, Cele|NP_491277.1, Cele|NP_491278.1, Cele|NP_491722.2, Cele|NP_491758.1, Cele|NP_491761.3, Cele|NP_491872.1, Cele|NP_492100.1, Cele|N…	Ctel|CapteP102755, Ctel|CapteP104956, Ctel|CapteP108766, Ctel|CapteP109208, Ctel|CapteP109545, Ctel|CapteP110216, Ctel|CapteP110582, Ctel|CapteP111890, Ctel|CapteP111903, Ctel|CapteP112007, Ctel|CapteP115604, Ctel|CapteP117471, Ctel|CapteP120303, Ctel|CapteP121378, Ctel|CapteP121691, Ctel|CapteP122385, Ctel|CapteP124212, Ctel|CapteP124253, Ctel|CapteP124654, Ctel|CapteP124792, Ctel|CapteP125014, …	Cowc|Cowc_CAOG_00270T0, Cowc|Cowc_CAOG_01489T0, Cowc|Cowc_CAOG_01876T0, Cowc|Cowc_CAOG_04924T0, Cowc|Cowc_CAOG_07001T0, Cowc|Cowc_CAOG_07026T0, Cowc|Cowc_CAOG_07889T0, Cowc|Cowc_CAOG_08227T0, Cowc|Cowc_CAOG_09852T0	Cint|XP_002120063.1, Cint|XP_002121408.3, Cint|XP_002121914.1, Cint|XP_002122575.1, Cint|XP_002125715.3, Cint|XP_002127301.1, Cint|XP_002127798.1, Cint|XP_002129090.1, Cint|XP_002130130.1, Cint|XP_009857954.2, Cint|XP_009862055.1, Cint|XP_018667180.1, Cint|XP_018667412.2, Cint|XP_018667440.1, Cint|XP_018668380.1, Cint|XP_018671809.1, Cint|XP_018672190.1, Cint|XP_018672824.1, Cint|XP_026689976.1, …	Chem|TCONS_00001087-protein, Chem|TCONS_00003409-protein, Chem|TCONS_00008001-protein, Chem|TCONS_00008106-protein, Chem|TCONS_00009502-protein, Chem|TCONS_00010018-protein, Chem|TCONS_00010573-protein, Chem|TCONS_00011656-protein, Chem|TCONS_00015235-protein, Chem|TCONS_00015985-protein, Chem|TCONS_00027574-protein, Chem|TCONS_00028558-protein, Chem|TCONS_00030586-protein, Chem|TCONS_00032156-pr…	Cfra|CFRG0353T1, Cfra|CFRG3803T1, Cfra|CFRG4005T1, Cfra|CFRG4633T1, Cfra|CFRG6191T1, Cfra|CFRG7375T1	Drer|ENSDARP00000002722.8, Drer|ENSDARP00000003403.9, Drer|ENSDARP00000046950.7, Drer|ENSDARP00000052238.4, Drer|ENSDARP00000062692.5, Drer|ENSDARP00000077743.6, Drer|ENSDARP00000086925.5, Drer|ENSDARP00000086984.6, Drer|ENSDARP00000096384.5, Drer|ENSDARP00000100744.3, Drer|ENSDARP00000101761.3, Drer|ENSDARP00000103749.2, Drer|ENSDARP00000108747.3, Drer|ENSDARP00000115431.1, Drer|ENSDARP000001174…	Dpul|gene11415, Dpul|gene12058, Dpul|gene12162, Dpul|gene15107, Dpul|gene18062, Dpul|gene18429, Dpul|gene2160, Dpul|gene3716, Dpul|gene4126, Dpul|gene4130, Dpul|gene4914, Dpul|gene5203, Dpul|gene6077, Dpul|gene6958, Dpul|gene8943, Dpul|gene9140, Dpul|gene9552	Dgig|XP_028392737.1, Dgig|XP_028392980.1, Dgig|XP_028393987.1, Dgig|XP_028398209.1, Dgig|XP_028400962.1, Dgig|XP_028401070.1, Dgig|XP_028401095.1, Dgig|XP_028402428.1, Dgig|XP_028402504.1, Dgig|XP_028402569.1, Dgig|XP_028402583.1, Dgig|XP_028402592.1, Dgig|XP_028402620.1, Dgig|XP_028402750.1, Dgig|XP_028404773.1, Dgig|XP_028406431.1, Dgig|XP_028406836.1, Dgig|XP_028407980.1, Dgig|XP_028408092.1, …	Dmel|NP_001036706.2, Dmel|NP_001162669.1, Dmel|NP_001260594.1, Dmel|NP_001286033.1, Dmel|NP_476687.1, Dmel|NP_477131.1, Dmel|NP_524048.2, Dmel|NP_572576.1, Dmel|NP_609013.1, Dmel|NP_611093.2, Dmel|NP_651691.4, Dmel|NP_726092.1, Dmel|NP_996414.2	Epal|XP_020891839.1, Epal|XP_020897720.1, Epal|XP_020898511.1, Epal|XP_020900116.1, Epal|XP_020901710.1, Epal|XP_020904331.1, Epal|XP_020904460.1, Epal|XP_020904639.1, Epal|XP_020906937.1, Epal|XP_020911433.2, Epal|XP_020911950.1, Epal|XP_020911955.1, Epal|XP_020912001.1, Epal|XP_020914496.2, Epal|XP_020915818.1, Epal|XP_020917365.1, Epal|XP_028512506.1, Epal|XP_028514163.1, Epal|XP_028516625.1, …	Ggal|ENSGALP00000002547.5, Ggal|ENSGALP00000007692.3, Ggal|ENSGALP00000010295.6, Ggal|ENSGALP00000012986.3, Ggal|ENSGALP00000015899.5, Ggal|ENSGALP00000015954.6, Ggal|ENSGALP00000017773.7, Ggal|ENSGALP00000022449.6, Ggal|ENSGALP00000039315.4, Ggal|ENSGALP00000041258.3, Ggal|ENSGALP00000043685.2, Ggal|ENSGALP00000047026.2, Ggal|ENSGALP00000048379.1, Ggal|ENSGALP00000050282.2, Ggal|ENSGALP000000514…	Hrob|HelroP102544, Hrob|HelroP104527, Hrob|HelroP107832, Hrob|HelroP108932, Hrob|HelroP110051, Hrob|HelroP112884, Hrob|HelroP113810, Hrob|HelroP116629, Hrob|HelroP119705, Hrob|HelroP134015, Hrob|HelroP140014, Hrob|HelroP145496, Hrob|HelroP149796, Hrob|HelroP150887, Hrob|HelroP157165, Hrob|HelroP160227, Hrob|HelroP163145, Hrob|HelroP163149, Hrob|HelroP163770, Hrob|HelroP166064, Hrob|HelroP169017, …	Hmia|PTN11_HUMAN|g18393.t1, Hmia|PTN14_HUMAN|g957.t1, Hmia|PTN3_HUMAN|g390.t1, Hmia|PTN9_HUMAN|g4052.t1, Hmia|PTPRA_HUMAN|g1691.t1, Hmia|PTPRD_HUMAN|g2941.t1	Hhon|braker1_g00545.t1, Hhon|braker1_g01957.t1, Hhon|braker1_g02082.t1, Hhon|braker1_g02885.t2, Hhon|braker1_g03898.t1, Hhon|braker1_g06137.t1, Hhon|braker1_g06297.t1, Hhon|braker1_g08135.t1, Hhon|braker1_g10340.t1, Hhon|braker1_g10875.t1	Hsap|NP_001035816.1, Hsap|NP_001278910.1, Hsap|NP_001317366.1, Hsap|NP_002818.1, Hsap|NP_002824.1, Hsap|NP_002826.3, Hsap|NP_002827.1, Hsap|NP_002829.3, Hsap|NP_002840.2, Hsap|NP_002841.3, Hsap|NP_002842.2, Hsap|NP_057051.3, Hsap|NP_109592.1, Hsap|NP_536859.1, Hsap|XP_005258181.1, Hsap|XP_005271136.1, Hsap|XP_006712480.1, Hsap|XP_006719591.1, Hsap|XP_011508121.1, Hsap|XP_011524010.1, Hsap|XP_0115…	Hmag|Sc4wPfr_10.g18917.t2, Hmag|Sc4wPfr_1080.g15245.t1, Hmag|Sc4wPfr_1709.g22761.t1, Hmag|Sc4wPfr_172.1.g1576.t1, Hmag|Sc4wPfr_174.g11845.t1, Hmag|Sc4wPfr_1761.g20587.t1, Hmag|Sc4wPfr_2145.g14628.t1, Hmag|Sc4wPfr_246.g4295.t1, Hmag|Sc4wPfr_246.g4297.t1, Hmag|Sc4wPfr_246.g4305.t1, Hmag|Sc4wPfr_292.g13059.t1, Hmag|Sc4wPfr_292.g13062.t1, Hmag|Sc4wPfr_3.2.g30995.t1, Hmag|Sc4wPfr_343.1.g25963.t1, Hmag…	Hech|HyE0002.155, Hech|HyE0002.55, Hech|HyE0004.269, Hech|HyE0007.150, Hech|HyE0014.170, Hech|HyE0020.173, Hech|HyE0020.40, Hech|HyE0020.41, Hech|HyE0020.62, Hech|HyE0020.63, Hech|HyE0023.2, Hech|HyE0023.60, Hech|HyE0025.101, Hech|HyE0031.106, Hech|HyE0035.100, Hech|HyE0035.50, Hech|HyE0047.55, Hech|HyE0052.19, Hech|HyE0052.21, Hech|HyE0053.2, Hech|HyE0053.4, Hech|HyE0053.6, Hech|HyE0054.7, Hech|…	Hsym|HyS0002.267, Hsym|HyS0007.162, Hsym|HyS0007.249, Hsym|HyS0010.155, Hsym|HyS0010.19, Hsym|HyS0010.377, Hsym|HyS0010.66, Hsym|HyS0010.68, Hsym|HyS0015.10, Hsym|HyS0015.9, Hsym|HyS0017.190, Hsym|HyS0026.30, Hsym|HyS0026.31, Hsym|HyS0027.80, Hsym|HyS0028.160, Hsym|HyS0032.218, Hsym|HyS0034.185, Hsym|HyS0047.96, Hsym|HyS0055.114, Hsym|HyS0060.49, Hsym|HyS0060.50, Hsym|HyS0060.51, Hsym|HyS0061.56,…	Isca|ISCW005297-PA, Isca|ISCW005920-PA, Isca|ISCW007438-PA, Isca|ISCW007585-PA, Isca|ISCW009496-PA, Isca|ISCW009628-PA, Isca|ISCW010352-PA, Isca|ISCW010416-PA, Isca|ISCW010417-PA, Isca|ISCW012527-PA, Isca|ISCW012894-PA, Isca|ISCW016699-PA, Isca|ISCW017035-PA, Isca|ISCW017676-PA, Isca|ISCW017704-PA, Isca|ISCW018133-PA, Isca|ISCW020140-PA, Isca|ISCW020666-PA, Isca|ISCW022067-PA	Kiwa|maker-108949-snap-gene-0.33-mRNA-1	Lgig|LotgiP102205, Lgig|LotgiP103119, Lgig|LotgiP118033, Lgig|LotgiP118054, Lgig|LotgiP124944, Lgig|LotgiP127558, Lgig|LotgiP127680, Lgig|LotgiP127740, Lgig|LotgiP127914, Lgig|LotgiP128103, Lgig|LotgiP128794, Lgig|LotgiP129172, Lgig|LotgiP129302, Lgig|LotgiP130294, Lgig|LotgiP132259, Lgig|LotgiP132532, Lgig|LotgiP133136, Lgig|LotgiP133244, Lgig|LotgiP133290, Lgig|LotgiP133415, Lgig|LotgiP133495, …	Mlei|ML00526a, Mlei|ML04352a, Mlei|ML054418a, Mlei|ML06703a, Mlei|ML067115a, Mlei|ML07862a, Mlei|ML07888a, Mlei|ML07889a, Mlei|ML08363a, Mlei|ML11618a, Mlei|ML138310a, Mlei|ML22523a, Mlei|ML24002a, Mlei|ML257625a, Mlei|ML460810a	Mbre|jgi|Monbr1|10784|fgenesh1_pg.scaffold_23000131, Mbre|jgi|Monbr1|14958|e_gw1.4.347.1, Mbre|jgi|Monbr1|15437|e_gw1.5.365.1, Mbre|jgi|Monbr1|16205|e_gw1.6.309.1, Mbre|jgi|Monbr1|1775|gw1.8.202.1, Mbre|jgi|Monbr1|1850|gw1.5.238.1, Mbre|jgi|Monbr1|2085|gw1.3.394.1, Mbre|jgi|Monbr1|2175|gw1.4.323.1, Mbre|jgi|Monbr1|2269|gw1.2.563.1, Mbre|jgi|Monbr1|2433|gw1.7.211.1, Mbre|jgi|Monbr1|25202|fgenesh2_…	Mvir|scaffold106.g12.t1, Mvir|scaffold106.g13.t1, Mvir|scaffold106.g14.t1, Mvir|scaffold118.g41.t3, Mvir|scaffold154.g1.t1, Mvir|scaffold158.g26.t1, Mvir|scaffold17.g70.t1, Mvir|scaffold209.g24.t1, Mvir|scaffold246.g5.t1, Mvir|scaffold261.g10.t1, Mvir|scaffold294.g32.t1, Mvir|scaffold312.g26.t1, Mvir|scaffold33.g66.t1, Mvir|scaffold333.g3.t1, Mvir|scaffold365.g6.t1, Mvir|scaffold367.g5.t1, Mvir|s…	Nvec|XP_001618373.1, Nvec|XP_001618916.1, Nvec|XP_001619347.1, Nvec|XP_001620211.1, Nvec|XP_001620927.1, Nvec|XP_001621105.1, Nvec|XP_001621290.1, Nvec|XP_001621724.1, Nvec|XP_001622084.1, Nvec|XP_001622596.1, Nvec|XP_001622730.1, Nvec|XP_001623080.1, Nvec|XP_001623082.1, Nvec|XP_001623834.1, Nvec|XP_001623836.1, Nvec|XP_001623838.1, Nvec|XP_001623841.1, Nvec|XP_001623905.1, Nvec|XP_001626095.1, …	Nnom|g11983.t1, Nnom|g12038.t1, Nnom|g12399.t1, Nnom|g12542.t1, Nnom|g12575.t1, Nnom|g12632.t1, Nnom|g12799.t1, Nnom|g12801.t1, Nnom|g12802.t1, Nnom|g13417.t1, Nnom|g13418.t1, Nnom|g15591.t1, Nnom|g16800.t1, Nnom|g16892.t1, Nnom|g18124.t1, Nnom|g18488.t1, Nnom|g3568.t1, Nnom|g4092.t1, Nnom|g4093.t1, Nnom|g4109.t1, Nnom|g6581.t1, Nnom|g6644.t1, Nnom|g8046.t1, Nnom|g8545.t1, Nnom|g9574.t1	Ngen|g11621.t1, Ngen|g12056.t1, Ngen|g12794.t1, Ngen|g12922.t1, Ngen|g15960.t1, Ngen|g15961.t1, Ngen|g1696.t1, Ngen|g1697.t1, Ngen|g18213.t1, Ngen|g1837.t1, Ngen|g19224.t1, Ngen|g21191.t1, Ngen|g21650.t1, Ngen|g21908.t1, Ngen|g21944.t1, Ngen|g22017.t1, Ngen|g22396.t1, Ngen|g28664.t1, Ngen|g28688.t1, Ngen|g28925.t1, Ngen|g31215.t1, Ngen|g33675.t1, Ngen|g34842.t1, Ngen|g35139.t1, Ngen|g35320.t1, Ng…	Obim|XP_014769029.1, Obim|XP_014769534.1, Obim|XP_014773605.1, Obim|XP_014773723.1, Obim|XP_014777191.1, Obim|XP_014777794.1, Obim|XP_014777921.1, Obim|XP_014778688.1, Obim|XP_014780728.1, Obim|XP_014780921.1, Obim|XP_014781629.1, Obim|XP_014783725.1, Obim|XP_014787269.1, Obim|XP_014787639.1, Obim|XP_014789120.1, Obim|XP_014789245.1, Obim|XP_014789573.1, Obim|XP_014789667.1, Obim|XP_014789897.1, …	Ofav|XP_020604666.1, Ofav|XP_020606376.1, Ofav|XP_020608183.1, Ofav|XP_020609434.1, Ofav|XP_020609436.1, Ofav|XP_020610211.1, Ofav|XP_020612951.1, Ofav|XP_020613015.1, Ofav|XP_020616069.1, Ofav|XP_020616081.1, Ofav|XP_020616090.1, Ofav|XP_020617545.1, Ofav|XP_020617672.1, Ofav|XP_020620880.1, Ofav|XP_020621877.1, Ofav|XP_020623032.1, Ofav|XP_020625178.1, Ofav|XP_020625182.1, Ofav|XP_020629675.1, …	Paus|g10394.t1, Paus|g11053.t1, Paus|g11195.t1, Paus|g11437.t1, Paus|g12273.t1, Paus|g12279.t1, Paus|g12442.t1, Paus|g13358.t1, Paus|g13798.t1, Paus|g18076.t1, Paus|g18455.t1, Paus|g18550.t1, Paus|g18720.t1, Paus|g18921.t1, Paus|g18940.t1, Paus|g3668.t1, Paus|g4709.t1, Paus|g5967.t1, Paus|g6084.t1, Paus|g7995.t1, Paus|g8517.t1, Paus|g9467.t1, Paus|g9882.t1, Paus|g9883.t1	Pdam|XP_027040397.1, Pdam|XP_027040581.1, Pdam|XP_027042747.1, Pdam|XP_027042748.1, Pdam|XP_027043265.1, Pdam|XP_027044254.1, Pdam|XP_027045207.1, Pdam|XP_027045599.1, Pdam|XP_027047254.1, Pdam|XP_027047839.1, Pdam|XP_027048114.1, Pdam|XP_027048160.1, Pdam|XP_027051185.1, Pdam|XP_027051575.1, Pdam|XP_027056272.1, Pdam|XP_027058574.1, Pdam|XP_027059132.1, Pdam|XP_027059133.1, Pdam|XP_027060336.1	Ppac|PPA00941, Ppac|PPA01592, Ppac|PPA01805, Ppac|PPA02179, Ppac|PPA03333, Ppac|PPA05708, Ppac|PPA07566, Ppac|PPA07830, Ppac|PPA09377, Ppac|PPA09686, Ppac|PPA09747, Ppac|PPA09749, Ppac|PPA10273, Ppac|PPA16114, Ppac|PPA17835, Ppac|PPA21018, Ppac|PPA22821, Ppac|PPA23888, Ppac|PPA26499, Ppac|PPA30650, Ppac|PPA33825, Ppac|PPA36685, Ppac|PPA37545, Ppac|PPA40174, Ppac|PPA40260, Ppac|PPA44303	Rmue|g1020.t1, Rmue|g11215.t1, Rmue|g14764.t1, Rmue|g2018.t1, Rmue|g20727.t1, Rmue|g21596.t1, Rmue|g2884.t1, Rmue|g3721.t1, Rmue|g3765.t1, Rmue|g3874.t1, Rmue|g4307.t1, Rmue|g4308.t1, Rmue|g5763.t1, Rmue|g60.t1, Rmue|g6905.t1, Rmue|g6914.t1, Rmue|g9308.t1, Rmue|g9337.t1	Scer|NP_010051.1, Scer|NP_010998.2	Skow|NP_001161637.1, Skow|XP_002733764.1, Skow|XP_002737031.1, Skow|XP_002737773.1, Skow|XP_002740569.2, Skow|XP_002741619.1, Skow|XP_006811223.1, Skow|XP_006811921.1, Skow|XP_006812233.1, Skow|XP_006812661.1, Skow|XP_006812662.1, Skow|XP_006812663.1, Skow|XP_006813558.1, Skow|XP_006814332.1, Skow|XP_006816151.1, Skow|XP_006817659.1, Skow|XP_006817875.1, Skow|XP_006819820.1, Skow|XP_006820787.1, …	Sros|XP_004987827.1, Sros|XP_004988082.1, Sros|XP_004988139.1, Sros|XP_004988869.1, Sros|XP_004989172.1, Sros|XP_004989429.1, Sros|XP_004989801.1, Sros|XP_004990495.1, Sros|XP_004990859.1, Sros|XP_004991589.1, Sros|XP_004992170.1, Sros|XP_004992392.1, Sros|XP_004993890.1, Sros|XP_004993943.1, Sros|XP_004994025.1, Sros|XP_004994609.1, Sros|XP_004995601.1, Sros|XP_004996290.1, Sros|XP_004996706.1, …	Sman|Smp_035390.1, Sman|Smp_139930.1, Sman|Smp_152750.3, Sman|Smp_156870.1, Sman|Smp_158400.2, Sman|Smp_167520.1, Sman|Smp_169380.1, Sman|Smp_244080.1, Sman|Smp_306200.1, Sman|Smp_342880.1, Sman|Smp_343680.2, Sman|Smp_343720.2, Sman|Smp_344760.1, Sman|Smp_346180.1	Smed|SMEST002519001.1, Smed|SMEST002519003.1, Smed|SMEST004588001.1, Smed|SMEST004588002.1, Smed|SMEST004588003.1, Smed|SMEST004588004.1, Smed|SMEST016360001.1, Smed|SMEST016360003.1, Smed|SMEST018862001.1, Smed|SMEST025325001.1, Smed|SMEST025325003.1, Smed|SMEST025325006.1, Smed|SMEST025325010.1, Smed|SMEST027354001.1, Smed|SMEST027354002.1, Smed|SMEST027354003.1, Smed|SMEST027354004.1, Smed|SME…	Sarc|XP_014152376.1, Sarc|XP_014152563.1, Sarc|XP_014156928.1, Sarc|XP_014159908.1	Tcas|XP_008190655.1, Tcas|XP_008191712.1, Tcas|XP_008194464.1, Tcas|XP_008195399.1, Tcas|XP_008195428.1, Tcas|XP_008195740.2, Tcas|XP_008195744.1, Tcas|XP_008198029.1, Tcas|XP_008198030.1, Tcas|XP_008200223.1, Tcas|XP_015832906.1, Tcas|XP_015833115.1, Tcas|XP_015834331.1, Tcas|XP_015835653.1, Tcas|XP_015836864.1, Tcas|XP_015839777.1, Tcas|XP_015840393.1, Tcas|XP_015840602.1, Tcas|XP_972865.2	Tadh|g1014.t2__scaffold_1, Tadh|g11008.t2__scaffold_31, Tadh|g1155.t1__scaffold_1, Tadh|g11908.t1__scaffold_281, Tadh|g225.t2__scaffold_1, Tadh|g2942.t2__scaffold_3, Tadh|g3800.t2__scaffold_3, Tadh|g6284.t2__scaffold_6, Tadh|g6689.t2__scaffold_7, Tadh|g6690.t1__scaffold_7, Tadh|g6694.t2__scaffold_7, Tadh|g6702.t2__scaffold_7, Tadh|g9462.t2__scaffold_15	Xtro|NP_001015717.1, Xtro|NP_001017121.2, Xtro|NP_001025666.1, Xtro|NP_001096479.1, Xtro|NP_001116928.1, Xtro|NP_001120361.1, Xtro|NP_001131088.2, Xtro|NP_001135464.1, Xtro|XP_002935509.1, Xtro|XP_004910711.1, Xtro|XP_004912774.1, Xtro|XP_004915309.2, Xtro|XP_004918595.1, Xtro|XP_004920668.2, Xtro|XP_012810000.2, Xtro|XP_012812827.1, Xtro|XP_012817031.1, Xtro|XP_012817956.1, Xtro|XP_012821586.1, …
OG0000021		Adig|XP_015747610.1, Adig|XP_015747625.1, Adig|XP_015747820.1, Adig|XP_015747832.1, Adig|XP_015748129.1, Adig|XP_015748414.1, Adig|XP_015748475.1, Adig|XP_015748666.1, Adig|XP_015748757.1, Adig|XP_015748828.1, Adig|XP_015748880.1, Adig|XP_015749062.1, Adig|XP_015749460.1, Adig|XP_015749548.1, Adig|XP_015749673.1, Adig|XP_015750653.1, Adig|XP_015750779.1, Adig|XP_015751509.1, Adig|XP_015751800.1, …	Aque|Aqu2.1.00904_001, Aque|Aqu2.1.01685_001, Aque|Aqu2.1.02219_001, Aque|Aqu2.1.02227_001, Aque|Aqu2.1.02504_001, Aque|Aqu2.1.06787_001, Aque|Aqu2.1.07735_001, Aque|Aqu2.1.07736_001, Aque|Aqu2.1.09428_001, Aque|Aqu2.1.10117_001, Aque|Aqu2.1.10498_001, Aque|Aqu2.1.12359_001, Aque|Aqu2.1.12360_001, Aque|Aqu2.1.12756_001, Aque|Aqu2.1.13222_001, Aque|Aqu2.1.13271_001, Aque|Aqu2.1.15094_001, Aque|Aqu…	Aaurb|scaffold100.g14.t1, Aaurb|scaffold101.g4.t1, Aaurb|scaffold120.g15.t1, Aaurb|scaffold1214.g2.t1, Aaurb|scaffold14.g121.t1, Aaurb|scaffold149.g5.t1, Aaurb|scaffold167.g47.t1, Aaurb|scaffold168.g6.t1, Aaurb|scaffold172.g40.t1, Aaurb|scaffold177.g24.t1, Aaurb|scaffold179.g3.t1, Aaurb|scaffold19.g34.t1, Aaurb|scaffold208.g19.t1, Aaurb|scaffold220.g8.t1, Aaurb|scaffold224.g19.t1, Aaurb|scaffold2…	Aaurp|Seg1000.10, Aaurp|Seg102.2, Aaurp|Seg10928.1, Aaurp|Seg11396.1, Aaurp|Seg1181.5, Aaurp|Seg1236.9, Aaurp|Seg13451.1, Aaurp|Seg1452.18, Aaurp|Seg1487.5, Aaurp|Seg1531.2, Aaurp|Seg1619.3, Aaurp|Seg1763.4, Aaurp|Seg1883.5, Aaurp|Seg2016.7, Aaurp|Seg2071.3, Aaurp|Seg2123.2, Aaurp|Seg2197.8, Aaurp|Seg230.5, Aaurp|Seg2301.2, Aaurp|Seg2516.1, Aaurp|Seg2545.3, Aaurp|Seg2686.12, Aaurp|Seg2692.1, Aaur…	Bflo|XP_002598511.1, Bflo|XP_002606521.1		Ctel|CapteP111992, Ctel|CapteP185047, Ctel|CapteP186794, Ctel|CapteP195634, Ctel|CapteP214282, Ctel|CapteP216726, Ctel|CapteP29740, Ctel|CapteP85761		Cint|XP_009860200.1, Cint|XP_018672036.2, Cint|XP_026694970.1, Cint|XP_026695175.1, Cint|XP_026695263.1, Cint|XP_026695919.1	Chem|TCONS_00010849-protein, Chem|TCONS_00025163-protein, Chem|TCONS_00027147-protein, Chem|TCONS_00027458-protein, Chem|TCONS_00029792-protein, Chem|TCONS_00034573-protein, Chem|TCONS_00035887-protein, Chem|TCONS_00041063-protein, Chem|TCONS_00041964-protein, Chem|TCONS_00042557-protein, Chem|TCONS_00048226-protein, Chem|TCONS_00051031-protein, Chem|TCONS_00051681-protein, Chem|TCONS_00055865-pr…		Drer|ENSDARP00000065567.5, Drer|ENSDARP00000076682.4, Drer|ENSDARP00000088078.3, Drer|ENSDARP00000090360.3, Drer|ENSDARP00000093476.3, Drer|ENSDARP00000099046.3, Drer|ENSDARP00000111362.3, Drer|ENSDARP00000117701.1, Drer|ENSDARP00000118416.2, Drer|ENSDARP00000120485.1, Drer|ENSDARP00000126752.1, Drer|ENSDARP00000126772.1, Drer|ENSDARP00000140147.2, Drer|ENSDARP00000143665.1, Drer|ENSDARP000001449…	Dpul|gene4620, Dpul|gene5999, Dpul|gene8276	Dgig|XP_028390792.1, Dgig|XP_028392658.1, Dgig|XP_028392863.1, Dgig|XP_028393182.1, Dgig|XP_028393195.1, Dgig|XP_028394392.1, Dgig|XP_028394424.1, Dgig|XP_028394431.1, Dgig|XP_028394486.1, Dgig|XP_028394491.1, Dgig|XP_028394515.1, Dgig|XP_028395313.1, Dgig|XP_028395726.1, Dgig|XP_028395819.1, Dgig|XP_028396779.1, Dgig|XP_028398827.1, Dgig|XP_028400782.1, Dgig|XP_028401373.1, Dgig|XP_028402149.1, …	Dmel|NP_001245670.1, Dmel|NP_648146.1, Dmel|NP_652056.2, Dmel|NP_729755.1, Dmel|NP_730303.1	Epal|XP_020894077.2, Epal|XP_020894105.1, Epal|XP_020895254.1, Epal|XP_020896596.1, Epal|XP_020898032.2, Epal|XP_020901359.2, Epal|XP_020903249.2, Epal|XP_020903537.1, Epal|XP_020903884.1, Epal|XP_020904079.2, Epal|XP_020905164.1, Epal|XP_020907305.1, Epal|XP_020907344.1, Epal|XP_020907948.1, Epal|XP_020908735.1, Epal|XP_020909906.1, Epal|XP_020910315.2, Epal|XP_020911406.1, Epal|XP_020911664.1, …	Ggal|ENSGALP00000013590.2, Ggal|ENSGALP00000034926.3, Ggal|ENSGALP00000072735.1	Hrob|HelroP91781	Hmia|HARB1_HUMAN|g16624.t1, Hmia|HARB1_HUMAN|g22033.t1, Hmia|HARB1_HUMAN|g2754.t1, Hmia|HARB1_HUMAN|g5007.t1, Hmia|HARB1_HUMAN|g7237.t1, Hmia|HARB1_HUMAN|g9175.t1, Hmia|TRIM2_HUMAN|g15739.t1, Hmia|g10456.t1, Hmia|g22624.t1, Hmia|g5441.t1	Hhon|braker1_g06115.t1, Hhon|braker1_g09479.t1, Hhon|braker1_g10896.t1, Hhon|braker1_g11214.t1	Hsap|XP_011518331.1	Hmag|Sc4wPfr_106.g23485.t1, Hmag|Sc4wPfr_106.g23486.t1, Hmag|Sc4wPfr_106.g23605.t1, Hmag|Sc4wPfr_107.1.g20650.t1, Hmag|Sc4wPfr_108.g781.t1, Hmag|Sc4wPfr_1101.g32039.t1, Hmag|Sc4wPfr_1110.g5199.t1, Hmag|Sc4wPfr_1201.1.g8671.t1, Hmag|Sc4wPfr_127.g15768.t1, Hmag|Sc4wPfr_1355.g1009.t1, Hmag|Sc4wPfr_141.g10836.t1, Hmag|Sc4wPfr_1452.g9911.t1, Hmag|Sc4wPfr_149.g26108.t1, Hmag|Sc4wPfr_158.1.g7736.t1, Hma…	Hech|HyE0004.250, Hech|HyE0006.182, Hech|HyE0013.154, Hech|HyE0018.122, Hech|HyE0018.124, Hech|HyE0089.27, Hech|HyE0112.41, Hech|HyE0164.42, Hech|HyE0385.2, Hech|HyE0431.1, Hech|HyE0672.3, Hech|HyE0672.5, Hech|HyE0993.1, Hech|HyE5211.1, Hech|HyE7289.1, Hech|HyE7322.1, Hech|HyE7619.1, Hech|HyE7644.1, Hech|HyE7662.1, Hech|HyE7670.1	Hsym|HyS0002.426, Hsym|HyS0006.354, Hsym|HyS0007.42, Hsym|HyS0008.433, Hsym|HyS0016.293, Hsym|HyS0023.123, Hsym|HyS0023.91, Hsym|HyS0023.93, Hsym|HyS0029.52, Hsym|HyS0062.59, Hsym|HyS0079.12, Hsym|HyS0086.31, Hsym|HyS0095.39, Hsym|HyS0108.8, Hsym|HyS0123.15, Hsym|HyS0365.2, Hsym|HyS1347.2, Hsym|HyS1347.3	Isca|ISCW000038-PA, Isca|ISCW000070-PA, Isca|ISCW000460-PA, Isca|ISCW001017-PA, Isca|ISCW001060-PA, Isca|ISCW003660-PA, Isca|ISCW003820-PA, Isca|ISCW004686-PA, Isca|ISCW006552-PA, Isca|ISCW006868-PA, Isca|ISCW006870-PA, Isca|ISCW007041-PA, Isca|ISCW009485-PA, Isca|ISCW009502-PA, Isca|ISCW009521-PA, Isca|ISCW009972-PA, Isca|ISCW011563-PA, Isca|ISCW011660-PA, Isca|ISCW011723-PA, Isca|ISCW012275-PA,…		Lgig|LotgiP100018, Lgig|LotgiP100028, Lgig|LotgiP103109, Lgig|LotgiP105031, Lgig|LotgiP107819, Lgig|LotgiP108662, Lgig|LotgiP108807, Lgig|LotgiP111871, Lgig|LotgiP132951, Lgig|LotgiP141871, Lgig|LotgiP141900, Lgig|LotgiP145999, Lgig|LotgiP146596, Lgig|LotgiP155108, Lgig|LotgiP161163, Lgig|LotgiP165406, Lgig|LotgiP173581, Lgig|LotgiP75486, Lgig|LotgiP75569, Lgig|LotgiP97070, Lgig|LotgiP99630	Mlei|ML12691a, Mlei|ML18251a, Mlei|ML189332a, Mlei|ML21896a		Mvir|scaffold10.g121.t1, Mvir|scaffold106.g50.t1, Mvir|scaffold111.g46.t1, Mvir|scaffold147.g35.t1, Mvir|scaffold160.g21.t1, Mvir|scaffold170.g21.t1, Mvir|scaffold20.g57.t1, Mvir|scaffold209.g43.t1, Mvir|scaffold27.g102.t1, Mvir|scaffold275.g20.t1, Mvir|scaffold28.g137.t1, Mvir|scaffold321.g13.t1, Mvir|scaffold332.g12.t1, Mvir|scaffold357.g2.t1, Mvir|scaffold358.g18.t1, Mvir|scaffold39.g41.t1, Mv…	Nvec|XP_001624370.1, Nvec|XP_001626504.1, Nvec|XP_001628488.1, Nvec|XP_001630047.1, Nvec|XP_001630048.1, Nvec|XP_001631582.1, Nvec|XP_001633572.1, Nvec|XP_001634002.1	Nnom|g1006.t1, Nnom|g1025.t1, Nnom|g10516.t1, Nnom|g10659.t1, Nnom|g1092.t1, Nnom|g1098.t1, Nnom|g11046.t1, Nnom|g1118.t1, Nnom|g11313.t1, Nnom|g1193.t1, Nnom|g1214.t1, Nnom|g12286.t1, Nnom|g13173.t1, Nnom|g13284.t1, Nnom|g1422.t1, Nnom|g14930.t1, Nnom|g14975.t1, Nnom|g15016.t1, Nnom|g15025.t1, Nnom|g16072.t1, Nnom|g16184.t1, Nnom|g16568.t1, Nnom|g17651.t1, Nnom|g17697.t1, Nnom|g17703.t1, Nnom|g1…	Ngen|g11010.t1, Ngen|g11367.t1, Ngen|g12005.t1, Ngen|g12192.t1, Ngen|g12277.t1, Ngen|g12509.t1, Ngen|g12897.t1, Ngen|g13050.t1, Ngen|g13220.t1, Ngen|g13239.t1, Ngen|g13308.t1, Ngen|g14076.t1, Ngen|g14181.t1, Ngen|g14517.t1, Ngen|g14903.t1, Ngen|g14906.t1, Ngen|g15277.t1, Ngen|g15382.t1, Ngen|g15413.t1, Ngen|g15489.t1, Ngen|g15643.t1, Ngen|g15946.t1, Ngen|g16103.t1, Ngen|g16131.t1, Ngen|g16168.t1,…	Obim|XP_014775530.1, Obim|XP_014776632.1, Obim|XP_014777370.1	Ofav|XP_020601964.1, Ofav|XP_020604162.1, Ofav|XP_020605517.1, Ofav|XP_020606499.1, Ofav|XP_020608707.1, Ofav|XP_020608851.1, Ofav|XP_020608866.1, Ofav|XP_020609634.1, Ofav|XP_020609636.1, Ofav|XP_020612555.1, Ofav|XP_020614318.1, Ofav|XP_020614534.1, Ofav|XP_020615112.1, Ofav|XP_020615113.1, Ofav|XP_020616778.1, Ofav|XP_020617570.1, Ofav|XP_020618402.1, Ofav|XP_020621230.1, Ofav|XP_020621346.1, …	Paus|g11446.t1, Paus|g14995.t1, Paus|g16244.t1, Paus|g16245.t1, Paus|g16552.t1, Paus|g8031.t1, Paus|g8034.t1, Paus|g9104.t1	Pdam|XP_027036325.1, Pdam|XP_027036487.1, Pdam|XP_027038901.1, Pdam|XP_027040769.1, Pdam|XP_027043225.1, Pdam|XP_027044174.1, Pdam|XP_027047513.1, Pdam|XP_027049482.1, Pdam|XP_027049641.1, Pdam|XP_027050296.1, Pdam|XP_027051342.1, Pdam|XP_027053326.1, Pdam|XP_027053730.1, Pdam|XP_027054643.1, Pdam|XP_027056683.1, Pdam|XP_027057562.1, Pdam|XP_027057776.1	Ppac|PPA07508, Ppac|PPA22298, Ppac|PPA30520, Ppac|PPA33018, Ppac|PPA34207, Ppac|PPA36331, Ppac|PPA37625	Rmue|g10352.t1, Rmue|g10442.t1, Rmue|g10660.t1, Rmue|g10887.t1, Rmue|g10889.t1, Rmue|g11108.t1, Rmue|g11140.t1, Rmue|g11349.t1, Rmue|g11559.t1, Rmue|g11602.t1, Rmue|g12000.t1, Rmue|g12270.t1, Rmue|g12321.t1, Rmue|g12607.t1, Rmue|g13048.t1, Rmue|g13099.t1, Rmue|g13340.t1, Rmue|g13497.t1, Rmue|g13680.t1, Rmue|g13785.t1, Rmue|g14767.t1, Rmue|g14867.t1, Rmue|g15152.t1, Rmue|g15335.t1, Rmue|g15564.t1,…		Skow|XP_002733771.1, Skow|XP_002734285.1, Skow|XP_002736880.1, Skow|XP_002738105.2, Skow|XP_006812688.1, Skow|XP_006817307.1, Skow|XP_006817374.1, Skow|XP_006818191.1, Skow|XP_006822337.1, Skow|XP_006825496.1	Sros|XP_004998216.1				Tcas|XP_008191076.1, Tcas|XP_008199266.1, Tcas|XP_008200958.2, Tcas|XP_015836644.1, Tcas|XP_015836860.1, Tcas|XP_015837077.1, Tcas|XP_015837583.1, Tcas|XP_015837964.1, Tcas|XP_015837969.1, Tcas|XP_015839283.1, Tcas|XP_015839407.1, Tcas|XP_015839411.1, Tcas|XP_015839703.1, Tcas|XP_015840120.1, Tcas|XP_015840125.1	Tadh|g11245.t1__scaffold_36, Tadh|g5984.t1__scaffold_6, Tadh|g8249.t1__scaffold_10	Xtro|NP_001297048.1, Xtro|XP_002933847.1, Xtro|XP_002936498.1, Xtro|XP_004911910.1, Xtro|XP_004913241.1, Xtro|XP_004913441.1, Xtro|XP_004916081.1, Xtro|XP_004920283.1, Xtro|XP_012809817.1, Xtro|XP_012824928.1, Xtro|XP_012825324.1, Xtro|XP_012825361.1, Xtro|XP_012826887.1, Xtro|XP_017946126.1, Xtro|XP_017946419.1, Xtro|XP_017948670.1, Xtro|XP_017948932.1, Xtro|XP_017951152.1, Xtro|XP_017951629.1
OG0000022	Apla|oki.10.269.t1, Apla|oki.102.40.t1, Apla|oki.109.43.t1, Apla|oki.114.21.t1, Apla|oki.122.1.t1, Apla|oki.122.2.t1, Apla|oki.140.14.t1, Apla|oki.143.50.t1, Apla|oki.152.36.t1, Apla|oki.160.25.t1, Apla|oki.180.11.t1, Apla|oki.199.27.t1, Apla|oki.2.237.t1, Apla|oki.21.162.t1, Apla|oki.21.163.t1, Apla|oki.21.164.t1, Apla|oki.21.170.t1, Apla|oki.21.175.t1, Apla|oki.21.177.t1, Apla|oki.21.188.t1, Ap…	Adig|XP_015747168.1, Adig|XP_015747459.1, Adig|XP_015747560.1, Adig|XP_015747599.1, Adig|XP_015747607.1, Adig|XP_015747657.1, Adig|XP_015748020.1, Adig|XP_015748823.1, Adig|XP_015748950.1, Adig|XP_015749401.1, Adig|XP_015749442.1, Adig|XP_015749492.1, Adig|XP_015749636.1, Adig|XP_015749639.1, Adig|XP_015750012.1, Adig|XP_015750013.1, Adig|XP_015750272.1, Adig|XP_015750296.1, Adig|XP_015750389.1, …	Aque|Aqu2.1.35980_001	Aaurb|scaffold103.g76.t8, Aaurb|scaffold103.g77.t1, Aaurb|scaffold103.g78.t1, Aaurb|scaffold14.g10.t1, Aaurb|scaffold14.g6.t1, Aaurb|scaffold140.g66.t4, Aaurb|scaffold140.g67.t1, Aaurb|scaffold15.g82.t1, Aaurb|scaffold162.g1.t1, Aaurb|scaffold203.g3.t1, Aaurb|scaffold21.g135.t1, Aaurb|scaffold23.g193.t1, Aaurb|scaffold431.g9.t1, Aaurb|scaffold460.g4.t1, Aaurb|scaffold486.g4.t1, Aaurb|scaffold493.…	Aaurp|Seg1026.7, Aaurp|Seg1043.7, Aaurp|Seg10499.1, Aaurp|Seg110.5, Aaurp|Seg1556.15, Aaurp|Seg1780.10, Aaurp|Seg1780.9, Aaurp|Seg194.3_Seg194.2, Aaurp|Seg2124.5, Aaurp|Seg2689.1, Aaurp|Seg2689.6, Aaurp|Seg2689.9, Aaurp|Seg3163.5, Aaurp|Seg3646.1, Aaurp|Seg453.8, Aaurp|Seg4737.4, Aaurp|Seg5605.1	Bflo|XP_002586243.1, Bflo|XP_002586671.1, Bflo|XP_002587275.1, Bflo|XP_002587277.1, Bflo|XP_002587817.1, Bflo|XP_002587829.1, Bflo|XP_002588308.1, Bflo|XP_002588309.1, Bflo|XP_002588311.1, Bflo|XP_002588312.1, Bflo|XP_002588313.1, Bflo|XP_002588681.1, Bflo|XP_002588739.1, Bflo|XP_002588844.1, Bflo|XP_002589978.1, Bflo|XP_002590215.1, Bflo|XP_002590216.1, Bflo|XP_002590218.1, Bflo|XP_002590219.1, …		Ctel|CapteP101354, Ctel|CapteP105176, Ctel|CapteP105177, Ctel|CapteP105191, Ctel|CapteP105330, Ctel|CapteP105883, Ctel|CapteP105887, Ctel|CapteP107140, Ctel|CapteP109988, Ctel|CapteP110129, Ctel|CapteP113454, Ctel|CapteP113462, Ctel|CapteP117023, Ctel|CapteP117034, Ctel|CapteP120489, Ctel|CapteP120618, Ctel|CapteP121104, Ctel|CapteP122135, Ctel|CapteP123052, Ctel|CapteP124963, Ctel|CapteP128437, …		Cint|XP_002120266.1, Cint|XP_009858662.1, Cint|XP_018672814.2, Cint|XP_018672815.1, Cint|XP_026696052.1, Cint|XP_026696163.1	Chem|TCONS_00003291-protein, Chem|TCONS_00003359-protein, Chem|TCONS_00008029-protein, Chem|TCONS_00021872-protein, Chem|TCONS_00040599-protein, Chem|TCONS_00040600-protein, Chem|TCONS_00043911-protein, Chem|TCONS_00049259-protein, Chem|TCONS_00061215-protein		Drer|ENSDARP00000022108.6, Drer|ENSDARP00000034534.6, Drer|ENSDARP00000056102.6, Drer|ENSDARP00000080662.6, Drer|ENSDARP00000125533.2, Drer|ENSDARP00000135442.1, Drer|ENSDARP00000141674.1, Drer|ENSDARP00000147061.1, Drer|ENSDARP00000149815.1, Drer|ENSDARP00000150901.1, Drer|ENSDARP00000153812.1	Dpul|gene137	Dgig|XP_028395145.1, Dgig|XP_028395314.1, Dgig|XP_028395368.1, Dgig|XP_028395575.1, Dgig|XP_028396882.1, Dgig|XP_028398211.1, Dgig|XP_028398873.1, Dgig|XP_028398874.1, Dgig|XP_028398875.1, Dgig|XP_028398876.1, Dgig|XP_028399314.1, Dgig|XP_028399328.1, Dgig|XP_028401252.1, Dgig|XP_028401417.1, Dgig|XP_028407274.1, Dgig|XP_028407277.1, Dgig|XP_028407278.1, Dgig|XP_028408769.1, Dgig|XP_028410637.1, …		Epal|XP_020891846.1, Epal|XP_020891874.2, Epal|XP_020891949.1, Epal|XP_020891989.1, Epal|XP_020892399.1, Epal|XP_020893568.1, Epal|XP_020893680.1, Epal|XP_020894074.1, Epal|XP_020894682.1, Epal|XP_020894841.1, Epal|XP_020894843.1, Epal|XP_020895309.1, Epal|XP_020895321.2, Epal|XP_020895613.1, Epal|XP_020896004.1, Epal|XP_020896316.1, Epal|XP_020896419.2, Epal|XP_020896653.2, Epal|XP_020896654.1, …	Ggal|ENSGALP00000010820.5, Ggal|ENSGALP00000026614.4, Ggal|ENSGALP00000041026.2, Ggal|ENSGALP00000045108.2, Ggal|ENSGALP00000053411.2, Ggal|ENSGALP00000063015.1, Ggal|ENSGALP00000068241.1, Ggal|ENSGALP00000069049.1	Hrob|HelroP108264, Hrob|HelroP147421, Hrob|HelroP161575, Hrob|HelroP167563, Hrob|HelroP181110, Hrob|HelroP184799, Hrob|HelroP188142, Hrob|HelroP65688, Hrob|HelroP66308, Hrob|HelroP69241, Hrob|HelroP69833, Hrob|HelroP80422, Hrob|HelroP80599, Hrob|HelroP84471, Hrob|HelroP84604		Hhon|braker1_g04903.t1	Hsap|NP_000321.1, Hsap|NP_005702.3, Hsap|NP_005919.2, Hsap|NP_563615.3, Hsap|NP_957718.1, Hsap|XP_006717584.1, Hsap|XP_016870869.1	Hmag|Sc4wPfr_1300.g9823.t1, Hmag|Sc4wPfr_247.g24191.t1, Hmag|Sc4wPfr_287.g9064.t1, Hmag|Sc4wPfr_446.g12600.t1, Hmag|Sc4wPfr_546.1.g5177.t1, Hmag|Sc4wPfr_654.g18218.t1, Hmag|Sc4wPfr_667.g19525.t1, Hmag|Sc4wPfr_873.g32040.t1, Hmag|Sc4wPfr_873.g32045.t1	Hech|HyE0010.83, Hech|HyE0010.84, Hech|HyE0039.83, Hech|HyE0043.78, Hech|HyE0046.132, Hech|HyE0090.24, Hech|HyE0128.72, Hech|HyE0179.15, Hech|HyE0291.2, Hech|HyE0926.5, Hech|HyE5744.1	Hsym|HyS0001.185, Hsym|HyS0001.186, Hsym|HyS0001.188, Hsym|HyS0001.80, Hsym|HyS0029.58, Hsym|HyS0029.59, Hsym|HyS0063.45, Hsym|HyS0063.49, Hsym|HyS0070.22, Hsym|HyS0070.24, Hsym|HyS2461.1	Isca|ISCW000273-PA, Isca|ISCW003681-PA, Isca|ISCW005547-PA, Isca|ISCW011697-PA, Isca|ISCW015422-PA, Isca|ISCW020121-PA, Isca|ISCW024401-PA	Kiwa|maker-108626-snap-gene-0.31-mRNA-1	Lgig|LotgiP104146, Lgig|LotgiP141492, Lgig|LotgiP78305, Lgig|LotgiP79782			Mvir|scaffold1073.g1.t1, Mvir|scaffold126.g18.t1, Mvir|scaffold138.g38.t1, Mvir|scaffold150.g43.t1, Mvir|scaffold1563.g2.t1, Mvir|scaffold172.g1.t1, Mvir|scaffold243.g1.t1, Mvir|scaffold291.g16.t1, Mvir|scaffold322.g16.t1, Mvir|scaffold33.g73.t1, Mvir|scaffold398.g10.t1, Mvir|scaffold439.g10.t1, Mvir|scaffold59.g17.t2, Mvir|scaffold62.g79.t2, Mvir|scaffold654.g1.t2, Mvir|scaffold72.g48.t1, Mvir|s…	Nvec|XP_001618018.1, Nvec|XP_001618061.1, Nvec|XP_001618400.1, Nvec|XP_001618479.1, Nvec|XP_001618482.1, Nvec|XP_001618863.1, Nvec|XP_001618931.1, Nvec|XP_001619028.1, Nvec|XP_001619195.1, Nvec|XP_001619318.1, Nvec|XP_001619383.1, Nvec|XP_001619622.1, Nvec|XP_001619693.1, Nvec|XP_001619843.1, Nvec|XP_001619917.1, Nvec|XP_001619948.1, Nvec|XP_001620417.1, Nvec|XP_001620928.1, Nvec|XP_001620954.1, …	Nnom|g11269.t1, Nnom|g12039.t1, Nnom|g16760.t1, Nnom|g17056.t1, Nnom|g8438.t1	Ngen|g10288.t1, Ngen|g12243.t1, Ngen|g14887.t1, Ngen|g28430.t1, Ngen|g28501.t1, Ngen|g32956.t1, Ngen|g33731.t1, Ngen|g35951.t1	Obim|XP_014781696.1	Ofav|XP_020600595.1, Ofav|XP_020601170.1, Ofav|XP_020601171.1, Ofav|XP_020601290.1, Ofav|XP_020601331.1, Ofav|XP_020602010.1, Ofav|XP_020602043.1, Ofav|XP_020602933.1, Ofav|XP_020603386.1, Ofav|XP_020605704.1, Ofav|XP_020605732.1, Ofav|XP_020605733.1, Ofav|XP_020605744.1, Ofav|XP_020606178.1, Ofav|XP_020606629.1, Ofav|XP_020606630.1, Ofav|XP_020607131.1, Ofav|XP_020607856.1, Ofav|XP_020607862.1, …	Paus|g1033.t1, Paus|g1040.t1, Paus|g10545.t1, Paus|g10546.t1, Paus|g11014.t1, Paus|g11717.t1, Paus|g11718.t1, Paus|g11719.t1, Paus|g11721.t1, Paus|g12851.t1, Paus|g13005.t1, Paus|g13469.t1, Paus|g13470.t1, Paus|g13473.t1, Paus|g14368.t1, Paus|g14369.t1, Paus|g14833.t1, Paus|g16116.t1, Paus|g16318.t1, Paus|g17247.t1, Paus|g17594.t1, Paus|g19425.t1, Paus|g20278.t1, Paus|g2136.t1, Paus|g348.t1, Paus…	Pdam|XP_027035698.1, Pdam|XP_027036198.1, Pdam|XP_027036199.1, Pdam|XP_027036219.1, Pdam|XP_027037178.1, Pdam|XP_027037183.1, Pdam|XP_027037217.1, Pdam|XP_027037218.1, Pdam|XP_027037219.1, Pdam|XP_027037220.1, Pdam|XP_027037222.1, Pdam|XP_027037669.1, Pdam|XP_027037994.1, Pdam|XP_027039236.1, Pdam|XP_027039462.1, Pdam|XP_027039975.1, Pdam|XP_027040153.1, Pdam|XP_027040154.1, Pdam|XP_027040155.1, …		Rmue|g12109.t1, Rmue|g15687.t1, Rmue|g16097.t1, Rmue|g16747.t1, Rmue|g20619.t1, Rmue|g21892.t1, Rmue|g5564.t1, Rmue|g9576.t1		Skow|XP_006813094.1, Skow|XP_006813180.1, Skow|XP_006814235.1, Skow|XP_006823417.1, Skow|XP_006824190.1, Skow|XP_006825881.1		Sman|Smp_211020.1	Smed|SMEST001686002.1, Smed|SMEST001686003.1			Tadh|g10955.t1__scaffold_30	Xtro|NP_001093683.1, Xtro|NP_001093692.1, Xtro|NP_001093705.1, Xtro|NP_989401.1, Xtro|XP_002941040.2, Xtro|XP_012811745.1
OG0000023	Apla|oki.105.67.t1, Apla|oki.105.68.t1, Apla|oki.105.69.t1, Apla|oki.105.73.t1, Apla|oki.105.80.t1, Apla|oki.110.44.t1, Apla|oki.12.116.t1, Apla|oki.12.117.t1, Apla|oki.130.1.t1, Apla|oki.131.37.t1, Apla|oki.131.45.t1, Apla|oki.136.30.t1, Apla|oki.136.31.t1, Apla|oki.16.73.t1, Apla|oki.182.8.t1, Apla|oki.188.23.t1, Apla|oki.2.22.t1, Apla|oki.20.41.t1, Apla|oki.244.1.t1, Apla|oki.246.24.t1, Apla|o…	Adig|XP_015748976.1, Adig|XP_015749591.1, Adig|XP_015750120.1, Adig|XP_015750121.1, Adig|XP_015750151.1, Adig|XP_015750152.1, Adig|XP_015750153.1, Adig|XP_015750379.1, Adig|XP_015750381.1, Adig|XP_015750606.1, Adig|XP_015752645.1, Adig|XP_015753458.1, Adig|XP_015753459.1, Adig|XP_015753461.1, Adig|XP_015753533.1, Adig|XP_015757662.1, Adig|XP_015758337.1, Adig|XP_015763470.1, Adig|XP_015763473.1, …	Aque|Aqu2.1.00940_001, Aque|Aqu2.1.01466_001, Aque|Aqu2.1.01601_001, Aque|Aqu2.1.03672_001, Aque|Aqu2.1.03798_001, Aque|Aqu2.1.04320_001, Aque|Aqu2.1.07197_001, Aque|Aqu2.1.07677_001, Aque|Aqu2.1.08368_001, Aque|Aqu2.1.09976_001, Aque|Aqu2.1.10382_001, Aque|Aqu2.1.17914_001, Aque|Aqu2.1.20438_001, Aque|Aqu2.1.21299_001, Aque|Aqu2.1.24530_001, Aque|Aqu2.1.25009_001, Aque|Aqu2.1.25010_001, Aque|Aqu…	Aaurb|scaffold107.g25.t1, Aaurb|scaffold107.g26.t1, Aaurb|scaffold117.g26.t1, Aaurb|scaffold118.g16.t1, Aaurb|scaffold126.g54.t1, Aaurb|scaffold129.g2.t1, Aaurb|scaffold129.g20.t1, Aaurb|scaffold129.g21.t1, Aaurb|scaffold131.g46.t1, Aaurb|scaffold131.g47.t1, Aaurb|scaffold131.g49.t1, Aaurb|scaffold136.g40.t1, Aaurb|scaffold140.g10.t1, Aaurb|scaffold158.g12.t1, Aaurb|scaffold1673.g1.t1, Aaurb|scaf…	Aaurp|Seg1212.7, Aaurp|Seg1227.16, Aaurp|Seg1414.8, Aaurp|Seg1422.7, Aaurp|Seg1422.8, Aaurp|Seg1571.3, Aaurp|Seg19.3, Aaurp|Seg1977.2, Aaurp|Seg2080.6, Aaurp|Seg2320.10, Aaurp|Seg2865.1, Aaurp|Seg2865.2, Aaurp|Seg3134.3, Aaurp|Seg3522.1, Aaurp|Seg3753.1, Aaurp|Seg3770.1, Aaurp|Seg3821.3, Aaurp|Seg3969.1, Aaurp|Seg3969.3, Aaurp|Seg3969.4, Aaurp|Seg4024.2, Aaurp|Seg4024.3, Aaurp|Seg421.2, Aaurp|Seg…	Bflo|XP_002585499.1, Bflo|XP_002585712.1, Bflo|XP_002585803.1, Bflo|XP_002585937.1, Bflo|XP_002585938.1, Bflo|XP_002585939.1, Bflo|XP_002585944.1, Bflo|XP_002586301.1, Bflo|XP_002586302.1, Bflo|XP_002586303.1, Bflo|XP_002586304.1, Bflo|XP_002586440.1, Bflo|XP_002586441.1, Bflo|XP_002586954.1, Bflo|XP_002586955.1, Bflo|XP_002586956.1, Bflo|XP_002586958.1, Bflo|XP_002587106.1, Bflo|XP_002587188.1, …	Cele|NP_001024615.1, Cele|NP_001024741.1, Cele|NP_492397.4, Cele|NP_499007.1, Cele|NP_509966.2, Cele|NP_510822.1	Ctel|CapteP100956, Ctel|CapteP101011, Ctel|CapteP101399, Ctel|CapteP102965, Ctel|CapteP110521, Ctel|CapteP111271, Ctel|CapteP113032, Ctel|CapteP113755, Ctel|CapteP114977, Ctel|CapteP115644, Ctel|CapteP115669, Ctel|CapteP120624, Ctel|CapteP120633, Ctel|CapteP121063, Ctel|CapteP121187, Ctel|CapteP122408, Ctel|CapteP125173, Ctel|CapteP126112, Ctel|CapteP130820, Ctel|CapteP134850, Ctel|CapteP135183, …	Cowc|Cowc_CAOG_02764T0	Cint|NP_001071678.1, Cint|XP_002119728.3, Cint|XP_002121384.2, Cint|XP_002124975.3, Cint|XP_002130659.1, Cint|XP_004227564.1, Cint|XP_009860629.2, Cint|XP_009862293.2, Cint|XP_018667583.1, Cint|XP_018670498.1, Cint|XP_018670902.1, Cint|XP_018672284.1, Cint|XP_018673251.2, Cint|XP_026689502.1, Cint|XP_026689602.1, Cint|XP_026690566.1, Cint|XP_026690618.1, Cint|XP_026690644.1, Cint|XP_026690660.1, …	Chem|TCONS_00000424-protein, Chem|TCONS_00004598-protein, Chem|TCONS_00006142-protein, Chem|TCONS_00007329-protein, Chem|TCONS_00007562-protein, Chem|TCONS_00009400-protein, Chem|TCONS_00009709-protein, Chem|TCONS_00009711-protein, Chem|TCONS_00010866-protein, Chem|TCONS_00016193-protein, Chem|TCONS_00016456-protein, Chem|TCONS_00017148-protein, Chem|TCONS_00017168-protein, Chem|TCONS_00017170-pr…	Cfra|CFRG0184T1, Cfra|CFRG1525T1	Drer|ENSDARP00000064060.4, Drer|ENSDARP00000078813.4, Drer|ENSDARP00000112674.1, Drer|ENSDARP00000115343.1, Drer|ENSDARP00000118418.1, Drer|ENSDARP00000121553.1, Drer|ENSDARP00000132145.1, Drer|ENSDARP00000137271.1, Drer|ENSDARP00000139259.1, Drer|ENSDARP00000143346.2, Drer|ENSDARP00000151322.1, Drer|ENSDARP00000154478.1	Dpul|gene6808, Dpul|gene7033, Dpul|gene9196	Dgig|XP_028392609.1, Dgig|XP_028394701.1, Dgig|XP_028399330.1, Dgig|XP_028402782.1, Dgig|XP_028403038.1, Dgig|XP_028404123.1, Dgig|XP_028404133.1, Dgig|XP_028404204.1, Dgig|XP_028404207.1, Dgig|XP_028404212.1, Dgig|XP_028404213.1, Dgig|XP_028404886.1, Dgig|XP_028404888.1, Dgig|XP_028404893.1, Dgig|XP_028404896.1, Dgig|XP_028405081.1, Dgig|XP_028405190.1, Dgig|XP_028405191.1, Dgig|XP_028405968.1, …	Dmel|NP_001247284.1, Dmel|NP_995611.2	Epal|XP_020894852.1, Epal|XP_020895315.1, Epal|XP_020895456.1, Epal|XP_020895457.1, Epal|XP_020896870.2, Epal|XP_020900415.1, Epal|XP_020901125.1, Epal|XP_020901168.1, Epal|XP_020901876.2, Epal|XP_020904713.1, Epal|XP_020905971.1, Epal|XP_020906392.1, Epal|XP_020907949.1, Epal|XP_020910655.2, Epal|XP_020911360.1, Epal|XP_020913920.1, Epal|XP_020916542.1, Epal|XP_028513460.1, Epal|XP_028513461.1, …	Ggal|ENSGALP00000003589.6, Ggal|ENSGALP00000004669.5, Ggal|ENSGALP00000016898.6, Ggal|ENSGALP00000018320.4, Ggal|ENSGALP00000037962.4, Ggal|ENSGALP00000054239.3, Ggal|ENSGALP00000066392.1, Ggal|ENSGALP00000070757.1	Hrob|HelroP106317, Hrob|HelroP124458, Hrob|HelroP124998, Hrob|HelroP133373, Hrob|HelroP137482, Hrob|HelroP140913, Hrob|HelroP144286, Hrob|HelroP145161, Hrob|HelroP158374, Hrob|HelroP161680, Hrob|HelroP165481, Hrob|HelroP167767, Hrob|HelroP168898, Hrob|HelroP181924, Hrob|HelroP187878, Hrob|HelroP190383, Hrob|HelroP192336, Hrob|HelroP192605, Hrob|HelroP193057, Hrob|HelroP64184, Hrob|HelroP64773, Hr…	Hmia|CRUM2_HUMAN|g22509.t1, Hmia|NOTC1_HUMAN|g14545.t1, Hmia|NOTC1_HUMAN|g7741.t1	Hhon|braker1_g01306.t1, Hhon|braker1_g01315.t1, Hhon|braker1_g03050.t1, Hhon|braker1_g03448.t1, Hhon|braker1_g03451.t1, Hhon|braker1_g03597.t1, Hhon|braker1_g03599.t1, Hhon|braker1_g03600.t1, Hhon|braker1_g11219.t1, Hhon|braker1_g11534.t3, Hhon|braker1_g11697.t1, Hhon|braker1_g11958.t1, Hhon|braker1_g11998.t1	Hsap|NP_003827.3, Hsap|NP_058637.1, Hsap|NP_775960.4, Hsap|XP_005249365.1, Hsap|XP_011508887.1, Hsap|XP_016856341.1	Hmag|Sc4wPfr_1148.g30846.t1, Hmag|Sc4wPfr_124.g12364.t1, Hmag|Sc4wPfr_1302.g27905.t1, Hmag|Sc4wPfr_149.g26098.t1, Hmag|Sc4wPfr_1538.g17414.t1, Hmag|Sc4wPfr_156.1.g4114.t1, Hmag|Sc4wPfr_156.1.g4115.t2, Hmag|Sc4wPfr_156.g13795.t1, Hmag|Sc4wPfr_2052.g16096.t1, Hmag|Sc4wPfr_2179.g8165.t2, Hmag|Sc4wPfr_2261.1.g31470.t1, Hmag|Sc4wPfr_274.2.g1539.t1, Hmag|Sc4wPfr_283.g24302.t1, Hmag|Sc4wPfr_319.g27310.t…	Hech|HyE0004.245, Hech|HyE0006.216, Hech|HyE0035.105, Hech|HyE0038.72, Hech|HyE0045.27, Hech|HyE0071.55, Hech|HyE0074.15, Hech|HyE0074.16, Hech|HyE0074.86, Hech|HyE0093.92, Hech|HyE0171.22, Hech|HyE0240.3, Hech|HyE0264.7, Hech|HyE0298.16, Hech|HyE0740.4, Hech|HyE2072.1, Hech|HyE2495.1, Hech|HyE3147.2	Hsym|HyS0004.426, Hsym|HyS0021.234, Hsym|HyS0021.33, Hsym|HyS0021.40, Hsym|HyS0024.169, Hsym|HyS0034.189, Hsym|HyS0045.134, Hsym|HyS0056.70, Hsym|HyS0102.24, Hsym|HyS0105.11, Hsym|HyS0105.12, Hsym|HyS0221.2, Hsym|HyS0485.5, Hsym|HyS2950.1	Isca|ISCW006939-PA, Isca|ISCW008750-PA, Isca|ISCW009338-PA, Isca|ISCW013822-PA, Isca|ISCW015131-PA, Isca|ISCW015141-PA, Isca|ISCW015833-PA, Isca|ISCW016925-PA, Isca|ISCW022022-PA		Lgig|LotgiP108863, Lgig|LotgiP109954, Lgig|LotgiP111382, Lgig|LotgiP112712, Lgig|LotgiP114238, Lgig|LotgiP115879, Lgig|LotgiP117038, Lgig|LotgiP119346, Lgig|LotgiP123205, Lgig|LotgiP128482, Lgig|LotgiP132447, Lgig|LotgiP132678, Lgig|LotgiP138118, Lgig|LotgiP139219, Lgig|LotgiP146735, Lgig|LotgiP147989, Lgig|LotgiP158014, Lgig|LotgiP161520, Lgig|LotgiP168918, Lgig|LotgiP195549, Lgig|LotgiP195554, …	Mlei|ML044918a, Mlei|ML09866a, Mlei|ML128618a, Mlei|ML24144a	Mbre|jgi|Monbr1|14276|e_gw1.3.563.1, Mbre|jgi|Monbr1|23834|fgenesh2_pg.scaffold_5000097, Mbre|jgi|Monbr1|25119|fgenesh2_pg.scaffold_9000053, Mbre|jgi|Monbr1|29006|fgenesh2_pg.scaffold_30000091, Mbre|jgi|Monbr1|30672|fgenesh2_pg.scaffold_348000001, Mbre|jgi|Monbr1|32603|estExt_fgenesh2_pg.C_110241, Mbre|jgi|Monbr1|39332|estExt_fgenesh1_pg.C_500003, Mbre|jgi|Monbr1|39395|estExt_fgenesh1_pg.C_1860001	Mvir|scaffold100.g34.t4, Mvir|scaffold100.g35.t1, Mvir|scaffold100.g37.t2, Mvir|scaffold100.g39.t1, Mvir|scaffold100.g41.t1, Mvir|scaffold325.g8.t1, Mvir|scaffold35.g73.t1, Mvir|scaffold478.g17.t1, Mvir|scaffold70.g38.t1, Mvir|scaffold70.g39.t1	Nvec|XP_001617794.1, Nvec|XP_001617820.1, Nvec|XP_001618115.1, Nvec|XP_001618135.1, Nvec|XP_001618315.1, Nvec|XP_001618433.1, Nvec|XP_001618751.1, Nvec|XP_001619177.1, Nvec|XP_001619354.1, Nvec|XP_001619637.1, Nvec|XP_001619717.1, Nvec|XP_001619797.1, Nvec|XP_001620035.1, Nvec|XP_001620094.1, Nvec|XP_001620440.1, Nvec|XP_001620479.1, Nvec|XP_001620567.1, Nvec|XP_001620726.1, Nvec|XP_001620922.1, …	Nnom|g10793.t1, Nnom|g10794.t1, Nnom|g10795.t1, Nnom|g12062.t1, Nnom|g1245.t1, Nnom|g12954.t1, Nnom|g1302.t1, Nnom|g13082.t1, Nnom|g13087.t1, Nnom|g13110.t1, Nnom|g13111.t1, Nnom|g13233.t1, Nnom|g13842.t1, Nnom|g13887.t1, Nnom|g14041.t1, Nnom|g14043.t1, Nnom|g14067.t1, Nnom|g14083.t1, Nnom|g14085.t1, Nnom|g14086.t1, Nnom|g14088.t1, Nnom|g14279.t1, Nnom|g14281.t1, Nnom|g14654.t1, Nnom|g17501.t1, N…	Ngen|g10105.t1, Ngen|g10106.t1, Ngen|g12510.t1, Ngen|g15967.t1, Ngen|g16353.t1, Ngen|g20758.t1, Ngen|g28317.t1, Ngen|g36993.t1, Ngen|g39576.t1, Ngen|g40620.t1, Ngen|g6835.t1, Ngen|g7941.t1	Obim|XP_014775723.1, Obim|XP_014782868.1, Obim|XP_014783382.1, Obim|XP_014784761.1, Obim|XP_014789969.1	Ofav|XP_020601058.1, Ofav|XP_020601178.1, Ofav|XP_020602263.1, Ofav|XP_020602501.1, Ofav|XP_020602503.1, Ofav|XP_020602532.1, Ofav|XP_020602561.1, Ofav|XP_020602562.1, Ofav|XP_020602619.1, Ofav|XP_020602760.1, Ofav|XP_020603100.1, Ofav|XP_020604353.1, Ofav|XP_020606064.1, Ofav|XP_020606082.1, Ofav|XP_020606083.1, Ofav|XP_020609124.1, Ofav|XP_020610480.1, Ofav|XP_020610956.1, Ofav|XP_020611518.1, …	Paus|g10406.t1, Paus|g10408.t1, Paus|g12241.t1, Paus|g12855.t1, Paus|g14696.t1, Paus|g15377.t1, Paus|g16077.t1, Paus|g18511.t1, Paus|g18516.t1, Paus|g18735.t1, Paus|g18933.t1, Paus|g19582.t1, Paus|g19900.t1, Paus|g20460.t1, Paus|g2688.t1, Paus|g3122.t1, Paus|g3269.t1, Paus|g4956.t1, Paus|g4959.t1, Paus|g5222.t1, Paus|g5686.t1, Paus|g5700.t1, Paus|g6797.t1, Paus|g6798.t1, Paus|g9622.t1, Paus|g9728…	Pdam|XP_027035510.1, Pdam|XP_027035512.1, Pdam|XP_027037525.1, Pdam|XP_027044993.1, Pdam|XP_027047167.1, Pdam|XP_027049038.1, Pdam|XP_027049537.1, Pdam|XP_027051990.1, Pdam|XP_027052242.1, Pdam|XP_027052261.1, Pdam|XP_027052272.1, Pdam|XP_027052273.1, Pdam|XP_027054566.1, Pdam|XP_027056971.1, Pdam|XP_027060214.1, Pdam|XP_027060310.1, Pdam|XP_027060314.1, Pdam|XP_027060668.1, Pdam|XP_027060669.1	Ppac|PPA07337, Ppac|PPA07504, Ppac|PPA07588, Ppac|PPA08419, Ppac|PPA09391, Ppac|PPA27284, Ppac|PPA32038, Ppac|PPA33801, Ppac|PPA35056, Ppac|PPA35274, Ppac|PPA35858, Ppac|PPA36902, Ppac|PPA44508	Rmue|g22568.t1, Rmue|g4179.t1, Rmue|g4191.t1, Rmue|g57.t1, Rmue|g640.t1, Rmue|g642.t1, Rmue|g643.t1		Skow|XP_002732637.1, Skow|XP_002740849.2, Skow|XP_002740850.1, Skow|XP_002742103.1, Skow|XP_006811270.1, Skow|XP_006811418.1, Skow|XP_006811482.1, Skow|XP_006811777.1, Skow|XP_006811778.1, Skow|XP_006812155.1, Skow|XP_006813492.1, Skow|XP_006813512.1, Skow|XP_006813657.1, Skow|XP_006813915.1, Skow|XP_006814129.1, Skow|XP_006814130.1, Skow|XP_006814131.1, Skow|XP_006814375.1, Skow|XP_006814950.1, …	Sros|XP_004988520.1, Sros|XP_004988542.1, Sros|XP_004989846.1, Sros|XP_004991574.1, Sros|XP_004991861.1, Sros|XP_004993051.1, Sros|XP_004993484.1, Sros|XP_004998107.1, Sros|XP_004998468.1	Sman|Smp_105360.1, Sman|Smp_140800.2, Sman|Smp_327510.1, Sman|Smp_327580.1, Sman|Smp_327590.1, Sman|Smp_327610.1, Sman|Smp_327630.1, Sman|Smp_332770.1	Smed|SMEST061109001.1, Smed|SMEST063217001.1, Smed|SMEST063934001.1, Smed|SMEST066558002.1, Smed|SMEST068087001.1	Sarc|XP_014149459.1, Sarc|XP_014149635.1, Sarc|XP_014150667.1, Sarc|XP_014151689.1, Sarc|XP_014152865.1, Sarc|XP_014154061.1, Sarc|XP_014157862.1	Tcas|XP_015839888.1, Tcas|XP_970640.2	Tadh|g11043.t1__scaffold_32, Tadh|g11760.t2__scaffold_140, Tadh|g12562.t1__scaffold_4211, Tadh|g1942.t1__scaffold_2, Tadh|g6164.t1__scaffold_6, Tadh|g6166.t1__scaffold_6, Tadh|g6168.t2__scaffold_6, Tadh|g6466.t1__scaffold_6, Tadh|g6470.t1__scaffold_6	Xtro|XP_002936624.1, Xtro|XP_002937280.2, Xtro|XP_004921087.1, Xtro|XP_017945790.1, Xtro|XP_017946701.1, Xtro|XP_017947133.1, Xtro|XP_017948694.1, Xtro|XP_017951889.1
OG0000024	Apla|oki.109.1.t1, Apla|oki.11.10.t1, Apla|oki.14.197.t1, Apla|oki.14.198.t1, Apla|oki.14.199.t1, Apla|oki.18.41.t1, Apla|oki.183.18.t1, Apla|oki.183.22.t1, Apla|oki.183.23.t1, Apla|oki.183.25.t1, Apla|oki.244.16.t1, Apla|oki.244.18.t1, Apla|oki.27.27.t1, Apla|oki.27.28.t1, Apla|oki.27.44.t1, Apla|oki.27.45.t1, Apla|oki.28.38.t1, Apla|oki.305.7.t1, Apla|oki.31.200.t1, Apla|oki.37.112.t1, Apla|oki…	Adig|XP_015748426.1, Adig|XP_015748427.1, Adig|XP_015749890.1, Adig|XP_015749925.1, Adig|XP_015751275.1, Adig|XP_015752959.1, Adig|XP_015753236.1, Adig|XP_015753242.1, Adig|XP_015756051.1, Adig|XP_015756174.1, Adig|XP_015756176.1, Adig|XP_015756203.1, Adig|XP_015756907.1, Adig|XP_015758223.1, Adig|XP_015760660.1, Adig|XP_015760866.1, Adig|XP_015761775.1, Adig|XP_015764131.1, Adig|XP_015765135.1, …	Aque|Aqu2.1.03935_001, Aque|Aqu2.1.10685_001, Aque|Aqu2.1.21723_001, Aque|Aqu2.1.23701_001, Aque|Aqu2.1.28798_001, Aque|Aqu2.1.28801_001	Aaurb|scaffold107.g5.t3, Aaurb|scaffold117.g18.t3, Aaurb|scaffold117.g22.t1, Aaurb|scaffold117.g25.t3, Aaurb|scaffold139.g65.t1, Aaurb|scaffold139.g69.t1, Aaurb|scaffold14.g98.t1, Aaurb|scaffold142.g67.t1, Aaurb|scaffold143.g33.t1, Aaurb|scaffold177.g46.t1, Aaurb|scaffold18.g38.t4, Aaurb|scaffold183.g18.t1, Aaurb|scaffold183.g24.t2, Aaurb|scaffold188.g11.t1, Aaurb|scaffold188.g12.t2, Aaurb|scaffo…	Aaurp|Seg10356.1, Aaurp|Seg1121.9, Aaurp|Seg1147.11, Aaurp|Seg1153.2, Aaurp|Seg1202.19, Aaurp|Seg1296.4, Aaurp|Seg1413.5, Aaurp|Seg1427.1, Aaurp|Seg1505.2, Aaurp|Seg1581.4, Aaurp|Seg1738.7, Aaurp|Seg1773.10, Aaurp|Seg2191.6, Aaurp|Seg2700.5, Aaurp|Seg3290.3, Aaurp|Seg3725.1, Aaurp|Seg3725.3, Aaurp|Seg4492.1, Aaurp|Seg4543.1, Aaurp|Seg4965.1, Aaurp|Seg5607.1, Aaurp|Seg738.1, Aaurp|Seg760.2, Aaurp|…	Bflo|XP_002586238.1, Bflo|XP_002586240.1, Bflo|XP_002586452.1, Bflo|XP_002586454.1, Bflo|XP_002586789.1, Bflo|XP_002586840.1, Bflo|XP_002588250.1, Bflo|XP_002589893.1, Bflo|XP_002590024.1, Bflo|XP_002590462.1, Bflo|XP_002591128.1, Bflo|XP_002591815.1, Bflo|XP_002591903.1, Bflo|XP_002591904.1, Bflo|XP_002591905.1, Bflo|XP_002592048.1, Bflo|XP_002592049.1, Bflo|XP_002592050.1, Bflo|XP_002592051.1, …	Cele|NP_001041240.1, Cele|NP_001129925.1, Cele|NP_001254933.2, Cele|NP_001293749.1, Cele|NP_508745.1, Cele|NP_509829.2, Cele|NP_510116.2, Cele|NP_510821.1, Cele|NP_741952.1	Ctel|CapteP100151, Ctel|CapteP100998, Ctel|CapteP109052, Ctel|CapteP115562, Ctel|CapteP116269, Ctel|CapteP126521, Ctel|CapteP143354, Ctel|CapteP144305, Ctel|CapteP161122, Ctel|CapteP180911, Ctel|CapteP193870, Ctel|CapteP194106, Ctel|CapteP201226, Ctel|CapteP201267, Ctel|CapteP201419, Ctel|CapteP204107, Ctel|CapteP205217, Ctel|CapteP210475, Ctel|CapteP215674, Ctel|CapteP217241, Ctel|CapteP219994, …		Cint|NP_001027777.1, Cint|XP_002122361.1, Cint|XP_002122435.1, Cint|XP_002124428.1, Cint|XP_002125423.1, Cint|XP_002126263.1, Cint|XP_002126921.1, Cint|XP_002127480.1, Cint|XP_002127606.1, Cint|XP_002128724.1, Cint|XP_002130095.2, Cint|XP_002130377.3, Cint|XP_002130909.1, Cint|XP_004225772.2, Cint|XP_004226349.2, Cint|XP_004226562.1, Cint|XP_004227441.2, Cint|XP_009857833.1, Cint|XP_009860015.1, …	Chem|TCONS_00001402-protein, Chem|TCONS_00001916-protein, Chem|TCONS_00005886-protein, Chem|TCONS_00006687-protein, Chem|TCONS_00007070-protein, Chem|TCONS_00010066-protein, Chem|TCONS_00010069-protein, Chem|TCONS_00010253-protein, Chem|TCONS_00010407-protein, Chem|TCONS_00010430-protein, Chem|TCONS_00011304-protein, Chem|TCONS_00011936-protein, Chem|TCONS_00012265-protein, Chem|TCONS_00013463-pr…	Cfra|CFRG0840T1, Cfra|CFRG1786T1, Cfra|CFRG2971T1, Cfra|CFRG3416T1, Cfra|CFRG4427T1, Cfra|CFRG5256T1, Cfra|CFRG5257T1, Cfra|CFRG7864T1, Cfra|CFRG8032T1	Drer|ENSDARP00000005919.7, Drer|ENSDARP00000076198.6, Drer|ENSDARP00000102597.3, Drer|ENSDARP00000112161.2, Drer|ENSDARP00000113424.2, Drer|ENSDARP00000117151.1, Drer|ENSDARP00000119415.2, Drer|ENSDARP00000121570.1, Drer|ENSDARP00000131590.2, Drer|ENSDARP00000133154.1, Drer|ENSDARP00000139881.2, Drer|ENSDARP00000145571.1, Drer|ENSDARP00000147126.1, Drer|ENSDARP00000152563.1	Dpul|gene10214, Dpul|gene14978, Dpul|gene569, Dpul|gene924, Dpul|gene926, Dpul|gene927	Dgig|XP_028391429.1, Dgig|XP_028391965.1, Dgig|XP_028394318.1, Dgig|XP_028394829.1, Dgig|XP_028397247.1, Dgig|XP_028397378.1, Dgig|XP_028398984.1, Dgig|XP_028399003.1, Dgig|XP_028399005.1, Dgig|XP_028399008.1, Dgig|XP_028399012.1, Dgig|XP_028399013.1, Dgig|XP_028399014.1, Dgig|XP_028399015.1, Dgig|XP_028399068.1, Dgig|XP_028399266.1, Dgig|XP_028399273.1, Dgig|XP_028399284.1, Dgig|XP_028399566.1, …	Dmel|NP_611033.2, Dmel|NP_649200.2	Epal|XP_020892077.1, Epal|XP_020892187.1, Epal|XP_020893151.2, Epal|XP_020895970.2, Epal|XP_020897811.1, Epal|XP_020897896.2, Epal|XP_020897910.1, Epal|XP_020898349.1, Epal|XP_020898400.1, Epal|XP_020898429.1, Epal|XP_020898956.1, Epal|XP_020900194.1, Epal|XP_020903382.1, Epal|XP_020907214.2, Epal|XP_020910250.1, Epal|XP_020911442.1, Epal|XP_020911994.1, Epal|XP_020912114.1, Epal|XP_020912724.1, …	Ggal|ENSGALP00000029335.5, Ggal|ENSGALP00000033049.3, Ggal|ENSGALP00000036855.4, Ggal|ENSGALP00000054488.1, Ggal|ENSGALP00000057876.1, Ggal|ENSGALP00000066808.1, Ggal|ENSGALP00000067654.1, Ggal|ENSGALP00000072839.1	Hrob|HelroP137409, Hrob|HelroP164684, Hrob|HelroP170808, Hrob|HelroP173392, Hrob|HelroP174767, Hrob|HelroP174768, Hrob|HelroP177004, Hrob|HelroP177005, Hrob|HelroP189937, Hrob|HelroP191106, Hrob|HelroP192060, Hrob|HelroP72627, Hrob|HelroP89118, Hrob|HelroP91911	Hmia|SEM5A_HUMAN|g14496.t1, Hmia|SEM5B_HUMAN|g8617.t1, Hmia|UNC5A_HUMAN|g11228.t1, Hmia|UNC5A_HUMAN|g20665.t1, Hmia|UNC5B_HUMAN|g15113.t1, Hmia|UNC5B_HUMAN|g20409.t1, Hmia|UNC5C_HUMAN|g17720.t1, Hmia|UNC5C_HUMAN|g3285.t1, Hmia|UNC5C_HUMAN|g4197.t1, Hmia|UNC5C_HUMAN|g6243.t1, Hmia|UNC5C_HUMAN|g761.t1, Hmia|UNC5C_HUMAN|g9818.t1, Hmia|UNC5D_HUMAN|g759.t1, Hmia|g15112.t1	Hhon|braker1_g05267.t1, Hhon|braker1_g10612.t1, Hhon|braker1_g10924.t1, Hhon|braker1_g11081.t1	Hsap|NP_001138724.1, Hsap|NP_001278744.1, Hsap|NP_114141.2, Hsap|NP_734465.2, Hsap|XP_005248809.1, Hsap|XP_005263378.1, Hsap|XP_011532988.1, Hsap|XP_016857388.1, Hsap|XP_016868533.1, Hsap|XP_016869180.1	Hmag|Sc4wPfr_1066.g10192.t1, Hmag|Sc4wPfr_1090.g9134.t1, Hmag|Sc4wPfr_1243.g15458.t1, Hmag|Sc4wPfr_133.g14088.t1, Hmag|Sc4wPfr_133.g14104.t1, Hmag|Sc4wPfr_133.g14105.t2, Hmag|Sc4wPfr_1332.g21470.t1, Hmag|Sc4wPfr_14.g1748.t1, Hmag|Sc4wPfr_149.g26123.t1, Hmag|Sc4wPfr_1505.3.g13301.t2, Hmag|Sc4wPfr_16.3.g17418.t1, Hmag|Sc4wPfr_165.g9991.t2, Hmag|Sc4wPfr_1682.g4293.t1, Hmag|Sc4wPfr_206.g8648.t1, Hmag…	Hech|HyE0007.157, Hech|HyE0008.239, Hech|HyE0014.168, Hech|HyE0014.172, Hech|HyE0017.63, Hech|HyE0017.64, Hech|HyE0017.65, Hech|HyE0019.4, Hech|HyE0019.5, Hech|HyE0020.147, Hech|HyE0025.47, Hech|HyE0025.54, Hech|HyE0025.55, Hech|HyE0027.45, Hech|HyE0035.10, Hech|HyE0036.64, Hech|HyE0037.107, Hech|HyE0039.53, Hech|HyE0059.4, Hech|HyE0059.47, Hech|HyE0066.125, Hech|HyE0066.126, Hech|HyE0066.138, He…	Hsym|HyS0002.44, Hsym|HyS0003.285, Hsym|HyS0004.331, Hsym|HyS0004.395, Hsym|HyS0004.396, Hsym|HyS0008.25, Hsym|HyS0008.267, Hsym|HyS0010.273, Hsym|HyS0012.188, Hsym|HyS0012.228, Hsym|HyS0012.245, Hsym|HyS0015.212, Hsym|HyS0015.214, Hsym|HyS0015.297, Hsym|HyS0016.141, Hsym|HyS0017.260, Hsym|HyS0017.265, Hsym|HyS0017.267, Hsym|HyS0024.89, Hsym|HyS0026.243, Hsym|HyS0027.78, Hsym|HyS0027.82, Hsym|HyS…	Isca|ISCW010083-PA, Isca|ISCW015824-PA, Isca|ISCW015900-PA	Kiwa|snap_masked-109016-processed-gene-0.28-mRNA-1	Lgig|LotgiP109191, Lgig|LotgiP110577, Lgig|LotgiP120936, Lgig|LotgiP120970, Lgig|LotgiP123415, Lgig|LotgiP123434, Lgig|LotgiP123545, Lgig|LotgiP123624, Lgig|LotgiP123677, Lgig|LotgiP123688, Lgig|LotgiP124303, Lgig|LotgiP124430, Lgig|LotgiP133401, Lgig|LotgiP140325, Lgig|LotgiP146507, Lgig|LotgiP155474, Lgig|LotgiP156921, Lgig|LotgiP162203, Lgig|LotgiP164195, Lgig|LotgiP167963, Lgig|LotgiP197315, …	Mlei|ML000132a, Mlei|ML00858a, Mlei|ML016334a, Mlei|ML017312a, Mlei|ML02206a, Mlei|ML02691a, Mlei|ML030920a, Mlei|ML033229a, Mlei|ML03672a, Mlei|ML040510a, Mlei|ML050913a, Mlei|ML05299a, Mlei|ML05985a, Mlei|ML07453a, Mlei|ML08108a, Mlei|ML090217a, Mlei|ML09091a, Mlei|ML10112a, Mlei|ML10113a, Mlei|ML10553a, Mlei|ML115921a, Mlei|ML14871a, Mlei|ML14987a, Mlei|ML154111a, Mlei|ML20422a, Mlei|ML216341a…	Mbre|jgi|Monbr1|16091|e_gw1.6.366.1, Mbre|jgi|Monbr1|5267|fgenesh1_pg.scaffold_2000583	Mvir|scaffold1.g61.t1, Mvir|scaffold120.g13.t1, Mvir|scaffold13.g74.t1, Mvir|scaffold145.g1.t1, Mvir|scaffold1516.g1.t1, Mvir|scaffold17.g96.t1, Mvir|scaffold192.g9.t1, Mvir|scaffold2.g140.t1, Mvir|scaffold200.g32.t1, Mvir|scaffold203.g14.t3, Mvir|scaffold218.g4.t1, Mvir|scaffold218.g5.t2, Mvir|scaffold218.g9.t3, Mvir|scaffold255.g10.t1, Mvir|scaffold255.g9.t1, Mvir|scaffold273.g21.t1, Mvir|scaff…	Nvec|XP_001617819.1, Nvec|XP_001618140.1, Nvec|XP_001618236.1, Nvec|XP_001618384.1, Nvec|XP_001620141.1, Nvec|XP_001620339.1, Nvec|XP_001620364.1, Nvec|XP_001620581.1, Nvec|XP_001621557.1, Nvec|XP_001621558.1, Nvec|XP_001623144.1, Nvec|XP_001623273.1, Nvec|XP_001625343.1, Nvec|XP_001625394.1, Nvec|XP_001625455.1, Nvec|XP_001625972.1, Nvec|XP_001626242.1, Nvec|XP_001626407.1, Nvec|XP_001626413.1, …	Nnom|g10116.t1, Nnom|g10118.t1, Nnom|g10812.t1, Nnom|g11706.t1, Nnom|g13458.t1, Nnom|g14412.t1, Nnom|g14539.t1, Nnom|g16583.t1, Nnom|g16831.t1, Nnom|g16870.t1, Nnom|g17793.t1, Nnom|g18234.t1, Nnom|g4520.t1, Nnom|g5098.t1, Nnom|g5699.t1, Nnom|g5701.t1, Nnom|g5702.t1, Nnom|g5733.t1, Nnom|g8932.t1, Nnom|g9797.t1, Nnom|g9917.t1	Ngen|g10636.t1, Ngen|g10666.t1, Ngen|g11209.t1, Ngen|g11892.t1, Ngen|g14140.t1, Ngen|g14241.t1, Ngen|g15178.t1, Ngen|g21036.t1, Ngen|g22023.t1, Ngen|g22075.t1, Ngen|g22589.t1, Ngen|g24232.t1, Ngen|g24749.t1, Ngen|g27104.t1, Ngen|g27368.t1, Ngen|g28726.t1, Ngen|g32229.t1, Ngen|g3326.t1, Ngen|g3486.t1, Ngen|g38318.t1, Ngen|g38691.t1, Ngen|g38710.t1, Ngen|g38953.t1, Ngen|g6245.t1, Ngen|g6656.t1	Obim|XP_014768038.1, Obim|XP_014769815.1, Obim|XP_014769962.1, Obim|XP_014770530.1, Obim|XP_014771667.1, Obim|XP_014772732.1, Obim|XP_014772803.1, Obim|XP_014774896.1, Obim|XP_014775183.1, Obim|XP_014778436.1, Obim|XP_014779085.1, Obim|XP_014779205.1, Obim|XP_014779382.1, Obim|XP_014785195.1, Obim|XP_014786422.1, Obim|XP_014786688.1, Obim|XP_014789123.1	Ofav|XP_020601115.1, Ofav|XP_020601177.1, Ofav|XP_020601764.1, Ofav|XP_020601767.1, Ofav|XP_020602925.1, Ofav|XP_020602935.1, Ofav|XP_020603606.1, Ofav|XP_020604753.1, Ofav|XP_020605241.1, Ofav|XP_020605693.1, Ofav|XP_020605694.1, Ofav|XP_020605696.1, Ofav|XP_020606466.1, Ofav|XP_020607414.1, Ofav|XP_020607513.1, Ofav|XP_020610348.1, Ofav|XP_020612694.1, Ofav|XP_020613175.1, Ofav|XP_020613183.1, …	Paus|g10032.t1, Paus|g1014.t1, Paus|g10847.t1, Paus|g10930.t1, Paus|g11269.t1, Paus|g11388.t1, Paus|g11389.t1, Paus|g11747.t1, Paus|g11751.t1, Paus|g11948.t1, Paus|g12133.t1, Paus|g12251.t1, Paus|g12252.t1, Paus|g12321.t1, Paus|g12322.t1, Paus|g12956.t1, Paus|g13024.t1, Paus|g13347.t1, Paus|g14228.t1, Paus|g14551.t1, Paus|g14719.t1, Paus|g1472.t1, Paus|g1473.t1, Paus|g14764.t1, Paus|g14765.t1, Pa…	Pdam|XP_027036221.1, Pdam|XP_027036226.1, Pdam|XP_027036571.1, Pdam|XP_027037984.1, Pdam|XP_027038084.1, Pdam|XP_027038522.1, Pdam|XP_027038648.1, Pdam|XP_027039084.1, Pdam|XP_027040176.1, Pdam|XP_027040296.1, Pdam|XP_027041366.1, Pdam|XP_027041498.1, Pdam|XP_027043331.1, Pdam|XP_027043946.1, Pdam|XP_027044041.1, Pdam|XP_027044967.1, Pdam|XP_027045544.1, Pdam|XP_027046389.1, Pdam|XP_027047762.1, …	Ppac|PPA00096, Ppac|PPA01767, Ppac|PPA12355, Ppac|PPA12764, Ppac|PPA24448, Ppac|PPA24968, Ppac|PPA31830, Ppac|PPA38687	Rmue|g1022.t1, Rmue|g11838.t1, Rmue|g1972.t1, Rmue|g21519.t1, Rmue|g21787.t1, Rmue|g22316.t1, Rmue|g22317.t1, Rmue|g2420.t1, Rmue|g3387.t1, Rmue|g3488.t1, Rmue|g4025.t1, Rmue|g5236.t1, Rmue|g58.t1		Skow|NP_001161598.1, Skow|XP_002733470.1, Skow|XP_002736327.2, Skow|XP_002737450.1, Skow|XP_002737794.2, Skow|XP_006813461.1, Skow|XP_006814185.1, Skow|XP_006814187.1, Skow|XP_006814189.1, Skow|XP_006814191.1, Skow|XP_006814875.1, Skow|XP_006814903.1, Skow|XP_006815716.1, Skow|XP_006816320.1, Skow|XP_006816391.1, Skow|XP_006817139.1, Skow|XP_006817515.1, Skow|XP_006820005.1, Skow|XP_006820017.1, …	Sros|XP_004989262.1, Sros|XP_004991567.1, Sros|XP_004991580.1, Sros|XP_004991733.1, Sros|XP_004998178.1	Sman|Smp_005140.1, Sman|Smp_132280.1, Sman|Smp_165440.2, Sman|Smp_172470.1, Sman|Smp_304220.1, Sman|Smp_345440.1	Smed|SMEST000615001.1, Smed|SMEST000615002.1, Smed|SMEST000615003.1, Smed|SMEST000615005.1, Smed|SMEST000615007.1, Smed|SMEST014725001.1, Smed|SMEST014725002.1, Smed|SMEST014728003.1, Smed|SMEST014733001.1, Smed|SMEST016383001.1, Smed|SMEST016383002.1, Smed|SMEST021248001.1, Smed|SMEST024603001.1, Smed|SMEST025091001.1, Smed|SMEST025091002.1, Smed|SMEST033853001.1, Smed|SMEST033853002.1, Smed|SME…	Sarc|XP_014147982.1, Sarc|XP_014149905.1, Sarc|XP_014152048.1, Sarc|XP_014153728.1, Sarc|XP_014155442.1, Sarc|XP_014155499.1, Sarc|XP_014156287.1, Sarc|XP_014159087.1, Sarc|XP_014159088.1	Tcas|XP_015835943.1	Tadh|g11446.t2__scaffold_41, Tadh|g399.t1__scaffold_1	Xtro|NP_001093674.2, Xtro|XP_002933002.2, Xtro|XP_002936367.2, Xtro|XP_002939005.2, Xtro|XP_004911160.1, Xtro|XP_012808694.1, Xtro|XP_012816895.1, Xtro|XP_012826691.1, Xtro|XP_017951847.1
OG0000025	Apla|oki.1.35.t1, Apla|oki.10.31.t1, Apla|oki.132.5.t1, Apla|oki.143.51.t1, Apla|oki.150.45.t1, Apla|oki.151.17.t1, Apla|oki.151.18.t1, Apla|oki.152.35.t1, Apla|oki.165.5.t1, Apla|oki.165.6.t1, Apla|oki.208.2.t1, Apla|oki.236.1.t1, Apla|oki.274.10.t1, Apla|oki.274.12.t1, Apla|oki.33.46.t1, Apla|oki.33.47.t1, Apla|oki.33.49.t1, Apla|oki.33.50.t1, Apla|oki.33.51.t1, Apla|oki.33.53.t1, Apla|oki.336.…	Adig|XP_015749702.1, Adig|XP_015749703.1, Adig|XP_015754521.1, Adig|XP_015754563.1, Adig|XP_015754572.1, Adig|XP_015754578.1, Adig|XP_015756713.1, Adig|XP_015756726.1, Adig|XP_015763974.1, Adig|XP_015763975.1, Adig|XP_015763986.1, Adig|XP_015763987.1, Adig|XP_015763989.1, Adig|XP_015764092.1, Adig|XP_015764107.1, Adig|XP_015766833.1, Adig|XP_015768248.1, Adig|XP_015768261.1, Adig|XP_015768697.1, …	Aque|Aqu2.1.01734_001, Aque|Aqu2.1.09804_001, Aque|Aqu2.1.09805_001, Aque|Aqu2.1.09806_001, Aque|Aqu2.1.09807_001, Aque|Aqu2.1.13197_001, Aque|Aqu2.1.13198_001, Aque|Aqu2.1.13200_001, Aque|Aqu2.1.16664_001, Aque|Aqu2.1.16667_001, Aque|Aqu2.1.16668_001, Aque|Aqu2.1.20432_001, Aque|Aqu2.1.20433_001, Aque|Aqu2.1.25935_001, Aque|Aqu2.1.26214_001, Aque|Aqu2.1.26218_001, Aque|Aqu2.1.26219_001, Aque|Aqu…	Aaurb|scaffold1035.g1.t2, Aaurb|scaffold107.g52.t1, Aaurb|scaffold154.g46.t1, Aaurb|scaffold184.g26.t1, Aaurb|scaffold184.g29.t1, Aaurb|scaffold2035.g1.t1, Aaurb|scaffold242.g8.t1, Aaurb|scaffold3.g92.t1, Aaurb|scaffold3.g93.t1, Aaurb|scaffold369.g14.t1, Aaurb|scaffold369.g15.t1, Aaurb|scaffold369.g16.t1, Aaurb|scaffold37.g83.t1, Aaurb|scaffold39.g33.t1, Aaurb|scaffold390.g5.t1, Aaurb|scaffold41.…	Aaurp|Seg10204.1, Aaurp|Seg1080.13, Aaurp|Seg1212.4, Aaurp|Seg1226.8, Aaurp|Seg1260.11, Aaurp|Seg1260.6_Seg1260.7, Aaurp|Seg1305.4, Aaurp|Seg13117.1, Aaurp|Seg1322.1, Aaurp|Seg1421.10, Aaurp|Seg1475.2, Aaurp|Seg153.7, Aaurp|Seg1549.12, Aaurp|Seg1584.1, Aaurp|Seg1584.2, Aaurp|Seg16.3, Aaurp|Seg1682.1, Aaurp|Seg1852.1, Aaurp|Seg1988.5, Aaurp|Seg2030.10, Aaurp|Seg2113.6, Aaurp|Seg2571.7, Aaurp|Seg26…	Bflo|XP_002585648.1, Bflo|XP_002585650.1, Bflo|XP_002586408.1, Bflo|XP_002586409.1, Bflo|XP_002586413.1, Bflo|XP_002586414.1, Bflo|XP_002586705.1, Bflo|XP_002586932.1, Bflo|XP_002586933.1, Bflo|XP_002587855.1, Bflo|XP_002587856.1, Bflo|XP_002587857.1, Bflo|XP_002587861.1, Bflo|XP_002587866.1, Bflo|XP_002588518.1, Bflo|XP_002589916.1, Bflo|XP_002592135.1, Bflo|XP_002592136.1, Bflo|XP_002592137.1, …	Cele|NP_001254137.1, Cele|NP_001257250.1, Cele|NP_001294293.1, Cele|NP_001309477.1, Cele|NP_491196.3, Cele|NP_491214.3, Cele|NP_491295.2, Cele|NP_491296.1, Cele|NP_492099.1, Cele|NP_492230.2, Cele|NP_495302.3, Cele|NP_501207.2, Cele|NP_501590.2, Cele|NP_505230.1, Cele|NP_507638.2, Cele|NP_507639.3, Cele|NP_507640.2, Cele|NP_508622.2, Cele|NP_509311.1, Cele|NP_509438.1, Cele|NP_510243.1, Cele|NP_5…	Ctel|CapteP135400, Ctel|CapteP140084, Ctel|CapteP144179, Ctel|CapteP146895, Ctel|CapteP166424, Ctel|CapteP185240, Ctel|CapteP185559, Ctel|CapteP186852, Ctel|CapteP187477, Ctel|CapteP187791, Ctel|CapteP188177, Ctel|CapteP188964, Ctel|CapteP189071, Ctel|CapteP189093, Ctel|CapteP189865, Ctel|CapteP190803, Ctel|CapteP191217, Ctel|CapteP191757, Ctel|CapteP192431, Ctel|CapteP195930, Ctel|CapteP195931, …		Cint|XP_002126264.1, Cint|XP_009860713.1, Cint|XP_009861518.1, Cint|XP_018667320.2, Cint|XP_018671049.1, Cint|XP_026694215.1	Chem|TCONS_00001851-protein, Chem|TCONS_00004576-protein, Chem|TCONS_00007605-protein, Chem|TCONS_00007607-protein, Chem|TCONS_00007655-protein, Chem|TCONS_00008988-protein, Chem|TCONS_00014185-protein, Chem|TCONS_00014188-protein, Chem|TCONS_00014332-protein, Chem|TCONS_00014475-protein, Chem|TCONS_00018045-protein, Chem|TCONS_00023822-protein, Chem|TCONS_00024172-protein, Chem|TCONS_00027686-pr…		Drer|ENSDARP00000011782.6, Drer|ENSDARP00000035525.7, Drer|ENSDARP00000095487.4, Drer|ENSDARP00000122509.2, Drer|ENSDARP00000130223.1, Drer|ENSDARP00000131601.1, Drer|ENSDARP00000133845.1	Dpul|gene4263, Dpul|gene4265, Dpul|gene4266, Dpul|gene4269, Dpul|gene4270, Dpul|gene935, Dpul|gene9770, Dpul|gene9800, Dpul|gene981	Dgig|XP_028396780.1, Dgig|XP_028397240.1, Dgig|XP_028397298.1, Dgig|XP_028397481.1, Dgig|XP_028399164.1, Dgig|XP_028401236.1, Dgig|XP_028405459.1, Dgig|XP_028405465.1, Dgig|XP_028405475.1, Dgig|XP_028407054.1, Dgig|XP_028408119.1, Dgig|XP_028408120.1, Dgig|XP_028408121.1, Dgig|XP_028408122.1, Dgig|XP_028408123.1, Dgig|XP_028411223.1, Dgig|XP_028411226.1, Dgig|XP_028411244.1, Dgig|XP_028411253.1, …	Dmel|NP_001036260.3, Dmel|NP_001097011.1, Dmel|NP_001097937.1, Dmel|NP_001246909.1, Dmel|NP_001263076.1, Dmel|NP_001334673.1, Dmel|NP_001334724.1, Dmel|NP_477232.1, Dmel|NP_573169.2, Dmel|NP_609016.2, Dmel|NP_609017.2, Dmel|NP_609308.3, Dmel|NP_611461.3, Dmel|NP_611672.1, Dmel|NP_647826.2, Dmel|NP_648125.3, Dmel|NP_651704.2, Dmel|NP_651705.2, Dmel|NP_651708.2, Dmel|NP_651860.2, Dmel|NP_733051.2, …	Epal|XP_020892112.1, Epal|XP_020892268.1, Epal|XP_020892273.1, Epal|XP_020893195.2, Epal|XP_020893630.1, Epal|XP_020893654.1, Epal|XP_020893675.1, Epal|XP_020893741.1, Epal|XP_020893816.1, Epal|XP_020894439.2, Epal|XP_020901511.1, Epal|XP_020901516.1, Epal|XP_020901518.1, Epal|XP_020902524.1, Epal|XP_020903136.1, Epal|XP_020903180.2, Epal|XP_020906732.1, Epal|XP_020906735.1, Epal|XP_020906739.1, …	Ggal|ENSGALP00000000498.7, Ggal|ENSGALP00000009996.6, Ggal|ENSGALP00000015238.5, Ggal|ENSGALP00000030861.4, Ggal|ENSGALP00000046969.2, Ggal|ENSGALP00000054847.3, Ggal|ENSGALP00000056112.2, Ggal|ENSGALP00000065661.1, Ggal|ENSGALP00000066894.1, Ggal|ENSGALP00000073201.1, Ggal|ENSGALP00000073281.1	Hrob|HelroP160285, Hrob|HelroP160533, Hrob|HelroP160534, Hrob|HelroP160535, Hrob|HelroP163469, Hrob|HelroP165700, Hrob|HelroP167244, Hrob|HelroP168352, Hrob|HelroP168354, Hrob|HelroP168355, Hrob|HelroP168356, Hrob|HelroP168357, Hrob|HelroP168358, Hrob|HelroP168359, Hrob|HelroP168360, Hrob|HelroP168361, Hrob|HelroP168363, Hrob|HelroP168365, Hrob|HelroP168367, Hrob|HelroP168368, Hrob|HelroP168369, …	Hmia|ASIC1_HUMAN|g16126.t1, Hmia|ASIC2_HUMAN|g14918.t1, Hmia|ASIC2_HUMAN|g15584.t1, Hmia|ASIC2_HUMAN|g18530.t1, Hmia|ASIC2_HUMAN|g18969.t1, Hmia|ASIC2_HUMAN|g1950.t1, Hmia|ASIC2_HUMAN|g2899.t1, Hmia|ASIC2_HUMAN|g4231.t1, Hmia|ASIC2_HUMAN|g9482.t1, Hmia|ASIC2_HUMAN|g9484.t1, Hmia|ASIC3_HUMAN|g15928.t1, Hmia|ASIC3_HUMAN|g959.t1, Hmia|ASIC4_HUMAN|g22535.t1, Hmia|SCNNA_HUMAN|g16999.t1, Hmia|SCNNA_HUM…	Hhon|braker1_g00079.t1, Hhon|braker1_g00080.t1, Hhon|braker1_g00083.t1, Hhon|braker1_g00084.t1, Hhon|braker1_g02560.t1, Hhon|braker1_g05901.t1, Hhon|braker1_g07522.t1, Hhon|braker1_g10135.t1	Hsap|NP_001030.2, Hsap|NP_001123885.2, Hsap|NP_001153048.1, Hsap|NP_059115.1, Hsap|NP_061144.3, Hsap|NP_064423.2, Hsap|NP_064717.1, Hsap|NP_899233.1, Hsap|XP_016879014.1	Hmag|Sc4wPfr_1152.g30239.t1, Hmag|Sc4wPfr_1269.g30725.t1, Hmag|Sc4wPfr_147.g8550.t1, Hmag|Sc4wPfr_2074.g13182.t1, Hmag|Sc4wPfr_248.2.g2924.t1, Hmag|Sc4wPfr_248.2.g2925.t1, Hmag|Sc4wPfr_248.2.g2926.t1, Hmag|Sc4wPfr_248.2.g2927.t1, Hmag|Sc4wPfr_283.g24324.t1, Hmag|Sc4wPfr_391.g24657.t1, Hmag|Sc4wPfr_824.g11301.t1, Hmag|Sc4wPfr_824.g11302.t1, Hmag|Sc4wPfr_824.g11303.t1	Hech|HyE0015.164, Hech|HyE0018.170, Hech|HyE0019.232, Hech|HyE0020.150, Hech|HyE0040.4, Hech|HyE0052.3, Hech|HyE0052.58, Hech|HyE0052.59, Hech|HyE0063.121, Hech|HyE0064.73, Hech|HyE0064.74, Hech|HyE0066.50, Hech|HyE0066.51, Hech|HyE0066.52, Hech|HyE0076.48, Hech|HyE0076.50, Hech|HyE0076.51, Hech|HyE0100.21, Hech|HyE0104.30, Hech|HyE0106.14, Hech|HyE0108.29, Hech|HyE0134.9, Hech|HyE0150.33, Hech|H…	Hsym|HyS0003.309, Hsym|HyS0003.34, Hsym|HyS0003.37, Hsym|HyS0004.457, Hsym|HyS0004.458, Hsym|HyS0006.50, Hsym|HyS0008.402, Hsym|HyS0008.82, Hsym|HyS0010.271, Hsym|HyS0010.346, Hsym|HyS0018.189, Hsym|HyS0018.190, Hsym|HyS0018.191, Hsym|HyS0018.300, Hsym|HyS0018.301, Hsym|HyS0026.235, Hsym|HyS0026.236, Hsym|HyS0026.237, Hsym|HyS0026.241, Hsym|HyS0031.74, Hsym|HyS0031.75, Hsym|HyS0036.124, Hsym|HyS0…	Isca|ISCW006559-PA, Isca|ISCW008788-PA, Isca|ISCW011642-PA, Isca|ISCW017563-PA, Isca|ISCW017564-PA, Isca|ISCW017829-PA, Isca|ISCW020660-PA, Isca|ISCW020661-PA, Isca|ISCW022840-PA, Isca|ISCW023720-PA		Lgig|LotgiP111045, Lgig|LotgiP114942, Lgig|LotgiP138301, Lgig|LotgiP152541, Lgig|LotgiP152546, Lgig|LotgiP154486, Lgig|LotgiP156829, Lgig|LotgiP156895, Lgig|LotgiP156898, Lgig|LotgiP156907, Lgig|LotgiP157983, Lgig|LotgiP160261, Lgig|LotgiP163011, Lgig|LotgiP164695, Lgig|LotgiP166177, Lgig|LotgiP166178, Lgig|LotgiP167241, Lgig|LotgiP167242, Lgig|LotgiP168888, Lgig|LotgiP171969, Lgig|LotgiP173101, …	Mlei|ML002618a, Mlei|ML005332a, Mlei|ML00693a, Mlei|ML015013a, Mlei|ML021910a, Mlei|ML032110a, Mlei|ML040023a, Mlei|ML061512a, Mlei|ML064957a, Mlei|ML08637a, Mlei|ML09548a, Mlei|ML10795a, Mlei|ML10797a, Mlei|ML128219a, Mlei|ML13774a, Mlei|ML145836a, Mlei|ML145837a, Mlei|ML17565a, Mlei|ML17566a, Mlei|ML17567a, Mlei|ML17721a, Mlei|ML27696a, Mlei|ML35322a, Mlei|ML35323a, Mlei|ML35324a, Mlei|ML388113…		Mvir|scaffold109.g49.t1, Mvir|scaffold125.g18.t1, Mvir|scaffold178.g30.t1, Mvir|scaffold178.g34.t1, Mvir|scaffold178.g35.t1, Mvir|scaffold180.g43.t1, Mvir|scaffold270.g21.t1, Mvir|scaffold324.g8.t1, Mvir|scaffold363.g12.t1, Mvir|scaffold396.g10.t1	Nvec|XP_001617551.1, Nvec|XP_001619002.1, Nvec|XP_001619410.1, Nvec|XP_001619504.1, Nvec|XP_001619770.1, Nvec|XP_001621639.1, Nvec|XP_001621640.1, Nvec|XP_001621893.1, Nvec|XP_001622992.1, Nvec|XP_001622993.1, Nvec|XP_001622994.1, Nvec|XP_001623796.1, Nvec|XP_001623800.1, Nvec|XP_001625049.1, Nvec|XP_001625335.1, Nvec|XP_001625838.1, Nvec|XP_001626418.1, Nvec|XP_001626419.1, Nvec|XP_001626547.1, …	Nnom|g12459.t1, Nnom|g12460.t1, Nnom|g13469.t1, Nnom|g13478.t1, Nnom|g13615.t1, Nnom|g14302.t1, Nnom|g14303.t1, Nnom|g14556.t1, Nnom|g16093.t1, Nnom|g16527.t1, Nnom|g16528.t1, Nnom|g16529.t1, Nnom|g16530.t1, Nnom|g16531.t1, Nnom|g16532.t1, Nnom|g16533.t1, Nnom|g16534.t1, Nnom|g16535.t1, Nnom|g16536.t1, Nnom|g16922.t1, Nnom|g1759.t1, Nnom|g1760.t1, Nnom|g1761.t1, Nnom|g18445.t1, Nnom|g18446.t1, Nn…	Ngen|g10523.t1, Ngen|g11193.t1, Ngen|g11380.t1, Ngen|g13346.t1, Ngen|g13347.t1, Ngen|g14011.t1, Ngen|g14012.t1, Ngen|g14354.t1, Ngen|g15572.t1, Ngen|g15839.t1, Ngen|g16511.t1, Ngen|g17146.t1, Ngen|g17147.t1, Ngen|g17148.t1, Ngen|g17549.t1, Ngen|g19914.t1, Ngen|g2.t1, Ngen|g20839.t1, Ngen|g20840.t1, Ngen|g21009.t1, Ngen|g21389.t1, Ngen|g2206.t1, Ngen|g22240.t1, Ngen|g22353.t1, Ngen|g22447.t1, Ngen…	Obim|XP_014772947.1, Obim|XP_014779211.1, Obim|XP_014782111.1, Obim|XP_014785558.1, Obim|XP_014786424.1	Ofav|XP_020602321.1, Ofav|XP_020603103.1, Ofav|XP_020603705.1, Ofav|XP_020603737.1, Ofav|XP_020604341.1, Ofav|XP_020604366.1, Ofav|XP_020604435.1, Ofav|XP_020604436.1, Ofav|XP_020604454.1, Ofav|XP_020604460.1, Ofav|XP_020604465.1, Ofav|XP_020604466.1, Ofav|XP_020604467.1, Ofav|XP_020604470.1, Ofav|XP_020604471.1, Ofav|XP_020604476.1, Ofav|XP_020604562.1, Ofav|XP_020604658.1, Ofav|XP_020604669.1, …	Paus|g1118.t1, Paus|g11686.t1, Paus|g12188.t1, Paus|g12549.t1, Paus|g12550.t1, Paus|g12551.t1, Paus|g13789.t1, Paus|g14745.t1, Paus|g15178.t1, Paus|g15179.t1, Paus|g15180.t1, Paus|g15628.t1, Paus|g15629.t1, Paus|g15630.t1, Paus|g15631.t1, Paus|g17845.t1, Paus|g17846.t1, Paus|g17928.t1, Paus|g17929.t1, Paus|g18780.t1, Paus|g18979.t1, Paus|g20015.t1, Paus|g2721.t1, Paus|g3949.t1, Paus|g4815.t1, Pau…	Pdam|XP_027038280.1, Pdam|XP_027041880.1, Pdam|XP_027041904.1, Pdam|XP_027041907.1, Pdam|XP_027041908.1, Pdam|XP_027041953.1, Pdam|XP_027044243.1, Pdam|XP_027044245.1, Pdam|XP_027044691.1, Pdam|XP_027044773.1, Pdam|XP_027044842.1, Pdam|XP_027044855.1, Pdam|XP_027044867.1, Pdam|XP_027044868.1, Pdam|XP_027044869.1, Pdam|XP_027047683.1, Pdam|XP_027052940.1, Pdam|XP_027053485.1, Pdam|XP_027053538.1, …	Ppac|PPA00157, Ppac|PPA01885, Ppac|PPA02218, Ppac|PPA02681, Ppac|PPA03672, Ppac|PPA03673, Ppac|PPA03676, Ppac|PPA06051, Ppac|PPA06722, Ppac|PPA07117, Ppac|PPA07304, Ppac|PPA07767, Ppac|PPA09284, Ppac|PPA10323, Ppac|PPA11884, Ppac|PPA12078, Ppac|PPA12321, Ppac|PPA15093, Ppac|PPA16618, Ppac|PPA18219, Ppac|PPA18628, Ppac|PPA19742, Ppac|PPA22865, Ppac|PPA22913, Ppac|PPA22932, Ppac|PPA27395, Ppac|PPA2…	Rmue|g10093.t1, Rmue|g10094.t1, Rmue|g11969.t1, Rmue|g14512.t1, Rmue|g16795.t1, Rmue|g16934.t1, Rmue|g20972.t1, Rmue|g21910.t1, Rmue|g22474.t1, Rmue|g23020.t1, Rmue|g23027.t1, Rmue|g23028.t1, Rmue|g23029.t1, Rmue|g2817.t1		Skow|NP_001171936.1, Skow|XP_002737666.1, Skow|XP_002739356.1, Skow|XP_006812644.1, Skow|XP_006813191.1, Skow|XP_006813343.1, Skow|XP_006813344.1, Skow|XP_006814617.1, Skow|XP_006815229.1, Skow|XP_006815422.1, Skow|XP_006815451.1, Skow|XP_006815636.1, Skow|XP_006815637.1, Skow|XP_006816276.1, Skow|XP_006817316.1, Skow|XP_006818286.1, Skow|XP_006818453.1, Skow|XP_006818454.1, Skow|XP_006818455.1, …			Smed|SMEST000638001.1, Smed|SMEST006412001.1, Smed|SMEST009914001.1, Smed|SMEST013072001.1, Smed|SMEST016710001.1, Smed|SMEST019202001.1, Smed|SMEST020676001.1, Smed|SMEST021654001.1, Smed|SMEST024270001.1, Smed|SMEST028094001.1, Smed|SMEST029022001.1, Smed|SMEST047581001.1, Smed|SMEST053446001.1, Smed|SMEST053446003.1, Smed|SMEST053477001.1, Smed|SMEST053477002.1, Smed|SMEST056126001.1, Smed|SME…		Tcas|XP_001812470.1, Tcas|XP_008193548.2, Tcas|XP_008195291.2, Tcas|XP_008196964.1, Tcas|XP_008197015.2, Tcas|XP_008197224.1, Tcas|XP_008198576.2, Tcas|XP_015833861.1, Tcas|XP_015833908.1, Tcas|XP_015833970.1, Tcas|XP_015834567.1, Tcas|XP_015835579.1, Tcas|XP_015835817.1, Tcas|XP_015836265.1, Tcas|XP_015836316.1, Tcas|XP_015836402.1, Tcas|XP_015837285.1, Tcas|XP_015838363.1, Tcas|XP_015838365.1, …	Tadh|g3367.t1__scaffold_3, Tadh|g4430.t2__scaffold_4, Tadh|g4431.t1__scaffold_4, Tadh|g6720.t2__scaffold_7, Tadh|g7007.t1__scaffold_7, Tadh|g7008.t1__scaffold_7, Tadh|g7011.t2__scaffold_7, Tadh|g7012.t1__scaffold_7, Tadh|g7013.t2__scaffold_7, Tadh|g7014.t1__scaffold_7, Tadh|g7016.t1__scaffold_7, Tadh|g8277.t1__scaffold_10	Xtro|NP_001072437.1, Xtro|NP_001184124.1, Xtro|XP_002938653.2, Xtro|XP_002938659.2, Xtro|XP_004912018.1, Xtro|XP_004918046.1, Xtro|XP_004918663.1, Xtro|XP_004920593.1, Xtro|XP_017947701.1, Xtro|XP_017952921.1
OG0000026	Apla|oki.1.252.t1, Apla|oki.10.196.t1, Apla|oki.107.54.t1, Apla|oki.110.6.t1, Apla|oki.111.71.t1, Apla|oki.120.54.t1, Apla|oki.122.29.t1, Apla|oki.122.33.t1, Apla|oki.122.63.t1, Apla|oki.13.21.t1, Apla|oki.131.46.t1, Apla|oki.148.23.t1, Apla|oki.153.3.t1, Apla|oki.156.25.t1, Apla|oki.156.26.t1, Apla|oki.164.26.t1, Apla|oki.164.27.t1, Apla|oki.164.28.t1, Apla|oki.172.31.t1, Apla|oki.172.36.t1, Apl…	Adig|XP_015747940.1, Adig|XP_015748569.1, Adig|XP_015748571.1, Adig|XP_015751571.1, Adig|XP_015753318.1, Adig|XP_015754902.1, Adig|XP_015756130.1, Adig|XP_015756751.1, Adig|XP_015756752.1, Adig|XP_015757727.1, Adig|XP_015761837.1, Adig|XP_015761917.1, Adig|XP_015763198.1, Adig|XP_015763583.1, Adig|XP_015764142.1, Adig|XP_015764852.1, Adig|XP_015766091.1, Adig|XP_015766095.1, Adig|XP_015768826.1, …	Aque|Aqu2.1.03256_001, Aque|Aqu2.1.03947_001, Aque|Aqu2.1.04623_001, Aque|Aqu2.1.04688_001, Aque|Aqu2.1.04894_001, Aque|Aqu2.1.07021_001, Aque|Aqu2.1.07186_001, Aque|Aqu2.1.07287_001, Aque|Aqu2.1.07730_001, Aque|Aqu2.1.10867_001, Aque|Aqu2.1.11053_001, Aque|Aqu2.1.13316_001, Aque|Aqu2.1.13658_001, Aque|Aqu2.1.13659_001, Aque|Aqu2.1.14052_001, Aque|Aqu2.1.14054_001, Aque|Aqu2.1.17460_001, Aque|Aqu…	Aaurb|scaffold11.g49.t3, Aaurb|scaffold115.g26.t1, Aaurb|scaffold15.g117.t2, Aaurb|scaffold1610.g1.t1, Aaurb|scaffold173.g3.t3, Aaurb|scaffold191.g38.t3, Aaurb|scaffold284.g2.t1, Aaurb|scaffold34.g42.t1, Aaurb|scaffold39.g106.t4, Aaurb|scaffold42.g29.t1, Aaurb|scaffold61.g46.t1, Aaurb|scaffold61.g50.t1, Aaurb|scaffold61.g51.t2, Aaurb|scaffold61.g63.t2, Aaurb|scaffold62.g108.t2, Aaurb|scaffold64.g…	Aaurp|Seg1116.8, Aaurp|Seg11329.2, Aaurp|Seg1221.8, Aaurp|Seg1307.10, Aaurp|Seg1374.3, Aaurp|Seg1565.3, Aaurp|Seg1665.10, Aaurp|Seg1721.1, Aaurp|Seg1796.2, Aaurp|Seg1855.2, Aaurp|Seg221.2, Aaurp|Seg2239.4, Aaurp|Seg2239.6, Aaurp|Seg2878.2, Aaurp|Seg3054.2, Aaurp|Seg3116.1, Aaurp|Seg3157.2, Aaurp|Seg3874.1, Aaurp|Seg420.10, Aaurp|Seg4743.1, Aaurp|Seg4775.1, Aaurp|Seg555.9, Aaurp|Seg562.16, Aaurp|S…	Bflo|XP_002586351.1, Bflo|XP_002586757.1, Bflo|XP_002588532.1, Bflo|XP_002590010.1, Bflo|XP_002590350.1, Bflo|XP_002590463.1, Bflo|XP_002598460.1, Bflo|XP_002598501.1, Bflo|XP_002598608.1, Bflo|XP_002599276.1, Bflo|XP_002603096.1, Bflo|XP_002605902.1, Bflo|XP_002606908.1, Bflo|XP_002609206.1, Bflo|XP_002609393.1, Bflo|XP_002612421.1, Bflo|XP_002612560.1, Bflo|XP_002613272.1, Bflo|XP_002613273.1, …	Cele|NP_001040724.1, Cele|NP_495894.1	Ctel|CapteP122466, Ctel|CapteP193692, Ctel|CapteP212970, Ctel|CapteP221006, Ctel|CapteP224196, Ctel|CapteP225131, Ctel|CapteP226868	Cowc|Cowc_CAOG_00001T0, Cowc|Cowc_CAOG_00386T0, Cowc|Cowc_CAOG_03584T0, Cowc|Cowc_CAOG_05333T0, Cowc|Cowc_CAOG_09659T0, Cowc|Cowc_CAOG_09664T0	Cint|XP_002120639.2, Cint|XP_002120843.3, Cint|XP_002121107.4, Cint|XP_002124553.1, Cint|XP_002124588.3, Cint|XP_002127022.3, Cint|XP_004226800.2, Cint|XP_004227480.2, Cint|XP_009860765.3, Cint|XP_009862007.2, Cint|XP_009862431.2, Cint|XP_018668183.1, Cint|XP_018668225.1, Cint|XP_018668293.1, Cint|XP_018668436.1, Cint|XP_018669468.2, Cint|XP_018669615.1, Cint|XP_018669732.1, Cint|XP_018669927.2, …	Chem|TCONS_00003640-protein, Chem|TCONS_00004017-protein, Chem|TCONS_00004108-protein, Chem|TCONS_00005166-protein, Chem|TCONS_00007872-protein, Chem|TCONS_00008851-protein, Chem|TCONS_00008900-protein, Chem|TCONS_00012210-protein, Chem|TCONS_00012893-protein, Chem|TCONS_00012907-protein, Chem|TCONS_00018008-protein, Chem|TCONS_00026905-protein, Chem|TCONS_00029876-protein, Chem|TCONS_00036725-pr…		Drer|ENSDARP00000014501.8, Drer|ENSDARP00000036302.9, Drer|ENSDARP00000060692.4, Drer|ENSDARP00000060709.4, Drer|ENSDARP00000072947.5, Drer|ENSDARP00000099747.4, Drer|ENSDARP00000101005.3, Drer|ENSDARP00000104202.4, Drer|ENSDARP00000107322.2, Drer|ENSDARP00000109937.3, Drer|ENSDARP00000113889.2, Drer|ENSDARP00000115143.2, Drer|ENSDARP00000115692.2, Drer|ENSDARP00000117015.1, Drer|ENSDARP000001176…	Dpul|gene16420, Dpul|gene16903, Dpul|gene17289, Dpul|gene17967, Dpul|gene6387, Dpul|gene6389, Dpul|gene7519	Dgig|XP_028391825.1, Dgig|XP_028391828.1, Dgig|XP_028391918.1, Dgig|XP_028391995.1, Dgig|XP_028392073.1, Dgig|XP_028392074.1, Dgig|XP_028392130.1, Dgig|XP_028392137.1, Dgig|XP_028392244.1, Dgig|XP_028393491.1, Dgig|XP_028393577.1, Dgig|XP_028395099.1, Dgig|XP_028396928.1, Dgig|XP_028396965.1, Dgig|XP_028396982.1, Dgig|XP_028396989.1, Dgig|XP_028396990.1, Dgig|XP_028396992.1, Dgig|XP_028396993.1, …	Dmel|NP_001247380.1, Dmel|NP_001260807.1, Dmel|NP_651842.3	Epal|XP_020893334.2, Epal|XP_020893723.1, Epal|XP_020894008.1, Epal|XP_020894030.1, Epal|XP_020894367.1, Epal|XP_020895247.2, Epal|XP_020895745.2, Epal|XP_020896215.1, Epal|XP_020896863.2, Epal|XP_020898051.1, Epal|XP_020903202.1, Epal|XP_020903730.1, Epal|XP_020906093.1, Epal|XP_020909023.1, Epal|XP_020911309.2, Epal|XP_020911313.2, Epal|XP_020911573.2, Epal|XP_020914725.1, Epal|XP_020914727.2, …	Ggal|ENSGALP00000001725.6, Ggal|ENSGALP00000004032.5, Ggal|ENSGALP00000010309.7, Ggal|ENSGALP00000022368.3, Ggal|ENSGALP00000036123.4, Ggal|ENSGALP00000043995.2, Ggal|ENSGALP00000049008.1, Ggal|ENSGALP00000050330.2, Ggal|ENSGALP00000056097.2, Ggal|ENSGALP00000065897.1, Ggal|ENSGALP00000067306.1, Ggal|ENSGALP00000070571.1, Ggal|ENSGALP00000073946.1	Hrob|HelroP144303, Hrob|HelroP163690, Hrob|HelroP177971, Hrob|HelroP178355, Hrob|HelroP178980, Hrob|HelroP179360, Hrob|HelroP180146, Hrob|HelroP181602, Hrob|HelroP193249, Hrob|HelroP67029, Hrob|HelroP80788, Hrob|HelroP80944, Hrob|HelroP82971, Hrob|HelroP84528	Hmia|GP133_HUMAN|g17562.t1, Hmia|GP133_HUMAN|g6531.t1, Hmia|LPHN1_HUMAN|g14981.t1, Hmia|LPHN1_HUMAN|g4331.t1, Hmia|LPHN1_HUMAN|g4778.t1, Hmia|LPHN1_HUMAN|g6527.t1, Hmia|LPHN2_HUMAN|g6529.t1, Hmia|LPHN2_HUMAN|g8832.t1, Hmia|LPHN3_HUMAN|g12939.t1, Hmia|LPHN3_HUMAN|g12944.t1, Hmia|LPHN3_HUMAN|g6843.t1, Hmia|NOTC1_HUMAN|g707.t1, Hmia|PTPRB_HUMAN|g6526.t1, Hmia|g19764.t1, Hmia|g21324.t1, Hmia|g22248.t1	Hhon|braker1_g00116.t1, Hhon|braker1_g00118.t1, Hhon|braker1_g00249.t1, Hhon|braker1_g01201.t1, Hhon|braker1_g03235.t1, Hhon|braker1_g03236.t1, Hhon|braker1_g03238.t1, Hhon|braker1_g03459.t1, Hhon|braker1_g03460.t1, Hhon|braker1_g04226.t1, Hhon|braker1_g04228.t1, Hhon|braker1_g04817.t1, Hhon|braker1_g06047.t1, Hhon|braker1_g06048.t1, Hhon|braker1_g06052.t1, Hhon|braker1_g06053.t2, Hhon|braker1_g0…	Hsap|NP_001073327.1, Hsap|NP_001138640.1, Hsap|NP_001317426.1, Hsap|NP_071442.2, Hsap|NP_115960.2, Hsap|NP_116176.2, Hsap|NP_510966.1, Hsap|NP_722579.1, Hsap|XP_005248950.1, Hsap|XP_005255899.1, Hsap|XP_006710548.1, Hsap|XP_006715579.1, Hsap|XP_006717411.2, Hsap|XP_011521763.1, Hsap|XP_011526096.1, Hsap|XP_011526250.1, Hsap|XP_011529571.1, Hsap|XP_016863419.1, Hsap|XP_016881964.1	Hmag|Sc4wPfr_1047.g794.t1, Hmag|Sc4wPfr_1079.g4685.t1, Hmag|Sc4wPfr_1341.g27125.t1, Hmag|Sc4wPfr_1375.g21975.t2, Hmag|Sc4wPfr_14.g1761.t1, Hmag|Sc4wPfr_1408.g9077.t1, Hmag|Sc4wPfr_1483.g15777.t1, Hmag|Sc4wPfr_1531.g26505.t1, Hmag|Sc4wPfr_1531.g26506.t1, Hmag|Sc4wPfr_1595.g812.t1, Hmag|Sc4wPfr_1735.g18201.t1, Hmag|Sc4wPfr_1735.g18208.t1, Hmag|Sc4wPfr_236.g17569.t2, Hmag|Sc4wPfr_259.g33666.t1, Hmag…	Hech|HyE0001.104, Hech|HyE0004.132, Hech|HyE0017.118, Hech|HyE0020.152, Hech|HyE0023.34, Hech|HyE0025.48, Hech|HyE0025.49, Hech|HyE0025.58, Hech|HyE0026.78, Hech|HyE0026.88, Hech|HyE0030.89, Hech|HyE0030.92, Hech|HyE0033.13, Hech|HyE0035.99, Hech|HyE0040.69, Hech|HyE0045.30, Hech|HyE0048.110, Hech|HyE0049.153, Hech|HyE0053.47, Hech|HyE0063.149, Hech|HyE0071.72, Hech|HyE0080.71, Hech|HyE0091.56, H…	Hsym|HyS0004.454, Hsym|HyS0004.77, Hsym|HyS0004.87, Hsym|HyS0005.426, Hsym|HyS0009.290, Hsym|HyS0009.298, Hsym|HyS0010.102, Hsym|HyS0010.330, Hsym|HyS0010.42, Hsym|HyS0012.224, Hsym|HyS0013.47, Hsym|HyS0014.213, Hsym|HyS0017.270, Hsym|HyS0018.56, Hsym|HyS0018.57, Hsym|HyS0018.58, Hsym|HyS0019.282, Hsym|HyS0023.128, Hsym|HyS0026.138, Hsym|HyS0034.184, Hsym|HyS0036.1, Hsym|HyS0036.125, Hsym|HyS0036…	Isca|ISCW000464-PA, Isca|ISCW001355-PA, Isca|ISCW005937-PA, Isca|ISCW006717-PA, Isca|ISCW012721-PA, Isca|ISCW018391-PA, Isca|ISCW019673-PA, Isca|ISCW022534-PA		Lgig|LotgiP106517, Lgig|LotgiP122649, Lgig|LotgiP126903, Lgig|LotgiP140348, Lgig|LotgiP142706, Lgig|LotgiP154761, Lgig|LotgiP157878, Lgig|LotgiP167618, Lgig|LotgiP169300, Lgig|LotgiP171751, Lgig|LotgiP173447, Lgig|LotgiP176352, Lgig|LotgiP216894, Lgig|LotgiP218330, Lgig|LotgiP74363	Mlei|ML00254a, Mlei|ML02527a, Mlei|ML02596a, Mlei|ML03502a, Mlei|ML03508a, Mlei|ML08134a, Mlei|ML08612a, Mlei|ML08713a, Mlei|ML08941a, Mlei|ML090817a, Mlei|ML094312a, Mlei|ML13608a, Mlei|ML19323a, Mlei|ML234539a, Mlei|ML33722a, Mlei|ML375926a, Mlei|ML42454a, Mlei|ML42455a, Mlei|ML42456a, Mlei|ML435846a	Mbre|jgi|Monbr1|3267|gw1.2.830.1, Mbre|jgi|Monbr1|37365|estExt_fgenesh1_pg.C_120196, Mbre|jgi|Monbr1|38087|estExt_fgenesh1_pg.C_200011	Mvir|scaffold1.g359.t6, Mvir|scaffold1040.g1.t1, Mvir|scaffold154.g32.t1, Mvir|scaffold203.g18.t1, Mvir|scaffold203.g19.t1, Mvir|scaffold21.g77.t2, Mvir|scaffold267.g15.t2, Mvir|scaffold271.g10.t3, Mvir|scaffold271.g17.t1, Mvir|scaffold311.g2.t1, Mvir|scaffold33.g72.t2, Mvir|scaffold353.g17.t3, Mvir|scaffold3651.g1.t1, Mvir|scaffold41.g75.t2, Mvir|scaffold47.g74.t1, Mvir|scaffold476.g13.t1, Mvir|…	Nvec|XP_001618383.1, Nvec|XP_001619335.1, Nvec|XP_001621078.1, Nvec|XP_001621267.1, Nvec|XP_001622990.1, Nvec|XP_001624342.1, Nvec|XP_001624529.1, Nvec|XP_001624553.1, Nvec|XP_001624567.1, Nvec|XP_001624953.1, Nvec|XP_001626288.1, Nvec|XP_001626637.1, Nvec|XP_001629398.1, Nvec|XP_001629399.1, Nvec|XP_001629400.1, Nvec|XP_001631259.1, Nvec|XP_001634863.1, Nvec|XP_001635470.1, Nvec|XP_001636431.1, …	Nnom|g11786.t1, Nnom|g12653.t1, Nnom|g14813.t1, Nnom|g15058.t1, Nnom|g15841.t1, Nnom|g15903.t1, Nnom|g16451.t1, Nnom|g18615.t1, Nnom|g3788.t1, Nnom|g5067.t1, Nnom|g5106.t1, Nnom|g5202.t1, Nnom|g5868.t1, Nnom|g8779.t1	Ngen|g11906.t1, Ngen|g16587.t1, Ngen|g17497.t1, Ngen|g18036.t1, Ngen|g18517.t1, Ngen|g22223.t1, Ngen|g23564.t1, Ngen|g24231.t1, Ngen|g32810.t1, Ngen|g33426.t1, Ngen|g33428.t1, Ngen|g34152.t1, Ngen|g34744.t1, Ngen|g35634.t1, Ngen|g36497.t1, Ngen|g37923.t1, Ngen|g40963.t1, Ngen|g42109.t1, Ngen|g43197.t1, Ngen|g508.t1, Ngen|g6657.t1, Ngen|g6767.t1, Ngen|g9172.t1	Obim|XP_014768001.1, Obim|XP_014768814.1, Obim|XP_014769618.1, Obim|XP_014771756.1, Obim|XP_014771943.1, Obim|XP_014772051.1, Obim|XP_014773211.1, Obim|XP_014774157.1, Obim|XP_014775245.1, Obim|XP_014776513.1, Obim|XP_014776567.1, Obim|XP_014776848.1, Obim|XP_014776850.1, Obim|XP_014776988.1, Obim|XP_014778286.1, Obim|XP_014780462.1, Obim|XP_014782541.1, Obim|XP_014782543.1, Obim|XP_014782916.1, …	Ofav|XP_020601073.1, Ofav|XP_020601294.1, Ofav|XP_020601439.1, Ofav|XP_020601465.1, Ofav|XP_020603339.1, Ofav|XP_020603366.1, Ofav|XP_020603368.1, Ofav|XP_020603384.1, Ofav|XP_020603389.1, Ofav|XP_020604101.1, Ofav|XP_020604664.1, Ofav|XP_020604667.1, Ofav|XP_020604905.1, Ofav|XP_020604906.1, Ofav|XP_020605509.1, Ofav|XP_020606783.1, Ofav|XP_020607500.1, Ofav|XP_020607549.1, Ofav|XP_020608991.1, …	Paus|g11108.t1, Paus|g11109.t1, Paus|g12247.t1, Paus|g12419.t1, Paus|g12467.t1, Paus|g12724.t1, Paus|g1374.t1, Paus|g14270.t1, Paus|g14422.t1, Paus|g15389.t1, Paus|g15633.t1, Paus|g19196.t1, Paus|g4073.t1, Paus|g4507.t1, Paus|g4508.t1, Paus|g5681.t1, Paus|g8772.t1	Pdam|XP_027036313.1, Pdam|XP_027038405.1, Pdam|XP_027038566.1, Pdam|XP_027038600.1, Pdam|XP_027038984.1, Pdam|XP_027039602.1, Pdam|XP_027039617.1, Pdam|XP_027040092.1, Pdam|XP_027040094.1, Pdam|XP_027040098.1, Pdam|XP_027040183.1, Pdam|XP_027040244.1, Pdam|XP_027041928.1, Pdam|XP_027043760.1, Pdam|XP_027044469.1, Pdam|XP_027044898.1, Pdam|XP_027045085.1, Pdam|XP_027045503.1, Pdam|XP_027046397.1, …	Ppac|PPA13470, Ppac|PPA22726	Rmue|g11694.t1, Rmue|g12634.t1, Rmue|g12648.t1, Rmue|g13005.t1, Rmue|g15451.t1, Rmue|g15918.t1, Rmue|g17978.t1, Rmue|g19247.t1, Rmue|g20965.t1, Rmue|g21315.t1, Rmue|g21725.t1, Rmue|g23187.t1, Rmue|g3768.t1, Rmue|g5244.t1, Rmue|g5731.t1, Rmue|g812.t1, Rmue|g813.t1, Rmue|g8748.t1, Rmue|g9128.t1, Rmue|g9129.t1, Rmue|g9601.t1, Rmue|g9847.t1		Skow|XP_002731299.1, Skow|XP_002735776.2, Skow|XP_002739372.1, Skow|XP_006811623.1, Skow|XP_006813072.1, Skow|XP_006814048.1, Skow|XP_006814219.1, Skow|XP_006814360.1, Skow|XP_006815015.1, Skow|XP_006815016.1, Skow|XP_006815017.1, Skow|XP_006816469.1, Skow|XP_006816510.1, Skow|XP_006816542.1, Skow|XP_006816648.1, Skow|XP_006817781.1, Skow|XP_006817910.1, Skow|XP_006817911.1, Skow|XP_006818795.1, …	Sros|XP_004989072.1, Sros|XP_004989178.1, Sros|XP_004989632.1, Sros|XP_004989971.1, Sros|XP_004989972.1, Sros|XP_004992359.1, Sros|XP_004992933.1	Sman|Smp_058380.1, Sman|Smp_332930.1	Smed|SMEST009827002.1, Smed|SMEST009827003.1, Smed|SMEST009856001.1, Smed|SMEST009856003.1, Smed|SMEST009861001.1, Smed|SMEST024001001.1, Smed|SMEST058907001.1		Tcas|XP_008191328.1, Tcas|XP_008193001.1, Tcas|XP_008193145.1, Tcas|XP_015832941.1, Tcas|XP_015835038.1, Tcas|XP_015836654.1, Tcas|XP_015836763.1, Tcas|XP_015836764.1, Tcas|XP_015839556.1, Tcas|XP_015839841.1	Tadh|g10916.t2__scaffold_30, Tadh|g10917.t1__scaffold_30, Tadh|g10927.t2__scaffold_30, Tadh|g10928.t1__scaffold_30, Tadh|g10929.t2__scaffold_30, Tadh|g10930.t1__scaffold_30, Tadh|g10932.t2__scaffold_30, Tadh|g10994.t1__scaffold_31, Tadh|g11188.t2__scaffold_35, Tadh|g11375.t2__scaffold_39, Tadh|g11386.t1__scaffold_39, Tadh|g11891.t1__scaffold_264, Tadh|g12629.t2__scaffold_4794, Tadh|g1348.t2__scaf…	Xtro|XP_002931699.2, Xtro|XP_002931944.2, Xtro|XP_002935467.2, Xtro|XP_004918936.1, Xtro|XP_004919277.1, Xtro|XP_012808476.1, Xtro|XP_012816969.1, Xtro|XP_017944908.1, Xtro|XP_017944909.1, Xtro|XP_017946424.1, Xtro|XP_017946974.1, Xtro|XP_017948248.1, Xtro|XP_017948249.1, Xtro|XP_017948257.1, Xtro|XP_017948858.1, Xtro|XP_017949554.1, Xtro|XP_017949555.1, Xtro|XP_017949738.1, Xtro|XP_017951882.1
OG0000027	Apla|oki.108.14.t1, Apla|oki.117.16.t1, Apla|oki.13.98.t1, Apla|oki.164.41.t1, Apla|oki.2.98.t1, Apla|oki.22.71.t1, Apla|oki.321.14.t1, Apla|oki.52.122.t1, Apla|oki.53.37.t1, Apla|oki.53.38.t1, Apla|oki.53.42.t1, Apla|oki.80.78.t1, Apla|oki.99.24.t1	Adig|XP_015750025.1, Adig|XP_015752799.1, Adig|XP_015754609.1, Adig|XP_015755705.1, Adig|XP_015755707.1, Adig|XP_015755714.1, Adig|XP_015755717.1, Adig|XP_015759990.1, Adig|XP_015760373.1, Adig|XP_015760375.1, Adig|XP_015761492.1, Adig|XP_015761493.1, Adig|XP_015761685.1, Adig|XP_015761991.1, Adig|XP_015764671.1, Adig|XP_015764688.1, Adig|XP_015766476.1, Adig|XP_015768205.1, Adig|XP_015768206.1, …	Aque|Aqu2.1.03421_001, Aque|Aqu2.1.06121_001, Aque|Aqu2.1.07475_001, Aque|Aqu2.1.07477_001, Aque|Aqu2.1.10593_001, Aque|Aqu2.1.14505_001, Aque|Aqu2.1.25406_001, Aque|Aqu2.1.25757_001, Aque|Aqu2.1.25768_001, Aque|Aqu2.1.37080_001, Aque|Aqu2.1.37081_001, Aque|Aqu2.1.37082_001, Aque|Aqu2.1.37083_001, Aque|Aqu2.1.37085_001, Aque|Aqu2.1.43529_001, Aque|Aqu2.1.43787_001, Aque|Aqu2.1.43788_001, Aque|Aqu…	Aaurb|scaffold1.g74.t2, Aaurb|scaffold1048.g1.t1, Aaurb|scaffold1167.g2.t1, Aaurb|scaffold13.g48.t1, Aaurb|scaffold13.g49.t1, Aaurb|scaffold167.g42.t1, Aaurb|scaffold205.g8.t1, Aaurb|scaffold24.g137.t1, Aaurb|scaffold2420.g1.t1, Aaurb|scaffold286.g7.t1, Aaurb|scaffold286.g9.t1, Aaurb|scaffold31.g97.t1, Aaurb|scaffold32.g13.t1, Aaurb|scaffold36.g112.t1, Aaurb|scaffold47.g5.t1, Aaurb|scaffold51.g35…	Aaurp|Seg1048.11, Aaurp|Seg1087.4, Aaurp|Seg1111.2, Aaurp|Seg1359.7, Aaurp|Seg1430.12, Aaurp|Seg1430.9, Aaurp|Seg1732.15, Aaurp|Seg1928.2, Aaurp|Seg1964.2, Aaurp|Seg2006.12, Aaurp|Seg2119.4, Aaurp|Seg236.8, Aaurp|Seg239.3, Aaurp|Seg2413.1, Aaurp|Seg2413.2, Aaurp|Seg2421.1, Aaurp|Seg2421.2, Aaurp|Seg2850.3, Aaurp|Seg2857.3, Aaurp|Seg335.5, Aaurp|Seg3674.1, Aaurp|Seg3684.2, Aaurp|Seg3684.3, Aaurp|S…	Bflo|XP_002586026.1, Bflo|XP_002586540.1, Bflo|XP_002586765.1, Bflo|XP_002586767.1, Bflo|XP_002589226.1, Bflo|XP_002590338.1, Bflo|XP_002590346.1, Bflo|XP_002590347.1, Bflo|XP_002590348.1, Bflo|XP_002590438.1, Bflo|XP_002591650.1, Bflo|XP_002591651.1, Bflo|XP_002593061.1, Bflo|XP_002593242.1, Bflo|XP_002593251.1, Bflo|XP_002593252.1, Bflo|XP_002593253.1, Bflo|XP_002593254.1, Bflo|XP_002593255.1, …	Cele|NP_001022669.1, Cele|NP_001041263.2, Cele|NP_001255489.1, Cele|NP_001343832.1, Cele|NP_491241.2, Cele|NP_491778.2, Cele|NP_495043.1, Cele|NP_496251.1, Cele|NP_498786.3, Cele|NP_498986.3, Cele|NP_499813.1, Cele|NP_503386.1, Cele|NP_505510.2, Cele|NP_508864.2, Cele|NP_509544.1, Cele|NP_510375.2, Cele|NP_741145.1	Ctel|CapteP100820, Ctel|CapteP107528, Ctel|CapteP126483, Ctel|CapteP146942, Ctel|CapteP147994, Ctel|CapteP150656, Ctel|CapteP153450, Ctel|CapteP154562, Ctel|CapteP156723, Ctel|CapteP157141, Ctel|CapteP157499, Ctel|CapteP162839, Ctel|CapteP163548, Ctel|CapteP164457, Ctel|CapteP166289, Ctel|CapteP169155, Ctel|CapteP169349, Ctel|CapteP169528, Ctel|CapteP170356, Ctel|CapteP170358, Ctel|CapteP170361, …	Cowc|Cowc_CAOG_02694T0, Cowc|Cowc_CAOG_07467T0	Cint|NP_001027629.1, Cint|NP_001027633.1, Cint|NP_001231973.1, Cint|XP_002120146.1, Cint|XP_002120738.1, Cint|XP_002124306.1, Cint|XP_002124710.1, Cint|XP_002125307.1, Cint|XP_002125447.1, Cint|XP_002128183.1, Cint|XP_002128245.1, Cint|XP_002128336.2, Cint|XP_002128489.1, Cint|XP_004225552.1, Cint|XP_004226613.1, Cint|XP_009859758.1, Cint|XP_009860431.1, Cint|XP_009862275.3, Cint|XP_018670064.1, …	Chem|TCONS_00002839-protein, Chem|TCONS_00002883-protein, Chem|TCONS_00003475-protein, Chem|TCONS_00007299-protein, Chem|TCONS_00008652-protein, Chem|TCONS_00010959-protein, Chem|TCONS_00011026-protein, Chem|TCONS_00012846-protein, Chem|TCONS_00016142-protein, Chem|TCONS_00017733-protein, Chem|TCONS_00020214-protein, Chem|TCONS_00022032-protein, Chem|TCONS_00022080-protein, Chem|TCONS_00024892-pr…	Cfra|CFRG2076T1, Cfra|CFRG3276T1, Cfra|CFRG7900T1, Cfra|CFRG7945T1	Drer|ENSDARP00000004932.5, Drer|ENSDARP00000010393.8, Drer|ENSDARP00000014968.7, Drer|ENSDARP00000018197.7, Drer|ENSDARP00000019915.8, Drer|ENSDARP00000043800.6, Drer|ENSDARP00000048394.2, Drer|ENSDARP00000050307.7, Drer|ENSDARP00000060416.4, Drer|ENSDARP00000065391.4, Drer|ENSDARP00000068588.5, Drer|ENSDARP00000076882.5, Drer|ENSDARP00000095111.3, Drer|ENSDARP00000098981.1, Drer|ENSDARP000001082…	Dpul|gene11686, Dpul|gene12031, Dpul|gene1658, Dpul|gene1740, Dpul|gene280, Dpul|gene3407, Dpul|gene836, Dpul|gene8623, Dpul|gene9459, Dpul|gene9502	Dgig|XP_028392473.1, Dgig|XP_028393348.1, Dgig|XP_028393565.1, Dgig|XP_028394034.1, Dgig|XP_028394071.1, Dgig|XP_028394760.1, Dgig|XP_028395879.1, Dgig|XP_028395933.1, Dgig|XP_028397525.1, Dgig|XP_028398137.1, Dgig|XP_028399496.1, Dgig|XP_028401511.1, Dgig|XP_028401512.1, Dgig|XP_028402274.1, Dgig|XP_028403725.1, Dgig|XP_028404656.1, Dgig|XP_028409666.1	Dmel|NP_001163055.1, Dmel|NP_001245533.1, Dmel|NP_001246276.1, Dmel|NP_001260692.1, Dmel|NP_001286310.1, Dmel|NP_001287091.1, Dmel|NP_476639.1, Dmel|NP_523619.2, Dmel|NP_524902.2, Dmel|NP_569879.1, Dmel|NP_608666.1, Dmel|NP_608915.2, Dmel|NP_611714.1, Dmel|NP_612058.1, Dmel|NP_650917.1, Dmel|NP_651431.1, Dmel|NP_651432.1, Dmel|NP_724103.1, Dmel|NP_724628.1	Epal|XP_020894059.1, Epal|XP_020894070.1, Epal|XP_020898941.1, Epal|XP_020899470.1, Epal|XP_020899584.1, Epal|XP_020900070.1, Epal|XP_020900079.1, Epal|XP_020900647.1, Epal|XP_020900651.1, Epal|XP_020900769.1, Epal|XP_020901540.1, Epal|XP_020906244.1, Epal|XP_020906245.1, Epal|XP_020908086.1, Epal|XP_020909386.1, Epal|XP_020912619.1, Epal|XP_020915341.1, Epal|XP_020915348.1, Epal|XP_020916584.1, …	Ggal|ENSGALP00000000815.4, Ggal|ENSGALP00000004578.1, Ggal|ENSGALP00000008730.2, Ggal|ENSGALP00000011046.4, Ggal|ENSGALP00000012941.4, Ggal|ENSGALP00000023563.5, Ggal|ENSGALP00000039444.2, Ggal|ENSGALP00000042990.1, Ggal|ENSGALP00000045105.2, Ggal|ENSGALP00000046870.2, Ggal|ENSGALP00000051229.3, Ggal|ENSGALP00000065644.1, Ggal|ENSGALP00000070727.1, Ggal|ENSGALP00000073148.1, Ggal|ENSGALP000000734…	Hrob|HelroP106870, Hrob|HelroP109943, Hrob|HelroP110019, Hrob|HelroP123894, Hrob|HelroP138077, Hrob|HelroP146486, Hrob|HelroP148427, Hrob|HelroP152306, Hrob|HelroP156238, Hrob|HelroP157558, Hrob|HelroP157880, Hrob|HelroP159790, Hrob|HelroP161106, Hrob|HelroP161938, Hrob|HelroP163200, Hrob|HelroP164028, Hrob|HelroP164773, Hrob|HelroP170263, Hrob|HelroP173478, Hrob|HelroP175454, Hrob|HelroP177200, …	Hmia|CALL3_HUMAN|g12013.t1, Hmia|CALL3_HUMAN|g16872.t1, Hmia|CALL3_HUMAN|g8414.t1, Hmia|CALM_HUMAN|g10474.t1, Hmia|CALM_HUMAN|g10721.t1, Hmia|CALM_HUMAN|g12334.t1, Hmia|CALM_HUMAN|g12335.t1, Hmia|CALM_HUMAN|g12931.t1, Hmia|CALM_HUMAN|g15328.t1, Hmia|CALM_HUMAN|g16462.t1, Hmia|CALM_HUMAN|g16563.t1, Hmia|CALM_HUMAN|g16564.t1, Hmia|CALM_HUMAN|g17513.t1, Hmia|CALM_HUMAN|g18055.t1, Hmia|CALM_HUMAN|g18…	Hhon|braker1_g01765.t1, Hhon|braker1_g03934.t1, Hhon|braker1_g04731.t1, Hhon|braker1_g07207.t1, Hhon|braker1_g08115.t1, Hhon|braker1_g10313.t1, Hhon|braker1_g10659.t1	Hsap|NP_000249.1, Hsap|NP_001284694.1, Hsap|NP_001292553.1, Hsap|NP_001305425.1, Hsap|NP_002466.1, Hsap|NP_003270.1, Hsap|NP_004057.1, Hsap|NP_004335.1, Hsap|NP_005175.2, Hsap|NP_005176.1, Hsap|NP_066299.2, Hsap|NP_219501.2, Hsap|NP_524144.1, Hsap|XP_005244786.2, Hsap|XP_006720321.1, Hsap|XP_011543483.1, Hsap|XP_016875724.1, Hsap|XP_016880172.1, Hsap|XP_016882481.1	Hmag|Sc4wPfr_1010.g13530.t1, Hmag|Sc4wPfr_1060.g12125.t1, Hmag|Sc4wPfr_1096.g19454.t1, Hmag|Sc4wPfr_1273.g29341.t1, Hmag|Sc4wPfr_1327.g234.t1, Hmag|Sc4wPfr_179.g7826.t1, Hmag|Sc4wPfr_1909.g11471.t1, Hmag|Sc4wPfr_199.g28682.t1, Hmag|Sc4wPfr_200.g3535.t1, Hmag|Sc4wPfr_251.g2412.t1, Hmag|Sc4wPfr_326.g15691.t1, Hmag|Sc4wPfr_347.g19300.t1, Hmag|Sc4wPfr_350.g2255.t1, Hmag|Sc4wPfr_423.g13470.t1, Hmag|Sc…	Hech|HyE0007.233, Hech|HyE0007.234, Hech|HyE0010.188, Hech|HyE0018.167, Hech|HyE0021.19, Hech|HyE0024.136, Hech|HyE0025.62, Hech|HyE0030.93, Hech|HyE0047.89, Hech|HyE0050.74, Hech|HyE0058.92, Hech|HyE0059.10, Hech|HyE0073.10, Hech|HyE0073.11, Hech|HyE0073.59, Hech|HyE0076.24, Hech|HyE0078.50, Hech|HyE0159.17, Hech|HyE0184.29, Hech|HyE1816.2, Hech|HyE2056.3	Hsym|HyS0001.301, Hsym|HyS0001.678, Hsym|HyS0003.186, Hsym|HyS0005.424, Hsym|HyS0008.349, Hsym|HyS0008.404, Hsym|HyS0008.85, Hsym|HyS0009.125, Hsym|HyS0009.75, Hsym|HyS0012.249, Hsym|HyS0016.142, Hsym|HyS0017.274, Hsym|HyS0025.126, Hsym|HyS0025.192, Hsym|HyS0032.175, Hsym|HyS0047.46, Hsym|HyS0047.86, Hsym|HyS0047.87, Hsym|HyS0050.20, Hsym|HyS0058.58, Hsym|HyS0072.19, Hsym|HyS0183.4, Hsym|HyS0565.5	Isca|ISCW001070-PA, Isca|ISCW001124-PA, Isca|ISCW004102-PA, Isca|ISCW006763-PA, Isca|ISCW008598-PA, Isca|ISCW008605-PA, Isca|ISCW009217-PA, Isca|ISCW009738-PA, Isca|ISCW011915-PA, Isca|ISCW012588-PA, Isca|ISCW012685-PA, Isca|ISCW015592-PA, Isca|ISCW015998-PA, Isca|ISCW024433-PA, Isca|ISCW024537-PA, Isca|ISCW024852-PA	Kiwa|maker-108943-snap-gene-0.22-mRNA-1, Kiwa|maker-109019-snap-gene-0.16-mRNA-1, Kiwa|maker-109048-snap-gene-0.13-mRNA-1	Lgig|LotgiP121213, Lgig|LotgiP122753, Lgig|LotgiP133270, Lgig|LotgiP137402, Lgig|LotgiP142024, Lgig|LotgiP159645, Lgig|LotgiP160139, Lgig|LotgiP168372, Lgig|LotgiP190032, Lgig|LotgiP192654, Lgig|LotgiP196719, Lgig|LotgiP197181, Lgig|LotgiP199614, Lgig|LotgiP203644, Lgig|LotgiP203998, Lgig|LotgiP204683, Lgig|LotgiP204915, Lgig|LotgiP215397, Lgig|LotgiP215828, Lgig|LotgiP216192, Lgig|LotgiP216194, …	Mlei|ML004513a, Mlei|ML00622a, Mlei|ML012023a, Mlei|ML013511a, Mlei|ML01571a, Mlei|ML03091a, Mlei|ML032219a, Mlei|ML03671a, Mlei|ML046719a, Mlei|ML063319a, Mlei|ML069110a, Mlei|ML071150a, Mlei|ML104636a, Mlei|ML113411a, Mlei|ML13818a, Mlei|ML148513a, Mlei|ML148514a, Mlei|ML149631a, Mlei|ML149632a, Mlei|ML181717a, Mlei|ML199818a, Mlei|ML20641a, Mlei|ML23997a, Mlei|ML25769a, Mlei|ML258256a, Mlei|ML…	Mbre|jgi|Monbr1|11217|fgenesh1_pg.scaffold_27000042, Mbre|jgi|Monbr1|11222|fgenesh1_pg.scaffold_27000047, Mbre|jgi|Monbr1|19580|estExt_Genewise1.C_30214, Mbre|jgi|Monbr1|20327|estExt_Genewise1.C_50334, Mbre|jgi|Monbr1|21933|fgenesh2_pg.scaffold_2000140, Mbre|jgi|Monbr1|22960|fgenesh2_pg.scaffold_3000316, Mbre|jgi|Monbr1|24630|fgenesh2_pg.scaffold_7000178, Mbre|jgi|Monbr1|26207|fgenesh2_pg.scaffol…	Mvir|scaffold1.g361.t2, Mvir|scaffold123.g2.t1, Mvir|scaffold156.g20.t1, Mvir|scaffold170.g24.t1, Mvir|scaffold171.g15.t1, Mvir|scaffold191.g48.t1, Mvir|scaffold2.g66.t1, Mvir|scaffold21.g1.t1, Mvir|scaffold235.g22.t1, Mvir|scaffold25.g89.t1, Mvir|scaffold3.g113.t1, Mvir|scaffold318.g26.t1, Mvir|scaffold328.g10.t1, Mvir|scaffold362.g4.t1, Mvir|scaffold371.g20.t1, Mvir|scaffold426.g3.t1, Mvir|scaf…	Nvec|XP_001617410.1, Nvec|XP_001619048.1, Nvec|XP_001620104.1, Nvec|XP_001620254.1, Nvec|XP_001620844.1, Nvec|XP_001621549.1, Nvec|XP_001622774.1, Nvec|XP_001623693.1, Nvec|XP_001625680.1, Nvec|XP_001625695.1, Nvec|XP_001629322.1, Nvec|XP_001630554.1, Nvec|XP_001632836.1, Nvec|XP_001632838.1, Nvec|XP_001633922.1, Nvec|XP_001635148.1, Nvec|XP_001636572.1, Nvec|XP_001636745.1, Nvec|XP_001636908.1, …	Nnom|g11535.t1, Nnom|g11953.t1, Nnom|g11954.t1, Nnom|g11955.t1, Nnom|g12273.t1, Nnom|g12896.t1, Nnom|g12897.t1, Nnom|g13486.t1, Nnom|g13487.t1, Nnom|g13488.t1, Nnom|g16038.t1, Nnom|g17446.t1, Nnom|g17922.t1, Nnom|g18282.t1, Nnom|g18431.t1, Nnom|g18586.t1, Nnom|g2364.t1, Nnom|g2365.t1, Nnom|g3083.t1, Nnom|g3920.t1, Nnom|g3921.t1, Nnom|g4095.t1, Nnom|g4133.t1, Nnom|g4825.t1, Nnom|g6115.t1, Nnom|g61…	Ngen|g10581.t1, Ngen|g11256.t1, Ngen|g11259.t1, Ngen|g11968.t1, Ngen|g12098.t1, Ngen|g12806.t1, Ngen|g13223.t1, Ngen|g13225.t1, Ngen|g13782.t1, Ngen|g13783.t1, Ngen|g1515.t1, Ngen|g1523.t1, Ngen|g15920.t1, Ngen|g16321.t1, Ngen|g18084.t1, Ngen|g19406.t1, Ngen|g19775.t1, Ngen|g20955.t1, Ngen|g21046.t1, Ngen|g21048.t1, Ngen|g21049.t1, Ngen|g21965.t1, Ngen|g22415.t1, Ngen|g22416.t1, Ngen|g22519.t1, N…	Obim|XP_014768462.1, Obim|XP_014769904.1, Obim|XP_014770125.1, Obim|XP_014770346.1, Obim|XP_014771763.1, Obim|XP_014776698.1, Obim|XP_014777142.1, Obim|XP_014777418.1, Obim|XP_014777419.1, Obim|XP_014778343.1, Obim|XP_014780626.1, Obim|XP_014780632.1, Obim|XP_014781511.1, Obim|XP_014786665.1, Obim|XP_014787000.1, Obim|XP_014787760.1, Obim|XP_014790465.1, Obim|XP_014790466.1	Ofav|XP_020601728.1, Ofav|XP_020602818.1, Ofav|XP_020602854.1, Ofav|XP_020603574.1, Ofav|XP_020604203.1, Ofav|XP_020604205.1, Ofav|XP_020604306.1, Ofav|XP_020604363.1, Ofav|XP_020608266.1, Ofav|XP_020608267.1, Ofav|XP_020610456.1, Ofav|XP_020610512.1, Ofav|XP_020611072.1, Ofav|XP_020611089.1, Ofav|XP_020613088.1, Ofav|XP_020613089.1, Ofav|XP_020613090.1, Ofav|XP_020613498.1, Ofav|XP_020613907.1, …	Paus|g11597.t1, Paus|g12837.t1, Paus|g13155.t1, Paus|g13219.t1, Paus|g13533.t1, Paus|g13534.t1, Paus|g13535.t1, Paus|g13999.t1, Paus|g14035.t1, Paus|g14634.t1, Paus|g14637.t1, Paus|g14638.t1, Paus|g16840.t1, Paus|g18902.t1, Paus|g20120.t1, Paus|g229.t1, Paus|g2807.t1, Paus|g4767.t1, Paus|g685.t1, Paus|g7138.t1, Paus|g7139.t1, Paus|g7140.t1, Paus|g7242.t1, Paus|g7273.t1, Paus|g9013.t1, Paus|g9149.…	Pdam|XP_027035820.1, Pdam|XP_027035822.1, Pdam|XP_027035962.1, Pdam|XP_027036166.1, Pdam|XP_027036167.1, Pdam|XP_027036601.1, Pdam|XP_027037835.1, Pdam|XP_027039026.1, Pdam|XP_027039028.1, Pdam|XP_027042234.1, Pdam|XP_027042271.1, Pdam|XP_027042894.1, Pdam|XP_027045513.1, Pdam|XP_027046550.1, Pdam|XP_027046603.1, Pdam|XP_027047349.1, Pdam|XP_027050467.1, Pdam|XP_027050483.1, Pdam|XP_027051478.1, …	Ppac|PPA02628, Ppac|PPA09597, Ppac|PPA15295, Ppac|PPA15352, Ppac|PPA20561, Ppac|PPA21860, Ppac|PPA25401, Ppac|PPA27205, Ppac|PPA28187, Ppac|PPA29911, Ppac|PPA33370, Ppac|PPA37375, Ppac|PPA37535, Ppac|PPA37539, Ppac|PPA37540, Ppac|PPA37541, Ppac|PPA37695, Ppac|PPA39519	Rmue|g10261.t1, Rmue|g1054.t1, Rmue|g12558.t1, Rmue|g12559.t1, Rmue|g12714.t1, Rmue|g1327.t1, Rmue|g14625.t1, Rmue|g16752.t1, Rmue|g1973.t1, Rmue|g20914.t1, Rmue|g21887.t1, Rmue|g23016.t1, Rmue|g23405.t1, Rmue|g2878.t1, Rmue|g3530.t1, Rmue|g5364.t1, Rmue|g6356.t1, Rmue|g8263.t1, Rmue|g8331.t1	Scer|NP_009667.1, Scer|NP_011409.1, Scer|NP_014900.3	Skow|NP_001161514.1, Skow|NP_001161590.1, Skow|NP_001171813.1, Skow|XP_002733157.1, Skow|XP_002734090.1, Skow|XP_002734091.1, Skow|XP_002734093.1, Skow|XP_002735410.2, Skow|XP_002736800.1, Skow|XP_002737188.1, Skow|XP_002737577.1, Skow|XP_002738813.1, Skow|XP_002738869.1, Skow|XP_002738870.1, Skow|XP_002739600.2, Skow|XP_002739903.1, Skow|XP_002740370.1, Skow|XP_006814321.1, Skow|XP_006815692.1, …	Sros|XP_004987601.1, Sros|XP_004989216.1, Sros|XP_004989485.1, Sros|XP_004989899.1, Sros|XP_004991423.1, Sros|XP_004991866.1, Sros|XP_004992798.1, Sros|XP_004993230.1, Sros|XP_004994138.1, Sros|XP_004995399.1, Sros|XP_004995525.1, Sros|XP_004995680.1, Sros|XP_004995694.1, Sros|XP_004997594.1, Sros|XP_004997682.1, Sros|XP_004998277.1	Sman|Smp_018940.1, Sman|Smp_026560.1, Sman|Smp_033010.1, Sman|Smp_045220.1, Sman|Smp_062250.1, Sman|Smp_083740.1, Sman|Smp_096390.1, Sman|Smp_134470.1, Sman|Smp_134950.1, Sman|Smp_135980.1, Sman|Smp_136850.1, Sman|Smp_139970.2, Sman|Smp_267080.1, Sman|Smp_340130.1, Sman|Smp_343710.1, Sman|Smp_345240.2	Smed|SMEST004980002.1, Smed|SMEST005066001.1, Smed|SMEST005066002.1, Smed|SMEST005066003.1, Smed|SMEST008981001.1, Smed|SMEST010244001.1, Smed|SMEST010769001.1, Smed|SMEST011029001.1, Smed|SMEST015458001.1, Smed|SMEST015458002.1, Smed|SMEST016538001.1, Smed|SMEST018137001.1, Smed|SMEST021029001.1, Smed|SMEST021762001.1, Smed|SMEST022779001.1, Smed|SMEST022779002.1, Smed|SMEST024341001.1, Smed|SME…	Sarc|XP_014143576.1, Sarc|XP_014149168.1, Sarc|XP_014150188.1, Sarc|XP_014152733.1, Sarc|XP_014153486.1, Sarc|XP_014160193.1	Tcas|XP_008190792.1, Tcas|XP_008190793.1, Tcas|XP_008190794.1, Tcas|XP_008192566.1, Tcas|XP_008196372.1, Tcas|XP_008197101.1, Tcas|XP_008197238.1, Tcas|XP_008201172.1, Tcas|XP_008201174.1, Tcas|XP_015834220.1, Tcas|XP_015838420.1, Tcas|XP_966558.3, Tcas|XP_969500.1, Tcas|XP_969708.1, Tcas|XP_972156.1, Tcas|XP_973979.1	Tadh|g1450.t1__scaffold_1, Tadh|g3603.t1__scaffold_3, Tadh|g3918.t1__scaffold_4, Tadh|g5024.t2__scaffold_5, Tadh|g6583.t1__scaffold_6, Tadh|g9230.t2__scaffold_14, Tadh|g9849.t1__scaffold_18	Xtro|NP_001008160.1, Xtro|NP_001011117.1, Xtro|NP_001016387.1, Xtro|NP_001017149.1, Xtro|NP_001096232.1, Xtro|NP_988954.1, Xtro|NP_989012.1, Xtro|NP_989137.1, Xtro|XP_002936019.2, Xtro|XP_012810029.1, Xtro|XP_012810447.1, Xtro|XP_012819336.1, Xtro|XP_012822460.1, Xtro|XP_012827046.1, Xtro|XP_017950930.1
OG0000028	Apla|oki.105.53.t1, Apla|oki.110.1.t1, Apla|oki.132.46.t1, Apla|oki.134.2.t1, Apla|oki.135.53.t1, Apla|oki.189.15.t1, Apla|oki.219.12.t1, Apla|oki.24.109.t1, Apla|oki.279.33.t1, Apla|oki.279.34.t1, Apla|oki.313.9.t1, Apla|oki.425.3.t1, Apla|oki.608.1.t1, Apla|oki.69.24.t1, Apla|oki.724.3.t1, Apla|oki.87.29.t1, Apla|oki.87.30.t1	Adig|XP_015747740.1, Adig|XP_015748189.1, Adig|XP_015748272.1, Adig|XP_015748502.1, Adig|XP_015748816.1, Adig|XP_015748821.1, Adig|XP_015749235.1, Adig|XP_015749382.1, Adig|XP_015749576.1, Adig|XP_015750071.1, Adig|XP_015750387.1, Adig|XP_015751231.1, Adig|XP_015751439.1, Adig|XP_015751461.1, Adig|XP_015751694.1, Adig|XP_015751816.1, Adig|XP_015752014.1, Adig|XP_015752447.1, Adig|XP_015752492.1, …	Aque|Aqu2.1.00511_001, Aque|Aqu2.1.02192_001, Aque|Aqu2.1.02193_001, Aque|Aqu2.1.04339_001, Aque|Aqu2.1.05225_001, Aque|Aqu2.1.07958_001, Aque|Aqu2.1.07959_001, Aque|Aqu2.1.08886_001, Aque|Aqu2.1.09634_001, Aque|Aqu2.1.10327_001, Aque|Aqu2.1.11358_001, Aque|Aqu2.1.11359_001, Aque|Aqu2.1.14027_001, Aque|Aqu2.1.14819_001, Aque|Aqu2.1.16910_001, Aque|Aqu2.1.17365_001, Aque|Aqu2.1.18213_001, Aque|Aqu…	Aaurb|scaffold1144.g1.t1, Aaurb|scaffold118.g28.t1, Aaurb|scaffold121.g52.t1, Aaurb|scaffold121.g57.t1, Aaurb|scaffold125.g19.t1, Aaurb|scaffold134.g4.t1, Aaurb|scaffold14.g27.t1, Aaurb|scaffold14.g41.t1, Aaurb|scaffold1413.g1.t1, Aaurb|scaffold148.g58.t1, Aaurb|scaffold148.g60.t1, Aaurb|scaffold163.g42.t1, Aaurb|scaffold168.g2.t1, Aaurb|scaffold193.g14.t1, Aaurb|scaffold197.g7.t1, Aaurb|scaffold…	Aaurp|Seg1005.4, Aaurp|Seg10058.1, Aaurp|Seg1051.1, Aaurp|Seg1070.11, Aaurp|Seg1070.15, Aaurp|Seg1078.3, Aaurp|Seg1088.4, Aaurp|Seg1178.4, Aaurp|Seg1181.3, Aaurp|Seg11862.1, Aaurp|Seg1221.6, Aaurp|Seg1287.2, Aaurp|Seg1341.8, Aaurp|Seg1344.1, Aaurp|Seg13612.1, Aaurp|Seg1415.5, Aaurp|Seg1415.6, Aaurp|Seg1487.2, Aaurp|Seg1499.5, Aaurp|Seg1537.4, Aaurp|Seg1574.7, Aaurp|Seg1662.15, Aaurp|Seg1716.9, Aa…	Bflo|XP_002591893.1, Bflo|XP_002592393.1, Bflo|XP_002606634.1	Cele|NP_001255107.1	Ctel|CapteP104032, Ctel|CapteP108004, Ctel|CapteP109271, Ctel|CapteP110945, Ctel|CapteP113107, Ctel|CapteP117364, Ctel|CapteP122504, Ctel|CapteP125007, Ctel|CapteP125501, Ctel|CapteP126630, Ctel|CapteP126757, Ctel|CapteP129434, Ctel|CapteP129713, Ctel|CapteP130001, Ctel|CapteP130572, Ctel|CapteP131547, Ctel|CapteP136533, Ctel|CapteP138427, Ctel|CapteP143227, Ctel|CapteP163191, Ctel|CapteP163206, …		Cint|XP_002120972.4, Cint|XP_009858561.2, Cint|XP_018672156.1, Cint|XP_018672516.1, Cint|XP_018672517.2, Cint|XP_026695329.1, Cint|XP_026695451.1, Cint|XP_026695493.1, Cint|XP_026696158.1	Chem|TCONS_00000137-protein, Chem|TCONS_00010235-protein, Chem|TCONS_00019347-protein, Chem|TCONS_00036573-protein, Chem|TCONS_00039037-protein, Chem|TCONS_00039215-protein, Chem|TCONS_00040113-protein, Chem|TCONS_00040490-protein, Chem|TCONS_00045926-protein, Chem|TCONS_00057078-protein, Chem|TCONS_00058397-protein, Chem|TCONS_00058398-protein		Drer|ENSDARP00000102023.3, Drer|ENSDARP00000102574.1, Drer|ENSDARP00000119801.1, Drer|ENSDARP00000121679.1, Drer|ENSDARP00000131556.1, Drer|ENSDARP00000132236.2, Drer|ENSDARP00000138787.1, Drer|ENSDARP00000139925.2, Drer|ENSDARP00000140945.1, Drer|ENSDARP00000143275.2, Drer|ENSDARP00000145281.1, Drer|ENSDARP00000145432.1, Drer|ENSDARP00000148960.1, Drer|ENSDARP00000149234.1, Drer|ENSDARP000001507…		Dgig|XP_028391354.1, Dgig|XP_028392229.1, Dgig|XP_028392995.1, Dgig|XP_028394382.1, Dgig|XP_028394427.1, Dgig|XP_028394430.1, Dgig|XP_028394438.1, Dgig|XP_028394475.1, Dgig|XP_028394476.1, Dgig|XP_028395417.1, Dgig|XP_028396052.1, Dgig|XP_028397455.1, Dgig|XP_028400382.1, Dgig|XP_028400848.1, Dgig|XP_028402099.1, Dgig|XP_028402100.1, Dgig|XP_028402101.1, Dgig|XP_028402145.1, Dgig|XP_028403339.1, …		Epal|XP_020892415.1, Epal|XP_020893421.1, Epal|XP_020894230.1, Epal|XP_020895307.1, Epal|XP_020896020.1, Epal|XP_020897540.2, Epal|XP_020898271.2, Epal|XP_020898568.2, Epal|XP_020898602.1, Epal|XP_020899029.1, Epal|XP_020899063.1, Epal|XP_020900090.1, Epal|XP_020900747.2, Epal|XP_020900836.1, Epal|XP_020901190.1, Epal|XP_020901193.1, Epal|XP_020908700.1, Epal|XP_020910151.1, Epal|XP_020910171.1, …						Hmag|Sc4wPfr_244.1.g9590.t1, Hmag|Sc4wPfr_2688.g25217.t1, Hmag|Sc4wPfr_276.g27811.t1, Hmag|Sc4wPfr_320.1.g20947.t1, Hmag|Sc4wPfr_320.1.g20948.t1, Hmag|Sc4wPfr_44.g26896.t1, Hmag|Sc4wPfr_640.g13357.t1	Hech|HyE0001.469, Hech|HyE0003.73, Hech|HyE0005.137, Hech|HyE0008.65, Hech|HyE0012.140, Hech|HyE0013.229, Hech|HyE0013.240, Hech|HyE0015.104, Hech|HyE0020.127, Hech|HyE0020.7, Hech|HyE0021.93, Hech|HyE0029.107, Hech|HyE0032.110, Hech|HyE0040.146, Hech|HyE0046.44, Hech|HyE0071.86, Hech|HyE0079.10, Hech|HyE0092.16, Hech|HyE0104.60, Hech|HyE0104.61, Hech|HyE0107.25, Hech|HyE0129.1, Hech|HyE0158.3, H…	Hsym|HyS0002.296, Hsym|HyS0002.297, Hsym|HyS0003.334, Hsym|HyS0006.270, Hsym|HyS0006.357, Hsym|HyS0009.296, Hsym|HyS0011.358, Hsym|HyS0014.80, Hsym|HyS0019.198, Hsym|HyS0028.108, Hsym|HyS0029.2, Hsym|HyS0036.72, Hsym|HyS0041.116, Hsym|HyS0044.122, Hsym|HyS0044.124, Hsym|HyS0058.109, Hsym|HyS0069.49, Hsym|HyS0069.65, Hsym|HyS0071.51, Hsym|HyS0072.56, Hsym|HyS0088.15, Hsym|HyS0096.13, Hsym|HyS0119.…	Isca|ISCW000044-PA, Isca|ISCW001567-PA, Isca|ISCW003033-PA, Isca|ISCW003537-PA, Isca|ISCW003720-PA, Isca|ISCW003999-PA, Isca|ISCW004155-PA, Isca|ISCW006668-PA, Isca|ISCW007329-PA, Isca|ISCW007340-PA, Isca|ISCW007728-PA, Isca|ISCW008548-PA, Isca|ISCW008638-PA, Isca|ISCW009170-PA, Isca|ISCW009201-PA, Isca|ISCW009223-PA, Isca|ISCW009249-PA, Isca|ISCW009811-PA, Isca|ISCW009934-PA, Isca|ISCW010292-PA,…		Lgig|LotgiP116126, Lgig|LotgiP125805, Lgig|LotgiP137344, Lgig|LotgiP137738, Lgig|LotgiP146561, Lgig|LotgiP158258, Lgig|LotgiP160195, Lgig|LotgiP161023, Lgig|LotgiP163760, Lgig|LotgiP165496, Lgig|LotgiP172868, Lgig|LotgiP175811, Lgig|LotgiP176233	Mlei|ML030236a, Mlei|ML063343a, Mlei|ML142410a, Mlei|ML22892a, Mlei|ML311618a			Nvec|XP_001621054.1, Nvec|XP_001621114.1, Nvec|XP_001621890.1, Nvec|XP_001622097.1, Nvec|XP_001622789.1, Nvec|XP_001623939.1, Nvec|XP_001626238.1, Nvec|XP_001628857.1, Nvec|XP_001629797.1, Nvec|XP_001631862.1, Nvec|XP_001632451.1, Nvec|XP_001638005.1, Nvec|XP_001640648.1, Nvec|XP_001641959.1	Nnom|g1105.t1, Nnom|g1106.t1, Nnom|g1170.t1, Nnom|g1171.t1, Nnom|g12150.t1, Nnom|g1220.t1, Nnom|g17680.t1, Nnom|g17744.t1, Nnom|g18768.t1, Nnom|g18816.t1, Nnom|g18824.t1, Nnom|g18825.t1, Nnom|g18875.t1, Nnom|g19613.t1, Nnom|g19643.t1, Nnom|g2188.t1, Nnom|g352.t1, Nnom|g370.t1, Nnom|g380.t1, Nnom|g400.t1, Nnom|g4240.t1, Nnom|g427.t1, Nnom|g457.t1, Nnom|g460.t1, Nnom|g463.t1, Nnom|g4857.t1, Nnom|g4…	Ngen|g10005.t1, Ngen|g10148.t1, Ngen|g11003.t1, Ngen|g11330.t1, Ngen|g11510.t1, Ngen|g11625.t1, Ngen|g11628.t1, Ngen|g12191.t1, Ngen|g12259.t1, Ngen|g12260.t1, Ngen|g1245.t1, Ngen|g12607.t1, Ngen|g13424.t1, Ngen|g13648.t1, Ngen|g14402.t1, Ngen|g14508.t1, Ngen|g14509.t1, Ngen|g14578.t1, Ngen|g14766.t1, Ngen|g14898.t1, Ngen|g15070.t1, Ngen|g16566.t1, Ngen|g16650.t1, Ngen|g16889.t1, Ngen|g16963.t1, …		Ofav|XP_020600945.1, Ofav|XP_020602219.1, Ofav|XP_020607423.1, Ofav|XP_020609182.1, Ofav|XP_020609838.1, Ofav|XP_020610691.1, Ofav|XP_020612167.1, Ofav|XP_020612168.1, Ofav|XP_020616844.1, Ofav|XP_020618113.1, Ofav|XP_020619118.1, Ofav|XP_020619678.1, Ofav|XP_020622218.1, Ofav|XP_020623945.1, Ofav|XP_020624349.1, Ofav|XP_020624354.1, Ofav|XP_020624355.1, Ofav|XP_020624359.1, Ofav|XP_020625990.1, …	Paus|g11208.t1, Paus|g11883.t1, Paus|g11949.t1, Paus|g12333.t1, Paus|g12334.t1, Paus|g1593.t1, Paus|g16668.t1, Paus|g16669.t1, Paus|g16859.t1, Paus|g17914.t1, Paus|g18161.t1, Paus|g18813.t1, Paus|g19276.t1, Paus|g19607.t1, Paus|g19850.t1, Paus|g2279.t1, Paus|g2419.t1, Paus|g2420.t1, Paus|g5262.t1, Paus|g6120.t1, Paus|g6121.t1, Paus|g6591.t1, Paus|g6611.t1, Paus|g6943.t1, Paus|g9177.t1	Pdam|XP_027038545.1, Pdam|XP_027048201.1, Pdam|XP_027050178.1, Pdam|XP_027055808.1	Ppac|PPA43299	Rmue|g10015.t1, Rmue|g10121.t1, Rmue|g10235.t1, Rmue|g11047.t1, Rmue|g11119.t1, Rmue|g11528.t1, Rmue|g11753.t1, Rmue|g12058.t1, Rmue|g12060.t1, Rmue|g12283.t1, Rmue|g12310.t1, Rmue|g12348.t1, Rmue|g12728.t1, Rmue|g12766.t1, Rmue|g12777.t1, Rmue|g12966.t1, Rmue|g12972.t1, Rmue|g13361.t1, Rmue|g13787.t1, Rmue|g13828.t1, Rmue|g13964.t1, Rmue|g14010.t1, Rmue|g14011.t1, Rmue|g14064.t1, Rmue|g14157.t1,…		Skow|XP_002737779.1, Skow|XP_006814490.1, Skow|XP_006818043.1, Skow|XP_006818210.1, Skow|XP_006822162.1, Skow|XP_006823535.1, Skow|XP_006823888.1, Skow|XP_006825049.1, Skow|XP_006825603.1							Xtro|NP_001072457.1, Xtro|NP_001072468.1, Xtro|NP_001120397.1, Xtro|NP_001120415.1, Xtro|XP_002932689.1, Xtro|XP_002939397.1, Xtro|XP_002940885.2, Xtro|XP_002941182.2, Xtro|XP_002943231.2, Xtro|XP_004912165.1, Xtro|XP_004912395.3, Xtro|XP_004920185.1, Xtro|XP_004920719.1, Xtro|XP_012809791.1, Xtro|XP_012810694.1, Xtro|XP_012816086.1, Xtro|XP_012826274.1, Xtro|XP_017945200.1, Xtro|XP_017945839.1, …
[truncated: 33,296 more rows]
