# Supplementary material for: The genome of the colonial hydroid Hydractinia reveals that their stem cells use a toolkit of evolutionarily shared genes with all animals
Source: Genome Res. 2024 Mar;34(3):498–513. doi: 10.1101/gr.278382.123 (PMC11067881; doi:10.1101/gr.278382.123)
Supplement: Supplement 10 [file Supplemental_Data.zip › Supplemental_Data/Supplemental_Data_S31.gff]

HyE0088	tRNAscan-SE	tRNA-Arg	97855	97925	22.4	+	.	type=Arg;anticodon=TCT;ibegin=0;iend=0;pseudo=yes;repeat_overlap=no;tandem_array=ineligible;seqlen=1362003;highscoring=no;fragment=no;scF=0.287;lenF=0.959;tRNAscan-SE=2.0.5;
HyE0088	tRNAscan-SE	tRNA-Arg	1219509	1219585	21.9	+	.	type=Arg;anticodon=TCT;ibegin=0;iend=0;pseudo=yes;repeat_overlap=no;tandem_array=ineligible;seqlen=1362003;highscoring=no;fragment=no;scF=0.281;lenF=1.041;tRNAscan-SE=2.0.5;
HyE0088	tRNAscan-SE	tRNA-Arg	1234351	1234427	21.9	+	.	type=Arg;anticodon=TCT;ibegin=0;iend=0;pseudo=yes;repeat_overlap=no;tandem_array=ineligible;seqlen=1362003;highscoring=no;fragment=no;scF=0.281;lenF=1.041;tRNAscan-SE=2.0.5;
HyE0088	tRNAscan-SE	tRNA-Met	1278298	1278370	24.1	+	.	type=Met;anticodon=CAT;ibegin=0;iend=0;pseudo=yes;repeat_overlap=no;tandem_array=ineligible;seqlen=1362003;highscoring=no;fragment=no;scF=0.292;lenF=1.000;tRNAscan-SE=2.0.5;
HyE0088	tRNAscan-SE	tRNA-Met	1329817	1329889	24.1	-	.	type=Met;anticodon=CAT;ibegin=0;iend=0;pseudo=yes;repeat_overlap=no;tandem_array=ineligible;seqlen=1362003;highscoring=no;fragment=no;scF=0.292;lenF=1.000;tRNAscan-SE=2.0.5;
HyE0088	tRNAscan-SE	tRNA-Met	1302122	1302194	27.2	-	.	type=Met;anticodon=CAT;ibegin=0;iend=0;pseudo=yes;repeat_overlap=no;tandem_array=ineligible;seqlen=1362003;highscoring=no;fragment=no;scF=0.330;lenF=1.000;tRNAscan-SE=2.0.5;
HyE0088	tRNAscan-SE	tRNA-Lys	1235671	1235741	28.6	-	.	type=Lys;anticodon=TTT;ibegin=0;iend=0;pseudo=yes;repeat_overlap=no;tandem_array=ineligible;seqlen=1362003;highscoring=no;fragment=no;scF=0.329;lenF=0.973;tRNAscan-SE=2.0.5;
HyE0088	tRNAscan-SE	tRNA-Ser	588316	588393	27.6	-	.	type=Ser;anticodon=CGA;ibegin=588362;iend=588349;pseudo=no;repeat_overlap=no;tandem_array=ineligible;seqlen=1362003;highscoring=no;fragment=no;scF=0.302;lenF=0.940;tRNAscan-SE=2.0.5;
HyE0088	tRNAscan-SE	tRNA-Undet	442701	442770	38.2	-	.	type=Undet;anticodon=NNN;ibegin=0;iend=0;pseudo=no;repeat_overlap=no;tandem_array=ineligible;seqlen=1362003;highscoring=no;fragment=yes;scF=0.498;lenF=0.886;tRNAscan-SE=2.0.5;
HyE0088	tRNAscan-SE	tRNA-Gln	97126	97201	24.6	-	.	type=Gln;anticodon=CTG;ibegin=0;iend=0;pseudo=yes;repeat_overlap=no;tandem_array=ineligible;seqlen=1362003;highscoring=no;fragment=no;scF=0.346;lenF=1.041;tRNAscan-SE=2.0.5;
HyE0134	tRNAscan-SE	tRNA-Undet	49785	49853	38.5	+	.	type=Undet;anticodon=NNN;ibegin=0;iend=0;pseudo=no;repeat_overlap=no;tandem_array=ineligible;seqlen=912274;highscoring=no;fragment=yes;scF=0.502;lenF=0.873;tRNAscan-SE=2.0.5;
HyE0134	tRNAscan-SE	tRNA-Arg	231391	231463	34.3	+	.	type=Arg;anticodon=CCT;ibegin=0;iend=0;pseudo=no;repeat_overlap=no;tandem_array=ineligible;seqlen=912274;highscoring=no;fragment=no;scF=0.440;lenF=0.986;tRNAscan-SE=2.0.5;
HyE0134	tRNAscan-SE	tRNA-Arg	523930	524006	20.1	+	.	type=Arg;anticodon=TCT;ibegin=0;iend=0;pseudo=yes;repeat_overlap=no;tandem_array=ineligible;seqlen=912274;highscoring=no;fragment=no;scF=0.258;lenF=1.041;tRNAscan-SE=2.0.5;
HyE0134	tRNAscan-SE	tRNA-Trp	525829	525900	31.9	+	.	type=Trp;anticodon=CCA;ibegin=0;iend=0;pseudo=yes;repeat_overlap=HydSINE1(525827-526140);tandem_array=ineligible;seqlen=912274;highscoring=no;fragment=no;scF=0.415;lenF=1.000;tRNAscan-SE=2.0.5;
HyE0134	tRNAscan-SE	tRNA-Arg	802143	802219	29.3	-	.	type=Arg;anticodon=CCG;ibegin=0;iend=0;pseudo=yes;repeat_overlap=HydSINE1(801915-802211);tandem_array=ineligible;seqlen=912274;highscoring=no;fragment=no;scF=0.376;lenF=1.041;tRNAscan-SE=2.0.5;
HyE0134	tRNAscan-SE	tRNA-Arg	604167	604238	21.0	-	.	type=Arg;anticodon=TCT;ibegin=0;iend=0;pseudo=yes;repeat_overlap=no;tandem_array=ineligible;seqlen=912274;highscoring=no;fragment=no;scF=0.269;lenF=0.973;tRNAscan-SE=2.0.5;
HyE0134	tRNAscan-SE	tRNA-Arg	361503	361575	70.9	-	.	type=Arg;anticodon=TCG;ibegin=0;iend=0;pseudo=no;repeat_overlap=no;tandem_array=ineligible;seqlen=912274;highscoring=yes;fragment=no;scF=0.909;lenF=0.986;tRNAscan-SE=2.0.5;
HyE0134	tRNAscan-SE	tRNA-Arg	358847	358919	70.9	-	.	type=Arg;anticodon=TCG;ibegin=0;iend=0;pseudo=no;repeat_overlap=no;tandem_array=ineligible;seqlen=912274;highscoring=yes;fragment=no;scF=0.909;lenF=0.986;tRNAscan-SE=2.0.5;
HyE0134	tRNAscan-SE	tRNA-Arg	229784	229856	33.8	-	.	type=Arg;anticodon=TCT;ibegin=0;iend=0;pseudo=yes;repeat_overlap=no;tandem_array=ineligible;seqlen=912274;highscoring=no;fragment=no;scF=0.433;lenF=0.986;tRNAscan-SE=2.0.5;
HyE0192	tRNAscan-SE	tRNA-Lys	44782	44853	22.1	+	.	type=Lys;anticodon=TTT;ibegin=0;iend=0;pseudo=yes;repeat_overlap=no;tandem_array=ineligible;seqlen=607478;highscoring=no;fragment=no;scF=0.254;lenF=0.986;tRNAscan-SE=2.0.5;
HyE0192	tRNAscan-SE	tRNA-Trp	159599	159676	33.0	+	.	type=Trp;anticodon=CCA;ibegin=0;iend=0;pseudo=yes;repeat_overlap=HydSINE1(159609-159899);tandem_array=ineligible;seqlen=607478;highscoring=no;fragment=no;scF=0.430;lenF=1.083;tRNAscan-SE=2.0.5;
HyE0192	tRNAscan-SE	tRNA-Trp	370567	370637	20.3	+	.	type=Trp;anticodon=CCA;ibegin=0;iend=0;pseudo=yes;repeat_overlap=HydSINE1(370567-370866);tandem_array=ineligible;seqlen=607478;highscoring=no;fragment=no;scF=0.264;lenF=0.986;tRNAscan-SE=2.0.5;
HyE0192	tRNAscan-SE	tRNA-Trp	372624	372691	25.7	+	.	type=Trp;anticodon=CCA;ibegin=0;iend=0;pseudo=yes;repeat_overlap=HydSINE1(372627-372894);tandem_array=ineligible;seqlen=607478;highscoring=no;fragment=no;scF=0.335;lenF=0.944;tRNAscan-SE=2.0.5;
HyE0192	tRNAscan-SE	tRNA-Arg	515387	515463	21.9	+	.	type=Arg;anticodon=TCT;ibegin=0;iend=0;pseudo=yes;repeat_overlap=no;tandem_array=ineligible;seqlen=607478;highscoring=no;fragment=no;scF=0.281;lenF=1.041;tRNAscan-SE=2.0.5;
HyE0192	tRNAscan-SE	tRNA-Thr	79840	79912	20.0	-	.	type=Thr;anticodon=TGT;ibegin=0;iend=0;pseudo=yes;repeat_overlap=no;tandem_array=ineligible;seqlen=607478;highscoring=no;fragment=no;scF=0.251;lenF=1.014;tRNAscan-SE=2.0.5;
HyE0256	tRNAscan-SE	tRNA-Undet	106286	106354	29.7	+	.	type=Undet;anticodon=NNN;ibegin=0;iend=0;pseudo=no;repeat_overlap=no;tandem_array=ineligible;seqlen=359443;highscoring=no;fragment=yes;scF=0.387;lenF=0.873;tRNAscan-SE=2.0.5;
HyE0256	tRNAscan-SE	tRNA-Lys	135544	135614	35.4	-	.	type=Lys;anticodon=TTT;ibegin=0;iend=0;pseudo=no;repeat_overlap=no;tandem_array=ineligible;seqlen=359443;highscoring=no;fragment=no;scF=0.407;lenF=0.973;tRNAscan-SE=2.0.5;
HyE0256	tRNAscan-SE	tRNA-Undet	103346	103419	32.8	-	.	type=Undet;anticodon=NNN;ibegin=0;iend=0;pseudo=yes;repeat_overlap=no;tandem_array=ineligible;seqlen=359443;highscoring=no;fragment=no;scF=0.428;lenF=0.937;tRNAscan-SE=2.0.5;
HyE0274	tRNAscan-SE	tRNA-Lys	302869	302940	28.4	-	.	type=Lys;anticodon=TTT;ibegin=0;iend=0;pseudo=yes;repeat_overlap=no;tandem_array=ineligible;seqlen=311343;highscoring=no;fragment=no;scF=0.327;lenF=0.986;tRNAscan-SE=2.0.5;
HyE0274	tRNAscan-SE	tRNA-Trp	131589	131659	34.5	-	.	type=Trp;anticodon=CCA;ibegin=0;iend=0;pseudo=yes;repeat_overlap=HydSINE1(131371-131662);tandem_array=ineligible;seqlen=311343;highscoring=no;fragment=no;scF=0.449;lenF=0.986;tRNAscan-SE=2.0.5;
HyE0274	tRNAscan-SE	tRNA-Arg	79645	79721	21.9	-	.	type=Arg;anticodon=TCT;ibegin=0;iend=0;pseudo=yes;repeat_overlap=no;tandem_array=ineligible;seqlen=311343;highscoring=no;fragment=no;scF=0.281;lenF=1.041;tRNAscan-SE=2.0.5;
HyE0489	tRNAscan-SE	tRNA-Leu	8811	8897	32.4	+	.	type=Leu;anticodon=TAG;ibegin=8849;iend=8857;pseudo=yes;repeat_overlap=no;tandem_array=no;seqlen=97621;highscoring=no;fragment=no;scF=0.372;lenF=1.061;tRNAscan-SE=2.0.5;
HyE0489	tRNAscan-SE	tRNA-Val	9280	9361	48.3	+	.	type=Val;anticodon=AAC;ibegin=0;iend=0;pseudo=no;repeat_overlap=no;tandem_array=ineligible;seqlen=97621;highscoring=no;fragment=no;scF=0.596;lenF=1.123;tRNAscan-SE=2.0.5;
HyE0489	tRNAscan-SE	tRNA-Leu	9850	9931	63.7	+	.	type=Leu;anticodon=TAG;ibegin=0;iend=0;pseudo=no;repeat_overlap=no;tandem_array=no;seqlen=97621;highscoring=no;fragment=no;scF=0.732;lenF=1.000;tRNAscan-SE=2.0.5;
HyE0489	tRNAscan-SE	tRNA-Leu	10316	10397	38.7	+	.	type=Leu;anticodon=AAG;ibegin=0;iend=0;pseudo=no;repeat_overlap=no;tandem_array=no;seqlen=97621;highscoring=no;fragment=no;scF=0.445;lenF=1.000;tRNAscan-SE=2.0.5;
HyE0489	tRNAscan-SE	tRNA-Leu	10884	10966	50.3	+	.	type=Leu;anticodon=TAG;ibegin=0;iend=0;pseudo=no;repeat_overlap=no;tandem_array=no;seqlen=97621;highscoring=no;fragment=no;scF=0.578;lenF=1.012;tRNAscan-SE=2.0.5;
HyE0489	tRNAscan-SE	tRNA-Leu	16639	16720	48.8	+	.	type=Leu;anticodon=TAG;ibegin=0;iend=0;pseudo=no;repeat_overlap=no;tandem_array=no;seqlen=97621;highscoring=no;fragment=no;scF=0.561;lenF=1.000;tRNAscan-SE=2.0.5;
HyE0489	tRNAscan-SE	tRNA-Leu	16916	17001	28.8	+	.	type=Leu;anticodon=AAG;ibegin=0;iend=0;pseudo=no;repeat_overlap=no;tandem_array=no;seqlen=97621;highscoring=no;fragment=no;scF=0.331;lenF=1.049;tRNAscan-SE=2.0.5;
HyE0489	tRNAscan-SE	tRNA-Leu	24174	24255	47.8	+	.	type=Leu;anticodon=TAG;ibegin=0;iend=0;pseudo=no;repeat_overlap=no;tandem_array=no;seqlen=97621;highscoring=no;fragment=no;scF=0.549;lenF=1.000;tRNAscan-SE=2.0.5;
HyE0489	tRNAscan-SE	tRNA-Leu	24640	24721	58.8	+	.	type=Leu;anticodon=AAG;ibegin=0;iend=0;pseudo=no;repeat_overlap=no;tandem_array=no;seqlen=97621;highscoring=no;fragment=no;scF=0.676;lenF=1.000;tRNAscan-SE=2.0.5;
HyE0489	tRNAscan-SE	tRNA-Leu	25207	25288	53.0	+	.	type=Leu;anticodon=TAG;ibegin=0;iend=0;pseudo=no;repeat_overlap=no;tandem_array=no;seqlen=97621;highscoring=no;fragment=no;scF=0.609;lenF=1.000;tRNAscan-SE=2.0.5;
HyE0489	tRNAscan-SE	tRNA-Leu	29936	30017	40.6	+	.	type=Leu;anticodon=AAG;ibegin=0;iend=0;pseudo=no;repeat_overlap=no;tandem_array=no;seqlen=97621;highscoring=no;fragment=no;scF=0.467;lenF=1.000;tRNAscan-SE=2.0.5;
HyE0489	tRNAscan-SE	tRNA-Leu	30504	30585	68.0	+	.	type=Leu;anticodon=TAG;ibegin=0;iend=0;pseudo=no;repeat_overlap=no;tandem_array=no;seqlen=97621;highscoring=no;fragment=no;scF=0.782;lenF=1.000;tRNAscan-SE=2.0.5;
HyE0489	tRNAscan-SE	tRNA-Leu	37073	37152	44.9	+	.	type=Leu;anticodon=TAG;ibegin=0;iend=0;pseudo=no;repeat_overlap=no;tandem_array=yes(37073-67061);tandem_array_X=58;tandem_array_N=53;tandem_array_Dmin=375;tandem_array_Dmax=456;seqlen=97621;highscoring=no;fragment=no;scF=0.516;lenF=0.976;tRNAscan-SE=2.0.5;
HyE0489	tRNAscan-SE	tRNA-Leu	37531	37610	55.9	+	.	type=Leu;anticodon=AAG;ibegin=0;iend=0;pseudo=no;repeat_overlap=no;tandem_array=yes(37073-67061);tandem_array_X=58;tandem_array_N=53;tandem_array_Dmin=375;tandem_array_Dmax=456;seqlen=97621;highscoring=no;fragment=no;scF=0.643;lenF=0.976;tRNAscan-SE=2.0.5;
HyE0489	tRNAscan-SE	tRNA-Undet	38091	38169	35.4	+	.	type=Undet;anticodon=NNN;ibegin=0;iend=0;pseudo=no;repeat_overlap=no;tandem_array=ineligible;seqlen=97621;highscoring=no;fragment=no;scF=0.462;lenF=1.000;tRNAscan-SE=2.0.5;
HyE0489	tRNAscan-SE	tRNA-Leu	38550	38630	56.7	+	.	type=Leu;anticodon=AAG;ibegin=0;iend=0;pseudo=no;repeat_overlap=no;tandem_array=yes(37073-67061);tandem_array_X=58;tandem_array_N=53;tandem_array_Dmin=375;tandem_array_Dmax=456;seqlen=97621;highscoring=no;fragment=no;scF=0.652;lenF=0.988;tRNAscan-SE=2.0.5;
HyE0489	tRNAscan-SE	tRNA-Leu	39109	39190	68.0	+	.	type=Leu;anticodon=TAG;ibegin=0;iend=0;pseudo=no;repeat_overlap=no;tandem_array=yes(37073-67061);tandem_array_X=58;tandem_array_N=53;tandem_array_Dmin=375;tandem_array_Dmax=456;seqlen=97621;highscoring=no;fragment=no;scF=0.782;lenF=1.000;tRNAscan-SE=2.0.5;
HyE0489	tRNAscan-SE	tRNA-Leu	39572	39650	40.3	+	.	type=Leu;anticodon=AAG;ibegin=0;iend=0;pseudo=no;repeat_overlap=no;tandem_array=yes(37073-67061);tandem_array_X=58;tandem_array_N=53;tandem_array_Dmin=375;tandem_array_Dmax=456;seqlen=97621;highscoring=no;fragment=no;scF=0.463;lenF=0.963;tRNAscan-SE=2.0.5;
HyE0489	tRNAscan-SE	tRNA-Leu	40107	40188	68.0	+	.	type=Leu;anticodon=TAG;ibegin=0;iend=0;pseudo=no;repeat_overlap=no;tandem_array=yes(37073-67061);tandem_array_X=58;tandem_array_N=53;tandem_array_Dmin=375;tandem_array_Dmax=456;seqlen=97621;highscoring=no;fragment=no;scF=0.782;lenF=1.000;tRNAscan-SE=2.0.5;
HyE0489	tRNAscan-SE	tRNA-Leu	40564	40645	68.0	+	.	type=Leu;anticodon=AAG;ibegin=0;iend=0;pseudo=no;repeat_overlap=no;tandem_array=yes(37073-67061);tandem_array_X=58;tandem_array_N=53;tandem_array_Dmin=375;tandem_array_Dmax=456;seqlen=97621;highscoring=no;fragment=no;scF=0.782;lenF=1.000;tRNAscan-SE=2.0.5;
HyE0489	tRNAscan-SE	tRNA-Leu	41078	41159	68.0	+	.	type=Leu;anticodon=TAG;ibegin=0;iend=0;pseudo=no;repeat_overlap=no;tandem_array=yes(37073-67061);tandem_array_X=58;tandem_array_N=53;tandem_array_Dmin=375;tandem_array_Dmax=456;seqlen=97621;highscoring=no;fragment=no;scF=0.782;lenF=1.000;tRNAscan-SE=2.0.5;
HyE0489	tRNAscan-SE	tRNA-Leu	41538	41619	68.0	+	.	type=Leu;anticodon=AAG;ibegin=0;iend=0;pseudo=no;repeat_overlap=no;tandem_array=yes(37073-67061);tandem_array_X=58;tandem_array_N=53;tandem_array_Dmin=375;tandem_array_Dmax=456;seqlen=97621;highscoring=no;fragment=no;scF=0.782;lenF=1.000;tRNAscan-SE=2.0.5;
HyE0489	tRNAscan-SE	tRNA-Leu	42054	42135	68.0	+	.	type=Leu;anticodon=TAG;ibegin=0;iend=0;pseudo=no;repeat_overlap=no;tandem_array=yes(37073-67061);tandem_array_X=58;tandem_array_N=53;tandem_array_Dmin=375;tandem_array_Dmax=456;seqlen=97621;highscoring=no;fragment=no;scF=0.782;lenF=1.000;tRNAscan-SE=2.0.5;
HyE0489	tRNAscan-SE	tRNA-Leu	42514	42594	51.3	+	.	type=Leu;anticodon=AAG;ibegin=0;iend=0;pseudo=no;repeat_overlap=no;tandem_array=yes(37073-67061);tandem_array_X=58;tandem_array_N=53;tandem_array_Dmin=375;tandem_array_Dmax=456;seqlen=97621;highscoring=no;fragment=no;scF=0.590;lenF=0.988;tRNAscan-SE=2.0.5;
HyE0489	tRNAscan-SE	tRNA-Leu	43030	43110	67.2	+	.	type=Leu;anticodon=TAG;ibegin=0;iend=0;pseudo=no;repeat_overlap=no;tandem_array=yes(37073-67061);tandem_array_X=58;tandem_array_N=53;tandem_array_Dmin=375;tandem_array_Dmax=456;seqlen=97621;highscoring=no;fragment=no;scF=0.772;lenF=0.988;tRNAscan-SE=2.0.5;
HyE0489	tRNAscan-SE	tRNA-Leu	43487	43568	53.4	+	.	type=Leu;anticodon=AAG;ibegin=0;iend=0;pseudo=no;repeat_overlap=no;tandem_array=yes(37073-67061);tandem_array_X=58;tandem_array_N=53;tandem_array_Dmin=375;tandem_array_Dmax=456;seqlen=97621;highscoring=no;fragment=no;scF=0.614;lenF=1.000;tRNAscan-SE=2.0.5;
HyE0489	tRNAscan-SE	tRNA-Leu	44001	44082	59.3	+	.	type=Leu;anticodon=TAG;ibegin=0;iend=0;pseudo=no;repeat_overlap=no;tandem_array=yes(37073-67061);tandem_array_X=58;tandem_array_N=53;tandem_array_Dmin=375;tandem_array_Dmax=456;seqlen=97621;highscoring=no;fragment=no;scF=0.682;lenF=1.000;tRNAscan-SE=2.0.5;
HyE0489	tRNAscan-SE	tRNA-Leu	44465	44546	68.0	+	.	type=Leu;anticodon=AAG;ibegin=0;iend=0;pseudo=no;repeat_overlap=no;tandem_array=yes(37073-67061);tandem_array_X=58;tandem_array_N=53;tandem_array_Dmin=375;tandem_array_Dmax=456;seqlen=97621;highscoring=no;fragment=no;scF=0.782;lenF=1.000;tRNAscan-SE=2.0.5;
HyE0489	tRNAscan-SE	tRNA-Leu	44976	45056	58.9	+	.	type=Leu;anticodon=TAG;ibegin=0;iend=0;pseudo=no;repeat_overlap=no;tandem_array=yes(37073-67061);tandem_array_X=58;tandem_array_N=53;tandem_array_Dmin=375;tandem_array_Dmax=456;seqlen=97621;highscoring=no;fragment=no;scF=0.677;lenF=0.988;tRNAscan-SE=2.0.5;
HyE0489	tRNAscan-SE	tRNA-Leu	45490	45569	32.7	+	.	type=Leu;anticodon=TAG;ibegin=0;iend=0;pseudo=no;repeat_overlap=no;tandem_array=yes(37073-67061);tandem_array_X=58;tandem_array_N=53;tandem_array_Dmin=375;tandem_array_Dmax=456;seqlen=97621;highscoring=no;fragment=no;scF=0.376;lenF=0.976;tRNAscan-SE=2.0.5;
HyE0489	tRNAscan-SE	tRNA-Leu	45950	46031	68.0	+	.	type=Leu;anticodon=AAG;ibegin=0;iend=0;pseudo=no;repeat_overlap=no;tandem_array=yes(37073-67061);tandem_array_X=58;tandem_array_N=53;tandem_array_Dmin=375;tandem_array_Dmax=456;seqlen=97621;highscoring=no;fragment=no;scF=0.782;lenF=1.000;tRNAscan-SE=2.0.5;
HyE0489	tRNAscan-SE	tRNA-Leu	46468	46549	37.5	+	.	type=Leu;anticodon=TAG;ibegin=0;iend=0;pseudo=no;repeat_overlap=no;tandem_array=yes(37073-67061);tandem_array_X=58;tandem_array_N=53;tandem_array_Dmin=375;tandem_array_Dmax=456;seqlen=97621;highscoring=no;fragment=no;scF=0.431;lenF=1.000;tRNAscan-SE=2.0.5;
HyE0489	tRNAscan-SE	tRNA-Leu	46993	47075	49.6	+	.	type=Leu;anticodon=TAG;ibegin=0;iend=0;pseudo=no;repeat_overlap=no;tandem_array=yes(37073-67061);tandem_array_X=58;tandem_array_N=53;tandem_array_Dmin=375;tandem_array_Dmax=456;seqlen=97621;highscoring=no;fragment=no;scF=0.570;lenF=1.012;tRNAscan-SE=2.0.5;
HyE0489	tRNAscan-SE	tRNA-Leu	47459	47540	38.6	+	.	type=Leu;anticodon=AAG;ibegin=0;iend=0;pseudo=no;repeat_overlap=no;tandem_array=yes(37073-67061);tandem_array_X=58;tandem_array_N=53;tandem_array_Dmin=375;tandem_array_Dmax=456;seqlen=97621;highscoring=no;fragment=no;scF=0.444;lenF=1.000;tRNAscan-SE=2.0.5;
HyE0489	tRNAscan-SE	tRNA-Leu	47982	48066	42.1	+	.	type=Leu;anticodon=TAG;ibegin=0;iend=0;pseudo=no;repeat_overlap=no;tandem_array=yes(37073-67061);tandem_array_X=58;tandem_array_N=53;tandem_array_Dmin=375;tandem_array_Dmax=456;seqlen=97621;highscoring=no;fragment=no;scF=0.484;lenF=1.037;tRNAscan-SE=2.0.5;
HyE0489	tRNAscan-SE	tRNA-Leu	48459	48541	24.3	+	.	type=Leu;anticodon=AAG;ibegin=48498;iend=48506;pseudo=no;repeat_overlap=no;tandem_array=yes(37073-67061);tandem_array_X=58;tandem_array_N=53;tandem_array_Dmin=375;tandem_array_Dmax=456;seqlen=97621;highscoring=no;fragment=no;scF=0.279;lenF=1.012;tRNAscan-SE=2.0.5;
HyE0489	tRNAscan-SE	tRNA-Leu	48979	49060	32.8	+	.	type=Leu;anticodon=TAG;ibegin=49017;iend=49025;pseudo=no;repeat_overlap=no;tandem_array=yes(37073-67061);tandem_array_X=58;tandem_array_N=53;tandem_array_Dmin=375;tandem_array_Dmax=456;seqlen=97621;highscoring=no;fragment=no;scF=0.377;lenF=1.000;tRNAscan-SE=2.0.5;
HyE0489	tRNAscan-SE	tRNA-Sup	49498	49582	49.4	+	.	type=Sup;anticodon=TTA;ibegin=0;iend=0;pseudo=no;repeat_overlap=no;tandem_array=ineligible;seqlen=97621;highscoring=no;fragment=no;scF=0.607;lenF=1.037;tRNAscan-SE=2.0.5;
HyE0489	tRNAscan-SE	tRNA-Leu	50022	50103	61.6	+	.	type=Leu;anticodon=TAG;ibegin=50060;iend=50068;pseudo=no;repeat_overlap=no;tandem_array=yes(37073-67061);tandem_array_X=58;tandem_array_N=53;tandem_array_Dmin=375;tandem_array_Dmax=456;seqlen=97621;highscoring=no;fragment=no;scF=0.708;lenF=1.000;tRNAscan-SE=2.0.5;
HyE0489	tRNAscan-SE	tRNA-Leu	50541	50622	55.6	+	.	type=Leu;anticodon=TAG;ibegin=0;iend=0;pseudo=no;repeat_overlap=no;tandem_array=yes(37073-67061);tandem_array_X=58;tandem_array_N=53;tandem_array_Dmin=375;tandem_array_Dmax=456;seqlen=97621;highscoring=no;fragment=no;scF=0.639;lenF=1.000;tRNAscan-SE=2.0.5;
HyE0489	tRNAscan-SE	tRNA-Leu	51061	51142	59.5	+	.	type=Leu;anticodon=TAG;ibegin=0;iend=0;pseudo=no;repeat_overlap=no;tandem_array=yes(37073-67061);tandem_array_X=58;tandem_array_N=53;tandem_array_Dmin=375;tandem_array_Dmax=456;seqlen=97621;highscoring=no;fragment=no;scF=0.684;lenF=1.000;tRNAscan-SE=2.0.5;
HyE0489	tRNAscan-SE	tRNA-Leu	51526	51607	23.9	+	.	type=Leu;anticodon=AAG;ibegin=51564;iend=51571;pseudo=yes;repeat_overlap=no;tandem_array=yes(37073-67061);tandem_array_X=58;tandem_array_N=53;tandem_array_Dmin=375;tandem_array_Dmax=456;seqlen=97621;highscoring=no;fragment=no;scF=0.275;lenF=1.000;tRNAscan-SE=2.0.5;
HyE0489	tRNAscan-SE	tRNA-Leu	52045	52126	46.7	+	.	type=Leu;anticodon=TAG;ibegin=52083;iend=52091;pseudo=no;repeat_overlap=no;tandem_array=yes(37073-67061);tandem_array_X=58;tandem_array_N=53;tandem_array_Dmin=375;tandem_array_Dmax=456;seqlen=97621;highscoring=no;fragment=no;scF=0.537;lenF=1.000;tRNAscan-SE=2.0.5;
HyE0489	tRNAscan-SE	tRNA-Leu	52565	52646	70.2	+	.	type=Leu;anticodon=TAG;ibegin=0;iend=0;pseudo=no;repeat_overlap=no;tandem_array=yes(37073-67061);tandem_array_X=58;tandem_array_N=53;tandem_array_Dmin=375;tandem_array_Dmax=456;seqlen=97621;highscoring=no;fragment=no;scF=0.807;lenF=1.000;tRNAscan-SE=2.0.5;
HyE0489	tRNAscan-SE	tRNA-Leu	53030	53111	50.7	+	.	type=Leu;anticodon=AAG;ibegin=0;iend=0;pseudo=no;repeat_overlap=no;tandem_array=yes(37073-67061);tandem_array_X=58;tandem_array_N=53;tandem_array_Dmin=375;tandem_array_Dmax=456;seqlen=97621;highscoring=no;fragment=no;scF=0.583;lenF=1.000;tRNAscan-SE=2.0.5;
HyE0489	tRNAscan-SE	tRNA-Leu	53550	53631	70.2	+	.	type=Leu;anticodon=TAG;ibegin=0;iend=0;pseudo=no;repeat_overlap=no;tandem_array=yes(37073-67061);tandem_array_X=58;tandem_array_N=53;tandem_array_Dmin=375;tandem_array_Dmax=456;seqlen=97621;highscoring=no;fragment=no;scF=0.807;lenF=1.000;tRNAscan-SE=2.0.5;
HyE0489	tRNAscan-SE	tRNA-Leu	54015	54096	35.4	+	.	type=Leu;anticodon=AAG;ibegin=0;iend=0;pseudo=no;repeat_overlap=no;tandem_array=yes(37073-67061);tandem_array_X=58;tandem_array_N=53;tandem_array_Dmin=375;tandem_array_Dmax=456;seqlen=97621;highscoring=no;fragment=no;scF=0.407;lenF=1.000;tRNAscan-SE=2.0.5;
HyE0489	tRNAscan-SE	tRNA-Leu	54534	54615	57.6	+	.	type=Leu;anticodon=TAG;ibegin=0;iend=0;pseudo=no;repeat_overlap=no;tandem_array=yes(37073-67061);tandem_array_X=58;tandem_array_N=53;tandem_array_Dmin=375;tandem_array_Dmax=456;seqlen=97621;highscoring=no;fragment=no;scF=0.662;lenF=1.000;tRNAscan-SE=2.0.5;
HyE0489	tRNAscan-SE	tRNA-Leu	55054	55135	64.6	+	.	type=Leu;anticodon=TAG;ibegin=0;iend=0;pseudo=no;repeat_overlap=no;tandem_array=yes(37073-67061);tandem_array_X=58;tandem_array_N=53;tandem_array_Dmin=375;tandem_array_Dmax=456;seqlen=97621;highscoring=no;fragment=no;scF=0.743;lenF=1.000;tRNAscan-SE=2.0.5;
HyE0489	tRNAscan-SE	tRNA-Leu	55519	55600	21.3	+	.	type=Leu;anticodon=AAG;ibegin=55557;iend=55564;pseudo=yes;repeat_overlap=no;tandem_array=yes(37073-67061);tandem_array_X=58;tandem_array_N=53;tandem_array_Dmin=375;tandem_array_Dmax=456;seqlen=97621;highscoring=no;fragment=no;scF=0.245;lenF=1.000;tRNAscan-SE=2.0.5;
HyE0489	tRNAscan-SE	tRNA-Leu	56039	56120	70.2	+	.	type=Leu;anticodon=TAG;ibegin=0;iend=0;pseudo=no;repeat_overlap=no;tandem_array=yes(37073-67061);tandem_array_X=58;tandem_array_N=53;tandem_array_Dmin=375;tandem_array_Dmax=456;seqlen=97621;highscoring=no;fragment=no;scF=0.807;lenF=1.000;tRNAscan-SE=2.0.5;
HyE0489	tRNAscan-SE	tRNA-Leu	56504	56585	44.8	+	.	type=Leu;anticodon=AAG;ibegin=0;iend=0;pseudo=no;repeat_overlap=no;tandem_array=yes(37073-67061);tandem_array_X=58;tandem_array_N=53;tandem_array_Dmin=375;tandem_array_Dmax=456;seqlen=97621;highscoring=no;fragment=no;scF=0.515;lenF=1.000;tRNAscan-SE=2.0.5;
HyE0489	tRNAscan-SE	tRNA-Leu	57024	57105	62.2	+	.	type=Leu;anticodon=TAG;ibegin=57062;iend=57070;pseudo=no;repeat_overlap=no;tandem_array=yes(37073-67061);tandem_array_X=58;tandem_array_N=53;tandem_array_Dmin=375;tandem_array_Dmax=456;seqlen=97621;highscoring=no;fragment=no;scF=0.715;lenF=1.000;tRNAscan-SE=2.0.5;
HyE0489	tRNAscan-SE	tRNA-Leu	57542	57623	53.0	+	.	type=Leu;anticodon=TAG;ibegin=57580;iend=57588;pseudo=no;repeat_overlap=no;tandem_array=yes(37073-67061);tandem_array_X=58;tandem_array_N=53;tandem_array_Dmin=375;tandem_array_Dmax=456;seqlen=97621;highscoring=no;fragment=no;scF=0.609;lenF=1.000;tRNAscan-SE=2.0.5;
HyE0489	tRNAscan-SE	tRNA-Leu	58061	58142	57.6	+	.	type=Leu;anticodon=TAG;ibegin=0;iend=0;pseudo=no;repeat_overlap=no;tandem_array=yes(37073-67061);tandem_array_X=58;tandem_array_N=53;tandem_array_Dmin=375;tandem_array_Dmax=456;seqlen=97621;highscoring=no;fragment=no;scF=0.662;lenF=1.000;tRNAscan-SE=2.0.5;
HyE0489	tRNAscan-SE	tRNA-Leu	58526	58607	40.2	+	.	type=Leu;anticodon=AAG;ibegin=0;iend=0;pseudo=no;repeat_overlap=no;tandem_array=yes(37073-67061);tandem_array_X=58;tandem_array_N=53;tandem_array_Dmin=375;tandem_array_Dmax=456;seqlen=97621;highscoring=no;fragment=no;scF=0.462;lenF=1.000;tRNAscan-SE=2.0.5;
HyE0489	tRNAscan-SE	tRNA-Leu	59046	59127	70.2	+	.	type=Leu;anticodon=TAG;ibegin=0;iend=0;pseudo=no;repeat_overlap=no;tandem_array=yes(37073-67061);tandem_array_X=58;tandem_array_N=53;tandem_array_Dmin=375;tandem_array_Dmax=456;seqlen=97621;highscoring=no;fragment=no;scF=0.807;lenF=1.000;tRNAscan-SE=2.0.5;
HyE0489	tRNAscan-SE	tRNA-Leu	59511	59592	50.7	+	.	type=Leu;anticodon=AAG;ibegin=0;iend=0;pseudo=no;repeat_overlap=no;tandem_array=yes(37073-67061);tandem_array_X=58;tandem_array_N=53;tandem_array_Dmin=375;tandem_array_Dmax=456;seqlen=97621;highscoring=no;fragment=no;scF=0.583;lenF=1.000;tRNAscan-SE=2.0.5;
HyE0489	tRNAscan-SE	tRNA-Leu	60031	60112	70.2	+	.	type=Leu;anticodon=TAG;ibegin=0;iend=0;pseudo=no;repeat_overlap=no;tandem_array=yes(37073-67061);tandem_array_X=58;tandem_array_N=53;tandem_array_Dmin=375;tandem_array_Dmax=456;seqlen=97621;highscoring=no;fragment=no;scF=0.807;lenF=1.000;tRNAscan-SE=2.0.5;
HyE0489	tRNAscan-SE	tRNA-Leu	60496	60577	35.4	+	.	type=Leu;anticodon=AAG;ibegin=0;iend=0;pseudo=no;repeat_overlap=no;tandem_array=yes(37073-67061);tandem_array_X=58;tandem_array_N=53;tandem_array_Dmin=375;tandem_array_Dmax=456;seqlen=97621;highscoring=no;fragment=no;scF=0.407;lenF=1.000;tRNAscan-SE=2.0.5;
HyE0489	tRNAscan-SE	tRNA-Leu	61015	61096	57.6	+	.	type=Leu;anticodon=TAG;ibegin=0;iend=0;pseudo=no;repeat_overlap=no;tandem_array=yes(37073-67061);tandem_array_X=58;tandem_array_N=53;tandem_array_Dmin=375;tandem_array_Dmax=456;seqlen=97621;highscoring=no;fragment=no;scF=0.662;lenF=1.000;tRNAscan-SE=2.0.5;
HyE0489	tRNAscan-SE	tRNA-Leu	61480	61561	42.7	+	.	type=Leu;anticodon=AAG;ibegin=0;iend=0;pseudo=no;repeat_overlap=no;tandem_array=yes(37073-67061);tandem_array_X=58;tandem_array_N=53;tandem_array_Dmin=375;tandem_array_Dmax=456;seqlen=97621;highscoring=no;fragment=no;scF=0.491;lenF=1.000;tRNAscan-SE=2.0.5;
HyE0489	tRNAscan-SE	tRNA-Leu	62000	62081	70.2	+	.	type=Leu;anticodon=TAG;ibegin=0;iend=0;pseudo=no;repeat_overlap=no;tandem_array=yes(37073-67061);tandem_array_X=58;tandem_array_N=53;tandem_array_Dmin=375;tandem_array_Dmax=456;seqlen=97621;highscoring=no;fragment=no;scF=0.807;lenF=1.000;tRNAscan-SE=2.0.5;
HyE0489	tRNAscan-SE	tRNA-Leu	62465	62546	44.8	+	.	type=Leu;anticodon=AAG;ibegin=0;iend=0;pseudo=no;repeat_overlap=no;tandem_array=yes(37073-67061);tandem_array_X=58;tandem_array_N=53;tandem_array_Dmin=375;tandem_array_Dmax=456;seqlen=97621;highscoring=no;fragment=no;scF=0.515;lenF=1.000;tRNAscan-SE=2.0.5;
HyE0489	tRNAscan-SE	tRNA-Leu	62985	63066	70.2	+	.	type=Leu;anticodon=TAG;ibegin=0;iend=0;pseudo=no;repeat_overlap=no;tandem_array=yes(37073-67061);tandem_array_X=58;tandem_array_N=53;tandem_array_Dmin=375;tandem_array_Dmax=456;seqlen=97621;highscoring=no;fragment=no;scF=0.807;lenF=1.000;tRNAscan-SE=2.0.5;
HyE0489	tRNAscan-SE	tRNA-Leu	63450	63531	44.8	+	.	type=Leu;anticodon=AAG;ibegin=0;iend=0;pseudo=no;repeat_overlap=no;tandem_array=yes(37073-67061);tandem_array_X=58;tandem_array_N=53;tandem_array_Dmin=375;tandem_array_Dmax=456;seqlen=97621;highscoring=no;fragment=no;scF=0.515;lenF=1.000;tRNAscan-SE=2.0.5;
HyE0489	tRNAscan-SE	tRNA-Leu	63970	64051	46.0	+	.	type=Leu;anticodon=TAG;ibegin=0;iend=0;pseudo=no;repeat_overlap=no;tandem_array=yes(37073-67061);tandem_array_X=58;tandem_array_N=53;tandem_array_Dmin=375;tandem_array_Dmax=456;seqlen=97621;highscoring=no;fragment=no;scF=0.529;lenF=1.000;tRNAscan-SE=2.0.5;
HyE0489	tRNAscan-SE	tRNA-Leu	64435	64516	31.8	+	.	type=Leu;anticodon=AAG;ibegin=0;iend=0;pseudo=no;repeat_overlap=no;tandem_array=yes(37073-67061);tandem_array_X=58;tandem_array_N=53;tandem_array_Dmin=375;tandem_array_Dmax=456;seqlen=97621;highscoring=no;fragment=no;scF=0.366;lenF=1.000;tRNAscan-SE=2.0.5;
HyE0489	tRNAscan-SE	tRNA-Leu	64956	65037	68.0	+	.	type=Leu;anticodon=TAG;ibegin=0;iend=0;pseudo=no;repeat_overlap=no;tandem_array=yes(37073-67061);tandem_array_X=58;tandem_array_N=53;tandem_array_Dmin=375;tandem_array_Dmax=456;seqlen=97621;highscoring=no;fragment=no;scF=0.782;lenF=1.000;tRNAscan-SE=2.0.5;
HyE0489	tRNAscan-SE	tRNA-Leu	65476	65557	52.5	+	.	type=Leu;anticodon=TAG;ibegin=0;iend=0;pseudo=no;repeat_overlap=no;tandem_array=yes(37073-67061);tandem_array_X=58;tandem_array_N=53;tandem_array_Dmin=375;tandem_array_Dmax=456;seqlen=97621;highscoring=no;fragment=no;scF=0.603;lenF=1.000;tRNAscan-SE=2.0.5;
HyE0489	tRNAscan-SE	tRNA-Ile	65940	66021	35.8	+	.	type=Ile;anticodon=AAT;ibegin=65978;iend=65986;pseudo=no;repeat_overlap=no;tandem_array=ineligible;seqlen=97621;highscoring=no;fragment=no;scF=0.447;lenF=1.108;tRNAscan-SE=2.0.5;
HyE0489	tRNAscan-SE	tRNA-Leu	66460	66541	67.0	+	.	type=Leu;anticodon=TAG;ibegin=0;iend=0;pseudo=no;repeat_overlap=no;tandem_array=yes(37073-67061);tandem_array_X=58;tandem_array_N=53;tandem_array_Dmin=375;tandem_array_Dmax=456;seqlen=97621;highscoring=no;fragment=no;scF=0.770;lenF=1.000;tRNAscan-SE=2.0.5;
HyE0489	tRNAscan-SE	tRNA-Leu	66980	67061	37.6	+	.	type=Leu;anticodon=TAG;ibegin=0;iend=0;pseudo=no;repeat_overlap=no;tandem_array=yes(37073-67061);tandem_array_X=58;tandem_array_N=53;tandem_array_Dmin=375;tandem_array_Dmax=456;seqlen=97621;highscoring=no;fragment=no;scF=0.432;lenF=1.000;tRNAscan-SE=2.0.5;
HyE0489	tRNAscan-SE	tRNA-Leu	78030	78111	28.5	+	.	type=Leu;anticodon=AAG;ibegin=0;iend=0;pseudo=yes;repeat_overlap=no;tandem_array=no;seqlen=97621;highscoring=no;fragment=no;scF=0.328;lenF=1.000;tRNAscan-SE=2.0.5;
HyE0489	tRNAscan-SE	tRNA-Undet	78925	79006	25.4	+	.	type=Undet;anticodon=NNN;ibegin=0;iend=0;pseudo=no;repeat_overlap=no;tandem_array=ineligible;seqlen=97621;highscoring=no;fragment=no;scF=0.331;lenF=1.038;tRNAscan-SE=2.0.5;
HyE0489	tRNAscan-SE	tRNA-Leu	79445	79526	61.8	+	.	type=Leu;anticodon=AAG;ibegin=0;iend=0;pseudo=no;repeat_overlap=no;tandem_array=no;seqlen=97621;highscoring=no;fragment=no;scF=0.710;lenF=1.000;tRNAscan-SE=2.0.5;
HyE0489	tRNAscan-SE	tRNA-Leu	80012	80094	51.8	+	.	type=Leu;anticodon=AAG;ibegin=0;iend=0;pseudo=no;repeat_overlap=no;tandem_array=no;seqlen=97621;highscoring=no;fragment=no;scF=0.595;lenF=1.012;tRNAscan-SE=2.0.5;
HyE0489	tRNAscan-SE	tRNA-Leu	80579	80660	54.7	+	.	type=Leu;anticodon=TAG;ibegin=0;iend=0;pseudo=no;repeat_overlap=no;tandem_array=no;seqlen=97621;highscoring=no;fragment=no;scF=0.629;lenF=1.000;tRNAscan-SE=2.0.5;
HyE0489	tRNAscan-SE	tRNA-Leu	81045	81126	63.4	+	.	type=Leu;anticodon=AAG;ibegin=0;iend=0;pseudo=no;repeat_overlap=no;tandem_array=no;seqlen=97621;highscoring=no;fragment=no;scF=0.729;lenF=1.000;tRNAscan-SE=2.0.5;
HyE0489	tRNAscan-SE	tRNA-Leu	81565	81646	68.0	+	.	type=Leu;anticodon=TAG;ibegin=0;iend=0;pseudo=no;repeat_overlap=no;tandem_array=no;seqlen=97621;highscoring=no;fragment=no;scF=0.782;lenF=1.000;tRNAscan-SE=2.0.5;
HyE0489	tRNAscan-SE	tRNA-Leu	82333	82414	28.5	+	.	type=Leu;anticodon=AAG;ibegin=0;iend=0;pseudo=yes;repeat_overlap=no;tandem_array=no;seqlen=97621;highscoring=no;fragment=no;scF=0.328;lenF=1.000;tRNAscan-SE=2.0.5;
HyE0489	tRNAscan-SE	tRNA-Undet	83228	83309	25.4	+	.	type=Undet;anticodon=NNN;ibegin=0;iend=0;pseudo=no;repeat_overlap=no;tandem_array=ineligible;seqlen=97621;highscoring=no;fragment=no;scF=0.331;lenF=1.038;tRNAscan-SE=2.0.5;
HyE0489	tRNAscan-SE	tRNA-Leu	83748	83829	61.8	+	.	type=Leu;anticodon=AAG;ibegin=0;iend=0;pseudo=no;repeat_overlap=no;tandem_array=no;seqlen=97621;highscoring=no;fragment=no;scF=0.710;lenF=1.000;tRNAscan-SE=2.0.5;
HyE0489	tRNAscan-SE	tRNA-Leu	84315	84396	52.6	+	.	type=Leu;anticodon=AAG;ibegin=0;iend=0;pseudo=no;repeat_overlap=no;tandem_array=no;seqlen=97621;highscoring=no;fragment=no;scF=0.605;lenF=1.000;tRNAscan-SE=2.0.5;
HyE0489	tRNAscan-SE	tRNA-Leu	84882	84963	54.7	+	.	type=Leu;anticodon=TAG;ibegin=0;iend=0;pseudo=no;repeat_overlap=no;tandem_array=yes(84882-89423);tandem_array_X=10;tandem_array_N=9;tandem_array_Dmin=382;tandem_array_Dmax=438;seqlen=97621;highscoring=no;fragment=no;scF=0.629;lenF=1.000;tRNAscan-SE=2.0.5;
HyE0489	tRNAscan-SE	tRNA-Leu	85346	85427	63.4	+	.	type=Leu;anticodon=AAG;ibegin=0;iend=0;pseudo=no;repeat_overlap=no;tandem_array=yes(84882-89423);tandem_array_X=10;tandem_array_N=9;tandem_array_Dmin=382;tandem_array_Dmax=438;seqlen=97621;highscoring=no;fragment=no;scF=0.729;lenF=1.000;tRNAscan-SE=2.0.5;
HyE0489	tRNAscan-SE	tRNA-Leu	85866	85947	68.0	+	.	type=Leu;anticodon=TAG;ibegin=0;iend=0;pseudo=no;repeat_overlap=no;tandem_array=yes(84882-89423);tandem_array_X=10;tandem_array_N=9;tandem_array_Dmin=382;tandem_array_Dmax=438;seqlen=97621;highscoring=no;fragment=no;scF=0.782;lenF=1.000;tRNAscan-SE=2.0.5;
HyE0489	tRNAscan-SE	tRNA-Leu	86386	86467	68.0	+	.	type=Leu;anticodon=TAG;ibegin=0;iend=0;pseudo=no;repeat_overlap=no;tandem_array=yes(84882-89423);tandem_array_X=10;tandem_array_N=9;tandem_array_Dmin=382;tandem_array_Dmax=438;seqlen=97621;highscoring=no;fragment=no;scF=0.782;lenF=1.000;tRNAscan-SE=2.0.5;
HyE0489	tRNAscan-SE	tRNA-Leu	86851	86932	35.0	+	.	type=Leu;anticodon=AAG;ibegin=0;iend=0;pseudo=no;repeat_overlap=no;tandem_array=yes(84882-89423);tandem_array_X=10;tandem_array_N=9;tandem_array_Dmin=382;tandem_array_Dmax=438;seqlen=97621;highscoring=no;fragment=no;scF=0.402;lenF=1.000;tRNAscan-SE=2.0.5;
HyE0489	tRNAscan-SE	tRNA-Leu	87371	87452	49.5	+	.	type=Leu;anticodon=TAG;ibegin=0;iend=0;pseudo=no;repeat_overlap=no;tandem_array=yes(84882-89423);tandem_array_X=10;tandem_array_N=9;tandem_array_Dmin=382;tandem_array_Dmax=438;seqlen=97621;highscoring=no;fragment=no;scF=0.569;lenF=1.000;tRNAscan-SE=2.0.5;
HyE0489	tRNAscan-SE	tRNA-Leu	87837	87918	45.4	+	.	type=Leu;anticodon=AAG;ibegin=0;iend=0;pseudo=no;repeat_overlap=no;tandem_array=yes(84882-89423);tandem_array_X=10;tandem_array_N=9;tandem_array_Dmin=382;tandem_array_Dmax=438;seqlen=97621;highscoring=no;fragment=no;scF=0.522;lenF=1.000;tRNAscan-SE=2.0.5;
HyE0489	tRNAscan-SE	tRNA-Leu	88357	88438	44.2	+	.	type=Leu;anticodon=TAG;ibegin=0;iend=0;pseudo=no;repeat_overlap=no;tandem_array=yes(84882-89423);tandem_array_X=10;tandem_array_N=9;tandem_array_Dmin=382;tandem_array_Dmax=438;seqlen=97621;highscoring=no;fragment=no;scF=0.508;lenF=1.000;tRNAscan-SE=2.0.5;
HyE0489	tRNAscan-SE	tRNA-Leu	88822	88903	52.7	+	.	type=Leu;anticodon=AAG;ibegin=0;iend=0;pseudo=no;repeat_overlap=no;tandem_array=yes(84882-89423);tandem_array_X=10;tandem_array_N=9;tandem_array_Dmin=382;tandem_array_Dmax=438;seqlen=97621;highscoring=no;fragment=no;scF=0.606;lenF=1.000;tRNAscan-SE=2.0.5;
HyE0489	tRNAscan-SE	tRNA-Leu	89342	89423	52.1	+	.	type=Leu;anticodon=TAG;ibegin=0;iend=0;pseudo=no;repeat_overlap=no;tandem_array=yes(84882-89423);tandem_array_X=10;tandem_array_N=9;tandem_array_Dmin=382;tandem_array_Dmax=438;seqlen=97621;highscoring=no;fragment=no;scF=0.599;lenF=1.000;tRNAscan-SE=2.0.5;
HyE0489	tRNAscan-SE	tRNA-Undet	89808	89889	34.3	+	.	type=Undet;anticodon=NNN;ibegin=0;iend=0;pseudo=no;repeat_overlap=no;tandem_array=ineligible;seqlen=97621;highscoring=no;fragment=no;scF=0.447;lenF=1.038;tRNAscan-SE=2.0.5;
HyE0489	tRNAscan-SE	tRNA-Leu	90328	90409	54.0	+	.	type=Leu;anticodon=TAG;ibegin=90366;iend=90374;pseudo=no;repeat_overlap=no;tandem_array=no;seqlen=97621;highscoring=no;fragment=no;scF=0.621;lenF=1.000;tRNAscan-SE=2.0.5;
HyE0489	tRNAscan-SE	tRNA-Leu	97431	97512	70.2	-	.	type=Leu;anticodon=TAG;ibegin=0;iend=0;pseudo=no;repeat_overlap=no;tandem_array=no;seqlen=97621;highscoring=no;fragment=no;scF=0.807;lenF=1.000;tRNAscan-SE=2.0.5;
HyE0489	tRNAscan-SE	tRNA-Phe	96966	97047	45.0	-	.	type=Phe;anticodon=AAA;ibegin=0;iend=0;pseudo=no;repeat_overlap=no;tandem_array=ineligible;seqlen=97621;highscoring=no;fragment=no;scF=0.507;lenF=1.123;tRNAscan-SE=2.0.5;
HyE0489	tRNAscan-SE	tRNA-Leu	96449	96530	70.2	-	.	type=Leu;anticodon=TAG;ibegin=0;iend=0;pseudo=no;repeat_overlap=no;tandem_array=no;seqlen=97621;highscoring=no;fragment=no;scF=0.807;lenF=1.000;tRNAscan-SE=2.0.5;
HyE0489	tRNAscan-SE	tRNA-Leu	95984	96065	44.8	-	.	type=Leu;anticodon=AAG;ibegin=0;iend=0;pseudo=no;repeat_overlap=no;tandem_array=no;seqlen=97621;highscoring=no;fragment=no;scF=0.515;lenF=1.000;tRNAscan-SE=2.0.5;
HyE0489	tRNAscan-SE	tRNA-Leu	95472	95552	65.7	-	.	type=Leu;anticodon=TAG;ibegin=0;iend=0;pseudo=no;repeat_overlap=no;tandem_array=no;seqlen=97621;highscoring=no;fragment=no;scF=0.755;lenF=0.988;tRNAscan-SE=2.0.5;
HyE0489	tRNAscan-SE	tRNA-Leu	95008	95089	44.8	-	.	type=Leu;anticodon=AAG;ibegin=0;iend=0;pseudo=no;repeat_overlap=no;tandem_array=no;seqlen=97621;highscoring=no;fragment=no;scF=0.515;lenF=1.000;tRNAscan-SE=2.0.5;
HyE0489	tRNAscan-SE	tRNA-Gln	94470	94553	27.1	-	.	type=Gln;anticodon=CTG;ibegin=94513;iend=94506;pseudo=no;repeat_overlap=no;tandem_array=ineligible;seqlen=97621;highscoring=no;fragment=no;scF=0.381;lenF=1.151;tRNAscan-SE=2.0.5;
HyE0489	tRNAscan-SE	tRNA-Leu	93453	93535	52.5	-	.	type=Leu;anticodon=TAG;ibegin=0;iend=0;pseudo=no;repeat_overlap=no;tandem_array=no;seqlen=97621;highscoring=no;fragment=no;scF=0.603;lenF=1.012;tRNAscan-SE=2.0.5;
HyE0489	tRNAscan-SE	tRNA-Leu	92467	92548	61.9	-	.	type=Leu;anticodon=TAG;ibegin=0;iend=0;pseudo=no;repeat_overlap=no;tandem_array=no;seqlen=97621;highscoring=no;fragment=no;scF=0.711;lenF=1.000;tRNAscan-SE=2.0.5;
HyE0489	tRNAscan-SE	tRNA-Leu	91944	92026	47.5	-	.	type=Leu;anticodon=TAG;ibegin=0;iend=0;pseudo=no;repeat_overlap=no;tandem_array=no;seqlen=97621;highscoring=no;fragment=no;scF=0.546;lenF=1.012;tRNAscan-SE=2.0.5;
HyE0489	tRNAscan-SE	tRNA-Ile	91480	91561	44.9	-	.	type=Ile;anticodon=AAT;ibegin=91523;iend=91515;pseudo=no;repeat_overlap=no;tandem_array=ineligible;seqlen=97621;highscoring=no;fragment=no;scF=0.561;lenF=1.108;tRNAscan-SE=2.0.5;
HyE0489	tRNAscan-SE	tRNA-Leu	90960	91041	39.1	-	.	type=Leu;anticodon=TAG;ibegin=0;iend=0;pseudo=no;repeat_overlap=no;tandem_array=no;seqlen=97621;highscoring=no;fragment=no;scF=0.449;lenF=1.000;tRNAscan-SE=2.0.5;
HyE0489	tRNAscan-SE	tRNA-Leu	77297	77378	55.3	-	.	type=Leu;anticodon=TAG;ibegin=0;iend=0;pseudo=no;repeat_overlap=no;tandem_array=no;seqlen=97621;highscoring=no;fragment=no;scF=0.636;lenF=1.000;tRNAscan-SE=2.0.5;
HyE0489	tRNAscan-SE	tRNA-Leu	76529	76610	28.5	-	.	type=Leu;anticodon=AAG;ibegin=0;iend=0;pseudo=yes;repeat_overlap=no;tandem_array=no;seqlen=97621;highscoring=no;fragment=no;scF=0.328;lenF=1.000;tRNAscan-SE=2.0.5;
HyE0489	tRNAscan-SE	tRNA-Leu	75115	75196	70.0	-	.	type=Leu;anticodon=TAG;ibegin=0;iend=0;pseudo=no;repeat_overlap=no;tandem_array=yes(68598-75196);tandem_array_X=14;tandem_array_N=12;tandem_array_Dmin=383;tandem_array_Dmax=480;seqlen=97621;highscoring=no;fragment=no;scF=0.805;lenF=1.000;tRNAscan-SE=2.0.5;
HyE0489	tRNAscan-SE	tRNA-Leu	74643	74729	42.8	-	.	type=Leu;anticodon=AAG;ibegin=0;iend=0;pseudo=no;repeat_overlap=no;tandem_array=yes(68598-75196);tandem_array_X=14;tandem_array_N=12;tandem_array_Dmin=383;tandem_array_Dmax=480;seqlen=97621;highscoring=no;fragment=no;scF=0.492;lenF=1.061;tRNAscan-SE=2.0.5;
HyE0489	tRNAscan-SE	tRNA-Leu	74081	74162	61.8	-	.	type=Leu;anticodon=AAG;ibegin=0;iend=0;pseudo=no;repeat_overlap=no;tandem_array=yes(68598-75196);tandem_array_X=14;tandem_array_N=12;tandem_array_Dmin=383;tandem_array_Dmax=480;seqlen=97621;highscoring=no;fragment=no;scF=0.710;lenF=1.000;tRNAscan-SE=2.0.5;
HyE0489	tRNAscan-SE	tRNA-Leu	73514	73595	54.7	-	.	type=Leu;anticodon=TAG;ibegin=0;iend=0;pseudo=no;repeat_overlap=no;tandem_array=yes(68598-75196);tandem_array_X=14;tandem_array_N=12;tandem_array_Dmin=383;tandem_array_Dmax=480;seqlen=97621;highscoring=no;fragment=no;scF=0.629;lenF=1.000;tRNAscan-SE=2.0.5;
HyE0489	tRNAscan-SE	tRNA-Leu	73048	73129	54.0	-	.	type=Leu;anticodon=AAG;ibegin=0;iend=0;pseudo=no;repeat_overlap=no;tandem_array=yes(68598-75196);tandem_array_X=14;tandem_array_N=12;tandem_array_Dmin=383;tandem_array_Dmax=480;seqlen=97621;highscoring=no;fragment=no;scF=0.621;lenF=1.000;tRNAscan-SE=2.0.5;
HyE0489	tRNAscan-SE	tRNA-Leu	72529	72610	58.3	-	.	type=Leu;anticodon=TAG;ibegin=0;iend=0;pseudo=no;repeat_overlap=no;tandem_array=yes(68598-75196);tandem_array_X=14;tandem_array_N=12;tandem_array_Dmin=383;tandem_array_Dmax=480;seqlen=97621;highscoring=no;fragment=no;scF=0.670;lenF=1.000;tRNAscan-SE=2.0.5;
HyE0489	tRNAscan-SE	tRNA-Leu	72064	72145	59.2	-	.	type=Leu;anticodon=AAG;ibegin=0;iend=0;pseudo=no;repeat_overlap=no;tandem_array=yes(68598-75196);tandem_array_X=14;tandem_array_N=12;tandem_array_Dmin=383;tandem_array_Dmax=480;seqlen=97621;highscoring=no;fragment=no;scF=0.680;lenF=1.000;tRNAscan-SE=2.0.5;
HyE0489	tRNAscan-SE	tRNA-Leu	71544	71625	46.8	-	.	type=Leu;anticodon=TAG;ibegin=0;iend=0;pseudo=no;repeat_overlap=no;tandem_array=yes(68598-75196);tandem_array_X=14;tandem_array_N=12;tandem_array_Dmin=383;tandem_array_Dmax=480;seqlen=97621;highscoring=no;fragment=no;scF=0.538;lenF=1.000;tRNAscan-SE=2.0.5;
HyE0489	tRNAscan-SE	tRNA-Leu	71079	71160	68.0	-	.	type=Leu;anticodon=AAG;ibegin=0;iend=0;pseudo=no;repeat_overlap=no;tandem_array=yes(68598-75196);tandem_array_X=14;tandem_array_N=12;tandem_array_Dmin=383;tandem_array_Dmax=480;seqlen=97621;highscoring=no;fragment=no;scF=0.782;lenF=1.000;tRNAscan-SE=2.0.5;
HyE0489	tRNAscan-SE	tRNA-Leu	70558	70639	38.2	-	.	type=Leu;anticodon=TAG;ibegin=0;iend=0;pseudo=yes;repeat_overlap=no;tandem_array=yes(68598-75196);tandem_array_X=14;tandem_array_N=12;tandem_array_Dmin=383;tandem_array_Dmax=480;seqlen=97621;highscoring=no;fragment=no;scF=0.439;lenF=1.000;tRNAscan-SE=2.0.5;
HyE0489	tRNAscan-SE	tRNA-Leu	70093	70174	52.7	-	.	type=Leu;anticodon=AAG;ibegin=0;iend=0;pseudo=no;repeat_overlap=no;tandem_array=yes(68598-75196);tandem_array_X=14;tandem_array_N=12;tandem_array_Dmin=383;tandem_array_Dmax=480;seqlen=97621;highscoring=no;fragment=no;scF=0.606;lenF=1.000;tRNAscan-SE=2.0.5;
HyE0489	tRNAscan-SE	tRNA-Leu	69583	69664	36.1	-	.	type=Leu;anticodon=TAG;ibegin=69626;iend=69618;pseudo=no;repeat_overlap=no;tandem_array=yes(68598-75196);tandem_array_X=14;tandem_array_N=12;tandem_array_Dmin=383;tandem_array_Dmax=480;seqlen=97621;highscoring=no;fragment=no;scF=0.415;lenF=1.000;tRNAscan-SE=2.0.5;
HyE0489	tRNAscan-SE	tRNA-Leu	69118	69199	44.7	-	.	type=Leu;anticodon=AAG;ibegin=0;iend=0;pseudo=no;repeat_overlap=no;tandem_array=yes(68598-75196);tandem_array_X=14;tandem_array_N=12;tandem_array_Dmin=383;tandem_array_Dmax=480;seqlen=97621;highscoring=no;fragment=no;scF=0.514;lenF=1.000;tRNAscan-SE=2.0.5;
HyE0489	tRNAscan-SE	tRNA-Leu	68598	68679	41.3	-	.	type=Leu;anticodon=TAG;ibegin=0;iend=0;pseudo=no;repeat_overlap=no;tandem_array=yes(68598-75196);tandem_array_X=14;tandem_array_N=12;tandem_array_Dmin=383;tandem_array_Dmax=480;seqlen=97621;highscoring=no;fragment=no;scF=0.475;lenF=1.000;tRNAscan-SE=2.0.5;
HyE0489	tRNAscan-SE	tRNA-Ile	68132	68213	44.1	-	.	type=Ile;anticodon=AAT;ibegin=68175;iend=68167;pseudo=no;repeat_overlap=no;tandem_array=ineligible;seqlen=97621;highscoring=no;fragment=no;scF=0.551;lenF=1.108;tRNAscan-SE=2.0.5;
HyE0489	tRNAscan-SE	tRNA-Leu	67612	67693	54.0	-	.	type=Leu;anticodon=TAG;ibegin=67655;iend=67647;pseudo=no;repeat_overlap=no;tandem_array=no;seqlen=97621;highscoring=no;fragment=no;scF=0.621;lenF=1.000;tRNAscan-SE=2.0.5;
HyE0489	tRNAscan-SE	tRNA-Leu	36378	36459	60.1	-	.	type=Leu;anticodon=TAG;ibegin=0;iend=0;pseudo=no;repeat_overlap=no;tandem_array=no;seqlen=97621;highscoring=no;fragment=no;scF=0.691;lenF=1.000;tRNAscan-SE=2.0.5;
HyE0489	tRNAscan-SE	tRNA-Leu	35809	35890	68.0	-	.	type=Leu;anticodon=TAG;ibegin=0;iend=0;pseudo=no;repeat_overlap=no;tandem_array=no;seqlen=97621;highscoring=no;fragment=no;scF=0.782;lenF=1.000;tRNAscan-SE=2.0.5;
HyE0489	tRNAscan-SE	tRNA-Leu	23619	23700	58.8	-	.	type=Leu;anticodon=AAG;ibegin=0;iend=0;pseudo=no;repeat_overlap=no;tandem_array=no;seqlen=97621;highscoring=no;fragment=no;scF=0.676;lenF=1.000;tRNAscan-SE=2.0.5;
HyE0489	tRNAscan-SE	tRNA-Leu	23052	23133	53.0	-	.	type=Leu;anticodon=TAG;ibegin=0;iend=0;pseudo=no;repeat_overlap=no;tandem_array=no;seqlen=97621;highscoring=no;fragment=no;scF=0.609;lenF=1.000;tRNAscan-SE=2.0.5;
HyE0489	tRNAscan-SE	tRNA-Leu	18312	18393	36.3	-	.	type=Leu;anticodon=AAG;ibegin=0;iend=0;pseudo=no;repeat_overlap=no;tandem_array=no;seqlen=97621;highscoring=no;fragment=no;scF=0.417;lenF=1.000;tRNAscan-SE=2.0.5;
HyE0489	tRNAscan-SE	tRNA-Leu	17745	17826	68.0	-	.	type=Leu;anticodon=TAG;ibegin=0;iend=0;pseudo=no;repeat_overlap=no;tandem_array=no;seqlen=97621;highscoring=no;fragment=no;scF=0.782;lenF=1.000;tRNAscan-SE=2.0.5;
HyE0489	tRNAscan-SE	tRNA-Leu	8386	8474	38.2	-	.	type=Leu;anticodon=TAG;ibegin=8436;iend=8424;pseudo=no;repeat_overlap=no;tandem_array=no;seqlen=97621;highscoring=no;fragment=no;scF=0.439;lenF=1.085;tRNAscan-SE=2.0.5;
HyE0489	tRNAscan-SE	tRNA-Phe	7918	8000	38.9	-	.	type=Phe;anticodon=GAA;ibegin=0;iend=0;pseudo=no;repeat_overlap=no;tandem_array=ineligible;seqlen=97621;highscoring=no;fragment=no;scF=0.438;lenF=1.137;tRNAscan-SE=2.0.5;
HyE0489	tRNAscan-SE	tRNA-Leu	7015	7096	50.7	-	.	type=Leu;anticodon=TAG;ibegin=0;iend=0;pseudo=no;repeat_overlap=no;tandem_array=no;seqlen=97621;highscoring=no;fragment=no;scF=0.583;lenF=1.000;tRNAscan-SE=2.0.5;
HyE0489	tRNAscan-SE	tRNA-Leu	6448	6529	48.8	-	.	type=Leu;anticodon=TAG;ibegin=0;iend=0;pseudo=no;repeat_overlap=no;tandem_array=no;seqlen=97621;highscoring=no;fragment=no;scF=0.561;lenF=1.000;tRNAscan-SE=2.0.5;
HyE0489	tRNAscan-SE	tRNA-Leu	5982	6068	53.8	-	.	type=Leu;anticodon=TAA;ibegin=0;iend=0;pseudo=no;repeat_overlap=no;tandem_array=no;seqlen=97621;highscoring=no;fragment=no;scF=0.618;lenF=1.061;tRNAscan-SE=2.0.5;
HyE0489	tRNAscan-SE	tRNA-Sup	5409	5495	30.7	-	.	type=Sup;anticodon=TTA;ibegin=0;iend=0;pseudo=no;repeat_overlap=no;tandem_array=ineligible;seqlen=97621;highscoring=no;fragment=no;scF=0.377;lenF=1.061;tRNAscan-SE=2.0.5;
HyE0489	tRNAscan-SE	tRNA-Leu	4915	4994	57.1	-	.	type=Leu;anticodon=AAG;ibegin=4956;iend=4950;pseudo=no;repeat_overlap=no;tandem_array=no;seqlen=97621;highscoring=no;fragment=no;scF=0.656;lenF=0.976;tRNAscan-SE=2.0.5;
HyE0489	tRNAscan-SE	tRNA-Leu	4122	4205	44.2	-	.	type=Leu;anticodon=TAG;ibegin=0;iend=0;pseudo=no;repeat_overlap=no;tandem_array=no;seqlen=97621;highscoring=no;fragment=no;scF=0.508;lenF=1.024;tRNAscan-SE=2.0.5;
HyE0489	tRNAscan-SE	tRNA-Undet	3653	3736	39.6	-	.	type=Undet;anticodon=NNN;ibegin=0;iend=0;pseudo=no;repeat_overlap=no;tandem_array=ineligible;seqlen=97621;highscoring=no;fragment=no;scF=0.516;lenF=1.063;tRNAscan-SE=2.0.5;
HyE0489	tRNAscan-SE	tRNA-Leu	3092	3173	54.4	-	.	type=Leu;anticodon=TAG;ibegin=0;iend=0;pseudo=no;repeat_overlap=no;tandem_array=no;seqlen=97621;highscoring=no;fragment=no;scF=0.625;lenF=1.000;tRNAscan-SE=2.0.5;
HyE0489	tRNAscan-SE	tRNA-Leu	2622	2703	69.3	-	.	type=Leu;anticodon=AAG;ibegin=0;iend=0;pseudo=no;repeat_overlap=no;tandem_array=no;seqlen=97621;highscoring=no;fragment=no;scF=0.797;lenF=1.000;tRNAscan-SE=2.0.5;
HyE0489	tRNAscan-SE	tRNA-Undet	1375	1457	33.3	-	.	type=Undet;anticodon=NNN;ibegin=0;iend=0;pseudo=yes;repeat_overlap=no;tandem_array=ineligible;seqlen=97621;highscoring=no;fragment=no;scF=0.434;lenF=1.051;tRNAscan-SE=2.0.5;
HyE0615	tRNAscan-SE	tRNA-Lys	44927	44998	28.4	-	.	type=Lys;anticodon=TTT;ibegin=0;iend=0;pseudo=yes;repeat_overlap=no;tandem_array=ineligible;seqlen=69394;highscoring=no;fragment=no;scF=0.327;lenF=0.986;tRNAscan-SE=2.0.5;
HyE0615	tRNAscan-SE	tRNA-Lys	39501	39572	28.4	-	.	type=Lys;anticodon=TTT;ibegin=0;iend=0;pseudo=yes;repeat_overlap=no;tandem_array=ineligible;seqlen=69394;highscoring=no;fragment=no;scF=0.327;lenF=0.986;tRNAscan-SE=2.0.5;
HyE0639	tRNAscan-SE	tRNA-Leu	242	323	52.6	+	.	type=Leu;anticodon=TAG;ibegin=0;iend=0;pseudo=no;repeat_overlap=no;tandem_array=no;seqlen=67038;highscoring=no;fragment=no;scF=0.605;lenF=1.000;tRNAscan-SE=2.0.5;
HyE0639	tRNAscan-SE	tRNA-Leu	702	782	51.3	+	.	type=Leu;anticodon=AAG;ibegin=0;iend=0;pseudo=no;repeat_overlap=no;tandem_array=no;seqlen=67038;highscoring=no;fragment=no;scF=0.590;lenF=0.988;tRNAscan-SE=2.0.5;
HyE0639	tRNAscan-SE	tRNA-Undet	1256	1333	34.1	+	.	type=Undet;anticodon=NNN;ibegin=0;iend=0;pseudo=no;repeat_overlap=no;tandem_array=ineligible;seqlen=67038;highscoring=no;fragment=no;scF=0.445;lenF=0.987;tRNAscan-SE=2.0.5;
HyE0639	tRNAscan-SE	tRNA-Leu	1710	1790	51.3	+	.	type=Leu;anticodon=AAG;ibegin=0;iend=0;pseudo=no;repeat_overlap=no;tandem_array=no;seqlen=67038;highscoring=no;fragment=no;scF=0.590;lenF=0.988;tRNAscan-SE=2.0.5;
HyE0639	tRNAscan-SE	tRNA-Leu	2268	2349	42.5	+	.	type=Leu;anticodon=TAG;ibegin=0;iend=0;pseudo=no;repeat_overlap=no;tandem_array=no;seqlen=67038;highscoring=no;fragment=no;scF=0.489;lenF=1.000;tRNAscan-SE=2.0.5;
HyE0639	tRNAscan-SE	tRNA-Leu	2727	2807	44.5	+	.	type=Leu;anticodon=AAG;ibegin=0;iend=0;pseudo=no;repeat_overlap=no;tandem_array=no;seqlen=67038;highscoring=no;fragment=no;scF=0.511;lenF=0.988;tRNAscan-SE=2.0.5;
HyE0639	tRNAscan-SE	tRNA-Leu	3288	3366	39.0	+	.	type=Leu;anticodon=TAG;ibegin=0;iend=0;pseudo=no;repeat_overlap=no;tandem_array=no;seqlen=67038;highscoring=no;fragment=no;scF=0.448;lenF=0.963;tRNAscan-SE=2.0.5;
HyE0639	tRNAscan-SE	tRNA-Leu	3745	3826	59.4	+	.	type=Leu;anticodon=AAG;ibegin=0;iend=0;pseudo=no;repeat_overlap=no;tandem_array=no;seqlen=67038;highscoring=no;fragment=no;scF=0.683;lenF=1.000;tRNAscan-SE=2.0.5;
HyE0639	tRNAscan-SE	tRNA-Undet	4303	4381	34.7	+	.	type=Undet;anticodon=NNN;ibegin=0;iend=0;pseudo=no;repeat_overlap=no;tandem_array=ineligible;seqlen=67038;highscoring=no;fragment=no;scF=0.452;lenF=1.000;tRNAscan-SE=2.0.5;
HyE0639	tRNAscan-SE	tRNA-Undet	4763	4840	29.0	+	.	type=Undet;anticodon=NNN;ibegin=0;iend=0;pseudo=no;repeat_overlap=no;tandem_array=ineligible;seqlen=67038;highscoring=no;fragment=no;scF=0.378;lenF=0.987;tRNAscan-SE=2.0.5;
HyE0639	tRNAscan-SE	tRNA-Leu	5315	5396	68.0	+	.	type=Leu;anticodon=TAG;ibegin=0;iend=0;pseudo=no;repeat_overlap=no;tandem_array=no;seqlen=67038;highscoring=no;fragment=no;scF=0.782;lenF=1.000;tRNAscan-SE=2.0.5;
HyE0639	tRNAscan-SE	tRNA-Leu	5775	5856	39.7	+	.	type=Leu;anticodon=AAG;ibegin=0;iend=0;pseudo=no;repeat_overlap=no;tandem_array=no;seqlen=67038;highscoring=no;fragment=no;scF=0.456;lenF=1.000;tRNAscan-SE=2.0.5;
HyE0639	tRNAscan-SE	tRNA-Leu	6336	6416	55.4	+	.	type=Leu;anticodon=TAG;ibegin=0;iend=0;pseudo=no;repeat_overlap=no;tandem_array=no;seqlen=67038;highscoring=no;fragment=no;scF=0.637;lenF=0.988;tRNAscan-SE=2.0.5;
HyE0639	tRNAscan-SE	tRNA-Leu	6796	6875	58.2	+	.	type=Leu;anticodon=AAG;ibegin=6834;iend=6840;pseudo=no;repeat_overlap=no;tandem_array=no;seqlen=67038;highscoring=no;fragment=no;scF=0.669;lenF=0.976;tRNAscan-SE=2.0.5;
HyE0639	tRNAscan-SE	tRNA-Leu	7360	7442	50.0	+	.	type=Leu;anticodon=AAG;ibegin=0;iend=0;pseudo=no;repeat_overlap=no;tandem_array=no;seqlen=67038;highscoring=no;fragment=no;scF=0.575;lenF=1.012;tRNAscan-SE=2.0.5;
HyE0639	tRNAscan-SE	tRNA-Leu	7826	7907	59.3	+	.	type=Leu;anticodon=AAG;ibegin=7864;iend=7872;pseudo=no;repeat_overlap=no;tandem_array=no;seqlen=67038;highscoring=no;fragment=no;scF=0.682;lenF=1.000;tRNAscan-SE=2.0.5;
HyE0639	tRNAscan-SE	tRNA-Leu	8394	8475	71.3	+	.	type=Leu;anticodon=TAG;ibegin=0;iend=0;pseudo=no;repeat_overlap=no;tandem_array=no;seqlen=67038;highscoring=no;fragment=no;scF=0.820;lenF=1.000;tRNAscan-SE=2.0.5;
HyE0639	tRNAscan-SE	tRNA-Leu	8861	8942	40.7	+	.	type=Leu;anticodon=AAG;ibegin=0;iend=0;pseudo=no;repeat_overlap=no;tandem_array=no;seqlen=67038;highscoring=no;fragment=no;scF=0.468;lenF=1.000;tRNAscan-SE=2.0.5;
HyE0639	tRNAscan-SE	tRNA-Leu	9428	9508	29.7	+	.	type=Leu;anticodon=TAG;ibegin=0;iend=0;pseudo=no;repeat_overlap=no;tandem_array=no;seqlen=67038;highscoring=no;fragment=no;scF=0.341;lenF=0.988;tRNAscan-SE=2.0.5;
HyE0639	tRNAscan-SE	tRNA-Leu	10463	10544	69.0	+	.	type=Leu;anticodon=TAG;ibegin=0;iend=0;pseudo=no;repeat_overlap=no;tandem_array=yes(10463-17060);tandem_array_X=13;tandem_array_N=9;tandem_array_Dmin=381;tandem_array_Dmax=438;seqlen=67038;highscoring=no;fragment=no;scF=0.793;lenF=1.000;tRNAscan-SE=2.0.5;
HyE0639	tRNAscan-SE	tRNA-Leu	10929	11008	31.8	+	.	type=Leu;anticodon=AAG;ibegin=10965;iend=10972;pseudo=no;repeat_overlap=no;tandem_array=yes(10463-17060);tandem_array_X=13;tandem_array_N=9;tandem_array_Dmin=381;tandem_array_Dmax=438;seqlen=67038;highscoring=no;fragment=no;scF=0.366;lenF=0.976;tRNAscan-SE=2.0.5;
HyE0639	tRNAscan-SE	tRNA-Leu	11492	11574	44.7	+	.	type=Leu;anticodon=AAG;ibegin=0;iend=0;pseudo=no;repeat_overlap=no;tandem_array=yes(10463-17060);tandem_array_X=13;tandem_array_N=9;tandem_array_Dmin=381;tandem_array_Dmax=438;seqlen=67038;highscoring=no;fragment=no;scF=0.514;lenF=1.012;tRNAscan-SE=2.0.5;
HyE0639	tRNAscan-SE	tRNA-Leu	11957	12038	59.3	+	.	type=Leu;anticodon=AAG;ibegin=11995;iend=12003;pseudo=no;repeat_overlap=no;tandem_array=yes(10463-17060);tandem_array_X=13;tandem_array_N=9;tandem_array_Dmin=381;tandem_array_Dmax=438;seqlen=67038;highscoring=no;fragment=no;scF=0.682;lenF=1.000;tRNAscan-SE=2.0.5;
HyE0639	tRNAscan-SE	tRNA-Leu	12525	12606	70.0	+	.	type=Leu;anticodon=TAG;ibegin=0;iend=0;pseudo=no;repeat_overlap=no;tandem_array=yes(10463-17060);tandem_array_X=13;tandem_array_N=9;tandem_array_Dmin=381;tandem_array_Dmax=438;seqlen=67038;highscoring=no;fragment=no;scF=0.805;lenF=1.000;tRNAscan-SE=2.0.5;
HyE0639	tRNAscan-SE	tRNA-Leu	12992	13073	35.3	+	.	type=Leu;anticodon=AAG;ibegin=0;iend=0;pseudo=yes;repeat_overlap=no;tandem_array=yes(10463-17060);tandem_array_X=13;tandem_array_N=9;tandem_array_Dmin=381;tandem_array_Dmax=438;seqlen=67038;highscoring=no;fragment=no;scF=0.406;lenF=1.000;tRNAscan-SE=2.0.5;
HyE0639	tRNAscan-SE	tRNA-Leu	13511	13592	61.8	+	.	type=Leu;anticodon=TAG;ibegin=0;iend=0;pseudo=no;repeat_overlap=no;tandem_array=yes(10463-17060);tandem_array_X=13;tandem_array_N=9;tandem_array_Dmin=381;tandem_array_Dmax=438;seqlen=67038;highscoring=no;fragment=no;scF=0.710;lenF=1.000;tRNAscan-SE=2.0.5;
HyE0639	tRNAscan-SE	tRNA-Leu	13977	14058	45.9	+	.	type=Leu;anticodon=TAG;ibegin=0;iend=0;pseudo=no;repeat_overlap=no;tandem_array=yes(10463-17060);tandem_array_X=13;tandem_array_N=9;tandem_array_Dmin=381;tandem_array_Dmax=438;seqlen=67038;highscoring=no;fragment=no;scF=0.528;lenF=1.000;tRNAscan-SE=2.0.5;
HyE0639	tRNAscan-SE	tRNA-Leu	14497	14578	60.7	+	.	type=Leu;anticodon=TAG;ibegin=0;iend=0;pseudo=no;repeat_overlap=no;tandem_array=yes(10463-17060);tandem_array_X=13;tandem_array_N=9;tandem_array_Dmin=381;tandem_array_Dmax=438;seqlen=67038;highscoring=no;fragment=no;scF=0.698;lenF=1.000;tRNAscan-SE=2.0.5;
HyE0639	tRNAscan-SE	tRNA-Leu	14960	15041	45.9	+	.	type=Leu;anticodon=TAG;ibegin=0;iend=0;pseudo=no;repeat_overlap=no;tandem_array=yes(10463-17060);tandem_array_X=13;tandem_array_N=9;tandem_array_Dmin=381;tandem_array_Dmax=438;seqlen=67038;highscoring=no;fragment=no;scF=0.528;lenF=1.000;tRNAscan-SE=2.0.5;
HyE0639	tRNAscan-SE	tRNA-Leu	15478	15558	45.9	+	.	type=Leu;anticodon=TAG;ibegin=0;iend=0;pseudo=no;repeat_overlap=no;tandem_array=yes(10463-17060);tandem_array_X=13;tandem_array_N=9;tandem_array_Dmin=381;tandem_array_Dmax=438;seqlen=67038;highscoring=no;fragment=no;scF=0.528;lenF=0.988;tRNAscan-SE=2.0.5;
HyE0639	tRNAscan-SE	tRNA-Ile	15941	16022	24.3	+	.	type=Ile;anticodon=AAT;ibegin=15979;iend=15987;pseudo=yes;repeat_overlap=no;tandem_array=ineligible;seqlen=67038;highscoring=no;fragment=no;scF=0.303;lenF=1.108;tRNAscan-SE=2.0.5;
HyE0639	tRNAscan-SE	tRNA-Leu	16459	16540	60.4	+	.	type=Leu;anticodon=TAG;ibegin=0;iend=0;pseudo=no;repeat_overlap=no;tandem_array=yes(10463-17060);tandem_array_X=13;tandem_array_N=9;tandem_array_Dmin=381;tandem_array_Dmax=438;seqlen=67038;highscoring=no;fragment=no;scF=0.694;lenF=1.000;tRNAscan-SE=2.0.5;
HyE0639	tRNAscan-SE	tRNA-Leu	16979	17060	31.8	+	.	type=Leu;anticodon=TAG;ibegin=0;iend=0;pseudo=no;repeat_overlap=no;tandem_array=yes(10463-17060);tandem_array_X=13;tandem_array_N=9;tandem_array_Dmin=381;tandem_array_Dmax=438;seqlen=67038;highscoring=no;fragment=no;scF=0.366;lenF=1.000;tRNAscan-SE=2.0.5;
HyE0639	tRNAscan-SE	tRNA-Leu	27246	27332	32.6	+	.	type=Leu;anticodon=AAG;ibegin=0;iend=0;pseudo=no;repeat_overlap=no;tandem_array=no;seqlen=67038;highscoring=no;fragment=no;scF=0.375;lenF=1.061;tRNAscan-SE=2.0.5;
HyE0639	tRNAscan-SE	tRNA-Leu	27765	27846	62.9	+	.	type=Leu;anticodon=TAG;ibegin=0;iend=0;pseudo=no;repeat_overlap=no;tandem_array=no;seqlen=67038;highscoring=no;fragment=no;scF=0.723;lenF=1.000;tRNAscan-SE=2.0.5;
HyE0639	tRNAscan-SE	tRNA-Leu	28231	28312	47.4	+	.	type=Leu;anticodon=AAG;ibegin=0;iend=0;pseudo=no;repeat_overlap=no;tandem_array=no;seqlen=67038;highscoring=no;fragment=no;scF=0.545;lenF=1.000;tRNAscan-SE=2.0.5;
HyE0639	tRNAscan-SE	tRNA-Leu	28798	28879	44.0	+	.	type=Leu;anticodon=TAG;ibegin=28836;iend=28844;pseudo=no;repeat_overlap=no;tandem_array=no;seqlen=67038;highscoring=no;fragment=no;scF=0.506;lenF=1.000;tRNAscan-SE=2.0.5;
HyE0639	tRNAscan-SE	tRNA-Leu	29262	29343	68.0	+	.	type=Leu;anticodon=TAG;ibegin=0;iend=0;pseudo=no;repeat_overlap=no;tandem_array=no;seqlen=67038;highscoring=no;fragment=no;scF=0.782;lenF=1.000;tRNAscan-SE=2.0.5;
HyE0639	tRNAscan-SE	tRNA-Leu	29829	29910	41.7	+	.	type=Leu;anticodon=TAG;ibegin=0;iend=0;pseudo=no;repeat_overlap=no;tandem_array=no;seqlen=67038;highscoring=no;fragment=no;scF=0.479;lenF=1.000;tRNAscan-SE=2.0.5;
HyE0639	tRNAscan-SE	tRNA-Val	30295	30376	54.9	+	.	type=Val;anticodon=AAC;ibegin=0;iend=0;pseudo=no;repeat_overlap=no;tandem_array=ineligible;seqlen=67038;highscoring=no;fragment=no;scF=0.677;lenF=1.123;tRNAscan-SE=2.0.5;
HyE0639	tRNAscan-SE	tRNA-Leu	30863	30944	57.8	+	.	type=Leu;anticodon=TAG;ibegin=0;iend=0;pseudo=no;repeat_overlap=no;tandem_array=no;seqlen=67038;highscoring=no;fragment=no;scF=0.664;lenF=1.000;tRNAscan-SE=2.0.5;
HyE0639	tRNAscan-SE	tRNA-Leu	45286	45367	51.7	+	.	type=Leu;anticodon=TAG;ibegin=0;iend=0;pseudo=no;repeat_overlap=no;tandem_array=no;seqlen=67038;highscoring=no;fragment=no;scF=0.594;lenF=1.000;tRNAscan-SE=2.0.5;
HyE0639	tRNAscan-SE	tRNA-Leu	45805	45886	45.1	+	.	type=Leu;anticodon=AAG;ibegin=45843;iend=45851;pseudo=no;repeat_overlap=no;tandem_array=no;seqlen=67038;highscoring=no;fragment=no;scF=0.518;lenF=1.000;tRNAscan-SE=2.0.5;
HyE0639	tRNAscan-SE	tRNA-Leu	46372	46453	63.3	+	.	type=Leu;anticodon=TAG;ibegin=0;iend=0;pseudo=no;repeat_overlap=no;tandem_array=no;seqlen=67038;highscoring=no;fragment=no;scF=0.728;lenF=1.000;tRNAscan-SE=2.0.5;
HyE0639	tRNAscan-SE	tRNA-Leu	56653	56734	59.2	+	.	type=Leu;anticodon=TAG;ibegin=0;iend=0;pseudo=no;repeat_overlap=no;tandem_array=no;seqlen=67038;highscoring=no;fragment=no;scF=0.680;lenF=1.000;tRNAscan-SE=2.0.5;
HyE0639	tRNAscan-SE	tRNA-Leu	57216	57296	65.5	+	.	type=Leu;anticodon=TAG;ibegin=0;iend=0;pseudo=no;repeat_overlap=no;tandem_array=no;seqlen=67038;highscoring=no;fragment=no;scF=0.753;lenF=0.988;tRNAscan-SE=2.0.5;
HyE0639	tRNAscan-SE	tRNA-Leu	57679	57759	43.3	+	.	type=Leu;anticodon=AAG;ibegin=57717;iend=57725;pseudo=no;repeat_overlap=no;tandem_array=no;seqlen=67038;highscoring=no;fragment=no;scF=0.498;lenF=0.988;tRNAscan-SE=2.0.5;
HyE0639	tRNAscan-SE	tRNA-Leu	58235	58316	68.0	+	.	type=Leu;anticodon=TAG;ibegin=0;iend=0;pseudo=no;repeat_overlap=no;tandem_array=no;seqlen=67038;highscoring=no;fragment=no;scF=0.782;lenF=1.000;tRNAscan-SE=2.0.5;
HyE0639	tRNAscan-SE	tRNA-Leu	59247	59328	67.5	+	.	type=Leu;anticodon=TAG;ibegin=0;iend=0;pseudo=no;repeat_overlap=no;tandem_array=no;seqlen=67038;highscoring=no;fragment=no;scF=0.776;lenF=1.000;tRNAscan-SE=2.0.5;
HyE0639	tRNAscan-SE	tRNA-Leu	59704	59783	44.0	+	.	type=Leu;anticodon=AAG;ibegin=0;iend=0;pseudo=no;repeat_overlap=no;tandem_array=no;seqlen=67038;highscoring=no;fragment=no;scF=0.506;lenF=0.976;tRNAscan-SE=2.0.5;
HyE0639	tRNAscan-SE	tRNA-Leu	60257	60338	47.6	+	.	type=Leu;anticodon=TAA;ibegin=60294;iend=60302;pseudo=no;repeat_overlap=no;tandem_array=no;seqlen=67038;highscoring=no;fragment=no;scF=0.547;lenF=1.000;tRNAscan-SE=2.0.5;
HyE0639	tRNAscan-SE	tRNA-Sup	60818	60896	37.9	+	.	type=Sup;anticodon=TTA;ibegin=60856;iend=60861;pseudo=yes;repeat_overlap=no;tandem_array=ineligible;seqlen=67038;highscoring=no;fragment=no;scF=0.466;lenF=0.963;tRNAscan-SE=2.0.5;
HyE0639	tRNAscan-SE	tRNA-Leu	61259	61340	68.0	+	.	type=Leu;anticodon=AAG;ibegin=0;iend=0;pseudo=no;repeat_overlap=no;tandem_array=no;seqlen=67038;highscoring=no;fragment=no;scF=0.782;lenF=1.000;tRNAscan-SE=2.0.5;
HyE0639	tRNAscan-SE	tRNA-Undet	61816	61895	54.9	+	.	type=Undet;anticodon=NNN;ibegin=0;iend=0;pseudo=no;repeat_overlap=no;tandem_array=ineligible;seqlen=67038;highscoring=no;fragment=no;scF=0.716;lenF=1.013;tRNAscan-SE=2.0.5;
HyE0639	tRNAscan-SE	tRNA-Leu	62274	62354	58.9	+	.	type=Leu;anticodon=AAG;ibegin=0;iend=0;pseudo=no;repeat_overlap=no;tandem_array=no;seqlen=67038;highscoring=no;fragment=no;scF=0.677;lenF=0.988;tRNAscan-SE=2.0.5;
HyE0639	tRNAscan-SE	tRNA-Leu	62830	62911	68.0	+	.	type=Leu;anticodon=TAG;ibegin=0;iend=0;pseudo=no;repeat_overlap=no;tandem_array=no;seqlen=67038;highscoring=no;fragment=no;scF=0.782;lenF=1.000;tRNAscan-SE=2.0.5;
HyE0639	tRNAscan-SE	tRNA-Leu	63284	63365	68.0	+	.	type=Leu;anticodon=AAG;ibegin=0;iend=0;pseudo=no;repeat_overlap=no;tandem_array=no;seqlen=67038;highscoring=no;fragment=no;scF=0.782;lenF=1.000;tRNAscan-SE=2.0.5;
HyE0639	tRNAscan-SE	tRNA-Leu	63851	63932	40.5	+	.	type=Leu;anticodon=TAG;ibegin=0;iend=0;pseudo=no;repeat_overlap=no;tandem_array=no;seqlen=67038;highscoring=no;fragment=no;scF=0.466;lenF=1.000;tRNAscan-SE=2.0.5;
HyE0639	tRNAscan-SE	tRNA-Leu	64316	64397	70.5	+	.	type=Leu;anticodon=AAG;ibegin=0;iend=0;pseudo=no;repeat_overlap=no;tandem_array=no;seqlen=67038;highscoring=no;fragment=no;scF=0.810;lenF=1.000;tRNAscan-SE=2.0.5;
HyE0639	tRNAscan-SE	tRNA-Undet	64880	64957	21.9	+	.	type=Undet;anticodon=NNN;ibegin=0;iend=0;pseudo=no;repeat_overlap=no;tandem_array=ineligible;seqlen=67038;highscoring=no;fragment=no;scF=0.286;lenF=0.987;tRNAscan-SE=2.0.5;
HyE0639	tRNAscan-SE	tRNA-Leu	65340	65421	49.1	+	.	type=Leu;anticodon=AAG;ibegin=0;iend=0;pseudo=no;repeat_overlap=no;tandem_array=no;seqlen=67038;highscoring=no;fragment=no;scF=0.564;lenF=1.000;tRNAscan-SE=2.0.5;
HyE0639	tRNAscan-SE	tRNA-Leu	65517	65598	51.0	+	.	type=Leu;anticodon=AAG;ibegin=0;iend=0;pseudo=no;repeat_overlap=no;tandem_array=no;seqlen=67038;highscoring=no;fragment=no;scF=0.586;lenF=1.000;tRNAscan-SE=2.0.5;
HyE0639	tRNAscan-SE	tRNA-Leu	66084	66164	48.7	+	.	type=Leu;anticodon=TAG;ibegin=0;iend=0;pseudo=no;repeat_overlap=no;tandem_array=no;seqlen=67038;highscoring=no;fragment=no;scF=0.560;lenF=0.988;tRNAscan-SE=2.0.5;
HyE0639	tRNAscan-SE	tRNA-Leu	66541	66622	68.0	+	.	type=Leu;anticodon=AAG;ibegin=0;iend=0;pseudo=no;repeat_overlap=no;tandem_array=no;seqlen=67038;highscoring=no;fragment=no;scF=0.782;lenF=1.000;tRNAscan-SE=2.0.5;
HyE0639	tRNAscan-SE	tRNA-Phe	55777	55859	43.0	-	.	type=Phe;anticodon=AAA;ibegin=0;iend=0;pseudo=no;repeat_overlap=no;tandem_array=ineligible;seqlen=67038;highscoring=no;fragment=no;scF=0.484;lenF=1.137;tRNAscan-SE=2.0.5;
HyE0639	tRNAscan-SE	tRNA-Undet	55265	55345	57.6	-	.	type=Undet;anticodon=NNN;ibegin=0;iend=0;pseudo=no;repeat_overlap=no;tandem_array=ineligible;seqlen=67038;highscoring=no;fragment=no;scF=0.751;lenF=1.025;tRNAscan-SE=2.0.5;
HyE0639	tRNAscan-SE	tRNA-Leu	54805	54886	56.8	-	.	type=Leu;anticodon=AAG;ibegin=0;iend=0;pseudo=no;repeat_overlap=no;tandem_array=no;seqlen=67038;highscoring=no;fragment=no;scF=0.653;lenF=1.000;tRNAscan-SE=2.0.5;
HyE0639	tRNAscan-SE	tRNA-Leu	54244	54325	51.4	-	.	type=Leu;anticodon=TAG;ibegin=0;iend=0;pseudo=no;repeat_overlap=no;tandem_array=no;seqlen=67038;highscoring=no;fragment=no;scF=0.591;lenF=1.000;tRNAscan-SE=2.0.5;
HyE0639	tRNAscan-SE	tRNA-Leu	53781	53862	58.0	-	.	type=Leu;anticodon=AAG;ibegin=0;iend=0;pseudo=no;repeat_overlap=no;tandem_array=no;seqlen=67038;highscoring=no;fragment=no;scF=0.667;lenF=1.000;tRNAscan-SE=2.0.5;
HyE0639	tRNAscan-SE	tRNA-Leu	53218	53299	51.4	-	.	type=Leu;anticodon=TAG;ibegin=0;iend=0;pseudo=no;repeat_overlap=no;tandem_array=no;seqlen=67038;highscoring=no;fragment=no;scF=0.591;lenF=1.000;tRNAscan-SE=2.0.5;
HyE0639	tRNAscan-SE	tRNA-Leu	52756	52836	57.0	-	.	type=Leu;anticodon=AAG;ibegin=0;iend=0;pseudo=no;repeat_overlap=no;tandem_array=no;seqlen=67038;highscoring=no;fragment=no;scF=0.655;lenF=0.988;tRNAscan-SE=2.0.5;
HyE0639	tRNAscan-SE	tRNA-Leu	52195	52276	70.5	-	.	type=Leu;anticodon=TAG;ibegin=0;iend=0;pseudo=no;repeat_overlap=no;tandem_array=no;seqlen=67038;highscoring=no;fragment=no;scF=0.810;lenF=1.000;tRNAscan-SE=2.0.5;
HyE0639	tRNAscan-SE	tRNA-Leu	47436	47517	43.0	-	.	type=Leu;anticodon=AAG;ibegin=0;iend=0;pseudo=no;repeat_overlap=no;tandem_array=no;seqlen=67038;highscoring=no;fragment=no;scF=0.494;lenF=1.000;tRNAscan-SE=2.0.5;
HyE0639	tRNAscan-SE	tRNA-Leu	44529	44604	30.5	-	.	type=Leu;anticodon=TAA;ibegin=44566;iend=44564;pseudo=no;repeat_overlap=no;tandem_array=no;seqlen=67038;highscoring=no;fragment=no;scF=0.351;lenF=0.927;tRNAscan-SE=2.0.5;
HyE0639	tRNAscan-SE	tRNA-Leu	43375	43456	63.3	-	.	type=Leu;anticodon=TAG;ibegin=0;iend=0;pseudo=no;repeat_overlap=no;tandem_array=yes(33243-43456);tandem_array_X=21;tandem_array_N=15;tandem_array_Dmin=383;tandem_array_Dmax=482;seqlen=67038;highscoring=no;fragment=no;scF=0.728;lenF=1.000;tRNAscan-SE=2.0.5;
HyE0639	tRNAscan-SE	tRNA-Leu	42910	42991	38.8	-	.	type=Leu;anticodon=AAG;ibegin=0;iend=0;pseudo=no;repeat_overlap=no;tandem_array=yes(33243-43456);tandem_array_X=21;tandem_array_N=15;tandem_array_Dmin=383;tandem_array_Dmax=482;seqlen=67038;highscoring=no;fragment=no;scF=0.446;lenF=1.000;tRNAscan-SE=2.0.5;
HyE0639	tRNAscan-SE	tRNA-Leu	42389	42470	53.5	-	.	type=Leu;anticodon=AAG;ibegin=42432;iend=42424;pseudo=no;repeat_overlap=no;tandem_array=yes(33243-43456);tandem_array_X=21;tandem_array_N=15;tandem_array_Dmin=383;tandem_array_Dmax=482;seqlen=67038;highscoring=no;fragment=no;scF=0.615;lenF=1.000;tRNAscan-SE=2.0.5;
HyE0639	tRNAscan-SE	tRNA-Leu	41869	41950	68.0	-	.	type=Leu;anticodon=TAG;ibegin=0;iend=0;pseudo=no;repeat_overlap=no;tandem_array=yes(33243-43456);tandem_array_X=21;tandem_array_N=15;tandem_array_Dmin=383;tandem_array_Dmax=482;seqlen=67038;highscoring=no;fragment=no;scF=0.782;lenF=1.000;tRNAscan-SE=2.0.5;
HyE0639	tRNAscan-SE	tRNA-Leu	41349	41430	56.4	-	.	type=Leu;anticodon=TAG;ibegin=0;iend=0;pseudo=no;repeat_overlap=no;tandem_array=yes(33243-43456);tandem_array_X=21;tandem_array_N=15;tandem_array_Dmin=383;tandem_array_Dmax=482;seqlen=67038;highscoring=no;fragment=no;scF=0.648;lenF=1.000;tRNAscan-SE=2.0.5;
HyE0639	tRNAscan-SE	tRNA-Leu	40882	40963	68.0	-	.	type=Leu;anticodon=AAG;ibegin=0;iend=0;pseudo=no;repeat_overlap=no;tandem_array=yes(33243-43456);tandem_array_X=21;tandem_array_N=15;tandem_array_Dmin=383;tandem_array_Dmax=482;seqlen=67038;highscoring=no;fragment=no;scF=0.782;lenF=1.000;tRNAscan-SE=2.0.5;
HyE0639	tRNAscan-SE	tRNA-Leu	40365	40446	68.0	-	.	type=Leu;anticodon=TAG;ibegin=0;iend=0;pseudo=no;repeat_overlap=no;tandem_array=yes(33243-43456);tandem_array_X=21;tandem_array_N=15;tandem_array_Dmin=383;tandem_array_Dmax=482;seqlen=67038;highscoring=no;fragment=no;scF=0.782;lenF=1.000;tRNAscan-SE=2.0.5;
HyE0639	tRNAscan-SE	tRNA-Leu	39846	39927	47.2	-	.	type=Leu;anticodon=TAG;ibegin=0;iend=0;pseudo=no;repeat_overlap=no;tandem_array=yes(33243-43456);tandem_array_X=21;tandem_array_N=15;tandem_array_Dmin=383;tandem_array_Dmax=482;seqlen=67038;highscoring=no;fragment=no;scF=0.543;lenF=1.000;tRNAscan-SE=2.0.5;
HyE0639	tRNAscan-SE	tRNA-Leu	39381	39462	68.0	-	.	type=Leu;anticodon=AAG;ibegin=0;iend=0;pseudo=no;repeat_overlap=no;tandem_array=yes(33243-43456);tandem_array_X=21;tandem_array_N=15;tandem_array_Dmin=383;tandem_array_Dmax=482;seqlen=67038;highscoring=no;fragment=no;scF=0.782;lenF=1.000;tRNAscan-SE=2.0.5;
HyE0639	tRNAscan-SE	tRNA-Leu	38868	38950	53.8	-	.	type=Leu;anticodon=TAG;ibegin=0;iend=0;pseudo=no;repeat_overlap=no;tandem_array=yes(33243-43456);tandem_array_X=21;tandem_array_N=15;tandem_array_Dmin=383;tandem_array_Dmax=482;seqlen=67038;highscoring=no;fragment=no;scF=0.618;lenF=1.012;tRNAscan-SE=2.0.5;
HyE0639	tRNAscan-SE	tRNA-Leu	38411	38492	68.0	-	.	type=Leu;anticodon=AAG;ibegin=0;iend=0;pseudo=no;repeat_overlap=no;tandem_array=yes(33243-43456);tandem_array_X=21;tandem_array_N=15;tandem_array_Dmin=383;tandem_array_Dmax=482;seqlen=67038;highscoring=no;fragment=no;scF=0.782;lenF=1.000;tRNAscan-SE=2.0.5;
HyE0639	tRNAscan-SE	tRNA-Leu	37894	37975	68.0	-	.	type=Leu;anticodon=TAG;ibegin=0;iend=0;pseudo=no;repeat_overlap=no;tandem_array=yes(33243-43456);tandem_array_X=21;tandem_array_N=15;tandem_array_Dmin=383;tandem_array_Dmax=482;seqlen=67038;highscoring=no;fragment=no;scF=0.782;lenF=1.000;tRNAscan-SE=2.0.5;
HyE0639	tRNAscan-SE	tRNA-Leu	37376	37456	61.3	-	.	type=Leu;anticodon=TAG;ibegin=0;iend=0;pseudo=no;repeat_overlap=no;tandem_array=yes(33243-43456);tandem_array_X=21;tandem_array_N=15;tandem_array_Dmin=383;tandem_array_Dmax=482;seqlen=67038;highscoring=no;fragment=no;scF=0.705;lenF=0.988;tRNAscan-SE=2.0.5;
HyE0639	tRNAscan-SE	tRNA-Leu	36816	36897	68.0	-	.	type=Leu;anticodon=TAG;ibegin=0;iend=0;pseudo=no;repeat_overlap=no;tandem_array=yes(33243-43456);tandem_array_X=21;tandem_array_N=15;tandem_array_Dmin=383;tandem_array_Dmax=482;seqlen=67038;highscoring=no;fragment=no;scF=0.782;lenF=1.000;tRNAscan-SE=2.0.5;
HyE0639	tRNAscan-SE	tRNA-Leu	36299	36379	53.6	-	.	type=Leu;anticodon=TAG;ibegin=0;iend=0;pseudo=no;repeat_overlap=no;tandem_array=yes(33243-43456);tandem_array_X=21;tandem_array_N=15;tandem_array_Dmin=383;tandem_array_Dmax=482;seqlen=67038;highscoring=no;fragment=no;scF=0.616;lenF=0.988;tRNAscan-SE=2.0.5;
HyE0639	tRNAscan-SE	tRNA-Leu	35842	35923	68.0	-	.	type=Leu;anticodon=AAG;ibegin=0;iend=0;pseudo=no;repeat_overlap=no;tandem_array=yes(33243-43456);tandem_array_X=21;tandem_array_N=15;tandem_array_Dmin=383;tandem_array_Dmax=482;seqlen=67038;highscoring=no;fragment=no;scF=0.782;lenF=1.000;tRNAscan-SE=2.0.5;
HyE0639	tRNAscan-SE	tRNA-Leu	35275	35356	68.0	-	.	type=Leu;anticodon=TAG;ibegin=0;iend=0;pseudo=no;repeat_overlap=no;tandem_array=yes(33243-43456);tandem_array_X=21;tandem_array_N=15;tandem_array_Dmin=383;tandem_array_Dmax=482;seqlen=67038;highscoring=no;fragment=no;scF=0.782;lenF=1.000;tRNAscan-SE=2.0.5;
HyE0639	tRNAscan-SE	tRNA-Leu	34820	34899	57.5	-	.	type=Leu;anticodon=AAG;ibegin=0;iend=0;pseudo=no;repeat_overlap=no;tandem_array=yes(33243-43456);tandem_array_X=21;tandem_array_N=15;tandem_array_Dmin=383;tandem_array_Dmax=482;seqlen=67038;highscoring=no;fragment=no;scF=0.661;lenF=0.976;tRNAscan-SE=2.0.5;
HyE0639	tRNAscan-SE	tRNA-Leu	34265	34346	68.0	-	.	type=Leu;anticodon=TAG;ibegin=0;iend=0;pseudo=no;repeat_overlap=no;tandem_array=yes(33243-43456);tandem_array_X=21;tandem_array_N=15;tandem_array_Dmin=383;tandem_array_Dmax=482;seqlen=67038;highscoring=no;fragment=no;scF=0.782;lenF=1.000;tRNAscan-SE=2.0.5;
HyE0639	tRNAscan-SE	tRNA-Leu	33805	33885	43.7	-	.	type=Leu;anticodon=AAG;ibegin=0;iend=0;pseudo=no;repeat_overlap=no;tandem_array=yes(33243-43456);tandem_array_X=21;tandem_array_N=15;tandem_array_Dmin=383;tandem_array_Dmax=482;seqlen=67038;highscoring=no;fragment=no;scF=0.502;lenF=0.988;tRNAscan-SE=2.0.5;
HyE0639	tRNAscan-SE	tRNA-Leu	33243	33322	28.9	-	.	type=Leu;anticodon=TAG;ibegin=0;iend=0;pseudo=no;repeat_overlap=no;tandem_array=yes(33243-43456);tandem_array_X=21;tandem_array_N=15;tandem_array_Dmin=383;tandem_array_Dmax=482;seqlen=67038;highscoring=no;fragment=no;scF=0.332;lenF=0.976;tRNAscan-SE=2.0.5;
HyE0639	tRNAscan-SE	tRNA-Leu	26324	26405	62.8	-	.	type=Leu;anticodon=TAG;ibegin=0;iend=0;pseudo=no;repeat_overlap=no;tandem_array=no;seqlen=67038;highscoring=no;fragment=no;scF=0.722;lenF=1.000;tRNAscan-SE=2.0.5;
HyE0639	tRNAscan-SE	tRNA-Ile	25859	25940	50.5	-	.	type=Ile;anticodon=AAT;ibegin=25902;iend=25894;pseudo=no;repeat_overlap=no;tandem_array=ineligible;seqlen=67038;highscoring=no;fragment=no;scF=0.630;lenF=1.108;tRNAscan-SE=2.0.5;
HyE0639	tRNAscan-SE	tRNA-Leu	25292	25373	68.0	-	.	type=Leu;anticodon=TAG;ibegin=0;iend=0;pseudo=no;repeat_overlap=no;tandem_array=no;seqlen=67038;highscoring=no;fragment=no;scF=0.782;lenF=1.000;tRNAscan-SE=2.0.5;
HyE0639	tRNAscan-SE	tRNA-Leu	24260	24341	53.1	-	.	type=Leu;anticodon=TAG;ibegin=0;iend=0;pseudo=no;repeat_overlap=no;tandem_array=no;seqlen=67038;highscoring=no;fragment=no;scF=0.610;lenF=1.000;tRNAscan-SE=2.0.5;
HyE0639	tRNAscan-SE	tRNA-Leu	23795	23876	50.6	-	.	type=Leu;anticodon=AAG;ibegin=0;iend=0;pseudo=no;repeat_overlap=no;tandem_array=no;seqlen=67038;highscoring=no;fragment=no;scF=0.582;lenF=1.000;tRNAscan-SE=2.0.5;
HyE0639	tRNAscan-SE	tRNA-Leu	23229	23310	47.6	-	.	type=Leu;anticodon=TAA;ibegin=23273;iend=23265;pseudo=no;repeat_overlap=no;tandem_array=no;seqlen=67038;highscoring=no;fragment=no;scF=0.547;lenF=1.000;tRNAscan-SE=2.0.5;
HyE0639	tRNAscan-SE	tRNA-Leu	22663	22744	45.3	-	.	type=Leu;anticodon=TAG;ibegin=0;iend=0;pseudo=no;repeat_overlap=no;tandem_array=no;seqlen=67038;highscoring=no;fragment=no;scF=0.521;lenF=1.000;tRNAscan-SE=2.0.5;
HyE0639	tRNAscan-SE	tRNA-Leu	22209	22290	68.0	-	.	type=Leu;anticodon=AAG;ibegin=0;iend=0;pseudo=no;repeat_overlap=no;tandem_array=no;seqlen=67038;highscoring=no;fragment=no;scF=0.782;lenF=1.000;tRNAscan-SE=2.0.5;
HyE0639	tRNAscan-SE	tRNA-Leu	21642	21723	45.3	-	.	type=Leu;anticodon=TAG;ibegin=0;iend=0;pseudo=no;repeat_overlap=no;tandem_array=no;seqlen=67038;highscoring=no;fragment=no;scF=0.521;lenF=1.000;tRNAscan-SE=2.0.5;
HyE0639	tRNAscan-SE	tRNA-Leu	21177	21258	40.0	-	.	type=Leu;anticodon=AAG;ibegin=0;iend=0;pseudo=yes;repeat_overlap=no;tandem_array=no;seqlen=67038;highscoring=no;fragment=no;scF=0.460;lenF=1.000;tRNAscan-SE=2.0.5;
HyE0639	tRNAscan-SE	tRNA-Leu	20182	20263	68.0	-	.	type=Leu;anticodon=AAG;ibegin=0;iend=0;pseudo=no;repeat_overlap=no;tandem_array=no;seqlen=67038;highscoring=no;fragment=no;scF=0.782;lenF=1.000;tRNAscan-SE=2.0.5;
HyE0639	tRNAscan-SE	tRNA-Leu	19620	19701	58.1	-	.	type=Leu;anticodon=TAG;ibegin=0;iend=0;pseudo=no;repeat_overlap=no;tandem_array=no;seqlen=67038;highscoring=no;fragment=no;scF=0.668;lenF=1.000;tRNAscan-SE=2.0.5;
HyE0639	tRNAscan-SE	tRNA-Leu	19157	19238	45.6	-	.	type=Leu;anticodon=AAG;ibegin=0;iend=0;pseudo=no;repeat_overlap=no;tandem_array=no;seqlen=67038;highscoring=no;fragment=no;scF=0.524;lenF=1.000;tRNAscan-SE=2.0.5;
HyE0639	tRNAscan-SE	tRNA-Leu	18980	19061	51.0	-	.	type=Leu;anticodon=AAG;ibegin=0;iend=0;pseudo=no;repeat_overlap=no;tandem_array=no;seqlen=67038;highscoring=no;fragment=no;scF=0.586;lenF=1.000;tRNAscan-SE=2.0.5;
HyE0639	tRNAscan-SE	tRNA-Leu	18227	18308	68.0	-	.	type=Leu;anticodon=TAG;ibegin=0;iend=0;pseudo=no;repeat_overlap=no;tandem_array=no;seqlen=67038;highscoring=no;fragment=no;scF=0.782;lenF=1.000;tRNAscan-SE=2.0.5;
HyE0639	tRNAscan-SE	tRNA-Undet	17708	17788	41.6	-	.	type=Undet;anticodon=NNN;ibegin=0;iend=0;pseudo=no;repeat_overlap=no;tandem_array=ineligible;seqlen=67038;highscoring=no;fragment=no;scF=0.542;lenF=1.025;tRNAscan-SE=2.0.5;
HyE1286	tRNAscan-SE	tRNA-Undet	18734	18802	43.7	-	.	type=Undet;anticodon=NNN;ibegin=0;iend=0;pseudo=no;repeat_overlap=no;tandem_array=ineligible;seqlen=39591;highscoring=no;fragment=yes;scF=0.570;lenF=0.873;tRNAscan-SE=2.0.5;
HyE1286	tRNAscan-SE	tRNA-Undet	5854	5922	43.7	-	.	type=Undet;anticodon=NNN;ibegin=0;iend=0;pseudo=no;repeat_overlap=no;tandem_array=ineligible;seqlen=39591;highscoring=no;fragment=yes;scF=0.570;lenF=0.873;tRNAscan-SE=2.0.5;
HyE1441	tRNAscan-SE	tRNA-Arg	11794	11870	20.1	+	.	type=Arg;anticodon=TCT;ibegin=0;iend=0;pseudo=yes;repeat_overlap=no;tandem_array=ineligible;seqlen=36963;highscoring=no;fragment=no;scF=0.258;lenF=1.041;tRNAscan-SE=2.0.5;
HyE1499	tRNAscan-SE	tRNA-Ser	21193	21272	73.4	-	.	type=Ser;anticodon=GCT;ibegin=0;iend=0;pseudo=no;repeat_overlap=no;tandem_array=ineligible;seqlen=36034;highscoring=no;fragment=no;scF=0.802;lenF=0.964;tRNAscan-SE=2.0.5;
HyE1553	tRNAscan-SE	tRNA-Undet	10801	10869	29.6	+	.	type=Undet;anticodon=NNN;ibegin=0;iend=0;pseudo=no;repeat_overlap=no;tandem_array=ineligible;seqlen=35198;highscoring=no;fragment=yes;scF=0.386;lenF=0.873;tRNAscan-SE=2.0.5;
HyE0002	tRNAscan-SE	tRNA-Arg	124295	124366	21.0	+	.	type=Arg;anticodon=TCT;ibegin=0;iend=0;pseudo=yes;repeat_overlap=no;tandem_array=no;seqlen=5816205;highscoring=no;fragment=no;scF=0.269;lenF=0.973;tRNAscan-SE=2.0.5;
HyE0002	tRNAscan-SE	tRNA-Thr	277504	277575	21.8	+	.	type=Thr;anticodon=TGT;ibegin=0;iend=0;pseudo=yes;repeat_overlap=no;tandem_array=ineligible;seqlen=5816205;highscoring=no;fragment=no;scF=0.274;lenF=1.000;tRNAscan-SE=2.0.5;
HyE0002	tRNAscan-SE	tRNA-Lys	312592	312663	25.3	+	.	type=Lys;anticodon=TTT;ibegin=0;iend=0;pseudo=yes;repeat_overlap=no;tandem_array=ineligible;seqlen=5816205;highscoring=no;fragment=no;scF=0.291;lenF=0.986;tRNAscan-SE=2.0.5;
HyE0002	tRNAscan-SE	tRNA-Arg	317148	317224	21.9	+	.	type=Arg;anticodon=TCT;ibegin=0;iend=0;pseudo=yes;repeat_overlap=no;tandem_array=no;seqlen=5816205;highscoring=no;fragment=no;scF=0.281;lenF=1.041;tRNAscan-SE=2.0.5;
HyE0002	tRNAscan-SE	tRNA-Undet	598314	598379	50.2	+	.	type=Undet;anticodon=NNN;ibegin=0;iend=0;pseudo=no;repeat_overlap=no;tandem_array=ineligible;seqlen=5816205;highscoring=no;fragment=yes;scF=0.654;lenF=0.835;tRNAscan-SE=2.0.5;
HyE0002	tRNAscan-SE	tRNA-Gln	599167	599245	24.3	+	.	type=Gln;anticodon=CTG;ibegin=599202;iend=599208;pseudo=yes;repeat_overlap=no;tandem_array=ineligible;seqlen=5816205;highscoring=no;fragment=no;scF=0.341;lenF=1.082;tRNAscan-SE=2.0.5;
HyE0002	tRNAscan-SE	tRNA-Val	774874	774946	76.7	+	.	type=Val;anticodon=CAC;ibegin=0;iend=0;pseudo=no;repeat_overlap=no;tandem_array=ineligible;seqlen=5816205;highscoring=yes;fragment=no;scF=0.946;lenF=1.000;tRNAscan-SE=2.0.5;
HyE0002	tRNAscan-SE	tRNA-Val	775219	775291	81.1	+	.	type=Val;anticodon=TAC;ibegin=0;iend=0;pseudo=no;repeat_overlap=no;tandem_array=ineligible;seqlen=5816205;highscoring=yes;fragment=no;scF=1.000;lenF=1.000;tRNAscan-SE=2.0.5;
HyE0002	tRNAscan-SE	tRNA-Arg	802562	802638	21.6	+	.	type=Arg;anticodon=TCT;ibegin=0;iend=0;pseudo=yes;repeat_overlap=no;tandem_array=no;seqlen=5816205;highscoring=no;fragment=no;scF=0.277;lenF=1.041;tRNAscan-SE=2.0.5;
HyE0002	tRNAscan-SE	tRNA-Undet	1299845	1299919	32.4	+	.	type=Undet;anticodon=NNN;ibegin=0;iend=0;pseudo=yes;repeat_overlap=no;tandem_array=ineligible;seqlen=5816205;highscoring=no;fragment=no;scF=0.422;lenF=0.949;tRNAscan-SE=2.0.5;
HyE0002	tRNAscan-SE	tRNA-Arg	1433165	1433236	25.9	+	.	type=Arg;anticodon=TCT;ibegin=0;iend=0;pseudo=yes;repeat_overlap=no;tandem_array=no;seqlen=5816205;highscoring=no;fragment=no;scF=0.332;lenF=0.973;tRNAscan-SE=2.0.5;
HyE0002	tRNAscan-SE	tRNA-Trp	1601125	1601195	23.3	+	.	type=Trp;anticodon=CCA;ibegin=0;iend=0;pseudo=yes;repeat_overlap=HydSINE1(1601122-1601403);tandem_array=ineligible;seqlen=5816205;highscoring=no;fragment=no;scF=0.303;lenF=0.986;tRNAscan-SE=2.0.5;
HyE0002	tRNAscan-SE	tRNA-Val	1626692	1626766	30.1	+	.	type=Val;anticodon=GAC;ibegin=0;iend=0;pseudo=no;repeat_overlap=no;tandem_array=ineligible;seqlen=5816205;highscoring=no;fragment=no;scF=0.371;lenF=1.027;tRNAscan-SE=2.0.5;
HyE0002	tRNAscan-SE	tRNA-Thr	1807829	1807900	27.4	+	.	type=Thr;anticodon=TGT;ibegin=0;iend=0;pseudo=yes;repeat_overlap=no;tandem_array=ineligible;seqlen=5816205;highscoring=no;fragment=no;scF=0.344;lenF=1.000;tRNAscan-SE=2.0.5;
HyE0002	tRNAscan-SE	tRNA-Undet	1895488	1895562	38.4	+	.	type=Undet;anticodon=NNN;ibegin=0;iend=0;pseudo=yes;repeat_overlap=no;tandem_array=ineligible;seqlen=5816205;highscoring=no;fragment=no;scF=0.501;lenF=0.949;tRNAscan-SE=2.0.5;
HyE0002	tRNAscan-SE	tRNA-Undet	1945550	1945616	22.6	+	.	type=Undet;anticodon=NNN;ibegin=0;iend=0;pseudo=yes;repeat_overlap=no;tandem_array=ineligible;seqlen=5816205;highscoring=no;fragment=yes;scF=0.295;lenF=0.848;tRNAscan-SE=2.0.5;
HyE0002	tRNAscan-SE	tRNA-Thr	1956910	1956981	22.5	+	.	type=Thr;anticodon=CGT;ibegin=0;iend=0;pseudo=yes;repeat_overlap=no;tandem_array=ineligible;seqlen=5816205;highscoring=no;fragment=no;scF=0.283;lenF=1.000;tRNAscan-SE=2.0.5;
HyE0002	tRNAscan-SE	tRNA-Arg	2031405	2031481	21.9	+	.	type=Arg;anticodon=TCT;ibegin=0;iend=0;pseudo=yes;repeat_overlap=no;tandem_array=no;seqlen=5816205;highscoring=no;fragment=no;scF=0.281;lenF=1.041;tRNAscan-SE=2.0.5;
HyE0002	tRNAscan-SE	tRNA-Trp	2670435	2670505	31.5	+	.	type=Trp;anticodon=CCA;ibegin=0;iend=0;pseudo=yes;repeat_overlap=HydSINE1(2670432-2670731);tandem_array=ineligible;seqlen=5816205;highscoring=no;fragment=no;scF=0.410;lenF=0.986;tRNAscan-SE=2.0.5;
HyE0002	tRNAscan-SE	tRNA-Thr	2979011	2979082	28.0	+	.	type=Thr;anticodon=TGT;ibegin=0;iend=0;pseudo=yes;repeat_overlap=no;tandem_array=ineligible;seqlen=5816205;highscoring=no;fragment=no;scF=0.352;lenF=1.000;tRNAscan-SE=2.0.5;
HyE0002	tRNAscan-SE	tRNA-Lys	3010278	3010354	26.5	+	.	type=Lys;anticodon=TTT;ibegin=0;iend=0;pseudo=yes;repeat_overlap=no;tandem_array=ineligible;seqlen=5816205;highscoring=no;fragment=no;scF=0.305;lenF=1.055;tRNAscan-SE=2.0.5;
HyE0002	tRNAscan-SE	tRNA-Met	3029857	3029936	29.1	+	.	type=Met;anticodon=CAT;ibegin=0;iend=0;pseudo=yes;repeat_overlap=no;tandem_array=ineligible;seqlen=5816205;highscoring=no;fragment=no;scF=0.353;lenF=1.096;tRNAscan-SE=2.0.5;
HyE0002	tRNAscan-SE	tRNA-Undet	3203092	3203157	50.0	+	.	type=Undet;anticodon=NNN;ibegin=0;iend=0;pseudo=no;repeat_overlap=no;tandem_array=ineligible;seqlen=5816205;highscoring=no;fragment=yes;scF=0.652;lenF=0.835;tRNAscan-SE=2.0.5;
HyE0002	tRNAscan-SE	tRNA-Gln	3204038	3204116	24.3	+	.	type=Gln;anticodon=CTG;ibegin=3204073;iend=3204079;pseudo=yes;repeat_overlap=no;tandem_array=ineligible;seqlen=5816205;highscoring=no;fragment=no;scF=0.341;lenF=1.082;tRNAscan-SE=2.0.5;
HyE0002	tRNAscan-SE	tRNA-Lys	3549247	3549325	32.8	+	.	type=Lys;anticodon=CTT;ibegin=0;iend=0;pseudo=yes;repeat_overlap=no;tandem_array=ineligible;seqlen=5816205;highscoring=no;fragment=no;scF=0.377;lenF=1.082;tRNAscan-SE=2.0.5;
HyE0002	tRNAscan-SE	tRNA-Arg	3639050	3639126	20.1	+	.	type=Arg;anticodon=TCT;ibegin=0;iend=0;pseudo=yes;repeat_overlap=no;tandem_array=no;seqlen=5816205;highscoring=no;fragment=no;scF=0.258;lenF=1.041;tRNAscan-SE=2.0.5;
HyE0002	tRNAscan-SE	tRNA-Trp	3703049	3703119	24.3	+	.	type=Trp;anticodon=CCA;ibegin=0;iend=0;pseudo=yes;repeat_overlap=HydSINE1(3703047-3703348);tandem_array=ineligible;seqlen=5816205;highscoring=no;fragment=no;scF=0.316;lenF=0.986;tRNAscan-SE=2.0.5;
HyE0002	tRNAscan-SE	tRNA-Trp	3986164	3986234	25.4	+	.	type=Trp;anticodon=CCA;ibegin=0;iend=0;pseudo=yes;repeat_overlap=HydSINE1(3986164-3986462);tandem_array=ineligible;seqlen=5816205;highscoring=no;fragment=no;scF=0.331;lenF=0.986;tRNAscan-SE=2.0.5;
HyE0002	tRNAscan-SE	tRNA-Arg	4322217	4322295	22.0	+	.	type=Arg;anticodon=TCT;ibegin=0;iend=0;pseudo=yes;repeat_overlap=no;tandem_array=no;seqlen=5816205;highscoring=no;fragment=no;scF=0.282;lenF=1.068;tRNAscan-SE=2.0.5;
HyE0002	tRNAscan-SE	tRNA-Undet	4385167	4385235	38.9	+	.	type=Undet;anticodon=NNN;ibegin=0;iend=0;pseudo=no;repeat_overlap=no;tandem_array=ineligible;seqlen=5816205;highscoring=no;fragment=yes;scF=0.507;lenF=0.873;tRNAscan-SE=2.0.5;
HyE0002	tRNAscan-SE	tRNA-Trp	4493909	4493979	31.5	+	.	type=Trp;anticodon=CCA;ibegin=0;iend=0;pseudo=yes;repeat_overlap=HydSINE1(4493906-4494208);tandem_array=ineligible;seqlen=5816205;highscoring=no;fragment=no;scF=0.410;lenF=0.986;tRNAscan-SE=2.0.5;
HyE0002	tRNAscan-SE	tRNA-Arg	4644267	4644338	22.0	+	.	type=Arg;anticodon=TCT;ibegin=0;iend=0;pseudo=yes;repeat_overlap=no;tandem_array=no;seqlen=5816205;highscoring=no;fragment=no;scF=0.282;lenF=0.973;tRNAscan-SE=2.0.5;
HyE0002	tRNAscan-SE	tRNA-Trp	4869208	4869278	24.3	+	.	type=Trp;anticodon=CCA;ibegin=0;iend=0;pseudo=yes;repeat_overlap=HydSINE1(4869205-4869507);tandem_array=ineligible;seqlen=5816205;highscoring=no;fragment=no;scF=0.316;lenF=0.986;tRNAscan-SE=2.0.5;
HyE0002	tRNAscan-SE	tRNA-Trp	4901794	4901864	24.3	+	.	type=Trp;anticodon=CCA;ibegin=0;iend=0;pseudo=yes;repeat_overlap=HydSINE1(4901791-4902093);tandem_array=ineligible;seqlen=5816205;highscoring=no;fragment=no;scF=0.316;lenF=0.986;tRNAscan-SE=2.0.5;
HyE0002	tRNAscan-SE	tRNA-Undet	4955134	4955199	50.2	+	.	type=Undet;anticodon=NNN;ibegin=0;iend=0;pseudo=no;repeat_overlap=no;tandem_array=ineligible;seqlen=5816205;highscoring=no;fragment=yes;scF=0.654;lenF=0.835;tRNAscan-SE=2.0.5;
HyE0002	tRNAscan-SE	tRNA-Thr	5196041	5196112	20.4	+	.	type=Thr;anticodon=TGT;ibegin=0;iend=0;pseudo=yes;repeat_overlap=no;tandem_array=ineligible;seqlen=5816205;highscoring=no;fragment=no;scF=0.256;lenF=1.000;tRNAscan-SE=2.0.5;
HyE0002	tRNAscan-SE	tRNA-Arg	5218802	5218878	20.1	+	.	type=Arg;anticodon=TCT;ibegin=0;iend=0;pseudo=yes;repeat_overlap=no;tandem_array=no;seqlen=5816205;highscoring=no;fragment=no;scF=0.258;lenF=1.041;tRNAscan-SE=2.0.5;
HyE0002	tRNAscan-SE	tRNA-Arg	5265375	5265454	24.5	+	.	type=Arg;anticodon=TCT;ibegin=0;iend=0;pseudo=yes;repeat_overlap=no;tandem_array=no;seqlen=5816205;highscoring=no;fragment=no;scF=0.314;lenF=1.081;tRNAscan-SE=2.0.5;
HyE0002	tRNAscan-SE	tRNA-Arg	5644690	5644766	21.9	+	.	type=Arg;anticodon=TCT;ibegin=0;iend=0;pseudo=yes;repeat_overlap=no;tandem_array=no;seqlen=5816205;highscoring=no;fragment=no;scF=0.281;lenF=1.041;tRNAscan-SE=2.0.5;
HyE0002	tRNAscan-SE	tRNA-Lys	5792422	5792493	28.4	-	.	type=Lys;anticodon=TTT;ibegin=0;iend=0;pseudo=yes;repeat_overlap=no;tandem_array=ineligible;seqlen=5816205;highscoring=no;fragment=no;scF=0.327;lenF=0.986;tRNAscan-SE=2.0.5;
HyE0002	tRNAscan-SE	tRNA-Arg	5763517	5763593	20.1	-	.	type=Arg;anticodon=TCT;ibegin=0;iend=0;pseudo=yes;repeat_overlap=no;tandem_array=ineligible;seqlen=5816205;highscoring=no;fragment=no;scF=0.258;lenF=1.041;tRNAscan-SE=2.0.5;
HyE0002	tRNAscan-SE	tRNA-Trp	5419040	5419107	21.9	-	.	type=Trp;anticodon=CCA;ibegin=0;iend=0;pseudo=yes;repeat_overlap=HydSINE1(5418829-5419109);tandem_array=ineligible;seqlen=5816205;highscoring=no;fragment=no;scF=0.285;lenF=0.944;tRNAscan-SE=2.0.5;
HyE0002	tRNAscan-SE	tRNA-Undet	5280105	5280168	37.3	-	.	type=Undet;anticodon=NNN;ibegin=0;iend=0;pseudo=no;repeat_overlap=no;tandem_array=ineligible;seqlen=5816205;highscoring=no;fragment=yes;scF=0.486;lenF=0.810;tRNAscan-SE=2.0.5;
HyE0002	tRNAscan-SE	tRNA-Arg	5276475	5276546	35.6	-	.	type=Arg;anticodon=CCT;ibegin=0;iend=0;pseudo=no;repeat_overlap=no;tandem_array=ineligible;seqlen=5816205;highscoring=no;fragment=no;scF=0.456;lenF=0.973;tRNAscan-SE=2.0.5;
HyE0002	tRNAscan-SE	tRNA-Arg	4851223	4851294	35.6	-	.	type=Arg;anticodon=CCT;ibegin=0;iend=0;pseudo=no;repeat_overlap=no;tandem_array=ineligible;seqlen=5816205;highscoring=no;fragment=no;scF=0.456;lenF=0.973;tRNAscan-SE=2.0.5;
HyE0002	tRNAscan-SE	tRNA-Trp	4769536	4769606	46.1	-	.	type=Trp;anticodon=CCA;ibegin=0;iend=0;pseudo=no;repeat_overlap=HydSINE1(4769308-4769613);tandem_array=ineligible;seqlen=5816205;highscoring=no;fragment=no;scF=0.600;lenF=0.986;tRNAscan-SE=2.0.5;
HyE0002	tRNAscan-SE	tRNA-Arg	4593063	4593139	20.1	-	.	type=Arg;anticodon=TCT;ibegin=0;iend=0;pseudo=yes;repeat_overlap=no;tandem_array=ineligible;seqlen=5816205;highscoring=no;fragment=no;scF=0.258;lenF=1.041;tRNAscan-SE=2.0.5;
HyE0002	tRNAscan-SE	tRNA-Ser	4549117	4549191	23.8	-	.	type=Ser;anticodon=CGA;ibegin=0;iend=0;pseudo=yes;repeat_overlap=no;tandem_array=ineligible;seqlen=5816205;highscoring=no;fragment=no;scF=0.260;lenF=0.904;tRNAscan-SE=2.0.5;
HyE0002	tRNAscan-SE	tRNA-Trp	4335489	4335559	21.8	-	.	type=Trp;anticodon=CCA;ibegin=0;iend=0;pseudo=yes;repeat_overlap=HydSINE1(4335261-4335558);tandem_array=ineligible;seqlen=5816205;highscoring=no;fragment=no;scF=0.284;lenF=0.986;tRNAscan-SE=2.0.5;
HyE0002	tRNAscan-SE	tRNA-Trp	4165407	4165477	40.2	-	.	type=Trp;anticodon=CCA;ibegin=0;iend=0;pseudo=yes;repeat_overlap=HydSINE1(4165178-4165481);tandem_array=ineligible;seqlen=5816205;highscoring=no;fragment=no;scF=0.523;lenF=0.986;tRNAscan-SE=2.0.5;
HyE0002	tRNAscan-SE	tRNA-Trp	3898524	3898594	22.1	-	.	type=Trp;anticodon=CCA;ibegin=0;iend=0;pseudo=yes;repeat_overlap=HydSINE1(3898301-3898597);tandem_array=ineligible;seqlen=5816205;highscoring=no;fragment=no;scF=0.288;lenF=0.986;tRNAscan-SE=2.0.5;
HyE0002	tRNAscan-SE	tRNA-Undet	3890581	3890654	50.5	-	.	type=Undet;anticodon=NNN;ibegin=0;iend=0;pseudo=no;repeat_overlap=no;tandem_array=ineligible;seqlen=5816205;highscoring=no;fragment=no;scF=0.658;lenF=0.937;tRNAscan-SE=2.0.5;
HyE0002	tRNAscan-SE	tRNA-Gly	3869179	3869251	70.6	-	.	type=Gly;anticodon=TCC;ibegin=0;iend=0;pseudo=no;repeat_overlap=no;tandem_array=ineligible;seqlen=5816205;highscoring=yes;fragment=no;scF=0.915;lenF=1.028;tRNAscan-SE=2.0.5;
HyE0002	tRNAscan-SE	tRNA-Lys	3452117	3452188	28.9	-	.	type=Lys;anticodon=TTT;ibegin=0;iend=0;pseudo=yes;repeat_overlap=no;tandem_array=ineligible;seqlen=5816205;highscoring=no;fragment=no;scF=0.333;lenF=0.986;tRNAscan-SE=2.0.5;
HyE0002	tRNAscan-SE	tRNA-Trp	3423306	3423379	25.2	-	.	type=Trp;anticodon=CCA;ibegin=0;iend=0;pseudo=yes;repeat_overlap=HydSINE1(3423075-3423378);tandem_array=ineligible;seqlen=5816205;highscoring=no;fragment=no;scF=0.328;lenF=1.028;tRNAscan-SE=2.0.5;
HyE0002	tRNAscan-SE	tRNA-Lys	3390524	3390595	21.4	-	.	type=Lys;anticodon=TTT;ibegin=0;iend=0;pseudo=yes;repeat_overlap=no;tandem_array=ineligible;seqlen=5816205;highscoring=no;fragment=no;scF=0.246;lenF=0.986;tRNAscan-SE=2.0.5;
HyE0002	tRNAscan-SE	tRNA-Lys	3056427	3056498	26.9	-	.	type=Lys;anticodon=TTT;ibegin=0;iend=0;pseudo=yes;repeat_overlap=no;tandem_array=ineligible;seqlen=5816205;highscoring=no;fragment=no;scF=0.310;lenF=0.986;tRNAscan-SE=2.0.5;
HyE0002	tRNAscan-SE	tRNA-Arg	2984675	2984751	21.9	-	.	type=Arg;anticodon=TCT;ibegin=0;iend=0;pseudo=yes;repeat_overlap=no;tandem_array=ineligible;seqlen=5816205;highscoring=no;fragment=no;scF=0.281;lenF=1.041;tRNAscan-SE=2.0.5;
HyE0002	tRNAscan-SE	tRNA-Lys	2941919	2941995	28.1	-	.	type=Lys;anticodon=TTT;ibegin=0;iend=0;pseudo=yes;repeat_overlap=no;tandem_array=ineligible;seqlen=5816205;highscoring=no;fragment=no;scF=0.323;lenF=1.055;tRNAscan-SE=2.0.5;
HyE0002	tRNAscan-SE	tRNA-Arg	2936047	2936123	21.9	-	.	type=Arg;anticodon=TCT;ibegin=0;iend=0;pseudo=yes;repeat_overlap=no;tandem_array=ineligible;seqlen=5816205;highscoring=no;fragment=no;scF=0.281;lenF=1.041;tRNAscan-SE=2.0.5;
HyE0002	tRNAscan-SE	tRNA-Undet	2686238	2686303	50.0	-	.	type=Undet;anticodon=NNN;ibegin=0;iend=0;pseudo=no;repeat_overlap=no;tandem_array=ineligible;seqlen=5816205;highscoring=no;fragment=yes;scF=0.652;lenF=0.835;tRNAscan-SE=2.0.5;
HyE0002	tRNAscan-SE	tRNA-Gln	2685321	2685399	24.3	-	.	type=Gln;anticodon=CTG;ibegin=2685364;iend=2685358;pseudo=yes;repeat_overlap=no;tandem_array=ineligible;seqlen=5816205;highscoring=no;fragment=no;scF=0.341;lenF=1.082;tRNAscan-SE=2.0.5;
HyE0002	tRNAscan-SE	tRNA-Arg	1964075	1964151	20.1	-	.	type=Arg;anticodon=TCT;ibegin=0;iend=0;pseudo=yes;repeat_overlap=no;tandem_array=ineligible;seqlen=5816205;highscoring=no;fragment=no;scF=0.258;lenF=1.041;tRNAscan-SE=2.0.5;
HyE0002	tRNAscan-SE	tRNA-Undet	1898558	1898635	20.8	-	.	type=Undet;anticodon=NNN;ibegin=0;iend=0;pseudo=yes;repeat_overlap=no;tandem_array=ineligible;seqlen=5816205;highscoring=no;fragment=no;scF=0.271;lenF=0.987;tRNAscan-SE=2.0.5;
HyE0002	tRNAscan-SE	tRNA-Lys	1749899	1749970	41.5	-	.	type=Lys;anticodon=TTT;ibegin=0;iend=0;pseudo=no;repeat_overlap=no;tandem_array=ineligible;seqlen=5816205;highscoring=no;fragment=no;scF=0.478;lenF=0.986;tRNAscan-SE=2.0.5;
HyE0002	tRNAscan-SE	tRNA-Ser	1691306	1691378	21.5	-	.	type=Ser;anticodon=GGA;ibegin=0;iend=0;pseudo=yes;repeat_overlap=no;tandem_array=ineligible;seqlen=5816205;highscoring=no;fragment=yes;scF=0.235;lenF=0.880;tRNAscan-SE=2.0.5;
HyE0002	tRNAscan-SE	tRNA-Undet	1632086	1632160	22.2	-	.	type=Undet;anticodon=NNN;ibegin=0;iend=0;pseudo=yes;repeat_overlap=no;tandem_array=ineligible;seqlen=5816205;highscoring=no;fragment=no;scF=0.289;lenF=0.949;tRNAscan-SE=2.0.5;
HyE0002	tRNAscan-SE	tRNA-Met	1304735	1304802	32.9	-	.	type=Met;anticodon=CAT;ibegin=1304771;iend=1304766;pseudo=no;repeat_overlap=no;tandem_array=ineligible;seqlen=5816205;highscoring=no;fragment=no;scF=0.399;lenF=0.932;tRNAscan-SE=2.0.5;
HyE0002	tRNAscan-SE	tRNA-Ser	1302870	1302944	35.2	-	.	type=Ser;anticodon=AGA;ibegin=1302908;iend=1302905;pseudo=no;repeat_overlap=no;tandem_array=ineligible;seqlen=5816205;highscoring=no;fragment=no;scF=0.385;lenF=0.904;tRNAscan-SE=2.0.5;
HyE0002	tRNAscan-SE	tRNA-Arg	1097787	1097863	20.1	-	.	type=Arg;anticodon=TCT;ibegin=0;iend=0;pseudo=yes;repeat_overlap=no;tandem_array=ineligible;seqlen=5816205;highscoring=no;fragment=no;scF=0.258;lenF=1.041;tRNAscan-SE=2.0.5;
HyE0002	tRNAscan-SE	tRNA-Trp	970940	971011	29.7	-	.	type=Trp;anticodon=CCA;ibegin=0;iend=0;pseudo=yes;repeat_overlap=HydSINE1(970737-971009);tandem_array=ineligible;seqlen=5816205;highscoring=no;fragment=no;scF=0.387;lenF=1.000;tRNAscan-SE=2.0.5;
HyE0002	tRNAscan-SE	tRNA-Trp	789492	789573	29.0	-	.	type=Trp;anticodon=CCA;ibegin=0;iend=0;pseudo=yes;repeat_overlap=HydSINE1(789270-789559);tandem_array=ineligible;seqlen=5816205;highscoring=no;fragment=no;scF=0.378;lenF=1.139;tRNAscan-SE=2.0.5;
HyE0002	tRNAscan-SE	tRNA-Thr	559350	559421	28.8	-	.	type=Thr;anticodon=TGT;ibegin=0;iend=0;pseudo=yes;repeat_overlap=no;tandem_array=ineligible;seqlen=5816205;highscoring=no;fragment=no;scF=0.362;lenF=1.000;tRNAscan-SE=2.0.5;
HyE0002	tRNAscan-SE	tRNA-Thr	410423	410496	28.0	-	.	type=Thr;anticodon=TGT;ibegin=0;iend=0;pseudo=yes;repeat_overlap=no;tandem_array=ineligible;seqlen=5816205;highscoring=no;fragment=no;scF=0.352;lenF=1.028;tRNAscan-SE=2.0.5;
HyE0002	tRNAscan-SE	tRNA-Arg	341375	341452	23.2	-	.	type=Arg;anticodon=TCT;ibegin=0;iend=0;pseudo=yes;repeat_overlap=no;tandem_array=ineligible;seqlen=5816205;highscoring=no;fragment=no;scF=0.297;lenF=1.054;tRNAscan-SE=2.0.5;
HyE0032	tRNAscan-SE	tRNA-Undet	288512	288585	32.8	+	.	type=Undet;anticodon=NNN;ibegin=0;iend=0;pseudo=yes;repeat_overlap=no;tandem_array=ineligible;seqlen=2504461;highscoring=no;fragment=no;scF=0.428;lenF=0.937;tRNAscan-SE=2.0.5;
HyE0032	tRNAscan-SE	tRNA-Trp	425882	425952	35.6	+	.	type=Trp;anticodon=CCA;ibegin=0;iend=0;pseudo=yes;repeat_overlap=HydSINE1(425878-426181);tandem_array=ineligible;seqlen=2504461;highscoring=no;fragment=no;scF=0.464;lenF=0.986;tRNAscan-SE=2.0.5;
HyE0032	tRNAscan-SE	tRNA-Trp	445544	445610	29.8	+	.	type=Trp;anticodon=CCA;ibegin=0;iend=0;pseudo=yes;repeat_overlap=HydSINE1(445541-445836);tandem_array=ineligible;seqlen=2504461;highscoring=no;fragment=no;scF=0.388;lenF=0.931;tRNAscan-SE=2.0.5;
HyE0032	tRNAscan-SE	tRNA-Undet	454361	454423	37.8	+	.	type=Undet;anticodon=NNN;ibegin=0;iend=0;pseudo=no;repeat_overlap=no;tandem_array=ineligible;seqlen=2504461;highscoring=no;fragment=yes;scF=0.493;lenF=0.797;tRNAscan-SE=2.0.5;
HyE0032	tRNAscan-SE	tRNA-Trp	534894	534964	31.3	+	.	type=Trp;anticodon=CCA;ibegin=0;iend=0;pseudo=yes;repeat_overlap=HydSINE1(534891-535133);tandem_array=ineligible;seqlen=2504461;highscoring=no;fragment=no;scF=0.408;lenF=0.986;tRNAscan-SE=2.0.5;
HyE0032	tRNAscan-SE	tRNA-Trp	689373	689444	23.8	+	.	type=Trp;anticodon=CCA;ibegin=0;iend=0;pseudo=yes;repeat_overlap=HydSINE1(689371-689673);tandem_array=ineligible;seqlen=2504461;highscoring=no;fragment=no;scF=0.310;lenF=1.000;tRNAscan-SE=2.0.5;
HyE0032	tRNAscan-SE	tRNA-Trp	785518	785589	22.0	+	.	type=Trp;anticodon=CCA;ibegin=0;iend=0;pseudo=yes;repeat_overlap=HydSINE1(785516-785795);tandem_array=ineligible;seqlen=2504461;highscoring=no;fragment=no;scF=0.286;lenF=1.000;tRNAscan-SE=2.0.5;
HyE0032	tRNAscan-SE	tRNA-Lys	796647	796721	26.1	+	.	type=Lys;anticodon=TTT;ibegin=0;iend=0;pseudo=yes;repeat_overlap=no;tandem_array=ineligible;seqlen=2504461;highscoring=no;fragment=no;scF=0.300;lenF=1.027;tRNAscan-SE=2.0.5;
HyE0032	tRNAscan-SE	tRNA-Lys	947115	947191	21.7	+	.	type=Lys;anticodon=TTT;ibegin=0;iend=0;pseudo=yes;repeat_overlap=no;tandem_array=ineligible;seqlen=2504461;highscoring=no;fragment=no;scF=0.250;lenF=1.055;tRNAscan-SE=2.0.5;
HyE0032	tRNAscan-SE	tRNA-Arg	1170842	1170918	20.1	+	.	type=Arg;anticodon=TCT;ibegin=0;iend=0;pseudo=yes;repeat_overlap=no;tandem_array=ineligible;seqlen=2504461;highscoring=no;fragment=no;scF=0.258;lenF=1.041;tRNAscan-SE=2.0.5;
HyE0032	tRNAscan-SE	tRNA-Trp	1342633	1342700	21.3	+	.	type=Trp;anticodon=CCA;ibegin=0;iend=0;pseudo=yes;repeat_overlap=HydSINE1(1342633-1342912);tandem_array=ineligible;seqlen=2504461;highscoring=no;fragment=no;scF=0.277;lenF=0.944;tRNAscan-SE=2.0.5;
HyE0032	tRNAscan-SE	tRNA-Arg	1487428	1487498	31.5	+	.	type=Arg;anticodon=CCG;ibegin=0;iend=0;pseudo=yes;repeat_overlap=HydSINE1(1487425-1487727);tandem_array=ineligible;seqlen=2504461;highscoring=no;fragment=no;scF=0.404;lenF=0.959;tRNAscan-SE=2.0.5;
HyE0032	tRNAscan-SE	tRNA-Gly	1928766	1928837	68.5	+	.	type=Gly;anticodon=TCC;ibegin=0;iend=0;pseudo=no;repeat_overlap=no;tandem_array=ineligible;seqlen=2504461;highscoring=no;fragment=no;scF=0.887;lenF=1.014;tRNAscan-SE=2.0.5;
HyE0032	tRNAscan-SE	tRNA-Gly	1929490	1929561	68.5	+	.	type=Gly;anticodon=TCC;ibegin=0;iend=0;pseudo=no;repeat_overlap=no;tandem_array=ineligible;seqlen=2504461;highscoring=no;fragment=no;scF=0.887;lenF=1.014;tRNAscan-SE=2.0.5;
HyE0032	tRNAscan-SE	tRNA-Gly	1930119	1930189	50.5	+	.	type=Gly;anticodon=TCC;ibegin=0;iend=0;pseudo=no;repeat_overlap=no;tandem_array=ineligible;seqlen=2504461;highscoring=no;fragment=no;scF=0.654;lenF=1.000;tRNAscan-SE=2.0.5;
HyE0032	tRNAscan-SE	tRNA-Thr	1935552	1935623	24.2	+	.	type=Thr;anticodon=TGT;ibegin=0;iend=0;pseudo=yes;repeat_overlap=no;tandem_array=ineligible;seqlen=2504461;highscoring=no;fragment=no;scF=0.304;lenF=1.000;tRNAscan-SE=2.0.5;
HyE0032	tRNAscan-SE	tRNA-Undet	2209337	2209405	40.1	+	.	type=Undet;anticodon=NNN;ibegin=0;iend=0;pseudo=no;repeat_overlap=no;tandem_array=ineligible;seqlen=2504461;highscoring=no;fragment=yes;scF=0.523;lenF=0.873;tRNAscan-SE=2.0.5;
HyE0032	tRNAscan-SE	tRNA-Undet	2353678	2353746	38.5	+	.	type=Undet;anticodon=NNN;ibegin=0;iend=0;pseudo=no;repeat_overlap=no;tandem_array=ineligible;seqlen=2504461;highscoring=no;fragment=yes;scF=0.502;lenF=0.873;tRNAscan-SE=2.0.5;
HyE0032	tRNAscan-SE	tRNA-Undet	2360486	2360554	43.7	+	.	type=Undet;anticodon=NNN;ibegin=0;iend=0;pseudo=no;repeat_overlap=no;tandem_array=ineligible;seqlen=2504461;highscoring=no;fragment=yes;scF=0.570;lenF=0.873;tRNAscan-SE=2.0.5;
HyE0032	tRNAscan-SE	tRNA-Undet	2334127	2334195	34.0	-	.	type=Undet;anticodon=NNN;ibegin=0;iend=0;pseudo=no;repeat_overlap=no;tandem_array=ineligible;seqlen=2504461;highscoring=no;fragment=yes;scF=0.443;lenF=0.873;tRNAscan-SE=2.0.5;
HyE0032	tRNAscan-SE	tRNA-Lys	1440059	1440130	25.8	-	.	type=Lys;anticodon=TTT;ibegin=0;iend=0;pseudo=yes;repeat_overlap=no;tandem_array=ineligible;seqlen=2504461;highscoring=no;fragment=no;scF=0.297;lenF=0.986;tRNAscan-SE=2.0.5;
HyE0032	tRNAscan-SE	tRNA-Undet	1399737	1399805	35.1	-	.	type=Undet;anticodon=NNN;ibegin=0;iend=0;pseudo=no;repeat_overlap=no;tandem_array=ineligible;seqlen=2504461;highscoring=no;fragment=yes;scF=0.458;lenF=0.873;tRNAscan-SE=2.0.5;
HyE0032	tRNAscan-SE	tRNA-Arg	955322	955398	20.1	-	.	type=Arg;anticodon=TCT;ibegin=0;iend=0;pseudo=yes;repeat_overlap=no;tandem_array=ineligible;seqlen=2504461;highscoring=no;fragment=no;scF=0.258;lenF=1.041;tRNAscan-SE=2.0.5;
HyE0032	tRNAscan-SE	tRNA-Gly	827332	827402	29.5	-	.	type=Gly;anticodon=TCC;ibegin=0;iend=0;pseudo=yes;repeat_overlap=HydSINE1(827115-827394);tandem_array=ineligible;seqlen=2504461;highscoring=no;fragment=no;scF=0.382;lenF=1.000;tRNAscan-SE=2.0.5;
HyE0032	tRNAscan-SE	tRNA-Lys	691394	691469	26.8	-	.	type=Lys;anticodon=TTT;ibegin=0;iend=0;pseudo=yes;repeat_overlap=no;tandem_array=ineligible;seqlen=2504461;highscoring=no;fragment=no;scF=0.308;lenF=1.041;tRNAscan-SE=2.0.5;
HyE0032	tRNAscan-SE	tRNA-Sup	689943	690014	38.5	-	.	type=Sup;anticodon=CTA;ibegin=0;iend=0;pseudo=yes;repeat_overlap=HydSINE1(689920-690013);tandem_array=ineligible;seqlen=2504461;highscoring=no;fragment=yes;scF=0.473;lenF=0.878;tRNAscan-SE=2.0.5;
HyE0032	tRNAscan-SE	tRNA-Arg	645872	645948	21.9	-	.	type=Arg;anticodon=TCT;ibegin=0;iend=0;pseudo=yes;repeat_overlap=no;tandem_array=ineligible;seqlen=2504461;highscoring=no;fragment=no;scF=0.281;lenF=1.041;tRNAscan-SE=2.0.5;
HyE0032	tRNAscan-SE	tRNA-Arg	615386	615458	70.9	-	.	type=Arg;anticodon=TCG;ibegin=0;iend=0;pseudo=no;repeat_overlap=no;tandem_array=ineligible;seqlen=2504461;highscoring=yes;fragment=no;scF=0.909;lenF=0.986;tRNAscan-SE=2.0.5;
HyE0032	tRNAscan-SE	tRNA-Trp	609474	609544	47.1	-	.	type=Trp;anticodon=CCA;ibegin=0;iend=0;pseudo=no;repeat_overlap=HydSINE1(609248-609544);tandem_array=ineligible;seqlen=2504461;highscoring=no;fragment=no;scF=0.613;lenF=0.986;tRNAscan-SE=2.0.5;
HyE0032	tRNAscan-SE	tRNA-Lys	417060	417132	26.1	-	.	type=Lys;anticodon=TTT;ibegin=0;iend=0;pseudo=yes;repeat_overlap=no;tandem_array=ineligible;seqlen=2504461;highscoring=no;fragment=no;scF=0.300;lenF=1.000;tRNAscan-SE=2.0.5;
HyE0032	tRNAscan-SE	tRNA-Thr	405106	405177	21.7	-	.	type=Thr;anticodon=TGT;ibegin=0;iend=0;pseudo=yes;repeat_overlap=no;tandem_array=ineligible;seqlen=2504461;highscoring=no;fragment=no;scF=0.273;lenF=1.000;tRNAscan-SE=2.0.5;
HyE0032	tRNAscan-SE	tRNA-Arg	356699	356775	20.1	-	.	type=Arg;anticodon=TCT;ibegin=0;iend=0;pseudo=yes;repeat_overlap=no;tandem_array=ineligible;seqlen=2504461;highscoring=no;fragment=no;scF=0.258;lenF=1.041;tRNAscan-SE=2.0.5;
HyE0032	tRNAscan-SE	tRNA-Trp	241224	241297	25.4	-	.	type=Trp;anticodon=CCA;ibegin=0;iend=0;pseudo=yes;repeat_overlap=HydSINE1(241104-241298);tandem_array=ineligible;seqlen=2504461;highscoring=no;fragment=no;scF=0.331;lenF=1.028;tRNAscan-SE=2.0.5;
HyE0032	tRNAscan-SE	tRNA-Undet	80149	80214	43.8	-	.	type=Undet;anticodon=NNN;ibegin=0;iend=0;pseudo=no;repeat_overlap=no;tandem_array=ineligible;seqlen=2504461;highscoring=no;fragment=yes;scF=0.571;lenF=0.835;tRNAscan-SE=2.0.5;
HyE0032	tRNAscan-SE	tRNA-Gln	79115	79199	29.3	-	.	type=Gln;anticodon=CTG;ibegin=79162;iend=79156;pseudo=yes;repeat_overlap=no;tandem_array=ineligible;seqlen=2504461;highscoring=no;fragment=no;scF=0.412;lenF=1.164;tRNAscan-SE=2.0.5;
HyE0145	tRNAscan-SE	tRNA-Trp	341335	341405	32.8	+	.	type=Trp;anticodon=CCA;ibegin=0;iend=0;pseudo=yes;repeat_overlap=HydSINE1(341335-341638);tandem_array=ineligible;seqlen=821569;highscoring=no;fragment=no;scF=0.427;lenF=0.986;tRNAscan-SE=2.0.5;
HyE0145	tRNAscan-SE	tRNA-Arg	364205	364281	21.9	+	.	type=Arg;anticodon=TCT;ibegin=0;iend=0;pseudo=yes;repeat_overlap=no;tandem_array=ineligible;seqlen=821569;highscoring=no;fragment=no;scF=0.281;lenF=1.041;tRNAscan-SE=2.0.5;
HyE0145	tRNAscan-SE	tRNA-Arg	396929	397005	20.4	+	.	type=Arg;anticodon=TCT;ibegin=0;iend=0;pseudo=yes;repeat_overlap=no;tandem_array=ineligible;seqlen=821569;highscoring=no;fragment=no;scF=0.262;lenF=1.041;tRNAscan-SE=2.0.5;
HyE0145	tRNAscan-SE	tRNA-Lys	441664	441735	31.5	+	.	type=Lys;anticodon=TTT;ibegin=0;iend=0;pseudo=yes;repeat_overlap=no;tandem_array=ineligible;seqlen=821569;highscoring=no;fragment=no;scF=0.362;lenF=0.986;tRNAscan-SE=2.0.5;
HyE0145	tRNAscan-SE	tRNA-Arg	562926	563002	21.1	-	.	type=Arg;anticodon=TCT;ibegin=0;iend=0;pseudo=yes;repeat_overlap=no;tandem_array=ineligible;seqlen=821569;highscoring=no;fragment=no;scF=0.271;lenF=1.041;tRNAscan-SE=2.0.5;
HyE0145	tRNAscan-SE	tRNA-Undet	252453	252521	38.5	-	.	type=Undet;anticodon=NNN;ibegin=0;iend=0;pseudo=no;repeat_overlap=no;tandem_array=ineligible;seqlen=821569;highscoring=no;fragment=yes;scF=0.502;lenF=0.873;tRNAscan-SE=2.0.5;
HyE0403	tRNAscan-SE	tRNA-Undet	91537	91605	23.1	+	.	type=Undet;anticodon=NNN;ibegin=0;iend=0;pseudo=no;repeat_overlap=no;tandem_array=ineligible;seqlen=130613;highscoring=no;fragment=yes;scF=0.301;lenF=0.873;tRNAscan-SE=2.0.5;
HyE0513	tRNAscan-SE	tRNA-Lys	30713	30789	29.9	+	.	type=Lys;anticodon=TTT;ibegin=0;iend=0;pseudo=yes;repeat_overlap=no;tandem_array=ineligible;seqlen=90565;highscoring=no;fragment=no;scF=0.344;lenF=1.055;tRNAscan-SE=2.0.5;
HyE0513	tRNAscan-SE	tRNA-Lys	58154	58230	21.9	+	.	type=Lys;anticodon=TTT;ibegin=0;iend=0;pseudo=yes;repeat_overlap=no;tandem_array=ineligible;seqlen=90565;highscoring=no;fragment=no;scF=0.252;lenF=1.055;tRNAscan-SE=2.0.5;
HyE0513	tRNAscan-SE	tRNA-Arg	58570	58641	25.9	+	.	type=Arg;anticodon=TCT;ibegin=0;iend=0;pseudo=yes;repeat_overlap=no;tandem_array=ineligible;seqlen=90565;highscoring=no;fragment=no;scF=0.332;lenF=0.973;tRNAscan-SE=2.0.5;
HyE0515	tRNAscan-SE	tRNA-Ala	31876	31947	34.5	-	.	type=Ala;anticodon=GGC;ibegin=0;iend=0;pseudo=yes;repeat_overlap=no;tandem_array=ineligible;seqlen=89931;highscoring=no;fragment=no;scF=0.426;lenF=1.000;tRNAscan-SE=2.0.5;
HyE0533	tRNAscan-SE	tRNA-Lys	41487	41559	61.8	+	.	type=Lys;anticodon=TTT;ibegin=0;iend=0;pseudo=no;repeat_overlap=no;tandem_array=ineligible;seqlen=84277;highscoring=no;fragment=no;scF=0.711;lenF=1.000;tRNAscan-SE=2.0.5;
HyE0577	tRNAscan-SE	tRNA-Lys	21504	21575	26.8	+	.	type=Lys;anticodon=TTT;ibegin=0;iend=0;pseudo=yes;repeat_overlap=no;tandem_array=ineligible;seqlen=74130;highscoring=no;fragment=no;scF=0.308;lenF=0.986;tRNAscan-SE=2.0.5;
HyE0577	tRNAscan-SE	tRNA-Lys	26069	26140	30.0	+	.	type=Lys;anticodon=TTT;ibegin=0;iend=0;pseudo=yes;repeat_overlap=no;tandem_array=ineligible;seqlen=74130;highscoring=no;fragment=no;scF=0.345;lenF=0.986;tRNAscan-SE=2.0.5;
HyE0577	tRNAscan-SE	tRNA-Trp	7560	7630	37.2	-	.	type=Trp;anticodon=CCA;ibegin=0;iend=0;pseudo=yes;repeat_overlap=HydSINE1(7331-7634);tandem_array=ineligible;seqlen=74130;highscoring=no;fragment=no;scF=0.484;lenF=0.986;tRNAscan-SE=2.0.5;
HyE1111	tRNAscan-SE	tRNA-Arg	22883	22959	21.9	+	.	type=Arg;anticodon=TCT;ibegin=0;iend=0;pseudo=yes;repeat_overlap=no;tandem_array=ineligible;seqlen=42902;highscoring=no;fragment=no;scF=0.281;lenF=1.041;tRNAscan-SE=2.0.5;
HyE1189	tRNAscan-SE	tRNA-Undet	11818	11886	35.3	-	.	type=Undet;anticodon=NNN;ibegin=0;iend=0;pseudo=no;repeat_overlap=no;tandem_array=ineligible;seqlen=41345;highscoring=no;fragment=yes;scF=0.460;lenF=0.873;tRNAscan-SE=2.0.5;
HyE1291	tRNAscan-SE	tRNA-Asn	6771	6881	21.8	+	.	type=Asn;anticodon=ATT;ibegin=6803;iend=6845;pseudo=no;repeat_overlap=no;tandem_array=ineligible;seqlen=39530;highscoring=no;fragment=no;scF=0.266;lenF=1.500;tRNAscan-SE=2.0.5;
HyE1291	tRNAscan-SE	tRNA-Asn	16614	16724	21.8	+	.	type=Asn;anticodon=ATT;ibegin=16646;iend=16688;pseudo=no;repeat_overlap=no;tandem_array=ineligible;seqlen=39530;highscoring=no;fragment=no;scF=0.266;lenF=1.500;tRNAscan-SE=2.0.5;
HyE1828	tRNAscan-SE	tRNA-Thr	9764	9835	27.4	-	.	type=Thr;anticodon=TGT;ibegin=0;iend=0;pseudo=yes;repeat_overlap=no;tandem_array=ineligible;seqlen=32640;highscoring=no;fragment=no;scF=0.344;lenF=1.000;tRNAscan-SE=2.0.5;
HyE1885	tRNAscan-SE	tRNA-Leu	31742	31824	51.7	-	.	type=Leu;anticodon=TAA;ibegin=0;iend=0;pseudo=no;repeat_overlap=no;tandem_array=no;seqlen=32085;highscoring=no;fragment=no;scF=0.594;lenF=1.012;tRNAscan-SE=2.0.5;
HyE1885	tRNAscan-SE	tRNA-Leu	31285	31366	36.9	-	.	type=Leu;anticodon=TAA;ibegin=0;iend=0;pseudo=no;repeat_overlap=no;tandem_array=no;seqlen=32085;highscoring=no;fragment=no;scF=0.424;lenF=1.000;tRNAscan-SE=2.0.5;
HyE1885	tRNAscan-SE	tRNA-Leu	30822	30910	55.7	-	.	type=Leu;anticodon=TAA;ibegin=0;iend=0;pseudo=no;repeat_overlap=no;tandem_array=no;seqlen=32085;highscoring=no;fragment=no;scF=0.640;lenF=1.085;tRNAscan-SE=2.0.5;
HyE1885	tRNAscan-SE	tRNA-Leu	30376	30456	53.3	-	.	type=Leu;anticodon=TAA;ibegin=0;iend=0;pseudo=no;repeat_overlap=no;tandem_array=no;seqlen=32085;highscoring=no;fragment=no;scF=0.613;lenF=0.988;tRNAscan-SE=2.0.5;
HyE1885	tRNAscan-SE	tRNA-Leu	30032	30113	68.8	-	.	type=Leu;anticodon=TAA;ibegin=0;iend=0;pseudo=no;repeat_overlap=no;tandem_array=no;seqlen=32085;highscoring=no;fragment=no;scF=0.791;lenF=1.000;tRNAscan-SE=2.0.5;
HyE1885	tRNAscan-SE	tRNA-Leu	29580	29660	61.2	-	.	type=Leu;anticodon=TAA;ibegin=0;iend=0;pseudo=no;repeat_overlap=no;tandem_array=no;seqlen=32085;highscoring=no;fragment=no;scF=0.703;lenF=0.988;tRNAscan-SE=2.0.5;
HyE1885	tRNAscan-SE	tRNA-Leu	29238	29319	69.6	-	.	type=Leu;anticodon=TAA;ibegin=0;iend=0;pseudo=no;repeat_overlap=no;tandem_array=no;seqlen=32085;highscoring=no;fragment=no;scF=0.800;lenF=1.000;tRNAscan-SE=2.0.5;
HyE1885	tRNAscan-SE	tRNA-Leu	28783	28865	83.7	-	.	type=Leu;anticodon=TAA;ibegin=0;iend=0;pseudo=no;repeat_overlap=no;tandem_array=no;seqlen=32085;highscoring=yes;fragment=no;scF=0.962;lenF=1.012;tRNAscan-SE=2.0.5;
HyE1885	tRNAscan-SE	tRNA-Leu	28438	28520	83.7	-	.	type=Leu;anticodon=TAA;ibegin=0;iend=0;pseudo=no;repeat_overlap=no;tandem_array=no;seqlen=32085;highscoring=yes;fragment=no;scF=0.962;lenF=1.012;tRNAscan-SE=2.0.5;
HyE1885	tRNAscan-SE	tRNA-Leu	27983	28064	68.2	-	.	type=Leu;anticodon=TAA;ibegin=0;iend=0;pseudo=no;repeat_overlap=no;tandem_array=no;seqlen=32085;highscoring=no;fragment=no;scF=0.784;lenF=1.000;tRNAscan-SE=2.0.5;
HyE1885	tRNAscan-SE	tRNA-Leu	27638	27719	70.1	-	.	type=Leu;anticodon=TAA;ibegin=0;iend=0;pseudo=no;repeat_overlap=no;tandem_array=no;seqlen=32085;highscoring=no;fragment=no;scF=0.806;lenF=1.000;tRNAscan-SE=2.0.5;
HyE1885	tRNAscan-SE	tRNA-Leu	27181	27263	83.7	-	.	type=Leu;anticodon=TAA;ibegin=0;iend=0;pseudo=no;repeat_overlap=no;tandem_array=no;seqlen=32085;highscoring=yes;fragment=no;scF=0.962;lenF=1.012;tRNAscan-SE=2.0.5;
HyE1885	tRNAscan-SE	tRNA-Leu	26834	26916	83.7	-	.	type=Leu;anticodon=TAA;ibegin=0;iend=0;pseudo=no;repeat_overlap=no;tandem_array=no;seqlen=32085;highscoring=yes;fragment=no;scF=0.962;lenF=1.012;tRNAscan-SE=2.0.5;
HyE1885	tRNAscan-SE	tRNA-Undet	26378	26459	60.3	-	.	type=Undet;anticodon=NNN;ibegin=0;iend=0;pseudo=no;repeat_overlap=no;tandem_array=ineligible;seqlen=32085;highscoring=no;fragment=no;scF=0.786;lenF=1.038;tRNAscan-SE=2.0.5;
HyE1885	tRNAscan-SE	tRNA-Leu	25920	26007	67.7	-	.	type=Leu;anticodon=TAA;ibegin=0;iend=0;pseudo=no;repeat_overlap=no;tandem_array=no;seqlen=32085;highscoring=no;fragment=no;scF=0.778;lenF=1.073;tRNAscan-SE=2.0.5;
HyE1885	tRNAscan-SE	tRNA-Leu	25473	25554	39.4	-	.	type=Leu;anticodon=TAA;ibegin=0;iend=0;pseudo=no;repeat_overlap=no;tandem_array=no;seqlen=32085;highscoring=no;fragment=no;scF=0.453;lenF=1.000;tRNAscan-SE=2.0.5;
HyE1885	tRNAscan-SE	tRNA-Leu	25021	25103	64.1	-	.	type=Leu;anticodon=TAA;ibegin=0;iend=0;pseudo=no;repeat_overlap=no;tandem_array=no;seqlen=32085;highscoring=no;fragment=no;scF=0.737;lenF=1.012;tRNAscan-SE=2.0.5;
HyE1885	tRNAscan-SE	tRNA-Leu	24676	24758	70.9	-	.	type=Leu;anticodon=TAA;ibegin=0;iend=0;pseudo=no;repeat_overlap=no;tandem_array=no;seqlen=32085;highscoring=no;fragment=no;scF=0.815;lenF=1.012;tRNAscan-SE=2.0.5;
HyE1885	tRNAscan-SE	tRNA-Leu	24219	24301	54.1	-	.	type=Leu;anticodon=TAA;ibegin=0;iend=0;pseudo=no;repeat_overlap=no;tandem_array=no;seqlen=32085;highscoring=no;fragment=no;scF=0.622;lenF=1.012;tRNAscan-SE=2.0.5;
HyE1885	tRNAscan-SE	tRNA-Leu	23874	23955	71.8	-	.	type=Leu;anticodon=TAA;ibegin=0;iend=0;pseudo=no;repeat_overlap=no;tandem_array=yes(18351-23955);tandem_array_X=13;tandem_array_N=9;tandem_array_Dmin=310;tandem_array_Dmax=375;seqlen=32085;highscoring=no;fragment=no;scF=0.825;lenF=1.000;tRNAscan-SE=2.0.5;
HyE1885	tRNAscan-SE	tRNA-Leu	23416	23499	69.2	-	.	type=Leu;anticodon=TAA;ibegin=0;iend=0;pseudo=no;repeat_overlap=no;tandem_array=yes(18351-23955);tandem_array_X=13;tandem_array_N=9;tandem_array_Dmin=310;tandem_array_Dmax=375;seqlen=32085;highscoring=no;fragment=no;scF=0.795;lenF=1.024;tRNAscan-SE=2.0.5;
HyE1885	tRNAscan-SE	tRNA-Sup	23069	23152	78.0	-	.	type=Sup;anticodon=TTA;ibegin=0;iend=0;pseudo=no;repeat_overlap=no;tandem_array=ineligible;seqlen=32085;highscoring=yes;fragment=no;scF=0.958;lenF=1.024;tRNAscan-SE=2.0.5;
HyE1885	tRNAscan-SE	tRNA-Leu	22614	22695	62.8	-	.	type=Leu;anticodon=TAA;ibegin=0;iend=0;pseudo=no;repeat_overlap=no;tandem_array=yes(18351-23955);tandem_array_X=13;tandem_array_N=9;tandem_array_Dmin=310;tandem_array_Dmax=375;seqlen=32085;highscoring=no;fragment=no;scF=0.722;lenF=1.000;tRNAscan-SE=2.0.5;
HyE1885	tRNAscan-SE	tRNA-Leu	22160	22243	66.3	-	.	type=Leu;anticodon=TAA;ibegin=0;iend=0;pseudo=no;repeat_overlap=no;tandem_array=yes(18351-23955);tandem_array_X=13;tandem_array_N=9;tandem_array_Dmin=310;tandem_array_Dmax=375;seqlen=32085;highscoring=no;fragment=no;scF=0.762;lenF=1.024;tRNAscan-SE=2.0.5;
HyE1885	tRNAscan-SE	tRNA-Leu	21819	21899	49.7	-	.	type=Leu;anticodon=TAA;ibegin=0;iend=0;pseudo=yes;repeat_overlap=no;tandem_array=yes(18351-23955);tandem_array_X=13;tandem_array_N=9;tandem_array_Dmin=310;tandem_array_Dmax=375;seqlen=32085;highscoring=no;fragment=no;scF=0.571;lenF=0.988;tRNAscan-SE=2.0.5;
HyE1885	tRNAscan-SE	tRNA-Leu	21366	21446	40.2	-	.	type=Leu;anticodon=TAA;ibegin=0;iend=0;pseudo=yes;repeat_overlap=no;tandem_array=yes(18351-23955);tandem_array_X=13;tandem_array_N=9;tandem_array_Dmin=310;tandem_array_Dmax=375;seqlen=32085;highscoring=no;fragment=no;scF=0.462;lenF=0.988;tRNAscan-SE=2.0.5;
HyE1885	tRNAscan-SE	tRNA-Leu	20911	20994	69.2	-	.	type=Leu;anticodon=TAA;ibegin=0;iend=0;pseudo=no;repeat_overlap=no;tandem_array=yes(18351-23955);tandem_array_X=13;tandem_array_N=9;tandem_array_Dmin=310;tandem_array_Dmax=375;seqlen=32085;highscoring=no;fragment=no;scF=0.795;lenF=1.024;tRNAscan-SE=2.0.5;
HyE1885	tRNAscan-SE	tRNA-Leu	20455	20537	77.7	-	.	type=Leu;anticodon=TAA;ibegin=0;iend=0;pseudo=no;repeat_overlap=no;tandem_array=yes(18351-23955);tandem_array_X=13;tandem_array_N=9;tandem_array_Dmin=310;tandem_array_Dmax=375;seqlen=32085;highscoring=no;fragment=no;scF=0.893;lenF=1.012;tRNAscan-SE=2.0.5;
HyE1885	tRNAscan-SE	tRNA-Leu	20003	20085	69.3	-	.	type=Leu;anticodon=TAA;ibegin=0;iend=0;pseudo=no;repeat_overlap=no;tandem_array=yes(18351-23955);tandem_array_X=13;tandem_array_N=9;tandem_array_Dmin=310;tandem_array_Dmax=375;seqlen=32085;highscoring=no;fragment=no;scF=0.797;lenF=1.012;tRNAscan-SE=2.0.5;
HyE1885	tRNAscan-SE	tRNA-Leu	19657	19738	60.0	-	.	type=Leu;anticodon=TAA;ibegin=0;iend=0;pseudo=no;repeat_overlap=no;tandem_array=yes(18351-23955);tandem_array_X=13;tandem_array_N=9;tandem_array_Dmin=310;tandem_array_Dmax=375;seqlen=32085;highscoring=no;fragment=no;scF=0.690;lenF=1.000;tRNAscan-SE=2.0.5;
HyE1885	tRNAscan-SE	tRNA-Leu	19200	19281	50.2	-	.	type=Leu;anticodon=TAA;ibegin=0;iend=0;pseudo=no;repeat_overlap=no;tandem_array=yes(18351-23955);tandem_array_X=13;tandem_array_N=9;tandem_array_Dmin=310;tandem_array_Dmax=375;seqlen=32085;highscoring=no;fragment=no;scF=0.577;lenF=1.000;tRNAscan-SE=2.0.5;
HyE1885	tRNAscan-SE	tRNA-Leu	18742	18824	83.7	-	.	type=Leu;anticodon=TAA;ibegin=0;iend=0;pseudo=no;repeat_overlap=no;tandem_array=yes(18351-23955);tandem_array_X=13;tandem_array_N=9;tandem_array_Dmin=310;tandem_array_Dmax=375;seqlen=32085;highscoring=yes;fragment=no;scF=0.962;lenF=1.012;tRNAscan-SE=2.0.5;
HyE1885	tRNAscan-SE	tRNA-Leu	18351	18431	40.2	-	.	type=Leu;anticodon=TAA;ibegin=0;iend=0;pseudo=yes;repeat_overlap=no;tandem_array=yes(18351-23955);tandem_array_X=13;tandem_array_N=9;tandem_array_Dmin=310;tandem_array_Dmax=375;seqlen=32085;highscoring=no;fragment=no;scF=0.462;lenF=0.988;tRNAscan-SE=2.0.5;
HyE1885	tRNAscan-SE	tRNA-Leu	18006	18088	70.1	-	.	type=Leu;anticodon=TAA;ibegin=0;iend=0;pseudo=no;repeat_overlap=no;tandem_array=yes(16743-21899);tandem_array_X=13;tandem_array_N=9;tandem_array_Dmin=310;tandem_array_Dmax=376;seqlen=32085;highscoring=no;fragment=no;scF=0.806;lenF=1.012;tRNAscan-SE=2.0.5;
HyE1885	tRNAscan-SE	tRNA-Leu	17547	17629	62.1	-	.	type=Leu;anticodon=TAA;ibegin=0;iend=0;pseudo=no;repeat_overlap=no;tandem_array=yes(16743-21899);tandem_array_X=13;tandem_array_N=9;tandem_array_Dmin=310;tandem_array_Dmax=376;seqlen=32085;highscoring=no;fragment=no;scF=0.714;lenF=1.012;tRNAscan-SE=2.0.5;
HyE1885	tRNAscan-SE	tRNA-Leu	17200	17282	75.5	-	.	type=Leu;anticodon=TAA;ibegin=0;iend=0;pseudo=no;repeat_overlap=no;tandem_array=yes(16743-21899);tandem_array_X=13;tandem_array_N=9;tandem_array_Dmin=310;tandem_array_Dmax=376;seqlen=32085;highscoring=no;fragment=no;scF=0.868;lenF=1.012;tRNAscan-SE=2.0.5;
HyE1885	tRNAscan-SE	tRNA-Leu	16743	16825	62.2	-	.	type=Leu;anticodon=TAA;ibegin=0;iend=0;pseudo=no;repeat_overlap=no;tandem_array=yes(16743-21899);tandem_array_X=13;tandem_array_N=9;tandem_array_Dmin=310;tandem_array_Dmax=376;seqlen=32085;highscoring=no;fragment=no;scF=0.715;lenF=1.012;tRNAscan-SE=2.0.5;
HyE1885	tRNAscan-SE	tRNA-Sup	16397	16478	68.3	-	.	type=Sup;anticodon=TCA;ibegin=0;iend=0;pseudo=no;repeat_overlap=no;tandem_array=ineligible;seqlen=32085;highscoring=no;fragment=no;scF=0.839;lenF=1.000;tRNAscan-SE=2.0.5;
HyE1885	tRNAscan-SE	tRNA-Leu	15939	16021	77.5	-	.	type=Leu;anticodon=TAA;ibegin=0;iend=0;pseudo=no;repeat_overlap=no;tandem_array=yes(10409-16021);tandem_array_X=14;tandem_array_N=10;tandem_array_Dmin=306;tandem_array_Dmax=375;seqlen=32085;highscoring=no;fragment=no;scF=0.891;lenF=1.012;tRNAscan-SE=2.0.5;
HyE1885	tRNAscan-SE	tRNA-Leu	15546	15632	28.6	-	.	type=Leu;anticodon=TAA;ibegin=0;iend=0;pseudo=yes;repeat_overlap=no;tandem_array=yes(10409-16021);tandem_array_X=14;tandem_array_N=10;tandem_array_Dmin=306;tandem_array_Dmax=375;seqlen=32085;highscoring=no;fragment=no;scF=0.329;lenF=1.061;tRNAscan-SE=2.0.5;
HyE1885	tRNAscan-SE	tRNA-Leu	15203	15285	70.1	-	.	type=Leu;anticodon=TAA;ibegin=0;iend=0;pseudo=no;repeat_overlap=no;tandem_array=yes(7428-15285);tandem_array_X=18;tandem_array_N=13;tandem_array_Dmin=368;tandem_array_Dmax=376;seqlen=32085;highscoring=no;fragment=no;scF=0.806;lenF=1.012;tRNAscan-SE=2.0.5;
HyE1885	tRNAscan-SE	tRNA-Leu	14745	14827	67.7	-	.	type=Leu;anticodon=TAA;ibegin=0;iend=0;pseudo=no;repeat_overlap=no;tandem_array=yes(7428-15285);tandem_array_X=18;tandem_array_N=13;tandem_array_Dmin=368;tandem_array_Dmax=376;seqlen=32085;highscoring=no;fragment=no;scF=0.778;lenF=1.012;tRNAscan-SE=2.0.5;
HyE1885	tRNAscan-SE	tRNA-Leu	14401	14482	68.2	-	.	type=Leu;anticodon=TAA;ibegin=0;iend=0;pseudo=no;repeat_overlap=no;tandem_array=yes(7428-15285);tandem_array_X=18;tandem_array_N=13;tandem_array_Dmin=368;tandem_array_Dmax=376;seqlen=32085;highscoring=no;fragment=no;scF=0.784;lenF=1.000;tRNAscan-SE=2.0.5;
HyE1885	tRNAscan-SE	tRNA-Leu	13948	14028	43.3	-	.	type=Leu;anticodon=TAA;ibegin=0;iend=0;pseudo=no;repeat_overlap=no;tandem_array=yes(7428-15285);tandem_array_X=18;tandem_array_N=13;tandem_array_Dmin=368;tandem_array_Dmax=376;seqlen=32085;highscoring=no;fragment=no;scF=0.498;lenF=0.988;tRNAscan-SE=2.0.5;
HyE1885	tRNAscan-SE	tRNA-Leu	13603	13685	48.1	-	.	type=Leu;anticodon=TAA;ibegin=0;iend=0;pseudo=yes;repeat_overlap=no;tandem_array=yes(7428-15285);tandem_array_X=18;tandem_array_N=13;tandem_array_Dmin=368;tandem_array_Dmax=376;seqlen=32085;highscoring=no;fragment=no;scF=0.553;lenF=1.012;tRNAscan-SE=2.0.5;
HyE1885	tRNAscan-SE	tRNA-Leu	13145	13227	74.6	-	.	type=Leu;anticodon=TAA;ibegin=0;iend=0;pseudo=no;repeat_overlap=no;tandem_array=yes(7428-15285);tandem_array_X=18;tandem_array_N=13;tandem_array_Dmin=368;tandem_array_Dmax=376;seqlen=32085;highscoring=no;fragment=no;scF=0.857;lenF=1.012;tRNAscan-SE=2.0.5;
HyE1885	tRNAscan-SE	tRNA-Leu	12689	12771	72.6	-	.	type=Leu;anticodon=TAA;ibegin=0;iend=0;pseudo=no;repeat_overlap=no;tandem_array=yes(7428-15285);tandem_array_X=18;tandem_array_N=13;tandem_array_Dmin=368;tandem_array_Dmax=376;seqlen=32085;highscoring=no;fragment=no;scF=0.834;lenF=1.012;tRNAscan-SE=2.0.5;
HyE1885	tRNAscan-SE	tRNA-Leu	12232	12314	73.4	-	.	type=Leu;anticodon=TAA;ibegin=0;iend=0;pseudo=no;repeat_overlap=no;tandem_array=yes(7428-15285);tandem_array_X=18;tandem_array_N=13;tandem_array_Dmin=368;tandem_array_Dmax=376;seqlen=32085;highscoring=no;fragment=no;scF=0.844;lenF=1.012;tRNAscan-SE=2.0.5;
HyE1885	tRNAscan-SE	tRNA-Leu	11775	11857	72.6	-	.	type=Leu;anticodon=TAA;ibegin=0;iend=0;pseudo=no;repeat_overlap=no;tandem_array=yes(7428-15285);tandem_array_X=18;tandem_array_N=13;tandem_array_Dmin=368;tandem_array_Dmax=376;seqlen=32085;highscoring=no;fragment=no;scF=0.834;lenF=1.012;tRNAscan-SE=2.0.5;
HyE1885	tRNAscan-SE	tRNA-Leu	11324	11406	77.9	-	.	type=Leu;anticodon=TAA;ibegin=0;iend=0;pseudo=no;repeat_overlap=no;tandem_array=yes(7428-15285);tandem_array_X=18;tandem_array_N=13;tandem_array_Dmin=368;tandem_array_Dmax=376;seqlen=32085;highscoring=no;fragment=no;scF=0.895;lenF=1.012;tRNAscan-SE=2.0.5;
HyE1885	tRNAscan-SE	tRNA-Leu	10867	10949	83.7	-	.	type=Leu;anticodon=TAA;ibegin=0;iend=0;pseudo=no;repeat_overlap=no;tandem_array=yes(7428-15285);tandem_array_X=18;tandem_array_N=13;tandem_array_Dmin=368;tandem_array_Dmax=376;seqlen=32085;highscoring=yes;fragment=no;scF=0.962;lenF=1.012;tRNAscan-SE=2.0.5;
HyE1885	tRNAscan-SE	tRNA-Leu	10409	10491	56.4	-	.	type=Leu;anticodon=TAA;ibegin=0;iend=0;pseudo=no;repeat_overlap=no;tandem_array=yes(7428-15285);tandem_array_X=18;tandem_array_N=13;tandem_array_Dmin=368;tandem_array_Dmax=376;seqlen=32085;highscoring=no;fragment=no;scF=0.648;lenF=1.012;tRNAscan-SE=2.0.5;
HyE1885	tRNAscan-SE	tRNA-Val	10061	10143	75.0	-	.	type=Val;anticodon=TAC;ibegin=0;iend=0;pseudo=no;repeat_overlap=no;tandem_array=ineligible;seqlen=32085;highscoring=yes;fragment=no;scF=0.925;lenF=1.137;tRNAscan-SE=2.0.5;
HyE1885	tRNAscan-SE	tRNA-Leu	9604	9686	70.8	-	.	type=Leu;anticodon=TAA;ibegin=0;iend=0;pseudo=no;repeat_overlap=no;tandem_array=yes(7428-15285);tandem_array_X=18;tandem_array_N=13;tandem_array_Dmin=368;tandem_array_Dmax=376;seqlen=32085;highscoring=no;fragment=no;scF=0.814;lenF=1.012;tRNAscan-SE=2.0.5;
HyE1885	tRNAscan-SE	tRNA-Leu	9257	9339	84.0	-	.	type=Leu;anticodon=TAA;ibegin=0;iend=0;pseudo=no;repeat_overlap=no;tandem_array=yes(7428-15285);tandem_array_X=18;tandem_array_N=13;tandem_array_Dmin=368;tandem_array_Dmax=376;seqlen=32085;highscoring=yes;fragment=no;scF=0.966;lenF=1.012;tRNAscan-SE=2.0.5;
HyE1885	tRNAscan-SE	tRNA-Leu	8801	8880	45.3	-	.	type=Leu;anticodon=TAA;ibegin=0;iend=0;pseudo=no;repeat_overlap=no;tandem_array=yes(7428-15285);tandem_array_X=18;tandem_array_N=13;tandem_array_Dmin=368;tandem_array_Dmax=376;seqlen=32085;highscoring=no;fragment=no;scF=0.521;lenF=0.976;tRNAscan-SE=2.0.5;
HyE1885	tRNAscan-SE	tRNA-Leu	8343	8425	71.7	-	.	type=Leu;anticodon=TAA;ibegin=0;iend=0;pseudo=no;repeat_overlap=no;tandem_array=yes(7428-15285);tandem_array_X=18;tandem_array_N=13;tandem_array_Dmin=368;tandem_array_Dmax=376;seqlen=32085;highscoring=no;fragment=no;scF=0.824;lenF=1.012;tRNAscan-SE=2.0.5;
HyE1885	tRNAscan-SE	tRNA-Leu	7885	7967	55.6	-	.	type=Leu;anticodon=TAA;ibegin=0;iend=0;pseudo=no;repeat_overlap=no;tandem_array=yes(7428-15285);tandem_array_X=18;tandem_array_N=13;tandem_array_Dmin=368;tandem_array_Dmax=376;seqlen=32085;highscoring=no;fragment=no;scF=0.639;lenF=1.012;tRNAscan-SE=2.0.5;
HyE1885	tRNAscan-SE	tRNA-Leu	7428	7510	64.8	-	.	type=Leu;anticodon=TAA;ibegin=0;iend=0;pseudo=no;repeat_overlap=no;tandem_array=yes(7428-15285);tandem_array_X=18;tandem_array_N=13;tandem_array_Dmin=368;tandem_array_Dmax=376;seqlen=32085;highscoring=no;fragment=no;scF=0.745;lenF=1.012;tRNAscan-SE=2.0.5;
HyE1885	tRNAscan-SE	tRNA-Leu	7082	7163	62.7	-	.	type=Leu;anticodon=TAA;ibegin=0;iend=0;pseudo=no;repeat_overlap=no;tandem_array=no;seqlen=32085;highscoring=no;fragment=no;scF=0.721;lenF=1.000;tRNAscan-SE=2.0.5;
HyE1885	tRNAscan-SE	tRNA-Undet	6629	6707	31.8	-	.	type=Undet;anticodon=NNN;ibegin=0;iend=0;pseudo=no;repeat_overlap=no;tandem_array=ineligible;seqlen=32085;highscoring=no;fragment=no;scF=0.415;lenF=1.000;tRNAscan-SE=2.0.5;
HyE1885	tRNAscan-SE	tRNA-Leu	6173	6255	69.2	-	.	type=Leu;anticodon=TAA;ibegin=0;iend=0;pseudo=no;repeat_overlap=no;tandem_array=no;seqlen=32085;highscoring=no;fragment=no;scF=0.795;lenF=1.012;tRNAscan-SE=2.0.5;
HyE1885	tRNAscan-SE	tRNA-Leu	5442	5524	74.7	-	.	type=Leu;anticodon=TAA;ibegin=0;iend=0;pseudo=no;repeat_overlap=no;tandem_array=no;seqlen=32085;highscoring=no;fragment=no;scF=0.859;lenF=1.012;tRNAscan-SE=2.0.5;
HyE1885	tRNAscan-SE	tRNA-Leu	4988	5068	56.5	-	.	type=Leu;anticodon=TAA;ibegin=0;iend=0;pseudo=no;repeat_overlap=no;tandem_array=no;seqlen=32085;highscoring=no;fragment=no;scF=0.649;lenF=0.988;tRNAscan-SE=2.0.5;
HyE1885	tRNAscan-SE	tRNA-Leu	4641	4721	62.1	-	.	type=Leu;anticodon=TAA;ibegin=0;iend=0;pseudo=no;repeat_overlap=no;tandem_array=no;seqlen=32085;highscoring=no;fragment=no;scF=0.714;lenF=0.988;tRNAscan-SE=2.0.5;
HyE1885	tRNAscan-SE	tRNA-Leu	4178	4260	83.7	-	.	type=Leu;anticodon=TAA;ibegin=0;iend=0;pseudo=no;repeat_overlap=no;tandem_array=no;seqlen=32085;highscoring=yes;fragment=no;scF=0.962;lenF=1.012;tRNAscan-SE=2.0.5;
HyE1885	tRNAscan-SE	tRNA-Leu	3720	3802	83.7	-	.	type=Leu;anticodon=TAA;ibegin=0;iend=0;pseudo=no;repeat_overlap=no;tandem_array=no;seqlen=32085;highscoring=yes;fragment=no;scF=0.962;lenF=1.012;tRNAscan-SE=2.0.5;
HyE1885	tRNAscan-SE	tRNA-Leu	3374	3456	83.7	-	.	type=Leu;anticodon=TAA;ibegin=0;iend=0;pseudo=no;repeat_overlap=no;tandem_array=no;seqlen=32085;highscoring=yes;fragment=no;scF=0.962;lenF=1.012;tRNAscan-SE=2.0.5;
HyE1885	tRNAscan-SE	tRNA-Leu	2916	2998	83.7	-	.	type=Leu;anticodon=TAA;ibegin=0;iend=0;pseudo=no;repeat_overlap=no;tandem_array=no;seqlen=32085;highscoring=yes;fragment=no;scF=0.962;lenF=1.012;tRNAscan-SE=2.0.5;
HyE1885	tRNAscan-SE	tRNA-Leu	2570	2652	77.8	-	.	type=Leu;anticodon=TAA;ibegin=0;iend=0;pseudo=no;repeat_overlap=no;tandem_array=no;seqlen=32085;highscoring=no;fragment=no;scF=0.894;lenF=1.012;tRNAscan-SE=2.0.5;
HyE1885	tRNAscan-SE	tRNA-Leu	2228	2309	71.8	-	.	type=Leu;anticodon=TAA;ibegin=0;iend=0;pseudo=no;repeat_overlap=no;tandem_array=no;seqlen=32085;highscoring=no;fragment=no;scF=0.825;lenF=1.000;tRNAscan-SE=2.0.5;
HyE1885	tRNAscan-SE	tRNA-Leu	1773	1854	71.7	-	.	type=Leu;anticodon=TAA;ibegin=0;iend=0;pseudo=no;repeat_overlap=no;tandem_array=no;seqlen=32085;highscoring=no;fragment=no;scF=0.824;lenF=1.000;tRNAscan-SE=2.0.5;
HyE1885	tRNAscan-SE	tRNA-Leu	1429	1511	78.9	-	.	type=Leu;anticodon=TAA;ibegin=0;iend=0;pseudo=no;repeat_overlap=no;tandem_array=no;seqlen=32085;highscoring=yes;fragment=no;scF=0.907;lenF=1.012;tRNAscan-SE=2.0.5;
HyE1885	tRNAscan-SE	tRNA-Leu	975	1055	56.8	-	.	type=Leu;anticodon=TAA;ibegin=0;iend=0;pseudo=no;repeat_overlap=no;tandem_array=no;seqlen=32085;highscoring=no;fragment=no;scF=0.653;lenF=0.988;tRNAscan-SE=2.0.5;
HyE1885	tRNAscan-SE	tRNA-Undet	524	603	58.4	-	.	type=Undet;anticodon=NNN;ibegin=0;iend=0;pseudo=no;repeat_overlap=no;tandem_array=ineligible;seqlen=32085;highscoring=no;fragment=no;scF=0.761;lenF=1.013;tRNAscan-SE=2.0.5;
HyE1885	tRNAscan-SE	tRNA-Leu	177	258	49.7	-	.	type=Leu;anticodon=TAA;ibegin=0;iend=0;pseudo=no;repeat_overlap=no;tandem_array=no;seqlen=32085;highscoring=no;fragment=no;scF=0.571;lenF=1.000;tRNAscan-SE=2.0.5;
HyE1917	tRNAscan-SE	tRNA-Pro	669	741	37.5	+	.	type=Pro;anticodon=TGG;ibegin=0;iend=0;pseudo=no;repeat_overlap=no;tandem_array=no;seqlen=31875;highscoring=no;fragment=no;scF=0.486;lenF=1.014;tRNAscan-SE=2.0.5;
HyE1917	tRNAscan-SE	tRNA-Undet	1031	1103	28.1	+	.	type=Undet;anticodon=NNN;ibegin=0;iend=0;pseudo=no;repeat_overlap=no;tandem_array=ineligible;seqlen=31875;highscoring=no;fragment=no;scF=0.366;lenF=0.924;tRNAscan-SE=2.0.5;
HyE1917	tRNAscan-SE	tRNA-Pro	1314	1389	33.5	+	.	type=Pro;anticodon=TGG;ibegin=0;iend=0;pseudo=no;repeat_overlap=no;tandem_array=no;seqlen=31875;highscoring=no;fragment=no;scF=0.435;lenF=1.056;tRNAscan-SE=2.0.5;
HyE1917	tRNAscan-SE	tRNA-Trp	2323	2394	25.5	+	.	type=Trp;anticodon=CCA;ibegin=0;iend=0;pseudo=no;repeat_overlap=no;tandem_array=no;seqlen=31875;highscoring=no;fragment=no;scF=0.332;lenF=1.000;tRNAscan-SE=2.0.5;
HyE1917	tRNAscan-SE	tRNA-Pro	2612	2682	34.6	+	.	type=Pro;anticodon=TGG;ibegin=0;iend=0;pseudo=no;repeat_overlap=no;tandem_array=no;seqlen=31875;highscoring=no;fragment=no;scF=0.449;lenF=0.986;tRNAscan-SE=2.0.5;
HyE1917	tRNAscan-SE	tRNA-Pro	3262	3335	24.6	+	.	type=Pro;anticodon=TGG;ibegin=0;iend=0;pseudo=yes;repeat_overlap=no;tandem_array=no;seqlen=31875;highscoring=no;fragment=no;scF=0.319;lenF=1.028;tRNAscan-SE=2.0.5;
HyE1917	tRNAscan-SE	tRNA-Trp	3619	3700	46.2	+	.	type=Trp;anticodon=CCA;ibegin=3654;iend=3661;pseudo=no;repeat_overlap=no;tandem_array=yes(3619-31654);tandem_array_X=44;tandem_array_N=42;tandem_array_Dmin=544;tandem_array_Dmax=578;seqlen=31875;highscoring=no;fragment=no;scF=0.602;lenF=1.139;tRNAscan-SE=2.0.5;
HyE1917	tRNAscan-SE	tRNA-Pro	3910	3983	31.4	+	.	type=Pro;anticodon=TGG;ibegin=0;iend=0;pseudo=yes;repeat_overlap=no;tandem_array=no;seqlen=31875;highscoring=no;fragment=no;scF=0.407;lenF=1.028;tRNAscan-SE=2.0.5;
HyE1917	tRNAscan-SE	tRNA-Trp	4269	4338	48.7	+	.	type=Trp;anticodon=CCA;ibegin=0;iend=0;pseudo=no;repeat_overlap=no;tandem_array=yes(3619-31654);tandem_array_X=44;tandem_array_N=42;tandem_array_Dmin=544;tandem_array_Dmax=578;seqlen=31875;highscoring=no;fragment=no;scF=0.634;lenF=0.972;tRNAscan-SE=2.0.5;
HyE1917	tRNAscan-SE	tRNA-Pro	4553	4627	29.6	+	.	type=Pro;anticodon=TGG;ibegin=0;iend=0;pseudo=no;repeat_overlap=no;tandem_array=no;seqlen=31875;highscoring=no;fragment=no;scF=0.384;lenF=1.042;tRNAscan-SE=2.0.5;
HyE1917	tRNAscan-SE	tRNA-Trp	4917	4987	51.6	+	.	type=Trp;anticodon=CCA;ibegin=0;iend=0;pseudo=no;repeat_overlap=no;tandem_array=yes(3619-31654);tandem_array_X=44;tandem_array_N=42;tandem_array_Dmin=544;tandem_array_Dmax=578;seqlen=31875;highscoring=no;fragment=no;scF=0.672;lenF=0.986;tRNAscan-SE=2.0.5;
HyE1917	tRNAscan-SE	tRNA-Trp	5556	5627	36.3	+	.	type=Trp;anticodon=CCA;ibegin=0;iend=0;pseudo=yes;repeat_overlap=no;tandem_array=yes(3619-31654);tandem_array_X=44;tandem_array_N=42;tandem_array_Dmin=544;tandem_array_Dmax=578;seqlen=31875;highscoring=no;fragment=no;scF=0.473;lenF=1.000;tRNAscan-SE=2.0.5;
HyE1917	tRNAscan-SE	tRNA-Trp	6858	6931	48.2	+	.	type=Trp;anticodon=CCA;ibegin=0;iend=0;pseudo=yes;repeat_overlap=no;tandem_array=yes(3619-31654);tandem_array_X=44;tandem_array_N=42;tandem_array_Dmin=544;tandem_array_Dmax=578;seqlen=31875;highscoring=no;fragment=no;scF=0.628;lenF=1.028;tRNAscan-SE=2.0.5;
HyE1917	tRNAscan-SE	tRNA-Pro	7149	7220	52.7	+	.	type=Pro;anticodon=TGG;ibegin=0;iend=0;pseudo=no;repeat_overlap=no;tandem_array=yes(7149-29424);tandem_array_X=35;tandem_array_N=33;tandem_array_Dmin=555;tandem_array_Dmax=568;seqlen=31875;highscoring=no;fragment=no;scF=0.684;lenF=1.000;tRNAscan-SE=2.0.5;
HyE1917	tRNAscan-SE	tRNA-Trp	7508	7579	58.6	+	.	type=Trp;anticodon=CCA;ibegin=0;iend=0;pseudo=no;repeat_overlap=no;tandem_array=yes(3619-31654);tandem_array_X=44;tandem_array_N=42;tandem_array_Dmin=544;tandem_array_Dmax=578;seqlen=31875;highscoring=no;fragment=no;scF=0.763;lenF=1.000;tRNAscan-SE=2.0.5;
HyE1917	tRNAscan-SE	tRNA-Pro	7786	7857	54.9	+	.	type=Pro;anticodon=TGG;ibegin=0;iend=0;pseudo=no;repeat_overlap=no;tandem_array=yes(7149-29424);tandem_array_X=35;tandem_array_N=33;tandem_array_Dmin=555;tandem_array_Dmax=568;seqlen=31875;highscoring=no;fragment=no;scF=0.712;lenF=1.000;tRNAscan-SE=2.0.5;
HyE1917	tRNAscan-SE	tRNA-Trp	8140	8211	76.6	+	.	type=Trp;anticodon=CCA;ibegin=0;iend=0;pseudo=no;repeat_overlap=no;tandem_array=yes(3619-31654);tandem_array_X=44;tandem_array_N=42;tandem_array_Dmin=544;tandem_array_Dmax=578;seqlen=31875;highscoring=yes;fragment=no;scF=0.997;lenF=1.000;tRNAscan-SE=2.0.5;
HyE1917	tRNAscan-SE	tRNA-Pro	8419	8490	61.0	+	.	type=Pro;anticodon=TGG;ibegin=0;iend=0;pseudo=no;repeat_overlap=no;tandem_array=yes(7149-29424);tandem_array_X=35;tandem_array_N=33;tandem_array_Dmin=555;tandem_array_Dmax=568;seqlen=31875;highscoring=no;fragment=no;scF=0.791;lenF=1.000;tRNAscan-SE=2.0.5;
HyE1917	tRNAscan-SE	tRNA-Trp	8776	8847	70.9	+	.	type=Trp;anticodon=CCA;ibegin=0;iend=0;pseudo=no;repeat_overlap=no;tandem_array=yes(3619-31654);tandem_array_X=44;tandem_array_N=42;tandem_array_Dmin=544;tandem_array_Dmax=578;seqlen=31875;highscoring=yes;fragment=no;scF=0.923;lenF=1.000;tRNAscan-SE=2.0.5;
HyE1917	tRNAscan-SE	tRNA-Pro	9056	9127	65.9	+	.	type=Pro;anticodon=TGG;ibegin=0;iend=0;pseudo=no;repeat_overlap=no;tandem_array=yes(7149-29424);tandem_array_X=35;tandem_array_N=33;tandem_array_Dmin=555;tandem_array_Dmax=568;seqlen=31875;highscoring=no;fragment=no;scF=0.855;lenF=1.000;tRNAscan-SE=2.0.5;
HyE1917	tRNAscan-SE	tRNA-Trp	9406	9477	67.1	+	.	type=Trp;anticodon=CCA;ibegin=0;iend=0;pseudo=no;repeat_overlap=no;tandem_array=yes(3619-31654);tandem_array_X=44;tandem_array_N=42;tandem_array_Dmin=544;tandem_array_Dmax=578;seqlen=31875;highscoring=no;fragment=no;scF=0.874;lenF=1.000;tRNAscan-SE=2.0.5;
HyE1917	tRNAscan-SE	tRNA-Pro	9687	9758	70.4	+	.	type=Pro;anticodon=TGG;ibegin=0;iend=0;pseudo=no;repeat_overlap=no;tandem_array=yes(7149-29424);tandem_array_X=35;tandem_array_N=33;tandem_array_Dmin=555;tandem_array_Dmax=568;seqlen=31875;highscoring=yes;fragment=no;scF=0.913;lenF=1.000;tRNAscan-SE=2.0.5;
HyE1917	tRNAscan-SE	tRNA-Trp	10042	10113	76.6	+	.	type=Trp;anticodon=CCA;ibegin=0;iend=0;pseudo=no;repeat_overlap=no;tandem_array=yes(3619-31654);tandem_array_X=44;tandem_array_N=42;tandem_array_Dmin=544;tandem_array_Dmax=578;seqlen=31875;highscoring=yes;fragment=no;scF=0.997;lenF=1.000;tRNAscan-SE=2.0.5;
HyE1917	tRNAscan-SE	tRNA-Pro	10322	10393	70.4	+	.	type=Pro;anticodon=TGG;ibegin=0;iend=0;pseudo=no;repeat_overlap=no;tandem_array=yes(7149-29424);tandem_array_X=35;tandem_array_N=33;tandem_array_Dmin=555;tandem_array_Dmax=568;seqlen=31875;highscoring=yes;fragment=no;scF=0.913;lenF=1.000;tRNAscan-SE=2.0.5;
HyE1917	tRNAscan-SE	tRNA-Trp	10678	10749	76.6	+	.	type=Trp;anticodon=CCA;ibegin=0;iend=0;pseudo=no;repeat_overlap=no;tandem_array=yes(3619-31654);tandem_array_X=44;tandem_array_N=42;tandem_array_Dmin=544;tandem_array_Dmax=578;seqlen=31875;highscoring=yes;fragment=no;scF=0.997;lenF=1.000;tRNAscan-SE=2.0.5;
HyE1917	tRNAscan-SE	tRNA-Pro	10958	11029	54.9	+	.	type=Pro;anticodon=TGG;ibegin=0;iend=0;pseudo=no;repeat_overlap=no;tandem_array=yes(7149-29424);tandem_array_X=35;tandem_array_N=33;tandem_array_Dmin=555;tandem_array_Dmax=568;seqlen=31875;highscoring=no;fragment=no;scF=0.712;lenF=1.000;tRNAscan-SE=2.0.5;
HyE1917	tRNAscan-SE	tRNA-Trp	11310	11381	76.6	+	.	type=Trp;anticodon=CCA;ibegin=0;iend=0;pseudo=no;repeat_overlap=no;tandem_array=yes(3619-31654);tandem_array_X=44;tandem_array_N=42;tandem_array_Dmin=544;tandem_array_Dmax=578;seqlen=31875;highscoring=yes;fragment=no;scF=0.997;lenF=1.000;tRNAscan-SE=2.0.5;
HyE1917	tRNAscan-SE	tRNA-Pro	11589	11660	70.4	+	.	type=Pro;anticodon=TGG;ibegin=0;iend=0;pseudo=no;repeat_overlap=no;tandem_array=yes(7149-29424);tandem_array_X=35;tandem_array_N=33;tandem_array_Dmin=555;tandem_array_Dmax=568;seqlen=31875;highscoring=yes;fragment=no;scF=0.913;lenF=1.000;tRNAscan-SE=2.0.5;
HyE1917	tRNAscan-SE	tRNA-Trp	11945	12016	58.1	+	.	type=Trp;anticodon=CCA;ibegin=0;iend=0;pseudo=no;repeat_overlap=no;tandem_array=yes(3619-31654);tandem_array_X=44;tandem_array_N=42;tandem_array_Dmin=544;tandem_array_Dmax=578;seqlen=31875;highscoring=no;fragment=no;scF=0.757;lenF=1.000;tRNAscan-SE=2.0.5;
HyE1917	tRNAscan-SE	tRNA-Pro	12225	12296	39.2	+	.	type=Pro;anticodon=TGG;ibegin=0;iend=0;pseudo=no;repeat_overlap=no;tandem_array=yes(7149-29424);tandem_array_X=35;tandem_array_N=33;tandem_array_Dmin=555;tandem_array_Dmax=568;seqlen=31875;highscoring=no;fragment=no;scF=0.508;lenF=1.000;tRNAscan-SE=2.0.5;
HyE1917	tRNAscan-SE	tRNA-Trp	12582	12653	76.6	+	.	type=Trp;anticodon=CCA;ibegin=0;iend=0;pseudo=no;repeat_overlap=no;tandem_array=yes(3619-31654);tandem_array_X=44;tandem_array_N=42;tandem_array_Dmin=544;tandem_array_Dmax=578;seqlen=31875;highscoring=yes;fragment=no;scF=0.997;lenF=1.000;tRNAscan-SE=2.0.5;
HyE1917	tRNAscan-SE	tRNA-Pro	12863	12934	61.0	+	.	type=Pro;anticodon=TGG;ibegin=0;iend=0;pseudo=no;repeat_overlap=no;tandem_array=yes(7149-29424);tandem_array_X=35;tandem_array_N=33;tandem_array_Dmin=555;tandem_array_Dmax=568;seqlen=31875;highscoring=no;fragment=no;scF=0.791;lenF=1.000;tRNAscan-SE=2.0.5;
HyE1917	tRNAscan-SE	tRNA-Trp	13216	13287	67.1	+	.	type=Trp;anticodon=CCA;ibegin=0;iend=0;pseudo=no;repeat_overlap=no;tandem_array=yes(3619-31654);tandem_array_X=44;tandem_array_N=42;tandem_array_Dmin=544;tandem_array_Dmax=578;seqlen=31875;highscoring=no;fragment=no;scF=0.874;lenF=1.000;tRNAscan-SE=2.0.5;
HyE1917	tRNAscan-SE	tRNA-Pro	13496	13567	70.4	+	.	type=Pro;anticodon=TGG;ibegin=0;iend=0;pseudo=no;repeat_overlap=no;tandem_array=yes(7149-29424);tandem_array_X=35;tandem_array_N=33;tandem_array_Dmin=555;tandem_array_Dmax=568;seqlen=31875;highscoring=yes;fragment=no;scF=0.913;lenF=1.000;tRNAscan-SE=2.0.5;
HyE1917	tRNAscan-SE	tRNA-Trp	13849	13920	76.6	+	.	type=Trp;anticodon=CCA;ibegin=0;iend=0;pseudo=no;repeat_overlap=no;tandem_array=yes(3619-31654);tandem_array_X=44;tandem_array_N=42;tandem_array_Dmin=544;tandem_array_Dmax=578;seqlen=31875;highscoring=yes;fragment=no;scF=0.997;lenF=1.000;tRNAscan-SE=2.0.5;
HyE1917	tRNAscan-SE	tRNA-Pro	14129	14200	70.4	+	.	type=Pro;anticodon=TGG;ibegin=0;iend=0;pseudo=no;repeat_overlap=no;tandem_array=yes(7149-29424);tandem_array_X=35;tandem_array_N=33;tandem_array_Dmin=555;tandem_array_Dmax=568;seqlen=31875;highscoring=yes;fragment=no;scF=0.913;lenF=1.000;tRNAscan-SE=2.0.5;
HyE1917	tRNAscan-SE	tRNA-Trp	14486	14557	67.1	+	.	type=Trp;anticodon=CCA;ibegin=0;iend=0;pseudo=no;repeat_overlap=no;tandem_array=yes(3619-31654);tandem_array_X=44;tandem_array_N=42;tandem_array_Dmin=544;tandem_array_Dmax=578;seqlen=31875;highscoring=no;fragment=no;scF=0.874;lenF=1.000;tRNAscan-SE=2.0.5;
HyE1917	tRNAscan-SE	tRNA-Pro	14765	14836	70.4	+	.	type=Pro;anticodon=TGG;ibegin=0;iend=0;pseudo=no;repeat_overlap=no;tandem_array=yes(7149-29424);tandem_array_X=35;tandem_array_N=33;tandem_array_Dmin=555;tandem_array_Dmax=568;seqlen=31875;highscoring=yes;fragment=no;scF=0.913;lenF=1.000;tRNAscan-SE=2.0.5;
HyE1917	tRNAscan-SE	tRNA-Trp	15122	15193	53.9	+	.	type=Trp;anticodon=CCA;ibegin=0;iend=0;pseudo=no;repeat_overlap=no;tandem_array=yes(3619-31654);tandem_array_X=44;tandem_array_N=42;tandem_array_Dmin=544;tandem_array_Dmax=578;seqlen=31875;highscoring=no;fragment=no;scF=0.702;lenF=1.000;tRNAscan-SE=2.0.5;
HyE1917	tRNAscan-SE	tRNA-Pro	15401	15472	70.4	+	.	type=Pro;anticodon=TGG;ibegin=0;iend=0;pseudo=no;repeat_overlap=no;tandem_array=yes(7149-29424);tandem_array_X=35;tandem_array_N=33;tandem_array_Dmin=555;tandem_array_Dmax=568;seqlen=31875;highscoring=yes;fragment=no;scF=0.913;lenF=1.000;tRNAscan-SE=2.0.5;
HyE1917	tRNAscan-SE	tRNA-Trp	15753	15824	76.6	+	.	type=Trp;anticodon=CCA;ibegin=0;iend=0;pseudo=no;repeat_overlap=no;tandem_array=yes(3619-31654);tandem_array_X=44;tandem_array_N=42;tandem_array_Dmin=544;tandem_array_Dmax=578;seqlen=31875;highscoring=yes;fragment=no;scF=0.997;lenF=1.000;tRNAscan-SE=2.0.5;
HyE1917	tRNAscan-SE	tRNA-Pro	16032	16103	70.4	+	.	type=Pro;anticodon=TGG;ibegin=0;iend=0;pseudo=no;repeat_overlap=no;tandem_array=yes(7149-29424);tandem_array_X=35;tandem_array_N=33;tandem_array_Dmin=555;tandem_array_Dmax=568;seqlen=31875;highscoring=yes;fragment=no;scF=0.913;lenF=1.000;tRNAscan-SE=2.0.5;
HyE1917	tRNAscan-SE	tRNA-Trp	16389	16460	62.8	+	.	type=Trp;anticodon=CCA;ibegin=0;iend=0;pseudo=no;repeat_overlap=no;tandem_array=yes(3619-31654);tandem_array_X=44;tandem_array_N=42;tandem_array_Dmin=544;tandem_array_Dmax=578;seqlen=31875;highscoring=no;fragment=no;scF=0.818;lenF=1.000;tRNAscan-SE=2.0.5;
HyE1917	tRNAscan-SE	tRNA-Pro	16669	16740	70.4	+	.	type=Pro;anticodon=TGG;ibegin=0;iend=0;pseudo=no;repeat_overlap=no;tandem_array=yes(7149-29424);tandem_array_X=35;tandem_array_N=33;tandem_array_Dmin=555;tandem_array_Dmax=568;seqlen=31875;highscoring=yes;fragment=no;scF=0.913;lenF=1.000;tRNAscan-SE=2.0.5;
HyE1917	tRNAscan-SE	tRNA-Trp	17020	17091	76.6	+	.	type=Trp;anticodon=CCA;ibegin=0;iend=0;pseudo=no;repeat_overlap=no;tandem_array=yes(3619-31654);tandem_array_X=44;tandem_array_N=42;tandem_array_Dmin=544;tandem_array_Dmax=578;seqlen=31875;highscoring=yes;fragment=no;scF=0.997;lenF=1.000;tRNAscan-SE=2.0.5;
HyE1917	tRNAscan-SE	tRNA-Pro	17300	17371	70.4	+	.	type=Pro;anticodon=TGG;ibegin=0;iend=0;pseudo=no;repeat_overlap=no;tandem_array=yes(7149-29424);tandem_array_X=35;tandem_array_N=33;tandem_array_Dmin=555;tandem_array_Dmax=568;seqlen=31875;highscoring=yes;fragment=no;scF=0.913;lenF=1.000;tRNAscan-SE=2.0.5;
HyE1917	tRNAscan-SE	tRNA-Trp	17657	17728	67.1	+	.	type=Trp;anticodon=CCA;ibegin=0;iend=0;pseudo=no;repeat_overlap=no;tandem_array=yes(3619-31654);tandem_array_X=44;tandem_array_N=42;tandem_array_Dmin=544;tandem_array_Dmax=578;seqlen=31875;highscoring=no;fragment=no;scF=0.874;lenF=1.000;tRNAscan-SE=2.0.5;
HyE1917	tRNAscan-SE	tRNA-Pro	17937	18008	61.0	+	.	type=Pro;anticodon=TGG;ibegin=0;iend=0;pseudo=no;repeat_overlap=no;tandem_array=yes(7149-29424);tandem_array_X=35;tandem_array_N=33;tandem_array_Dmin=555;tandem_array_Dmax=568;seqlen=31875;highscoring=no;fragment=no;scF=0.791;lenF=1.000;tRNAscan-SE=2.0.5;
HyE1917	tRNAscan-SE	tRNA-Trp	18288	18359	76.6	+	.	type=Trp;anticodon=CCA;ibegin=0;iend=0;pseudo=no;repeat_overlap=no;tandem_array=yes(3619-31654);tandem_array_X=44;tandem_array_N=42;tandem_array_Dmin=544;tandem_array_Dmax=578;seqlen=31875;highscoring=yes;fragment=no;scF=0.997;lenF=1.000;tRNAscan-SE=2.0.5;
HyE1917	tRNAscan-SE	tRNA-Pro	18568	18639	70.4	+	.	type=Pro;anticodon=TGG;ibegin=0;iend=0;pseudo=no;repeat_overlap=no;tandem_array=yes(7149-29424);tandem_array_X=35;tandem_array_N=33;tandem_array_Dmin=555;tandem_array_Dmax=568;seqlen=31875;highscoring=yes;fragment=no;scF=0.913;lenF=1.000;tRNAscan-SE=2.0.5;
HyE1917	tRNAscan-SE	tRNA-Trp	18925	18996	76.6	+	.	type=Trp;anticodon=CCA;ibegin=0;iend=0;pseudo=no;repeat_overlap=no;tandem_array=yes(3619-31654);tandem_array_X=44;tandem_array_N=42;tandem_array_Dmin=544;tandem_array_Dmax=578;seqlen=31875;highscoring=yes;fragment=no;scF=0.997;lenF=1.000;tRNAscan-SE=2.0.5;
HyE1917	tRNAscan-SE	tRNA-Pro	19205	19276	70.4	+	.	type=Pro;anticodon=TGG;ibegin=0;iend=0;pseudo=no;repeat_overlap=no;tandem_array=yes(7149-29424);tandem_array_X=35;tandem_array_N=33;tandem_array_Dmin=555;tandem_array_Dmax=568;seqlen=31875;highscoring=yes;fragment=no;scF=0.913;lenF=1.000;tRNAscan-SE=2.0.5;
HyE1917	tRNAscan-SE	tRNA-Trp	19552	19623	76.6	+	.	type=Trp;anticodon=CCA;ibegin=0;iend=0;pseudo=no;repeat_overlap=no;tandem_array=yes(3619-31654);tandem_array_X=44;tandem_array_N=42;tandem_array_Dmin=544;tandem_array_Dmax=578;seqlen=31875;highscoring=yes;fragment=no;scF=0.997;lenF=1.000;tRNAscan-SE=2.0.5;
HyE1917	tRNAscan-SE	tRNA-Pro	19832	19903	70.4	+	.	type=Pro;anticodon=TGG;ibegin=0;iend=0;pseudo=no;repeat_overlap=no;tandem_array=yes(7149-29424);tandem_array_X=35;tandem_array_N=33;tandem_array_Dmin=555;tandem_array_Dmax=568;seqlen=31875;highscoring=yes;fragment=no;scF=0.913;lenF=1.000;tRNAscan-SE=2.0.5;
HyE1917	tRNAscan-SE	tRNA-Trp	20187	20258	76.6	+	.	type=Trp;anticodon=CCA;ibegin=0;iend=0;pseudo=no;repeat_overlap=no;tandem_array=yes(3619-31654);tandem_array_X=44;tandem_array_N=42;tandem_array_Dmin=544;tandem_array_Dmax=578;seqlen=31875;highscoring=yes;fragment=no;scF=0.997;lenF=1.000;tRNAscan-SE=2.0.5;
HyE1917	tRNAscan-SE	tRNA-Pro	20467	20538	70.4	+	.	type=Pro;anticodon=TGG;ibegin=0;iend=0;pseudo=no;repeat_overlap=no;tandem_array=yes(7149-29424);tandem_array_X=35;tandem_array_N=33;tandem_array_Dmin=555;tandem_array_Dmax=568;seqlen=31875;highscoring=yes;fragment=no;scF=0.913;lenF=1.000;tRNAscan-SE=2.0.5;
HyE1917	tRNAscan-SE	tRNA-Trp	20824	20895	76.6	+	.	type=Trp;anticodon=CCA;ibegin=0;iend=0;pseudo=no;repeat_overlap=no;tandem_array=yes(3619-31654);tandem_array_X=44;tandem_array_N=42;tandem_array_Dmin=544;tandem_array_Dmax=578;seqlen=31875;highscoring=yes;fragment=no;scF=0.997;lenF=1.000;tRNAscan-SE=2.0.5;
HyE1917	tRNAscan-SE	tRNA-Ala	21104	21175	50.9	+	.	type=Ala;anticodon=TGC;ibegin=0;iend=0;pseudo=no;repeat_overlap=no;tandem_array=ineligible;seqlen=31875;highscoring=no;fragment=no;scF=0.629;lenF=1.000;tRNAscan-SE=2.0.5;
HyE1917	tRNAscan-SE	tRNA-Trp	21455	21526	76.6	+	.	type=Trp;anticodon=CCA;ibegin=0;iend=0;pseudo=no;repeat_overlap=no;tandem_array=yes(3619-31654);tandem_array_X=44;tandem_array_N=42;tandem_array_Dmin=544;tandem_array_Dmax=578;seqlen=31875;highscoring=yes;fragment=no;scF=0.997;lenF=1.000;tRNAscan-SE=2.0.5;
HyE1917	tRNAscan-SE	tRNA-Pro	21735	21806	70.4	+	.	type=Pro;anticodon=TGG;ibegin=0;iend=0;pseudo=no;repeat_overlap=no;tandem_array=yes(7149-29424);tandem_array_X=35;tandem_array_N=33;tandem_array_Dmin=555;tandem_array_Dmax=568;seqlen=31875;highscoring=yes;fragment=no;scF=0.913;lenF=1.000;tRNAscan-SE=2.0.5;
HyE1917	tRNAscan-SE	tRNA-Trp	22092	22163	76.6	+	.	type=Trp;anticodon=CCA;ibegin=0;iend=0;pseudo=no;repeat_overlap=no;tandem_array=yes(3619-31654);tandem_array_X=44;tandem_array_N=42;tandem_array_Dmin=544;tandem_array_Dmax=578;seqlen=31875;highscoring=yes;fragment=no;scF=0.997;lenF=1.000;tRNAscan-SE=2.0.5;
HyE1917	tRNAscan-SE	tRNA-Pro	22372	22443	54.9	+	.	type=Pro;anticodon=TGG;ibegin=0;iend=0;pseudo=no;repeat_overlap=no;tandem_array=yes(7149-29424);tandem_array_X=35;tandem_array_N=33;tandem_array_Dmin=555;tandem_array_Dmax=568;seqlen=31875;highscoring=no;fragment=no;scF=0.712;lenF=1.000;tRNAscan-SE=2.0.5;
HyE1917	tRNAscan-SE	tRNA-Trp	22729	22800	63.8	+	.	type=Trp;anticodon=CCA;ibegin=0;iend=0;pseudo=no;repeat_overlap=no;tandem_array=yes(3619-31654);tandem_array_X=44;tandem_array_N=42;tandem_array_Dmin=544;tandem_array_Dmax=578;seqlen=31875;highscoring=no;fragment=no;scF=0.831;lenF=1.000;tRNAscan-SE=2.0.5;
HyE1917	tRNAscan-SE	tRNA-Pro	23009	23080	70.4	+	.	type=Pro;anticodon=TGG;ibegin=0;iend=0;pseudo=no;repeat_overlap=no;tandem_array=yes(7149-29424);tandem_array_X=35;tandem_array_N=33;tandem_array_Dmin=555;tandem_array_Dmax=568;seqlen=31875;highscoring=yes;fragment=no;scF=0.913;lenF=1.000;tRNAscan-SE=2.0.5;
HyE1917	tRNAscan-SE	tRNA-Trp	23366	23437	63.8	+	.	type=Trp;anticodon=CCA;ibegin=0;iend=0;pseudo=no;repeat_overlap=no;tandem_array=yes(3619-31654);tandem_array_X=44;tandem_array_N=42;tandem_array_Dmin=544;tandem_array_Dmax=578;seqlen=31875;highscoring=no;fragment=no;scF=0.831;lenF=1.000;tRNAscan-SE=2.0.5;
HyE1917	tRNAscan-SE	tRNA-Pro	23646	23717	72.5	+	.	type=Pro;anticodon=TGG;ibegin=0;iend=0;pseudo=no;repeat_overlap=no;tandem_array=yes(7149-29424);tandem_array_X=35;tandem_array_N=33;tandem_array_Dmin=555;tandem_array_Dmax=568;seqlen=31875;highscoring=yes;fragment=no;scF=0.940;lenF=1.000;tRNAscan-SE=2.0.5;
HyE1917	tRNAscan-SE	tRNA-Trp	24003	24074	67.1	+	.	type=Trp;anticodon=CCA;ibegin=0;iend=0;pseudo=no;repeat_overlap=no;tandem_array=yes(3619-31654);tandem_array_X=44;tandem_array_N=42;tandem_array_Dmin=544;tandem_array_Dmax=578;seqlen=31875;highscoring=no;fragment=no;scF=0.874;lenF=1.000;tRNAscan-SE=2.0.5;
HyE1917	tRNAscan-SE	tRNA-Pro	24283	24354	70.4	+	.	type=Pro;anticodon=TGG;ibegin=0;iend=0;pseudo=no;repeat_overlap=no;tandem_array=yes(7149-29424);tandem_array_X=35;tandem_array_N=33;tandem_array_Dmin=555;tandem_array_Dmax=568;seqlen=31875;highscoring=yes;fragment=no;scF=0.913;lenF=1.000;tRNAscan-SE=2.0.5;
HyE1917	tRNAscan-SE	tRNA-Trp	24640	24711	67.1	+	.	type=Trp;anticodon=CCA;ibegin=0;iend=0;pseudo=no;repeat_overlap=no;tandem_array=yes(3619-31654);tandem_array_X=44;tandem_array_N=42;tandem_array_Dmin=544;tandem_array_Dmax=578;seqlen=31875;highscoring=no;fragment=no;scF=0.874;lenF=1.000;tRNAscan-SE=2.0.5;
HyE1917	tRNAscan-SE	tRNA-Pro	24920	24991	54.9	+	.	type=Pro;anticodon=TGG;ibegin=0;iend=0;pseudo=no;repeat_overlap=no;tandem_array=yes(7149-29424);tandem_array_X=35;tandem_array_N=33;tandem_array_Dmin=555;tandem_array_Dmax=568;seqlen=31875;highscoring=no;fragment=no;scF=0.712;lenF=1.000;tRNAscan-SE=2.0.5;
HyE1917	tRNAscan-SE	tRNA-Trp	25271	25342	76.6	+	.	type=Trp;anticodon=CCA;ibegin=0;iend=0;pseudo=no;repeat_overlap=no;tandem_array=yes(3619-31654);tandem_array_X=44;tandem_array_N=42;tandem_array_Dmin=544;tandem_array_Dmax=578;seqlen=31875;highscoring=yes;fragment=no;scF=0.997;lenF=1.000;tRNAscan-SE=2.0.5;
HyE1917	tRNAscan-SE	tRNA-Pro	25551	25622	70.4	+	.	type=Pro;anticodon=TGG;ibegin=0;iend=0;pseudo=no;repeat_overlap=no;tandem_array=yes(7149-29424);tandem_array_X=35;tandem_array_N=33;tandem_array_Dmin=555;tandem_array_Dmax=568;seqlen=31875;highscoring=yes;fragment=no;scF=0.913;lenF=1.000;tRNAscan-SE=2.0.5;
HyE1917	tRNAscan-SE	tRNA-Trp	25907	25978	76.6	+	.	type=Trp;anticodon=CCA;ibegin=0;iend=0;pseudo=no;repeat_overlap=no;tandem_array=yes(3619-31654);tandem_array_X=44;tandem_array_N=42;tandem_array_Dmin=544;tandem_array_Dmax=578;seqlen=31875;highscoring=yes;fragment=no;scF=0.997;lenF=1.000;tRNAscan-SE=2.0.5;
HyE1917	tRNAscan-SE	tRNA-Pro	26191	26259	35.3	+	.	type=Pro;anticodon=TGG;ibegin=0;iend=0;pseudo=no;repeat_overlap=no;tandem_array=yes(7149-29424);tandem_array_X=35;tandem_array_N=33;tandem_array_Dmin=555;tandem_array_Dmax=568;seqlen=31875;highscoring=no;fragment=no;scF=0.458;lenF=0.958;tRNAscan-SE=2.0.5;
HyE1917	tRNAscan-SE	tRNA-Trp	26544	26615	67.1	+	.	type=Trp;anticodon=CCA;ibegin=0;iend=0;pseudo=no;repeat_overlap=no;tandem_array=yes(3619-31654);tandem_array_X=44;tandem_array_N=42;tandem_array_Dmin=544;tandem_array_Dmax=578;seqlen=31875;highscoring=no;fragment=no;scF=0.874;lenF=1.000;tRNAscan-SE=2.0.5;
HyE1917	tRNAscan-SE	tRNA-Pro	26824	26895	54.9	+	.	type=Pro;anticodon=TGG;ibegin=0;iend=0;pseudo=no;repeat_overlap=no;tandem_array=yes(7149-29424);tandem_array_X=35;tandem_array_N=33;tandem_array_Dmin=555;tandem_array_Dmax=568;seqlen=31875;highscoring=no;fragment=no;scF=0.712;lenF=1.000;tRNAscan-SE=2.0.5;
HyE1917	tRNAscan-SE	tRNA-Trp	27175	27246	76.6	+	.	type=Trp;anticodon=CCA;ibegin=0;iend=0;pseudo=no;repeat_overlap=no;tandem_array=yes(3619-31654);tandem_array_X=44;tandem_array_N=42;tandem_array_Dmin=544;tandem_array_Dmax=578;seqlen=31875;highscoring=yes;fragment=no;scF=0.997;lenF=1.000;tRNAscan-SE=2.0.5;
HyE1917	tRNAscan-SE	tRNA-Pro	27454	27525	54.9	+	.	type=Pro;anticodon=TGG;ibegin=0;iend=0;pseudo=no;repeat_overlap=no;tandem_array=yes(7149-29424);tandem_array_X=35;tandem_array_N=33;tandem_array_Dmin=555;tandem_array_Dmax=568;seqlen=31875;highscoring=no;fragment=no;scF=0.712;lenF=1.000;tRNAscan-SE=2.0.5;
HyE1917	tRNAscan-SE	tRNA-Trp	27805	27875	51.8	+	.	type=Trp;anticodon=CCA;ibegin=0;iend=0;pseudo=no;repeat_overlap=no;tandem_array=yes(3619-31654);tandem_array_X=44;tandem_array_N=42;tandem_array_Dmin=544;tandem_array_Dmax=578;seqlen=31875;highscoring=no;fragment=no;scF=0.674;lenF=0.986;tRNAscan-SE=2.0.5;
HyE1917	tRNAscan-SE	tRNA-Pro	28084	28155	70.4	+	.	type=Pro;anticodon=TGG;ibegin=0;iend=0;pseudo=no;repeat_overlap=no;tandem_array=yes(7149-29424);tandem_array_X=35;tandem_array_N=33;tandem_array_Dmin=555;tandem_array_Dmax=568;seqlen=31875;highscoring=yes;fragment=no;scF=0.913;lenF=1.000;tRNAscan-SE=2.0.5;
HyE1917	tRNAscan-SE	tRNA-Trp	28442	28513	67.1	+	.	type=Trp;anticodon=CCA;ibegin=0;iend=0;pseudo=no;repeat_overlap=no;tandem_array=yes(3619-31654);tandem_array_X=44;tandem_array_N=42;tandem_array_Dmin=544;tandem_array_Dmax=578;seqlen=31875;highscoring=no;fragment=no;scF=0.874;lenF=1.000;tRNAscan-SE=2.0.5;
HyE1917	tRNAscan-SE	tRNA-Pro	28722	28794	47.4	+	.	type=Pro;anticodon=TGG;ibegin=0;iend=0;pseudo=no;repeat_overlap=no;tandem_array=yes(7149-29424);tandem_array_X=35;tandem_array_N=33;tandem_array_Dmin=555;tandem_array_Dmax=568;seqlen=31875;highscoring=no;fragment=no;scF=0.615;lenF=1.014;tRNAscan-SE=2.0.5;
HyE1917	tRNAscan-SE	tRNA-Trp	29073	29144	76.6	+	.	type=Trp;anticodon=CCA;ibegin=0;iend=0;pseudo=no;repeat_overlap=no;tandem_array=yes(3619-31654);tandem_array_X=44;tandem_array_N=42;tandem_array_Dmin=544;tandem_array_Dmax=578;seqlen=31875;highscoring=yes;fragment=no;scF=0.997;lenF=1.000;tRNAscan-SE=2.0.5;
HyE1917	tRNAscan-SE	tRNA-Pro	29353	29424	41.9	+	.	type=Pro;anticodon=TGG;ibegin=0;iend=0;pseudo=no;repeat_overlap=no;tandem_array=yes(7149-29424);tandem_array_X=35;tandem_array_N=33;tandem_array_Dmin=555;tandem_array_Dmax=568;seqlen=31875;highscoring=no;fragment=no;scF=0.543;lenF=1.000;tRNAscan-SE=2.0.5;
HyE1917	tRNAscan-SE	tRNA-Trp	29716	29792	44.2	+	.	type=Trp;anticodon=CCA;ibegin=0;iend=0;pseudo=no;repeat_overlap=no;tandem_array=yes(3619-31654);tandem_array_X=44;tandem_array_N=42;tandem_array_Dmin=544;tandem_array_Dmax=578;seqlen=31875;highscoring=no;fragment=no;scF=0.576;lenF=1.069;tRNAscan-SE=2.0.5;
HyE1917	tRNAscan-SE	tRNA-Trp	30352	30423	76.6	+	.	type=Trp;anticodon=CCA;ibegin=0;iend=0;pseudo=no;repeat_overlap=no;tandem_array=yes(3619-31654);tandem_array_X=44;tandem_array_N=42;tandem_array_Dmin=544;tandem_array_Dmax=578;seqlen=31875;highscoring=yes;fragment=no;scF=0.997;lenF=1.000;tRNAscan-SE=2.0.5;
HyE1917	tRNAscan-SE	tRNA-Undet	30628	30698	24.0	+	.	type=Undet;anticodon=NNN;ibegin=0;iend=0;pseudo=yes;repeat_overlap=no;tandem_array=ineligible;seqlen=31875;highscoring=no;fragment=no;scF=0.313;lenF=0.899;tRNAscan-SE=2.0.5;
HyE1917	tRNAscan-SE	tRNA-Trp	30968	31038	75.4	+	.	type=Trp;anticodon=CCA;ibegin=0;iend=0;pseudo=no;repeat_overlap=no;tandem_array=yes(3619-31654);tandem_array_X=44;tandem_array_N=42;tandem_array_Dmin=544;tandem_array_Dmax=578;seqlen=31875;highscoring=yes;fragment=no;scF=0.982;lenF=0.986;tRNAscan-SE=2.0.5;
HyE1917	tRNAscan-SE	tRNA-Trp	31583	31654	76.6	+	.	type=Trp;anticodon=CCA;ibegin=0;iend=0;pseudo=no;repeat_overlap=no;tandem_array=yes(3619-31654);tandem_array_X=44;tandem_array_N=42;tandem_array_Dmin=544;tandem_array_Dmax=578;seqlen=31875;highscoring=yes;fragment=no;scF=0.997;lenF=1.000;tRNAscan-SE=2.0.5;
HyE2652	tRNAscan-SE	tRNA-Arg	83	154	39.2	+	.	type=Arg;anticodon=TCG;ibegin=0;iend=0;pseudo=no;repeat_overlap=no;tandem_array=yes(83-27013);tandem_array_X=44;tandem_array_N=35;tandem_array_Dmin=433;tandem_array_Dmax=462;seqlen=27408;highscoring=no;fragment=no;scF=0.503;lenF=0.973;tRNAscan-SE=2.0.5;
HyE2652	tRNAscan-SE	tRNA-Arg	610	679	42.4	+	.	type=Arg;anticodon=TCG;ibegin=0;iend=0;pseudo=no;repeat_overlap=no;tandem_array=yes(83-27013);tandem_array_X=44;tandem_array_N=35;tandem_array_Dmin=433;tandem_array_Dmax=462;seqlen=27408;highscoring=no;fragment=no;scF=0.544;lenF=0.946;tRNAscan-SE=2.0.5;
HyE2652	tRNAscan-SE	tRNA-Arg	1134	1205	39.2	+	.	type=Arg;anticodon=TCG;ibegin=0;iend=0;pseudo=no;repeat_overlap=no;tandem_array=yes(83-27013);tandem_array_X=44;tandem_array_N=35;tandem_array_Dmin=433;tandem_array_Dmax=462;seqlen=27408;highscoring=no;fragment=no;scF=0.503;lenF=0.973;tRNAscan-SE=2.0.5;
HyE2652	tRNAscan-SE	tRNA-Arg	1664	1736	70.5	+	.	type=Arg;anticodon=TCG;ibegin=0;iend=0;pseudo=no;repeat_overlap=no;tandem_array=yes(83-27013);tandem_array_X=44;tandem_array_N=35;tandem_array_Dmin=433;tandem_array_Dmax=462;seqlen=27408;highscoring=yes;fragment=no;scF=0.904;lenF=0.986;tRNAscan-SE=2.0.5;
HyE2652	tRNAscan-SE	tRNA-Arg	2190	2262	20.0	+	.	type=Arg;anticodon=TCG;ibegin=0;iend=0;pseudo=yes;repeat_overlap=no;tandem_array=yes(83-27013);tandem_array_X=44;tandem_array_N=35;tandem_array_Dmin=433;tandem_array_Dmax=462;seqlen=27408;highscoring=no;fragment=no;scF=0.256;lenF=0.986;tRNAscan-SE=2.0.5;
HyE2652	tRNAscan-SE	tRNA-Arg	2720	2792	70.5	+	.	type=Arg;anticodon=TCG;ibegin=0;iend=0;pseudo=no;repeat_overlap=no;tandem_array=yes(83-27013);tandem_array_X=44;tandem_array_N=35;tandem_array_Dmin=433;tandem_array_Dmax=462;seqlen=27408;highscoring=yes;fragment=no;scF=0.904;lenF=0.986;tRNAscan-SE=2.0.5;
HyE2652	tRNAscan-SE	tRNA-Arg	3242	3314	61.6	+	.	type=Arg;anticodon=TCG;ibegin=0;iend=0;pseudo=no;repeat_overlap=no;tandem_array=yes(83-27013);tandem_array_X=44;tandem_array_N=35;tandem_array_Dmin=433;tandem_array_Dmax=462;seqlen=27408;highscoring=no;fragment=no;scF=0.790;lenF=0.986;tRNAscan-SE=2.0.5;
HyE2652	tRNAscan-SE	tRNA-Arg	3761	3833	55.2	+	.	type=Arg;anticodon=TCG;ibegin=0;iend=0;pseudo=no;repeat_overlap=no;tandem_array=yes(83-27013);tandem_array_X=44;tandem_array_N=35;tandem_array_Dmin=433;tandem_array_Dmax=462;seqlen=27408;highscoring=no;fragment=no;scF=0.708;lenF=0.986;tRNAscan-SE=2.0.5;
HyE2652	tRNAscan-SE	tRNA-Arg	4284	4356	70.5	+	.	type=Arg;anticodon=TCG;ibegin=0;iend=0;pseudo=no;repeat_overlap=no;tandem_array=yes(83-27013);tandem_array_X=44;tandem_array_N=35;tandem_array_Dmin=433;tandem_array_Dmax=462;seqlen=27408;highscoring=yes;fragment=no;scF=0.904;lenF=0.986;tRNAscan-SE=2.0.5;
HyE2652	tRNAscan-SE	tRNA-Arg	4801	4873	64.3	+	.	type=Arg;anticodon=TCG;ibegin=0;iend=0;pseudo=no;repeat_overlap=no;tandem_array=yes(83-27013);tandem_array_X=44;tandem_array_N=35;tandem_array_Dmin=433;tandem_array_Dmax=462;seqlen=27408;highscoring=no;fragment=no;scF=0.824;lenF=0.986;tRNAscan-SE=2.0.5;
HyE2652	tRNAscan-SE	tRNA-Arg	5329	5401	62.0	+	.	type=Arg;anticodon=TCG;ibegin=0;iend=0;pseudo=no;repeat_overlap=no;tandem_array=yes(83-27013);tandem_array_X=44;tandem_array_N=35;tandem_array_Dmin=433;tandem_array_Dmax=462;seqlen=27408;highscoring=no;fragment=no;scF=0.795;lenF=0.986;tRNAscan-SE=2.0.5;
HyE2652	tRNAscan-SE	tRNA-Arg	5859	5931	51.5	+	.	type=Arg;anticodon=TCG;ibegin=0;iend=0;pseudo=yes;repeat_overlap=no;tandem_array=yes(83-27013);tandem_array_X=44;tandem_array_N=35;tandem_array_Dmin=433;tandem_array_Dmax=462;seqlen=27408;highscoring=no;fragment=no;scF=0.660;lenF=0.986;tRNAscan-SE=2.0.5;
HyE2652	tRNAscan-SE	tRNA-Arg	6388	6460	65.0	+	.	type=Arg;anticodon=TCG;ibegin=0;iend=0;pseudo=no;repeat_overlap=no;tandem_array=yes(83-27013);tandem_array_X=44;tandem_array_N=35;tandem_array_Dmin=433;tandem_array_Dmax=462;seqlen=27408;highscoring=no;fragment=no;scF=0.833;lenF=0.986;tRNAscan-SE=2.0.5;
HyE2652	tRNAscan-SE	tRNA-Arg	6917	6989	65.0	+	.	type=Arg;anticodon=TCG;ibegin=0;iend=0;pseudo=no;repeat_overlap=no;tandem_array=yes(83-27013);tandem_array_X=44;tandem_array_N=35;tandem_array_Dmin=433;tandem_array_Dmax=462;seqlen=27408;highscoring=no;fragment=no;scF=0.833;lenF=0.986;tRNAscan-SE=2.0.5;
HyE2652	tRNAscan-SE	tRNA-Lys	7451	7521	20.6	+	.	type=Lys;anticodon=TTT;ibegin=0;iend=0;pseudo=yes;repeat_overlap=no;tandem_array=ineligible;seqlen=27408;highscoring=no;fragment=no;scF=0.237;lenF=0.973;tRNAscan-SE=2.0.5;
HyE2652	tRNAscan-SE	tRNA-Arg	7986	8057	23.4	+	.	type=Arg;anticodon=TCG;ibegin=0;iend=0;pseudo=yes;repeat_overlap=no;tandem_array=yes(83-27013);tandem_array_X=44;tandem_array_N=35;tandem_array_Dmin=433;tandem_array_Dmax=462;seqlen=27408;highscoring=no;fragment=no;scF=0.300;lenF=0.973;tRNAscan-SE=2.0.5;
HyE2652	tRNAscan-SE	tRNA-Arg	8505	8576	36.8	+	.	type=Arg;anticodon=TCG;ibegin=0;iend=0;pseudo=yes;repeat_overlap=no;tandem_array=yes(83-27013);tandem_array_X=44;tandem_array_N=35;tandem_array_Dmin=433;tandem_array_Dmax=462;seqlen=27408;highscoring=no;fragment=no;scF=0.472;lenF=0.973;tRNAscan-SE=2.0.5;
HyE2652	tRNAscan-SE	tRNA-Arg	9037	9109	62.0	+	.	type=Arg;anticodon=TCG;ibegin=0;iend=0;pseudo=no;repeat_overlap=no;tandem_array=yes(83-27013);tandem_array_X=44;tandem_array_N=35;tandem_array_Dmin=433;tandem_array_Dmax=462;seqlen=27408;highscoring=no;fragment=no;scF=0.795;lenF=0.986;tRNAscan-SE=2.0.5;
HyE2652	tRNAscan-SE	tRNA-Arg	9569	9641	53.1	+	.	type=Arg;anticodon=TCG;ibegin=0;iend=0;pseudo=no;repeat_overlap=no;tandem_array=yes(83-27013);tandem_array_X=44;tandem_array_N=35;tandem_array_Dmin=433;tandem_array_Dmax=462;seqlen=27408;highscoring=no;fragment=no;scF=0.681;lenF=0.986;tRNAscan-SE=2.0.5;
HyE2652	tRNAscan-SE	tRNA-Leu	10098	10172	58.6	+	.	type=Leu;anticodon=TAG;ibegin=0;iend=0;pseudo=no;repeat_overlap=no;tandem_array=ineligible;seqlen=27408;highscoring=no;fragment=no;scF=0.674;lenF=0.915;tRNAscan-SE=2.0.5;
HyE2652	tRNAscan-SE	tRNA-Arg	10630	10702	52.8	+	.	type=Arg;anticodon=TCG;ibegin=0;iend=0;pseudo=no;repeat_overlap=no;tandem_array=yes(83-27013);tandem_array_X=44;tandem_array_N=35;tandem_array_Dmin=433;tandem_array_Dmax=462;seqlen=27408;highscoring=no;fragment=no;scF=0.677;lenF=0.986;tRNAscan-SE=2.0.5;
HyE2652	tRNAscan-SE	tRNA-Arg	11160	11232	45.7	+	.	type=Arg;anticodon=TCG;ibegin=0;iend=0;pseudo=no;repeat_overlap=no;tandem_array=yes(83-27013);tandem_array_X=44;tandem_array_N=35;tandem_array_Dmin=433;tandem_array_Dmax=462;seqlen=27408;highscoring=no;fragment=no;scF=0.586;lenF=0.986;tRNAscan-SE=2.0.5;
HyE2652	tRNAscan-SE	tRNA-Arg	12208	12280	27.7	+	.	type=Arg;anticodon=TCG;ibegin=0;iend=0;pseudo=yes;repeat_overlap=no;tandem_array=yes(83-27013);tandem_array_X=44;tandem_array_N=35;tandem_array_Dmin=433;tandem_array_Dmax=462;seqlen=27408;highscoring=no;fragment=no;scF=0.355;lenF=0.986;tRNAscan-SE=2.0.5;
HyE2652	tRNAscan-SE	tRNA-Gln	12737	12809	61.0	+	.	type=Gln;anticodon=TTG;ibegin=0;iend=0;pseudo=no;repeat_overlap=no;tandem_array=ineligible;seqlen=27408;highscoring=no;fragment=no;scF=0.857;lenF=1.000;tRNAscan-SE=2.0.5;
HyE2652	tRNAscan-SE	tRNA-Arg	13269	13341	52.7	+	.	type=Arg;anticodon=TCG;ibegin=0;iend=0;pseudo=no;repeat_overlap=no;tandem_array=yes(83-27013);tandem_array_X=44;tandem_array_N=35;tandem_array_Dmin=433;tandem_array_Dmax=462;seqlen=27408;highscoring=no;fragment=no;scF=0.676;lenF=0.986;tRNAscan-SE=2.0.5;
HyE2652	tRNAscan-SE	tRNA-Arg	13797	13869	64.9	+	.	type=Arg;anticodon=TCG;ibegin=0;iend=0;pseudo=no;repeat_overlap=no;tandem_array=yes(83-27013);tandem_array_X=44;tandem_array_N=35;tandem_array_Dmin=433;tandem_array_Dmax=462;seqlen=27408;highscoring=no;fragment=no;scF=0.832;lenF=0.986;tRNAscan-SE=2.0.5;
HyE2652	tRNAscan-SE	tRNA-Arg	14328	14400	59.9	+	.	type=Arg;anticodon=TCG;ibegin=0;iend=0;pseudo=no;repeat_overlap=no;tandem_array=yes(83-27013);tandem_array_X=44;tandem_array_N=35;tandem_array_Dmin=433;tandem_array_Dmax=462;seqlen=27408;highscoring=no;fragment=no;scF=0.768;lenF=0.986;tRNAscan-SE=2.0.5;
HyE2652	tRNAscan-SE	tRNA-Arg	14859	14931	63.2	+	.	type=Arg;anticodon=TCG;ibegin=0;iend=0;pseudo=no;repeat_overlap=no;tandem_array=yes(83-27013);tandem_array_X=44;tandem_array_N=35;tandem_array_Dmin=433;tandem_array_Dmax=462;seqlen=27408;highscoring=no;fragment=no;scF=0.810;lenF=0.986;tRNAscan-SE=2.0.5;
HyE2652	tRNAscan-SE	tRNA-Arg	15390	15463	57.1	+	.	type=Arg;anticodon=TCG;ibegin=0;iend=0;pseudo=no;repeat_overlap=no;tandem_array=yes(83-27013);tandem_array_X=44;tandem_array_N=35;tandem_array_Dmin=433;tandem_array_Dmax=462;seqlen=27408;highscoring=no;fragment=no;scF=0.732;lenF=1.000;tRNAscan-SE=2.0.5;
HyE2652	tRNAscan-SE	tRNA-Arg	15917	15990	58.3	+	.	type=Arg;anticodon=TCG;ibegin=0;iend=0;pseudo=no;repeat_overlap=no;tandem_array=yes(83-27013);tandem_array_X=44;tandem_array_N=35;tandem_array_Dmin=433;tandem_array_Dmax=462;seqlen=27408;highscoring=no;fragment=no;scF=0.747;lenF=1.000;tRNAscan-SE=2.0.5;
HyE2652	tRNAscan-SE	tRNA-Arg	16453	16525	70.5	+	.	type=Arg;anticodon=TCG;ibegin=0;iend=0;pseudo=no;repeat_overlap=no;tandem_array=yes(83-27013);tandem_array_X=44;tandem_array_N=35;tandem_array_Dmin=433;tandem_array_Dmax=462;seqlen=27408;highscoring=yes;fragment=no;scF=0.904;lenF=0.986;tRNAscan-SE=2.0.5;
HyE2652	tRNAscan-SE	tRNA-Glu	16984	17057	51.9	+	.	type=Glu;anticodon=TTC;ibegin=0;iend=0;pseudo=no;repeat_overlap=no;tandem_array=ineligible;seqlen=27408;highscoring=no;fragment=no;scF=0.699;lenF=1.028;tRNAscan-SE=2.0.5;
HyE2652	tRNAscan-SE	tRNA-Arg	17510	17582	70.5	+	.	type=Arg;anticodon=TCG;ibegin=0;iend=0;pseudo=no;repeat_overlap=no;tandem_array=yes(83-27013);tandem_array_X=44;tandem_array_N=35;tandem_array_Dmin=433;tandem_array_Dmax=462;seqlen=27408;highscoring=yes;fragment=no;scF=0.904;lenF=0.986;tRNAscan-SE=2.0.5;
HyE2652	tRNAscan-SE	tRNA-Arg	18038	18110	55.2	+	.	type=Arg;anticodon=TCG;ibegin=0;iend=0;pseudo=no;repeat_overlap=no;tandem_array=yes(83-27013);tandem_array_X=44;tandem_array_N=35;tandem_array_Dmin=433;tandem_array_Dmax=462;seqlen=27408;highscoring=no;fragment=no;scF=0.708;lenF=0.986;tRNAscan-SE=2.0.5;
HyE2652	tRNAscan-SE	tRNA-Arg	18569	18642	56.3	+	.	type=Arg;anticodon=TCG;ibegin=0;iend=0;pseudo=no;repeat_overlap=no;tandem_array=yes(83-27013);tandem_array_X=44;tandem_array_N=35;tandem_array_Dmin=433;tandem_array_Dmax=462;seqlen=27408;highscoring=no;fragment=no;scF=0.722;lenF=1.000;tRNAscan-SE=2.0.5;
HyE2652	tRNAscan-SE	tRNA-Arg	19104	19176	70.5	+	.	type=Arg;anticodon=TCG;ibegin=0;iend=0;pseudo=no;repeat_overlap=no;tandem_array=yes(83-27013);tandem_array_X=44;tandem_array_N=35;tandem_array_Dmin=433;tandem_array_Dmax=462;seqlen=27408;highscoring=yes;fragment=no;scF=0.904;lenF=0.986;tRNAscan-SE=2.0.5;
HyE2652	tRNAscan-SE	tRNA-Lys	19629	19701	48.4	+	.	type=Lys;anticodon=TTT;ibegin=0;iend=0;pseudo=no;repeat_overlap=no;tandem_array=ineligible;seqlen=27408;highscoring=no;fragment=no;scF=0.557;lenF=1.000;tRNAscan-SE=2.0.5;
HyE2652	tRNAscan-SE	tRNA-Arg	20158	20231	63.6	+	.	type=Arg;anticodon=TCG;ibegin=0;iend=0;pseudo=no;repeat_overlap=no;tandem_array=yes(83-27013);tandem_array_X=44;tandem_array_N=35;tandem_array_Dmin=433;tandem_array_Dmax=462;seqlen=27408;highscoring=no;fragment=no;scF=0.815;lenF=1.000;tRNAscan-SE=2.0.5;
HyE2652	tRNAscan-SE	tRNA-Arg	21213	21282	53.9	+	.	type=Arg;anticodon=TCG;ibegin=0;iend=0;pseudo=no;repeat_overlap=no;tandem_array=yes(83-27013);tandem_array_X=44;tandem_array_N=35;tandem_array_Dmin=433;tandem_array_Dmax=462;seqlen=27408;highscoring=no;fragment=no;scF=0.691;lenF=0.946;tRNAscan-SE=2.0.5;
HyE2652	tRNAscan-SE	tRNA-Arg	21744	21816	32.4	+	.	type=Arg;anticodon=TCG;ibegin=0;iend=0;pseudo=yes;repeat_overlap=no;tandem_array=yes(83-27013);tandem_array_X=44;tandem_array_N=35;tandem_array_Dmin=433;tandem_array_Dmax=462;seqlen=27408;highscoring=no;fragment=no;scF=0.415;lenF=0.986;tRNAscan-SE=2.0.5;
HyE2652	tRNAscan-SE	tRNA-Sup	22274	22346	49.6	+	.	type=Sup;anticodon=TCA;ibegin=0;iend=0;pseudo=no;repeat_overlap=no;tandem_array=ineligible;seqlen=27408;highscoring=no;fragment=no;scF=0.609;lenF=0.890;tRNAscan-SE=2.0.5;
HyE2652	tRNAscan-SE	tRNA-Arg	22801	22870	41.0	+	.	type=Arg;anticodon=TCG;ibegin=0;iend=0;pseudo=no;repeat_overlap=no;tandem_array=yes(83-27013);tandem_array_X=44;tandem_array_N=35;tandem_array_Dmin=433;tandem_array_Dmax=462;seqlen=27408;highscoring=no;fragment=no;scF=0.526;lenF=0.946;tRNAscan-SE=2.0.5;
HyE2652	tRNAscan-SE	tRNA-Arg	23319	23392	65.4	+	.	type=Arg;anticodon=TCG;ibegin=0;iend=0;pseudo=no;repeat_overlap=no;tandem_array=yes(83-27013);tandem_array_X=44;tandem_array_N=35;tandem_array_Dmin=433;tandem_array_Dmax=462;seqlen=27408;highscoring=no;fragment=no;scF=0.838;lenF=1.000;tRNAscan-SE=2.0.5;
HyE2652	tRNAscan-SE	tRNA-Arg	23840	23909	39.1	+	.	type=Arg;anticodon=TCG;ibegin=0;iend=0;pseudo=no;repeat_overlap=no;tandem_array=yes(83-27013);tandem_array_X=44;tandem_array_N=35;tandem_array_Dmin=433;tandem_array_Dmax=462;seqlen=27408;highscoring=no;fragment=no;scF=0.501;lenF=0.946;tRNAscan-SE=2.0.5;
HyE2652	tRNAscan-SE	tRNA-Arg	24361	24431	44.6	+	.	type=Arg;anticodon=TCG;ibegin=0;iend=0;pseudo=no;repeat_overlap=no;tandem_array=yes(83-27013);tandem_array_X=44;tandem_array_N=35;tandem_array_Dmin=433;tandem_array_Dmax=462;seqlen=27408;highscoring=no;fragment=no;scF=0.572;lenF=0.959;tRNAscan-SE=2.0.5;
HyE2652	tRNAscan-SE	tRNA-Arg	24865	24947	22.8	+	.	type=Arg;anticodon=TCG;ibegin=0;iend=0;pseudo=yes;repeat_overlap=no;tandem_array=yes(83-27013);tandem_array_X=44;tandem_array_N=35;tandem_array_Dmin=433;tandem_array_Dmax=462;seqlen=27408;highscoring=no;fragment=no;scF=0.292;lenF=1.122;tRNAscan-SE=2.0.5;
HyE2652	tRNAscan-SE	tRNA-Arg	25382	25453	53.7	+	.	type=Arg;anticodon=TCG;ibegin=0;iend=0;pseudo=no;repeat_overlap=no;tandem_array=yes(83-27013);tandem_array_X=44;tandem_array_N=35;tandem_array_Dmin=433;tandem_array_Dmax=462;seqlen=27408;highscoring=no;fragment=no;scF=0.688;lenF=0.973;tRNAscan-SE=2.0.5;
HyE2652	tRNAscan-SE	tRNA-Arg	25901	25973	70.5	+	.	type=Arg;anticodon=TCG;ibegin=0;iend=0;pseudo=no;repeat_overlap=no;tandem_array=yes(83-27013);tandem_array_X=44;tandem_array_N=35;tandem_array_Dmin=433;tandem_array_Dmax=462;seqlen=27408;highscoring=yes;fragment=no;scF=0.904;lenF=0.986;tRNAscan-SE=2.0.5;
HyE2652	tRNAscan-SE	tRNA-Arg	26421	26492	59.8	+	.	type=Arg;anticodon=TCG;ibegin=0;iend=0;pseudo=no;repeat_overlap=no;tandem_array=yes(83-27013);tandem_array_X=44;tandem_array_N=35;tandem_array_Dmin=433;tandem_array_Dmax=462;seqlen=27408;highscoring=no;fragment=no;scF=0.767;lenF=0.973;tRNAscan-SE=2.0.5;
HyE2652	tRNAscan-SE	tRNA-Arg	26941	27013	70.5	+	.	type=Arg;anticodon=TCG;ibegin=0;iend=0;pseudo=no;repeat_overlap=no;tandem_array=yes(83-27013);tandem_array_X=44;tandem_array_N=35;tandem_array_Dmin=433;tandem_array_Dmax=462;seqlen=27408;highscoring=yes;fragment=no;scF=0.904;lenF=0.986;tRNAscan-SE=2.0.5;
HyE3040	tRNAscan-SE	tRNA-Trp	17422	17492	31.8	+	.	type=Trp;anticodon=CCA;ibegin=0;iend=0;pseudo=yes;repeat_overlap=HydSINE1(17420-17689);tandem_array=ineligible;seqlen=25553;highscoring=no;fragment=no;scF=0.414;lenF=0.986;tRNAscan-SE=2.0.5;
HyE3108	tRNAscan-SE	tRNA-Undet	10820	10893	32.8	-	.	type=Undet;anticodon=NNN;ibegin=0;iend=0;pseudo=yes;repeat_overlap=no;tandem_array=ineligible;seqlen=25252;highscoring=no;fragment=no;scF=0.428;lenF=0.937;tRNAscan-SE=2.0.5;
HyE3231	tRNAscan-SE	tRNA-Leu	10476	10558	30.8	-	.	type=Leu;anticodon=AAG;ibegin=0;iend=0;pseudo=yes;repeat_overlap=no;tandem_array=ineligible;seqlen=24750;highscoring=no;fragment=no;scF=0.354;lenF=1.012;tRNAscan-SE=2.0.5;
HyE3231	tRNAscan-SE	tRNA-Leu	9897	9978	55.0	-	.	type=Leu;anticodon=AAG;ibegin=0;iend=0;pseudo=no;repeat_overlap=no;tandem_array=ineligible;seqlen=24750;highscoring=no;fragment=no;scF=0.632;lenF=1.000;tRNAscan-SE=2.0.5;
HyE3231	tRNAscan-SE	tRNA-Leu	9310	9391	44.0	-	.	type=Leu;anticodon=AAG;ibegin=0;iend=0;pseudo=no;repeat_overlap=no;tandem_array=ineligible;seqlen=24750;highscoring=no;fragment=no;scF=0.506;lenF=1.000;tRNAscan-SE=2.0.5;
HyE3231	tRNAscan-SE	tRNA-Leu	8707	8788	56.4	-	.	type=Leu;anticodon=AAG;ibegin=0;iend=0;pseudo=no;repeat_overlap=no;tandem_array=ineligible;seqlen=24750;highscoring=no;fragment=no;scF=0.648;lenF=1.000;tRNAscan-SE=2.0.5;
HyE3254	tRNAscan-SE	tRNA-Undet	364	432	41.9	+	.	type=Undet;anticodon=NNN;ibegin=0;iend=0;pseudo=no;repeat_overlap=no;tandem_array=ineligible;seqlen=24707;highscoring=no;fragment=yes;scF=0.546;lenF=0.873;tRNAscan-SE=2.0.5;
HyE0057	tRNAscan-SE	tRNA-Undet	46014	46082	45.3	+	.	type=Undet;anticodon=NNN;ibegin=0;iend=0;pseudo=no;repeat_overlap=no;tandem_array=ineligible;seqlen=1993916;highscoring=no;fragment=yes;scF=0.591;lenF=0.873;tRNAscan-SE=2.0.5;
HyE0057	tRNAscan-SE	tRNA-Undet	65432	65500	41.5	+	.	type=Undet;anticodon=NNN;ibegin=0;iend=0;pseudo=no;repeat_overlap=no;tandem_array=ineligible;seqlen=1993916;highscoring=no;fragment=yes;scF=0.541;lenF=0.873;tRNAscan-SE=2.0.5;
HyE0057	tRNAscan-SE	tRNA-Arg	806907	806983	25.7	+	.	type=Arg;anticodon=TCT;ibegin=0;iend=0;pseudo=yes;repeat_overlap=no;tandem_array=ineligible;seqlen=1993916;highscoring=no;fragment=no;scF=0.329;lenF=1.041;tRNAscan-SE=2.0.5;
HyE0057	tRNAscan-SE	tRNA-Thr	842378	842451	29.2	+	.	type=Thr;anticodon=TGT;ibegin=0;iend=0;pseudo=yes;repeat_overlap=no;tandem_array=ineligible;seqlen=1993916;highscoring=no;fragment=no;scF=0.367;lenF=1.028;tRNAscan-SE=2.0.5;
HyE0057	tRNAscan-SE	tRNA-Thr	877259	877330	24.7	+	.	type=Thr;anticodon=TGT;ibegin=0;iend=0;pseudo=yes;repeat_overlap=no;tandem_array=ineligible;seqlen=1993916;highscoring=no;fragment=no;scF=0.310;lenF=1.000;tRNAscan-SE=2.0.5;
HyE0057	tRNAscan-SE	tRNA-Undet	953610	953678	22.9	+	.	type=Undet;anticodon=NNN;ibegin=0;iend=0;pseudo=yes;repeat_overlap=no;tandem_array=ineligible;seqlen=1993916;highscoring=no;fragment=yes;scF=0.299;lenF=0.873;tRNAscan-SE=2.0.5;
HyE0057	tRNAscan-SE	tRNA-Arg	1430296	1430372	21.9	+	.	type=Arg;anticodon=TCT;ibegin=0;iend=0;pseudo=yes;repeat_overlap=no;tandem_array=ineligible;seqlen=1993916;highscoring=no;fragment=no;scF=0.281;lenF=1.041;tRNAscan-SE=2.0.5;
HyE0057	tRNAscan-SE	tRNA-Arg	1684013	1684089	21.9	+	.	type=Arg;anticodon=TCT;ibegin=0;iend=0;pseudo=yes;repeat_overlap=no;tandem_array=ineligible;seqlen=1993916;highscoring=no;fragment=no;scF=0.281;lenF=1.041;tRNAscan-SE=2.0.5;
HyE0057	tRNAscan-SE	tRNA-Arg	1747693	1747769	20.1	+	.	type=Arg;anticodon=TCT;ibegin=0;iend=0;pseudo=yes;repeat_overlap=no;tandem_array=ineligible;seqlen=1993916;highscoring=no;fragment=no;scF=0.258;lenF=1.041;tRNAscan-SE=2.0.5;
HyE0057	tRNAscan-SE	tRNA-Undet	1960268	1960336	41.9	+	.	type=Undet;anticodon=NNN;ibegin=0;iend=0;pseudo=no;repeat_overlap=no;tandem_array=ineligible;seqlen=1993916;highscoring=no;fragment=yes;scF=0.546;lenF=0.873;tRNAscan-SE=2.0.5;
HyE0057	tRNAscan-SE	tRNA-Trp	1990660	1990737	22.6	+	.	type=Trp;anticodon=CCA;ibegin=0;iend=0;pseudo=yes;repeat_overlap=HydSINE1(1990661-1990958);tandem_array=ineligible;seqlen=1993916;highscoring=no;fragment=no;scF=0.294;lenF=1.083;tRNAscan-SE=2.0.5;
HyE0057	tRNAscan-SE	tRNA-Lys	1527727	1527803	22.1	-	.	type=Lys;anticodon=TTT;ibegin=0;iend=0;pseudo=yes;repeat_overlap=no;tandem_array=ineligible;seqlen=1993916;highscoring=no;fragment=no;scF=0.254;lenF=1.055;tRNAscan-SE=2.0.5;
HyE0057	tRNAscan-SE	tRNA-Arg	1525063	1525139	20.5	-	.	type=Arg;anticodon=TCT;ibegin=0;iend=0;pseudo=yes;repeat_overlap=no;tandem_array=ineligible;seqlen=1993916;highscoring=no;fragment=no;scF=0.263;lenF=1.041;tRNAscan-SE=2.0.5;
HyE0057	tRNAscan-SE	tRNA-Trp	1523254	1523324	28.3	-	.	type=Trp;anticodon=CCA;ibegin=0;iend=0;pseudo=yes;repeat_overlap=HydSINE1(1523030-1523324);tandem_array=ineligible;seqlen=1993916;highscoring=no;fragment=no;scF=0.368;lenF=0.986;tRNAscan-SE=2.0.5;
HyE0057	tRNAscan-SE	tRNA-Arg	1200853	1200929	21.9	-	.	type=Arg;anticodon=TCT;ibegin=0;iend=0;pseudo=yes;repeat_overlap=no;tandem_array=ineligible;seqlen=1993916;highscoring=no;fragment=no;scF=0.281;lenF=1.041;tRNAscan-SE=2.0.5;
HyE0057	tRNAscan-SE	tRNA-Undet	562149	562217	30.6	-	.	type=Undet;anticodon=NNN;ibegin=0;iend=0;pseudo=yes;repeat_overlap=no;tandem_array=ineligible;seqlen=1993916;highscoring=no;fragment=yes;scF=0.399;lenF=0.873;tRNAscan-SE=2.0.5;
HyE0057	tRNAscan-SE	tRNA-Undet	548493	548559	55.8	-	.	type=Undet;anticodon=NNN;ibegin=0;iend=0;pseudo=no;repeat_overlap=no;tandem_array=ineligible;seqlen=1993916;highscoring=no;fragment=yes;scF=0.728;lenF=0.848;tRNAscan-SE=2.0.5;
HyE0162	tRNAscan-SE	tRNA-Undet	174828	174896	50.0	+	.	type=Undet;anticodon=NNN;ibegin=0;iend=0;pseudo=no;repeat_overlap=no;tandem_array=no;seqlen=746309;highscoring=no;fragment=yes;scF=0.652;lenF=0.873;tRNAscan-SE=2.0.5;
HyE0162	tRNAscan-SE	tRNA-Undet	177388	177456	38.5	+	.	type=Undet;anticodon=NNN;ibegin=0;iend=0;pseudo=no;repeat_overlap=no;tandem_array=no;seqlen=746309;highscoring=no;fragment=yes;scF=0.502;lenF=0.873;tRNAscan-SE=2.0.5;
HyE0162	tRNAscan-SE	tRNA-Undet	200496	200564	32.8	+	.	type=Undet;anticodon=NNN;ibegin=0;iend=0;pseudo=no;repeat_overlap=no;tandem_array=no;seqlen=746309;highscoring=no;fragment=yes;scF=0.428;lenF=0.873;tRNAscan-SE=2.0.5;
HyE0162	tRNAscan-SE	tRNA-Undet	208604	208672	38.5	+	.	type=Undet;anticodon=NNN;ibegin=0;iend=0;pseudo=no;repeat_overlap=no;tandem_array=no;seqlen=746309;highscoring=no;fragment=yes;scF=0.502;lenF=0.873;tRNAscan-SE=2.0.5;
HyE0162	tRNAscan-SE	tRNA-Undet	212129	212197	43.7	+	.	type=Undet;anticodon=NNN;ibegin=0;iend=0;pseudo=no;repeat_overlap=no;tandem_array=no;seqlen=746309;highscoring=no;fragment=yes;scF=0.570;lenF=0.873;tRNAscan-SE=2.0.5;
HyE0162	tRNAscan-SE	tRNA-Undet	247272	247340	38.5	+	.	type=Undet;anticodon=NNN;ibegin=0;iend=0;pseudo=no;repeat_overlap=no;tandem_array=no;seqlen=746309;highscoring=no;fragment=yes;scF=0.502;lenF=0.873;tRNAscan-SE=2.0.5;
HyE0162	tRNAscan-SE	tRNA-Undet	251707	251775	38.5	+	.	type=Undet;anticodon=NNN;ibegin=0;iend=0;pseudo=no;repeat_overlap=no;tandem_array=no;seqlen=746309;highscoring=no;fragment=yes;scF=0.502;lenF=0.873;tRNAscan-SE=2.0.5;
HyE0162	tRNAscan-SE	tRNA-Undet	342510	342578	29.4	+	.	type=Undet;anticodon=NNN;ibegin=0;iend=0;pseudo=no;repeat_overlap=no;tandem_array=no;seqlen=746309;highscoring=no;fragment=yes;scF=0.383;lenF=0.873;tRNAscan-SE=2.0.5;
HyE0162	tRNAscan-SE	tRNA-Arg	416923	416999	21.9	+	.	type=Arg;anticodon=TCT;ibegin=0;iend=0;pseudo=yes;repeat_overlap=no;tandem_array=ineligible;seqlen=746309;highscoring=no;fragment=no;scF=0.281;lenF=1.041;tRNAscan-SE=2.0.5;
HyE0162	tRNAscan-SE	tRNA-Undet	616013	616081	31.2	+	.	type=Undet;anticodon=NNN;ibegin=0;iend=0;pseudo=no;repeat_overlap=no;tandem_array=no;seqlen=746309;highscoring=no;fragment=yes;scF=0.407;lenF=0.873;tRNAscan-SE=2.0.5;
HyE0162	tRNAscan-SE	tRNA-Undet	654809	654875	55.8	+	.	type=Undet;anticodon=NNN;ibegin=0;iend=0;pseudo=no;repeat_overlap=no;tandem_array=no;seqlen=746309;highscoring=no;fragment=yes;scF=0.728;lenF=0.848;tRNAscan-SE=2.0.5;
HyE0162	tRNAscan-SE	tRNA-Undet	657667	657735	43.7	+	.	type=Undet;anticodon=NNN;ibegin=0;iend=0;pseudo=no;repeat_overlap=no;tandem_array=no;seqlen=746309;highscoring=no;fragment=yes;scF=0.570;lenF=0.873;tRNAscan-SE=2.0.5;
HyE0162	tRNAscan-SE	tRNA-Arg	659695	659771	20.1	+	.	type=Arg;anticodon=TCT;ibegin=0;iend=0;pseudo=yes;repeat_overlap=no;tandem_array=ineligible;seqlen=746309;highscoring=no;fragment=no;scF=0.258;lenF=1.041;tRNAscan-SE=2.0.5;
HyE0162	tRNAscan-SE	tRNA-Undet	703064	703134	44.7	+	.	type=Undet;anticodon=NNN;ibegin=0;iend=0;pseudo=no;repeat_overlap=no;tandem_array=no;seqlen=746309;highscoring=no;fragment=no;scF=0.583;lenF=0.899;tRNAscan-SE=2.0.5;
HyE0162	tRNAscan-SE	tRNA-Undet	709771	709839	43.7	+	.	type=Undet;anticodon=NNN;ibegin=0;iend=0;pseudo=no;repeat_overlap=no;tandem_array=no;seqlen=746309;highscoring=no;fragment=yes;scF=0.570;lenF=0.873;tRNAscan-SE=2.0.5;
HyE0162	tRNAscan-SE	tRNA-Arg	733247	733323	21.9	+	.	type=Arg;anticodon=TCT;ibegin=0;iend=0;pseudo=yes;repeat_overlap=no;tandem_array=ineligible;seqlen=746309;highscoring=no;fragment=no;scF=0.281;lenF=1.041;tRNAscan-SE=2.0.5;
HyE0162	tRNAscan-SE	tRNA-Undet	728041	728109	38.5	-	.	type=Undet;anticodon=NNN;ibegin=0;iend=0;pseudo=no;repeat_overlap=no;tandem_array=ineligible;seqlen=746309;highscoring=no;fragment=yes;scF=0.502;lenF=0.873;tRNAscan-SE=2.0.5;
HyE0162	tRNAscan-SE	tRNA-Phe	725896	725986	51.0	-	.	type=Phe;anticodon=AAA;ibegin=725949;iend=725931;pseudo=no;repeat_overlap=no;tandem_array=ineligible;seqlen=746309;highscoring=no;fragment=no;scF=0.574;lenF=1.247;tRNAscan-SE=2.0.5;
HyE0162	tRNAscan-SE	tRNA-Undet	723253	723321	38.5	-	.	type=Undet;anticodon=NNN;ibegin=0;iend=0;pseudo=no;repeat_overlap=no;tandem_array=ineligible;seqlen=746309;highscoring=no;fragment=yes;scF=0.502;lenF=0.873;tRNAscan-SE=2.0.5;
HyE0162	tRNAscan-SE	tRNA-Undet	712835	712903	38.5	-	.	type=Undet;anticodon=NNN;ibegin=0;iend=0;pseudo=no;repeat_overlap=no;tandem_array=ineligible;seqlen=746309;highscoring=no;fragment=yes;scF=0.502;lenF=0.873;tRNAscan-SE=2.0.5;
HyE0162	tRNAscan-SE	tRNA-Arg	705729	705805	21.9	-	.	type=Arg;anticodon=TCT;ibegin=0;iend=0;pseudo=yes;repeat_overlap=no;tandem_array=ineligible;seqlen=746309;highscoring=no;fragment=no;scF=0.281;lenF=1.041;tRNAscan-SE=2.0.5;
HyE0162	tRNAscan-SE	tRNA-Undet	666790	666858	43.7	-	.	type=Undet;anticodon=NNN;ibegin=0;iend=0;pseudo=no;repeat_overlap=no;tandem_array=ineligible;seqlen=746309;highscoring=no;fragment=yes;scF=0.570;lenF=0.873;tRNAscan-SE=2.0.5;
HyE0162	tRNAscan-SE	tRNA-Undet	664774	664842	39.3	-	.	type=Undet;anticodon=NNN;ibegin=0;iend=0;pseudo=no;repeat_overlap=no;tandem_array=ineligible;seqlen=746309;highscoring=no;fragment=yes;scF=0.512;lenF=0.873;tRNAscan-SE=2.0.5;
HyE0162	tRNAscan-SE	tRNA-Undet	638960	639028	43.7	-	.	type=Undet;anticodon=NNN;ibegin=0;iend=0;pseudo=no;repeat_overlap=no;tandem_array=ineligible;seqlen=746309;highscoring=no;fragment=yes;scF=0.570;lenF=0.873;tRNAscan-SE=2.0.5;
HyE0162	tRNAscan-SE	tRNA-Undet	633670	633738	43.7	-	.	type=Undet;anticodon=NNN;ibegin=0;iend=0;pseudo=no;repeat_overlap=no;tandem_array=ineligible;seqlen=746309;highscoring=no;fragment=yes;scF=0.570;lenF=0.873;tRNAscan-SE=2.0.5;
HyE0162	tRNAscan-SE	tRNA-Undet	601276	601344	43.7	-	.	type=Undet;anticodon=NNN;ibegin=0;iend=0;pseudo=no;repeat_overlap=no;tandem_array=ineligible;seqlen=746309;highscoring=no;fragment=yes;scF=0.570;lenF=0.873;tRNAscan-SE=2.0.5;
HyE0162	tRNAscan-SE	tRNA-Undet	566948	567016	37.6	-	.	type=Undet;anticodon=NNN;ibegin=0;iend=0;pseudo=no;repeat_overlap=no;tandem_array=ineligible;seqlen=746309;highscoring=no;fragment=yes;scF=0.490;lenF=0.873;tRNAscan-SE=2.0.5;
HyE0162	tRNAscan-SE	tRNA-Arg	383826	383902	25.7	-	.	type=Arg;anticodon=TCT;ibegin=0;iend=0;pseudo=yes;repeat_overlap=no;tandem_array=ineligible;seqlen=746309;highscoring=no;fragment=no;scF=0.329;lenF=1.041;tRNAscan-SE=2.0.5;
HyE0162	tRNAscan-SE	tRNA-Lys	352322	352393	35.6	-	.	type=Lys;anticodon=CTT;ibegin=0;iend=0;pseudo=no;repeat_overlap=no;tandem_array=ineligible;seqlen=746309;highscoring=no;fragment=no;scF=0.410;lenF=0.986;tRNAscan-SE=2.0.5;
HyE0174	tRNAscan-SE	tRNA-Pro	675998	676069	58.8	-	.	type=Pro;anticodon=AGG;ibegin=0;iend=0;pseudo=no;repeat_overlap=no;tandem_array=yes(581691-676069);tandem_array_X=254;tandem_array_N=210;tandem_array_Dmin=192;tandem_array_Dmax=272;seqlen=676187;highscoring=no;fragment=no;scF=0.763;lenF=1.000;tRNAscan-SE=2.0.5;
HyE0174	tRNAscan-SE	tRNA-Pro	675686	675757	32.4	-	.	type=Pro;anticodon=CGG;ibegin=0;iend=0;pseudo=no;repeat_overlap=no;tandem_array=yes(581691-676069);tandem_array_X=254;tandem_array_N=210;tandem_array_Dmin=192;tandem_array_Dmax=272;seqlen=676187;highscoring=no;fragment=no;scF=0.420;lenF=1.000;tRNAscan-SE=2.0.5;
HyE0174	tRNAscan-SE	tRNA-Pro	675349	675420	56.2	-	.	type=Pro;anticodon=CGG;ibegin=0;iend=0;pseudo=no;repeat_overlap=no;tandem_array=yes(581691-676069);tandem_array_X=254;tandem_array_N=210;tandem_array_Dmin=192;tandem_array_Dmax=272;seqlen=676187;highscoring=no;fragment=no;scF=0.729;lenF=1.000;tRNAscan-SE=2.0.5;
HyE0174	tRNAscan-SE	tRNA-Pro	675013	675084	63.8	-	.	type=Pro;anticodon=AGG;ibegin=0;iend=0;pseudo=no;repeat_overlap=no;tandem_array=yes(581691-676069);tandem_array_X=254;tandem_array_N=210;tandem_array_Dmin=192;tandem_array_Dmax=272;seqlen=676187;highscoring=no;fragment=no;scF=0.827;lenF=1.000;tRNAscan-SE=2.0.5;
HyE0174	tRNAscan-SE	tRNA-Pro	674700	674771	68.2	-	.	type=Pro;anticodon=CGG;ibegin=0;iend=0;pseudo=no;repeat_overlap=no;tandem_array=yes(581691-676069);tandem_array_X=254;tandem_array_N=210;tandem_array_Dmin=192;tandem_array_Dmax=272;seqlen=676187;highscoring=no;fragment=no;scF=0.885;lenF=1.000;tRNAscan-SE=2.0.5;
HyE0174	tRNAscan-SE	tRNA-Pro	674363	674434	58.8	-	.	type=Pro;anticodon=AGG;ibegin=0;iend=0;pseudo=no;repeat_overlap=no;tandem_array=yes(581691-676069);tandem_array_X=254;tandem_array_N=210;tandem_array_Dmin=192;tandem_array_Dmax=272;seqlen=676187;highscoring=no;fragment=no;scF=0.763;lenF=1.000;tRNAscan-SE=2.0.5;
HyE0174	tRNAscan-SE	tRNA-Pro	674053	674123	23.6	-	.	type=Pro;anticodon=CGG;ibegin=0;iend=0;pseudo=no;repeat_overlap=no;tandem_array=yes(581691-676069);tandem_array_X=254;tandem_array_N=210;tandem_array_Dmin=192;tandem_array_Dmax=272;seqlen=676187;highscoring=no;fragment=no;scF=0.306;lenF=0.986;tRNAscan-SE=2.0.5;
HyE0174	tRNAscan-SE	tRNA-Pro	673716	673787	63.5	-	.	type=Pro;anticodon=AGG;ibegin=0;iend=0;pseudo=no;repeat_overlap=no;tandem_array=yes(581691-676069);tandem_array_X=254;tandem_array_N=210;tandem_array_Dmin=192;tandem_array_Dmax=272;seqlen=676187;highscoring=no;fragment=no;scF=0.824;lenF=1.000;tRNAscan-SE=2.0.5;
HyE0174	tRNAscan-SE	tRNA-Pro	673379	673450	72.8	-	.	type=Pro;anticodon=AGG;ibegin=0;iend=0;pseudo=no;repeat_overlap=no;tandem_array=yes(581691-676069);tandem_array_X=254;tandem_array_N=210;tandem_array_Dmin=192;tandem_array_Dmax=272;seqlen=676187;highscoring=yes;fragment=no;scF=0.944;lenF=1.000;tRNAscan-SE=2.0.5;
HyE0174	tRNAscan-SE	tRNA-Pro	673036	673106	58.2	-	.	type=Pro;anticodon=CGG;ibegin=0;iend=0;pseudo=no;repeat_overlap=no;tandem_array=yes(581691-676069);tandem_array_X=254;tandem_array_N=210;tandem_array_Dmin=192;tandem_array_Dmax=272;seqlen=676187;highscoring=no;fragment=no;scF=0.755;lenF=0.986;tRNAscan-SE=2.0.5;
HyE0174	tRNAscan-SE	tRNA-Pro	672700	672771	72.8	-	.	type=Pro;anticodon=AGG;ibegin=0;iend=0;pseudo=no;repeat_overlap=no;tandem_array=yes(581691-676069);tandem_array_X=254;tandem_array_N=210;tandem_array_Dmin=192;tandem_array_Dmax=272;seqlen=676187;highscoring=yes;fragment=no;scF=0.944;lenF=1.000;tRNAscan-SE=2.0.5;
HyE0174	tRNAscan-SE	tRNA-Pro	672398	672469	53.8	-	.	type=Pro;anticodon=TGG;ibegin=0;iend=0;pseudo=no;repeat_overlap=no;tandem_array=yes(581691-676069);tandem_array_X=254;tandem_array_N=210;tandem_array_Dmin=192;tandem_array_Dmax=272;seqlen=676187;highscoring=no;fragment=no;scF=0.698;lenF=1.000;tRNAscan-SE=2.0.5;
HyE0174	tRNAscan-SE	tRNA-Pro	672055	672127	34.4	-	.	type=Pro;anticodon=CGG;ibegin=0;iend=0;pseudo=no;repeat_overlap=no;tandem_array=yes(581691-676069);tandem_array_X=254;tandem_array_N=210;tandem_array_Dmin=192;tandem_array_Dmax=272;seqlen=676187;highscoring=no;fragment=no;scF=0.446;lenF=1.014;tRNAscan-SE=2.0.5;
HyE0174	tRNAscan-SE	tRNA-Pro	671405	671477	66.3	-	.	type=Pro;anticodon=CGG;ibegin=0;iend=0;pseudo=no;repeat_overlap=no;tandem_array=yes(581691-676069);tandem_array_X=254;tandem_array_N=210;tandem_array_Dmin=192;tandem_array_Dmax=272;seqlen=676187;highscoring=no;fragment=no;scF=0.860;lenF=1.014;tRNAscan-SE=2.0.5;
HyE0174	tRNAscan-SE	tRNA-Pro	671062	671134	55.0	-	.	type=Pro;anticodon=CGG;ibegin=0;iend=0;pseudo=no;repeat_overlap=no;tandem_array=yes(581691-676069);tandem_array_X=254;tandem_array_N=210;tandem_array_Dmin=192;tandem_array_Dmax=272;seqlen=676187;highscoring=no;fragment=no;scF=0.713;lenF=1.014;tRNAscan-SE=2.0.5;
HyE0174	tRNAscan-SE	tRNA-Pro	670725	670797	52.5	-	.	type=Pro;anticodon=AGG;ibegin=0;iend=0;pseudo=no;repeat_overlap=no;tandem_array=yes(581691-676069);tandem_array_X=254;tandem_array_N=210;tandem_array_Dmin=192;tandem_array_Dmax=272;seqlen=676187;highscoring=no;fragment=no;scF=0.681;lenF=1.014;tRNAscan-SE=2.0.5;
HyE0174	tRNAscan-SE	tRNA-Pro	670416	670488	68.8	-	.	type=Pro;anticodon=CGG;ibegin=0;iend=0;pseudo=no;repeat_overlap=no;tandem_array=yes(581691-676069);tandem_array_X=254;tandem_array_N=210;tandem_array_Dmin=192;tandem_array_Dmax=272;seqlen=676187;highscoring=no;fragment=no;scF=0.892;lenF=1.014;tRNAscan-SE=2.0.5;
HyE0174	tRNAscan-SE	tRNA-Pro	670076	670147	72.8	-	.	type=Pro;anticodon=CGG;ibegin=0;iend=0;pseudo=no;repeat_overlap=no;tandem_array=yes(581691-676069);tandem_array_X=254;tandem_array_N=210;tandem_array_Dmin=192;tandem_array_Dmax=272;seqlen=676187;highscoring=yes;fragment=no;scF=0.944;lenF=1.000;tRNAscan-SE=2.0.5;
HyE0174	tRNAscan-SE	tRNA-Pro	669737	669809	55.9	-	.	type=Pro;anticodon=AGG;ibegin=0;iend=0;pseudo=no;repeat_overlap=no;tandem_array=yes(581691-676069);tandem_array_X=254;tandem_array_N=210;tandem_array_Dmin=192;tandem_array_Dmax=272;seqlen=676187;highscoring=no;fragment=no;scF=0.725;lenF=1.014;tRNAscan-SE=2.0.5;
HyE0174	tRNAscan-SE	tRNA-Pro	669424	669496	53.9	-	.	type=Pro;anticodon=CGG;ibegin=0;iend=0;pseudo=no;repeat_overlap=no;tandem_array=yes(581691-676069);tandem_array_X=254;tandem_array_N=210;tandem_array_Dmin=192;tandem_array_Dmax=272;seqlen=676187;highscoring=no;fragment=no;scF=0.699;lenF=1.014;tRNAscan-SE=2.0.5;
HyE0174	tRNAscan-SE	tRNA-Pro	669089	669159	54.1	-	.	type=Pro;anticodon=AGG;ibegin=0;iend=0;pseudo=no;repeat_overlap=no;tandem_array=yes(581691-676069);tandem_array_X=254;tandem_array_N=210;tandem_array_Dmin=192;tandem_array_Dmax=272;seqlen=676187;highscoring=no;fragment=no;scF=0.702;lenF=0.986;tRNAscan-SE=2.0.5;
HyE0174	tRNAscan-SE	tRNA-Pro	668777	668848	42.8	-	.	type=Pro;anticodon=CGG;ibegin=0;iend=0;pseudo=no;repeat_overlap=no;tandem_array=yes(581691-676069);tandem_array_X=254;tandem_array_N=210;tandem_array_Dmin=192;tandem_array_Dmax=272;seqlen=676187;highscoring=no;fragment=no;scF=0.555;lenF=1.000;tRNAscan-SE=2.0.5;
HyE0174	tRNAscan-SE	tRNA-Pro	668439	668510	72.8	-	.	type=Pro;anticodon=AGG;ibegin=0;iend=0;pseudo=no;repeat_overlap=no;tandem_array=yes(581691-676069);tandem_array_X=254;tandem_array_N=210;tandem_array_Dmin=192;tandem_array_Dmax=272;seqlen=676187;highscoring=yes;fragment=no;scF=0.944;lenF=1.000;tRNAscan-SE=2.0.5;
HyE0174	tRNAscan-SE	tRNA-Pro	668126	668198	66.3	-	.	type=Pro;anticodon=CGG;ibegin=0;iend=0;pseudo=no;repeat_overlap=no;tandem_array=yes(581691-676069);tandem_array_X=254;tandem_array_N=210;tandem_array_Dmin=192;tandem_array_Dmax=272;seqlen=676187;highscoring=no;fragment=no;scF=0.860;lenF=1.014;tRNAscan-SE=2.0.5;
HyE0174	tRNAscan-SE	tRNA-Pro	667783	667855	55.0	-	.	type=Pro;anticodon=CGG;ibegin=0;iend=0;pseudo=no;repeat_overlap=no;tandem_array=yes(581691-676069);tandem_array_X=254;tandem_array_N=210;tandem_array_Dmin=192;tandem_array_Dmax=272;seqlen=676187;highscoring=no;fragment=no;scF=0.713;lenF=1.014;tRNAscan-SE=2.0.5;
HyE0174	tRNAscan-SE	tRNA-Pro	667446	667518	52.5	-	.	type=Pro;anticodon=AGG;ibegin=0;iend=0;pseudo=no;repeat_overlap=no;tandem_array=yes(581691-676069);tandem_array_X=254;tandem_array_N=210;tandem_array_Dmin=192;tandem_array_Dmax=272;seqlen=676187;highscoring=no;fragment=no;scF=0.681;lenF=1.014;tRNAscan-SE=2.0.5;
HyE0174	tRNAscan-SE	tRNA-Pro	667138	667210	68.8	-	.	type=Pro;anticodon=CGG;ibegin=0;iend=0;pseudo=no;repeat_overlap=no;tandem_array=yes(581691-676069);tandem_array_X=254;tandem_array_N=210;tandem_array_Dmin=192;tandem_array_Dmax=272;seqlen=676187;highscoring=no;fragment=no;scF=0.892;lenF=1.014;tRNAscan-SE=2.0.5;
HyE0174	tRNAscan-SE	tRNA-Pro	666797	666868	72.8	-	.	type=Pro;anticodon=CGG;ibegin=0;iend=0;pseudo=no;repeat_overlap=no;tandem_array=yes(581691-676069);tandem_array_X=254;tandem_array_N=210;tandem_array_Dmin=192;tandem_array_Dmax=272;seqlen=676187;highscoring=yes;fragment=no;scF=0.944;lenF=1.000;tRNAscan-SE=2.0.5;
HyE0174	tRNAscan-SE	tRNA-Pro	666459	666531	55.9	-	.	type=Pro;anticodon=AGG;ibegin=0;iend=0;pseudo=no;repeat_overlap=no;tandem_array=yes(581691-676069);tandem_array_X=254;tandem_array_N=210;tandem_array_Dmin=192;tandem_array_Dmax=272;seqlen=676187;highscoring=no;fragment=no;scF=0.725;lenF=1.014;tRNAscan-SE=2.0.5;
HyE0174	tRNAscan-SE	tRNA-Pro	666146	666218	53.9	-	.	type=Pro;anticodon=CGG;ibegin=0;iend=0;pseudo=no;repeat_overlap=no;tandem_array=yes(581691-676069);tandem_array_X=254;tandem_array_N=210;tandem_array_Dmin=192;tandem_array_Dmax=272;seqlen=676187;highscoring=no;fragment=no;scF=0.699;lenF=1.014;tRNAscan-SE=2.0.5;
HyE0174	tRNAscan-SE	tRNA-Pro	665811	665881	54.1	-	.	type=Pro;anticodon=AGG;ibegin=0;iend=0;pseudo=no;repeat_overlap=no;tandem_array=yes(581691-676069);tandem_array_X=254;tandem_array_N=210;tandem_array_Dmin=192;tandem_array_Dmax=272;seqlen=676187;highscoring=no;fragment=no;scF=0.702;lenF=0.986;tRNAscan-SE=2.0.5;
HyE0174	tRNAscan-SE	tRNA-Pro	665499	665570	42.8	-	.	type=Pro;anticodon=CGG;ibegin=0;iend=0;pseudo=no;repeat_overlap=no;tandem_array=yes(581691-676069);tandem_array_X=254;tandem_array_N=210;tandem_array_Dmin=192;tandem_array_Dmax=272;seqlen=676187;highscoring=no;fragment=no;scF=0.555;lenF=1.000;tRNAscan-SE=2.0.5;
HyE0174	tRNAscan-SE	tRNA-Pro	665161	665232	72.8	-	.	type=Pro;anticodon=AGG;ibegin=0;iend=0;pseudo=no;repeat_overlap=no;tandem_array=yes(581691-676069);tandem_array_X=254;tandem_array_N=210;tandem_array_Dmin=192;tandem_array_Dmax=272;seqlen=676187;highscoring=yes;fragment=no;scF=0.944;lenF=1.000;tRNAscan-SE=2.0.5;
HyE0174	tRNAscan-SE	tRNA-Pro	664848	664919	53.0	-	.	type=Pro;anticodon=CGG;ibegin=0;iend=0;pseudo=no;repeat_overlap=no;tandem_array=yes(581691-676069);tandem_array_X=254;tandem_array_N=210;tandem_array_Dmin=192;tandem_array_Dmax=272;seqlen=676187;highscoring=no;fragment=no;scF=0.687;lenF=1.000;tRNAscan-SE=2.0.5;
HyE0174	tRNAscan-SE	tRNA-Pro	664512	664583	72.8	-	.	type=Pro;anticodon=AGG;ibegin=0;iend=0;pseudo=no;repeat_overlap=no;tandem_array=yes(581691-676069);tandem_array_X=254;tandem_array_N=210;tandem_array_Dmin=192;tandem_array_Dmax=272;seqlen=676187;highscoring=yes;fragment=no;scF=0.944;lenF=1.000;tRNAscan-SE=2.0.5;
HyE0174	tRNAscan-SE	tRNA-Pro	664170	664241	70.8	-	.	type=Pro;anticodon=CGG;ibegin=0;iend=0;pseudo=no;repeat_overlap=no;tandem_array=yes(581691-676069);tandem_array_X=254;tandem_array_N=210;tandem_array_Dmin=192;tandem_array_Dmax=272;seqlen=676187;highscoring=yes;fragment=no;scF=0.918;lenF=1.000;tRNAscan-SE=2.0.5;
HyE0174	tRNAscan-SE	tRNA-Pro	663832	663903	54.8	-	.	type=Pro;anticodon=AGG;ibegin=0;iend=0;pseudo=no;repeat_overlap=no;tandem_array=yes(581691-676069);tandem_array_X=254;tandem_array_N=210;tandem_array_Dmin=192;tandem_array_Dmax=272;seqlen=676187;highscoring=no;fragment=no;scF=0.711;lenF=1.000;tRNAscan-SE=2.0.5;
HyE0174	tRNAscan-SE	tRNA-Pro	663519	663590	54.1	-	.	type=Pro;anticodon=CGG;ibegin=0;iend=0;pseudo=no;repeat_overlap=no;tandem_array=yes(581691-676069);tandem_array_X=254;tandem_array_N=210;tandem_array_Dmin=192;tandem_array_Dmax=272;seqlen=676187;highscoring=no;fragment=no;scF=0.702;lenF=1.000;tRNAscan-SE=2.0.5;
HyE0174	tRNAscan-SE	tRNA-Pro	663182	663253	70.9	-	.	type=Pro;anticodon=AGG;ibegin=0;iend=0;pseudo=no;repeat_overlap=no;tandem_array=yes(581691-676069);tandem_array_X=254;tandem_array_N=210;tandem_array_Dmin=192;tandem_array_Dmax=272;seqlen=676187;highscoring=yes;fragment=no;scF=0.920;lenF=1.000;tRNAscan-SE=2.0.5;
HyE0174	tRNAscan-SE	tRNA-Pro	662871	662941	59.8	-	.	type=Pro;anticodon=CGG;ibegin=0;iend=0;pseudo=no;repeat_overlap=no;tandem_array=yes(581691-676069);tandem_array_X=254;tandem_array_N=210;tandem_array_Dmin=192;tandem_array_Dmax=272;seqlen=676187;highscoring=no;fragment=no;scF=0.776;lenF=0.986;tRNAscan-SE=2.0.5;
HyE0174	tRNAscan-SE	tRNA-Pro	662533	662605	30.8	-	.	type=Pro;anticodon=AGG;ibegin=0;iend=0;pseudo=yes;repeat_overlap=no;tandem_array=yes(581691-676069);tandem_array_X=254;tandem_array_N=210;tandem_array_Dmin=192;tandem_array_Dmax=272;seqlen=676187;highscoring=no;fragment=no;scF=0.399;lenF=1.014;tRNAscan-SE=2.0.5;
HyE0174	tRNAscan-SE	tRNA-Pro	662360	662430	59.8	-	.	type=Pro;anticodon=CGG;ibegin=0;iend=0;pseudo=no;repeat_overlap=no;tandem_array=yes(581691-676069);tandem_array_X=254;tandem_array_N=210;tandem_array_Dmin=192;tandem_array_Dmax=272;seqlen=676187;highscoring=no;fragment=no;scF=0.776;lenF=0.986;tRNAscan-SE=2.0.5;
HyE0174	tRNAscan-SE	tRNA-Pro	662022	662093	60.7	-	.	type=Pro;anticodon=AGG;ibegin=0;iend=0;pseudo=no;repeat_overlap=no;tandem_array=yes(581691-676069);tandem_array_X=254;tandem_array_N=210;tandem_array_Dmin=192;tandem_array_Dmax=272;seqlen=676187;highscoring=no;fragment=no;scF=0.787;lenF=1.000;tRNAscan-SE=2.0.5;
HyE0174	tRNAscan-SE	tRNA-Pro	661389	661460	72.8	-	.	type=Pro;anticodon=CGG;ibegin=0;iend=0;pseudo=no;repeat_overlap=no;tandem_array=yes(581691-676069);tandem_array_X=254;tandem_array_N=210;tandem_array_Dmin=192;tandem_array_Dmax=272;seqlen=676187;highscoring=yes;fragment=no;scF=0.944;lenF=1.000;tRNAscan-SE=2.0.5;
HyE0174	tRNAscan-SE	tRNA-Pro	661049	661122	46.5	-	.	type=Pro;anticodon=AGG;ibegin=0;iend=0;pseudo=no;repeat_overlap=no;tandem_array=yes(581691-676069);tandem_array_X=254;tandem_array_N=210;tandem_array_Dmin=192;tandem_array_Dmax=272;seqlen=676187;highscoring=no;fragment=no;scF=0.603;lenF=1.028;tRNAscan-SE=2.0.5;
HyE0174	tRNAscan-SE	tRNA-Pro	660739	660809	59.8	-	.	type=Pro;anticodon=CGG;ibegin=0;iend=0;pseudo=no;repeat_overlap=no;tandem_array=yes(581691-676069);tandem_array_X=254;tandem_array_N=210;tandem_array_Dmin=192;tandem_array_Dmax=272;seqlen=676187;highscoring=no;fragment=no;scF=0.776;lenF=0.986;tRNAscan-SE=2.0.5;
HyE0174	tRNAscan-SE	tRNA-Pro	660080	660151	72.8	-	.	type=Pro;anticodon=CGG;ibegin=0;iend=0;pseudo=no;repeat_overlap=no;tandem_array=yes(581691-676069);tandem_array_X=254;tandem_array_N=210;tandem_array_Dmin=192;tandem_array_Dmax=272;seqlen=676187;highscoring=yes;fragment=no;scF=0.944;lenF=1.000;tRNAscan-SE=2.0.5;
HyE0174	tRNAscan-SE	tRNA-Pro	659742	659813	58.1	-	.	type=Pro;anticodon=AGG;ibegin=0;iend=0;pseudo=no;repeat_overlap=no;tandem_array=yes(581691-676069);tandem_array_X=254;tandem_array_N=210;tandem_array_Dmin=192;tandem_array_Dmax=272;seqlen=676187;highscoring=no;fragment=no;scF=0.754;lenF=1.000;tRNAscan-SE=2.0.5;
HyE0174	tRNAscan-SE	tRNA-Pro	659428	659501	53.2	-	.	type=Pro;anticodon=CGG;ibegin=0;iend=0;pseudo=no;repeat_overlap=no;tandem_array=yes(581691-676069);tandem_array_X=254;tandem_array_N=210;tandem_array_Dmin=192;tandem_array_Dmax=272;seqlen=676187;highscoring=no;fragment=no;scF=0.690;lenF=1.028;tRNAscan-SE=2.0.5;
HyE0174	tRNAscan-SE	tRNA-Undet	659118	659188	39.8	-	.	type=Undet;anticodon=NNN;ibegin=0;iend=0;pseudo=no;repeat_overlap=no;tandem_array=ineligible;seqlen=676187;highscoring=no;fragment=no;scF=0.519;lenF=0.899;tRNAscan-SE=2.0.5;
HyE0174	tRNAscan-SE	tRNA-Pro	658780	658851	63.3	-	.	type=Pro;anticodon=AGG;ibegin=0;iend=0;pseudo=no;repeat_overlap=no;tandem_array=yes(581691-676069);tandem_array_X=254;tandem_array_N=210;tandem_array_Dmin=192;tandem_array_Dmax=272;seqlen=676187;highscoring=no;fragment=no;scF=0.821;lenF=1.000;tRNAscan-SE=2.0.5;
HyE0174	tRNAscan-SE	tRNA-Pro	658465	658535	47.3	-	.	type=Pro;anticodon=CGG;ibegin=0;iend=0;pseudo=no;repeat_overlap=no;tandem_array=yes(581691-676069);tandem_array_X=254;tandem_array_N=210;tandem_array_Dmin=192;tandem_array_Dmax=272;seqlen=676187;highscoring=no;fragment=no;scF=0.613;lenF=0.986;tRNAscan-SE=2.0.5;
HyE0174	tRNAscan-SE	tRNA-Pro	658128	658199	68.2	-	.	type=Pro;anticodon=AGG;ibegin=0;iend=0;pseudo=no;repeat_overlap=no;tandem_array=yes(581691-676069);tandem_array_X=254;tandem_array_N=210;tandem_array_Dmin=192;tandem_array_Dmax=272;seqlen=676187;highscoring=no;fragment=no;scF=0.885;lenF=1.000;tRNAscan-SE=2.0.5;
HyE0174	tRNAscan-SE	tRNA-Pro	657816	657886	58.8	-	.	type=Pro;anticodon=CGG;ibegin=0;iend=0;pseudo=no;repeat_overlap=no;tandem_array=yes(581691-676069);tandem_array_X=254;tandem_array_N=210;tandem_array_Dmin=192;tandem_array_Dmax=272;seqlen=676187;highscoring=no;fragment=no;scF=0.763;lenF=0.986;tRNAscan-SE=2.0.5;
HyE0174	tRNAscan-SE	tRNA-Pro	657479	657550	58.1	-	.	type=Pro;anticodon=GGG;ibegin=0;iend=0;pseudo=no;repeat_overlap=no;tandem_array=yes(581691-676069);tandem_array_X=254;tandem_array_N=210;tandem_array_Dmin=192;tandem_array_Dmax=272;seqlen=676187;highscoring=no;fragment=no;scF=0.754;lenF=1.000;tRNAscan-SE=2.0.5;
HyE0174	tRNAscan-SE	tRNA-Pro	657166	657237	60.3	-	.	type=Pro;anticodon=CGG;ibegin=0;iend=0;pseudo=no;repeat_overlap=no;tandem_array=yes(581691-676069);tandem_array_X=254;tandem_array_N=210;tandem_array_Dmin=192;tandem_array_Dmax=272;seqlen=676187;highscoring=no;fragment=no;scF=0.782;lenF=1.000;tRNAscan-SE=2.0.5;
HyE0174	tRNAscan-SE	tRNA-Pro	656829	656900	70.9	-	.	type=Pro;anticodon=AGG;ibegin=0;iend=0;pseudo=no;repeat_overlap=no;tandem_array=yes(581691-676069);tandem_array_X=254;tandem_array_N=210;tandem_array_Dmin=192;tandem_array_Dmax=272;seqlen=676187;highscoring=yes;fragment=no;scF=0.920;lenF=1.000;tRNAscan-SE=2.0.5;
HyE0174	tRNAscan-SE	tRNA-Pro	656517	656587	59.8	-	.	type=Pro;anticodon=CGG;ibegin=0;iend=0;pseudo=no;repeat_overlap=no;tandem_array=yes(581691-676069);tandem_array_X=254;tandem_array_N=210;tandem_array_Dmin=192;tandem_array_Dmax=272;seqlen=676187;highscoring=no;fragment=no;scF=0.776;lenF=0.986;tRNAscan-SE=2.0.5;
HyE0174	tRNAscan-SE	tRNA-Pro	656179	656251	26.3	-	.	type=Pro;anticodon=AGG;ibegin=0;iend=0;pseudo=yes;repeat_overlap=no;tandem_array=yes(581691-676069);tandem_array_X=254;tandem_array_N=210;tandem_array_Dmin=192;tandem_array_Dmax=272;seqlen=676187;highscoring=no;fragment=no;scF=0.341;lenF=1.014;tRNAscan-SE=2.0.5;
HyE0174	tRNAscan-SE	tRNA-Pro	656006	656076	59.8	-	.	type=Pro;anticodon=CGG;ibegin=0;iend=0;pseudo=no;repeat_overlap=no;tandem_array=yes(581691-676069);tandem_array_X=254;tandem_array_N=210;tandem_array_Dmin=192;tandem_array_Dmax=272;seqlen=676187;highscoring=no;fragment=no;scF=0.776;lenF=0.986;tRNAscan-SE=2.0.5;
HyE0174	tRNAscan-SE	tRNA-Pro	655820	655891	62.6	-	.	type=Pro;anticodon=CGG;ibegin=0;iend=0;pseudo=no;repeat_overlap=no;tandem_array=yes(581691-676069);tandem_array_X=254;tandem_array_N=210;tandem_array_Dmin=192;tandem_array_Dmax=272;seqlen=676187;highscoring=no;fragment=no;scF=0.812;lenF=1.000;tRNAscan-SE=2.0.5;
HyE0174	tRNAscan-SE	tRNA-Pro	655493	655564	61.3	-	.	type=Pro;anticodon=AGG;ibegin=0;iend=0;pseudo=no;repeat_overlap=no;tandem_array=yes(581691-676069);tandem_array_X=254;tandem_array_N=210;tandem_array_Dmin=192;tandem_array_Dmax=272;seqlen=676187;highscoring=no;fragment=no;scF=0.795;lenF=1.000;tRNAscan-SE=2.0.5;
HyE0174	tRNAscan-SE	tRNA-Pro	655151	655222	72.8	-	.	type=Pro;anticodon=CGG;ibegin=0;iend=0;pseudo=no;repeat_overlap=no;tandem_array=yes(581691-676069);tandem_array_X=254;tandem_array_N=210;tandem_array_Dmin=192;tandem_array_Dmax=272;seqlen=676187;highscoring=yes;fragment=no;scF=0.944;lenF=1.000;tRNAscan-SE=2.0.5;
HyE0174	tRNAscan-SE	tRNA-Pro	654838	654909	68.1	-	.	type=Pro;anticodon=CGG;ibegin=0;iend=0;pseudo=no;repeat_overlap=no;tandem_array=yes(581691-676069);tandem_array_X=254;tandem_array_N=210;tandem_array_Dmin=192;tandem_array_Dmax=272;seqlen=676187;highscoring=no;fragment=no;scF=0.883;lenF=1.000;tRNAscan-SE=2.0.5;
HyE0174	tRNAscan-SE	tRNA-Pro	654501	654572	58.2	-	.	type=Pro;anticodon=AGG;ibegin=0;iend=0;pseudo=no;repeat_overlap=no;tandem_array=yes(581691-676069);tandem_array_X=254;tandem_array_N=210;tandem_array_Dmin=192;tandem_array_Dmax=272;seqlen=676187;highscoring=no;fragment=no;scF=0.755;lenF=1.000;tRNAscan-SE=2.0.5;
HyE0174	tRNAscan-SE	tRNA-Pro	654189	654259	46.8	-	.	type=Pro;anticodon=CGG;ibegin=0;iend=0;pseudo=no;repeat_overlap=no;tandem_array=yes(581691-676069);tandem_array_X=254;tandem_array_N=210;tandem_array_Dmin=192;tandem_array_Dmax=272;seqlen=676187;highscoring=no;fragment=no;scF=0.607;lenF=0.986;tRNAscan-SE=2.0.5;
HyE0174	tRNAscan-SE	tRNA-Pro	653876	653947	68.1	-	.	type=Pro;anticodon=CGG;ibegin=0;iend=0;pseudo=no;repeat_overlap=no;tandem_array=yes(581691-676069);tandem_array_X=254;tandem_array_N=210;tandem_array_Dmin=192;tandem_array_Dmax=272;seqlen=676187;highscoring=no;fragment=no;scF=0.883;lenF=1.000;tRNAscan-SE=2.0.5;
HyE0174	tRNAscan-SE	tRNA-Pro	653539	653610	62.9	-	.	type=Pro;anticodon=AGG;ibegin=0;iend=0;pseudo=no;repeat_overlap=no;tandem_array=yes(581691-676069);tandem_array_X=254;tandem_array_N=210;tandem_array_Dmin=192;tandem_array_Dmax=272;seqlen=676187;highscoring=no;fragment=no;scF=0.816;lenF=1.000;tRNAscan-SE=2.0.5;
HyE0174	tRNAscan-SE	tRNA-Pro	653227	653297	44.8	-	.	type=Pro;anticodon=CGG;ibegin=0;iend=0;pseudo=no;repeat_overlap=no;tandem_array=yes(581691-676069);tandem_array_X=254;tandem_array_N=210;tandem_array_Dmin=192;tandem_array_Dmax=272;seqlen=676187;highscoring=no;fragment=no;scF=0.581;lenF=0.986;tRNAscan-SE=2.0.5;
HyE0174	tRNAscan-SE	tRNA-Pro	652914	652985	72.8	-	.	type=Pro;anticodon=CGG;ibegin=0;iend=0;pseudo=no;repeat_overlap=no;tandem_array=yes(581691-676069);tandem_array_X=254;tandem_array_N=210;tandem_array_Dmin=192;tandem_array_Dmax=272;seqlen=676187;highscoring=yes;fragment=no;scF=0.944;lenF=1.000;tRNAscan-SE=2.0.5;
HyE0174	tRNAscan-SE	tRNA-Pro	652576	652647	69.3	-	.	type=Pro;anticodon=AGG;ibegin=0;iend=0;pseudo=no;repeat_overlap=no;tandem_array=yes(581691-676069);tandem_array_X=254;tandem_array_N=210;tandem_array_Dmin=192;tandem_array_Dmax=272;seqlen=676187;highscoring=yes;fragment=no;scF=0.899;lenF=1.000;tRNAscan-SE=2.0.5;
HyE0174	tRNAscan-SE	tRNA-Pro	652263	652334	61.3	-	.	type=Pro;anticodon=CGG;ibegin=0;iend=0;pseudo=no;repeat_overlap=no;tandem_array=yes(581691-676069);tandem_array_X=254;tandem_array_N=210;tandem_array_Dmin=192;tandem_array_Dmax=272;seqlen=676187;highscoring=no;fragment=no;scF=0.795;lenF=1.000;tRNAscan-SE=2.0.5;
HyE0174	tRNAscan-SE	tRNA-Pro	651926	651997	69.4	-	.	type=Pro;anticodon=AGG;ibegin=0;iend=0;pseudo=no;repeat_overlap=no;tandem_array=yes(581691-676069);tandem_array_X=254;tandem_array_N=210;tandem_array_Dmin=192;tandem_array_Dmax=272;seqlen=676187;highscoring=yes;fragment=no;scF=0.900;lenF=1.000;tRNAscan-SE=2.0.5;
HyE0174	tRNAscan-SE	tRNA-Pro	651613	651684	69.1	-	.	type=Pro;anticodon=CGG;ibegin=0;iend=0;pseudo=no;repeat_overlap=no;tandem_array=yes(581691-676069);tandem_array_X=254;tandem_array_N=210;tandem_array_Dmin=192;tandem_array_Dmax=272;seqlen=676187;highscoring=yes;fragment=no;scF=0.896;lenF=1.000;tRNAscan-SE=2.0.5;
HyE0174	tRNAscan-SE	tRNA-Pro	651275	651346	69.3	-	.	type=Pro;anticodon=AGG;ibegin=0;iend=0;pseudo=no;repeat_overlap=no;tandem_array=yes(581691-676069);tandem_array_X=254;tandem_array_N=210;tandem_array_Dmin=192;tandem_array_Dmax=272;seqlen=676187;highscoring=yes;fragment=no;scF=0.899;lenF=1.000;tRNAscan-SE=2.0.5;
HyE0174	tRNAscan-SE	tRNA-Pro	650409	650480	57.6	-	.	type=Pro;anticodon=CGG;ibegin=0;iend=0;pseudo=no;repeat_overlap=no;tandem_array=yes(581691-676069);tandem_array_X=254;tandem_array_N=210;tandem_array_Dmin=192;tandem_array_Dmax=272;seqlen=676187;highscoring=no;fragment=no;scF=0.747;lenF=1.000;tRNAscan-SE=2.0.5;
HyE0174	tRNAscan-SE	tRNA-Pro	650071	650142	51.7	-	.	type=Pro;anticodon=AGG;ibegin=0;iend=0;pseudo=no;repeat_overlap=no;tandem_array=yes(581691-676069);tandem_array_X=254;tandem_array_N=210;tandem_array_Dmin=192;tandem_array_Dmax=272;seqlen=676187;highscoring=no;fragment=no;scF=0.671;lenF=1.000;tRNAscan-SE=2.0.5;
HyE0174	tRNAscan-SE	tRNA-Pro	649758	649829	51.6	-	.	type=Pro;anticodon=CGG;ibegin=0;iend=0;pseudo=no;repeat_overlap=no;tandem_array=yes(581691-676069);tandem_array_X=254;tandem_array_N=210;tandem_array_Dmin=192;tandem_array_Dmax=272;seqlen=676187;highscoring=no;fragment=no;scF=0.669;lenF=1.000;tRNAscan-SE=2.0.5;
HyE0174	tRNAscan-SE	tRNA-Pro	649422	649493	65.5	-	.	type=Pro;anticodon=AGG;ibegin=0;iend=0;pseudo=no;repeat_overlap=no;tandem_array=yes(581691-676069);tandem_array_X=254;tandem_array_N=210;tandem_array_Dmin=192;tandem_array_Dmax=272;seqlen=676187;highscoring=no;fragment=no;scF=0.850;lenF=1.000;tRNAscan-SE=2.0.5;
HyE0174	tRNAscan-SE	tRNA-Pro	649109	649180	63.6	-	.	type=Pro;anticodon=CGG;ibegin=0;iend=0;pseudo=no;repeat_overlap=no;tandem_array=yes(581691-676069);tandem_array_X=254;tandem_array_N=210;tandem_array_Dmin=192;tandem_array_Dmax=272;seqlen=676187;highscoring=no;fragment=no;scF=0.825;lenF=1.000;tRNAscan-SE=2.0.5;
HyE0174	tRNAscan-SE	tRNA-Pro	648773	648844	65.5	-	.	type=Pro;anticodon=AGG;ibegin=0;iend=0;pseudo=no;repeat_overlap=no;tandem_array=yes(581691-676069);tandem_array_X=254;tandem_array_N=210;tandem_array_Dmin=192;tandem_array_Dmax=272;seqlen=676187;highscoring=no;fragment=no;scF=0.850;lenF=1.000;tRNAscan-SE=2.0.5;
HyE0174	tRNAscan-SE	tRNA-Pro	648460	648531	72.5	-	.	type=Pro;anticodon=CGG;ibegin=0;iend=0;pseudo=no;repeat_overlap=no;tandem_array=yes(581691-676069);tandem_array_X=254;tandem_array_N=210;tandem_array_Dmin=192;tandem_array_Dmax=272;seqlen=676187;highscoring=yes;fragment=no;scF=0.940;lenF=1.000;tRNAscan-SE=2.0.5;
HyE0174	tRNAscan-SE	tRNA-Pro	648129	648200	66.3	-	.	type=Pro;anticodon=AGG;ibegin=0;iend=0;pseudo=no;repeat_overlap=no;tandem_array=yes(581691-676069);tandem_array_X=254;tandem_array_N=210;tandem_array_Dmin=192;tandem_array_Dmax=272;seqlen=676187;highscoring=no;fragment=no;scF=0.860;lenF=1.000;tRNAscan-SE=2.0.5;
HyE0174	tRNAscan-SE	tRNA-Pro	647815	647887	23.5	-	.	type=Pro;anticodon=CGG;ibegin=0;iend=0;pseudo=yes;repeat_overlap=no;tandem_array=yes(581691-676069);tandem_array_X=254;tandem_array_N=210;tandem_array_Dmin=192;tandem_array_Dmax=272;seqlen=676187;highscoring=no;fragment=no;scF=0.305;lenF=1.014;tRNAscan-SE=2.0.5;
HyE0174	tRNAscan-SE	tRNA-Pro	647503	647574	42.8	-	.	type=Pro;anticodon=AGG;ibegin=0;iend=0;pseudo=no;repeat_overlap=no;tandem_array=yes(581691-676069);tandem_array_X=254;tandem_array_N=210;tandem_array_Dmin=192;tandem_array_Dmax=272;seqlen=676187;highscoring=no;fragment=no;scF=0.555;lenF=1.000;tRNAscan-SE=2.0.5;
HyE0174	tRNAscan-SE	tRNA-Pro	646959	647030	57.1	-	.	type=Pro;anticodon=AGG;ibegin=0;iend=0;pseudo=no;repeat_overlap=no;tandem_array=yes(581691-676069);tandem_array_X=254;tandem_array_N=210;tandem_array_Dmin=192;tandem_array_Dmax=272;seqlen=676187;highscoring=no;fragment=no;scF=0.741;lenF=1.000;tRNAscan-SE=2.0.5;
HyE0174	tRNAscan-SE	tRNA-Pro	646665	646735	46.4	-	.	type=Pro;anticodon=CGG;ibegin=0;iend=0;pseudo=no;repeat_overlap=no;tandem_array=yes(581691-676069);tandem_array_X=254;tandem_array_N=210;tandem_array_Dmin=192;tandem_array_Dmax=272;seqlen=676187;highscoring=no;fragment=no;scF=0.602;lenF=0.986;tRNAscan-SE=2.0.5;
HyE0174	tRNAscan-SE	tRNA-Pro	646329	646400	56.6	-	.	type=Pro;anticodon=AGG;ibegin=0;iend=0;pseudo=no;repeat_overlap=no;tandem_array=yes(581691-676069);tandem_array_X=254;tandem_array_N=210;tandem_array_Dmin=192;tandem_array_Dmax=272;seqlen=676187;highscoring=no;fragment=no;scF=0.734;lenF=1.000;tRNAscan-SE=2.0.5;
HyE0174	tRNAscan-SE	tRNA-Pro	646016	646088	61.5	-	.	type=Pro;anticodon=CGG;ibegin=0;iend=0;pseudo=no;repeat_overlap=no;tandem_array=yes(581691-676069);tandem_array_X=254;tandem_array_N=210;tandem_array_Dmin=192;tandem_array_Dmax=272;seqlen=676187;highscoring=no;fragment=no;scF=0.798;lenF=1.014;tRNAscan-SE=2.0.5;
HyE0174	tRNAscan-SE	tRNA-Pro	645679	645750	47.6	-	.	type=Pro;anticodon=AGG;ibegin=0;iend=0;pseudo=no;repeat_overlap=no;tandem_array=yes(581691-676069);tandem_array_X=254;tandem_array_N=210;tandem_array_Dmin=192;tandem_array_Dmax=272;seqlen=676187;highscoring=no;fragment=no;scF=0.617;lenF=1.000;tRNAscan-SE=2.0.5;
HyE0174	tRNAscan-SE	tRNA-Pro	645384	645455	72.8	-	.	type=Pro;anticodon=CGG;ibegin=0;iend=0;pseudo=no;repeat_overlap=no;tandem_array=yes(581691-676069);tandem_array_X=254;tandem_array_N=210;tandem_array_Dmin=192;tandem_array_Dmax=272;seqlen=676187;highscoring=yes;fragment=no;scF=0.944;lenF=1.000;tRNAscan-SE=2.0.5;
HyE0174	tRNAscan-SE	tRNA-Pro	645042	645113	74.0	-	.	type=Pro;anticodon=CGG;ibegin=0;iend=0;pseudo=no;repeat_overlap=no;tandem_array=yes(581691-676069);tandem_array_X=254;tandem_array_N=210;tandem_array_Dmin=192;tandem_array_Dmax=272;seqlen=676187;highscoring=yes;fragment=no;scF=0.960;lenF=1.000;tRNAscan-SE=2.0.5;
HyE0174	tRNAscan-SE	tRNA-Pro	644704	644775	67.8	-	.	type=Pro;anticodon=AGG;ibegin=0;iend=0;pseudo=no;repeat_overlap=no;tandem_array=yes(581691-676069);tandem_array_X=254;tandem_array_N=210;tandem_array_Dmin=192;tandem_array_Dmax=272;seqlen=676187;highscoring=no;fragment=no;scF=0.879;lenF=1.000;tRNAscan-SE=2.0.5;
HyE0174	tRNAscan-SE	tRNA-Pro	644362	644433	59.1	-	.	type=Pro;anticodon=CGG;ibegin=0;iend=0;pseudo=no;repeat_overlap=no;tandem_array=yes(581691-676069);tandem_array_X=254;tandem_array_N=210;tandem_array_Dmin=192;tandem_array_Dmax=272;seqlen=676187;highscoring=no;fragment=no;scF=0.767;lenF=1.000;tRNAscan-SE=2.0.5;
HyE0174	tRNAscan-SE	tRNA-Pro	644025	644096	48.7	-	.	type=Pro;anticodon=AGG;ibegin=0;iend=0;pseudo=no;repeat_overlap=no;tandem_array=yes(581691-676069);tandem_array_X=254;tandem_array_N=210;tandem_array_Dmin=192;tandem_array_Dmax=272;seqlen=676187;highscoring=no;fragment=no;scF=0.632;lenF=1.000;tRNAscan-SE=2.0.5;
HyE0174	tRNAscan-SE	tRNA-Pro	643481	643552	58.3	-	.	type=Pro;anticodon=AGG;ibegin=0;iend=0;pseudo=no;repeat_overlap=no;tandem_array=yes(581691-676069);tandem_array_X=254;tandem_array_N=210;tandem_array_Dmin=192;tandem_array_Dmax=272;seqlen=676187;highscoring=no;fragment=no;scF=0.756;lenF=1.000;tRNAscan-SE=2.0.5;
HyE0174	tRNAscan-SE	tRNA-Pro	643139	643210	66.2	-	.	type=Pro;anticodon=CGG;ibegin=0;iend=0;pseudo=no;repeat_overlap=no;tandem_array=yes(581691-676069);tandem_array_X=254;tandem_array_N=210;tandem_array_Dmin=192;tandem_array_Dmax=272;seqlen=676187;highscoring=no;fragment=no;scF=0.859;lenF=1.000;tRNAscan-SE=2.0.5;
HyE0174	tRNAscan-SE	tRNA-Pro	642798	642870	54.2	-	.	type=Pro;anticodon=AGG;ibegin=0;iend=0;pseudo=no;repeat_overlap=no;tandem_array=yes(581691-676069);tandem_array_X=254;tandem_array_N=210;tandem_array_Dmin=192;tandem_array_Dmax=272;seqlen=676187;highscoring=no;fragment=no;scF=0.703;lenF=1.014;tRNAscan-SE=2.0.5;
HyE0174	tRNAscan-SE	tRNA-Pro	642482	642554	56.1	-	.	type=Pro;anticodon=CGG;ibegin=0;iend=0;pseudo=no;repeat_overlap=no;tandem_array=yes(581691-676069);tandem_array_X=254;tandem_array_N=210;tandem_array_Dmin=192;tandem_array_Dmax=272;seqlen=676187;highscoring=no;fragment=no;scF=0.728;lenF=1.014;tRNAscan-SE=2.0.5;
HyE0174	tRNAscan-SE	tRNA-Pro	642140	642212	57.6	-	.	type=Pro;anticodon=AGG;ibegin=0;iend=0;pseudo=no;repeat_overlap=no;tandem_array=yes(581691-676069);tandem_array_X=254;tandem_array_N=210;tandem_array_Dmin=192;tandem_array_Dmax=272;seqlen=676187;highscoring=no;fragment=no;scF=0.747;lenF=1.014;tRNAscan-SE=2.0.5;
HyE0174	tRNAscan-SE	tRNA-Leu	641829	641898	32.4	-	.	type=Leu;anticodon=CAG;ibegin=0;iend=0;pseudo=no;repeat_overlap=no;tandem_array=no;seqlen=676187;highscoring=no;fragment=yes;scF=0.372;lenF=0.854;tRNAscan-SE=2.0.5;
HyE0174	tRNAscan-SE	tRNA-Pro	641491	641562	63.5	-	.	type=Pro;anticodon=AGG;ibegin=0;iend=0;pseudo=no;repeat_overlap=no;tandem_array=yes(581691-676069);tandem_array_X=254;tandem_array_N=210;tandem_array_Dmin=192;tandem_array_Dmax=272;seqlen=676187;highscoring=no;fragment=no;scF=0.824;lenF=1.000;tRNAscan-SE=2.0.5;
HyE0174	tRNAscan-SE	tRNA-Pro	640947	641018	72.8	-	.	type=Pro;anticodon=AGG;ibegin=0;iend=0;pseudo=no;repeat_overlap=no;tandem_array=yes(581691-676069);tandem_array_X=254;tandem_array_N=210;tandem_array_Dmin=192;tandem_array_Dmax=272;seqlen=676187;highscoring=yes;fragment=no;scF=0.944;lenF=1.000;tRNAscan-SE=2.0.5;
HyE0174	tRNAscan-SE	tRNA-Pro	640605	640676	66.2	-	.	type=Pro;anticodon=CGG;ibegin=0;iend=0;pseudo=no;repeat_overlap=no;tandem_array=yes(581691-676069);tandem_array_X=254;tandem_array_N=210;tandem_array_Dmin=192;tandem_array_Dmax=272;seqlen=676187;highscoring=no;fragment=no;scF=0.859;lenF=1.000;tRNAscan-SE=2.0.5;
HyE0174	tRNAscan-SE	tRNA-Pro	640267	640338	50.4	-	.	type=Pro;anticodon=AGG;ibegin=0;iend=0;pseudo=no;repeat_overlap=no;tandem_array=yes(581691-676069);tandem_array_X=254;tandem_array_N=210;tandem_array_Dmin=192;tandem_array_Dmax=272;seqlen=676187;highscoring=no;fragment=no;scF=0.654;lenF=1.000;tRNAscan-SE=2.0.5;
HyE0174	tRNAscan-SE	tRNA-Pro	639954	640025	64.2	-	.	type=Pro;anticodon=CGG;ibegin=0;iend=0;pseudo=no;repeat_overlap=no;tandem_array=yes(581691-676069);tandem_array_X=254;tandem_array_N=210;tandem_array_Dmin=192;tandem_array_Dmax=272;seqlen=676187;highscoring=no;fragment=no;scF=0.833;lenF=1.000;tRNAscan-SE=2.0.5;
HyE0174	tRNAscan-SE	tRNA-Pro	639616	639687	63.5	-	.	type=Pro;anticodon=AGG;ibegin=0;iend=0;pseudo=no;repeat_overlap=no;tandem_array=yes(581691-676069);tandem_array_X=254;tandem_array_N=210;tandem_array_Dmin=192;tandem_array_Dmax=272;seqlen=676187;highscoring=no;fragment=no;scF=0.824;lenF=1.000;tRNAscan-SE=2.0.5;
HyE0174	tRNAscan-SE	tRNA-Leu	639304	639374	52.8	-	.	type=Leu;anticodon=CAG;ibegin=0;iend=0;pseudo=no;repeat_overlap=no;tandem_array=no;seqlen=676187;highscoring=no;fragment=yes;scF=0.607;lenF=0.866;tRNAscan-SE=2.0.5;
HyE0174	tRNAscan-SE	tRNA-Pro	638966	639037	55.8	-	.	type=Pro;anticodon=AGG;ibegin=0;iend=0;pseudo=no;repeat_overlap=no;tandem_array=yes(581691-676069);tandem_array_X=254;tandem_array_N=210;tandem_array_Dmin=192;tandem_array_Dmax=272;seqlen=676187;highscoring=no;fragment=no;scF=0.724;lenF=1.000;tRNAscan-SE=2.0.5;
HyE0174	tRNAscan-SE	tRNA-Pro	638422	638493	52.6	-	.	type=Pro;anticodon=AGG;ibegin=0;iend=0;pseudo=no;repeat_overlap=no;tandem_array=yes(581691-676069);tandem_array_X=254;tandem_array_N=210;tandem_array_Dmin=192;tandem_array_Dmax=272;seqlen=676187;highscoring=no;fragment=no;scF=0.682;lenF=1.000;tRNAscan-SE=2.0.5;
HyE0174	tRNAscan-SE	tRNA-Pro	638128	638198	44.5	-	.	type=Pro;anticodon=CGG;ibegin=0;iend=0;pseudo=no;repeat_overlap=no;tandem_array=yes(581691-676069);tandem_array_X=254;tandem_array_N=210;tandem_array_Dmin=192;tandem_array_Dmax=272;seqlen=676187;highscoring=no;fragment=no;scF=0.577;lenF=0.986;tRNAscan-SE=2.0.5;
HyE0174	tRNAscan-SE	tRNA-Pro	637791	637862	50.3	-	.	type=Pro;anticodon=AGG;ibegin=0;iend=0;pseudo=no;repeat_overlap=no;tandem_array=yes(581691-676069);tandem_array_X=254;tandem_array_N=210;tandem_array_Dmin=192;tandem_array_Dmax=272;seqlen=676187;highscoring=no;fragment=no;scF=0.652;lenF=1.000;tRNAscan-SE=2.0.5;
HyE0174	tRNAscan-SE	tRNA-Pro	637448	637519	72.8	-	.	type=Pro;anticodon=CGG;ibegin=0;iend=0;pseudo=no;repeat_overlap=no;tandem_array=yes(581691-676069);tandem_array_X=254;tandem_array_N=210;tandem_array_Dmin=192;tandem_array_Dmax=272;seqlen=676187;highscoring=yes;fragment=no;scF=0.944;lenF=1.000;tRNAscan-SE=2.0.5;
HyE0174	tRNAscan-SE	tRNA-Pro	637117	637188	74.6	-	.	type=Pro;anticodon=CGG;ibegin=0;iend=0;pseudo=no;repeat_overlap=no;tandem_array=yes(581691-676069);tandem_array_X=254;tandem_array_N=210;tandem_array_Dmin=192;tandem_array_Dmax=272;seqlen=676187;highscoring=yes;fragment=no;scF=0.968;lenF=1.000;tRNAscan-SE=2.0.5;
HyE0174	tRNAscan-SE	tRNA-Pro	636779	636850	63.2	-	.	type=Pro;anticodon=AGG;ibegin=0;iend=0;pseudo=no;repeat_overlap=no;tandem_array=yes(581691-676069);tandem_array_X=254;tandem_array_N=210;tandem_array_Dmin=192;tandem_array_Dmax=272;seqlen=676187;highscoring=no;fragment=no;scF=0.820;lenF=1.000;tRNAscan-SE=2.0.5;
HyE0174	tRNAscan-SE	tRNA-Pro	636437	636508	59.1	-	.	type=Pro;anticodon=CGG;ibegin=0;iend=0;pseudo=no;repeat_overlap=no;tandem_array=yes(581691-676069);tandem_array_X=254;tandem_array_N=210;tandem_array_Dmin=192;tandem_array_Dmax=272;seqlen=676187;highscoring=no;fragment=no;scF=0.767;lenF=1.000;tRNAscan-SE=2.0.5;
HyE0174	tRNAscan-SE	tRNA-Pro	636100	636171	57.9	-	.	type=Pro;anticodon=AGG;ibegin=0;iend=0;pseudo=no;repeat_overlap=no;tandem_array=yes(581691-676069);tandem_array_X=254;tandem_array_N=210;tandem_array_Dmin=192;tandem_array_Dmax=272;seqlen=676187;highscoring=no;fragment=no;scF=0.751;lenF=1.000;tRNAscan-SE=2.0.5;
HyE0174	tRNAscan-SE	tRNA-Undet	635791	635858	43.5	-	.	type=Undet;anticodon=NNN;ibegin=0;iend=0;pseudo=no;repeat_overlap=no;tandem_array=ineligible;seqlen=676187;highscoring=no;fragment=yes;scF=0.567;lenF=0.861;tRNAscan-SE=2.0.5;
HyE0174	tRNAscan-SE	tRNA-Pro	635454	635525	65.6	-	.	type=Pro;anticodon=AGG;ibegin=0;iend=0;pseudo=no;repeat_overlap=no;tandem_array=yes(581691-676069);tandem_array_X=254;tandem_array_N=210;tandem_array_Dmin=192;tandem_array_Dmax=272;seqlen=676187;highscoring=no;fragment=no;scF=0.851;lenF=1.000;tRNAscan-SE=2.0.5;
HyE0174	tRNAscan-SE	tRNA-Pro	635112	635183	61.6	-	.	type=Pro;anticodon=CGG;ibegin=0;iend=0;pseudo=no;repeat_overlap=no;tandem_array=yes(581691-676069);tandem_array_X=254;tandem_array_N=210;tandem_array_Dmin=192;tandem_array_Dmax=272;seqlen=676187;highscoring=no;fragment=no;scF=0.799;lenF=1.000;tRNAscan-SE=2.0.5;
HyE0174	tRNAscan-SE	tRNA-Pro	634774	634845	38.6	-	.	type=Pro;anticodon=AGG;ibegin=0;iend=0;pseudo=no;repeat_overlap=no;tandem_array=yes(581691-676069);tandem_array_X=254;tandem_array_N=210;tandem_array_Dmin=192;tandem_array_Dmax=272;seqlen=676187;highscoring=no;fragment=no;scF=0.501;lenF=1.000;tRNAscan-SE=2.0.5;
HyE0174	tRNAscan-SE	tRNA-Pro	634230	634301	72.8	-	.	type=Pro;anticodon=AGG;ibegin=0;iend=0;pseudo=no;repeat_overlap=no;tandem_array=yes(581691-676069);tandem_array_X=254;tandem_array_N=210;tandem_array_Dmin=192;tandem_array_Dmax=272;seqlen=676187;highscoring=yes;fragment=no;scF=0.944;lenF=1.000;tRNAscan-SE=2.0.5;
HyE0174	tRNAscan-SE	tRNA-Pro	633887	633958	67.8	-	.	type=Pro;anticodon=CGG;ibegin=0;iend=0;pseudo=no;repeat_overlap=no;tandem_array=yes(581691-676069);tandem_array_X=254;tandem_array_N=210;tandem_array_Dmin=192;tandem_array_Dmax=272;seqlen=676187;highscoring=no;fragment=no;scF=0.879;lenF=1.000;tRNAscan-SE=2.0.5;
HyE0174	tRNAscan-SE	tRNA-Pro	633545	633616	66.2	-	.	type=Pro;anticodon=CGG;ibegin=0;iend=0;pseudo=no;repeat_overlap=no;tandem_array=yes(581691-676069);tandem_array_X=254;tandem_array_N=210;tandem_array_Dmin=192;tandem_array_Dmax=272;seqlen=676187;highscoring=no;fragment=no;scF=0.859;lenF=1.000;tRNAscan-SE=2.0.5;
HyE0174	tRNAscan-SE	tRNA-Pro	633207	633278	50.4	-	.	type=Pro;anticodon=AGG;ibegin=0;iend=0;pseudo=no;repeat_overlap=no;tandem_array=yes(581691-676069);tandem_array_X=254;tandem_array_N=210;tandem_array_Dmin=192;tandem_array_Dmax=272;seqlen=676187;highscoring=no;fragment=no;scF=0.654;lenF=1.000;tRNAscan-SE=2.0.5;
HyE0174	tRNAscan-SE	tRNA-Pro	632663	632734	72.8	-	.	type=Pro;anticodon=AGG;ibegin=0;iend=0;pseudo=no;repeat_overlap=no;tandem_array=yes(581691-676069);tandem_array_X=254;tandem_array_N=210;tandem_array_Dmin=192;tandem_array_Dmax=272;seqlen=676187;highscoring=yes;fragment=no;scF=0.944;lenF=1.000;tRNAscan-SE=2.0.5;
HyE0174	tRNAscan-SE	tRNA-Pro	632320	632391	67.8	-	.	type=Pro;anticodon=CGG;ibegin=0;iend=0;pseudo=no;repeat_overlap=no;tandem_array=yes(581691-676069);tandem_array_X=254;tandem_array_N=210;tandem_array_Dmin=192;tandem_array_Dmax=272;seqlen=676187;highscoring=no;fragment=no;scF=0.879;lenF=1.000;tRNAscan-SE=2.0.5;
HyE0174	tRNAscan-SE	tRNA-Pro	631978	632049	56.4	-	.	type=Pro;anticodon=CGG;ibegin=0;iend=0;pseudo=no;repeat_overlap=no;tandem_array=yes(581691-676069);tandem_array_X=254;tandem_array_N=210;tandem_array_Dmin=192;tandem_array_Dmax=272;seqlen=676187;highscoring=no;fragment=no;scF=0.732;lenF=1.000;tRNAscan-SE=2.0.5;
HyE0174	tRNAscan-SE	tRNA-Pro	631640	631711	58.8	-	.	type=Pro;anticodon=AGG;ibegin=0;iend=0;pseudo=no;repeat_overlap=no;tandem_array=yes(581691-676069);tandem_array_X=254;tandem_array_N=210;tandem_array_Dmin=192;tandem_array_Dmax=272;seqlen=676187;highscoring=no;fragment=no;scF=0.763;lenF=1.000;tRNAscan-SE=2.0.5;
HyE0174	tRNAscan-SE	tRNA-Pro	631327	631398	58.0	-	.	type=Pro;anticodon=CGG;ibegin=0;iend=0;pseudo=no;repeat_overlap=no;tandem_array=yes(581691-676069);tandem_array_X=254;tandem_array_N=210;tandem_array_Dmin=192;tandem_array_Dmax=272;seqlen=676187;highscoring=no;fragment=no;scF=0.752;lenF=1.000;tRNAscan-SE=2.0.5;
HyE0174	tRNAscan-SE	tRNA-Pro	630990	631061	63.5	-	.	type=Pro;anticodon=AGG;ibegin=0;iend=0;pseudo=no;repeat_overlap=no;tandem_array=yes(581691-676069);tandem_array_X=254;tandem_array_N=210;tandem_array_Dmin=192;tandem_array_Dmax=272;seqlen=676187;highscoring=no;fragment=no;scF=0.824;lenF=1.000;tRNAscan-SE=2.0.5;
HyE0174	tRNAscan-SE	tRNA-Pro	630677	630748	58.0	-	.	type=Pro;anticodon=CGG;ibegin=0;iend=0;pseudo=no;repeat_overlap=no;tandem_array=yes(581691-676069);tandem_array_X=254;tandem_array_N=210;tandem_array_Dmin=192;tandem_array_Dmax=272;seqlen=676187;highscoring=no;fragment=no;scF=0.752;lenF=1.000;tRNAscan-SE=2.0.5;
HyE0174	tRNAscan-SE	tRNA-Pro	630340	630411	57.1	-	.	type=Pro;anticodon=AGG;ibegin=0;iend=0;pseudo=no;repeat_overlap=no;tandem_array=yes(581691-676069);tandem_array_X=254;tandem_array_N=210;tandem_array_Dmin=192;tandem_array_Dmax=272;seqlen=676187;highscoring=no;fragment=no;scF=0.741;lenF=1.000;tRNAscan-SE=2.0.5;
HyE0174	tRNAscan-SE	tRNA-Pro	630027	630098	72.5	-	.	type=Pro;anticodon=CGG;ibegin=0;iend=0;pseudo=no;repeat_overlap=no;tandem_array=yes(581691-676069);tandem_array_X=254;tandem_array_N=210;tandem_array_Dmin=192;tandem_array_Dmax=272;seqlen=676187;highscoring=yes;fragment=no;scF=0.940;lenF=1.000;tRNAscan-SE=2.0.5;
HyE0174	tRNAscan-SE	tRNA-Pro	629689	629760	69.8	-	.	type=Pro;anticodon=AGG;ibegin=0;iend=0;pseudo=no;repeat_overlap=no;tandem_array=yes(581691-676069);tandem_array_X=254;tandem_array_N=210;tandem_array_Dmin=192;tandem_array_Dmax=272;seqlen=676187;highscoring=yes;fragment=no;scF=0.905;lenF=1.000;tRNAscan-SE=2.0.5;
HyE0174	tRNAscan-SE	tRNA-Pro	629347	629418	50.9	-	.	type=Pro;anticodon=CGG;ibegin=0;iend=0;pseudo=no;repeat_overlap=no;tandem_array=yes(581691-676069);tandem_array_X=254;tandem_array_N=210;tandem_array_Dmin=192;tandem_array_Dmax=272;seqlen=676187;highscoring=no;fragment=no;scF=0.660;lenF=1.000;tRNAscan-SE=2.0.5;
HyE0174	tRNAscan-SE	tRNA-Pro	629010	629081	57.9	-	.	type=Pro;anticodon=AGG;ibegin=0;iend=0;pseudo=no;repeat_overlap=no;tandem_array=yes(581691-676069);tandem_array_X=254;tandem_array_N=210;tandem_array_Dmin=192;tandem_array_Dmax=272;seqlen=676187;highscoring=no;fragment=no;scF=0.751;lenF=1.000;tRNAscan-SE=2.0.5;
HyE0174	tRNAscan-SE	tRNA-Pro	628698	628768	59.8	-	.	type=Pro;anticodon=CGG;ibegin=0;iend=0;pseudo=no;repeat_overlap=no;tandem_array=yes(581691-676069);tandem_array_X=254;tandem_array_N=210;tandem_array_Dmin=192;tandem_array_Dmax=272;seqlen=676187;highscoring=no;fragment=no;scF=0.776;lenF=0.986;tRNAscan-SE=2.0.5;
HyE0174	tRNAscan-SE	tRNA-Pro	628360	628431	57.0	-	.	type=Pro;anticodon=AGG;ibegin=0;iend=0;pseudo=no;repeat_overlap=no;tandem_array=yes(581691-676069);tandem_array_X=254;tandem_array_N=210;tandem_array_Dmin=192;tandem_array_Dmax=272;seqlen=676187;highscoring=no;fragment=no;scF=0.739;lenF=1.000;tRNAscan-SE=2.0.5;
HyE0174	tRNAscan-SE	tRNA-Pro	627816	627887	72.8	-	.	type=Pro;anticodon=AGG;ibegin=0;iend=0;pseudo=no;repeat_overlap=no;tandem_array=yes(581691-676069);tandem_array_X=254;tandem_array_N=210;tandem_array_Dmin=192;tandem_array_Dmax=272;seqlen=676187;highscoring=yes;fragment=no;scF=0.944;lenF=1.000;tRNAscan-SE=2.0.5;
HyE0174	tRNAscan-SE	tRNA-Pro	627474	627545	66.2	-	.	type=Pro;anticodon=CGG;ibegin=0;iend=0;pseudo=no;repeat_overlap=no;tandem_array=yes(581691-676069);tandem_array_X=254;tandem_array_N=210;tandem_array_Dmin=192;tandem_array_Dmax=272;seqlen=676187;highscoring=no;fragment=no;scF=0.859;lenF=1.000;tRNAscan-SE=2.0.5;
HyE0174	tRNAscan-SE	tRNA-Pro	627137	627208	57.9	-	.	type=Pro;anticodon=AGG;ibegin=0;iend=0;pseudo=no;repeat_overlap=no;tandem_array=yes(581691-676069);tandem_array_X=254;tandem_array_N=210;tandem_array_Dmin=192;tandem_array_Dmax=272;seqlen=676187;highscoring=no;fragment=no;scF=0.751;lenF=1.000;tRNAscan-SE=2.0.5;
HyE0174	tRNAscan-SE	tRNA-Pro	626936	627007	44.0	-	.	type=Pro;anticodon=AGG;ibegin=0;iend=0;pseudo=no;repeat_overlap=no;tandem_array=yes(581691-676069);tandem_array_X=254;tandem_array_N=210;tandem_array_Dmin=192;tandem_array_Dmax=272;seqlen=676187;highscoring=no;fragment=no;scF=0.571;lenF=1.000;tRNAscan-SE=2.0.5;
HyE0174	tRNAscan-SE	tRNA-Pro	626622	626694	68.7	-	.	type=Pro;anticodon=CGG;ibegin=0;iend=0;pseudo=no;repeat_overlap=no;tandem_array=yes(581691-676069);tandem_array_X=254;tandem_array_N=210;tandem_array_Dmin=192;tandem_array_Dmax=272;seqlen=676187;highscoring=no;fragment=no;scF=0.891;lenF=1.014;tRNAscan-SE=2.0.5;
HyE0174	tRNAscan-SE	tRNA-Pro	626284	626355	72.8	-	.	type=Pro;anticodon=AGG;ibegin=0;iend=0;pseudo=no;repeat_overlap=no;tandem_array=yes(581691-676069);tandem_array_X=254;tandem_array_N=210;tandem_array_Dmin=192;tandem_array_Dmax=272;seqlen=676187;highscoring=yes;fragment=no;scF=0.944;lenF=1.000;tRNAscan-SE=2.0.5;
HyE0174	tRNAscan-SE	tRNA-Pro	625740	625811	63.1	-	.	type=Pro;anticodon=AGG;ibegin=0;iend=0;pseudo=no;repeat_overlap=no;tandem_array=yes(581691-676069);tandem_array_X=254;tandem_array_N=210;tandem_array_Dmin=192;tandem_array_Dmax=272;seqlen=676187;highscoring=no;fragment=no;scF=0.818;lenF=1.000;tRNAscan-SE=2.0.5;
HyE0174	tRNAscan-SE	tRNA-Pro	625398	625469	48.4	-	.	type=Pro;anticodon=CGG;ibegin=0;iend=0;pseudo=no;repeat_overlap=no;tandem_array=yes(581691-676069);tandem_array_X=254;tandem_array_N=210;tandem_array_Dmin=192;tandem_array_Dmax=272;seqlen=676187;highscoring=no;fragment=no;scF=0.628;lenF=1.000;tRNAscan-SE=2.0.5;
HyE0174	tRNAscan-SE	tRNA-Pro	625061	625132	58.3	-	.	type=Pro;anticodon=AGG;ibegin=0;iend=0;pseudo=no;repeat_overlap=no;tandem_array=yes(581691-676069);tandem_array_X=254;tandem_array_N=210;tandem_array_Dmin=192;tandem_array_Dmax=272;seqlen=676187;highscoring=no;fragment=no;scF=0.756;lenF=1.000;tRNAscan-SE=2.0.5;
HyE0174	tRNAscan-SE	tRNA-Pro	624747	624819	70.9	-	.	type=Pro;anticodon=CGG;ibegin=0;iend=0;pseudo=no;repeat_overlap=no;tandem_array=yes(581691-676069);tandem_array_X=254;tandem_array_N=210;tandem_array_Dmin=192;tandem_array_Dmax=272;seqlen=676187;highscoring=yes;fragment=no;scF=0.920;lenF=1.014;tRNAscan-SE=2.0.5;
HyE0174	tRNAscan-SE	tRNA-Pro	624409	624480	72.8	-	.	type=Pro;anticodon=AGG;ibegin=0;iend=0;pseudo=no;repeat_overlap=no;tandem_array=yes(581691-676069);tandem_array_X=254;tandem_array_N=210;tandem_array_Dmin=192;tandem_array_Dmax=272;seqlen=676187;highscoring=yes;fragment=no;scF=0.944;lenF=1.000;tRNAscan-SE=2.0.5;
HyE0174	tRNAscan-SE	tRNA-Pro	623865	623936	72.8	-	.	type=Pro;anticodon=AGG;ibegin=0;iend=0;pseudo=no;repeat_overlap=no;tandem_array=yes(581691-676069);tandem_array_X=254;tandem_array_N=210;tandem_array_Dmin=192;tandem_array_Dmax=272;seqlen=676187;highscoring=yes;fragment=no;scF=0.944;lenF=1.000;tRNAscan-SE=2.0.5;
HyE0174	tRNAscan-SE	tRNA-Pro	623523	623594	41.2	-	.	type=Pro;anticodon=CGG;ibegin=0;iend=0;pseudo=no;repeat_overlap=no;tandem_array=yes(581691-676069);tandem_array_X=254;tandem_array_N=210;tandem_array_Dmin=192;tandem_array_Dmax=272;seqlen=676187;highscoring=no;fragment=no;scF=0.534;lenF=1.000;tRNAscan-SE=2.0.5;
HyE0174	tRNAscan-SE	tRNA-Pro	623186	623257	42.9	-	.	type=Pro;anticodon=AGG;ibegin=0;iend=0;pseudo=no;repeat_overlap=no;tandem_array=yes(581691-676069);tandem_array_X=254;tandem_array_N=210;tandem_array_Dmin=192;tandem_array_Dmax=272;seqlen=676187;highscoring=no;fragment=no;scF=0.556;lenF=1.000;tRNAscan-SE=2.0.5;
HyE0174	tRNAscan-SE	tRNA-Leu	622874	622944	52.8	-	.	type=Leu;anticodon=CAG;ibegin=0;iend=0;pseudo=no;repeat_overlap=no;tandem_array=no;seqlen=676187;highscoring=no;fragment=yes;scF=0.607;lenF=0.866;tRNAscan-SE=2.0.5;
HyE0174	tRNAscan-SE	tRNA-Pro	622537	622608	57.9	-	.	type=Pro;anticodon=AGG;ibegin=0;iend=0;pseudo=no;repeat_overlap=no;tandem_array=yes(581691-676069);tandem_array_X=254;tandem_array_N=210;tandem_array_Dmin=192;tandem_array_Dmax=272;seqlen=676187;highscoring=no;fragment=no;scF=0.751;lenF=1.000;tRNAscan-SE=2.0.5;
HyE0174	tRNAscan-SE	tRNA-Leu	622225	622295	50.8	-	.	type=Leu;anticodon=CAG;ibegin=0;iend=0;pseudo=no;repeat_overlap=no;tandem_array=no;seqlen=676187;highscoring=no;fragment=yes;scF=0.584;lenF=0.866;tRNAscan-SE=2.0.5;
HyE0174	tRNAscan-SE	tRNA-Pro	621888	621959	52.5	-	.	type=Pro;anticodon=AGG;ibegin=0;iend=0;pseudo=no;repeat_overlap=no;tandem_array=yes(581691-676069);tandem_array_X=254;tandem_array_N=210;tandem_array_Dmin=192;tandem_array_Dmax=272;seqlen=676187;highscoring=no;fragment=no;scF=0.681;lenF=1.000;tRNAscan-SE=2.0.5;
HyE0174	tRNAscan-SE	tRNA-Pro	621574	621646	68.9	-	.	type=Pro;anticodon=CGG;ibegin=0;iend=0;pseudo=no;repeat_overlap=no;tandem_array=yes(581691-676069);tandem_array_X=254;tandem_array_N=210;tandem_array_Dmin=192;tandem_array_Dmax=272;seqlen=676187;highscoring=no;fragment=no;scF=0.894;lenF=1.014;tRNAscan-SE=2.0.5;
HyE0174	tRNAscan-SE	tRNA-Pro	621236	621307	65.9	-	.	type=Pro;anticodon=AGG;ibegin=0;iend=0;pseudo=no;repeat_overlap=no;tandem_array=yes(581691-676069);tandem_array_X=254;tandem_array_N=210;tandem_array_Dmin=192;tandem_array_Dmax=272;seqlen=676187;highscoring=no;fragment=no;scF=0.855;lenF=1.000;tRNAscan-SE=2.0.5;
HyE0174	tRNAscan-SE	tRNA-Pro	620692	620763	72.8	-	.	type=Pro;anticodon=AGG;ibegin=0;iend=0;pseudo=no;repeat_overlap=no;tandem_array=yes(581691-676069);tandem_array_X=254;tandem_array_N=210;tandem_array_Dmin=192;tandem_array_Dmax=272;seqlen=676187;highscoring=yes;fragment=no;scF=0.944;lenF=1.000;tRNAscan-SE=2.0.5;
HyE0174	tRNAscan-SE	tRNA-Pro	620350	620421	38.5	-	.	type=Pro;anticodon=CGG;ibegin=0;iend=0;pseudo=yes;repeat_overlap=no;tandem_array=yes(581691-676069);tandem_array_X=254;tandem_array_N=210;tandem_array_Dmin=192;tandem_array_Dmax=272;seqlen=676187;highscoring=no;fragment=no;scF=0.499;lenF=1.000;tRNAscan-SE=2.0.5;
HyE0174	tRNAscan-SE	tRNA-Pro	620013	620084	47.7	-	.	type=Pro;anticodon=AGG;ibegin=0;iend=0;pseudo=no;repeat_overlap=no;tandem_array=yes(581691-676069);tandem_array_X=254;tandem_array_N=210;tandem_array_Dmin=192;tandem_array_Dmax=272;seqlen=676187;highscoring=no;fragment=no;scF=0.619;lenF=1.000;tRNAscan-SE=2.0.5;
HyE0174	tRNAscan-SE	tRNA-Pro	619701	619771	33.1	-	.	type=Pro;anticodon=CGG;ibegin=0;iend=0;pseudo=no;repeat_overlap=no;tandem_array=yes(581691-676069);tandem_array_X=254;tandem_array_N=210;tandem_array_Dmin=192;tandem_array_Dmax=272;seqlen=676187;highscoring=no;fragment=no;scF=0.429;lenF=0.986;tRNAscan-SE=2.0.5;
HyE0174	tRNAscan-SE	tRNA-Pro	619364	619435	64.0	-	.	type=Pro;anticodon=AGG;ibegin=0;iend=0;pseudo=no;repeat_overlap=no;tandem_array=yes(581691-676069);tandem_array_X=254;tandem_array_N=210;tandem_array_Dmin=192;tandem_array_Dmax=272;seqlen=676187;highscoring=no;fragment=no;scF=0.830;lenF=1.000;tRNAscan-SE=2.0.5;
HyE0174	tRNAscan-SE	tRNA-Pro	619053	619124	38.4	-	.	type=Pro;anticodon=CGG;ibegin=0;iend=0;pseudo=no;repeat_overlap=no;tandem_array=yes(581691-676069);tandem_array_X=254;tandem_array_N=210;tandem_array_Dmin=192;tandem_array_Dmax=272;seqlen=676187;highscoring=no;fragment=no;scF=0.498;lenF=1.000;tRNAscan-SE=2.0.5;
HyE0174	tRNAscan-SE	tRNA-Leu	618715	618786	61.1	-	.	type=Leu;anticodon=AAG;ibegin=0;iend=0;pseudo=no;repeat_overlap=no;tandem_array=no;seqlen=676187;highscoring=no;fragment=yes;scF=0.702;lenF=0.878;tRNAscan-SE=2.0.5;
HyE0174	tRNAscan-SE	tRNA-Pro	618403	618474	37.7	-	.	type=Pro;anticodon=CGG;ibegin=0;iend=0;pseudo=no;repeat_overlap=no;tandem_array=yes(581691-676069);tandem_array_X=254;tandem_array_N=210;tandem_array_Dmin=192;tandem_array_Dmax=272;seqlen=676187;highscoring=no;fragment=no;scF=0.489;lenF=1.000;tRNAscan-SE=2.0.5;
HyE0174	tRNAscan-SE	tRNA-Pro	618066	618137	57.6	-	.	type=Pro;anticodon=AGG;ibegin=0;iend=0;pseudo=no;repeat_overlap=no;tandem_array=yes(581691-676069);tandem_array_X=254;tandem_array_N=210;tandem_array_Dmin=192;tandem_array_Dmax=272;seqlen=676187;highscoring=no;fragment=no;scF=0.747;lenF=1.000;tRNAscan-SE=2.0.5;
HyE0174	tRNAscan-SE	tRNA-Pro	617753	617824	59.6	-	.	type=Pro;anticodon=TGG;ibegin=0;iend=0;pseudo=no;repeat_overlap=no;tandem_array=yes(581691-676069);tandem_array_X=254;tandem_array_N=210;tandem_array_Dmin=192;tandem_array_Dmax=272;seqlen=676187;highscoring=no;fragment=no;scF=0.773;lenF=1.000;tRNAscan-SE=2.0.5;
HyE0174	tRNAscan-SE	tRNA-Pro	617414	617486	64.8	-	.	type=Pro;anticodon=AGG;ibegin=0;iend=0;pseudo=no;repeat_overlap=no;tandem_array=yes(581691-676069);tandem_array_X=254;tandem_array_N=210;tandem_array_Dmin=192;tandem_array_Dmax=272;seqlen=676187;highscoring=no;fragment=no;scF=0.840;lenF=1.014;tRNAscan-SE=2.0.5;
HyE0174	tRNAscan-SE	tRNA-Pro	617102	617173	34.9	-	.	type=Pro;anticodon=CGG;ibegin=0;iend=0;pseudo=no;repeat_overlap=no;tandem_array=yes(581691-676069);tandem_array_X=254;tandem_array_N=210;tandem_array_Dmin=192;tandem_array_Dmax=272;seqlen=676187;highscoring=no;fragment=no;scF=0.453;lenF=1.000;tRNAscan-SE=2.0.5;
HyE0174	tRNAscan-SE	tRNA-Pro	616764	616835	53.2	-	.	type=Pro;anticodon=AGG;ibegin=0;iend=0;pseudo=no;repeat_overlap=no;tandem_array=yes(581691-676069);tandem_array_X=254;tandem_array_N=210;tandem_array_Dmin=192;tandem_array_Dmax=272;seqlen=676187;highscoring=no;fragment=no;scF=0.690;lenF=1.000;tRNAscan-SE=2.0.5;
HyE0174	tRNAscan-SE	tRNA-Pro	616452	616523	65.9	-	.	type=Pro;anticodon=CGG;ibegin=0;iend=0;pseudo=no;repeat_overlap=no;tandem_array=yes(581691-676069);tandem_array_X=254;tandem_array_N=210;tandem_array_Dmin=192;tandem_array_Dmax=272;seqlen=676187;highscoring=no;fragment=no;scF=0.855;lenF=1.000;tRNAscan-SE=2.0.5;
HyE0174	tRNAscan-SE	tRNA-Pro	616116	616187	57.3	-	.	type=Pro;anticodon=AGG;ibegin=0;iend=0;pseudo=no;repeat_overlap=no;tandem_array=yes(581691-676069);tandem_array_X=254;tandem_array_N=210;tandem_array_Dmin=192;tandem_array_Dmax=272;seqlen=676187;highscoring=no;fragment=no;scF=0.743;lenF=1.000;tRNAscan-SE=2.0.5;
HyE0174	tRNAscan-SE	tRNA-Pro	615804	615875	65.9	-	.	type=Pro;anticodon=CGG;ibegin=0;iend=0;pseudo=no;repeat_overlap=no;tandem_array=yes(581691-676069);tandem_array_X=254;tandem_array_N=210;tandem_array_Dmin=192;tandem_array_Dmax=272;seqlen=676187;highscoring=no;fragment=no;scF=0.855;lenF=1.000;tRNAscan-SE=2.0.5;
HyE0174	tRNAscan-SE	tRNA-Pro	615188	615260	52.8	-	.	type=Pro;anticodon=CGG;ibegin=0;iend=0;pseudo=no;repeat_overlap=no;tandem_array=yes(581691-676069);tandem_array_X=254;tandem_array_N=210;tandem_array_Dmin=192;tandem_array_Dmax=272;seqlen=676187;highscoring=no;fragment=no;scF=0.685;lenF=1.014;tRNAscan-SE=2.0.5;
HyE0174	tRNAscan-SE	tRNA-Pro	614849	614921	48.4	-	.	type=Pro;anticodon=AGG;ibegin=0;iend=0;pseudo=no;repeat_overlap=no;tandem_array=yes(581691-676069);tandem_array_X=254;tandem_array_N=210;tandem_array_Dmin=192;tandem_array_Dmax=272;seqlen=676187;highscoring=no;fragment=no;scF=0.628;lenF=1.014;tRNAscan-SE=2.0.5;
HyE0174	tRNAscan-SE	tRNA-Pro	614538	614608	33.3	-	.	type=Pro;anticodon=CGG;ibegin=0;iend=0;pseudo=no;repeat_overlap=no;tandem_array=yes(581691-676069);tandem_array_X=254;tandem_array_N=210;tandem_array_Dmin=192;tandem_array_Dmax=272;seqlen=676187;highscoring=no;fragment=no;scF=0.432;lenF=0.986;tRNAscan-SE=2.0.5;
HyE0174	tRNAscan-SE	tRNA-Pro	614200	614271	40.4	-	.	type=Pro;anticodon=AGG;ibegin=0;iend=0;pseudo=no;repeat_overlap=no;tandem_array=yes(581691-676069);tandem_array_X=254;tandem_array_N=210;tandem_array_Dmin=192;tandem_array_Dmax=272;seqlen=676187;highscoring=no;fragment=no;scF=0.524;lenF=1.000;tRNAscan-SE=2.0.5;
HyE0174	tRNAscan-SE	tRNA-Pro	613857	613929	51.7	-	.	type=Pro;anticodon=CGG;ibegin=0;iend=0;pseudo=no;repeat_overlap=no;tandem_array=yes(581691-676069);tandem_array_X=254;tandem_array_N=210;tandem_array_Dmin=192;tandem_array_Dmax=272;seqlen=676187;highscoring=no;fragment=no;scF=0.671;lenF=1.014;tRNAscan-SE=2.0.5;
HyE0174	tRNAscan-SE	tRNA-Pro	613518	613590	57.5	-	.	type=Pro;anticodon=AGG;ibegin=0;iend=0;pseudo=no;repeat_overlap=no;tandem_array=yes(581691-676069);tandem_array_X=254;tandem_array_N=210;tandem_array_Dmin=192;tandem_array_Dmax=272;seqlen=676187;highscoring=no;fragment=no;scF=0.746;lenF=1.014;tRNAscan-SE=2.0.5;
HyE0174	tRNAscan-SE	tRNA-Pro	613206	613277	31.9	-	.	type=Pro;anticodon=CGG;ibegin=0;iend=0;pseudo=no;repeat_overlap=no;tandem_array=yes(581691-676069);tandem_array_X=254;tandem_array_N=210;tandem_array_Dmin=192;tandem_array_Dmax=272;seqlen=676187;highscoring=no;fragment=no;scF=0.414;lenF=1.000;tRNAscan-SE=2.0.5;
HyE0174	tRNAscan-SE	tRNA-Pro	612867	612939	51.6	-	.	type=Pro;anticodon=AGG;ibegin=0;iend=0;pseudo=no;repeat_overlap=no;tandem_array=yes(581691-676069);tandem_array_X=254;tandem_array_N=210;tandem_array_Dmin=192;tandem_array_Dmax=272;seqlen=676187;highscoring=no;fragment=no;scF=0.669;lenF=1.014;tRNAscan-SE=2.0.5;
HyE0174	tRNAscan-SE	tRNA-Pro	612526	612597	47.2	-	.	type=Pro;anticodon=TGG;ibegin=0;iend=0;pseudo=no;repeat_overlap=no;tandem_array=yes(581691-676069);tandem_array_X=254;tandem_array_N=210;tandem_array_Dmin=192;tandem_array_Dmax=272;seqlen=676187;highscoring=no;fragment=no;scF=0.612;lenF=1.000;tRNAscan-SE=2.0.5;
HyE0174	tRNAscan-SE	tRNA-Pro	612187	612258	72.8	-	.	type=Pro;anticodon=AGG;ibegin=0;iend=0;pseudo=no;repeat_overlap=no;tandem_array=yes(581691-676069);tandem_array_X=254;tandem_array_N=210;tandem_array_Dmin=192;tandem_array_Dmax=272;seqlen=676187;highscoring=yes;fragment=no;scF=0.944;lenF=1.000;tRNAscan-SE=2.0.5;
HyE0174	tRNAscan-SE	tRNA-Pro	611874	611945	55.3	-	.	type=Pro;anticodon=CGG;ibegin=0;iend=0;pseudo=no;repeat_overlap=no;tandem_array=yes(581691-676069);tandem_array_X=254;tandem_array_N=210;tandem_array_Dmin=192;tandem_array_Dmax=272;seqlen=676187;highscoring=no;fragment=no;scF=0.717;lenF=1.000;tRNAscan-SE=2.0.5;
HyE0174	tRNAscan-SE	tRNA-Pro	611535	611607	52.8	-	.	type=Pro;anticodon=AGG;ibegin=0;iend=0;pseudo=no;repeat_overlap=no;tandem_array=yes(581691-676069);tandem_array_X=254;tandem_array_N=210;tandem_array_Dmin=192;tandem_array_Dmax=272;seqlen=676187;highscoring=no;fragment=no;scF=0.685;lenF=1.014;tRNAscan-SE=2.0.5;
HyE0174	tRNAscan-SE	tRNA-Pro	611193	611265	48.3	-	.	type=Pro;anticodon=CGG;ibegin=0;iend=0;pseudo=no;repeat_overlap=no;tandem_array=yes(581691-676069);tandem_array_X=254;tandem_array_N=210;tandem_array_Dmin=192;tandem_array_Dmax=272;seqlen=676187;highscoring=no;fragment=no;scF=0.626;lenF=1.014;tRNAscan-SE=2.0.5;
HyE0174	tRNAscan-SE	tRNA-Pro	610864	610936	55.0	-	.	type=Pro;anticodon=AGG;ibegin=0;iend=0;pseudo=no;repeat_overlap=no;tandem_array=yes(581691-676069);tandem_array_X=254;tandem_array_N=210;tandem_array_Dmin=192;tandem_array_Dmax=272;seqlen=676187;highscoring=no;fragment=no;scF=0.713;lenF=1.014;tRNAscan-SE=2.0.5;
HyE0174	tRNAscan-SE	tRNA-Pro	610524	610595	57.1	-	.	type=Pro;anticodon=TGG;ibegin=0;iend=0;pseudo=no;repeat_overlap=no;tandem_array=yes(581691-676069);tandem_array_X=254;tandem_array_N=210;tandem_array_Dmin=192;tandem_array_Dmax=272;seqlen=676187;highscoring=no;fragment=no;scF=0.741;lenF=1.000;tRNAscan-SE=2.0.5;
HyE0174	tRNAscan-SE	tRNA-Pro	610186	610257	52.9	-	.	type=Pro;anticodon=AGG;ibegin=0;iend=0;pseudo=no;repeat_overlap=no;tandem_array=yes(581691-676069);tandem_array_X=254;tandem_array_N=210;tandem_array_Dmin=192;tandem_array_Dmax=272;seqlen=676187;highscoring=no;fragment=no;scF=0.686;lenF=1.000;tRNAscan-SE=2.0.5;
HyE0174	tRNAscan-SE	tRNA-Pro	609887	609958	37.8	-	.	type=Pro;anticodon=CGG;ibegin=0;iend=0;pseudo=no;repeat_overlap=no;tandem_array=yes(581691-676069);tandem_array_X=254;tandem_array_N=210;tandem_array_Dmin=192;tandem_array_Dmax=272;seqlen=676187;highscoring=no;fragment=no;scF=0.490;lenF=1.000;tRNAscan-SE=2.0.5;
HyE0174	tRNAscan-SE	tRNA-Pro	609548	609619	72.8	-	.	type=Pro;anticodon=AGG;ibegin=0;iend=0;pseudo=no;repeat_overlap=no;tandem_array=yes(581691-676069);tandem_array_X=254;tandem_array_N=210;tandem_array_Dmin=192;tandem_array_Dmax=272;seqlen=676187;highscoring=yes;fragment=no;scF=0.944;lenF=1.000;tRNAscan-SE=2.0.5;
HyE0174	tRNAscan-SE	tRNA-Pro	609238	609309	47.6	-	.	type=Pro;anticodon=CGG;ibegin=0;iend=0;pseudo=no;repeat_overlap=no;tandem_array=yes(581691-676069);tandem_array_X=254;tandem_array_N=210;tandem_array_Dmin=192;tandem_array_Dmax=272;seqlen=676187;highscoring=no;fragment=no;scF=0.617;lenF=1.000;tRNAscan-SE=2.0.5;
HyE0174	tRNAscan-SE	tRNA-Pro	608901	608972	48.5	-	.	type=Pro;anticodon=AGG;ibegin=0;iend=0;pseudo=no;repeat_overlap=no;tandem_array=yes(581691-676069);tandem_array_X=254;tandem_array_N=210;tandem_array_Dmin=192;tandem_array_Dmax=272;seqlen=676187;highscoring=no;fragment=no;scF=0.629;lenF=1.000;tRNAscan-SE=2.0.5;
HyE0174	tRNAscan-SE	tRNA-Pro	608558	608630	38.0	-	.	type=Pro;anticodon=CGG;ibegin=0;iend=0;pseudo=no;repeat_overlap=no;tandem_array=yes(581691-676069);tandem_array_X=254;tandem_array_N=210;tandem_array_Dmin=192;tandem_array_Dmax=272;seqlen=676187;highscoring=no;fragment=no;scF=0.493;lenF=1.014;tRNAscan-SE=2.0.5;
HyE0174	tRNAscan-SE	tRNA-Pro	608220	608291	33.7	-	.	type=Pro;anticodon=AGG;ibegin=0;iend=0;pseudo=yes;repeat_overlap=no;tandem_array=yes(581691-676069);tandem_array_X=254;tandem_array_N=210;tandem_array_Dmin=192;tandem_array_Dmax=272;seqlen=676187;highscoring=no;fragment=no;scF=0.437;lenF=1.000;tRNAscan-SE=2.0.5;
HyE0174	tRNAscan-SE	tRNA-Pro	607354	607425	50.1	-	.	type=Pro;anticodon=CGG;ibegin=0;iend=0;pseudo=no;repeat_overlap=no;tandem_array=yes(581691-676069);tandem_array_X=254;tandem_array_N=210;tandem_array_Dmin=192;tandem_array_Dmax=272;seqlen=676187;highscoring=no;fragment=no;scF=0.650;lenF=1.000;tRNAscan-SE=2.0.5;
HyE0174	tRNAscan-SE	tRNA-Pro	607016	607087	57.4	-	.	type=Pro;anticodon=AGG;ibegin=0;iend=0;pseudo=no;repeat_overlap=no;tandem_array=yes(581691-676069);tandem_array_X=254;tandem_array_N=210;tandem_array_Dmin=192;tandem_array_Dmax=272;seqlen=676187;highscoring=no;fragment=no;scF=0.744;lenF=1.000;tRNAscan-SE=2.0.5;
HyE0174	tRNAscan-SE	tRNA-Pro	606674	606745	63.2	-	.	type=Pro;anticodon=CGG;ibegin=0;iend=0;pseudo=no;repeat_overlap=no;tandem_array=yes(581691-676069);tandem_array_X=254;tandem_array_N=210;tandem_array_Dmin=192;tandem_array_Dmax=272;seqlen=676187;highscoring=no;fragment=no;scF=0.820;lenF=1.000;tRNAscan-SE=2.0.5;
HyE0174	tRNAscan-SE	tRNA-Pro	606337	606408	43.0	-	.	type=Pro;anticodon=AGG;ibegin=0;iend=0;pseudo=yes;repeat_overlap=no;tandem_array=yes(581691-676069);tandem_array_X=254;tandem_array_N=210;tandem_array_Dmin=192;tandem_array_Dmax=272;seqlen=676187;highscoring=no;fragment=no;scF=0.558;lenF=1.000;tRNAscan-SE=2.0.5;
HyE0174	tRNAscan-SE	tRNA-Pro	606024	606095	64.5	-	.	type=Pro;anticodon=CGG;ibegin=0;iend=0;pseudo=no;repeat_overlap=no;tandem_array=yes(581691-676069);tandem_array_X=254;tandem_array_N=210;tandem_array_Dmin=192;tandem_array_Dmax=272;seqlen=676187;highscoring=no;fragment=no;scF=0.837;lenF=1.000;tRNAscan-SE=2.0.5;
HyE0174	tRNAscan-SE	tRNA-Pro	605687	605758	56.0	-	.	type=Pro;anticodon=AGG;ibegin=0;iend=0;pseudo=no;repeat_overlap=no;tandem_array=yes(581691-676069);tandem_array_X=254;tandem_array_N=210;tandem_array_Dmin=192;tandem_array_Dmax=272;seqlen=676187;highscoring=no;fragment=no;scF=0.726;lenF=1.000;tRNAscan-SE=2.0.5;
HyE0174	tRNAscan-SE	tRNA-Pro	605374	605445	62.3	-	.	type=Pro;anticodon=CGG;ibegin=0;iend=0;pseudo=no;repeat_overlap=no;tandem_array=yes(581691-676069);tandem_array_X=254;tandem_array_N=210;tandem_array_Dmin=192;tandem_array_Dmax=272;seqlen=676187;highscoring=no;fragment=no;scF=0.808;lenF=1.000;tRNAscan-SE=2.0.5;
HyE0174	tRNAscan-SE	tRNA-Pro	604794	604866	53.4	-	.	type=Pro;anticodon=CGG;ibegin=0;iend=0;pseudo=no;repeat_overlap=no;tandem_array=yes(581691-676069);tandem_array_X=254;tandem_array_N=210;tandem_array_Dmin=192;tandem_array_Dmax=272;seqlen=676187;highscoring=no;fragment=no;scF=0.693;lenF=1.014;tRNAscan-SE=2.0.5;
HyE0174	tRNAscan-SE	tRNA-Pro	604457	604528	61.1	-	.	type=Pro;anticodon=AGG;ibegin=0;iend=0;pseudo=no;repeat_overlap=no;tandem_array=yes(581691-676069);tandem_array_X=254;tandem_array_N=210;tandem_array_Dmin=192;tandem_array_Dmax=272;seqlen=676187;highscoring=no;fragment=no;scF=0.792;lenF=1.000;tRNAscan-SE=2.0.5;
HyE0174	tRNAscan-SE	tRNA-Pro	604145	604215	45.5	-	.	type=Pro;anticodon=CGG;ibegin=0;iend=0;pseudo=no;repeat_overlap=no;tandem_array=yes(581691-676069);tandem_array_X=254;tandem_array_N=210;tandem_array_Dmin=192;tandem_array_Dmax=272;seqlen=676187;highscoring=no;fragment=no;scF=0.590;lenF=0.986;tRNAscan-SE=2.0.5;
HyE0174	tRNAscan-SE	tRNA-Pro	603808	603879	42.4	-	.	type=Pro;anticodon=AGG;ibegin=0;iend=0;pseudo=yes;repeat_overlap=no;tandem_array=yes(581691-676069);tandem_array_X=254;tandem_array_N=210;tandem_array_Dmin=192;tandem_array_Dmax=272;seqlen=676187;highscoring=no;fragment=no;scF=0.550;lenF=1.000;tRNAscan-SE=2.0.5;
HyE0174	tRNAscan-SE	tRNA-Pro	603495	603566	72.5	-	.	type=Pro;anticodon=CGG;ibegin=0;iend=0;pseudo=no;repeat_overlap=no;tandem_array=yes(581691-676069);tandem_array_X=254;tandem_array_N=210;tandem_array_Dmin=192;tandem_array_Dmax=272;seqlen=676187;highscoring=yes;fragment=no;scF=0.940;lenF=1.000;tRNAscan-SE=2.0.5;
HyE0174	tRNAscan-SE	tRNA-Pro	603164	603235	72.8	-	.	type=Pro;anticodon=AGG;ibegin=0;iend=0;pseudo=no;repeat_overlap=no;tandem_array=yes(581691-676069);tandem_array_X=254;tandem_array_N=210;tandem_array_Dmin=192;tandem_array_Dmax=272;seqlen=676187;highscoring=yes;fragment=no;scF=0.944;lenF=1.000;tRNAscan-SE=2.0.5;
HyE0174	tRNAscan-SE	tRNA-Pro	602851	602922	46.8	-	.	type=Pro;anticodon=AGG;ibegin=0;iend=0;pseudo=no;repeat_overlap=no;tandem_array=yes(581691-676069);tandem_array_X=254;tandem_array_N=210;tandem_array_Dmin=192;tandem_array_Dmax=272;seqlen=676187;highscoring=no;fragment=no;scF=0.607;lenF=1.000;tRNAscan-SE=2.0.5;
HyE0174	tRNAscan-SE	tRNA-Pro	602538	602609	66.9	-	.	type=Pro;anticodon=CGG;ibegin=0;iend=0;pseudo=no;repeat_overlap=no;tandem_array=yes(581691-676069);tandem_array_X=254;tandem_array_N=210;tandem_array_Dmin=192;tandem_array_Dmax=272;seqlen=676187;highscoring=no;fragment=no;scF=0.868;lenF=1.000;tRNAscan-SE=2.0.5;
HyE0174	tRNAscan-SE	tRNA-Pro	602202	602273	52.7	-	.	type=Pro;anticodon=AGG;ibegin=0;iend=0;pseudo=no;repeat_overlap=no;tandem_array=yes(581691-676069);tandem_array_X=254;tandem_array_N=210;tandem_array_Dmin=192;tandem_array_Dmax=272;seqlen=676187;highscoring=no;fragment=no;scF=0.684;lenF=1.000;tRNAscan-SE=2.0.5;
HyE0174	tRNAscan-SE	tRNA-Pro	601658	601729	57.1	-	.	type=Pro;anticodon=AGG;ibegin=0;iend=0;pseudo=no;repeat_overlap=no;tandem_array=yes(581691-676069);tandem_array_X=254;tandem_array_N=210;tandem_array_Dmin=192;tandem_array_Dmax=272;seqlen=676187;highscoring=no;fragment=no;scF=0.741;lenF=1.000;tRNAscan-SE=2.0.5;
HyE0174	tRNAscan-SE	tRNA-Thr	601363	601434	45.8	-	.	type=Thr;anticodon=CGT;ibegin=0;iend=0;pseudo=no;repeat_overlap=no;tandem_array=ineligible;seqlen=676187;highscoring=no;fragment=no;scF=0.575;lenF=1.000;tRNAscan-SE=2.0.5;
HyE0174	tRNAscan-SE	tRNA-Pro	601027	601098	37.8	-	.	type=Pro;anticodon=AGG;ibegin=0;iend=0;pseudo=yes;repeat_overlap=no;tandem_array=yes(581691-676069);tandem_array_X=254;tandem_array_N=210;tandem_array_Dmin=192;tandem_array_Dmax=272;seqlen=676187;highscoring=no;fragment=no;scF=0.490;lenF=1.000;tRNAscan-SE=2.0.5;
HyE0174	tRNAscan-SE	tRNA-Pro	600714	600785	63.1	-	.	type=Pro;anticodon=CGG;ibegin=0;iend=0;pseudo=no;repeat_overlap=no;tandem_array=yes(581691-676069);tandem_array_X=254;tandem_array_N=210;tandem_array_Dmin=192;tandem_array_Dmax=272;seqlen=676187;highscoring=no;fragment=no;scF=0.818;lenF=1.000;tRNAscan-SE=2.0.5;
HyE0174	tRNAscan-SE	tRNA-Pro	600378	600449	68.0	-	.	type=Pro;anticodon=AGG;ibegin=0;iend=0;pseudo=no;repeat_overlap=no;tandem_array=yes(581691-676069);tandem_array_X=254;tandem_array_N=210;tandem_array_Dmin=192;tandem_array_Dmax=272;seqlen=676187;highscoring=no;fragment=no;scF=0.882;lenF=1.000;tRNAscan-SE=2.0.5;
HyE0174	tRNAscan-SE	tRNA-Pro	599834	599905	49.8	-	.	type=Pro;anticodon=AGG;ibegin=0;iend=0;pseudo=no;repeat_overlap=no;tandem_array=yes(581691-676069);tandem_array_X=254;tandem_array_N=210;tandem_array_Dmin=192;tandem_array_Dmax=272;seqlen=676187;highscoring=no;fragment=no;scF=0.646;lenF=1.000;tRNAscan-SE=2.0.5;
HyE0174	tRNAscan-SE	tRNA-Pro	599540	599610	39.2	-	.	type=Pro;anticodon=CGG;ibegin=0;iend=0;pseudo=no;repeat_overlap=no;tandem_array=yes(581691-676069);tandem_array_X=254;tandem_array_N=210;tandem_array_Dmin=192;tandem_array_Dmax=272;seqlen=676187;highscoring=no;fragment=no;scF=0.508;lenF=0.986;tRNAscan-SE=2.0.5;
HyE0174	tRNAscan-SE	tRNA-Pro	599203	599274	40.1	-	.	type=Pro;anticodon=AGG;ibegin=0;iend=0;pseudo=no;repeat_overlap=no;tandem_array=yes(581691-676069);tandem_array_X=254;tandem_array_N=210;tandem_array_Dmin=192;tandem_array_Dmax=272;seqlen=676187;highscoring=no;fragment=no;scF=0.520;lenF=1.000;tRNAscan-SE=2.0.5;
HyE0174	tRNAscan-SE	tRNA-Pro	598659	598730	72.8	-	.	type=Pro;anticodon=AGG;ibegin=0;iend=0;pseudo=no;repeat_overlap=no;tandem_array=yes(581691-676069);tandem_array_X=254;tandem_array_N=210;tandem_array_Dmin=192;tandem_array_Dmax=272;seqlen=676187;highscoring=yes;fragment=no;scF=0.944;lenF=1.000;tRNAscan-SE=2.0.5;
HyE0174	tRNAscan-SE	tRNA-Pro	598317	598387	53.3	-	.	type=Pro;anticodon=CGG;ibegin=0;iend=0;pseudo=no;repeat_overlap=no;tandem_array=yes(581691-676069);tandem_array_X=254;tandem_array_N=210;tandem_array_Dmin=192;tandem_array_Dmax=272;seqlen=676187;highscoring=no;fragment=no;scF=0.691;lenF=0.986;tRNAscan-SE=2.0.5;
HyE0174	tRNAscan-SE	tRNA-His	597980	598051	48.2	-	.	type=His;anticodon=ATG;ibegin=0;iend=0;pseudo=no;repeat_overlap=no;tandem_array=ineligible;seqlen=676187;highscoring=no;fragment=yes;scF=0.579;lenF=0.867;tRNAscan-SE=2.0.5;
HyE0174	tRNAscan-SE	tRNA-Pro	597667	597738	63.2	-	.	type=Pro;anticodon=CGG;ibegin=0;iend=0;pseudo=no;repeat_overlap=no;tandem_array=yes(581691-676069);tandem_array_X=254;tandem_array_N=210;tandem_array_Dmin=192;tandem_array_Dmax=272;seqlen=676187;highscoring=no;fragment=no;scF=0.820;lenF=1.000;tRNAscan-SE=2.0.5;
HyE0174	tRNAscan-SE	tRNA-Pro	597007	597078	51.2	-	.	type=Pro;anticodon=CGG;ibegin=0;iend=0;pseudo=no;repeat_overlap=no;tandem_array=yes(581691-676069);tandem_array_X=254;tandem_array_N=210;tandem_array_Dmin=192;tandem_array_Dmax=272;seqlen=676187;highscoring=no;fragment=no;scF=0.664;lenF=1.000;tRNAscan-SE=2.0.5;
HyE0174	tRNAscan-SE	tRNA-Pro	596744	596814	54.2	-	.	type=Pro;anticodon=CGG;ibegin=0;iend=0;pseudo=no;repeat_overlap=no;tandem_array=yes(581691-676069);tandem_array_X=254;tandem_array_N=210;tandem_array_Dmin=192;tandem_array_Dmax=272;seqlen=676187;highscoring=no;fragment=no;scF=0.703;lenF=0.986;tRNAscan-SE=2.0.5;
HyE0174	tRNAscan-SE	tRNA-Pro	596407	596478	56.8	-	.	type=Pro;anticodon=AGG;ibegin=0;iend=0;pseudo=no;repeat_overlap=no;tandem_array=yes(581691-676069);tandem_array_X=254;tandem_array_N=210;tandem_array_Dmin=192;tandem_array_Dmax=272;seqlen=676187;highscoring=no;fragment=no;scF=0.737;lenF=1.000;tRNAscan-SE=2.0.5;
HyE0174	tRNAscan-SE	tRNA-Pro	595863	595934	66.1	-	.	type=Pro;anticodon=AGG;ibegin=0;iend=0;pseudo=no;repeat_overlap=no;tandem_array=yes(581691-676069);tandem_array_X=254;tandem_array_N=210;tandem_array_Dmin=192;tandem_array_Dmax=272;seqlen=676187;highscoring=no;fragment=no;scF=0.857;lenF=1.000;tRNAscan-SE=2.0.5;
HyE0174	tRNAscan-SE	tRNA-Pro	595521	595592	52.2	-	.	type=Pro;anticodon=CGG;ibegin=0;iend=0;pseudo=no;repeat_overlap=no;tandem_array=yes(581691-676069);tandem_array_X=254;tandem_array_N=210;tandem_array_Dmin=192;tandem_array_Dmax=272;seqlen=676187;highscoring=no;fragment=no;scF=0.677;lenF=1.000;tRNAscan-SE=2.0.5;
HyE0174	tRNAscan-SE	tRNA-Pro	595183	595254	50.4	-	.	type=Pro;anticodon=AGG;ibegin=0;iend=0;pseudo=no;repeat_overlap=no;tandem_array=yes(581691-676069);tandem_array_X=254;tandem_array_N=210;tandem_array_Dmin=192;tandem_array_Dmax=272;seqlen=676187;highscoring=no;fragment=no;scF=0.654;lenF=1.000;tRNAscan-SE=2.0.5;
HyE0174	tRNAscan-SE	tRNA-Leu	594872	594942	52.8	-	.	type=Leu;anticodon=CAG;ibegin=0;iend=0;pseudo=no;repeat_overlap=no;tandem_array=no;seqlen=676187;highscoring=no;fragment=yes;scF=0.607;lenF=0.866;tRNAscan-SE=2.0.5;
HyE0174	tRNAscan-SE	tRNA-Pro	594534	594606	45.6	-	.	type=Pro;anticodon=AGG;ibegin=0;iend=0;pseudo=no;repeat_overlap=no;tandem_array=yes(581691-676069);tandem_array_X=254;tandem_array_N=210;tandem_array_Dmin=192;tandem_array_Dmax=272;seqlen=676187;highscoring=no;fragment=no;scF=0.591;lenF=1.014;tRNAscan-SE=2.0.5;
HyE0174	tRNAscan-SE	tRNA-Leu	594223	594293	52.8	-	.	type=Leu;anticodon=CAG;ibegin=0;iend=0;pseudo=no;repeat_overlap=no;tandem_array=no;seqlen=676187;highscoring=no;fragment=yes;scF=0.607;lenF=0.866;tRNAscan-SE=2.0.5;
HyE0174	tRNAscan-SE	tRNA-Pro	593886	593957	57.9	-	.	type=Pro;anticodon=AGG;ibegin=0;iend=0;pseudo=no;repeat_overlap=no;tandem_array=yes(581691-676069);tandem_array_X=254;tandem_array_N=210;tandem_array_Dmin=192;tandem_array_Dmax=272;seqlen=676187;highscoring=no;fragment=no;scF=0.751;lenF=1.000;tRNAscan-SE=2.0.5;
HyE0174	tRNAscan-SE	tRNA-Leu	593574	593644	52.8	-	.	type=Leu;anticodon=CAG;ibegin=0;iend=0;pseudo=no;repeat_overlap=no;tandem_array=no;seqlen=676187;highscoring=no;fragment=yes;scF=0.607;lenF=0.866;tRNAscan-SE=2.0.5;
HyE0174	tRNAscan-SE	tRNA-Pro	593237	593308	52.5	-	.	type=Pro;anticodon=AGG;ibegin=0;iend=0;pseudo=no;repeat_overlap=no;tandem_array=yes(581691-676069);tandem_array_X=254;tandem_array_N=210;tandem_array_Dmin=192;tandem_array_Dmax=272;seqlen=676187;highscoring=no;fragment=no;scF=0.681;lenF=1.000;tRNAscan-SE=2.0.5;
HyE0174	tRNAscan-SE	tRNA-Pro	592923	592995	54.1	-	.	type=Pro;anticodon=CGG;ibegin=0;iend=0;pseudo=no;repeat_overlap=no;tandem_array=yes(581691-676069);tandem_array_X=254;tandem_array_N=210;tandem_array_Dmin=192;tandem_array_Dmax=272;seqlen=676187;highscoring=no;fragment=no;scF=0.702;lenF=1.014;tRNAscan-SE=2.0.5;
HyE0174	tRNAscan-SE	tRNA-His	592585	592656	72.8	-	.	type=His;anticodon=ATG;ibegin=0;iend=0;pseudo=no;repeat_overlap=no;tandem_array=ineligible;seqlen=676187;highscoring=no;fragment=yes;scF=0.875;lenF=0.867;tRNAscan-SE=2.0.5;
HyE0174	tRNAscan-SE	tRNA-Pro	592243	592314	48.4	-	.	type=Pro;anticodon=CGG;ibegin=0;iend=0;pseudo=no;repeat_overlap=no;tandem_array=yes(581691-676069);tandem_array_X=254;tandem_array_N=210;tandem_array_Dmin=192;tandem_array_Dmax=272;seqlen=676187;highscoring=no;fragment=no;scF=0.628;lenF=1.000;tRNAscan-SE=2.0.5;
HyE0174	tRNAscan-SE	tRNA-Pro	591906	591977	50.1	-	.	type=Pro;anticodon=AGG;ibegin=0;iend=0;pseudo=no;repeat_overlap=no;tandem_array=yes(581691-676069);tandem_array_X=254;tandem_array_N=210;tandem_array_Dmin=192;tandem_array_Dmax=272;seqlen=676187;highscoring=no;fragment=no;scF=0.650;lenF=1.000;tRNAscan-SE=2.0.5;
HyE0174	tRNAscan-SE	tRNA-Ser	591591	591664	43.3	-	.	type=Ser;anticodon=CGA;ibegin=0;iend=0;pseudo=no;repeat_overlap=no;tandem_array=ineligible;seqlen=676187;highscoring=no;fragment=no;scF=0.473;lenF=0.892;tRNAscan-SE=2.0.5;
HyE0174	tRNAscan-SE	tRNA-Pro	591255	591326	65.3	-	.	type=Pro;anticodon=AGG;ibegin=0;iend=0;pseudo=no;repeat_overlap=no;tandem_array=yes(581691-676069);tandem_array_X=254;tandem_array_N=210;tandem_array_Dmin=192;tandem_array_Dmax=272;seqlen=676187;highscoring=no;fragment=no;scF=0.847;lenF=1.000;tRNAscan-SE=2.0.5;
HyE0174	tRNAscan-SE	tRNA-Pro	590942	591013	46.0	-	.	type=Pro;anticodon=CGG;ibegin=0;iend=0;pseudo=no;repeat_overlap=no;tandem_array=yes(581691-676069);tandem_array_X=254;tandem_array_N=210;tandem_array_Dmin=192;tandem_array_Dmax=272;seqlen=676187;highscoring=no;fragment=no;scF=0.597;lenF=1.000;tRNAscan-SE=2.0.5;
HyE0174	tRNAscan-SE	tRNA-Pro	590605	590676	48.9	-	.	type=Pro;anticodon=AGG;ibegin=0;iend=0;pseudo=no;repeat_overlap=no;tandem_array=yes(581691-676069);tandem_array_X=254;tandem_array_N=210;tandem_array_Dmin=192;tandem_array_Dmax=272;seqlen=676187;highscoring=no;fragment=no;scF=0.634;lenF=1.000;tRNAscan-SE=2.0.5;
HyE0174	tRNAscan-SE	tRNA-Pro	590292	590363	62.0	-	.	type=Pro;anticodon=CGG;ibegin=0;iend=0;pseudo=no;repeat_overlap=no;tandem_array=yes(581691-676069);tandem_array_X=254;tandem_array_N=210;tandem_array_Dmin=192;tandem_array_Dmax=272;seqlen=676187;highscoring=no;fragment=no;scF=0.804;lenF=1.000;tRNAscan-SE=2.0.5;
HyE0174	tRNAscan-SE	tRNA-Pro	589954	590025	61.9	-	.	type=Pro;anticodon=AGG;ibegin=0;iend=0;pseudo=no;repeat_overlap=no;tandem_array=yes(581691-676069);tandem_array_X=254;tandem_array_N=210;tandem_array_Dmin=192;tandem_array_Dmax=272;seqlen=676187;highscoring=no;fragment=no;scF=0.803;lenF=1.000;tRNAscan-SE=2.0.5;
HyE0174	tRNAscan-SE	tRNA-Pro	589641	589712	46.5	-	.	type=Pro;anticodon=CGG;ibegin=0;iend=0;pseudo=no;repeat_overlap=no;tandem_array=yes(581691-676069);tandem_array_X=254;tandem_array_N=210;tandem_array_Dmin=192;tandem_array_Dmax=272;seqlen=676187;highscoring=no;fragment=no;scF=0.603;lenF=1.000;tRNAscan-SE=2.0.5;
HyE0174	tRNAscan-SE	tRNA-Pro	589303	589374	49.3	-	.	type=Pro;anticodon=AGG;ibegin=0;iend=0;pseudo=no;repeat_overlap=no;tandem_array=yes(581691-676069);tandem_array_X=254;tandem_array_N=210;tandem_array_Dmin=192;tandem_array_Dmax=272;seqlen=676187;highscoring=no;fragment=no;scF=0.639;lenF=1.000;tRNAscan-SE=2.0.5;
HyE0174	tRNAscan-SE	tRNA-Pro	588990	589061	58.5	-	.	type=Pro;anticodon=AGG;ibegin=0;iend=0;pseudo=no;repeat_overlap=no;tandem_array=yes(581691-676069);tandem_array_X=254;tandem_array_N=210;tandem_array_Dmin=192;tandem_array_Dmax=272;seqlen=676187;highscoring=no;fragment=no;scF=0.759;lenF=1.000;tRNAscan-SE=2.0.5;
HyE0174	tRNAscan-SE	tRNA-Pro	588124	588195	48.4	-	.	type=Pro;anticodon=CGG;ibegin=0;iend=0;pseudo=no;repeat_overlap=no;tandem_array=yes(581691-676069);tandem_array_X=254;tandem_array_N=210;tandem_array_Dmin=192;tandem_array_Dmax=272;seqlen=676187;highscoring=no;fragment=no;scF=0.628;lenF=1.000;tRNAscan-SE=2.0.5;
HyE0174	tRNAscan-SE	tRNA-Pro	587787	587858	50.1	-	.	type=Pro;anticodon=AGG;ibegin=0;iend=0;pseudo=no;repeat_overlap=no;tandem_array=yes(581691-676069);tandem_array_X=254;tandem_array_N=210;tandem_array_Dmin=192;tandem_array_Dmax=272;seqlen=676187;highscoring=no;fragment=no;scF=0.650;lenF=1.000;tRNAscan-SE=2.0.5;
HyE0174	tRNAscan-SE	tRNA-Ser	587472	587545	43.3	-	.	type=Ser;anticodon=CGA;ibegin=0;iend=0;pseudo=no;repeat_overlap=no;tandem_array=ineligible;seqlen=676187;highscoring=no;fragment=no;scF=0.473;lenF=0.892;tRNAscan-SE=2.0.5;
HyE0174	tRNAscan-SE	tRNA-Pro	587136	587207	72.8	-	.	type=Pro;anticodon=AGG;ibegin=0;iend=0;pseudo=no;repeat_overlap=no;tandem_array=yes(581691-676069);tandem_array_X=254;tandem_array_N=210;tandem_array_Dmin=192;tandem_array_Dmax=272;seqlen=676187;highscoring=yes;fragment=no;scF=0.944;lenF=1.000;tRNAscan-SE=2.0.5;
HyE0174	tRNAscan-SE	tRNA-Pro	586823	586894	46.0	-	.	type=Pro;anticodon=CGG;ibegin=0;iend=0;pseudo=no;repeat_overlap=no;tandem_array=yes(581691-676069);tandem_array_X=254;tandem_array_N=210;tandem_array_Dmin=192;tandem_array_Dmax=272;seqlen=676187;highscoring=no;fragment=no;scF=0.597;lenF=1.000;tRNAscan-SE=2.0.5;
HyE0174	tRNAscan-SE	tRNA-Pro	586487	586558	64.9	-	.	type=Pro;anticodon=AGG;ibegin=0;iend=0;pseudo=no;repeat_overlap=no;tandem_array=yes(581691-676069);tandem_array_X=254;tandem_array_N=210;tandem_array_Dmin=192;tandem_array_Dmax=272;seqlen=676187;highscoring=no;fragment=no;scF=0.842;lenF=1.000;tRNAscan-SE=2.0.5;
HyE0174	tRNAscan-SE	tRNA-Pro	586174	586245	62.0	-	.	type=Pro;anticodon=CGG;ibegin=0;iend=0;pseudo=no;repeat_overlap=no;tandem_array=yes(581691-676069);tandem_array_X=254;tandem_array_N=210;tandem_array_Dmin=192;tandem_array_Dmax=272;seqlen=676187;highscoring=no;fragment=no;scF=0.804;lenF=1.000;tRNAscan-SE=2.0.5;
HyE0174	tRNAscan-SE	tRNA-Pro	585836	585907	63.4	-	.	type=Pro;anticodon=AGG;ibegin=0;iend=0;pseudo=no;repeat_overlap=no;tandem_array=yes(581691-676069);tandem_array_X=254;tandem_array_N=210;tandem_array_Dmin=192;tandem_array_Dmax=272;seqlen=676187;highscoring=no;fragment=no;scF=0.822;lenF=1.000;tRNAscan-SE=2.0.5;
HyE0174	tRNAscan-SE	tRNA-Pro	585524	585595	48.4	-	.	type=Pro;anticodon=CGG;ibegin=0;iend=0;pseudo=no;repeat_overlap=no;tandem_array=yes(581691-676069);tandem_array_X=254;tandem_array_N=210;tandem_array_Dmin=192;tandem_array_Dmax=272;seqlen=676187;highscoring=no;fragment=no;scF=0.628;lenF=1.000;tRNAscan-SE=2.0.5;
HyE0174	tRNAscan-SE	tRNA-Pro	585187	585258	66.3	-	.	type=Pro;anticodon=AGG;ibegin=0;iend=0;pseudo=no;repeat_overlap=no;tandem_array=yes(581691-676069);tandem_array_X=254;tandem_array_N=210;tandem_array_Dmin=192;tandem_array_Dmax=272;seqlen=676187;highscoring=no;fragment=no;scF=0.860;lenF=1.000;tRNAscan-SE=2.0.5;
HyE0174	tRNAscan-SE	tRNA-Pro	584874	584945	48.8	-	.	type=Pro;anticodon=CGG;ibegin=0;iend=0;pseudo=no;repeat_overlap=no;tandem_array=yes(581691-676069);tandem_array_X=254;tandem_array_N=210;tandem_array_Dmin=192;tandem_array_Dmax=272;seqlen=676187;highscoring=no;fragment=no;scF=0.633;lenF=1.000;tRNAscan-SE=2.0.5;
HyE0174	tRNAscan-SE	tRNA-Pro	584537	584608	34.5	-	.	type=Pro;anticodon=AGG;ibegin=0;iend=0;pseudo=yes;repeat_overlap=no;tandem_array=yes(581691-676069);tandem_array_X=254;tandem_array_N=210;tandem_array_Dmin=192;tandem_array_Dmax=272;seqlen=676187;highscoring=no;fragment=no;scF=0.447;lenF=1.000;tRNAscan-SE=2.0.5;
HyE0174	tRNAscan-SE	tRNA-Pro	584224	584295	51.3	-	.	type=Pro;anticodon=CGG;ibegin=0;iend=0;pseudo=no;repeat_overlap=no;tandem_array=yes(581691-676069);tandem_array_X=254;tandem_array_N=210;tandem_array_Dmin=192;tandem_array_Dmax=272;seqlen=676187;highscoring=no;fragment=no;scF=0.665;lenF=1.000;tRNAscan-SE=2.0.5;
HyE0174	tRNAscan-SE	tRNA-Pro	583887	583958	56.5	-	.	type=Pro;anticodon=AGG;ibegin=0;iend=0;pseudo=no;repeat_overlap=no;tandem_array=yes(581691-676069);tandem_array_X=254;tandem_array_N=210;tandem_array_Dmin=192;tandem_array_Dmax=272;seqlen=676187;highscoring=no;fragment=no;scF=0.733;lenF=1.000;tRNAscan-SE=2.0.5;
HyE0174	tRNAscan-SE	tRNA-Pro	583545	583616	56.1	-	.	type=Pro;anticodon=CGG;ibegin=0;iend=0;pseudo=no;repeat_overlap=no;tandem_array=yes(581691-676069);tandem_array_X=254;tandem_array_N=210;tandem_array_Dmin=192;tandem_array_Dmax=272;seqlen=676187;highscoring=no;fragment=no;scF=0.728;lenF=1.000;tRNAscan-SE=2.0.5;
HyE0174	tRNAscan-SE	tRNA-Pro	583207	583278	42.1	-	.	type=Pro;anticodon=AGG;ibegin=0;iend=0;pseudo=no;repeat_overlap=no;tandem_array=yes(581691-676069);tandem_array_X=254;tandem_array_N=210;tandem_array_Dmin=192;tandem_array_Dmax=272;seqlen=676187;highscoring=no;fragment=no;scF=0.546;lenF=1.000;tRNAscan-SE=2.0.5;
HyE0174	tRNAscan-SE	tRNA-Pro	582894	582965	56.1	-	.	type=Pro;anticodon=AGG;ibegin=0;iend=0;pseudo=no;repeat_overlap=no;tandem_array=yes(581691-676069);tandem_array_X=254;tandem_array_N=210;tandem_array_Dmin=192;tandem_array_Dmax=272;seqlen=676187;highscoring=no;fragment=no;scF=0.728;lenF=1.000;tRNAscan-SE=2.0.5;
HyE0174	tRNAscan-SE	tRNA-Pro	582029	582100	52.4	-	.	type=Pro;anticodon=CGG;ibegin=0;iend=0;pseudo=no;repeat_overlap=no;tandem_array=yes(581691-676069);tandem_array_X=254;tandem_array_N=210;tandem_array_Dmin=192;tandem_array_Dmax=272;seqlen=676187;highscoring=no;fragment=no;scF=0.680;lenF=1.000;tRNAscan-SE=2.0.5;
HyE0174	tRNAscan-SE	tRNA-Pro	581691	581762	36.8	-	.	type=Pro;anticodon=AGG;ibegin=0;iend=0;pseudo=yes;repeat_overlap=no;tandem_array=yes(581691-676069);tandem_array_X=254;tandem_array_N=210;tandem_array_Dmin=192;tandem_array_Dmax=272;seqlen=676187;highscoring=no;fragment=no;scF=0.477;lenF=1.000;tRNAscan-SE=2.0.5;
HyE0174	tRNAscan-SE	tRNA-Pro	580715	580786	68.4	-	.	type=Pro;anticodon=AGG;ibegin=0;iend=0;pseudo=no;repeat_overlap=no;tandem_array=yes(559168-580786);tandem_array_X=64;tandem_array_N=60;tandem_array_Dmin=227;tandem_array_Dmax=270;seqlen=676187;highscoring=no;fragment=no;scF=0.887;lenF=1.000;tRNAscan-SE=2.0.5;
HyE0174	tRNAscan-SE	tRNA-Pro	580403	580474	37.7	-	.	type=Pro;anticodon=CGG;ibegin=0;iend=0;pseudo=no;repeat_overlap=no;tandem_array=yes(559168-580786);tandem_array_X=64;tandem_array_N=60;tandem_array_Dmin=227;tandem_array_Dmax=270;seqlen=676187;highscoring=no;fragment=no;scF=0.489;lenF=1.000;tRNAscan-SE=2.0.5;
HyE0174	tRNAscan-SE	tRNA-Pro	580066	580137	60.5	-	.	type=Pro;anticodon=AGG;ibegin=0;iend=0;pseudo=no;repeat_overlap=no;tandem_array=yes(559168-580786);tandem_array_X=64;tandem_array_N=60;tandem_array_Dmin=227;tandem_array_Dmax=270;seqlen=676187;highscoring=no;fragment=no;scF=0.785;lenF=1.000;tRNAscan-SE=2.0.5;
HyE0174	tRNAscan-SE	tRNA-Pro	579753	579824	54.1	-	.	type=Pro;anticodon=TGG;ibegin=0;iend=0;pseudo=no;repeat_overlap=no;tandem_array=yes(559168-580786);tandem_array_X=64;tandem_array_N=60;tandem_array_Dmin=227;tandem_array_Dmax=270;seqlen=676187;highscoring=no;fragment=no;scF=0.702;lenF=1.000;tRNAscan-SE=2.0.5;
HyE0174	tRNAscan-SE	tRNA-Pro	579415	579486	68.4	-	.	type=Pro;anticodon=AGG;ibegin=0;iend=0;pseudo=no;repeat_overlap=no;tandem_array=yes(559168-580786);tandem_array_X=64;tandem_array_N=60;tandem_array_Dmin=227;tandem_array_Dmax=270;seqlen=676187;highscoring=no;fragment=no;scF=0.887;lenF=1.000;tRNAscan-SE=2.0.5;
HyE0174	tRNAscan-SE	tRNA-Pro	579102	579173	35.2	-	.	type=Pro;anticodon=CGG;ibegin=0;iend=0;pseudo=no;repeat_overlap=no;tandem_array=yes(559168-580786);tandem_array_X=64;tandem_array_N=60;tandem_array_Dmin=227;tandem_array_Dmax=270;seqlen=676187;highscoring=no;fragment=no;scF=0.457;lenF=1.000;tRNAscan-SE=2.0.5;
HyE0174	tRNAscan-SE	tRNA-Undet	578763	578834	28.0	-	.	type=Undet;anticodon=NNN;ibegin=0;iend=0;pseudo=yes;repeat_overlap=no;tandem_array=ineligible;seqlen=676187;highscoring=no;fragment=no;scF=0.365;lenF=0.911;tRNAscan-SE=2.0.5;
HyE0174	tRNAscan-SE	tRNA-Pro	578450	578521	72.8	-	.	type=Pro;anticodon=CGG;ibegin=0;iend=0;pseudo=no;repeat_overlap=no;tandem_array=yes(559168-580786);tandem_array_X=64;tandem_array_N=60;tandem_array_Dmin=227;tandem_array_Dmax=270;seqlen=676187;highscoring=yes;fragment=no;scF=0.944;lenF=1.000;tRNAscan-SE=2.0.5;
HyE0174	tRNAscan-SE	tRNA-Pro	578113	578184	51.2	-	.	type=Pro;anticodon=AGG;ibegin=0;iend=0;pseudo=no;repeat_overlap=no;tandem_array=yes(559168-580786);tandem_array_X=64;tandem_array_N=60;tandem_array_Dmin=227;tandem_array_Dmax=270;seqlen=676187;highscoring=no;fragment=no;scF=0.664;lenF=1.000;tRNAscan-SE=2.0.5;
HyE0174	tRNAscan-SE	tRNA-Pro	577800	577871	61.6	-	.	type=Pro;anticodon=CGG;ibegin=0;iend=0;pseudo=no;repeat_overlap=no;tandem_array=yes(559168-580786);tandem_array_X=64;tandem_array_N=60;tandem_array_Dmin=227;tandem_array_Dmax=270;seqlen=676187;highscoring=no;fragment=no;scF=0.799;lenF=1.000;tRNAscan-SE=2.0.5;
HyE0174	tRNAscan-SE	tRNA-Pro	577461	577532	53.2	-	.	type=Pro;anticodon=AGG;ibegin=0;iend=0;pseudo=no;repeat_overlap=no;tandem_array=yes(559168-580786);tandem_array_X=64;tandem_array_N=60;tandem_array_Dmin=227;tandem_array_Dmax=270;seqlen=676187;highscoring=no;fragment=no;scF=0.690;lenF=1.000;tRNAscan-SE=2.0.5;
HyE0174	tRNAscan-SE	tRNA-Pro	577148	577219	72.8	-	.	type=Pro;anticodon=CGG;ibegin=0;iend=0;pseudo=no;repeat_overlap=no;tandem_array=yes(559168-580786);tandem_array_X=64;tandem_array_N=60;tandem_array_Dmin=227;tandem_array_Dmax=270;seqlen=676187;highscoring=yes;fragment=no;scF=0.944;lenF=1.000;tRNAscan-SE=2.0.5;
HyE0174	tRNAscan-SE	tRNA-Pro	576811	576882	47.6	-	.	type=Pro;anticodon=AGG;ibegin=0;iend=0;pseudo=no;repeat_overlap=no;tandem_array=yes(559168-580786);tandem_array_X=64;tandem_array_N=60;tandem_array_Dmin=227;tandem_array_Dmax=270;seqlen=676187;highscoring=no;fragment=no;scF=0.617;lenF=1.000;tRNAscan-SE=2.0.5;
HyE0174	tRNAscan-SE	tRNA-Pro	576498	576569	61.6	-	.	type=Pro;anticodon=CGG;ibegin=0;iend=0;pseudo=no;repeat_overlap=no;tandem_array=yes(559168-580786);tandem_array_X=64;tandem_array_N=60;tandem_array_Dmin=227;tandem_array_Dmax=270;seqlen=676187;highscoring=no;fragment=no;scF=0.799;lenF=1.000;tRNAscan-SE=2.0.5;
HyE0174	tRNAscan-SE	tRNA-Pro	576158	576229	53.2	-	.	type=Pro;anticodon=AGG;ibegin=0;iend=0;pseudo=no;repeat_overlap=no;tandem_array=yes(559168-580786);tandem_array_X=64;tandem_array_N=60;tandem_array_Dmin=227;tandem_array_Dmax=270;seqlen=676187;highscoring=no;fragment=no;scF=0.690;lenF=1.000;tRNAscan-SE=2.0.5;
HyE0174	tRNAscan-SE	tRNA-Pro	575846	575917	72.8	-	.	type=Pro;anticodon=CGG;ibegin=0;iend=0;pseudo=no;repeat_overlap=no;tandem_array=yes(559168-580786);tandem_array_X=64;tandem_array_N=60;tandem_array_Dmin=227;tandem_array_Dmax=270;seqlen=676187;highscoring=yes;fragment=no;scF=0.944;lenF=1.000;tRNAscan-SE=2.0.5;
HyE0174	tRNAscan-SE	tRNA-Pro	575508	575580	54.6	-	.	type=Pro;anticodon=AGG;ibegin=0;iend=0;pseudo=no;repeat_overlap=no;tandem_array=yes(559168-580786);tandem_array_X=64;tandem_array_N=60;tandem_array_Dmin=227;tandem_array_Dmax=270;seqlen=676187;highscoring=no;fragment=no;scF=0.708;lenF=1.014;tRNAscan-SE=2.0.5;
HyE0174	tRNAscan-SE	tRNA-Pro	575194	575265	52.6	-	.	type=Pro;anticodon=CGG;ibegin=0;iend=0;pseudo=no;repeat_overlap=no;tandem_array=yes(559168-580786);tandem_array_X=64;tandem_array_N=60;tandem_array_Dmin=227;tandem_array_Dmax=270;seqlen=676187;highscoring=no;fragment=no;scF=0.682;lenF=1.000;tRNAscan-SE=2.0.5;
HyE0174	tRNAscan-SE	tRNA-Pro	574858	574929	37.3	-	.	type=Pro;anticodon=AGG;ibegin=0;iend=0;pseudo=yes;repeat_overlap=no;tandem_array=yes(559168-580786);tandem_array_X=64;tandem_array_N=60;tandem_array_Dmin=227;tandem_array_Dmax=270;seqlen=676187;highscoring=no;fragment=no;scF=0.484;lenF=1.000;tRNAscan-SE=2.0.5;
HyE0174	tRNAscan-SE	tRNA-Pro	574547	574618	61.6	-	.	type=Pro;anticodon=CGG;ibegin=0;iend=0;pseudo=no;repeat_overlap=no;tandem_array=yes(559168-580786);tandem_array_X=64;tandem_array_N=60;tandem_array_Dmin=227;tandem_array_Dmax=270;seqlen=676187;highscoring=no;fragment=no;scF=0.799;lenF=1.000;tRNAscan-SE=2.0.5;
HyE0174	tRNAscan-SE	tRNA-Pro	574208	574279	46.7	-	.	type=Pro;anticodon=AGG;ibegin=0;iend=0;pseudo=yes;repeat_overlap=no;tandem_array=yes(559168-580786);tandem_array_X=64;tandem_array_N=60;tandem_array_Dmin=227;tandem_array_Dmax=270;seqlen=676187;highscoring=no;fragment=no;scF=0.606;lenF=1.000;tRNAscan-SE=2.0.5;
HyE0174	tRNAscan-SE	tRNA-Pro	573895	573966	68.3	-	.	type=Pro;anticodon=CGG;ibegin=0;iend=0;pseudo=no;repeat_overlap=no;tandem_array=yes(559168-580786);tandem_array_X=64;tandem_array_N=60;tandem_array_Dmin=227;tandem_array_Dmax=270;seqlen=676187;highscoring=no;fragment=no;scF=0.886;lenF=1.000;tRNAscan-SE=2.0.5;
HyE0174	tRNAscan-SE	tRNA-Pro	573559	573630	50.2	-	.	type=Pro;anticodon=AGG;ibegin=0;iend=0;pseudo=no;repeat_overlap=no;tandem_array=yes(559168-580786);tandem_array_X=64;tandem_array_N=60;tandem_array_Dmin=227;tandem_array_Dmax=270;seqlen=676187;highscoring=no;fragment=no;scF=0.651;lenF=1.000;tRNAscan-SE=2.0.5;
HyE0174	tRNAscan-SE	tRNA-Pro	573248	573319	61.6	-	.	type=Pro;anticodon=CGG;ibegin=0;iend=0;pseudo=no;repeat_overlap=no;tandem_array=yes(559168-580786);tandem_array_X=64;tandem_array_N=60;tandem_array_Dmin=227;tandem_array_Dmax=270;seqlen=676187;highscoring=no;fragment=no;scF=0.799;lenF=1.000;tRNAscan-SE=2.0.5;
HyE0174	tRNAscan-SE	tRNA-Pro	572909	572980	53.2	-	.	type=Pro;anticodon=AGG;ibegin=0;iend=0;pseudo=no;repeat_overlap=no;tandem_array=yes(559168-580786);tandem_array_X=64;tandem_array_N=60;tandem_array_Dmin=227;tandem_array_Dmax=270;seqlen=676187;highscoring=no;fragment=no;scF=0.690;lenF=1.000;tRNAscan-SE=2.0.5;
HyE0174	tRNAscan-SE	tRNA-Pro	572596	572667	72.8	-	.	type=Pro;anticodon=CGG;ibegin=0;iend=0;pseudo=no;repeat_overlap=no;tandem_array=yes(559168-580786);tandem_array_X=64;tandem_array_N=60;tandem_array_Dmin=227;tandem_array_Dmax=270;seqlen=676187;highscoring=yes;fragment=no;scF=0.944;lenF=1.000;tRNAscan-SE=2.0.5;
HyE0174	tRNAscan-SE	tRNA-Pro	572260	572331	50.2	-	.	type=Pro;anticodon=AGG;ibegin=0;iend=0;pseudo=no;repeat_overlap=no;tandem_array=yes(559168-580786);tandem_array_X=64;tandem_array_N=60;tandem_array_Dmin=227;tandem_array_Dmax=270;seqlen=676187;highscoring=no;fragment=no;scF=0.651;lenF=1.000;tRNAscan-SE=2.0.5;
HyE0174	tRNAscan-SE	tRNA-Pro	571947	572018	61.6	-	.	type=Pro;anticodon=CGG;ibegin=0;iend=0;pseudo=no;repeat_overlap=no;tandem_array=yes(559168-580786);tandem_array_X=64;tandem_array_N=60;tandem_array_Dmin=227;tandem_array_Dmax=270;seqlen=676187;highscoring=no;fragment=no;scF=0.799;lenF=1.000;tRNAscan-SE=2.0.5;
HyE0174	tRNAscan-SE	tRNA-Pro	571606	571678	60.2	-	.	type=Pro;anticodon=AGG;ibegin=0;iend=0;pseudo=no;repeat_overlap=no;tandem_array=yes(559168-580786);tandem_array_X=64;tandem_array_N=60;tandem_array_Dmin=227;tandem_array_Dmax=270;seqlen=676187;highscoring=no;fragment=no;scF=0.781;lenF=1.014;tRNAscan-SE=2.0.5;
HyE0174	tRNAscan-SE	tRNA-Pro	570992	571064	44.5	-	.	type=Pro;anticodon=CGG;ibegin=0;iend=0;pseudo=yes;repeat_overlap=no;tandem_array=yes(559168-580786);tandem_array_X=64;tandem_array_N=60;tandem_array_Dmin=227;tandem_array_Dmax=270;seqlen=676187;highscoring=no;fragment=no;scF=0.577;lenF=1.014;tRNAscan-SE=2.0.5;
HyE0174	tRNAscan-SE	tRNA-Pro	570680	570751	40.6	-	.	type=Pro;anticodon=CGG;ibegin=0;iend=0;pseudo=no;repeat_overlap=no;tandem_array=yes(559168-580786);tandem_array_X=64;tandem_array_N=60;tandem_array_Dmin=227;tandem_array_Dmax=270;seqlen=676187;highscoring=no;fragment=no;scF=0.527;lenF=1.000;tRNAscan-SE=2.0.5;
HyE0174	tRNAscan-SE	tRNA-Pro	570341	570413	36.6	-	.	type=Pro;anticodon=AGG;ibegin=0;iend=0;pseudo=no;repeat_overlap=no;tandem_array=yes(559168-580786);tandem_array_X=64;tandem_array_N=60;tandem_array_Dmin=227;tandem_array_Dmax=270;seqlen=676187;highscoring=no;fragment=no;scF=0.475;lenF=1.014;tRNAscan-SE=2.0.5;
HyE0174	tRNAscan-SE	tRNA-Pro	570029	570100	61.9	-	.	type=Pro;anticodon=CGG;ibegin=0;iend=0;pseudo=no;repeat_overlap=no;tandem_array=yes(559168-580786);tandem_array_X=64;tandem_array_N=60;tandem_array_Dmin=227;tandem_array_Dmax=270;seqlen=676187;highscoring=no;fragment=no;scF=0.803;lenF=1.000;tRNAscan-SE=2.0.5;
HyE0174	tRNAscan-SE	tRNA-Pro	569690	569761	51.2	-	.	type=Pro;anticodon=AGG;ibegin=0;iend=0;pseudo=no;repeat_overlap=no;tandem_array=yes(559168-580786);tandem_array_X=64;tandem_array_N=60;tandem_array_Dmin=227;tandem_array_Dmax=270;seqlen=676187;highscoring=no;fragment=no;scF=0.664;lenF=1.000;tRNAscan-SE=2.0.5;
HyE0174	tRNAscan-SE	tRNA-Pro	569378	569449	72.8	-	.	type=Pro;anticodon=CGG;ibegin=0;iend=0;pseudo=no;repeat_overlap=no;tandem_array=yes(559168-580786);tandem_array_X=64;tandem_array_N=60;tandem_array_Dmin=227;tandem_array_Dmax=270;seqlen=676187;highscoring=yes;fragment=no;scF=0.944;lenF=1.000;tRNAscan-SE=2.0.5;
HyE0174	tRNAscan-SE	tRNA-Pro	569065	569136	61.9	-	.	type=Pro;anticodon=CGG;ibegin=0;iend=0;pseudo=no;repeat_overlap=no;tandem_array=yes(559168-580786);tandem_array_X=64;tandem_array_N=60;tandem_array_Dmin=227;tandem_array_Dmax=270;seqlen=676187;highscoring=no;fragment=no;scF=0.803;lenF=1.000;tRNAscan-SE=2.0.5;
HyE0174	tRNAscan-SE	tRNA-Pro	568727	568798	53.2	-	.	type=Pro;anticodon=AGG;ibegin=0;iend=0;pseudo=no;repeat_overlap=no;tandem_array=yes(559168-580786);tandem_array_X=64;tandem_array_N=60;tandem_array_Dmin=227;tandem_array_Dmax=270;seqlen=676187;highscoring=no;fragment=no;scF=0.690;lenF=1.000;tRNAscan-SE=2.0.5;
HyE0174	tRNAscan-SE	tRNA-Pro	568414	568485	65.4	-	.	type=Pro;anticodon=CGG;ibegin=0;iend=0;pseudo=no;repeat_overlap=no;tandem_array=yes(559168-580786);tandem_array_X=64;tandem_array_N=60;tandem_array_Dmin=227;tandem_array_Dmax=270;seqlen=676187;highscoring=no;fragment=no;scF=0.848;lenF=1.000;tRNAscan-SE=2.0.5;
HyE0174	tRNAscan-SE	tRNA-Pro	568077	568148	45.6	-	.	type=Pro;anticodon=AGG;ibegin=0;iend=0;pseudo=no;repeat_overlap=no;tandem_array=yes(559168-580786);tandem_array_X=64;tandem_array_N=60;tandem_array_Dmin=227;tandem_array_Dmax=270;seqlen=676187;highscoring=no;fragment=no;scF=0.591;lenF=1.000;tRNAscan-SE=2.0.5;
HyE0174	tRNAscan-SE	tRNA-Pro	567764	567835	43.3	-	.	type=Pro;anticodon=CGG;ibegin=0;iend=0;pseudo=yes;repeat_overlap=no;tandem_array=yes(559168-580786);tandem_array_X=64;tandem_array_N=60;tandem_array_Dmin=227;tandem_array_Dmax=270;seqlen=676187;highscoring=no;fragment=no;scF=0.562;lenF=1.000;tRNAscan-SE=2.0.5;
HyE0174	tRNAscan-SE	tRNA-Pro	567427	567499	59.1	-	.	type=Pro;anticodon=AGG;ibegin=0;iend=0;pseudo=no;repeat_overlap=no;tandem_array=yes(559168-580786);tandem_array_X=64;tandem_array_N=60;tandem_array_Dmin=227;tandem_array_Dmax=270;seqlen=676187;highscoring=no;fragment=no;scF=0.767;lenF=1.014;tRNAscan-SE=2.0.5;
HyE0174	tRNAscan-SE	tRNA-Pro	567113	567184	40.6	-	.	type=Pro;anticodon=CGG;ibegin=0;iend=0;pseudo=no;repeat_overlap=no;tandem_array=yes(559168-580786);tandem_array_X=64;tandem_array_N=60;tandem_array_Dmin=227;tandem_array_Dmax=270;seqlen=676187;highscoring=no;fragment=no;scF=0.527;lenF=1.000;tRNAscan-SE=2.0.5;
HyE0174	tRNAscan-SE	tRNA-Pro	566775	566847	26.2	-	.	type=Pro;anticodon=AGG;ibegin=0;iend=0;pseudo=yes;repeat_overlap=no;tandem_array=yes(559168-580786);tandem_array_X=64;tandem_array_N=60;tandem_array_Dmin=227;tandem_array_Dmax=270;seqlen=676187;highscoring=no;fragment=no;scF=0.340;lenF=1.014;tRNAscan-SE=2.0.5;
HyE0174	tRNAscan-SE	tRNA-Pro	566434	566505	57.1	-	.	type=Pro;anticodon=TGG;ibegin=0;iend=0;pseudo=no;repeat_overlap=no;tandem_array=yes(559168-580786);tandem_array_X=64;tandem_array_N=60;tandem_array_Dmin=227;tandem_array_Dmax=270;seqlen=676187;highscoring=no;fragment=no;scF=0.741;lenF=1.000;tRNAscan-SE=2.0.5;
HyE0174	tRNAscan-SE	tRNA-Pro	566096	566167	70.8	-	.	type=Pro;anticodon=AGG;ibegin=0;iend=0;pseudo=no;repeat_overlap=no;tandem_array=yes(559168-580786);tandem_array_X=64;tandem_array_N=60;tandem_array_Dmin=227;tandem_array_Dmax=270;seqlen=676187;highscoring=yes;fragment=no;scF=0.918;lenF=1.000;tRNAscan-SE=2.0.5;
HyE0174	tRNAscan-SE	tRNA-Pro	565797	565868	43.0	-	.	type=Pro;anticodon=CGG;ibegin=0;iend=0;pseudo=no;repeat_overlap=no;tandem_array=yes(559168-580786);tandem_array_X=64;tandem_array_N=60;tandem_array_Dmin=227;tandem_array_Dmax=270;seqlen=676187;highscoring=no;fragment=no;scF=0.558;lenF=1.000;tRNAscan-SE=2.0.5;
HyE0174	tRNAscan-SE	tRNA-Pro	565458	565529	65.2	-	.	type=Pro;anticodon=AGG;ibegin=0;iend=0;pseudo=no;repeat_overlap=no;tandem_array=yes(559168-580786);tandem_array_X=64;tandem_array_N=60;tandem_array_Dmin=227;tandem_array_Dmax=270;seqlen=676187;highscoring=no;fragment=no;scF=0.846;lenF=1.000;tRNAscan-SE=2.0.5;
HyE0174	tRNAscan-SE	tRNA-Pro	565145	565216	50.2	-	.	type=Pro;anticodon=CGG;ibegin=0;iend=0;pseudo=no;repeat_overlap=no;tandem_array=yes(559168-580786);tandem_array_X=64;tandem_array_N=60;tandem_array_Dmin=227;tandem_array_Dmax=270;seqlen=676187;highscoring=no;fragment=no;scF=0.651;lenF=1.000;tRNAscan-SE=2.0.5;
HyE0174	tRNAscan-SE	tRNA-Pro	564805	564877	57.5	-	.	type=Pro;anticodon=AGG;ibegin=0;iend=0;pseudo=no;repeat_overlap=no;tandem_array=yes(559168-580786);tandem_array_X=64;tandem_array_N=60;tandem_array_Dmin=227;tandem_array_Dmax=270;seqlen=676187;highscoring=no;fragment=no;scF=0.746;lenF=1.014;tRNAscan-SE=2.0.5;
HyE0174	tRNAscan-SE	tRNA-Pro	564493	564564	36.0	-	.	type=Pro;anticodon=CGG;ibegin=0;iend=0;pseudo=no;repeat_overlap=no;tandem_array=yes(559168-580786);tandem_array_X=64;tandem_array_N=60;tandem_array_Dmin=227;tandem_array_Dmax=270;seqlen=676187;highscoring=no;fragment=no;scF=0.467;lenF=1.000;tRNAscan-SE=2.0.5;
HyE0174	tRNAscan-SE	tRNA-Pro	564155	564226	56.6	-	.	type=Pro;anticodon=AGG;ibegin=0;iend=0;pseudo=no;repeat_overlap=no;tandem_array=yes(559168-580786);tandem_array_X=64;tandem_array_N=60;tandem_array_Dmin=227;tandem_array_Dmax=270;seqlen=676187;highscoring=no;fragment=no;scF=0.734;lenF=1.000;tRNAscan-SE=2.0.5;
HyE0174	tRNAscan-SE	tRNA-Pro	563813	563884	57.1	-	.	type=Pro;anticodon=TGG;ibegin=0;iend=0;pseudo=no;repeat_overlap=no;tandem_array=yes(559168-580786);tandem_array_X=64;tandem_array_N=60;tandem_array_Dmin=227;tandem_array_Dmax=270;seqlen=676187;highscoring=no;fragment=no;scF=0.741;lenF=1.000;tRNAscan-SE=2.0.5;
HyE0174	tRNAscan-SE	tRNA-Pro	563475	563546	57.0	-	.	type=Pro;anticodon=AGG;ibegin=0;iend=0;pseudo=no;repeat_overlap=no;tandem_array=yes(559168-580786);tandem_array_X=64;tandem_array_N=60;tandem_array_Dmin=227;tandem_array_Dmax=270;seqlen=676187;highscoring=no;fragment=no;scF=0.739;lenF=1.000;tRNAscan-SE=2.0.5;
HyE0174	tRNAscan-SE	tRNA-Ser	563176	563247	47.7	-	.	type=Ser;anticodon=CGA;ibegin=0;iend=0;pseudo=no;repeat_overlap=no;tandem_array=ineligible;seqlen=676187;highscoring=no;fragment=yes;scF=0.521;lenF=0.867;tRNAscan-SE=2.0.5;
HyE0174	tRNAscan-SE	tRNA-Pro	562837	562908	68.3	-	.	type=Pro;anticodon=AGG;ibegin=0;iend=0;pseudo=no;repeat_overlap=no;tandem_array=yes(559168-580786);tandem_array_X=64;tandem_array_N=60;tandem_array_Dmin=227;tandem_array_Dmax=270;seqlen=676187;highscoring=no;fragment=no;scF=0.886;lenF=1.000;tRNAscan-SE=2.0.5;
HyE0174	tRNAscan-SE	tRNA-Pro	562527	562598	49.1	-	.	type=Pro;anticodon=CGG;ibegin=0;iend=0;pseudo=no;repeat_overlap=no;tandem_array=yes(559168-580786);tandem_array_X=64;tandem_array_N=60;tandem_array_Dmin=227;tandem_array_Dmax=270;seqlen=676187;highscoring=no;fragment=no;scF=0.637;lenF=1.000;tRNAscan-SE=2.0.5;
HyE0174	tRNAscan-SE	tRNA-Pro	562190	562261	64.0	-	.	type=Pro;anticodon=AGG;ibegin=0;iend=0;pseudo=no;repeat_overlap=no;tandem_array=yes(559168-580786);tandem_array_X=64;tandem_array_N=60;tandem_array_Dmin=227;tandem_array_Dmax=270;seqlen=676187;highscoring=no;fragment=no;scF=0.830;lenF=1.000;tRNAscan-SE=2.0.5;
HyE0174	tRNAscan-SE	tRNA-Pro	561847	561919	36.4	-	.	type=Pro;anticodon=CGG;ibegin=0;iend=0;pseudo=no;repeat_overlap=no;tandem_array=yes(559168-580786);tandem_array_X=64;tandem_array_N=60;tandem_array_Dmin=227;tandem_array_Dmax=270;seqlen=676187;highscoring=no;fragment=no;scF=0.472;lenF=1.014;tRNAscan-SE=2.0.5;
HyE0174	tRNAscan-SE	tRNA-Pro	561509	561580	48.6	-	.	type=Pro;anticodon=AGG;ibegin=0;iend=0;pseudo=no;repeat_overlap=no;tandem_array=yes(559168-580786);tandem_array_X=64;tandem_array_N=60;tandem_array_Dmin=227;tandem_array_Dmax=270;seqlen=676187;highscoring=no;fragment=no;scF=0.630;lenF=1.000;tRNAscan-SE=2.0.5;
HyE0174	tRNAscan-SE	tRNA-Pro	561166	561238	30.2	-	.	type=Pro;anticodon=CGG;ibegin=0;iend=0;pseudo=no;repeat_overlap=no;tandem_array=yes(559168-580786);tandem_array_X=64;tandem_array_N=60;tandem_array_Dmin=227;tandem_array_Dmax=270;seqlen=676187;highscoring=no;fragment=no;scF=0.392;lenF=1.014;tRNAscan-SE=2.0.5;
HyE0174	tRNAscan-SE	tRNA-Pro	560828	560899	39.0	-	.	type=Pro;anticodon=AGG;ibegin=0;iend=0;pseudo=no;repeat_overlap=no;tandem_array=yes(559168-580786);tandem_array_X=64;tandem_array_N=60;tandem_array_Dmin=227;tandem_array_Dmax=270;seqlen=676187;highscoring=no;fragment=no;scF=0.506;lenF=1.000;tRNAscan-SE=2.0.5;
HyE0174	tRNAscan-SE	tRNA-Pro	560485	560557	38.0	-	.	type=Pro;anticodon=CGG;ibegin=0;iend=0;pseudo=no;repeat_overlap=no;tandem_array=yes(559168-580786);tandem_array_X=64;tandem_array_N=60;tandem_array_Dmin=227;tandem_array_Dmax=270;seqlen=676187;highscoring=no;fragment=no;scF=0.493;lenF=1.014;tRNAscan-SE=2.0.5;
HyE0174	tRNAscan-SE	tRNA-Pro	560165	560236	65.9	-	.	type=Pro;anticodon=AGG;ibegin=0;iend=0;pseudo=no;repeat_overlap=no;tandem_array=yes(559168-580786);tandem_array_X=64;tandem_array_N=60;tandem_array_Dmin=227;tandem_array_Dmax=270;seqlen=676187;highscoring=no;fragment=no;scF=0.855;lenF=1.000;tRNAscan-SE=2.0.5;
HyE0174	tRNAscan-SE	tRNA-Pro	559823	559894	52.8	-	.	type=Pro;anticodon=CGG;ibegin=0;iend=0;pseudo=no;repeat_overlap=no;tandem_array=yes(559168-580786);tandem_array_X=64;tandem_array_N=60;tandem_array_Dmin=227;tandem_array_Dmax=270;seqlen=676187;highscoring=no;fragment=no;scF=0.685;lenF=1.000;tRNAscan-SE=2.0.5;
HyE0174	tRNAscan-SE	tRNA-Pro	559480	559552	45.9	-	.	type=Pro;anticodon=CGG;ibegin=0;iend=0;pseudo=no;repeat_overlap=no;tandem_array=yes(559168-580786);tandem_array_X=64;tandem_array_N=60;tandem_array_Dmin=227;tandem_array_Dmax=270;seqlen=676187;highscoring=no;fragment=no;scF=0.595;lenF=1.014;tRNAscan-SE=2.0.5;
HyE0174	tRNAscan-SE	tRNA-Pro	559168	559238	53.1	-	.	type=Pro;anticodon=CGG;ibegin=0;iend=0;pseudo=no;repeat_overlap=no;tandem_array=yes(559168-580786);tandem_array_X=64;tandem_array_N=60;tandem_array_Dmin=227;tandem_array_Dmax=270;seqlen=676187;highscoring=no;fragment=no;scF=0.689;lenF=0.986;tRNAscan-SE=2.0.5;
HyE0174	tRNAscan-SE	tRNA-Ser	558832	558903	35.4	-	.	type=Ser;anticodon=AGA;ibegin=0;iend=0;pseudo=no;repeat_overlap=no;tandem_array=ineligible;seqlen=676187;highscoring=no;fragment=yes;scF=0.387;lenF=0.867;tRNAscan-SE=2.0.5;
HyE0174	tRNAscan-SE	tRNA-Leu	558489	558561	32.8	-	.	type=Leu;anticodon=TAG;ibegin=0;iend=0;pseudo=no;repeat_overlap=no;tandem_array=no;seqlen=676187;highscoring=no;fragment=no;scF=0.377;lenF=0.890;tRNAscan-SE=2.0.5;
HyE0174	tRNAscan-SE	tRNA-Pro	558154	558225	47.7	-	.	type=Pro;anticodon=AGG;ibegin=0;iend=0;pseudo=no;repeat_overlap=no;tandem_array=no;seqlen=676187;highscoring=no;fragment=no;scF=0.619;lenF=1.000;tRNAscan-SE=2.0.5;
HyE0174	tRNAscan-SE	tRNA-Pro	557841	557912	29.3	-	.	type=Pro;anticodon=CGG;ibegin=0;iend=0;pseudo=no;repeat_overlap=no;tandem_array=no;seqlen=676187;highscoring=no;fragment=no;scF=0.380;lenF=1.000;tRNAscan-SE=2.0.5;
HyE0174	tRNAscan-SE	tRNA-Pro	557502	557573	51.9	-	.	type=Pro;anticodon=CGG;ibegin=0;iend=0;pseudo=no;repeat_overlap=no;tandem_array=no;seqlen=676187;highscoring=no;fragment=no;scF=0.673;lenF=1.000;tRNAscan-SE=2.0.5;
HyE0174	tRNAscan-SE	tRNA-Ser	557165	557236	32.8	-	.	type=Ser;anticodon=AGA;ibegin=0;iend=0;pseudo=no;repeat_overlap=no;tandem_array=ineligible;seqlen=676187;highscoring=no;fragment=yes;scF=0.358;lenF=0.867;tRNAscan-SE=2.0.5;
HyE0174	tRNAscan-SE	tRNA-Leu	556822	556894	32.8	-	.	type=Leu;anticodon=TAG;ibegin=0;iend=0;pseudo=no;repeat_overlap=no;tandem_array=no;seqlen=676187;highscoring=no;fragment=no;scF=0.377;lenF=0.890;tRNAscan-SE=2.0.5;
HyE0174	tRNAscan-SE	tRNA-Pro	556487	556558	50.3	-	.	type=Pro;anticodon=AGG;ibegin=0;iend=0;pseudo=no;repeat_overlap=no;tandem_array=no;seqlen=676187;highscoring=no;fragment=no;scF=0.652;lenF=1.000;tRNAscan-SE=2.0.5;
HyE0174	tRNAscan-SE	tRNA-Pro	556174	556245	29.3	-	.	type=Pro;anticodon=CGG;ibegin=0;iend=0;pseudo=no;repeat_overlap=no;tandem_array=no;seqlen=676187;highscoring=no;fragment=no;scF=0.380;lenF=1.000;tRNAscan-SE=2.0.5;
HyE0174	tRNAscan-SE	tRNA-Pro	555836	555907	58.1	-	.	type=Pro;anticodon=AGG;ibegin=0;iend=0;pseudo=no;repeat_overlap=no;tandem_array=no;seqlen=676187;highscoring=no;fragment=no;scF=0.754;lenF=1.000;tRNAscan-SE=2.0.5;
HyE0174	tRNAscan-SE	tRNA-Pro	555493	555565	45.9	-	.	type=Pro;anticodon=CGG;ibegin=0;iend=0;pseudo=no;repeat_overlap=no;tandem_array=no;seqlen=676187;highscoring=no;fragment=no;scF=0.595;lenF=1.014;tRNAscan-SE=2.0.5;
HyE0174	tRNAscan-SE	tRNA-Pro	555155	555226	60.4	-	.	type=Pro;anticodon=AGG;ibegin=0;iend=0;pseudo=no;repeat_overlap=no;tandem_array=no;seqlen=676187;highscoring=no;fragment=no;scF=0.783;lenF=1.000;tRNAscan-SE=2.0.5;
HyE0174	tRNAscan-SE	tRNA-Leu	554686	554757	24.5	-	.	type=Leu;anticodon=TAG;ibegin=0;iend=0;pseudo=no;repeat_overlap=no;tandem_array=no;seqlen=676187;highscoring=no;fragment=yes;scF=0.282;lenF=0.878;tRNAscan-SE=2.0.5;
HyE0174	tRNAscan-SE	tRNA-Pro	554007	554078	56.6	-	.	type=Pro;anticodon=CGG;ibegin=0;iend=0;pseudo=no;repeat_overlap=no;tandem_array=yes(550645-554078);tandem_array_X=10;tandem_array_N=8;tandem_array_Dmin=241;tandem_array_Dmax=277;seqlen=676187;highscoring=no;fragment=no;scF=0.734;lenF=1.000;tRNAscan-SE=2.0.5;
HyE0174	tRNAscan-SE	tRNA-Pro	553669	553740	72.8	-	.	type=Pro;anticodon=AGG;ibegin=0;iend=0;pseudo=no;repeat_overlap=no;tandem_array=yes(550645-554078);tandem_array_X=10;tandem_array_N=8;tandem_array_Dmin=241;tandem_array_Dmax=277;seqlen=676187;highscoring=yes;fragment=no;scF=0.944;lenF=1.000;tRNAscan-SE=2.0.5;
HyE0174	tRNAscan-SE	tRNA-Pro	553326	553398	38.9	-	.	type=Pro;anticodon=CGG;ibegin=0;iend=0;pseudo=no;repeat_overlap=no;tandem_array=yes(550645-554078);tandem_array_X=10;tandem_array_N=8;tandem_array_Dmin=241;tandem_array_Dmax=277;seqlen=676187;highscoring=no;fragment=no;scF=0.505;lenF=1.014;tRNAscan-SE=2.0.5;
HyE0174	tRNAscan-SE	tRNA-Pro	552989	553060	45.7	-	.	type=Pro;anticodon=AGG;ibegin=0;iend=0;pseudo=no;repeat_overlap=no;tandem_array=yes(550645-554078);tandem_array_X=10;tandem_array_N=8;tandem_array_Dmin=241;tandem_array_Dmax=277;seqlen=676187;highscoring=no;fragment=no;scF=0.593;lenF=1.000;tRNAscan-SE=2.0.5;
HyE0174	tRNAscan-SE	tRNA-Leu	552645	552717	32.5	-	.	type=Leu;anticodon=TAG;ibegin=0;iend=0;pseudo=no;repeat_overlap=no;tandem_array=no;seqlen=676187;highscoring=no;fragment=no;scF=0.374;lenF=0.890;tRNAscan-SE=2.0.5;
HyE0174	tRNAscan-SE	tRNA-Pro	552313	552375	33.2	-	.	type=Pro;anticodon=AGG;ibegin=0;iend=0;pseudo=no;repeat_overlap=no;tandem_array=yes(550645-554078);tandem_array_X=10;tandem_array_N=8;tandem_array_Dmin=241;tandem_array_Dmax=277;seqlen=676187;highscoring=no;fragment=yes;scF=0.431;lenF=0.875;tRNAscan-SE=2.0.5;
HyE0174	tRNAscan-SE	tRNA-Pro	551963	552035	54.3	-	.	type=Pro;anticodon=CGG;ibegin=0;iend=0;pseudo=no;repeat_overlap=no;tandem_array=yes(550645-554078);tandem_array_X=10;tandem_array_N=8;tandem_array_Dmin=241;tandem_array_Dmax=277;seqlen=676187;highscoring=no;fragment=no;scF=0.704;lenF=1.014;tRNAscan-SE=2.0.5;
HyE0174	tRNAscan-SE	tRNA-Pro	551627	551698	68.3	-	.	type=Pro;anticodon=AGG;ibegin=0;iend=0;pseudo=no;repeat_overlap=no;tandem_array=yes(550645-554078);tandem_array_X=10;tandem_array_N=8;tandem_array_Dmin=241;tandem_array_Dmax=277;seqlen=676187;highscoring=no;fragment=no;scF=0.886;lenF=1.000;tRNAscan-SE=2.0.5;
HyE0174	tRNAscan-SE	tRNA-Pro	551314	551385	50.2	-	.	type=Pro;anticodon=CGG;ibegin=0;iend=0;pseudo=no;repeat_overlap=no;tandem_array=yes(550645-554078);tandem_array_X=10;tandem_array_N=8;tandem_array_Dmin=241;tandem_array_Dmax=277;seqlen=676187;highscoring=no;fragment=no;scF=0.651;lenF=1.000;tRNAscan-SE=2.0.5;
HyE0174	tRNAscan-SE	tRNA-Pro	550976	551047	39.4	-	.	type=Pro;anticodon=AGG;ibegin=0;iend=0;pseudo=no;repeat_overlap=no;tandem_array=yes(550645-554078);tandem_array_X=10;tandem_array_N=8;tandem_array_Dmin=241;tandem_array_Dmax=277;seqlen=676187;highscoring=no;fragment=no;scF=0.511;lenF=1.000;tRNAscan-SE=2.0.5;
HyE0174	tRNAscan-SE	tRNA-Pro	550645	550716	51.3	-	.	type=Pro;anticodon=TGG;ibegin=0;iend=0;pseudo=no;repeat_overlap=no;tandem_array=yes(550645-554078);tandem_array_X=10;tandem_array_N=8;tandem_array_Dmin=241;tandem_array_Dmax=277;seqlen=676187;highscoring=no;fragment=no;scF=0.665;lenF=1.000;tRNAscan-SE=2.0.5;
HyE0174	tRNAscan-SE	tRNA-Pro	550043	550104	29.4	-	.	type=Pro;anticodon=AGG;ibegin=0;iend=0;pseudo=yes;repeat_overlap=no;tandem_array=no;seqlen=676187;highscoring=no;fragment=yes;scF=0.381;lenF=0.861;tRNAscan-SE=2.0.5;
HyE0174	tRNAscan-SE	tRNA-Lys	166360	166436	21.9	-	.	type=Lys;anticodon=TTT;ibegin=0;iend=0;pseudo=yes;repeat_overlap=no;tandem_array=ineligible;seqlen=676187;highscoring=no;fragment=no;scF=0.252;lenF=1.055;tRNAscan-SE=2.0.5;
HyE0203	tRNAscan-SE	tRNA-Lys	126206	126282	29.3	+	.	type=Lys;anticodon=TTT;ibegin=0;iend=0;pseudo=yes;repeat_overlap=no;tandem_array=ineligible;seqlen=536149;highscoring=no;fragment=no;scF=0.337;lenF=1.055;tRNAscan-SE=2.0.5;
HyE0203	tRNAscan-SE	tRNA-Arg	197513	197589	21.9	+	.	type=Arg;anticodon=TCT;ibegin=0;iend=0;pseudo=yes;repeat_overlap=no;tandem_array=ineligible;seqlen=536149;highscoring=no;fragment=no;scF=0.281;lenF=1.041;tRNAscan-SE=2.0.5;
HyE0203	tRNAscan-SE	tRNA-Lys	405314	405385	22.0	+	.	type=Lys;anticodon=TTT;ibegin=0;iend=0;pseudo=yes;repeat_overlap=no;tandem_array=ineligible;seqlen=536149;highscoring=no;fragment=no;scF=0.253;lenF=0.986;tRNAscan-SE=2.0.5;
HyE0203	tRNAscan-SE	tRNA-Undet	462078	462151	32.8	+	.	type=Undet;anticodon=NNN;ibegin=0;iend=0;pseudo=yes;repeat_overlap=no;tandem_array=ineligible;seqlen=536149;highscoring=no;fragment=no;scF=0.428;lenF=0.937;tRNAscan-SE=2.0.5;
HyE0203	tRNAscan-SE	tRNA-Undet	507532	507601	29.7	-	.	type=Undet;anticodon=NNN;ibegin=0;iend=0;pseudo=no;repeat_overlap=no;tandem_array=ineligible;seqlen=536149;highscoring=no;fragment=yes;scF=0.387;lenF=0.886;tRNAscan-SE=2.0.5;
HyE0203	tRNAscan-SE	tRNA-Undet	480379	480447	34.5	-	.	type=Undet;anticodon=NNN;ibegin=0;iend=0;pseudo=no;repeat_overlap=no;tandem_array=ineligible;seqlen=536149;highscoring=no;fragment=yes;scF=0.450;lenF=0.873;tRNAscan-SE=2.0.5;
HyE0203	tRNAscan-SE	tRNA-Undet	477319	477387	38.5	-	.	type=Undet;anticodon=NNN;ibegin=0;iend=0;pseudo=no;repeat_overlap=no;tandem_array=ineligible;seqlen=536149;highscoring=no;fragment=yes;scF=0.502;lenF=0.873;tRNAscan-SE=2.0.5;
HyE0203	tRNAscan-SE	tRNA-Undet	468949	469017	38.5	-	.	type=Undet;anticodon=NNN;ibegin=0;iend=0;pseudo=no;repeat_overlap=no;tandem_array=ineligible;seqlen=536149;highscoring=no;fragment=yes;scF=0.502;lenF=0.873;tRNAscan-SE=2.0.5;
HyE0203	tRNAscan-SE	tRNA-Undet	465321	465389	43.7	-	.	type=Undet;anticodon=NNN;ibegin=0;iend=0;pseudo=no;repeat_overlap=no;tandem_array=ineligible;seqlen=536149;highscoring=no;fragment=yes;scF=0.570;lenF=0.873;tRNAscan-SE=2.0.5;
HyE0203	tRNAscan-SE	tRNA-Undet	457167	457235	38.5	-	.	type=Undet;anticodon=NNN;ibegin=0;iend=0;pseudo=no;repeat_overlap=no;tandem_array=ineligible;seqlen=536149;highscoring=no;fragment=yes;scF=0.502;lenF=0.873;tRNAscan-SE=2.0.5;
HyE0203	tRNAscan-SE	tRNA-Undet	414725	414793	43.7	-	.	type=Undet;anticodon=NNN;ibegin=0;iend=0;pseudo=no;repeat_overlap=no;tandem_array=ineligible;seqlen=536149;highscoring=no;fragment=yes;scF=0.570;lenF=0.873;tRNAscan-SE=2.0.5;
HyE0203	tRNAscan-SE	tRNA-Undet	259788	259856	37.2	-	.	type=Undet;anticodon=NNN;ibegin=0;iend=0;pseudo=no;repeat_overlap=no;tandem_array=ineligible;seqlen=536149;highscoring=no;fragment=yes;scF=0.485;lenF=0.873;tRNAscan-SE=2.0.5;
HyE0203	tRNAscan-SE	tRNA-Arg	240811	240887	21.9	-	.	type=Arg;anticodon=TCT;ibegin=0;iend=0;pseudo=yes;repeat_overlap=no;tandem_array=ineligible;seqlen=536149;highscoring=no;fragment=no;scF=0.281;lenF=1.041;tRNAscan-SE=2.0.5;
HyE0203	tRNAscan-SE	tRNA-Undet	29424	29487	37.3	-	.	type=Undet;anticodon=NNN;ibegin=0;iend=0;pseudo=no;repeat_overlap=no;tandem_array=ineligible;seqlen=536149;highscoring=no;fragment=yes;scF=0.486;lenF=0.810;tRNAscan-SE=2.0.5;
HyE0203	tRNAscan-SE	tRNA-Lys	11637	11713	29.3	-	.	type=Lys;anticodon=TTT;ibegin=0;iend=0;pseudo=yes;repeat_overlap=no;tandem_array=ineligible;seqlen=536149;highscoring=no;fragment=no;scF=0.337;lenF=1.055;tRNAscan-SE=2.0.5;
HyE0205	tRNAscan-SE	tRNA-Undet	102304	102372	38.5	+	.	type=Undet;anticodon=NNN;ibegin=0;iend=0;pseudo=no;repeat_overlap=no;tandem_array=ineligible;seqlen=531024;highscoring=no;fragment=yes;scF=0.502;lenF=0.873;tRNAscan-SE=2.0.5;
HyE0205	tRNAscan-SE	tRNA-Undet	180943	181011	38.5	+	.	type=Undet;anticodon=NNN;ibegin=0;iend=0;pseudo=no;repeat_overlap=no;tandem_array=ineligible;seqlen=531024;highscoring=no;fragment=yes;scF=0.502;lenF=0.873;tRNAscan-SE=2.0.5;
HyE0205	tRNAscan-SE	tRNA-Undet	184998	185066	43.7	+	.	type=Undet;anticodon=NNN;ibegin=0;iend=0;pseudo=no;repeat_overlap=no;tandem_array=ineligible;seqlen=531024;highscoring=no;fragment=yes;scF=0.570;lenF=0.873;tRNAscan-SE=2.0.5;
HyE0205	tRNAscan-SE	tRNA-Undet	192433	192501	48.2	+	.	type=Undet;anticodon=NNN;ibegin=0;iend=0;pseudo=no;repeat_overlap=no;tandem_array=ineligible;seqlen=531024;highscoring=no;fragment=yes;scF=0.628;lenF=0.873;tRNAscan-SE=2.0.5;
HyE0205	tRNAscan-SE	tRNA-Undet	468598	468666	38.5	+	.	type=Undet;anticodon=NNN;ibegin=0;iend=0;pseudo=no;repeat_overlap=no;tandem_array=ineligible;seqlen=531024;highscoring=no;fragment=yes;scF=0.502;lenF=0.873;tRNAscan-SE=2.0.5;
HyE0205	tRNAscan-SE	tRNA-Undet	485718	485786	38.5	+	.	type=Undet;anticodon=NNN;ibegin=0;iend=0;pseudo=no;repeat_overlap=no;tandem_array=ineligible;seqlen=531024;highscoring=no;fragment=yes;scF=0.502;lenF=0.873;tRNAscan-SE=2.0.5;
HyE0205	tRNAscan-SE	tRNA-Arg	500333	500404	35.6	+	.	type=Arg;anticodon=CCT;ibegin=0;iend=0;pseudo=no;repeat_overlap=no;tandem_array=ineligible;seqlen=531024;highscoring=no;fragment=no;scF=0.456;lenF=0.973;tRNAscan-SE=2.0.5;
HyE0205	tRNAscan-SE	tRNA-Undet	503222	503290	38.5	+	.	type=Undet;anticodon=NNN;ibegin=0;iend=0;pseudo=no;repeat_overlap=no;tandem_array=ineligible;seqlen=531024;highscoring=no;fragment=yes;scF=0.502;lenF=0.873;tRNAscan-SE=2.0.5;
HyE0205	tRNAscan-SE	tRNA-Thr	420579	420652	42.7	-	.	type=Thr;anticodon=GGT;ibegin=0;iend=0;pseudo=no;repeat_overlap=no;tandem_array=ineligible;seqlen=531024;highscoring=no;fragment=no;scF=0.536;lenF=1.028;tRNAscan-SE=2.0.5;
HyE0205	tRNAscan-SE	tRNA-Undet	238496	238569	32.8	-	.	type=Undet;anticodon=NNN;ibegin=0;iend=0;pseudo=yes;repeat_overlap=no;tandem_array=ineligible;seqlen=531024;highscoring=no;fragment=no;scF=0.428;lenF=0.937;tRNAscan-SE=2.0.5;
HyE0226	tRNAscan-SE	tRNA-Arg	164363	164439	21.9	+	.	type=Arg;anticodon=TCT;ibegin=0;iend=0;pseudo=yes;repeat_overlap=no;tandem_array=ineligible;seqlen=461604;highscoring=no;fragment=no;scF=0.281;lenF=1.041;tRNAscan-SE=2.0.5;
HyE0226	tRNAscan-SE	tRNA-Arg	189476	189552	21.9	+	.	type=Arg;anticodon=TCT;ibegin=0;iend=0;pseudo=yes;repeat_overlap=no;tandem_array=ineligible;seqlen=461604;highscoring=no;fragment=no;scF=0.281;lenF=1.041;tRNAscan-SE=2.0.5;
HyE0226	tRNAscan-SE	tRNA-Cys	445646	445720	29.7	+	.	type=Cys;anticodon=ACA;ibegin=0;iend=0;pseudo=yes;repeat_overlap=HydSINE1(445647-445950);tandem_array=ineligible;seqlen=461604;highscoring=no;fragment=no;scF=0.361;lenF=1.042;tRNAscan-SE=2.0.5;
HyE0226	tRNAscan-SE	tRNA-Trp	144087	144163	33.2	-	.	type=Trp;anticodon=CCA;ibegin=0;iend=0;pseudo=yes;repeat_overlap=HydSINE1(143863-144162);tandem_array=ineligible;seqlen=461604;highscoring=no;fragment=no;scF=0.432;lenF=1.069;tRNAscan-SE=2.0.5;
HyE0552	tRNAscan-SE	tRNA-Lys	57981	58052	32.2	-	.	type=Lys;anticodon=TTT;ibegin=0;iend=0;pseudo=yes;repeat_overlap=no;tandem_array=ineligible;seqlen=78106;highscoring=no;fragment=no;scF=0.371;lenF=0.986;tRNAscan-SE=2.0.5;
HyE0734	tRNAscan-SE	tRNA-Met	39877	39948	20.9	-	.	type=Met;anticodon=CAT;ibegin=0;iend=0;pseudo=yes;repeat_overlap=no;tandem_array=ineligible;seqlen=57840;highscoring=no;fragment=no;scF=0.253;lenF=0.986;tRNAscan-SE=2.0.5;
HyE0734	tRNAscan-SE	tRNA-Arg	39671	39745	24.2	-	.	type=Arg;anticodon=TCT;ibegin=0;iend=0;pseudo=yes;repeat_overlap=no;tandem_array=ineligible;seqlen=57840;highscoring=no;fragment=no;scF=0.310;lenF=1.014;tRNAscan-SE=2.0.5;
HyE0740	tRNAscan-SE	tRNA-Trp	17514	17580	20.9	-	.	type=Trp;anticodon=CCA;ibegin=0;iend=0;pseudo=yes;repeat_overlap=HydSINE1(17285-17583);tandem_array=ineligible;seqlen=57549;highscoring=no;fragment=no;scF=0.272;lenF=0.931;tRNAscan-SE=2.0.5;
HyE1097	tRNAscan-SE	tRNA-Asn	395	464	34.5	+	.	type=Asn;anticodon=GTT;ibegin=0;iend=0;pseudo=no;repeat_overlap=no;tandem_array=no;seqlen=43329;highscoring=no;fragment=no;scF=0.420;lenF=0.946;tRNAscan-SE=2.0.5;
HyE1097	tRNAscan-SE	tRNA-His	1292	1363	59.8	+	.	type=His;anticodon=GTG;ibegin=0;iend=0;pseudo=no;repeat_overlap=no;tandem_array=no;seqlen=43329;highscoring=no;fragment=yes;scF=0.719;lenF=0.867;tRNAscan-SE=2.0.5;
HyE1097	tRNAscan-SE	tRNA-His	1865	1938	36.5	+	.	type=His;anticodon=GTG;ibegin=0;iend=0;pseudo=no;repeat_overlap=no;tandem_array=no;seqlen=43329;highscoring=no;fragment=no;scF=0.439;lenF=0.892;tRNAscan-SE=2.0.5;
HyE1097	tRNAscan-SE	tRNA-Asn	2170	2240	56.2	+	.	type=Asn;anticodon=GTT;ibegin=0;iend=0;pseudo=no;repeat_overlap=no;tandem_array=no;seqlen=43329;highscoring=no;fragment=no;scF=0.685;lenF=0.959;tRNAscan-SE=2.0.5;
HyE1097	tRNAscan-SE	tRNA-His	2474	2544	30.9	+	.	type=His;anticodon=GTG;ibegin=0;iend=0;pseudo=yes;repeat_overlap=no;tandem_array=no;seqlen=43329;highscoring=no;fragment=yes;scF=0.371;lenF=0.855;tRNAscan-SE=2.0.5;
HyE1097	tRNAscan-SE	tRNA-His	3083	3156	49.9	+	.	type=His;anticodon=GTG;ibegin=0;iend=0;pseudo=no;repeat_overlap=no;tandem_array=no;seqlen=43329;highscoring=no;fragment=no;scF=0.600;lenF=0.892;tRNAscan-SE=2.0.5;
HyE1097	tRNAscan-SE	tRNA-His	3383	3455	37.4	+	.	type=His;anticodon=GTG;ibegin=0;iend=0;pseudo=no;repeat_overlap=no;tandem_array=no;seqlen=43329;highscoring=no;fragment=yes;scF=0.450;lenF=0.880;tRNAscan-SE=2.0.5;
HyE1097	tRNAscan-SE	tRNA-Asn	3669	3744	35.0	+	.	type=Asn;anticodon=GTT;ibegin=0;iend=0;pseudo=no;repeat_overlap=no;tandem_array=no;seqlen=43329;highscoring=no;fragment=no;scF=0.426;lenF=1.027;tRNAscan-SE=2.0.5;
HyE1097	tRNAscan-SE	tRNA-Undet	4282	4352	42.9	+	.	type=Undet;anticodon=NNN;ibegin=0;iend=0;pseudo=no;repeat_overlap=no;tandem_array=ineligible;seqlen=43329;highscoring=no;fragment=no;scF=0.559;lenF=0.899;tRNAscan-SE=2.0.5;
HyE1097	tRNAscan-SE	tRNA-His	4577	4649	56.2	+	.	type=His;anticodon=GTG;ibegin=0;iend=0;pseudo=no;repeat_overlap=no;tandem_array=yes(4577-26890);tandem_array_X=65;tandem_array_N=53;tandem_array_Dmin=210;tandem_array_Dmax=233;seqlen=43329;highscoring=no;fragment=yes;scF=0.675;lenF=0.880;tRNAscan-SE=2.0.5;
HyE1097	tRNAscan-SE	tRNA-His	4874	4946	32.9	+	.	type=His;anticodon=GTG;ibegin=0;iend=0;pseudo=no;repeat_overlap=no;tandem_array=yes(4577-26890);tandem_array_X=65;tandem_array_N=53;tandem_array_Dmin=210;tandem_array_Dmax=233;seqlen=43329;highscoring=no;fragment=yes;scF=0.395;lenF=0.880;tRNAscan-SE=2.0.5;
HyE1097	tRNAscan-SE	tRNA-His	5157	5231	44.4	+	.	type=His;anticodon=GTG;ibegin=0;iend=0;pseudo=no;repeat_overlap=no;tandem_array=yes(4577-26890);tandem_array_X=65;tandem_array_N=53;tandem_array_Dmin=210;tandem_array_Dmax=233;seqlen=43329;highscoring=no;fragment=no;scF=0.534;lenF=0.904;tRNAscan-SE=2.0.5;
HyE1097	tRNAscan-SE	tRNA-His	5464	5535	64.2	+	.	type=His;anticodon=GTG;ibegin=0;iend=0;pseudo=no;repeat_overlap=no;tandem_array=yes(4577-26890);tandem_array_X=65;tandem_array_N=53;tandem_array_Dmin=210;tandem_array_Dmax=233;seqlen=43329;highscoring=no;fragment=yes;scF=0.772;lenF=0.867;tRNAscan-SE=2.0.5;
HyE1097	tRNAscan-SE	tRNA-His	5769	5840	56.0	+	.	type=His;anticodon=GTG;ibegin=0;iend=0;pseudo=no;repeat_overlap=no;tandem_array=yes(4577-26890);tandem_array_X=65;tandem_array_N=53;tandem_array_Dmin=210;tandem_array_Dmax=233;seqlen=43329;highscoring=no;fragment=yes;scF=0.673;lenF=0.867;tRNAscan-SE=2.0.5;
HyE1097	tRNAscan-SE	tRNA-His	6065	6136	49.3	+	.	type=His;anticodon=GTG;ibegin=0;iend=0;pseudo=no;repeat_overlap=no;tandem_array=yes(4577-26890);tandem_array_X=65;tandem_array_N=53;tandem_array_Dmin=210;tandem_array_Dmax=233;seqlen=43329;highscoring=no;fragment=yes;scF=0.593;lenF=0.867;tRNAscan-SE=2.0.5;
HyE1097	tRNAscan-SE	tRNA-Undet	6361	6432	45.5	+	.	type=Undet;anticodon=NNN;ibegin=0;iend=0;pseudo=no;repeat_overlap=no;tandem_array=ineligible;seqlen=43329;highscoring=no;fragment=no;scF=0.593;lenF=0.911;tRNAscan-SE=2.0.5;
HyE1097	tRNAscan-SE	tRNA-His	6657	6728	64.2	+	.	type=His;anticodon=GTG;ibegin=0;iend=0;pseudo=no;repeat_overlap=no;tandem_array=yes(4577-26890);tandem_array_X=65;tandem_array_N=53;tandem_array_Dmin=210;tandem_array_Dmax=233;seqlen=43329;highscoring=no;fragment=yes;scF=0.772;lenF=0.867;tRNAscan-SE=2.0.5;
HyE1097	tRNAscan-SE	tRNA-Arg	6953	7024	64.2	+	.	type=Arg;anticodon=GCG;ibegin=0;iend=0;pseudo=no;repeat_overlap=no;tandem_array=ineligible;seqlen=43329;highscoring=no;fragment=no;scF=0.823;lenF=0.973;tRNAscan-SE=2.0.5;
HyE1097	tRNAscan-SE	tRNA-His	7257	7328	70.8	+	.	type=His;anticodon=GTG;ibegin=0;iend=0;pseudo=no;repeat_overlap=no;tandem_array=yes(4577-26890);tandem_array_X=65;tandem_array_N=53;tandem_array_Dmin=210;tandem_array_Dmax=233;seqlen=43329;highscoring=no;fragment=yes;scF=0.851;lenF=0.867;tRNAscan-SE=2.0.5;
HyE1097	tRNAscan-SE	tRNA-His	7553	7625	36.8	+	.	type=His;anticodon=GTG;ibegin=0;iend=0;pseudo=no;repeat_overlap=no;tandem_array=yes(4577-26890);tandem_array_X=65;tandem_array_N=53;tandem_array_Dmin=210;tandem_array_Dmax=233;seqlen=43329;highscoring=no;fragment=yes;scF=0.442;lenF=0.880;tRNAscan-SE=2.0.5;
HyE1097	tRNAscan-SE	tRNA-His	7857	7928	41.0	+	.	type=His;anticodon=GTG;ibegin=0;iend=0;pseudo=no;repeat_overlap=no;tandem_array=yes(4577-26890);tandem_array_X=65;tandem_array_N=53;tandem_array_Dmin=210;tandem_array_Dmax=233;seqlen=43329;highscoring=no;fragment=yes;scF=0.493;lenF=0.867;tRNAscan-SE=2.0.5;
HyE1097	tRNAscan-SE	tRNA-Asp	8172	8246	42.2	+	.	type=Asp;anticodon=GTC;ibegin=0;iend=0;pseudo=no;repeat_overlap=no;tandem_array=ineligible;seqlen=43329;highscoring=no;fragment=no;scF=0.616;lenF=1.027;tRNAscan-SE=2.0.5;
HyE1097	tRNAscan-SE	tRNA-His	8477	8552	38.6	+	.	type=His;anticodon=GTG;ibegin=0;iend=0;pseudo=no;repeat_overlap=no;tandem_array=yes(4577-26890);tandem_array_X=65;tandem_array_N=53;tandem_array_Dmin=210;tandem_array_Dmax=233;seqlen=43329;highscoring=no;fragment=no;scF=0.464;lenF=0.916;tRNAscan-SE=2.0.5;
HyE1097	tRNAscan-SE	tRNA-His	8778	8850	39.2	+	.	type=His;anticodon=GTG;ibegin=0;iend=0;pseudo=no;repeat_overlap=no;tandem_array=yes(4577-26890);tandem_array_X=65;tandem_array_N=53;tandem_array_Dmin=210;tandem_array_Dmax=233;seqlen=43329;highscoring=no;fragment=yes;scF=0.471;lenF=0.880;tRNAscan-SE=2.0.5;
HyE1097	tRNAscan-SE	tRNA-His	9080	9150	39.3	+	.	type=His;anticodon=GTG;ibegin=0;iend=0;pseudo=no;repeat_overlap=no;tandem_array=yes(4577-26890);tandem_array_X=65;tandem_array_N=53;tandem_array_Dmin=210;tandem_array_Dmax=233;seqlen=43329;highscoring=no;fragment=yes;scF=0.472;lenF=0.855;tRNAscan-SE=2.0.5;
HyE1097	tRNAscan-SE	tRNA-His	9362	9436	36.0	+	.	type=His;anticodon=GTG;ibegin=0;iend=0;pseudo=no;repeat_overlap=no;tandem_array=yes(4577-26890);tandem_array_X=65;tandem_array_N=53;tandem_array_Dmin=210;tandem_array_Dmax=233;seqlen=43329;highscoring=no;fragment=no;scF=0.433;lenF=0.904;tRNAscan-SE=2.0.5;
HyE1097	tRNAscan-SE	tRNA-His	9667	9738	61.7	+	.	type=His;anticodon=GTG;ibegin=0;iend=0;pseudo=no;repeat_overlap=no;tandem_array=yes(4577-26890);tandem_array_X=65;tandem_array_N=53;tandem_array_Dmin=210;tandem_array_Dmax=233;seqlen=43329;highscoring=no;fragment=yes;scF=0.742;lenF=0.867;tRNAscan-SE=2.0.5;
HyE1097	tRNAscan-SE	tRNA-His	9963	10034	54.7	+	.	type=His;anticodon=GTG;ibegin=0;iend=0;pseudo=no;repeat_overlap=no;tandem_array=yes(4577-26890);tandem_array_X=65;tandem_array_N=53;tandem_array_Dmin=210;tandem_array_Dmax=233;seqlen=43329;highscoring=no;fragment=yes;scF=0.657;lenF=0.867;tRNAscan-SE=2.0.5;
HyE1097	tRNAscan-SE	tRNA-His	10267	10338	40.2	+	.	type=His;anticodon=GTG;ibegin=0;iend=0;pseudo=no;repeat_overlap=no;tandem_array=yes(4577-26890);tandem_array_X=65;tandem_array_N=53;tandem_array_Dmin=210;tandem_array_Dmax=233;seqlen=43329;highscoring=no;fragment=yes;scF=0.483;lenF=0.867;tRNAscan-SE=2.0.5;
HyE1097	tRNAscan-SE	tRNA-Gln	10571	10642	40.8	+	.	type=Gln;anticodon=TTG;ibegin=0;iend=0;pseudo=no;repeat_overlap=no;tandem_array=ineligible;seqlen=43329;highscoring=no;fragment=no;scF=0.573;lenF=0.986;tRNAscan-SE=2.0.5;
HyE1097	tRNAscan-SE	tRNA-His	10861	10932	46.4	+	.	type=His;anticodon=GTG;ibegin=0;iend=0;pseudo=no;repeat_overlap=no;tandem_array=yes(4577-26890);tandem_array_X=65;tandem_array_N=53;tandem_array_Dmin=210;tandem_array_Dmax=233;seqlen=43329;highscoring=no;fragment=yes;scF=0.558;lenF=0.867;tRNAscan-SE=2.0.5;
HyE1097	tRNAscan-SE	tRNA-His	11165	11236	38.0	+	.	type=His;anticodon=GTG;ibegin=0;iend=0;pseudo=no;repeat_overlap=no;tandem_array=yes(4577-26890);tandem_array_X=65;tandem_array_N=53;tandem_array_Dmin=210;tandem_array_Dmax=233;seqlen=43329;highscoring=no;fragment=yes;scF=0.457;lenF=0.867;tRNAscan-SE=2.0.5;
HyE1097	tRNAscan-SE	tRNA-His	11750	11821	30.9	+	.	type=His;anticodon=GTG;ibegin=0;iend=0;pseudo=no;repeat_overlap=no;tandem_array=yes(4577-26890);tandem_array_X=65;tandem_array_N=53;tandem_array_Dmin=210;tandem_array_Dmax=233;seqlen=43329;highscoring=no;fragment=yes;scF=0.371;lenF=0.867;tRNAscan-SE=2.0.5;
HyE1097	tRNAscan-SE	tRNA-His	12046	12117	40.2	+	.	type=His;anticodon=GTG;ibegin=0;iend=0;pseudo=no;repeat_overlap=no;tandem_array=yes(4577-26890);tandem_array_X=65;tandem_array_N=53;tandem_array_Dmin=210;tandem_array_Dmax=233;seqlen=43329;highscoring=no;fragment=yes;scF=0.483;lenF=0.867;tRNAscan-SE=2.0.5;
HyE1097	tRNAscan-SE	tRNA-His	12342	12413	54.4	+	.	type=His;anticodon=GTG;ibegin=0;iend=0;pseudo=no;repeat_overlap=no;tandem_array=yes(4577-26890);tandem_array_X=65;tandem_array_N=53;tandem_array_Dmin=210;tandem_array_Dmax=233;seqlen=43329;highscoring=no;fragment=yes;scF=0.654;lenF=0.867;tRNAscan-SE=2.0.5;
HyE1097	tRNAscan-SE	tRNA-His	12638	12708	22.5	+	.	type=His;anticodon=GTG;ibegin=0;iend=0;pseudo=no;repeat_overlap=no;tandem_array=yes(4577-26890);tandem_array_X=65;tandem_array_N=53;tandem_array_Dmin=210;tandem_array_Dmax=233;seqlen=43329;highscoring=no;fragment=yes;scF=0.270;lenF=0.855;tRNAscan-SE=2.0.5;
HyE1097	tRNAscan-SE	tRNA-His	12927	12998	38.0	+	.	type=His;anticodon=GTG;ibegin=0;iend=0;pseudo=no;repeat_overlap=no;tandem_array=yes(4577-26890);tandem_array_X=65;tandem_array_N=53;tandem_array_Dmin=210;tandem_array_Dmax=233;seqlen=43329;highscoring=no;fragment=yes;scF=0.457;lenF=0.867;tRNAscan-SE=2.0.5;
HyE1097	tRNAscan-SE	tRNA-His	13223	13294	40.2	+	.	type=His;anticodon=GTG;ibegin=0;iend=0;pseudo=no;repeat_overlap=no;tandem_array=yes(4577-26890);tandem_array_X=65;tandem_array_N=53;tandem_array_Dmin=210;tandem_array_Dmax=233;seqlen=43329;highscoring=no;fragment=yes;scF=0.483;lenF=0.867;tRNAscan-SE=2.0.5;
HyE1097	tRNAscan-SE	tRNA-His	13519	13590	29.7	+	.	type=His;anticodon=GTG;ibegin=0;iend=0;pseudo=no;repeat_overlap=no;tandem_array=yes(4577-26890);tandem_array_X=65;tandem_array_N=53;tandem_array_Dmin=210;tandem_array_Dmax=233;seqlen=43329;highscoring=no;fragment=yes;scF=0.357;lenF=0.867;tRNAscan-SE=2.0.5;
HyE1097	tRNAscan-SE	tRNA-His	14105	14176	48.3	+	.	type=His;anticodon=GTG;ibegin=0;iend=0;pseudo=no;repeat_overlap=no;tandem_array=yes(4577-26890);tandem_array_X=65;tandem_array_N=53;tandem_array_Dmin=210;tandem_array_Dmax=233;seqlen=43329;highscoring=no;fragment=yes;scF=0.581;lenF=0.867;tRNAscan-SE=2.0.5;
HyE1097	tRNAscan-SE	tRNA-His	14401	14472	28.1	+	.	type=His;anticodon=GTG;ibegin=0;iend=0;pseudo=no;repeat_overlap=no;tandem_array=yes(4577-26890);tandem_array_X=65;tandem_array_N=53;tandem_array_Dmin=210;tandem_array_Dmax=233;seqlen=43329;highscoring=no;fragment=yes;scF=0.338;lenF=0.867;tRNAscan-SE=2.0.5;
HyE1097	tRNAscan-SE	tRNA-His	14697	14768	47.4	+	.	type=His;anticodon=GTG;ibegin=0;iend=0;pseudo=no;repeat_overlap=no;tandem_array=yes(4577-26890);tandem_array_X=65;tandem_array_N=53;tandem_array_Dmin=210;tandem_array_Dmax=233;seqlen=43329;highscoring=no;fragment=yes;scF=0.570;lenF=0.867;tRNAscan-SE=2.0.5;
HyE1097	tRNAscan-SE	tRNA-Asn	14993	15064	46.9	+	.	type=Asn;anticodon=GTT;ibegin=0;iend=0;pseudo=no;repeat_overlap=no;tandem_array=no;seqlen=43329;highscoring=no;fragment=no;scF=0.571;lenF=0.973;tRNAscan-SE=2.0.5;
HyE1097	tRNAscan-SE	tRNA-His	15297	15368	42.0	+	.	type=His;anticodon=GTG;ibegin=0;iend=0;pseudo=no;repeat_overlap=no;tandem_array=yes(4577-26890);tandem_array_X=65;tandem_array_N=53;tandem_array_Dmin=210;tandem_array_Dmax=233;seqlen=43329;highscoring=no;fragment=yes;scF=0.505;lenF=0.867;tRNAscan-SE=2.0.5;
HyE1097	tRNAscan-SE	tRNA-His	15587	15658	54.4	+	.	type=His;anticodon=GTG;ibegin=0;iend=0;pseudo=no;repeat_overlap=no;tandem_array=yes(4577-26890);tandem_array_X=65;tandem_array_N=53;tandem_array_Dmin=210;tandem_array_Dmax=233;seqlen=43329;highscoring=no;fragment=yes;scF=0.654;lenF=0.867;tRNAscan-SE=2.0.5;
HyE1097	tRNAscan-SE	tRNA-His	15883	15953	22.5	+	.	type=His;anticodon=GTG;ibegin=0;iend=0;pseudo=no;repeat_overlap=no;tandem_array=yes(4577-26890);tandem_array_X=65;tandem_array_N=53;tandem_array_Dmin=210;tandem_array_Dmax=233;seqlen=43329;highscoring=no;fragment=yes;scF=0.270;lenF=0.855;tRNAscan-SE=2.0.5;
HyE1097	tRNAscan-SE	tRNA-His	16172	16243	30.9	+	.	type=His;anticodon=GTG;ibegin=0;iend=0;pseudo=no;repeat_overlap=no;tandem_array=yes(4577-26890);tandem_array_X=65;tandem_array_N=53;tandem_array_Dmin=210;tandem_array_Dmax=233;seqlen=43329;highscoring=no;fragment=yes;scF=0.371;lenF=0.867;tRNAscan-SE=2.0.5;
HyE1097	tRNAscan-SE	tRNA-His	16468	16539	40.2	+	.	type=His;anticodon=GTG;ibegin=0;iend=0;pseudo=no;repeat_overlap=no;tandem_array=yes(4577-26890);tandem_array_X=65;tandem_array_N=53;tandem_array_Dmin=210;tandem_array_Dmax=233;seqlen=43329;highscoring=no;fragment=yes;scF=0.483;lenF=0.867;tRNAscan-SE=2.0.5;
HyE1097	tRNAscan-SE	tRNA-His	16764	16835	54.4	+	.	type=His;anticodon=GTG;ibegin=0;iend=0;pseudo=no;repeat_overlap=no;tandem_array=yes(4577-26890);tandem_array_X=65;tandem_array_N=53;tandem_array_Dmin=210;tandem_array_Dmax=233;seqlen=43329;highscoring=no;fragment=yes;scF=0.654;lenF=0.867;tRNAscan-SE=2.0.5;
HyE1097	tRNAscan-SE	tRNA-His	17060	17130	22.5	+	.	type=His;anticodon=GTG;ibegin=0;iend=0;pseudo=no;repeat_overlap=no;tandem_array=yes(4577-26890);tandem_array_X=65;tandem_array_N=53;tandem_array_Dmin=210;tandem_array_Dmax=233;seqlen=43329;highscoring=no;fragment=yes;scF=0.270;lenF=0.855;tRNAscan-SE=2.0.5;
HyE1097	tRNAscan-SE	tRNA-His	17349	17420	29.7	+	.	type=His;anticodon=GTG;ibegin=0;iend=0;pseudo=no;repeat_overlap=no;tandem_array=yes(4577-26890);tandem_array_X=65;tandem_array_N=53;tandem_array_Dmin=210;tandem_array_Dmax=233;seqlen=43329;highscoring=no;fragment=yes;scF=0.357;lenF=0.867;tRNAscan-SE=2.0.5;
HyE1097	tRNAscan-SE	tRNA-His	17935	18006	48.3	+	.	type=His;anticodon=GTG;ibegin=0;iend=0;pseudo=no;repeat_overlap=no;tandem_array=yes(4577-26890);tandem_array_X=65;tandem_array_N=53;tandem_array_Dmin=210;tandem_array_Dmax=233;seqlen=43329;highscoring=no;fragment=yes;scF=0.581;lenF=0.867;tRNAscan-SE=2.0.5;
HyE1097	tRNAscan-SE	tRNA-His	18231	18302	28.1	+	.	type=His;anticodon=GTG;ibegin=0;iend=0;pseudo=no;repeat_overlap=no;tandem_array=yes(4577-26890);tandem_array_X=65;tandem_array_N=53;tandem_array_Dmin=210;tandem_array_Dmax=233;seqlen=43329;highscoring=no;fragment=yes;scF=0.338;lenF=0.867;tRNAscan-SE=2.0.5;
HyE1097	tRNAscan-SE	tRNA-His	18527	18598	47.4	+	.	type=His;anticodon=GTG;ibegin=0;iend=0;pseudo=no;repeat_overlap=no;tandem_array=yes(4577-26890);tandem_array_X=65;tandem_array_N=53;tandem_array_Dmin=210;tandem_array_Dmax=233;seqlen=43329;highscoring=no;fragment=yes;scF=0.570;lenF=0.867;tRNAscan-SE=2.0.5;
HyE1097	tRNAscan-SE	tRNA-Asn	18823	18894	46.9	+	.	type=Asn;anticodon=GTT;ibegin=0;iend=0;pseudo=no;repeat_overlap=no;tandem_array=no;seqlen=43329;highscoring=no;fragment=no;scF=0.571;lenF=0.973;tRNAscan-SE=2.0.5;
HyE1097	tRNAscan-SE	tRNA-His	19127	19198	42.0	+	.	type=His;anticodon=GTG;ibegin=0;iend=0;pseudo=no;repeat_overlap=no;tandem_array=yes(4577-26890);tandem_array_X=65;tandem_array_N=53;tandem_array_Dmin=210;tandem_array_Dmax=233;seqlen=43329;highscoring=no;fragment=yes;scF=0.505;lenF=0.867;tRNAscan-SE=2.0.5;
HyE1097	tRNAscan-SE	tRNA-His	19418	19489	42.7	+	.	type=His;anticodon=GTG;ibegin=0;iend=0;pseudo=no;repeat_overlap=no;tandem_array=yes(4577-26890);tandem_array_X=65;tandem_array_N=53;tandem_array_Dmin=210;tandem_array_Dmax=233;seqlen=43329;highscoring=no;fragment=yes;scF=0.513;lenF=0.867;tRNAscan-SE=2.0.5;
HyE1097	tRNAscan-SE	tRNA-His	19714	19785	40.2	+	.	type=His;anticodon=GTG;ibegin=0;iend=0;pseudo=no;repeat_overlap=no;tandem_array=yes(4577-26890);tandem_array_X=65;tandem_array_N=53;tandem_array_Dmin=210;tandem_array_Dmax=233;seqlen=43329;highscoring=no;fragment=yes;scF=0.483;lenF=0.867;tRNAscan-SE=2.0.5;
HyE1097	tRNAscan-SE	tRNA-His	20010	20081	54.5	+	.	type=His;anticodon=GTG;ibegin=0;iend=0;pseudo=no;repeat_overlap=no;tandem_array=yes(4577-26890);tandem_array_X=65;tandem_array_N=53;tandem_array_Dmin=210;tandem_array_Dmax=233;seqlen=43329;highscoring=no;fragment=yes;scF=0.655;lenF=0.867;tRNAscan-SE=2.0.5;
HyE1097	tRNAscan-SE	tRNA-His	20306	20377	50.1	+	.	type=His;anticodon=GTG;ibegin=0;iend=0;pseudo=no;repeat_overlap=no;tandem_array=yes(4577-26890);tandem_array_X=65;tandem_array_N=53;tandem_array_Dmin=210;tandem_array_Dmax=233;seqlen=43329;highscoring=no;fragment=yes;scF=0.602;lenF=0.867;tRNAscan-SE=2.0.5;
HyE1097	tRNAscan-SE	tRNA-His	20610	20681	42.0	+	.	type=His;anticodon=GTG;ibegin=0;iend=0;pseudo=no;repeat_overlap=no;tandem_array=yes(4577-26890);tandem_array_X=65;tandem_array_N=53;tandem_array_Dmin=210;tandem_array_Dmax=233;seqlen=43329;highscoring=no;fragment=yes;scF=0.505;lenF=0.867;tRNAscan-SE=2.0.5;
HyE1097	tRNAscan-SE	tRNA-His	20901	20972	42.7	+	.	type=His;anticodon=GTG;ibegin=0;iend=0;pseudo=no;repeat_overlap=no;tandem_array=yes(4577-26890);tandem_array_X=65;tandem_array_N=53;tandem_array_Dmin=210;tandem_array_Dmax=233;seqlen=43329;highscoring=no;fragment=yes;scF=0.513;lenF=0.867;tRNAscan-SE=2.0.5;
HyE1097	tRNAscan-SE	tRNA-His	21197	21268	40.2	+	.	type=His;anticodon=GTG;ibegin=0;iend=0;pseudo=no;repeat_overlap=no;tandem_array=yes(4577-26890);tandem_array_X=65;tandem_array_N=53;tandem_array_Dmin=210;tandem_array_Dmax=233;seqlen=43329;highscoring=no;fragment=yes;scF=0.483;lenF=0.867;tRNAscan-SE=2.0.5;
HyE1097	tRNAscan-SE	tRNA-His	21493	21564	54.5	+	.	type=His;anticodon=GTG;ibegin=0;iend=0;pseudo=no;repeat_overlap=no;tandem_array=yes(4577-26890);tandem_array_X=65;tandem_array_N=53;tandem_array_Dmin=210;tandem_array_Dmax=233;seqlen=43329;highscoring=no;fragment=yes;scF=0.655;lenF=0.867;tRNAscan-SE=2.0.5;
HyE1097	tRNAscan-SE	tRNA-His	21789	21860	56.9	+	.	type=His;anticodon=GTG;ibegin=0;iend=0;pseudo=no;repeat_overlap=no;tandem_array=yes(4577-26890);tandem_array_X=65;tandem_array_N=53;tandem_array_Dmin=210;tandem_array_Dmax=233;seqlen=43329;highscoring=no;fragment=yes;scF=0.684;lenF=0.867;tRNAscan-SE=2.0.5;
HyE1097	tRNAscan-SE	tRNA-Asn	22085	22156	47.0	+	.	type=Asn;anticodon=GTT;ibegin=0;iend=0;pseudo=no;repeat_overlap=no;tandem_array=no;seqlen=43329;highscoring=no;fragment=no;scF=0.572;lenF=0.973;tRNAscan-SE=2.0.5;
HyE1097	tRNAscan-SE	tRNA-His	22389	22460	42.0	+	.	type=His;anticodon=GTG;ibegin=0;iend=0;pseudo=no;repeat_overlap=no;tandem_array=yes(4577-26890);tandem_array_X=65;tandem_array_N=53;tandem_array_Dmin=210;tandem_array_Dmax=233;seqlen=43329;highscoring=no;fragment=yes;scF=0.505;lenF=0.867;tRNAscan-SE=2.0.5;
HyE1097	tRNAscan-SE	tRNA-His	22679	22750	27.3	+	.	type=His;anticodon=GTG;ibegin=0;iend=0;pseudo=no;repeat_overlap=no;tandem_array=yes(4577-26890);tandem_array_X=65;tandem_array_N=53;tandem_array_Dmin=210;tandem_array_Dmax=233;seqlen=43329;highscoring=no;fragment=yes;scF=0.328;lenF=0.867;tRNAscan-SE=2.0.5;
HyE1097	tRNAscan-SE	tRNA-His	22975	23046	42.7	+	.	type=His;anticodon=GTG;ibegin=0;iend=0;pseudo=no;repeat_overlap=no;tandem_array=yes(4577-26890);tandem_array_X=65;tandem_array_N=53;tandem_array_Dmin=210;tandem_array_Dmax=233;seqlen=43329;highscoring=no;fragment=yes;scF=0.513;lenF=0.867;tRNAscan-SE=2.0.5;
HyE1097	tRNAscan-SE	tRNA-His	23270	23341	47.6	+	.	type=His;anticodon=GTG;ibegin=0;iend=0;pseudo=no;repeat_overlap=no;tandem_array=yes(4577-26890);tandem_array_X=65;tandem_array_N=53;tandem_array_Dmin=210;tandem_array_Dmax=233;seqlen=43329;highscoring=no;fragment=yes;scF=0.572;lenF=0.867;tRNAscan-SE=2.0.5;
HyE1097	tRNAscan-SE	tRNA-His	23566	23637	36.7	+	.	type=His;anticodon=GTG;ibegin=0;iend=0;pseudo=no;repeat_overlap=no;tandem_array=yes(4577-26890);tandem_array_X=65;tandem_array_N=53;tandem_array_Dmin=210;tandem_array_Dmax=233;seqlen=43329;highscoring=no;fragment=yes;scF=0.441;lenF=0.867;tRNAscan-SE=2.0.5;
HyE1097	tRNAscan-SE	tRNA-His	23856	23927	32.4	+	.	type=His;anticodon=GTG;ibegin=0;iend=0;pseudo=no;repeat_overlap=no;tandem_array=yes(4577-26890);tandem_array_X=65;tandem_array_N=53;tandem_array_Dmin=210;tandem_array_Dmax=233;seqlen=43329;highscoring=no;fragment=yes;scF=0.389;lenF=0.867;tRNAscan-SE=2.0.5;
HyE1097	tRNAscan-SE	tRNA-His	24152	24223	50.7	+	.	type=His;anticodon=GTG;ibegin=0;iend=0;pseudo=no;repeat_overlap=no;tandem_array=yes(4577-26890);tandem_array_X=65;tandem_array_N=53;tandem_array_Dmin=210;tandem_array_Dmax=233;seqlen=43329;highscoring=no;fragment=yes;scF=0.609;lenF=0.867;tRNAscan-SE=2.0.5;
HyE1097	tRNAscan-SE	tRNA-His	24448	24519	37.7	+	.	type=His;anticodon=GTG;ibegin=0;iend=0;pseudo=no;repeat_overlap=no;tandem_array=yes(4577-26890);tandem_array_X=65;tandem_array_N=53;tandem_array_Dmin=210;tandem_array_Dmax=233;seqlen=43329;highscoring=no;fragment=yes;scF=0.453;lenF=0.867;tRNAscan-SE=2.0.5;
HyE1097	tRNAscan-SE	tRNA-His	24738	24809	26.9	+	.	type=His;anticodon=GTG;ibegin=0;iend=0;pseudo=no;repeat_overlap=no;tandem_array=yes(4577-26890);tandem_array_X=65;tandem_array_N=53;tandem_array_Dmin=210;tandem_array_Dmax=233;seqlen=43329;highscoring=no;fragment=yes;scF=0.323;lenF=0.867;tRNAscan-SE=2.0.5;
HyE1097	tRNAscan-SE	tRNA-His	25034	25105	28.1	+	.	type=His;anticodon=GTG;ibegin=0;iend=0;pseudo=no;repeat_overlap=no;tandem_array=yes(4577-26890);tandem_array_X=65;tandem_array_N=53;tandem_array_Dmin=210;tandem_array_Dmax=233;seqlen=43329;highscoring=no;fragment=yes;scF=0.338;lenF=0.867;tRNAscan-SE=2.0.5;
HyE1097	tRNAscan-SE	tRNA-His	25330	25401	54.5	+	.	type=His;anticodon=GTG;ibegin=0;iend=0;pseudo=no;repeat_overlap=no;tandem_array=yes(4577-26890);tandem_array_X=65;tandem_array_N=53;tandem_array_Dmin=210;tandem_array_Dmax=233;seqlen=43329;highscoring=no;fragment=yes;scF=0.655;lenF=0.867;tRNAscan-SE=2.0.5;
HyE1097	tRNAscan-SE	tRNA-Asn	25626	25697	50.2	+	.	type=Asn;anticodon=GTT;ibegin=0;iend=0;pseudo=no;repeat_overlap=no;tandem_array=no;seqlen=43329;highscoring=no;fragment=no;scF=0.611;lenF=0.973;tRNAscan-SE=2.0.5;
HyE1097	tRNAscan-SE	tRNA-His	25930	26001	28.1	+	.	type=His;anticodon=GTG;ibegin=0;iend=0;pseudo=no;repeat_overlap=no;tandem_array=yes(4577-26890);tandem_array_X=65;tandem_array_N=53;tandem_array_Dmin=210;tandem_array_Dmax=233;seqlen=43329;highscoring=no;fragment=yes;scF=0.338;lenF=0.867;tRNAscan-SE=2.0.5;
HyE1097	tRNAscan-SE	tRNA-His	26227	26298	27.3	+	.	type=His;anticodon=GTG;ibegin=0;iend=0;pseudo=no;repeat_overlap=no;tandem_array=yes(4577-26890);tandem_array_X=65;tandem_array_N=53;tandem_array_Dmin=210;tandem_array_Dmax=233;seqlen=43329;highscoring=no;fragment=yes;scF=0.328;lenF=0.867;tRNAscan-SE=2.0.5;
HyE1097	tRNAscan-SE	tRNA-His	26523	26594	40.2	+	.	type=His;anticodon=GTG;ibegin=0;iend=0;pseudo=no;repeat_overlap=no;tandem_array=yes(4577-26890);tandem_array_X=65;tandem_array_N=53;tandem_array_Dmin=210;tandem_array_Dmax=233;seqlen=43329;highscoring=no;fragment=yes;scF=0.483;lenF=0.867;tRNAscan-SE=2.0.5;
HyE1097	tRNAscan-SE	tRNA-His	26819	26890	57.8	+	.	type=His;anticodon=GTG;ibegin=0;iend=0;pseudo=no;repeat_overlap=no;tandem_array=yes(4577-26890);tandem_array_X=65;tandem_array_N=53;tandem_array_Dmin=210;tandem_array_Dmax=233;seqlen=43329;highscoring=no;fragment=yes;scF=0.695;lenF=0.867;tRNAscan-SE=2.0.5;
HyE1097	tRNAscan-SE	tRNA-His	38128	38199	46.8	+	.	type=His;anticodon=GTG;ibegin=0;iend=0;pseudo=no;repeat_overlap=no;tandem_array=no;seqlen=43329;highscoring=no;fragment=yes;scF=0.562;lenF=0.867;tRNAscan-SE=2.0.5;
HyE1097	tRNAscan-SE	tRNA-Asn	38424	38496	57.7	+	.	type=Asn;anticodon=GTT;ibegin=0;iend=0;pseudo=no;repeat_overlap=no;tandem_array=no;seqlen=43329;highscoring=no;fragment=no;scF=0.703;lenF=0.986;tRNAscan-SE=2.0.5;
HyE1097	tRNAscan-SE	tRNA-His	38721	38792	50.0	+	.	type=His;anticodon=GTG;ibegin=0;iend=0;pseudo=no;repeat_overlap=no;tandem_array=no;seqlen=43329;highscoring=no;fragment=yes;scF=0.601;lenF=0.867;tRNAscan-SE=2.0.5;
HyE1097	tRNAscan-SE	tRNA-Gln	39025	39096	38.3	+	.	type=Gln;anticodon=TTG;ibegin=0;iend=0;pseudo=no;repeat_overlap=no;tandem_array=ineligible;seqlen=43329;highscoring=no;fragment=no;scF=0.538;lenF=0.986;tRNAscan-SE=2.0.5;
HyE1097	tRNAscan-SE	tRNA-Asn	39314	39385	49.2	+	.	type=Asn;anticodon=GTT;ibegin=0;iend=0;pseudo=no;repeat_overlap=no;tandem_array=no;seqlen=43329;highscoring=no;fragment=no;scF=0.599;lenF=0.973;tRNAscan-SE=2.0.5;
HyE1097	tRNAscan-SE	tRNA-His	39617	39688	43.9	+	.	type=His;anticodon=GTG;ibegin=0;iend=0;pseudo=no;repeat_overlap=no;tandem_array=no;seqlen=43329;highscoring=no;fragment=yes;scF=0.528;lenF=0.867;tRNAscan-SE=2.0.5;
HyE1097	tRNAscan-SE	tRNA-His	39908	39979	64.2	+	.	type=His;anticodon=GTG;ibegin=0;iend=0;pseudo=no;repeat_overlap=no;tandem_array=no;seqlen=43329;highscoring=no;fragment=yes;scF=0.772;lenF=0.867;tRNAscan-SE=2.0.5;
HyE1097	tRNAscan-SE	tRNA-His	40202	40273	57.4	+	.	type=His;anticodon=GTG;ibegin=0;iend=0;pseudo=no;repeat_overlap=no;tandem_array=no;seqlen=43329;highscoring=no;fragment=yes;scF=0.690;lenF=0.867;tRNAscan-SE=2.0.5;
HyE1097	tRNAscan-SE	tRNA-His	40500	40571	28.3	+	.	type=His;anticodon=GTG;ibegin=0;iend=0;pseudo=no;repeat_overlap=no;tandem_array=no;seqlen=43329;highscoring=no;fragment=yes;scF=0.340;lenF=0.867;tRNAscan-SE=2.0.5;
HyE1097	tRNAscan-SE	tRNA-Asn	40784	40856	39.6	+	.	type=Asn;anticodon=GTT;ibegin=0;iend=0;pseudo=no;repeat_overlap=no;tandem_array=no;seqlen=43329;highscoring=no;fragment=no;scF=0.482;lenF=0.986;tRNAscan-SE=2.0.5;
HyE1097	tRNAscan-SE	tRNA-His	41083	41153	44.5	+	.	type=His;anticodon=GTG;ibegin=0;iend=0;pseudo=no;repeat_overlap=no;tandem_array=no;seqlen=43329;highscoring=no;fragment=yes;scF=0.535;lenF=0.855;tRNAscan-SE=2.0.5;
HyE1097	tRNAscan-SE	tRNA-Undet	41365	41435	50.9	+	.	type=Undet;anticodon=NNN;ibegin=0;iend=0;pseudo=no;repeat_overlap=no;tandem_array=ineligible;seqlen=43329;highscoring=no;fragment=no;scF=0.664;lenF=0.899;tRNAscan-SE=2.0.5;
HyE1097	tRNAscan-SE	tRNA-His	41655	41726	64.2	+	.	type=His;anticodon=GTG;ibegin=0;iend=0;pseudo=no;repeat_overlap=no;tandem_array=no;seqlen=43329;highscoring=no;fragment=yes;scF=0.772;lenF=0.867;tRNAscan-SE=2.0.5;
HyE1097	tRNAscan-SE	tRNA-His	41949	42020	64.2	+	.	type=His;anticodon=GTG;ibegin=0;iend=0;pseudo=no;repeat_overlap=no;tandem_array=no;seqlen=43329;highscoring=no;fragment=yes;scF=0.772;lenF=0.867;tRNAscan-SE=2.0.5;
HyE1097	tRNAscan-SE	tRNA-His	42240	42311	63.2	+	.	type=His;anticodon=GTG;ibegin=0;iend=0;pseudo=no;repeat_overlap=no;tandem_array=no;seqlen=43329;highscoring=no;fragment=yes;scF=0.760;lenF=0.867;tRNAscan-SE=2.0.5;
HyE1097	tRNAscan-SE	tRNA-His	42824	42895	64.2	+	.	type=His;anticodon=GTG;ibegin=0;iend=0;pseudo=no;repeat_overlap=no;tandem_array=no;seqlen=43329;highscoring=no;fragment=yes;scF=0.772;lenF=0.867;tRNAscan-SE=2.0.5;
HyE1097	tRNAscan-SE	tRNA-His	43115	43186	64.2	+	.	type=His;anticodon=GTG;ibegin=0;iend=0;pseudo=no;repeat_overlap=no;tandem_array=no;seqlen=43329;highscoring=no;fragment=yes;scF=0.772;lenF=0.867;tRNAscan-SE=2.0.5;
HyE0042	tRNAscan-SE	tRNA-Undet	214392	214462	46.1	+	.	type=Undet;anticodon=NNN;ibegin=0;iend=0;pseudo=no;repeat_overlap=no;tandem_array=ineligible;seqlen=2225713;highscoring=no;fragment=no;scF=0.601;lenF=0.899;tRNAscan-SE=2.0.5;
HyE0042	tRNAscan-SE	tRNA-Undet	236144	236212	38.5	+	.	type=Undet;anticodon=NNN;ibegin=0;iend=0;pseudo=no;repeat_overlap=no;tandem_array=ineligible;seqlen=2225713;highscoring=no;fragment=yes;scF=0.502;lenF=0.873;tRNAscan-SE=2.0.5;
HyE0042	tRNAscan-SE	tRNA-Arg	236721	236797	20.1	+	.	type=Arg;anticodon=TCT;ibegin=0;iend=0;pseudo=yes;repeat_overlap=no;tandem_array=ineligible;seqlen=2225713;highscoring=no;fragment=no;scF=0.258;lenF=1.041;tRNAscan-SE=2.0.5;
HyE0042	tRNAscan-SE	tRNA-Undet	244891	244959	38.5	+	.	type=Undet;anticodon=NNN;ibegin=0;iend=0;pseudo=no;repeat_overlap=no;tandem_array=ineligible;seqlen=2225713;highscoring=no;fragment=yes;scF=0.502;lenF=0.873;tRNAscan-SE=2.0.5;
HyE0042	tRNAscan-SE	tRNA-Asp	884422	884484	22.9	+	.	type=Asp;anticodon=ATC;ibegin=0;iend=0;pseudo=no;repeat_overlap=no;tandem_array=ineligible;seqlen=2225713;highscoring=no;fragment=yes;scF=0.334;lenF=0.863;tRNAscan-SE=2.0.5;
HyE0042	tRNAscan-SE	tRNA-Trp	1513811	1513881	32.4	+	.	type=Trp;anticodon=CCA;ibegin=0;iend=0;pseudo=yes;repeat_overlap=HydSINE1(1513809-1514093);tandem_array=ineligible;seqlen=2225713;highscoring=no;fragment=no;scF=0.422;lenF=0.986;tRNAscan-SE=2.0.5;
HyE0042	tRNAscan-SE	tRNA-Trp	1581390	1581460	20.1	+	.	type=Trp;anticodon=CCA;ibegin=0;iend=0;pseudo=yes;repeat_overlap=HydSINE1(1581384-1581652);tandem_array=ineligible;seqlen=2225713;highscoring=no;fragment=no;scF=0.262;lenF=0.986;tRNAscan-SE=2.0.5;
HyE0042	tRNAscan-SE	tRNA-Arg	1586729	1586799	31.3	+	.	type=Arg;anticodon=CCT;ibegin=0;iend=0;pseudo=yes;repeat_overlap=HydSINE1(1586725-1587009);tandem_array=ineligible;seqlen=2225713;highscoring=no;fragment=no;scF=0.401;lenF=0.959;tRNAscan-SE=2.0.5;
HyE0042	tRNAscan-SE	tRNA-Undet	1677033	1677101	38.5	+	.	type=Undet;anticodon=NNN;ibegin=0;iend=0;pseudo=no;repeat_overlap=no;tandem_array=ineligible;seqlen=2225713;highscoring=no;fragment=yes;scF=0.502;lenF=0.873;tRNAscan-SE=2.0.5;
HyE0042	tRNAscan-SE	tRNA-Thr	1686544	1686614	27.3	+	.	type=Thr;anticodon=TGT;ibegin=0;iend=0;pseudo=yes;repeat_overlap=no;tandem_array=ineligible;seqlen=2225713;highscoring=no;fragment=no;scF=0.343;lenF=0.986;tRNAscan-SE=2.0.5;
HyE0042	tRNAscan-SE	tRNA-Ala	1837193	1837265	72.2	+	.	type=Ala;anticodon=GGC;ibegin=0;iend=0;pseudo=no;repeat_overlap=no;tandem_array=ineligible;seqlen=2225713;highscoring=yes;fragment=no;scF=0.892;lenF=1.014;tRNAscan-SE=2.0.5;
HyE0042	tRNAscan-SE	tRNA-Lys	1851784	1851856	20.7	+	.	type=Lys;anticodon=TTT;ibegin=0;iend=0;pseudo=yes;repeat_overlap=no;tandem_array=ineligible;seqlen=2225713;highscoring=no;fragment=no;scF=0.238;lenF=1.000;tRNAscan-SE=2.0.5;
HyE0042	tRNAscan-SE	tRNA-Thr	2096583	2096655	26.3	+	.	type=Thr;anticodon=CGT;ibegin=0;iend=0;pseudo=yes;repeat_overlap=no;tandem_array=ineligible;seqlen=2225713;highscoring=no;fragment=no;scF=0.330;lenF=1.014;tRNAscan-SE=2.0.5;
HyE0042	tRNAscan-SE	tRNA-Trp	2121128	2121198	31.5	+	.	type=Trp;anticodon=CCA;ibegin=0;iend=0;pseudo=yes;repeat_overlap=HydSINE1(2121128-2121450);tandem_array=ineligible;seqlen=2225713;highscoring=no;fragment=no;scF=0.410;lenF=0.986;tRNAscan-SE=2.0.5;
HyE0042	tRNAscan-SE	tRNA-Thr	2196652	2196723	20.8	-	.	type=Thr;anticodon=TGT;ibegin=0;iend=0;pseudo=yes;repeat_overlap=no;tandem_array=ineligible;seqlen=2225713;highscoring=no;fragment=no;scF=0.261;lenF=1.000;tRNAscan-SE=2.0.5;
HyE0042	tRNAscan-SE	tRNA-Arg	2109478	2109554	20.9	-	.	type=Arg;anticodon=TCT;ibegin=0;iend=0;pseudo=yes;repeat_overlap=no;tandem_array=ineligible;seqlen=2225713;highscoring=no;fragment=no;scF=0.268;lenF=1.041;tRNAscan-SE=2.0.5;
HyE0042	tRNAscan-SE	tRNA-Trp	2097580	2097652	21.8	-	.	type=Trp;anticodon=CCA;ibegin=0;iend=0;pseudo=yes;repeat_overlap=HydSINE1(2097352-2097654);tandem_array=ineligible;seqlen=2225713;highscoring=no;fragment=no;scF=0.284;lenF=1.014;tRNAscan-SE=2.0.5;
HyE0042	tRNAscan-SE	tRNA-Gly	1811635	1811705	73.1	-	.	type=Gly;anticodon=CCC;ibegin=0;iend=0;pseudo=no;repeat_overlap=no;tandem_array=ineligible;seqlen=2225713;highscoring=yes;fragment=no;scF=0.947;lenF=1.000;tRNAscan-SE=2.0.5;
HyE0042	tRNAscan-SE	tRNA-Arg	1562435	1562511	20.1	-	.	type=Arg;anticodon=TCT;ibegin=0;iend=0;pseudo=yes;repeat_overlap=no;tandem_array=ineligible;seqlen=2225713;highscoring=no;fragment=no;scF=0.258;lenF=1.041;tRNAscan-SE=2.0.5;
HyE0042	tRNAscan-SE	tRNA-Undet	1331057	1331125	31.8	-	.	type=Undet;anticodon=NNN;ibegin=0;iend=0;pseudo=no;repeat_overlap=no;tandem_array=ineligible;seqlen=2225713;highscoring=no;fragment=yes;scF=0.415;lenF=0.873;tRNAscan-SE=2.0.5;
HyE0042	tRNAscan-SE	tRNA-Trp	1329642	1329718	29.0	-	.	type=Trp;anticodon=CCA;ibegin=0;iend=0;pseudo=yes;repeat_overlap=HydSINE1(1329424-1329714);tandem_array=ineligible;seqlen=2225713;highscoring=no;fragment=no;scF=0.378;lenF=1.069;tRNAscan-SE=2.0.5;
HyE0042	tRNAscan-SE	tRNA-Undet	884703	884769	38.5	-	.	type=Undet;anticodon=NNN;ibegin=0;iend=0;pseudo=no;repeat_overlap=no;tandem_array=ineligible;seqlen=2225713;highscoring=no;fragment=yes;scF=0.502;lenF=0.848;tRNAscan-SE=2.0.5;
HyE0042	tRNAscan-SE	tRNA-Undet	676310	676378	22.8	-	.	type=Undet;anticodon=NNN;ibegin=0;iend=0;pseudo=yes;repeat_overlap=no;tandem_array=ineligible;seqlen=2225713;highscoring=no;fragment=yes;scF=0.297;lenF=0.873;tRNAscan-SE=2.0.5;
HyE0042	tRNAscan-SE	tRNA-Trp	430833	430903	31.5	-	.	type=Trp;anticodon=CCA;ibegin=0;iend=0;pseudo=yes;repeat_overlap=HydSINE1(430604-430905);tandem_array=ineligible;seqlen=2225713;highscoring=no;fragment=no;scF=0.410;lenF=0.986;tRNAscan-SE=2.0.5;
HyE0111	tRNAscan-SE	tRNA-Undet	112915	112983	40.1	+	.	type=Undet;anticodon=NNN;ibegin=0;iend=0;pseudo=no;repeat_overlap=no;tandem_array=ineligible;seqlen=1172076;highscoring=no;fragment=yes;scF=0.523;lenF=0.873;tRNAscan-SE=2.0.5;
HyE0111	tRNAscan-SE	tRNA-Trp	391019	391089	24.8	+	.	type=Trp;anticodon=CCA;ibegin=0;iend=0;pseudo=yes;repeat_overlap=HydSINE1(391019-391317);tandem_array=ineligible;seqlen=1172076;highscoring=no;fragment=no;scF=0.323;lenF=0.986;tRNAscan-SE=2.0.5;
HyE0111	tRNAscan-SE	tRNA-His	545358	545428	27.4	+	.	type=His;anticodon=GTG;ibegin=0;iend=0;pseudo=no;repeat_overlap=no;tandem_array=ineligible;seqlen=1172076;highscoring=no;fragment=yes;scF=0.329;lenF=0.855;tRNAscan-SE=2.0.5;
HyE0111	tRNAscan-SE	tRNA-His	546274	546346	28.4	+	.	type=His;anticodon=GTG;ibegin=0;iend=0;pseudo=no;repeat_overlap=no;tandem_array=ineligible;seqlen=1172076;highscoring=no;fragment=yes;scF=0.341;lenF=0.880;tRNAscan-SE=2.0.5;
HyE0111	tRNAscan-SE	tRNA-Trp	1161748	1161823	39.4	+	.	type=Trp;anticodon=CCA;ibegin=0;iend=0;pseudo=yes;repeat_overlap=HydSINE1(1161754-1162050);tandem_array=ineligible;seqlen=1172076;highscoring=no;fragment=no;scF=0.513;lenF=1.056;tRNAscan-SE=2.0.5;
HyE0111	tRNAscan-SE	tRNA-Arg	1075819	1075895	20.1	-	.	type=Arg;anticodon=TCT;ibegin=0;iend=0;pseudo=yes;repeat_overlap=no;tandem_array=ineligible;seqlen=1172076;highscoring=no;fragment=no;scF=0.258;lenF=1.041;tRNAscan-SE=2.0.5;
HyE0111	tRNAscan-SE	tRNA-Arg	1070049	1070125	21.9	-	.	type=Arg;anticodon=TCT;ibegin=0;iend=0;pseudo=yes;repeat_overlap=no;tandem_array=ineligible;seqlen=1172076;highscoring=no;fragment=no;scF=0.281;lenF=1.041;tRNAscan-SE=2.0.5;
HyE0111	tRNAscan-SE	tRNA-Trp	1046973	1047042	21.2	-	.	type=Trp;anticodon=CCA;ibegin=0;iend=0;pseudo=yes;repeat_overlap=HydSINE1(1046744-1047048);tandem_array=ineligible;seqlen=1172076;highscoring=no;fragment=no;scF=0.276;lenF=0.972;tRNAscan-SE=2.0.5;
HyE0111	tRNAscan-SE	tRNA-Lys	1003639	1003710	28.4	-	.	type=Lys;anticodon=TTT;ibegin=0;iend=0;pseudo=yes;repeat_overlap=no;tandem_array=ineligible;seqlen=1172076;highscoring=no;fragment=no;scF=0.327;lenF=0.986;tRNAscan-SE=2.0.5;
HyE0111	tRNAscan-SE	tRNA-Ile	546432	546502	43.3	-	.	type=Ile;anticodon=TAT;ibegin=0;iend=0;pseudo=no;repeat_overlap=no;tandem_array=ineligible;seqlen=1172076;highscoring=no;fragment=no;scF=0.541;lenF=0.959;tRNAscan-SE=2.0.5;
HyE0111	tRNAscan-SE	tRNA-Arg	179630	179706	21.9	-	.	type=Arg;anticodon=TCT;ibegin=0;iend=0;pseudo=yes;repeat_overlap=no;tandem_array=ineligible;seqlen=1172076;highscoring=no;fragment=no;scF=0.281;lenF=1.041;tRNAscan-SE=2.0.5;
HyE0111	tRNAscan-SE	tRNA-Lys	105307	105378	46.3	-	.	type=Lys;anticodon=TTT;ibegin=0;iend=0;pseudo=no;repeat_overlap=no;tandem_array=ineligible;seqlen=1172076;highscoring=no;fragment=no;scF=0.533;lenF=0.986;tRNAscan-SE=2.0.5;
HyE0240	tRNAscan-SE	tRNA-Undet	32814	32882	28.8	+	.	type=Undet;anticodon=NNN;ibegin=0;iend=0;pseudo=no;repeat_overlap=no;tandem_array=ineligible;seqlen=415267;highscoring=no;fragment=yes;scF=0.375;lenF=0.873;tRNAscan-SE=2.0.5;
HyE0240	tRNAscan-SE	tRNA-Undet	37913	37981	36.6	+	.	type=Undet;anticodon=NNN;ibegin=0;iend=0;pseudo=no;repeat_overlap=no;tandem_array=ineligible;seqlen=415267;highscoring=no;fragment=yes;scF=0.477;lenF=0.873;tRNAscan-SE=2.0.5;
HyE0240	tRNAscan-SE	tRNA-Undet	42183	42251	48.2	+	.	type=Undet;anticodon=NNN;ibegin=0;iend=0;pseudo=no;repeat_overlap=no;tandem_array=ineligible;seqlen=415267;highscoring=no;fragment=yes;scF=0.628;lenF=0.873;tRNAscan-SE=2.0.5;
HyE0240	tRNAscan-SE	tRNA-Undet	48494	48562	43.7	+	.	type=Undet;anticodon=NNN;ibegin=0;iend=0;pseudo=no;repeat_overlap=no;tandem_array=ineligible;seqlen=415267;highscoring=no;fragment=yes;scF=0.570;lenF=0.873;tRNAscan-SE=2.0.5;
HyE0240	tRNAscan-SE	tRNA-Undet	113791	113864	32.8	+	.	type=Undet;anticodon=NNN;ibegin=0;iend=0;pseudo=yes;repeat_overlap=no;tandem_array=ineligible;seqlen=415267;highscoring=no;fragment=no;scF=0.428;lenF=0.937;tRNAscan-SE=2.0.5;
HyE0240	tRNAscan-SE	tRNA-Trp	246184	246254	31.5	+	.	type=Trp;anticodon=CCA;ibegin=0;iend=0;pseudo=yes;repeat_overlap=HydSINE1(246181-246483);tandem_array=ineligible;seqlen=415267;highscoring=no;fragment=no;scF=0.410;lenF=0.986;tRNAscan-SE=2.0.5;
HyE0240	tRNAscan-SE	tRNA-Ile	255185	255258	55.3	-	.	type=Ile;anticodon=GAT;ibegin=0;iend=0;pseudo=no;repeat_overlap=no;tandem_array=ineligible;seqlen=415267;highscoring=no;fragment=no;scF=0.690;lenF=1.000;tRNAscan-SE=2.0.5;
HyE0240	tRNAscan-SE	tRNA-Trp	173144	173222	30.8	-	.	type=Trp;anticodon=CCA;ibegin=0;iend=0;pseudo=yes;repeat_overlap=HydSINE1(172915-173211);tandem_array=ineligible;seqlen=415267;highscoring=no;fragment=no;scF=0.401;lenF=1.097;tRNAscan-SE=2.0.5;
HyE0240	tRNAscan-SE	tRNA-Undet	145476	145544	38.5	-	.	type=Undet;anticodon=NNN;ibegin=0;iend=0;pseudo=no;repeat_overlap=no;tandem_array=no;seqlen=415267;highscoring=no;fragment=yes;scF=0.502;lenF=0.873;tRNAscan-SE=2.0.5;
HyE0240	tRNAscan-SE	tRNA-Undet	140820	140888	38.5	-	.	type=Undet;anticodon=NNN;ibegin=0;iend=0;pseudo=no;repeat_overlap=no;tandem_array=no;seqlen=415267;highscoring=no;fragment=yes;scF=0.502;lenF=0.873;tRNAscan-SE=2.0.5;
HyE0240	tRNAscan-SE	tRNA-Undet	131091	131159	31.2	-	.	type=Undet;anticodon=NNN;ibegin=0;iend=0;pseudo=no;repeat_overlap=no;tandem_array=no;seqlen=415267;highscoring=no;fragment=yes;scF=0.407;lenF=0.873;tRNAscan-SE=2.0.5;
HyE0240	tRNAscan-SE	tRNA-Undet	126858	126926	38.5	-	.	type=Undet;anticodon=NNN;ibegin=0;iend=0;pseudo=no;repeat_overlap=no;tandem_array=no;seqlen=415267;highscoring=no;fragment=yes;scF=0.502;lenF=0.873;tRNAscan-SE=2.0.5;
HyE0240	tRNAscan-SE	tRNA-Arg	126273	126349	20.1	-	.	type=Arg;anticodon=TCT;ibegin=0;iend=0;pseudo=yes;repeat_overlap=no;tandem_array=ineligible;seqlen=415267;highscoring=no;fragment=no;scF=0.258;lenF=1.041;tRNAscan-SE=2.0.5;
HyE0240	tRNAscan-SE	tRNA-Undet	110265	110333	40.3	-	.	type=Undet;anticodon=NNN;ibegin=0;iend=0;pseudo=no;repeat_overlap=no;tandem_array=no;seqlen=415267;highscoring=no;fragment=yes;scF=0.525;lenF=0.873;tRNAscan-SE=2.0.5;
HyE0240	tRNAscan-SE	tRNA-Undet	96453	96521	32.8	-	.	type=Undet;anticodon=NNN;ibegin=0;iend=0;pseudo=no;repeat_overlap=no;tandem_array=no;seqlen=415267;highscoring=no;fragment=yes;scF=0.428;lenF=0.873;tRNAscan-SE=2.0.5;
HyE0240	tRNAscan-SE	tRNA-Undet	86628	86696	38.5	-	.	type=Undet;anticodon=NNN;ibegin=0;iend=0;pseudo=no;repeat_overlap=no;tandem_array=no;seqlen=415267;highscoring=no;fragment=yes;scF=0.502;lenF=0.873;tRNAscan-SE=2.0.5;
HyE0240	tRNAscan-SE	tRNA-Undet	83387	83455	35.8	-	.	type=Undet;anticodon=NNN;ibegin=0;iend=0;pseudo=no;repeat_overlap=no;tandem_array=no;seqlen=415267;highscoring=no;fragment=yes;scF=0.467;lenF=0.873;tRNAscan-SE=2.0.5;
HyE0240	tRNAscan-SE	tRNA-Undet	82250	82318	43.7	-	.	type=Undet;anticodon=NNN;ibegin=0;iend=0;pseudo=no;repeat_overlap=no;tandem_array=no;seqlen=415267;highscoring=no;fragment=yes;scF=0.570;lenF=0.873;tRNAscan-SE=2.0.5;
HyE0240	tRNAscan-SE	tRNA-Undet	77653	77721	43.7	-	.	type=Undet;anticodon=NNN;ibegin=0;iend=0;pseudo=no;repeat_overlap=no;tandem_array=no;seqlen=415267;highscoring=no;fragment=yes;scF=0.570;lenF=0.873;tRNAscan-SE=2.0.5;
HyE0240	tRNAscan-SE	tRNA-Undet	26863	26931	48.1	-	.	type=Undet;anticodon=NNN;ibegin=0;iend=0;pseudo=no;repeat_overlap=no;tandem_array=no;seqlen=415267;highscoring=no;fragment=yes;scF=0.627;lenF=0.873;tRNAscan-SE=2.0.5;
HyE0241	tRNAscan-SE	tRNA-Arg	90128	90204	23.5	+	.	type=Arg;anticodon=TCT;ibegin=0;iend=0;pseudo=yes;repeat_overlap=no;tandem_array=ineligible;seqlen=413223;highscoring=no;fragment=no;scF=0.301;lenF=1.041;tRNAscan-SE=2.0.5;
HyE0241	tRNAscan-SE	tRNA-Undet	149562	149627	50.2	+	.	type=Undet;anticodon=NNN;ibegin=0;iend=0;pseudo=no;repeat_overlap=no;tandem_array=ineligible;seqlen=413223;highscoring=no;fragment=yes;scF=0.654;lenF=0.835;tRNAscan-SE=2.0.5;
HyE0241	tRNAscan-SE	tRNA-Undet	347638	347704	45.5	+	.	type=Undet;anticodon=NNN;ibegin=0;iend=0;pseudo=no;repeat_overlap=no;tandem_array=ineligible;seqlen=413223;highscoring=no;fragment=yes;scF=0.593;lenF=0.848;tRNAscan-SE=2.0.5;
HyE0241	tRNAscan-SE	tRNA-Arg	351042	351118	21.9	-	.	type=Arg;anticodon=TCT;ibegin=0;iend=0;pseudo=yes;repeat_overlap=no;tandem_array=ineligible;seqlen=413223;highscoring=no;fragment=no;scF=0.281;lenF=1.041;tRNAscan-SE=2.0.5;
HyE0241	tRNAscan-SE	tRNA-Trp	197573	197643	24.6	-	.	type=Trp;anticodon=CCA;ibegin=0;iend=0;pseudo=yes;repeat_overlap=HydSINE1(197383-197647);tandem_array=ineligible;seqlen=413223;highscoring=no;fragment=no;scF=0.320;lenF=0.986;tRNAscan-SE=2.0.5;
HyE0241	tRNAscan-SE	tRNA-Undet	127291	127359	30.7	-	.	type=Undet;anticodon=NNN;ibegin=0;iend=0;pseudo=yes;repeat_overlap=no;tandem_array=ineligible;seqlen=413223;highscoring=no;fragment=yes;scF=0.400;lenF=0.873;tRNAscan-SE=2.0.5;
HyE0318	tRNAscan-SE	tRNA-Undet	94148	94216	43.7	+	.	type=Undet;anticodon=NNN;ibegin=0;iend=0;pseudo=no;repeat_overlap=no;tandem_array=ineligible;seqlen=230428;highscoring=no;fragment=yes;scF=0.570;lenF=0.873;tRNAscan-SE=2.0.5;
HyE0346	tRNAscan-SE	tRNA-Undet	79204	79272	38.5	-	.	type=Undet;anticodon=NNN;ibegin=0;iend=0;pseudo=no;repeat_overlap=no;tandem_array=ineligible;seqlen=190845;highscoring=no;fragment=yes;scF=0.502;lenF=0.873;tRNAscan-SE=2.0.5;
HyE0358	tRNAscan-SE	tRNA-Trp	37999	38069	31.5	+	.	type=Trp;anticodon=CCA;ibegin=0;iend=0;pseudo=yes;repeat_overlap=HydSINE1(37995-38298);tandem_array=ineligible;seqlen=169317;highscoring=no;fragment=no;scF=0.410;lenF=0.986;tRNAscan-SE=2.0.5;
HyE0544	tRNAscan-SE	tRNA-Arg	44385	44461	21.6	+	.	type=Arg;anticodon=TCT;ibegin=0;iend=0;pseudo=yes;repeat_overlap=no;tandem_array=ineligible;seqlen=80566;highscoring=no;fragment=no;scF=0.277;lenF=1.041;tRNAscan-SE=2.0.5;
HyE0814	tRNAscan-SE	tRNA-Undet	23137	23205	36.3	+	.	type=Undet;anticodon=NNN;ibegin=0;iend=0;pseudo=no;repeat_overlap=no;tandem_array=ineligible;seqlen=53704;highscoring=no;fragment=yes;scF=0.473;lenF=0.873;tRNAscan-SE=2.0.5;
HyE1213	tRNAscan-SE	tRNA-Thr	9067	9138	25.0	+	.	type=Thr;anticodon=TGT;ibegin=0;iend=0;pseudo=yes;repeat_overlap=no;tandem_array=ineligible;seqlen=41033;highscoring=no;fragment=no;scF=0.314;lenF=1.000;tRNAscan-SE=2.0.5;
HyE1213	tRNAscan-SE	tRNA-Arg	25472	25548	21.9	+	.	type=Arg;anticodon=TCT;ibegin=0;iend=0;pseudo=yes;repeat_overlap=no;tandem_array=ineligible;seqlen=41033;highscoring=no;fragment=no;scF=0.281;lenF=1.041;tRNAscan-SE=2.0.5;
HyE1696	tRNAscan-SE	tRNA-Lys	26772	26843	28.4	-	.	type=Lys;anticodon=TTT;ibegin=0;iend=0;pseudo=yes;repeat_overlap=no;tandem_array=ineligible;seqlen=33786;highscoring=no;fragment=no;scF=0.327;lenF=0.986;tRNAscan-SE=2.0.5;
HyE0018	tRNAscan-SE	tRNA-Trp	455572	455643	23.2	+	.	type=Trp;anticodon=CCA;ibegin=0;iend=0;pseudo=yes;repeat_overlap=HydSINE1(455574-455871);tandem_array=ineligible;seqlen=3363927;highscoring=no;fragment=no;scF=0.302;lenF=1.000;tRNAscan-SE=2.0.5;
HyE0018	tRNAscan-SE	tRNA-Trp	1298057	1298132	31.4	+	.	type=Trp;anticodon=CCA;ibegin=0;iend=0;pseudo=yes;repeat_overlap=HydSINE1(1298061-1298361);tandem_array=ineligible;seqlen=3363927;highscoring=no;fragment=no;scF=0.409;lenF=1.056;tRNAscan-SE=2.0.5;
HyE0018	tRNAscan-SE	tRNA-Undet	1429963	1430036	39.9	+	.	type=Undet;anticodon=NNN;ibegin=0;iend=0;pseudo=no;repeat_overlap=no;tandem_array=ineligible;seqlen=3363927;highscoring=no;fragment=no;scF=0.520;lenF=0.937;tRNAscan-SE=2.0.5;
HyE0018	tRNAscan-SE	tRNA-Trp	1499490	1499560	37.5	+	.	type=Trp;anticodon=CCA;ibegin=0;iend=0;pseudo=yes;repeat_overlap=HydSINE1(1499487-1499783);tandem_array=ineligible;seqlen=3363927;highscoring=no;fragment=no;scF=0.488;lenF=0.986;tRNAscan-SE=2.0.5;
HyE0018	tRNAscan-SE	tRNA-Trp	1679837	1679907	32.1	+	.	type=Trp;anticodon=CCA;ibegin=0;iend=0;pseudo=yes;repeat_overlap=HydSINE1(1679834-1680129);tandem_array=ineligible;seqlen=3363927;highscoring=no;fragment=no;scF=0.418;lenF=0.986;tRNAscan-SE=2.0.5;
HyE0018	tRNAscan-SE	tRNA-Met	1816590	1816674	22.4	+	.	type=Met;anticodon=CAT;ibegin=0;iend=0;pseudo=yes;repeat_overlap=no;tandem_array=ineligible;seqlen=3363927;highscoring=no;fragment=no;scF=0.272;lenF=1.164;tRNAscan-SE=2.0.5;
HyE0018	tRNAscan-SE	tRNA-Thr	1998116	1998187	21.8	+	.	type=Thr;anticodon=TGT;ibegin=0;iend=0;pseudo=yes;repeat_overlap=no;tandem_array=ineligible;seqlen=3363927;highscoring=no;fragment=no;scF=0.274;lenF=1.000;tRNAscan-SE=2.0.5;
HyE0018	tRNAscan-SE	tRNA-Met	2045872	2045944	23.6	+	.	type=Met;anticodon=CAT;ibegin=0;iend=0;pseudo=yes;repeat_overlap=no;tandem_array=ineligible;seqlen=3363927;highscoring=no;fragment=no;scF=0.286;lenF=1.000;tRNAscan-SE=2.0.5;
HyE0018	tRNAscan-SE	tRNA-Undet	2236638	2236706	38.4	+	.	type=Undet;anticodon=NNN;ibegin=0;iend=0;pseudo=no;repeat_overlap=no;tandem_array=ineligible;seqlen=3363927;highscoring=no;fragment=yes;scF=0.501;lenF=0.873;tRNAscan-SE=2.0.5;
HyE0018	tRNAscan-SE	tRNA-Undet	2250166	2250234	29.9	+	.	type=Undet;anticodon=NNN;ibegin=0;iend=0;pseudo=no;repeat_overlap=no;tandem_array=ineligible;seqlen=3363927;highscoring=no;fragment=yes;scF=0.390;lenF=0.873;tRNAscan-SE=2.0.5;
HyE0018	tRNAscan-SE	tRNA-Undet	2252986	2253055	38.9	+	.	type=Undet;anticodon=NNN;ibegin=0;iend=0;pseudo=no;repeat_overlap=no;tandem_array=ineligible;seqlen=3363927;highscoring=no;fragment=yes;scF=0.507;lenF=0.886;tRNAscan-SE=2.0.5;
HyE0018	tRNAscan-SE	tRNA-Arg	2629550	2629626	20.1	+	.	type=Arg;anticodon=TCT;ibegin=0;iend=0;pseudo=yes;repeat_overlap=no;tandem_array=ineligible;seqlen=3363927;highscoring=no;fragment=no;scF=0.258;lenF=1.041;tRNAscan-SE=2.0.5;
HyE0018	tRNAscan-SE	tRNA-Thr	2639637	2639710	20.5	+	.	type=Thr;anticodon=TGT;ibegin=0;iend=0;pseudo=yes;repeat_overlap=no;tandem_array=ineligible;seqlen=3363927;highscoring=no;fragment=no;scF=0.258;lenF=1.028;tRNAscan-SE=2.0.5;
HyE0018	tRNAscan-SE	tRNA-Trp	2822165	2822239	20.8	+	.	type=Trp;anticodon=CCA;ibegin=0;iend=0;pseudo=yes;repeat_overlap=HydSINE1(2822165-2822431);tandem_array=ineligible;seqlen=3363927;highscoring=no;fragment=no;scF=0.271;lenF=1.042;tRNAscan-SE=2.0.5;
HyE0018	tRNAscan-SE	tRNA-Arg	3150177	3150253	26.8	+	.	type=Arg;anticodon=TCT;ibegin=0;iend=0;pseudo=yes;repeat_overlap=no;tandem_array=ineligible;seqlen=3363927;highscoring=no;fragment=no;scF=0.344;lenF=1.041;tRNAscan-SE=2.0.5;
HyE0018	tRNAscan-SE	tRNA-Trp	3237955	3238031	23.8	+	.	type=Trp;anticodon=CCA;ibegin=0;iend=0;pseudo=yes;repeat_overlap=HydSINE1(3237952-3238260);tandem_array=ineligible;seqlen=3363927;highscoring=no;fragment=no;scF=0.310;lenF=1.069;tRNAscan-SE=2.0.5;
HyE0018	tRNAscan-SE	tRNA-Undet	3359017	3359090	29.5	+	.	type=Undet;anticodon=NNN;ibegin=0;iend=0;pseudo=yes;repeat_overlap=no;tandem_array=ineligible;seqlen=3363927;highscoring=no;fragment=no;scF=0.385;lenF=0.937;tRNAscan-SE=2.0.5;
HyE0018	tRNAscan-SE	tRNA-Undet	3285092	3285165	29.5	-	.	type=Undet;anticodon=NNN;ibegin=0;iend=0;pseudo=yes;repeat_overlap=no;tandem_array=ineligible;seqlen=3363927;highscoring=no;fragment=no;scF=0.385;lenF=0.937;tRNAscan-SE=2.0.5;
HyE0018	tRNAscan-SE	tRNA-Lys	3190103	3190179	30.4	-	.	type=Lys;anticodon=TTT;ibegin=0;iend=0;pseudo=yes;repeat_overlap=no;tandem_array=ineligible;seqlen=3363927;highscoring=no;fragment=no;scF=0.350;lenF=1.055;tRNAscan-SE=2.0.5;
HyE0018	tRNAscan-SE	tRNA-Lys	2794205	2794276	38.8	-	.	type=Lys;anticodon=TTT;ibegin=0;iend=0;pseudo=no;repeat_overlap=no;tandem_array=ineligible;seqlen=3363927;highscoring=no;fragment=no;scF=0.446;lenF=0.986;tRNAscan-SE=2.0.5;
HyE0018	tRNAscan-SE	tRNA-Thr	2705067	2705138	21.4	-	.	type=Thr;anticodon=TGT;ibegin=0;iend=0;pseudo=yes;repeat_overlap=no;tandem_array=ineligible;seqlen=3363927;highscoring=no;fragment=no;scF=0.269;lenF=1.000;tRNAscan-SE=2.0.5;
HyE0018	tRNAscan-SE	tRNA-Undet	2494201	2494274	32.8	-	.	type=Undet;anticodon=NNN;ibegin=0;iend=0;pseudo=yes;repeat_overlap=no;tandem_array=ineligible;seqlen=3363927;highscoring=no;fragment=no;scF=0.428;lenF=0.937;tRNAscan-SE=2.0.5;
HyE0018	tRNAscan-SE	tRNA-Undet	1447529	1447598	25.7	-	.	type=Undet;anticodon=NNN;ibegin=0;iend=0;pseudo=no;repeat_overlap=no;tandem_array=ineligible;seqlen=3363927;highscoring=no;fragment=yes;scF=0.335;lenF=0.886;tRNAscan-SE=2.0.5;
HyE0018	tRNAscan-SE	tRNA-Ala	907365	907437	21.1	-	.	type=Ala;anticodon=GGC;ibegin=0;iend=0;pseudo=yes;repeat_overlap=no;tandem_array=ineligible;seqlen=3363927;highscoring=no;fragment=no;scF=0.261;lenF=1.014;tRNAscan-SE=2.0.5;
HyE0018	tRNAscan-SE	tRNA-Trp	901227	901297	31.5	-	.	type=Trp;anticodon=CCA;ibegin=0;iend=0;pseudo=yes;repeat_overlap=HydSINE1(900998-901300);tandem_array=ineligible;seqlen=3363927;highscoring=no;fragment=no;scF=0.410;lenF=0.986;tRNAscan-SE=2.0.5;
HyE0018	tRNAscan-SE	tRNA-Phe	888423	888516	25.2	-	.	type=Phe;anticodon=AAA;ibegin=888481;iend=888460;pseudo=no;repeat_overlap=no;tandem_array=ineligible;seqlen=3363927;highscoring=no;fragment=no;scF=0.284;lenF=1.288;tRNAscan-SE=2.0.5;
HyE0018	tRNAscan-SE	tRNA-Lys	807412	807483	28.4	-	.	type=Lys;anticodon=TTT;ibegin=0;iend=0;pseudo=yes;repeat_overlap=no;tandem_array=ineligible;seqlen=3363927;highscoring=no;fragment=no;scF=0.327;lenF=0.986;tRNAscan-SE=2.0.5;
HyE0018	tRNAscan-SE	tRNA-Arg	189243	189319	20.1	-	.	type=Arg;anticodon=TCT;ibegin=0;iend=0;pseudo=yes;repeat_overlap=no;tandem_array=ineligible;seqlen=3363927;highscoring=no;fragment=no;scF=0.258;lenF=1.041;tRNAscan-SE=2.0.5;
HyE0064	tRNAscan-SE	tRNA-Undet	80921	80989	38.7	+	.	type=Undet;anticodon=NNN;ibegin=0;iend=0;pseudo=no;repeat_overlap=no;tandem_array=ineligible;seqlen=1878948;highscoring=no;fragment=yes;scF=0.505;lenF=0.873;tRNAscan-SE=2.0.5;
HyE0064	tRNAscan-SE	tRNA-Leu	176996	177053	22.3	+	.	type=Leu;anticodon=CAA;ibegin=0;iend=0;pseudo=yes;repeat_overlap=no;tandem_array=ineligible;seqlen=1878948;highscoring=no;fragment=yes;scF=0.256;lenF=0.707;tRNAscan-SE=2.0.5;
HyE0064	tRNAscan-SE	tRNA-Leu	180677	180734	22.3	+	.	type=Leu;anticodon=CAA;ibegin=0;iend=0;pseudo=yes;repeat_overlap=no;tandem_array=ineligible;seqlen=1878948;highscoring=no;fragment=yes;scF=0.256;lenF=0.707;tRNAscan-SE=2.0.5;
HyE0064	tRNAscan-SE	tRNA-Leu	184317	184374	22.3	+	.	type=Leu;anticodon=CAA;ibegin=0;iend=0;pseudo=yes;repeat_overlap=no;tandem_array=ineligible;seqlen=1878948;highscoring=no;fragment=yes;scF=0.256;lenF=0.707;tRNAscan-SE=2.0.5;
HyE0064	tRNAscan-SE	tRNA-Met	262339	262410	24.1	+	.	type=Met;anticodon=CAT;ibegin=0;iend=0;pseudo=yes;repeat_overlap=no;tandem_array=ineligible;seqlen=1878948;highscoring=no;fragment=no;scF=0.292;lenF=0.986;tRNAscan-SE=2.0.5;
HyE0064	tRNAscan-SE	tRNA-Trp	608799	608869	33.8	+	.	type=Trp;anticodon=CCA;ibegin=0;iend=0;pseudo=yes;repeat_overlap=HydSINE1(608796-609098);tandem_array=ineligible;seqlen=1878948;highscoring=no;fragment=no;scF=0.440;lenF=0.986;tRNAscan-SE=2.0.5;
HyE0064	tRNAscan-SE	tRNA-Lys	1197345	1197417	81.7	+	.	type=Lys;anticodon=TTT;ibegin=0;iend=0;pseudo=no;repeat_overlap=no;tandem_array=ineligible;seqlen=1878948;highscoring=yes;fragment=no;scF=0.940;lenF=1.000;tRNAscan-SE=2.0.5;
HyE0064	tRNAscan-SE	tRNA-Lys	1285337	1285408	28.7	+	.	type=Lys;anticodon=TTT;ibegin=0;iend=0;pseudo=yes;repeat_overlap=no;tandem_array=ineligible;seqlen=1878948;highscoring=no;fragment=no;scF=0.330;lenF=0.986;tRNAscan-SE=2.0.5;
HyE0064	tRNAscan-SE	tRNA-Undet	1487893	1487966	25.0	+	.	type=Undet;anticodon=NNN;ibegin=0;iend=0;pseudo=yes;repeat_overlap=no;tandem_array=ineligible;seqlen=1878948;highscoring=no;fragment=no;scF=0.326;lenF=0.937;tRNAscan-SE=2.0.5;
HyE0064	tRNAscan-SE	tRNA-Lys	1617240	1617312	81.7	+	.	type=Lys;anticodon=TTT;ibegin=0;iend=0;pseudo=no;repeat_overlap=no;tandem_array=ineligible;seqlen=1878948;highscoring=yes;fragment=no;scF=0.940;lenF=1.000;tRNAscan-SE=2.0.5;
HyE0064	tRNAscan-SE	tRNA-Trp	1873257	1873327	31.5	+	.	type=Trp;anticodon=CCA;ibegin=0;iend=0;pseudo=yes;repeat_overlap=HydSINE1(1873253-1873555);tandem_array=ineligible;seqlen=1878948;highscoring=no;fragment=no;scF=0.410;lenF=0.986;tRNAscan-SE=2.0.5;
HyE0064	tRNAscan-SE	tRNA-Arg	1307728	1307804	21.9	-	.	type=Arg;anticodon=TCT;ibegin=0;iend=0;pseudo=yes;repeat_overlap=no;tandem_array=ineligible;seqlen=1878948;highscoring=no;fragment=no;scF=0.281;lenF=1.041;tRNAscan-SE=2.0.5;
HyE0064	tRNAscan-SE	tRNA-Arg	1134096	1134173	22.5	-	.	type=Arg;anticodon=TCT;ibegin=0;iend=0;pseudo=yes;repeat_overlap=no;tandem_array=ineligible;seqlen=1878948;highscoring=no;fragment=no;scF=0.288;lenF=1.054;tRNAscan-SE=2.0.5;
HyE0064	tRNAscan-SE	tRNA-Thr	1024029	1024111	23.8	-	.	type=Thr;anticodon=TGT;ibegin=0;iend=0;pseudo=yes;repeat_overlap=no;tandem_array=ineligible;seqlen=1878948;highscoring=no;fragment=no;scF=0.299;lenF=1.153;tRNAscan-SE=2.0.5;
HyE0064	tRNAscan-SE	tRNA-Thr	946853	946924	20.5	-	.	type=Thr;anticodon=TGT;ibegin=0;iend=0;pseudo=yes;repeat_overlap=no;tandem_array=ineligible;seqlen=1878948;highscoring=no;fragment=no;scF=0.258;lenF=1.000;tRNAscan-SE=2.0.5;
HyE0064	tRNAscan-SE	tRNA-Sup	688468	688543	23.7	-	.	type=Sup;anticodon=TCA;ibegin=0;iend=0;pseudo=yes;repeat_overlap=HydSINE1(688303-688540);tandem_array=ineligible;seqlen=1878948;highscoring=no;fragment=no;scF=0.291;lenF=0.927;tRNAscan-SE=2.0.5;
HyE0064	tRNAscan-SE	tRNA-Ser	620209	620290	86.4	-	.	type=Ser;anticodon=GCT;ibegin=0;iend=0;pseudo=no;repeat_overlap=no;tandem_array=ineligible;seqlen=1878948;highscoring=yes;fragment=no;scF=0.944;lenF=0.988;tRNAscan-SE=2.0.5;
HyE0064	tRNAscan-SE	tRNA-Trp	540012	540082	31.5	-	.	type=Trp;anticodon=CCA;ibegin=0;iend=0;pseudo=yes;repeat_overlap=HydSINE1(539785-540082);tandem_array=ineligible;seqlen=1878948;highscoring=no;fragment=no;scF=0.410;lenF=0.986;tRNAscan-SE=2.0.5;
HyE0064	tRNAscan-SE	tRNA-Undet	496212	496280	48.1	-	.	type=Undet;anticodon=NNN;ibegin=0;iend=0;pseudo=no;repeat_overlap=no;tandem_array=ineligible;seqlen=1878948;highscoring=no;fragment=yes;scF=0.627;lenF=0.873;tRNAscan-SE=2.0.5;
HyE0064	tRNAscan-SE	tRNA-Arg	430745	430821	21.9	-	.	type=Arg;anticodon=TCT;ibegin=0;iend=0;pseudo=yes;repeat_overlap=no;tandem_array=ineligible;seqlen=1878948;highscoring=no;fragment=no;scF=0.281;lenF=1.041;tRNAscan-SE=2.0.5;
HyE0064	tRNAscan-SE	tRNA-Leu	302344	302438	35.4	-	.	type=Leu;anticodon=TAG;ibegin=302400;iend=302378;pseudo=yes;repeat_overlap=no;tandem_array=ineligible;seqlen=1878948;highscoring=no;fragment=no;scF=0.407;lenF=1.159;tRNAscan-SE=2.0.5;
HyE0187	tRNAscan-SE	tRNA-Arg	158763	158839	21.8	+	.	type=Arg;anticodon=TCT;ibegin=0;iend=0;pseudo=yes;repeat_overlap=no;tandem_array=ineligible;seqlen=627951;highscoring=no;fragment=no;scF=0.279;lenF=1.041;tRNAscan-SE=2.0.5;
HyE0187	tRNAscan-SE	tRNA-Undet	435539	435607	36.4	+	.	type=Undet;anticodon=NNN;ibegin=0;iend=0;pseudo=no;repeat_overlap=no;tandem_array=ineligible;seqlen=627951;highscoring=no;fragment=yes;scF=0.475;lenF=0.873;tRNAscan-SE=2.0.5;
HyE0187	tRNAscan-SE	tRNA-Lys	600961	601032	22.0	+	.	type=Lys;anticodon=TTT;ibegin=0;iend=0;pseudo=yes;repeat_overlap=no;tandem_array=ineligible;seqlen=627951;highscoring=no;fragment=no;scF=0.253;lenF=0.986;tRNAscan-SE=2.0.5;
HyE0187	tRNAscan-SE	tRNA-Trp	602703	602773	31.5	-	.	type=Trp;anticodon=CCA;ibegin=0;iend=0;pseudo=yes;repeat_overlap=HydSINE1(602474-602776);tandem_array=ineligible;seqlen=627951;highscoring=no;fragment=no;scF=0.410;lenF=0.986;tRNAscan-SE=2.0.5;
HyE0187	tRNAscan-SE	tRNA-Arg	202037	202113	21.9	-	.	type=Arg;anticodon=TCT;ibegin=0;iend=0;pseudo=yes;repeat_overlap=no;tandem_array=ineligible;seqlen=627951;highscoring=no;fragment=no;scF=0.281;lenF=1.041;tRNAscan-SE=2.0.5;
HyE0036	tRNAscan-SE	tRNA-Arg	223388	223464	21.9	+	.	type=Arg;anticodon=TCT;ibegin=0;iend=0;pseudo=yes;repeat_overlap=no;tandem_array=ineligible;seqlen=2422967;highscoring=no;fragment=no;scF=0.281;lenF=1.041;tRNAscan-SE=2.0.5;
HyE0036	tRNAscan-SE	tRNA-Arg	295153	295229	20.1	+	.	type=Arg;anticodon=TCT;ibegin=0;iend=0;pseudo=yes;repeat_overlap=no;tandem_array=ineligible;seqlen=2422967;highscoring=no;fragment=no;scF=0.258;lenF=1.041;tRNAscan-SE=2.0.5;
HyE0036	tRNAscan-SE	tRNA-Arg	500327	500397	37.7	+	.	type=Arg;anticodon=CCT;ibegin=0;iend=0;pseudo=yes;repeat_overlap=HydSINE1(500324-500569);tandem_array=ineligible;seqlen=2422967;highscoring=no;fragment=no;scF=0.483;lenF=0.959;tRNAscan-SE=2.0.5;
HyE0036	tRNAscan-SE	tRNA-Trp	1019948	1020018	24.0	+	.	type=Trp;anticodon=CCA;ibegin=0;iend=0;pseudo=yes;repeat_overlap=HydSINE1(1019949-1020140);tandem_array=ineligible;seqlen=2422967;highscoring=no;fragment=no;scF=0.312;lenF=0.986;tRNAscan-SE=2.0.5;
HyE0036	tRNAscan-SE	tRNA-Ala	1118003	1118075	49.5	+	.	type=Ala;anticodon=GGC;ibegin=0;iend=0;pseudo=no;repeat_overlap=no;tandem_array=ineligible;seqlen=2422967;highscoring=no;fragment=no;scF=0.612;lenF=1.014;tRNAscan-SE=2.0.5;
HyE0036	tRNAscan-SE	tRNA-Thr	1711359	1711433	27.0	+	.	type=Thr;anticodon=TGT;ibegin=0;iend=0;pseudo=yes;repeat_overlap=no;tandem_array=ineligible;seqlen=2422967;highscoring=no;fragment=no;scF=0.339;lenF=1.042;tRNAscan-SE=2.0.5;
HyE0036	tRNAscan-SE	tRNA-Lys	1810252	1810326	23.4	+	.	type=Lys;anticodon=TTT;ibegin=0;iend=0;pseudo=yes;repeat_overlap=no;tandem_array=ineligible;seqlen=2422967;highscoring=no;fragment=no;scF=0.269;lenF=1.027;tRNAscan-SE=2.0.5;
HyE0036	tRNAscan-SE	tRNA-Undet	1904909	1904977	20.3	+	.	type=Undet;anticodon=NNN;ibegin=0;iend=0;pseudo=yes;repeat_overlap=no;tandem_array=ineligible;seqlen=2422967;highscoring=no;fragment=yes;scF=0.265;lenF=0.873;tRNAscan-SE=2.0.5;
HyE0036	tRNAscan-SE	tRNA-Lys	2375644	2375715	31.8	-	.	type=Lys;anticodon=TTT;ibegin=0;iend=0;pseudo=yes;repeat_overlap=no;tandem_array=ineligible;seqlen=2422967;highscoring=no;fragment=no;scF=0.366;lenF=0.986;tRNAscan-SE=2.0.5;
HyE0036	tRNAscan-SE	tRNA-Val	1987077	1987149	34.0	-	.	type=Val;anticodon=GAC;ibegin=0;iend=0;pseudo=yes;repeat_overlap=no;tandem_array=ineligible;seqlen=2422967;highscoring=no;fragment=no;scF=0.419;lenF=1.000;tRNAscan-SE=2.0.5;
HyE0036	tRNAscan-SE	tRNA-Arg	1820701	1820777	21.9	-	.	type=Arg;anticodon=TCT;ibegin=0;iend=0;pseudo=yes;repeat_overlap=no;tandem_array=ineligible;seqlen=2422967;highscoring=no;fragment=no;scF=0.281;lenF=1.041;tRNAscan-SE=2.0.5;
HyE0036	tRNAscan-SE	tRNA-Arg	1817641	1817717	22.7	-	.	type=Arg;anticodon=TCT;ibegin=0;iend=0;pseudo=yes;repeat_overlap=no;tandem_array=ineligible;seqlen=2422967;highscoring=no;fragment=no;scF=0.291;lenF=1.041;tRNAscan-SE=2.0.5;
HyE0036	tRNAscan-SE	tRNA-Arg	1809483	1809559	20.9	-	.	type=Arg;anticodon=TCT;ibegin=0;iend=0;pseudo=yes;repeat_overlap=no;tandem_array=ineligible;seqlen=2422967;highscoring=no;fragment=no;scF=0.268;lenF=1.041;tRNAscan-SE=2.0.5;
HyE0036	tRNAscan-SE	tRNA-Sup	1699901	1699973	28.1	-	.	type=Sup;anticodon=TCA;ibegin=0;iend=0;pseudo=yes;repeat_overlap=HydSINE1(1699675-1699975);tandem_array=ineligible;seqlen=2422967;highscoring=no;fragment=no;scF=0.345;lenF=0.890;tRNAscan-SE=2.0.5;
HyE0036	tRNAscan-SE	tRNA-Arg	681190	681266	21.9	-	.	type=Arg;anticodon=TCT;ibegin=0;iend=0;pseudo=yes;repeat_overlap=no;tandem_array=ineligible;seqlen=2422967;highscoring=no;fragment=no;scF=0.281;lenF=1.041;tRNAscan-SE=2.0.5;
HyE0036	tRNAscan-SE	tRNA-Lys	464744	464820	22.7	-	.	type=Lys;anticodon=TTT;ibegin=0;iend=0;pseudo=yes;repeat_overlap=no;tandem_array=ineligible;seqlen=2422967;highscoring=no;fragment=no;scF=0.261;lenF=1.055;tRNAscan-SE=2.0.5;
HyE0036	tRNAscan-SE	tRNA-Arg	61245	61321	21.9	-	.	type=Arg;anticodon=TCT;ibegin=0;iend=0;pseudo=yes;repeat_overlap=no;tandem_array=ineligible;seqlen=2422967;highscoring=no;fragment=no;scF=0.281;lenF=1.041;tRNAscan-SE=2.0.5;
HyE0148	tRNAscan-SE	tRNA-Cys	74329	74400	80.3	+	.	type=Cys;anticodon=GCA;ibegin=0;iend=0;pseudo=no;repeat_overlap=no;tandem_array=ineligible;seqlen=807012;highscoring=yes;fragment=no;scF=0.977;lenF=1.000;tRNAscan-SE=2.0.5;
HyE0148	tRNAscan-SE	tRNA-Lys	134717	134788	24.8	+	.	type=Lys;anticodon=TTT;ibegin=0;iend=0;pseudo=yes;repeat_overlap=no;tandem_array=ineligible;seqlen=807012;highscoring=no;fragment=no;scF=0.285;lenF=0.986;tRNAscan-SE=2.0.5;
HyE0148	tRNAscan-SE	tRNA-Lys	153311	153379	22.7	+	.	type=Lys;anticodon=TTT;ibegin=0;iend=0;pseudo=yes;repeat_overlap=no;tandem_array=ineligible;seqlen=807012;highscoring=no;fragment=no;scF=0.261;lenF=0.945;tRNAscan-SE=2.0.5;
HyE0148	tRNAscan-SE	tRNA-Thr	652801	652873	28.6	+	.	type=Thr;anticodon=TGT;ibegin=0;iend=0;pseudo=yes;repeat_overlap=no;tandem_array=ineligible;seqlen=807012;highscoring=no;fragment=no;scF=0.359;lenF=1.014;tRNAscan-SE=2.0.5;
HyE0148	tRNAscan-SE	tRNA-Ser	749683	749769	26.5	+	.	type=Ser;anticodon=CGA;ibegin=0;iend=0;pseudo=yes;repeat_overlap=no;tandem_array=yes(749683-790890);tandem_array_X=59;tandem_array_N=47;tandem_array_Dmin=546;tandem_array_Dmax=645;seqlen=807012;highscoring=no;fragment=no;scF=0.290;lenF=1.048;tRNAscan-SE=2.0.5;
HyE0148	tRNAscan-SE	tRNA-Ser	750317	750397	78.7	+	.	type=Ser;anticodon=CGA;ibegin=0;iend=0;pseudo=no;repeat_overlap=no;tandem_array=yes(749683-790890);tandem_array_X=59;tandem_array_N=47;tandem_array_Dmin=546;tandem_array_Dmax=645;seqlen=807012;highscoring=no;fragment=no;scF=0.860;lenF=0.976;tRNAscan-SE=2.0.5;
HyE0148	tRNAscan-SE	tRNA-Leu	750942	751022	77.7	+	.	type=Leu;anticodon=CAA;ibegin=0;iend=0;pseudo=no;repeat_overlap=no;tandem_array=ineligible;seqlen=807012;highscoring=no;fragment=no;scF=0.893;lenF=0.988;tRNAscan-SE=2.0.5;
HyE0148	tRNAscan-SE	tRNA-Ser	751572	751652	66.9	+	.	type=Ser;anticodon=CGA;ibegin=0;iend=0;pseudo=no;repeat_overlap=no;tandem_array=yes(749683-790890);tandem_array_X=59;tandem_array_N=47;tandem_array_Dmin=546;tandem_array_Dmax=645;seqlen=807012;highscoring=no;fragment=no;scF=0.731;lenF=0.976;tRNAscan-SE=2.0.5;
HyE0148	tRNAscan-SE	tRNA-Ser	752203	752283	72.6	+	.	type=Ser;anticodon=CGA;ibegin=0;iend=0;pseudo=no;repeat_overlap=no;tandem_array=yes(749683-790890);tandem_array_X=59;tandem_array_N=47;tandem_array_Dmin=546;tandem_array_Dmax=645;seqlen=807012;highscoring=no;fragment=no;scF=0.793;lenF=0.976;tRNAscan-SE=2.0.5;
HyE0148	tRNAscan-SE	tRNA-Ser	752834	752914	62.5	+	.	type=Ser;anticodon=CGA;ibegin=0;iend=0;pseudo=no;repeat_overlap=no;tandem_array=yes(749683-790890);tandem_array_X=59;tandem_array_N=47;tandem_array_Dmin=546;tandem_array_Dmax=645;seqlen=807012;highscoring=no;fragment=no;scF=0.683;lenF=0.976;tRNAscan-SE=2.0.5;
HyE0148	tRNAscan-SE	tRNA-Ser	753468	753548	73.4	+	.	type=Ser;anticodon=CGA;ibegin=0;iend=0;pseudo=no;repeat_overlap=no;tandem_array=yes(749683-790890);tandem_array_X=59;tandem_array_N=47;tandem_array_Dmin=546;tandem_array_Dmax=645;seqlen=807012;highscoring=no;fragment=no;scF=0.802;lenF=0.976;tRNAscan-SE=2.0.5;
HyE0148	tRNAscan-SE	tRNA-Ser	754102	754184	68.0	+	.	type=Ser;anticodon=CGA;ibegin=0;iend=0;pseudo=no;repeat_overlap=no;tandem_array=yes(749683-790890);tandem_array_X=59;tandem_array_N=47;tandem_array_Dmin=546;tandem_array_Dmax=645;seqlen=807012;highscoring=no;fragment=no;scF=0.743;lenF=1.000;tRNAscan-SE=2.0.5;
HyE0148	tRNAscan-SE	tRNA-Leu	754733	754813	55.4	+	.	type=Leu;anticodon=CAA;ibegin=0;iend=0;pseudo=no;repeat_overlap=no;tandem_array=ineligible;seqlen=807012;highscoring=no;fragment=no;scF=0.637;lenF=0.988;tRNAscan-SE=2.0.5;
HyE0148	tRNAscan-SE	tRNA-Leu	755363	755443	71.4	+	.	type=Leu;anticodon=CAA;ibegin=0;iend=0;pseudo=no;repeat_overlap=no;tandem_array=ineligible;seqlen=807012;highscoring=no;fragment=no;scF=0.821;lenF=0.988;tRNAscan-SE=2.0.5;
HyE0148	tRNAscan-SE	tRNA-Ser	755994	756074	83.9	+	.	type=Ser;anticodon=CGA;ibegin=0;iend=0;pseudo=no;repeat_overlap=no;tandem_array=yes(749683-790890);tandem_array_X=59;tandem_array_N=47;tandem_array_Dmin=546;tandem_array_Dmax=645;seqlen=807012;highscoring=yes;fragment=no;scF=0.917;lenF=0.976;tRNAscan-SE=2.0.5;
HyE0148	tRNAscan-SE	tRNA-Ser	756627	756707	88.3	+	.	type=Ser;anticodon=CGA;ibegin=0;iend=0;pseudo=no;repeat_overlap=no;tandem_array=yes(749683-790890);tandem_array_X=59;tandem_array_N=47;tandem_array_Dmin=546;tandem_array_Dmax=645;seqlen=807012;highscoring=yes;fragment=no;scF=0.965;lenF=0.976;tRNAscan-SE=2.0.5;
HyE0148	tRNAscan-SE	tRNA-Ser	757260	757340	69.7	+	.	type=Ser;anticodon=CGA;ibegin=0;iend=0;pseudo=no;repeat_overlap=no;tandem_array=yes(749683-790890);tandem_array_X=59;tandem_array_N=47;tandem_array_Dmin=546;tandem_array_Dmax=645;seqlen=807012;highscoring=no;fragment=no;scF=0.762;lenF=0.976;tRNAscan-SE=2.0.5;
HyE0148	tRNAscan-SE	tRNA-Ser	757891	757971	88.3	+	.	type=Ser;anticodon=CGA;ibegin=0;iend=0;pseudo=no;repeat_overlap=no;tandem_array=yes(749683-790890);tandem_array_X=59;tandem_array_N=47;tandem_array_Dmin=546;tandem_array_Dmax=645;seqlen=807012;highscoring=yes;fragment=no;scF=0.965;lenF=0.976;tRNAscan-SE=2.0.5;
HyE0148	tRNAscan-SE	tRNA-Ser	758522	758602	73.2	+	.	type=Ser;anticodon=CGA;ibegin=0;iend=0;pseudo=no;repeat_overlap=no;tandem_array=yes(749683-790890);tandem_array_X=59;tandem_array_N=47;tandem_array_Dmin=546;tandem_array_Dmax=645;seqlen=807012;highscoring=no;fragment=no;scF=0.800;lenF=0.976;tRNAscan-SE=2.0.5;
HyE0148	tRNAscan-SE	tRNA-Ser	759153	759232	55.8	+	.	type=Ser;anticodon=CGA;ibegin=0;iend=0;pseudo=no;repeat_overlap=no;tandem_array=yes(749683-790890);tandem_array_X=59;tandem_array_N=47;tandem_array_Dmin=546;tandem_array_Dmax=645;seqlen=807012;highscoring=no;fragment=no;scF=0.610;lenF=0.964;tRNAscan-SE=2.0.5;
HyE0148	tRNAscan-SE	tRNA-Ser	759782	759863	68.1	+	.	type=Ser;anticodon=CGA;ibegin=0;iend=0;pseudo=no;repeat_overlap=no;tandem_array=yes(749683-790890);tandem_array_X=59;tandem_array_N=47;tandem_array_Dmin=546;tandem_array_Dmax=645;seqlen=807012;highscoring=no;fragment=no;scF=0.744;lenF=0.988;tRNAscan-SE=2.0.5;
HyE0148	tRNAscan-SE	tRNA-Ser	760412	760485	62.0	+	.	type=Ser;anticodon=CGA;ibegin=0;iend=0;pseudo=no;repeat_overlap=no;tandem_array=yes(749683-790890);tandem_array_X=59;tandem_array_N=47;tandem_array_Dmin=546;tandem_array_Dmax=645;seqlen=807012;highscoring=no;fragment=no;scF=0.678;lenF=0.892;tRNAscan-SE=2.0.5;
HyE0148	tRNAscan-SE	tRNA-Ser	761035	761115	73.4	+	.	type=Ser;anticodon=CGA;ibegin=0;iend=0;pseudo=no;repeat_overlap=no;tandem_array=yes(749683-790890);tandem_array_X=59;tandem_array_N=47;tandem_array_Dmin=546;tandem_array_Dmax=645;seqlen=807012;highscoring=no;fragment=no;scF=0.802;lenF=0.976;tRNAscan-SE=2.0.5;
HyE0148	tRNAscan-SE	tRNA-Ser	761665	761744	79.9	+	.	type=Ser;anticodon=GGA;ibegin=0;iend=0;pseudo=no;repeat_overlap=no;tandem_array=yes(749683-790890);tandem_array_X=59;tandem_array_N=47;tandem_array_Dmin=546;tandem_array_Dmax=645;seqlen=807012;highscoring=no;fragment=no;scF=0.873;lenF=0.964;tRNAscan-SE=2.0.5;
HyE0148	tRNAscan-SE	tRNA-Ser	762295	762376	68.1	+	.	type=Ser;anticodon=CGA;ibegin=0;iend=0;pseudo=no;repeat_overlap=no;tandem_array=yes(749683-790890);tandem_array_X=59;tandem_array_N=47;tandem_array_Dmin=546;tandem_array_Dmax=645;seqlen=807012;highscoring=no;fragment=no;scF=0.744;lenF=0.988;tRNAscan-SE=2.0.5;
HyE0148	tRNAscan-SE	tRNA-Ser	762925	763005	78.7	+	.	type=Ser;anticodon=CGA;ibegin=0;iend=0;pseudo=no;repeat_overlap=no;tandem_array=yes(749683-790890);tandem_array_X=59;tandem_array_N=47;tandem_array_Dmin=546;tandem_array_Dmax=645;seqlen=807012;highscoring=no;fragment=no;scF=0.860;lenF=0.976;tRNAscan-SE=2.0.5;
HyE0148	tRNAscan-SE	tRNA-Ser	763556	763636	88.3	+	.	type=Ser;anticodon=CGA;ibegin=0;iend=0;pseudo=no;repeat_overlap=no;tandem_array=yes(749683-790890);tandem_array_X=59;tandem_array_N=47;tandem_array_Dmin=546;tandem_array_Dmax=645;seqlen=807012;highscoring=yes;fragment=no;scF=0.965;lenF=0.976;tRNAscan-SE=2.0.5;
HyE0148	tRNAscan-SE	tRNA-Ser	764187	764267	88.3	+	.	type=Ser;anticodon=CGA;ibegin=0;iend=0;pseudo=no;repeat_overlap=no;tandem_array=yes(749683-790890);tandem_array_X=59;tandem_array_N=47;tandem_array_Dmin=546;tandem_array_Dmax=645;seqlen=807012;highscoring=yes;fragment=no;scF=0.965;lenF=0.976;tRNAscan-SE=2.0.5;
HyE0148	tRNAscan-SE	tRNA-Ser	764818	764898	88.3	+	.	type=Ser;anticodon=CGA;ibegin=0;iend=0;pseudo=no;repeat_overlap=no;tandem_array=yes(749683-790890);tandem_array_X=59;tandem_array_N=47;tandem_array_Dmin=546;tandem_array_Dmax=645;seqlen=807012;highscoring=yes;fragment=no;scF=0.965;lenF=0.976;tRNAscan-SE=2.0.5;
HyE0148	tRNAscan-SE	tRNA-Ser	765450	765530	88.3	+	.	type=Ser;anticodon=CGA;ibegin=0;iend=0;pseudo=no;repeat_overlap=no;tandem_array=yes(749683-790890);tandem_array_X=59;tandem_array_N=47;tandem_array_Dmin=546;tandem_array_Dmax=645;seqlen=807012;highscoring=yes;fragment=no;scF=0.965;lenF=0.976;tRNAscan-SE=2.0.5;
HyE0148	tRNAscan-SE	tRNA-Ser	766081	766161	88.3	+	.	type=Ser;anticodon=CGA;ibegin=0;iend=0;pseudo=no;repeat_overlap=no;tandem_array=yes(749683-790890);tandem_array_X=59;tandem_array_N=47;tandem_array_Dmin=546;tandem_array_Dmax=645;seqlen=807012;highscoring=yes;fragment=no;scF=0.965;lenF=0.976;tRNAscan-SE=2.0.5;
HyE0148	tRNAscan-SE	tRNA-Ser	766713	766792	76.0	+	.	type=Ser;anticodon=CGA;ibegin=0;iend=0;pseudo=no;repeat_overlap=no;tandem_array=yes(749683-790890);tandem_array_X=59;tandem_array_N=47;tandem_array_Dmin=546;tandem_array_Dmax=645;seqlen=807012;highscoring=no;fragment=no;scF=0.831;lenF=0.964;tRNAscan-SE=2.0.5;
HyE0148	tRNAscan-SE	tRNA-Ser	767346	767426	88.3	+	.	type=Ser;anticodon=CGA;ibegin=0;iend=0;pseudo=no;repeat_overlap=no;tandem_array=yes(749683-790890);tandem_array_X=59;tandem_array_N=47;tandem_array_Dmin=546;tandem_array_Dmax=645;seqlen=807012;highscoring=yes;fragment=no;scF=0.965;lenF=0.976;tRNAscan-SE=2.0.5;
HyE0148	tRNAscan-SE	tRNA-Ser	767978	768058	88.3	+	.	type=Ser;anticodon=CGA;ibegin=0;iend=0;pseudo=no;repeat_overlap=no;tandem_array=yes(749683-790890);tandem_array_X=59;tandem_array_N=47;tandem_array_Dmin=546;tandem_array_Dmax=645;seqlen=807012;highscoring=yes;fragment=no;scF=0.965;lenF=0.976;tRNAscan-SE=2.0.5;
HyE0148	tRNAscan-SE	tRNA-Ser	768612	768692	88.3	+	.	type=Ser;anticodon=CGA;ibegin=0;iend=0;pseudo=no;repeat_overlap=no;tandem_array=yes(749683-790890);tandem_array_X=59;tandem_array_N=47;tandem_array_Dmin=546;tandem_array_Dmax=645;seqlen=807012;highscoring=yes;fragment=no;scF=0.965;lenF=0.976;tRNAscan-SE=2.0.5;
HyE0148	tRNAscan-SE	tRNA-Ser	769244	769324	57.8	+	.	type=Ser;anticodon=CGA;ibegin=0;iend=0;pseudo=no;repeat_overlap=no;tandem_array=yes(749683-790890);tandem_array_X=59;tandem_array_N=47;tandem_array_Dmin=546;tandem_array_Dmax=645;seqlen=807012;highscoring=no;fragment=no;scF=0.632;lenF=0.976;tRNAscan-SE=2.0.5;
HyE0148	tRNAscan-SE	tRNA-Ser	769875	769955	73.8	+	.	type=Ser;anticodon=CGA;ibegin=0;iend=0;pseudo=no;repeat_overlap=no;tandem_array=yes(749683-790890);tandem_array_X=59;tandem_array_N=47;tandem_array_Dmin=546;tandem_array_Dmax=645;seqlen=807012;highscoring=no;fragment=no;scF=0.807;lenF=0.976;tRNAscan-SE=2.0.5;
HyE0148	tRNAscan-SE	tRNA-Ser	770508	770588	70.4	+	.	type=Ser;anticodon=CGA;ibegin=0;iend=0;pseudo=no;repeat_overlap=no;tandem_array=yes(749683-790890);tandem_array_X=59;tandem_array_N=47;tandem_array_Dmin=546;tandem_array_Dmax=645;seqlen=807012;highscoring=no;fragment=no;scF=0.769;lenF=0.976;tRNAscan-SE=2.0.5;
HyE0148	tRNAscan-SE	tRNA-Ser	771143	771223	56.2	+	.	type=Ser;anticodon=CGA;ibegin=0;iend=0;pseudo=no;repeat_overlap=no;tandem_array=yes(749683-790890);tandem_array_X=59;tandem_array_N=47;tandem_array_Dmin=546;tandem_array_Dmax=645;seqlen=807012;highscoring=no;fragment=no;scF=0.614;lenF=0.976;tRNAscan-SE=2.0.5;
HyE0148	tRNAscan-SE	tRNA-Ser	771776	771856	77.7	+	.	type=Ser;anticodon=CGA;ibegin=0;iend=0;pseudo=no;repeat_overlap=no;tandem_array=yes(749683-790890);tandem_array_X=59;tandem_array_N=47;tandem_array_Dmin=546;tandem_array_Dmax=645;seqlen=807012;highscoring=no;fragment=no;scF=0.849;lenF=0.976;tRNAscan-SE=2.0.5;
HyE0148	tRNAscan-SE	tRNA-Ser	772409	772488	60.7	+	.	type=Ser;anticodon=CGA;ibegin=0;iend=0;pseudo=no;repeat_overlap=no;tandem_array=yes(749683-790890);tandem_array_X=59;tandem_array_N=47;tandem_array_Dmin=546;tandem_array_Dmax=645;seqlen=807012;highscoring=no;fragment=no;scF=0.663;lenF=0.964;tRNAscan-SE=2.0.5;
HyE0148	tRNAscan-SE	tRNA-Ser	773134	773214	88.3	+	.	type=Ser;anticodon=CGA;ibegin=0;iend=0;pseudo=no;repeat_overlap=no;tandem_array=yes(749683-790890);tandem_array_X=59;tandem_array_N=47;tandem_array_Dmin=546;tandem_array_Dmax=645;seqlen=807012;highscoring=yes;fragment=no;scF=0.965;lenF=0.976;tRNAscan-SE=2.0.5;
HyE0148	tRNAscan-SE	tRNA-Ser	773881	773961	64.4	+	.	type=Ser;anticodon=CGA;ibegin=0;iend=0;pseudo=no;repeat_overlap=no;tandem_array=yes(749683-790890);tandem_array_X=59;tandem_array_N=47;tandem_array_Dmin=546;tandem_array_Dmax=645;seqlen=807012;highscoring=no;fragment=no;scF=0.704;lenF=0.976;tRNAscan-SE=2.0.5;
HyE0148	tRNAscan-SE	tRNA-Ser	774515	774596	65.4	+	.	type=Ser;anticodon=CGA;ibegin=0;iend=0;pseudo=no;repeat_overlap=no;tandem_array=yes(749683-790890);tandem_array_X=59;tandem_array_N=47;tandem_array_Dmin=546;tandem_array_Dmax=645;seqlen=807012;highscoring=no;fragment=no;scF=0.715;lenF=0.988;tRNAscan-SE=2.0.5;
HyE0148	tRNAscan-SE	tRNA-Ser	775149	775229	77.6	+	.	type=Ser;anticodon=CGA;ibegin=0;iend=0;pseudo=no;repeat_overlap=no;tandem_array=yes(749683-790890);tandem_array_X=59;tandem_array_N=47;tandem_array_Dmin=546;tandem_array_Dmax=645;seqlen=807012;highscoring=no;fragment=no;scF=0.848;lenF=0.976;tRNAscan-SE=2.0.5;
HyE0148	tRNAscan-SE	tRNA-Ser	775785	775866	51.8	+	.	type=Ser;anticodon=GGA;ibegin=0;iend=0;pseudo=yes;repeat_overlap=no;tandem_array=yes(749683-790890);tandem_array_X=59;tandem_array_N=47;tandem_array_Dmin=546;tandem_array_Dmax=645;seqlen=807012;highscoring=no;fragment=no;scF=0.566;lenF=0.988;tRNAscan-SE=2.0.5;
HyE0148	tRNAscan-SE	tRNA-Ser	776054	776135	66.6	+	.	type=Ser;anticodon=CGA;ibegin=0;iend=0;pseudo=no;repeat_overlap=no;tandem_array=yes(749683-790890);tandem_array_X=59;tandem_array_N=47;tandem_array_Dmin=546;tandem_array_Dmax=645;seqlen=807012;highscoring=no;fragment=no;scF=0.728;lenF=0.988;tRNAscan-SE=2.0.5;
HyE0148	tRNAscan-SE	tRNA-Ser	777300	777380	81.1	+	.	type=Ser;anticodon=CGA;ibegin=0;iend=0;pseudo=no;repeat_overlap=no;tandem_array=yes(749683-790890);tandem_array_X=59;tandem_array_N=47;tandem_array_Dmin=546;tandem_array_Dmax=645;seqlen=807012;highscoring=no;fragment=no;scF=0.886;lenF=0.976;tRNAscan-SE=2.0.5;
HyE0148	tRNAscan-SE	tRNA-Ser	777930	778010	78.3	+	.	type=Ser;anticodon=CGA;ibegin=0;iend=0;pseudo=no;repeat_overlap=no;tandem_array=yes(749683-790890);tandem_array_X=59;tandem_array_N=47;tandem_array_Dmin=546;tandem_array_Dmax=645;seqlen=807012;highscoring=no;fragment=no;scF=0.856;lenF=0.976;tRNAscan-SE=2.0.5;
HyE0148	tRNAscan-SE	tRNA-Ser	779174	779253	68.2	+	.	type=Ser;anticodon=CGA;ibegin=0;iend=0;pseudo=no;repeat_overlap=no;tandem_array=yes(749683-790890);tandem_array_X=59;tandem_array_N=47;tandem_array_Dmin=546;tandem_array_Dmax=645;seqlen=807012;highscoring=no;fragment=no;scF=0.745;lenF=0.964;tRNAscan-SE=2.0.5;
HyE0148	tRNAscan-SE	tRNA-Ser	779800	779880	70.1	+	.	type=Ser;anticodon=CGA;ibegin=0;iend=0;pseudo=no;repeat_overlap=no;tandem_array=yes(749683-790890);tandem_array_X=59;tandem_array_N=47;tandem_array_Dmin=546;tandem_array_Dmax=645;seqlen=807012;highscoring=no;fragment=no;scF=0.766;lenF=0.976;tRNAscan-SE=2.0.5;
HyE0148	tRNAscan-SE	tRNA-Pro	780436	780518	43.0	+	.	type=Pro;anticodon=CGG;ibegin=0;iend=0;pseudo=no;repeat_overlap=no;tandem_array=ineligible;seqlen=807012;highscoring=no;fragment=no;scF=0.558;lenF=1.153;tRNAscan-SE=2.0.5;
HyE0148	tRNAscan-SE	tRNA-Ser	781054	781134	88.3	+	.	type=Ser;anticodon=CGA;ibegin=0;iend=0;pseudo=no;repeat_overlap=no;tandem_array=yes(749683-790890);tandem_array_X=59;tandem_array_N=47;tandem_array_Dmin=546;tandem_array_Dmax=645;seqlen=807012;highscoring=yes;fragment=no;scF=0.965;lenF=0.976;tRNAscan-SE=2.0.5;
HyE0148	tRNAscan-SE	tRNA-Ser	782312	782394	77.2	+	.	type=Ser;anticodon=CGA;ibegin=0;iend=0;pseudo=no;repeat_overlap=no;tandem_array=yes(749683-790890);tandem_array_X=59;tandem_array_N=47;tandem_array_Dmin=546;tandem_array_Dmax=645;seqlen=807012;highscoring=no;fragment=no;scF=0.844;lenF=1.000;tRNAscan-SE=2.0.5;
HyE0148	tRNAscan-SE	tRNA-Ser	782943	783023	53.7	+	.	type=Ser;anticodon=CGA;ibegin=0;iend=0;pseudo=no;repeat_overlap=no;tandem_array=yes(749683-790890);tandem_array_X=59;tandem_array_N=47;tandem_array_Dmin=546;tandem_array_Dmax=645;seqlen=807012;highscoring=no;fragment=no;scF=0.587;lenF=0.976;tRNAscan-SE=2.0.5;
HyE0148	tRNAscan-SE	tRNA-Ser	783577	783657	77.7	+	.	type=Ser;anticodon=CGA;ibegin=0;iend=0;pseudo=no;repeat_overlap=no;tandem_array=yes(749683-790890);tandem_array_X=59;tandem_array_N=47;tandem_array_Dmin=546;tandem_array_Dmax=645;seqlen=807012;highscoring=no;fragment=no;scF=0.849;lenF=0.976;tRNAscan-SE=2.0.5;
HyE0148	tRNAscan-SE	tRNA-Ser	784203	784282	76.1	+	.	type=Ser;anticodon=CGA;ibegin=0;iend=0;pseudo=no;repeat_overlap=no;tandem_array=yes(749683-790890);tandem_array_X=59;tandem_array_N=47;tandem_array_Dmin=546;tandem_array_Dmax=645;seqlen=807012;highscoring=no;fragment=no;scF=0.832;lenF=0.964;tRNAscan-SE=2.0.5;
HyE0148	tRNAscan-SE	tRNA-Ser	784833	784913	50.4	+	.	type=Ser;anticodon=CGA;ibegin=0;iend=0;pseudo=no;repeat_overlap=no;tandem_array=yes(749683-790890);tandem_array_X=59;tandem_array_N=47;tandem_array_Dmin=546;tandem_array_Dmax=645;seqlen=807012;highscoring=no;fragment=no;scF=0.551;lenF=0.976;tRNAscan-SE=2.0.5;
HyE0148	tRNAscan-SE	tRNA-Ser	785472	785555	41.9	+	.	type=Ser;anticodon=CGA;ibegin=0;iend=0;pseudo=no;repeat_overlap=no;tandem_array=yes(749683-790890);tandem_array_X=59;tandem_array_N=47;tandem_array_Dmin=546;tandem_array_Dmax=645;seqlen=807012;highscoring=no;fragment=no;scF=0.458;lenF=1.012;tRNAscan-SE=2.0.5;
HyE0148	tRNAscan-SE	tRNA-Ser	786109	786191	68.7	+	.	type=Ser;anticodon=CGA;ibegin=0;iend=0;pseudo=no;repeat_overlap=no;tandem_array=yes(749683-790890);tandem_array_X=59;tandem_array_N=47;tandem_array_Dmin=546;tandem_array_Dmax=645;seqlen=807012;highscoring=no;fragment=no;scF=0.751;lenF=1.000;tRNAscan-SE=2.0.5;
HyE0148	tRNAscan-SE	tRNA-Ser	786739	786819	80.5	+	.	type=Ser;anticodon=CGA;ibegin=0;iend=0;pseudo=no;repeat_overlap=no;tandem_array=yes(749683-790890);tandem_array_X=59;tandem_array_N=47;tandem_array_Dmin=546;tandem_array_Dmax=645;seqlen=807012;highscoring=no;fragment=no;scF=0.880;lenF=0.976;tRNAscan-SE=2.0.5;
HyE0148	tRNAscan-SE	tRNA-Ser	787368	787449	51.7	+	.	type=Ser;anticodon=CGA;ibegin=0;iend=0;pseudo=yes;repeat_overlap=no;tandem_array=yes(749683-790890);tandem_array_X=59;tandem_array_N=47;tandem_array_Dmin=546;tandem_array_Dmax=645;seqlen=807012;highscoring=no;fragment=no;scF=0.565;lenF=0.988;tRNAscan-SE=2.0.5;
HyE0148	tRNAscan-SE	tRNA-Ser	788640	788721	73.9	+	.	type=Ser;anticodon=CGA;ibegin=0;iend=0;pseudo=no;repeat_overlap=no;tandem_array=yes(749683-790890);tandem_array_X=59;tandem_array_N=47;tandem_array_Dmin=546;tandem_array_Dmax=645;seqlen=807012;highscoring=no;fragment=no;scF=0.808;lenF=0.988;tRNAscan-SE=2.0.5;
HyE0148	tRNAscan-SE	tRNA-Ser	789272	789352	55.6	+	.	type=Ser;anticodon=GGA;ibegin=0;iend=0;pseudo=no;repeat_overlap=no;tandem_array=yes(749683-790890);tandem_array_X=59;tandem_array_N=47;tandem_array_Dmin=546;tandem_array_Dmax=645;seqlen=807012;highscoring=no;fragment=no;scF=0.608;lenF=0.976;tRNAscan-SE=2.0.5;
HyE0148	tRNAscan-SE	tRNA-Ser	789536	789618	64.1	+	.	type=Ser;anticodon=CGA;ibegin=0;iend=0;pseudo=no;repeat_overlap=no;tandem_array=yes(749683-790890);tandem_array_X=59;tandem_array_N=47;tandem_array_Dmin=546;tandem_array_Dmax=645;seqlen=807012;highscoring=no;fragment=no;scF=0.701;lenF=1.000;tRNAscan-SE=2.0.5;
HyE0148	tRNAscan-SE	tRNA-Ser	790179	790259	81.7	+	.	type=Ser;anticodon=CGA;ibegin=0;iend=0;pseudo=no;repeat_overlap=no;tandem_array=yes(749683-790890);tandem_array_X=59;tandem_array_N=47;tandem_array_Dmin=546;tandem_array_Dmax=645;seqlen=807012;highscoring=no;fragment=no;scF=0.893;lenF=0.976;tRNAscan-SE=2.0.5;
HyE0148	tRNAscan-SE	tRNA-Ser	790809	790890	57.5	+	.	type=Ser;anticodon=CGA;ibegin=0;iend=0;pseudo=no;repeat_overlap=no;tandem_array=yes(749683-790890);tandem_array_X=59;tandem_array_N=47;tandem_array_Dmin=546;tandem_array_Dmax=645;seqlen=807012;highscoring=no;fragment=no;scF=0.628;lenF=0.988;tRNAscan-SE=2.0.5;
HyE0148	tRNAscan-SE	tRNA-Ser	792845	792925	83.7	+	.	type=Ser;anticodon=CGA;ibegin=0;iend=0;pseudo=no;repeat_overlap=no;tandem_array=yes(792845-806781);tandem_array_X=22;tandem_array_N=20;tandem_array_Dmin=533;tandem_array_Dmax=575;seqlen=807012;highscoring=yes;fragment=no;scF=0.915;lenF=0.976;tRNAscan-SE=2.0.5;
HyE0148	tRNAscan-SE	tRNA-Ser	793475	793555	53.7	+	.	type=Ser;anticodon=CGA;ibegin=0;iend=0;pseudo=no;repeat_overlap=no;tandem_array=yes(792845-806781);tandem_array_X=22;tandem_array_N=20;tandem_array_Dmin=533;tandem_array_Dmax=575;seqlen=807012;highscoring=no;fragment=no;scF=0.587;lenF=0.976;tRNAscan-SE=2.0.5;
HyE0148	tRNAscan-SE	tRNA-Ser	794110	794191	23.6	+	.	type=Ser;anticodon=GGA;ibegin=0;iend=0;pseudo=yes;repeat_overlap=no;tandem_array=yes(792845-806781);tandem_array_X=22;tandem_array_N=20;tandem_array_Dmin=533;tandem_array_Dmax=575;seqlen=807012;highscoring=no;fragment=no;scF=0.258;lenF=0.988;tRNAscan-SE=2.0.5;
HyE0148	tRNAscan-SE	tRNA-Ser	794725	794805	56.2	+	.	type=Ser;anticodon=CGA;ibegin=0;iend=0;pseudo=no;repeat_overlap=no;tandem_array=yes(792845-806781);tandem_array_X=22;tandem_array_N=20;tandem_array_Dmin=533;tandem_array_Dmax=575;seqlen=807012;highscoring=no;fragment=no;scF=0.614;lenF=0.976;tRNAscan-SE=2.0.5;
HyE0148	tRNAscan-SE	tRNA-Ser	795359	795439	88.3	+	.	type=Ser;anticodon=CGA;ibegin=0;iend=0;pseudo=no;repeat_overlap=no;tandem_array=yes(792845-806781);tandem_array_X=22;tandem_array_N=20;tandem_array_Dmin=533;tandem_array_Dmax=575;seqlen=807012;highscoring=yes;fragment=no;scF=0.965;lenF=0.976;tRNAscan-SE=2.0.5;
HyE0148	tRNAscan-SE	tRNA-Ser	795985	796065	88.3	+	.	type=Ser;anticodon=CGA;ibegin=0;iend=0;pseudo=no;repeat_overlap=no;tandem_array=yes(792845-806781);tandem_array_X=22;tandem_array_N=20;tandem_array_Dmin=533;tandem_array_Dmax=575;seqlen=807012;highscoring=yes;fragment=no;scF=0.965;lenF=0.976;tRNAscan-SE=2.0.5;
HyE0148	tRNAscan-SE	tRNA-Ser	796616	796696	81.1	+	.	type=Ser;anticodon=CGA;ibegin=0;iend=0;pseudo=no;repeat_overlap=no;tandem_array=yes(792845-806781);tandem_array_X=22;tandem_array_N=20;tandem_array_Dmin=533;tandem_array_Dmax=575;seqlen=807012;highscoring=no;fragment=no;scF=0.886;lenF=0.976;tRNAscan-SE=2.0.5;
HyE0148	tRNAscan-SE	tRNA-Ser	797251	797331	79.8	+	.	type=Ser;anticodon=CGA;ibegin=0;iend=0;pseudo=no;repeat_overlap=no;tandem_array=yes(792845-806781);tandem_array_X=22;tandem_array_N=20;tandem_array_Dmin=533;tandem_array_Dmax=575;seqlen=807012;highscoring=no;fragment=no;scF=0.872;lenF=0.976;tRNAscan-SE=2.0.5;
HyE0148	tRNAscan-SE	tRNA-Ser	797886	797966	79.8	+	.	type=Ser;anticodon=CGA;ibegin=0;iend=0;pseudo=no;repeat_overlap=no;tandem_array=yes(792845-806781);tandem_array_X=22;tandem_array_N=20;tandem_array_Dmin=533;tandem_array_Dmax=575;seqlen=807012;highscoring=no;fragment=no;scF=0.872;lenF=0.976;tRNAscan-SE=2.0.5;
HyE0148	tRNAscan-SE	tRNA-Ser	798517	798597	79.0	+	.	type=Ser;anticodon=CGA;ibegin=0;iend=0;pseudo=no;repeat_overlap=no;tandem_array=yes(792845-806781);tandem_array_X=22;tandem_array_N=20;tandem_array_Dmin=533;tandem_array_Dmax=575;seqlen=807012;highscoring=no;fragment=no;scF=0.863;lenF=0.976;tRNAscan-SE=2.0.5;
HyE0148	tRNAscan-SE	tRNA-Ser	799148	799228	71.4	+	.	type=Ser;anticodon=CGA;ibegin=0;iend=0;pseudo=no;repeat_overlap=no;tandem_array=yes(792845-806781);tandem_array_X=22;tandem_array_N=20;tandem_array_Dmin=533;tandem_array_Dmax=575;seqlen=807012;highscoring=no;fragment=no;scF=0.780;lenF=0.976;tRNAscan-SE=2.0.5;
HyE0148	tRNAscan-SE	tRNA-Ser	799774	799854	71.4	+	.	type=Ser;anticodon=CGA;ibegin=0;iend=0;pseudo=no;repeat_overlap=no;tandem_array=yes(792845-806781);tandem_array_X=22;tandem_array_N=20;tandem_array_Dmin=533;tandem_array_Dmax=575;seqlen=807012;highscoring=no;fragment=no;scF=0.780;lenF=0.976;tRNAscan-SE=2.0.5;
HyE0148	tRNAscan-SE	tRNA-Ser	800396	800476	88.3	+	.	type=Ser;anticodon=CGA;ibegin=0;iend=0;pseudo=no;repeat_overlap=no;tandem_array=yes(792845-806781);tandem_array_X=22;tandem_array_N=20;tandem_array_Dmin=533;tandem_array_Dmax=575;seqlen=807012;highscoring=yes;fragment=no;scF=0.965;lenF=0.976;tRNAscan-SE=2.0.5;
HyE0148	tRNAscan-SE	tRNA-Ser	801024	801104	88.3	+	.	type=Ser;anticodon=CGA;ibegin=0;iend=0;pseudo=no;repeat_overlap=no;tandem_array=yes(792845-806781);tandem_array_X=22;tandem_array_N=20;tandem_array_Dmin=533;tandem_array_Dmax=575;seqlen=807012;highscoring=yes;fragment=no;scF=0.965;lenF=0.976;tRNAscan-SE=2.0.5;
HyE0148	tRNAscan-SE	tRNA-Undet	801653	801728	60.4	+	.	type=Undet;anticodon=NNN;ibegin=0;iend=0;pseudo=no;repeat_overlap=no;tandem_array=ineligible;seqlen=807012;highscoring=no;fragment=no;scF=0.787;lenF=0.962;tRNAscan-SE=2.0.5;
HyE0148	tRNAscan-SE	tRNA-Ser	802276	802356	88.3	+	.	type=Ser;anticodon=CGA;ibegin=0;iend=0;pseudo=no;repeat_overlap=no;tandem_array=yes(792845-806781);tandem_array_X=22;tandem_array_N=20;tandem_array_Dmin=533;tandem_array_Dmax=575;seqlen=807012;highscoring=yes;fragment=no;scF=0.965;lenF=0.976;tRNAscan-SE=2.0.5;
HyE0148	tRNAscan-SE	tRNA-Ser	802932	803012	88.3	+	.	type=Ser;anticodon=CGA;ibegin=0;iend=0;pseudo=no;repeat_overlap=no;tandem_array=yes(792845-806781);tandem_array_X=22;tandem_array_N=20;tandem_array_Dmin=533;tandem_array_Dmax=575;seqlen=807012;highscoring=yes;fragment=no;scF=0.965;lenF=0.976;tRNAscan-SE=2.0.5;
HyE0148	tRNAscan-SE	tRNA-Ser	803561	803641	88.3	+	.	type=Ser;anticodon=CGA;ibegin=0;iend=0;pseudo=no;repeat_overlap=no;tandem_array=yes(792845-806781);tandem_array_X=22;tandem_array_N=20;tandem_array_Dmin=533;tandem_array_Dmax=575;seqlen=807012;highscoring=yes;fragment=no;scF=0.965;lenF=0.976;tRNAscan-SE=2.0.5;
HyE0148	tRNAscan-SE	tRNA-Ser	804190	804270	88.3	+	.	type=Ser;anticodon=CGA;ibegin=0;iend=0;pseudo=no;repeat_overlap=no;tandem_array=yes(792845-806781);tandem_array_X=22;tandem_array_N=20;tandem_array_Dmin=533;tandem_array_Dmax=575;seqlen=807012;highscoring=yes;fragment=no;scF=0.965;lenF=0.976;tRNAscan-SE=2.0.5;
HyE0148	tRNAscan-SE	tRNA-Ser	804818	804898	88.3	+	.	type=Ser;anticodon=CGA;ibegin=0;iend=0;pseudo=no;repeat_overlap=no;tandem_array=yes(792845-806781);tandem_array_X=22;tandem_array_N=20;tandem_array_Dmin=533;tandem_array_Dmax=575;seqlen=807012;highscoring=yes;fragment=no;scF=0.965;lenF=0.976;tRNAscan-SE=2.0.5;
HyE0148	tRNAscan-SE	tRNA-Ser	805449	805521	57.7	+	.	type=Ser;anticodon=CGA;ibegin=0;iend=0;pseudo=no;repeat_overlap=no;tandem_array=yes(792845-806781);tandem_array_X=22;tandem_array_N=20;tandem_array_Dmin=533;tandem_array_Dmax=575;seqlen=807012;highscoring=no;fragment=yes;scF=0.631;lenF=0.880;tRNAscan-SE=2.0.5;
HyE0148	tRNAscan-SE	tRNA-Ser	806063	806143	88.3	+	.	type=Ser;anticodon=CGA;ibegin=0;iend=0;pseudo=no;repeat_overlap=no;tandem_array=yes(792845-806781);tandem_array_X=22;tandem_array_N=20;tandem_array_Dmin=533;tandem_array_Dmax=575;seqlen=807012;highscoring=yes;fragment=no;scF=0.965;lenF=0.976;tRNAscan-SE=2.0.5;
HyE0148	tRNAscan-SE	tRNA-Ser	806701	806781	88.3	+	.	type=Ser;anticodon=CGA;ibegin=0;iend=0;pseudo=no;repeat_overlap=no;tandem_array=yes(792845-806781);tandem_array_X=22;tandem_array_N=20;tandem_array_Dmin=533;tandem_array_Dmax=575;seqlen=807012;highscoring=yes;fragment=no;scF=0.965;lenF=0.976;tRNAscan-SE=2.0.5;
HyE0148	tRNAscan-SE	tRNA-Gln	491930	492001	26.8	-	.	type=Gln;anticodon=TTG;ibegin=0;iend=0;pseudo=no;repeat_overlap=no;tandem_array=ineligible;seqlen=807012;highscoring=no;fragment=no;scF=0.376;lenF=0.986;tRNAscan-SE=2.0.5;
HyE0148	tRNAscan-SE	tRNA-Trp	450744	450822	33.9	-	.	type=Trp;anticodon=CCA;ibegin=0;iend=0;pseudo=yes;repeat_overlap=HydSINE1(450523-450818);tandem_array=ineligible;seqlen=807012;highscoring=no;fragment=no;scF=0.441;lenF=1.097;tRNAscan-SE=2.0.5;
HyE0148	tRNAscan-SE	tRNA-Cys	12299	12370	80.3	-	.	type=Cys;anticodon=GCA;ibegin=0;iend=0;pseudo=no;repeat_overlap=no;tandem_array=ineligible;seqlen=807012;highscoring=yes;fragment=no;scF=0.977;lenF=1.000;tRNAscan-SE=2.0.5;
HyE0175	tRNAscan-SE	tRNA-Lys	236145	236213	29.3	+	.	type=Lys;anticodon=TTT;ibegin=0;iend=0;pseudo=no;repeat_overlap=no;tandem_array=ineligible;seqlen=674136;highscoring=no;fragment=no;scF=0.337;lenF=0.945;tRNAscan-SE=2.0.5;
HyE0175	tRNAscan-SE	tRNA-Lys	477723	477793	23.7	+	.	type=Lys;anticodon=TTT;ibegin=0;iend=0;pseudo=yes;repeat_overlap=no;tandem_array=ineligible;seqlen=674136;highscoring=no;fragment=no;scF=0.273;lenF=0.973;tRNAscan-SE=2.0.5;
HyE0175	tRNAscan-SE	tRNA-Trp	541507	541576	33.2	-	.	type=Trp;anticodon=CCA;ibegin=0;iend=0;pseudo=yes;repeat_overlap=HydSINE1(541292-541576);tandem_array=ineligible;seqlen=674136;highscoring=no;fragment=no;scF=0.432;lenF=0.972;tRNAscan-SE=2.0.5;
HyE0175	tRNAscan-SE	tRNA-Trp	495499	495570	22.5	-	.	type=Trp;anticodon=CCA;ibegin=0;iend=0;pseudo=yes;repeat_overlap=HydSINE1(495300-495569);tandem_array=ineligible;seqlen=674136;highscoring=no;fragment=no;scF=0.293;lenF=1.000;tRNAscan-SE=2.0.5;
HyE0188	tRNAscan-SE	tRNA-Lys	22325	22396	21.5	+	.	type=Lys;anticodon=TTT;ibegin=0;iend=0;pseudo=yes;repeat_overlap=no;tandem_array=ineligible;seqlen=622996;highscoring=no;fragment=no;scF=0.247;lenF=0.986;tRNAscan-SE=2.0.5;
HyE0188	tRNAscan-SE	tRNA-Arg	90789	90865	20.9	+	.	type=Arg;anticodon=TCT;ibegin=0;iend=0;pseudo=yes;repeat_overlap=no;tandem_array=ineligible;seqlen=622996;highscoring=no;fragment=no;scF=0.268;lenF=1.041;tRNAscan-SE=2.0.5;
HyE0188	tRNAscan-SE	tRNA-Trp	569368	569438	30.0	+	.	type=Trp;anticodon=CCA;ibegin=0;iend=0;pseudo=yes;repeat_overlap=HydSINE1(569365-569639);tandem_array=ineligible;seqlen=622996;highscoring=no;fragment=no;scF=0.391;lenF=0.986;tRNAscan-SE=2.0.5;
HyE0188	tRNAscan-SE	tRNA-Lys	618398	618469	35.6	-	.	type=Lys;anticodon=CTT;ibegin=0;iend=0;pseudo=no;repeat_overlap=no;tandem_array=ineligible;seqlen=622996;highscoring=no;fragment=no;scF=0.410;lenF=0.986;tRNAscan-SE=2.0.5;
HyE0188	tRNAscan-SE	tRNA-Arg	614512	614588	20.9	-	.	type=Arg;anticodon=TCT;ibegin=0;iend=0;pseudo=yes;repeat_overlap=no;tandem_array=ineligible;seqlen=622996;highscoring=no;fragment=no;scF=0.268;lenF=1.041;tRNAscan-SE=2.0.5;
HyE0188	tRNAscan-SE	tRNA-Val	607561	607634	26.3	-	.	type=Val;anticodon=GAC;ibegin=0;iend=0;pseudo=yes;repeat_overlap=no;tandem_array=ineligible;seqlen=622996;highscoring=no;fragment=no;scF=0.324;lenF=1.014;tRNAscan-SE=2.0.5;
HyE0188	tRNAscan-SE	tRNA-Arg	496713	496789	21.6	-	.	type=Arg;anticodon=TCT;ibegin=0;iend=0;pseudo=yes;repeat_overlap=no;tandem_array=ineligible;seqlen=622996;highscoring=no;fragment=no;scF=0.277;lenF=1.041;tRNAscan-SE=2.0.5;
HyE0193	tRNAscan-SE	tRNA-Undet	21486	21660	33.4	+	.	type=Undet;anticodon=NNN;ibegin=0;iend=0;pseudo=no;repeat_overlap=no;tandem_array=ineligible;seqlen=600266;highscoring=no;fragment=no;scF=0.435;lenF=2.215;tRNAscan-SE=2.0.5;
HyE0193	tRNAscan-SE	tRNA-Undet	563420	563488	38.5	+	.	type=Undet;anticodon=NNN;ibegin=0;iend=0;pseudo=no;repeat_overlap=no;tandem_array=ineligible;seqlen=600266;highscoring=no;fragment=yes;scF=0.502;lenF=0.873;tRNAscan-SE=2.0.5;
HyE0193	tRNAscan-SE	tRNA-Undet	446069	446137	39.9	-	.	type=Undet;anticodon=NNN;ibegin=0;iend=0;pseudo=no;repeat_overlap=no;tandem_array=ineligible;seqlen=600266;highscoring=no;fragment=yes;scF=0.520;lenF=0.873;tRNAscan-SE=2.0.5;
HyE0193	tRNAscan-SE	tRNA-Undet	15136	15204	43.7	-	.	type=Undet;anticodon=NNN;ibegin=0;iend=0;pseudo=no;repeat_overlap=no;tandem_array=ineligible;seqlen=600266;highscoring=no;fragment=yes;scF=0.570;lenF=0.873;tRNAscan-SE=2.0.5;
HyE0377	tRNAscan-SE	tRNA-Val	54469	54541	81.1	+	.	type=Val;anticodon=AAC;ibegin=0;iend=0;pseudo=no;repeat_overlap=no;tandem_array=ineligible;seqlen=158083;highscoring=yes;fragment=no;scF=1.000;lenF=1.000;tRNAscan-SE=2.0.5;
HyE0377	tRNAscan-SE	tRNA-Trp	54595	54666	76.6	+	.	type=Trp;anticodon=CCA;ibegin=0;iend=0;pseudo=no;repeat_overlap=no;tandem_array=ineligible;seqlen=158083;highscoring=yes;fragment=no;scF=0.997;lenF=1.000;tRNAscan-SE=2.0.5;
HyE0377	tRNAscan-SE	tRNA-Val	108220	108292	81.1	+	.	type=Val;anticodon=AAC;ibegin=0;iend=0;pseudo=no;repeat_overlap=no;tandem_array=ineligible;seqlen=158083;highscoring=yes;fragment=no;scF=1.000;lenF=1.000;tRNAscan-SE=2.0.5;
HyE0377	tRNAscan-SE	tRNA-Lys	54996	55068	86.3	-	.	type=Lys;anticodon=CTT;ibegin=0;iend=0;pseudo=no;repeat_overlap=no;tandem_array=ineligible;seqlen=158083;highscoring=yes;fragment=no;scF=0.993;lenF=1.000;tRNAscan-SE=2.0.5;
HyE0380	tRNAscan-SE	tRNA-Cys	5	76	68.1	+	.	type=Cys;anticodon=GCA;ibegin=0;iend=0;pseudo=no;repeat_overlap=no;tandem_array=ineligible;seqlen=151500;highscoring=no;fragment=no;scF=0.828;lenF=1.000;tRNAscan-SE=2.0.5;
HyE0380	tRNAscan-SE	tRNA-Pro	283	354	42.1	+	.	type=Pro;anticodon=TGG;ibegin=0;iend=0;pseudo=no;repeat_overlap=no;tandem_array=no;seqlen=151500;highscoring=no;fragment=no;scF=0.546;lenF=1.000;tRNAscan-SE=2.0.5;
HyE0380	tRNAscan-SE	tRNA-Sup	634	705	61.5	+	.	type=Sup;anticodon=TCA;ibegin=0;iend=0;pseudo=no;repeat_overlap=no;tandem_array=no;seqlen=151500;highscoring=no;fragment=yes;scF=0.756;lenF=0.878;tRNAscan-SE=2.0.5;
HyE0380	tRNAscan-SE	tRNA-Thr	914	985	52.4	+	.	type=Thr;anticodon=TGT;ibegin=0;iend=0;pseudo=no;repeat_overlap=no;tandem_array=ineligible;seqlen=151500;highscoring=no;fragment=no;scF=0.658;lenF=1.000;tRNAscan-SE=2.0.5;
HyE0380	tRNAscan-SE	tRNA-Trp	1268	1340	51.8	+	.	type=Trp;anticodon=CCA;ibegin=0;iend=0;pseudo=no;repeat_overlap=no;tandem_array=no;seqlen=151500;highscoring=no;fragment=no;scF=0.674;lenF=1.014;tRNAscan-SE=2.0.5;
HyE0380	tRNAscan-SE	tRNA-Pro	1542	1613	34.3	+	.	type=Pro;anticodon=TGG;ibegin=0;iend=0;pseudo=no;repeat_overlap=no;tandem_array=yes(1542-16841);tandem_array_X=21;tandem_array_N=16;tandem_array_Dmin=555;tandem_array_Dmax=565;seqlen=151500;highscoring=no;fragment=no;scF=0.445;lenF=1.000;tRNAscan-SE=2.0.5;
HyE0380	tRNAscan-SE	tRNA-Trp	1889	1960	67.2	+	.	type=Trp;anticodon=CCA;ibegin=0;iend=0;pseudo=no;repeat_overlap=no;tandem_array=no;seqlen=151500;highscoring=no;fragment=no;scF=0.875;lenF=1.000;tRNAscan-SE=2.0.5;
HyE0380	tRNAscan-SE	tRNA-Pro	2169	2240	26.7	+	.	type=Pro;anticodon=TGG;ibegin=0;iend=0;pseudo=no;repeat_overlap=no;tandem_array=yes(1542-16841);tandem_array_X=21;tandem_array_N=16;tandem_array_Dmin=555;tandem_array_Dmax=565;seqlen=151500;highscoring=no;fragment=no;scF=0.346;lenF=1.000;tRNAscan-SE=2.0.5;
HyE0380	tRNAscan-SE	tRNA-Sup	2520	2591	63.1	+	.	type=Sup;anticodon=TCA;ibegin=0;iend=0;pseudo=no;repeat_overlap=no;tandem_array=no;seqlen=151500;highscoring=no;fragment=yes;scF=0.775;lenF=0.878;tRNAscan-SE=2.0.5;
HyE0380	tRNAscan-SE	tRNA-Thr	2800	2871	59.6	+	.	type=Thr;anticodon=TGT;ibegin=0;iend=0;pseudo=no;repeat_overlap=no;tandem_array=ineligible;seqlen=151500;highscoring=no;fragment=no;scF=0.749;lenF=1.000;tRNAscan-SE=2.0.5;
HyE0380	tRNAscan-SE	tRNA-Trp	3157	3228	67.2	+	.	type=Trp;anticodon=CCA;ibegin=0;iend=0;pseudo=no;repeat_overlap=no;tandem_array=no;seqlen=151500;highscoring=no;fragment=no;scF=0.875;lenF=1.000;tRNAscan-SE=2.0.5;
HyE0380	tRNAscan-SE	tRNA-Pro	3438	3508	24.8	+	.	type=Pro;anticodon=TGG;ibegin=0;iend=0;pseudo=yes;repeat_overlap=no;tandem_array=yes(1542-16841);tandem_array_X=21;tandem_array_N=16;tandem_array_Dmin=555;tandem_array_Dmax=565;seqlen=151500;highscoring=no;fragment=no;scF=0.322;lenF=0.986;tRNAscan-SE=2.0.5;
HyE0380	tRNAscan-SE	tRNA-Sup	3797	3868	63.1	+	.	type=Sup;anticodon=TCA;ibegin=0;iend=0;pseudo=no;repeat_overlap=no;tandem_array=no;seqlen=151500;highscoring=no;fragment=yes;scF=0.775;lenF=0.878;tRNAscan-SE=2.0.5;
HyE0380	tRNAscan-SE	tRNA-Undet	4078	4149	39.0	+	.	type=Undet;anticodon=NNN;ibegin=0;iend=0;pseudo=no;repeat_overlap=no;tandem_array=ineligible;seqlen=151500;highscoring=no;fragment=no;scF=0.508;lenF=0.911;tRNAscan-SE=2.0.5;
HyE0380	tRNAscan-SE	tRNA-Trp	4439	4510	61.8	+	.	type=Trp;anticodon=CCA;ibegin=0;iend=0;pseudo=no;repeat_overlap=no;tandem_array=no;seqlen=151500;highscoring=no;fragment=no;scF=0.805;lenF=1.000;tRNAscan-SE=2.0.5;
HyE0380	tRNAscan-SE	tRNA-Pro	4719	4792	39.9	+	.	type=Pro;anticodon=TGG;ibegin=0;iend=0;pseudo=no;repeat_overlap=no;tandem_array=yes(1542-16841);tandem_array_X=21;tandem_array_N=16;tandem_array_Dmin=555;tandem_array_Dmax=565;seqlen=151500;highscoring=no;fragment=no;scF=0.518;lenF=1.028;tRNAscan-SE=2.0.5;
HyE0380	tRNAscan-SE	tRNA-Trp	5073	5146	60.7	+	.	type=Trp;anticodon=CCA;ibegin=0;iend=0;pseudo=no;repeat_overlap=no;tandem_array=no;seqlen=151500;highscoring=no;fragment=no;scF=0.790;lenF=1.028;tRNAscan-SE=2.0.5;
HyE0380	tRNAscan-SE	tRNA-Pro	5358	5429	26.7	+	.	type=Pro;anticodon=TGG;ibegin=0;iend=0;pseudo=no;repeat_overlap=no;tandem_array=yes(1542-16841);tandem_array_X=21;tandem_array_N=16;tandem_array_Dmin=555;tandem_array_Dmax=565;seqlen=151500;highscoring=no;fragment=no;scF=0.346;lenF=1.000;tRNAscan-SE=2.0.5;
HyE0380	tRNAscan-SE	tRNA-Sup	5709	5780	63.1	+	.	type=Sup;anticodon=TCA;ibegin=0;iend=0;pseudo=no;repeat_overlap=no;tandem_array=no;seqlen=151500;highscoring=no;fragment=yes;scF=0.775;lenF=0.878;tRNAscan-SE=2.0.5;
HyE0380	tRNAscan-SE	tRNA-Thr	5989	6060	59.6	+	.	type=Thr;anticodon=TGT;ibegin=0;iend=0;pseudo=no;repeat_overlap=no;tandem_array=ineligible;seqlen=151500;highscoring=no;fragment=no;scF=0.749;lenF=1.000;tRNAscan-SE=2.0.5;
HyE0380	tRNAscan-SE	tRNA-Trp	6345	6416	67.2	+	.	type=Trp;anticodon=CCA;ibegin=0;iend=0;pseudo=no;repeat_overlap=no;tandem_array=no;seqlen=151500;highscoring=no;fragment=no;scF=0.875;lenF=1.000;tRNAscan-SE=2.0.5;
HyE0380	tRNAscan-SE	tRNA-Pro	6625	6696	30.8	+	.	type=Pro;anticodon=TGG;ibegin=0;iend=0;pseudo=yes;repeat_overlap=no;tandem_array=yes(1542-16841);tandem_array_X=21;tandem_array_N=16;tandem_array_Dmin=555;tandem_array_Dmax=565;seqlen=151500;highscoring=no;fragment=no;scF=0.399;lenF=1.000;tRNAscan-SE=2.0.5;
HyE0380	tRNAscan-SE	tRNA-Sup	6976	7047	63.1	+	.	type=Sup;anticodon=TCA;ibegin=0;iend=0;pseudo=no;repeat_overlap=no;tandem_array=no;seqlen=151500;highscoring=no;fragment=yes;scF=0.775;lenF=0.878;tRNAscan-SE=2.0.5;
HyE0380	tRNAscan-SE	tRNA-Thr	7256	7327	59.6	+	.	type=Thr;anticodon=TGT;ibegin=0;iend=0;pseudo=no;repeat_overlap=no;tandem_array=ineligible;seqlen=151500;highscoring=no;fragment=no;scF=0.749;lenF=1.000;tRNAscan-SE=2.0.5;
HyE0380	tRNAscan-SE	tRNA-Trp	7613	7684	67.2	+	.	type=Trp;anticodon=CCA;ibegin=0;iend=0;pseudo=no;repeat_overlap=no;tandem_array=no;seqlen=151500;highscoring=no;fragment=no;scF=0.875;lenF=1.000;tRNAscan-SE=2.0.5;
HyE0380	tRNAscan-SE	tRNA-Pro	7893	7964	30.8	+	.	type=Pro;anticodon=TGG;ibegin=0;iend=0;pseudo=yes;repeat_overlap=no;tandem_array=yes(1542-16841);tandem_array_X=21;tandem_array_N=16;tandem_array_Dmin=555;tandem_array_Dmax=565;seqlen=151500;highscoring=no;fragment=no;scF=0.399;lenF=1.000;tRNAscan-SE=2.0.5;
HyE0380	tRNAscan-SE	tRNA-Trp	8250	8321	61.8	+	.	type=Trp;anticodon=CCA;ibegin=0;iend=0;pseudo=no;repeat_overlap=no;tandem_array=no;seqlen=151500;highscoring=no;fragment=no;scF=0.805;lenF=1.000;tRNAscan-SE=2.0.5;
HyE0380	tRNAscan-SE	tRNA-Pro	8530	8601	54.1	+	.	type=Pro;anticodon=TGG;ibegin=0;iend=0;pseudo=no;repeat_overlap=no;tandem_array=yes(1542-16841);tandem_array_X=21;tandem_array_N=16;tandem_array_Dmin=555;tandem_array_Dmax=565;seqlen=151500;highscoring=no;fragment=no;scF=0.702;lenF=1.000;tRNAscan-SE=2.0.5;
HyE0380	tRNAscan-SE	tRNA-Sup	8881	8952	50.5	+	.	type=Sup;anticodon=TCA;ibegin=0;iend=0;pseudo=yes;repeat_overlap=no;tandem_array=no;seqlen=151500;highscoring=no;fragment=yes;scF=0.620;lenF=0.878;tRNAscan-SE=2.0.5;
HyE0380	tRNAscan-SE	tRNA-Pro	9161	9233	34.9	+	.	type=Pro;anticodon=TGG;ibegin=0;iend=0;pseudo=yes;repeat_overlap=no;tandem_array=yes(1542-16841);tandem_array_X=21;tandem_array_N=16;tandem_array_Dmin=555;tandem_array_Dmax=565;seqlen=151500;highscoring=no;fragment=no;scF=0.453;lenF=1.014;tRNAscan-SE=2.0.5;
HyE0380	tRNAscan-SE	tRNA-Trp	9518	9589	67.2	+	.	type=Trp;anticodon=CCA;ibegin=0;iend=0;pseudo=no;repeat_overlap=no;tandem_array=no;seqlen=151500;highscoring=no;fragment=no;scF=0.875;lenF=1.000;tRNAscan-SE=2.0.5;
HyE0380	tRNAscan-SE	tRNA-Pro	9798	9870	24.0	+	.	type=Pro;anticodon=TGG;ibegin=0;iend=0;pseudo=yes;repeat_overlap=no;tandem_array=yes(1542-16841);tandem_array_X=21;tandem_array_N=16;tandem_array_Dmin=555;tandem_array_Dmax=565;seqlen=151500;highscoring=no;fragment=no;scF=0.311;lenF=1.014;tRNAscan-SE=2.0.5;
HyE0380	tRNAscan-SE	tRNA-Trp	10156	10227	61.8	+	.	type=Trp;anticodon=CCA;ibegin=0;iend=0;pseudo=no;repeat_overlap=no;tandem_array=no;seqlen=151500;highscoring=no;fragment=no;scF=0.805;lenF=1.000;tRNAscan-SE=2.0.5;
HyE0380	tRNAscan-SE	tRNA-Pro	10436	10507	54.1	+	.	type=Pro;anticodon=TGG;ibegin=0;iend=0;pseudo=no;repeat_overlap=no;tandem_array=yes(1542-16841);tandem_array_X=21;tandem_array_N=16;tandem_array_Dmin=555;tandem_array_Dmax=565;seqlen=151500;highscoring=no;fragment=no;scF=0.702;lenF=1.000;tRNAscan-SE=2.0.5;
HyE0380	tRNAscan-SE	tRNA-Sup	10787	10858	50.5	+	.	type=Sup;anticodon=TCA;ibegin=0;iend=0;pseudo=yes;repeat_overlap=no;tandem_array=no;seqlen=151500;highscoring=no;fragment=yes;scF=0.620;lenF=0.878;tRNAscan-SE=2.0.5;
HyE0380	tRNAscan-SE	tRNA-Pro	11067	11139	34.9	+	.	type=Pro;anticodon=TGG;ibegin=0;iend=0;pseudo=yes;repeat_overlap=no;tandem_array=yes(1542-16841);tandem_array_X=21;tandem_array_N=16;tandem_array_Dmin=555;tandem_array_Dmax=565;seqlen=151500;highscoring=no;fragment=no;scF=0.453;lenF=1.014;tRNAscan-SE=2.0.5;
[truncated: 26,582 more rows]
