# Supplementary material for: The genome of the colonial hydroid Hydractinia reveals that their stem cells use a toolkit of evolutionarily shared genes with all animals
Source: Genome Res. 2024 Mar;34(3):498–513. doi: 10.1101/gr.278382.123 (PMC11067881; doi:10.1101/gr.278382.123)
Supplement: Supplement 10 [file Supplemental_Data.zip › Supplemental_Data/Supplemental_Data_S33.gff]

HyS0011	cmsearch	5S_rRNA	4675439	4675557	106.5	+	.	evalue=1.4e-21;mdlaccn=RF00001;mdllen=119;mdlcoords=1-119;seqlen=5536450;tandem_array=ineligible;highscoring=yes;fragment=no;scF=0.897;lenF=1.000;Rfam=14.1;Infernal=1.1.2;
HyS0026	cmsearch	5S_rRNA	179095	179212	48.9	+	.	evalue=1e-06;mdlaccn=RF00001;mdllen=119;mdlcoords=1-119;seqlen=3497966;tandem_array=ineligible;highscoring=no;fragment=no;scF=0.412;lenF=0.992;Rfam=14.1;Infernal=1.1.2;
HyS0033	cmsearch	5S_rRNA	3623	3741	117.1	-	.	evalue=2.6e-24;mdlaccn=RF00001;mdllen=119;mdlcoords=1-119;seqlen=3042931;tandem_array=yes(496-7484);tandem_array_X=12;tandem_array_N=11;tandem_array_Dmin=504;tandem_array_Dmax=510;highscoring=yes;fragment=no;scF=0.987;lenF=1.000;Rfam=14.1;Infernal=1.1.2;
HyS0033	cmsearch	5S_rRNA	2376	2494	116.7	-	.	evalue=3.2e-24;mdlaccn=RF00001;mdllen=119;mdlcoords=1-119;seqlen=3042931;tandem_array=yes(496-7484);tandem_array_X=12;tandem_array_N=11;tandem_array_Dmin=504;tandem_array_Dmax=510;highscoring=yes;fragment=no;scF=0.983;lenF=1.000;Rfam=14.1;Infernal=1.1.2;
HyS0033	cmsearch	5S_rRNA	6742	6860	116.7	-	.	evalue=3.2e-24;mdlaccn=RF00001;mdllen=119;mdlcoords=1-119;seqlen=3042931;tandem_array=yes(496-7484);tandem_array_X=12;tandem_array_N=11;tandem_array_Dmin=504;tandem_array_Dmax=510;highscoring=yes;fragment=no;scF=0.983;lenF=1.000;Rfam=14.1;Infernal=1.1.2;
HyS0033	cmsearch	5S_rRNA	7366	7484	116.7	-	.	evalue=3.2e-24;mdlaccn=RF00001;mdllen=119;mdlcoords=1-119;seqlen=3042931;tandem_array=yes(496-7484);tandem_array_X=12;tandem_array_N=11;tandem_array_Dmin=504;tandem_array_Dmax=510;highscoring=yes;fragment=no;scF=0.983;lenF=1.000;Rfam=14.1;Infernal=1.1.2;
HyS0033	cmsearch	5S_rRNA	4248	4366	110.5	-	.	evalue=1.3e-22;mdlaccn=RF00001;mdllen=119;mdlcoords=1-119;seqlen=3042931;tandem_array=yes(496-7484);tandem_array_X=12;tandem_array_N=11;tandem_array_Dmin=504;tandem_array_Dmax=510;highscoring=yes;fragment=no;scF=0.931;lenF=1.000;Rfam=14.1;Infernal=1.1.2;
HyS0033	cmsearch	5S_rRNA	1751	1869	109.3	-	.	evalue=2.6e-22;mdlaccn=RF00001;mdllen=119;mdlcoords=1-119;seqlen=3042931;tandem_array=yes(496-7484);tandem_array_X=12;tandem_array_N=11;tandem_array_Dmin=504;tandem_array_Dmax=510;highscoring=yes;fragment=no;scF=0.921;lenF=1.000;Rfam=14.1;Infernal=1.1.2;
HyS0033	cmsearch	5S_rRNA	5497	5613	107.9	-	.	evalue=6.1e-22;mdlaccn=RF00001;mdllen=119;mdlcoords=1-119;seqlen=3042931;tandem_array=yes(496-7484);tandem_array_X=12;tandem_array_N=11;tandem_array_Dmin=504;tandem_array_Dmax=510;highscoring=yes;fragment=no;scF=0.909;lenF=0.983;Rfam=14.1;Infernal=1.1.2;
HyS0033	cmsearch	5S_rRNA	6120	6236	107.9	-	.	evalue=6.1e-22;mdlaccn=RF00001;mdllen=119;mdlcoords=1-119;seqlen=3042931;tandem_array=yes(496-7484);tandem_array_X=12;tandem_array_N=11;tandem_array_Dmin=504;tandem_array_Dmax=510;highscoring=yes;fragment=no;scF=0.909;lenF=0.983;Rfam=14.1;Infernal=1.1.2;
HyS0033	cmsearch	5S_rRNA	4873	4990	105.4	-	.	evalue=2.7e-21;mdlaccn=RF00001;mdllen=119;mdlcoords=1-119;seqlen=3042931;tandem_array=yes(496-7484);tandem_array_X=12;tandem_array_N=11;tandem_array_Dmin=504;tandem_array_Dmax=510;highscoring=no;fragment=no;scF=0.888;lenF=0.992;Rfam=14.1;Infernal=1.1.2;
HyS0033	cmsearch	5S_rRNA	3001	3118	103.0	-	.	evalue=1.1e-20;mdlaccn=RF00001;mdllen=119;mdlcoords=1-119;seqlen=3042931;tandem_array=yes(496-7484);tandem_array_X=12;tandem_array_N=11;tandem_array_Dmin=504;tandem_array_Dmax=510;highscoring=no;fragment=no;scF=0.868;lenF=0.992;Rfam=14.1;Infernal=1.1.2;
HyS0033	cmsearch	5S_rRNA	1129	1245	98.3	-	.	evalue=1.9e-19;mdlaccn=RF00001;mdllen=119;mdlcoords=1-119;seqlen=3042931;tandem_array=yes(496-7484);tandem_array_X=12;tandem_array_N=11;tandem_array_Dmin=504;tandem_array_Dmax=510;highscoring=no;fragment=no;scF=0.828;lenF=0.983;Rfam=14.1;Infernal=1.1.2;
HyS0033	cmsearch	5S_rRNA	496	618	83.5	-	.	evalue=1.2e-15;mdlaccn=RF00001;mdllen=119;mdlcoords=1-119;seqlen=3042931;tandem_array=yes(496-7484);tandem_array_X=12;tandem_array_N=11;tandem_array_Dmin=504;tandem_array_Dmax=510;highscoring=no;fragment=no;scF=0.703;lenF=1.034;Rfam=14.1;Infernal=1.1.2;
HyS0034	cmsearch	5S_rRNA	2269336	2269453	46.8	-	.	evalue=3.8e-06;mdlaccn=RF00001;mdllen=119;mdlcoords=1-119;seqlen=2775375;tandem_array=ineligible;highscoring=no;fragment=no;scF=0.394;lenF=0.992;Rfam=14.1;Infernal=1.1.2;
HyS0051	cmsearch	5S_rRNA	12630	12748	116.7	-	.	evalue=3.2e-24;mdlaccn=RF00001;mdllen=119;mdlcoords=1-119;seqlen=2103163;tandem_array=ineligible;highscoring=yes;fragment=no;scF=0.983;lenF=1.000;Rfam=14.1;Infernal=1.1.2;
HyS0051	cmsearch	5S_rRNA	28888	29006	116.7	-	.	evalue=3.2e-24;mdlaccn=RF00001;mdllen=119;mdlcoords=1-119;seqlen=2103163;tandem_array=ineligible;highscoring=yes;fragment=no;scF=0.983;lenF=1.000;Rfam=14.1;Infernal=1.1.2;
HyS0051	cmsearch	5S_rRNA	913	1029	101.7	-	.	evalue=2.4e-20;mdlaccn=RF00001;mdllen=119;mdlcoords=1-119;seqlen=2103163;tandem_array=ineligible;highscoring=no;fragment=no;scF=0.857;lenF=0.983;Rfam=14.1;Infernal=1.1.2;
HyS0088	cmsearch	5S_rRNA	137326	137444	93.8	-	.	evalue=2.7e-18;mdlaccn=RF00001;mdllen=119;mdlcoords=1-119;seqlen=862926;tandem_array=ineligible;highscoring=no;fragment=no;scF=0.790;lenF=1.000;Rfam=14.1;Infernal=1.1.2;
HyS0219	cmsearch	5S_rRNA	47888	48006	117.7	+	.	evalue=1.8e-24;mdlaccn=RF00001;mdllen=119;mdlcoords=1-119;seqlen=117024;tandem_array=yes(35402-80846);tandem_array_X=79;tandem_array_N=76;tandem_array_Dmin=431;tandem_array_Dmax=488;highscoring=yes;fragment=no;scF=0.992;lenF=1.000;Rfam=14.1;Infernal=1.1.2;
HyS0219	cmsearch	5S_rRNA	48458	48576	117.7	+	.	evalue=1.8e-24;mdlaccn=RF00001;mdllen=119;mdlcoords=1-119;seqlen=117024;tandem_array=yes(35402-80846);tandem_array_X=79;tandem_array_N=76;tandem_array_Dmin=431;tandem_array_Dmax=488;highscoring=yes;fragment=no;scF=0.992;lenF=1.000;Rfam=14.1;Infernal=1.1.2;
HyS0219	cmsearch	5S_rRNA	49027	49145	117.7	+	.	evalue=1.8e-24;mdlaccn=RF00001;mdllen=119;mdlcoords=1-119;seqlen=117024;tandem_array=yes(35402-80846);tandem_array_X=79;tandem_array_N=76;tandem_array_Dmin=431;tandem_array_Dmax=488;highscoring=yes;fragment=no;scF=0.992;lenF=1.000;Rfam=14.1;Infernal=1.1.2;
HyS0219	cmsearch	5S_rRNA	49595	49713	117.7	+	.	evalue=1.8e-24;mdlaccn=RF00001;mdllen=119;mdlcoords=1-119;seqlen=117024;tandem_array=yes(35402-80846);tandem_array_X=79;tandem_array_N=76;tandem_array_Dmin=431;tandem_array_Dmax=488;highscoring=yes;fragment=no;scF=0.992;lenF=1.000;Rfam=14.1;Infernal=1.1.2;
HyS0219	cmsearch	5S_rRNA	50165	50283	117.7	+	.	evalue=1.8e-24;mdlaccn=RF00001;mdllen=119;mdlcoords=1-119;seqlen=117024;tandem_array=yes(35402-80846);tandem_array_X=79;tandem_array_N=76;tandem_array_Dmin=431;tandem_array_Dmax=488;highscoring=yes;fragment=no;scF=0.992;lenF=1.000;Rfam=14.1;Infernal=1.1.2;
HyS0219	cmsearch	5S_rRNA	50734	50852	117.7	+	.	evalue=1.8e-24;mdlaccn=RF00001;mdllen=119;mdlcoords=1-119;seqlen=117024;tandem_array=yes(35402-80846);tandem_array_X=79;tandem_array_N=76;tandem_array_Dmin=431;tandem_array_Dmax=488;highscoring=yes;fragment=no;scF=0.992;lenF=1.000;Rfam=14.1;Infernal=1.1.2;
HyS0219	cmsearch	5S_rRNA	51305	51423	117.7	+	.	evalue=1.8e-24;mdlaccn=RF00001;mdllen=119;mdlcoords=1-119;seqlen=117024;tandem_array=yes(35402-80846);tandem_array_X=79;tandem_array_N=76;tandem_array_Dmin=431;tandem_array_Dmax=488;highscoring=yes;fragment=no;scF=0.992;lenF=1.000;Rfam=14.1;Infernal=1.1.2;
HyS0219	cmsearch	5S_rRNA	53580	53698	117.7	+	.	evalue=1.8e-24;mdlaccn=RF00001;mdllen=119;mdlcoords=1-119;seqlen=117024;tandem_array=yes(35402-80846);tandem_array_X=79;tandem_array_N=76;tandem_array_Dmin=431;tandem_array_Dmax=488;highscoring=yes;fragment=no;scF=0.992;lenF=1.000;Rfam=14.1;Infernal=1.1.2;
HyS0219	cmsearch	5S_rRNA	43905	44023	117.2	+	.	evalue=2.4e-24;mdlaccn=RF00001;mdllen=119;mdlcoords=1-119;seqlen=117024;tandem_array=yes(35402-80846);tandem_array_X=79;tandem_array_N=76;tandem_array_Dmin=431;tandem_array_Dmax=488;highscoring=yes;fragment=no;scF=0.987;lenF=1.000;Rfam=14.1;Infernal=1.1.2;
HyS0219	cmsearch	5S_rRNA	44474	44592	117.2	+	.	evalue=2.4e-24;mdlaccn=RF00001;mdllen=119;mdlcoords=1-119;seqlen=117024;tandem_array=yes(35402-80846);tandem_array_X=79;tandem_array_N=76;tandem_array_Dmin=431;tandem_array_Dmax=488;highscoring=yes;fragment=no;scF=0.987;lenF=1.000;Rfam=14.1;Infernal=1.1.2;
HyS0219	cmsearch	5S_rRNA	42767	42885	117.0	+	.	evalue=2.6e-24;mdlaccn=RF00001;mdllen=119;mdlcoords=1-119;seqlen=117024;tandem_array=yes(35402-80846);tandem_array_X=79;tandem_array_N=76;tandem_array_Dmin=431;tandem_array_Dmax=488;highscoring=yes;fragment=no;scF=0.986;lenF=1.000;Rfam=14.1;Infernal=1.1.2;
HyS0219	cmsearch	5S_rRNA	43336	43454	117.0	+	.	evalue=2.6e-24;mdlaccn=RF00001;mdllen=119;mdlcoords=1-119;seqlen=117024;tandem_array=yes(35402-80846);tandem_array_X=79;tandem_array_N=76;tandem_array_Dmin=431;tandem_array_Dmax=488;highscoring=yes;fragment=no;scF=0.986;lenF=1.000;Rfam=14.1;Infernal=1.1.2;
HyS0219	cmsearch	5S_rRNA	63828	63946	117.0	+	.	evalue=2.6e-24;mdlaccn=RF00001;mdllen=119;mdlcoords=1-119;seqlen=117024;tandem_array=yes(35402-80846);tandem_array_X=79;tandem_array_N=76;tandem_array_Dmin=431;tandem_array_Dmax=488;highscoring=yes;fragment=no;scF=0.986;lenF=1.000;Rfam=14.1;Infernal=1.1.2;
HyS0219	cmsearch	5S_rRNA	65535	65653	117.0	+	.	evalue=2.6e-24;mdlaccn=RF00001;mdllen=119;mdlcoords=1-119;seqlen=117024;tandem_array=yes(35402-80846);tandem_array_X=79;tandem_array_N=76;tandem_array_Dmin=431;tandem_array_Dmax=488;highscoring=yes;fragment=no;scF=0.986;lenF=1.000;Rfam=14.1;Infernal=1.1.2;
HyS0219	cmsearch	5S_rRNA	107325	107443	116.6	+	.	evalue=3.5e-24;mdlaccn=RF00001;mdllen=119;mdlcoords=1-119;seqlen=117024;tandem_array=yes(103489-116874);tandem_array_X=21;tandem_array_N=16;tandem_array_Dmin=432;tandem_array_Dmax=453;highscoring=yes;fragment=no;scF=0.982;lenF=1.000;Rfam=14.1;Infernal=1.1.2;
HyS0219	cmsearch	5S_rRNA	108460	108578	116.6	+	.	evalue=3.5e-24;mdlaccn=RF00001;mdllen=119;mdlcoords=1-119;seqlen=117024;tandem_array=yes(103489-116874);tandem_array_X=21;tandem_array_N=16;tandem_array_Dmin=432;tandem_array_Dmax=453;highscoring=yes;fragment=no;scF=0.982;lenF=1.000;Rfam=14.1;Infernal=1.1.2;
HyS0219	cmsearch	5S_rRNA	109596	109714	116.6	+	.	evalue=3.5e-24;mdlaccn=RF00001;mdllen=119;mdlcoords=1-119;seqlen=117024;tandem_array=yes(103489-116874);tandem_array_X=21;tandem_array_N=16;tandem_array_Dmin=432;tandem_array_Dmax=453;highscoring=yes;fragment=no;scF=0.982;lenF=1.000;Rfam=14.1;Infernal=1.1.2;
HyS0219	cmsearch	5S_rRNA	110724	110842	116.6	+	.	evalue=3.5e-24;mdlaccn=RF00001;mdllen=119;mdlcoords=1-119;seqlen=117024;tandem_array=yes(103489-116874);tandem_array_X=21;tandem_array_N=16;tandem_array_Dmin=432;tandem_array_Dmax=453;highscoring=yes;fragment=no;scF=0.982;lenF=1.000;Rfam=14.1;Infernal=1.1.2;
HyS0219	cmsearch	5S_rRNA	116756	116874	116.6	+	.	evalue=3.5e-24;mdlaccn=RF00001;mdllen=119;mdlcoords=1-119;seqlen=117024;tandem_array=yes(103489-116874);tandem_array_X=21;tandem_array_N=16;tandem_array_Dmin=432;tandem_array_Dmax=453;highscoring=yes;fragment=no;scF=0.982;lenF=1.000;Rfam=14.1;Infernal=1.1.2;
HyS0219	cmsearch	5S_rRNA	13063	13181	116.6	-	.	evalue=3.5e-24;mdlaccn=RF00001;mdllen=119;mdlcoords=1-119;seqlen=117024;tandem_array=yes(10251-35270);tandem_array_X=45;tandem_array_N=44;tandem_array_Dmin=418;tandem_array_Dmax=459;highscoring=yes;fragment=no;scF=0.982;lenF=1.000;Rfam=14.1;Infernal=1.1.2;
HyS0219	cmsearch	5S_rRNA	31776	31894	116.6	-	.	evalue=3.5e-24;mdlaccn=RF00001;mdllen=119;mdlcoords=1-119;seqlen=117024;tandem_array=yes(10251-35270);tandem_array_X=45;tandem_array_N=44;tandem_array_Dmin=418;tandem_array_Dmax=459;highscoring=yes;fragment=no;scF=0.982;lenF=1.000;Rfam=14.1;Infernal=1.1.2;
HyS0219	cmsearch	5S_rRNA	32909	33027	116.6	-	.	evalue=3.5e-24;mdlaccn=RF00001;mdllen=119;mdlcoords=1-119;seqlen=117024;tandem_array=yes(10251-35270);tandem_array_X=45;tandem_array_N=44;tandem_array_Dmin=418;tandem_array_Dmax=459;highscoring=yes;fragment=no;scF=0.982;lenF=1.000;Rfam=14.1;Infernal=1.1.2;
HyS0219	cmsearch	5S_rRNA	36527	36645	116.6	+	.	evalue=3.5e-24;mdlaccn=RF00001;mdllen=119;mdlcoords=1-119;seqlen=117024;tandem_array=yes(35402-80846);tandem_array_X=79;tandem_array_N=76;tandem_array_Dmin=431;tandem_array_Dmax=488;highscoring=yes;fragment=no;scF=0.982;lenF=1.000;Rfam=14.1;Infernal=1.1.2;
HyS0219	cmsearch	5S_rRNA	37096	37214	116.6	+	.	evalue=3.5e-24;mdlaccn=RF00001;mdllen=119;mdlcoords=1-119;seqlen=117024;tandem_array=yes(35402-80846);tandem_array_X=79;tandem_array_N=76;tandem_array_Dmin=431;tandem_array_Dmax=488;highscoring=yes;fragment=no;scF=0.982;lenF=1.000;Rfam=14.1;Infernal=1.1.2;
HyS0219	cmsearch	5S_rRNA	37665	37783	116.6	+	.	evalue=3.5e-24;mdlaccn=RF00001;mdllen=119;mdlcoords=1-119;seqlen=117024;tandem_array=yes(35402-80846);tandem_array_X=79;tandem_array_N=76;tandem_array_Dmin=431;tandem_array_Dmax=488;highscoring=yes;fragment=no;scF=0.982;lenF=1.000;Rfam=14.1;Infernal=1.1.2;
HyS0219	cmsearch	5S_rRNA	38234	38352	116.6	+	.	evalue=3.5e-24;mdlaccn=RF00001;mdllen=119;mdlcoords=1-119;seqlen=117024;tandem_array=yes(35402-80846);tandem_array_X=79;tandem_array_N=76;tandem_array_Dmin=431;tandem_array_Dmax=488;highscoring=yes;fragment=no;scF=0.982;lenF=1.000;Rfam=14.1;Infernal=1.1.2;
HyS0219	cmsearch	5S_rRNA	38804	38922	116.6	+	.	evalue=3.5e-24;mdlaccn=RF00001;mdllen=119;mdlcoords=1-119;seqlen=117024;tandem_array=yes(35402-80846);tandem_array_X=79;tandem_array_N=76;tandem_array_Dmin=431;tandem_array_Dmax=488;highscoring=yes;fragment=no;scF=0.982;lenF=1.000;Rfam=14.1;Infernal=1.1.2;
HyS0219	cmsearch	5S_rRNA	39374	39492	116.6	+	.	evalue=3.5e-24;mdlaccn=RF00001;mdllen=119;mdlcoords=1-119;seqlen=117024;tandem_array=yes(35402-80846);tandem_array_X=79;tandem_array_N=76;tandem_array_Dmin=431;tandem_array_Dmax=488;highscoring=yes;fragment=no;scF=0.982;lenF=1.000;Rfam=14.1;Infernal=1.1.2;
HyS0219	cmsearch	5S_rRNA	39924	40042	116.6	+	.	evalue=3.5e-24;mdlaccn=RF00001;mdllen=119;mdlcoords=1-119;seqlen=117024;tandem_array=yes(35402-80846);tandem_array_X=79;tandem_array_N=76;tandem_array_Dmin=431;tandem_array_Dmax=488;highscoring=yes;fragment=no;scF=0.982;lenF=1.000;Rfam=14.1;Infernal=1.1.2;
HyS0219	cmsearch	5S_rRNA	40493	40611	116.6	+	.	evalue=3.5e-24;mdlaccn=RF00001;mdllen=119;mdlcoords=1-119;seqlen=117024;tandem_array=yes(35402-80846);tandem_array_X=79;tandem_array_N=76;tandem_array_Dmin=431;tandem_array_Dmax=488;highscoring=yes;fragment=no;scF=0.982;lenF=1.000;Rfam=14.1;Infernal=1.1.2;
HyS0219	cmsearch	5S_rRNA	41060	41178	116.6	+	.	evalue=3.5e-24;mdlaccn=RF00001;mdllen=119;mdlcoords=1-119;seqlen=117024;tandem_array=yes(35402-80846);tandem_array_X=79;tandem_array_N=76;tandem_array_Dmin=431;tandem_array_Dmax=488;highscoring=yes;fragment=no;scF=0.982;lenF=1.000;Rfam=14.1;Infernal=1.1.2;
HyS0219	cmsearch	5S_rRNA	41629	41747	116.6	+	.	evalue=3.5e-24;mdlaccn=RF00001;mdllen=119;mdlcoords=1-119;seqlen=117024;tandem_array=yes(35402-80846);tandem_array_X=79;tandem_array_N=76;tandem_array_Dmin=431;tandem_array_Dmax=488;highscoring=yes;fragment=no;scF=0.982;lenF=1.000;Rfam=14.1;Infernal=1.1.2;
HyS0219	cmsearch	5S_rRNA	42198	42316	116.6	+	.	evalue=3.5e-24;mdlaccn=RF00001;mdllen=119;mdlcoords=1-119;seqlen=117024;tandem_array=yes(35402-80846);tandem_array_X=79;tandem_array_N=76;tandem_array_Dmin=431;tandem_array_Dmax=488;highscoring=yes;fragment=no;scF=0.982;lenF=1.000;Rfam=14.1;Infernal=1.1.2;
HyS0219	cmsearch	5S_rRNA	45044	45162	116.6	+	.	evalue=3.5e-24;mdlaccn=RF00001;mdllen=119;mdlcoords=1-119;seqlen=117024;tandem_array=yes(35402-80846);tandem_array_X=79;tandem_array_N=76;tandem_array_Dmin=431;tandem_array_Dmax=488;highscoring=yes;fragment=no;scF=0.982;lenF=1.000;Rfam=14.1;Infernal=1.1.2;
HyS0219	cmsearch	5S_rRNA	45613	45731	116.6	+	.	evalue=3.5e-24;mdlaccn=RF00001;mdllen=119;mdlcoords=1-119;seqlen=117024;tandem_array=yes(35402-80846);tandem_array_X=79;tandem_array_N=76;tandem_array_Dmin=431;tandem_array_Dmax=488;highscoring=yes;fragment=no;scF=0.982;lenF=1.000;Rfam=14.1;Infernal=1.1.2;
HyS0219	cmsearch	5S_rRNA	46181	46299	116.6	+	.	evalue=3.5e-24;mdlaccn=RF00001;mdllen=119;mdlcoords=1-119;seqlen=117024;tandem_array=yes(35402-80846);tandem_array_X=79;tandem_array_N=76;tandem_array_Dmin=431;tandem_array_Dmax=488;highscoring=yes;fragment=no;scF=0.982;lenF=1.000;Rfam=14.1;Infernal=1.1.2;
HyS0219	cmsearch	5S_rRNA	46750	46868	116.6	+	.	evalue=3.5e-24;mdlaccn=RF00001;mdllen=119;mdlcoords=1-119;seqlen=117024;tandem_array=yes(35402-80846);tandem_array_X=79;tandem_array_N=76;tandem_array_Dmin=431;tandem_array_Dmax=488;highscoring=yes;fragment=no;scF=0.982;lenF=1.000;Rfam=14.1;Infernal=1.1.2;
HyS0219	cmsearch	5S_rRNA	47319	47437	116.6	+	.	evalue=3.5e-24;mdlaccn=RF00001;mdllen=119;mdlcoords=1-119;seqlen=117024;tandem_array=yes(35402-80846);tandem_array_X=79;tandem_array_N=76;tandem_array_Dmin=431;tandem_array_Dmax=488;highscoring=yes;fragment=no;scF=0.982;lenF=1.000;Rfam=14.1;Infernal=1.1.2;
HyS0219	cmsearch	5S_rRNA	51873	51991	116.6	+	.	evalue=3.5e-24;mdlaccn=RF00001;mdllen=119;mdlcoords=1-119;seqlen=117024;tandem_array=yes(35402-80846);tandem_array_X=79;tandem_array_N=76;tandem_array_Dmin=431;tandem_array_Dmax=488;highscoring=yes;fragment=no;scF=0.982;lenF=1.000;Rfam=14.1;Infernal=1.1.2;
HyS0219	cmsearch	5S_rRNA	52442	52560	116.6	+	.	evalue=3.5e-24;mdlaccn=RF00001;mdllen=119;mdlcoords=1-119;seqlen=117024;tandem_array=yes(35402-80846);tandem_array_X=79;tandem_array_N=76;tandem_array_Dmin=431;tandem_array_Dmax=488;highscoring=yes;fragment=no;scF=0.982;lenF=1.000;Rfam=14.1;Infernal=1.1.2;
HyS0219	cmsearch	5S_rRNA	53011	53129	116.6	+	.	evalue=3.5e-24;mdlaccn=RF00001;mdllen=119;mdlcoords=1-119;seqlen=117024;tandem_array=yes(35402-80846);tandem_array_X=79;tandem_array_N=76;tandem_array_Dmin=431;tandem_array_Dmax=488;highscoring=yes;fragment=no;scF=0.982;lenF=1.000;Rfam=14.1;Infernal=1.1.2;
HyS0219	cmsearch	5S_rRNA	54149	54267	116.6	+	.	evalue=3.5e-24;mdlaccn=RF00001;mdllen=119;mdlcoords=1-119;seqlen=117024;tandem_array=yes(35402-80846);tandem_array_X=79;tandem_array_N=76;tandem_array_Dmin=431;tandem_array_Dmax=488;highscoring=yes;fragment=no;scF=0.982;lenF=1.000;Rfam=14.1;Infernal=1.1.2;
HyS0219	cmsearch	5S_rRNA	54717	54835	116.6	+	.	evalue=3.5e-24;mdlaccn=RF00001;mdllen=119;mdlcoords=1-119;seqlen=117024;tandem_array=yes(35402-80846);tandem_array_X=79;tandem_array_N=76;tandem_array_Dmin=431;tandem_array_Dmax=488;highscoring=yes;fragment=no;scF=0.982;lenF=1.000;Rfam=14.1;Infernal=1.1.2;
HyS0219	cmsearch	5S_rRNA	55286	55404	116.6	+	.	evalue=3.5e-24;mdlaccn=RF00001;mdllen=119;mdlcoords=1-119;seqlen=117024;tandem_array=yes(35402-80846);tandem_array_X=79;tandem_array_N=76;tandem_array_Dmin=431;tandem_array_Dmax=488;highscoring=yes;fragment=no;scF=0.982;lenF=1.000;Rfam=14.1;Infernal=1.1.2;
HyS0219	cmsearch	5S_rRNA	55855	55973	116.6	+	.	evalue=3.5e-24;mdlaccn=RF00001;mdllen=119;mdlcoords=1-119;seqlen=117024;tandem_array=yes(35402-80846);tandem_array_X=79;tandem_array_N=76;tandem_array_Dmin=431;tandem_array_Dmax=488;highscoring=yes;fragment=no;scF=0.982;lenF=1.000;Rfam=14.1;Infernal=1.1.2;
HyS0219	cmsearch	5S_rRNA	56424	56542	116.6	+	.	evalue=3.5e-24;mdlaccn=RF00001;mdllen=119;mdlcoords=1-119;seqlen=117024;tandem_array=yes(35402-80846);tandem_array_X=79;tandem_array_N=76;tandem_array_Dmin=431;tandem_array_Dmax=488;highscoring=yes;fragment=no;scF=0.982;lenF=1.000;Rfam=14.1;Infernal=1.1.2;
HyS0219	cmsearch	5S_rRNA	56993	57111	116.6	+	.	evalue=3.5e-24;mdlaccn=RF00001;mdllen=119;mdlcoords=1-119;seqlen=117024;tandem_array=yes(35402-80846);tandem_array_X=79;tandem_array_N=76;tandem_array_Dmin=431;tandem_array_Dmax=488;highscoring=yes;fragment=no;scF=0.982;lenF=1.000;Rfam=14.1;Infernal=1.1.2;
HyS0219	cmsearch	5S_rRNA	57562	57680	116.6	+	.	evalue=3.5e-24;mdlaccn=RF00001;mdllen=119;mdlcoords=1-119;seqlen=117024;tandem_array=yes(35402-80846);tandem_array_X=79;tandem_array_N=76;tandem_array_Dmin=431;tandem_array_Dmax=488;highscoring=yes;fragment=no;scF=0.982;lenF=1.000;Rfam=14.1;Infernal=1.1.2;
HyS0219	cmsearch	5S_rRNA	58131	58249	116.6	+	.	evalue=3.5e-24;mdlaccn=RF00001;mdllen=119;mdlcoords=1-119;seqlen=117024;tandem_array=yes(35402-80846);tandem_array_X=79;tandem_array_N=76;tandem_array_Dmin=431;tandem_array_Dmax=488;highscoring=yes;fragment=no;scF=0.982;lenF=1.000;Rfam=14.1;Infernal=1.1.2;
HyS0219	cmsearch	5S_rRNA	58700	58818	116.6	+	.	evalue=3.5e-24;mdlaccn=RF00001;mdllen=119;mdlcoords=1-119;seqlen=117024;tandem_array=yes(35402-80846);tandem_array_X=79;tandem_array_N=76;tandem_array_Dmin=431;tandem_array_Dmax=488;highscoring=yes;fragment=no;scF=0.982;lenF=1.000;Rfam=14.1;Infernal=1.1.2;
HyS0219	cmsearch	5S_rRNA	59270	59388	116.6	+	.	evalue=3.5e-24;mdlaccn=RF00001;mdllen=119;mdlcoords=1-119;seqlen=117024;tandem_array=yes(35402-80846);tandem_array_X=79;tandem_array_N=76;tandem_array_Dmin=431;tandem_array_Dmax=488;highscoring=yes;fragment=no;scF=0.982;lenF=1.000;Rfam=14.1;Infernal=1.1.2;
HyS0219	cmsearch	5S_rRNA	59839	59957	116.6	+	.	evalue=3.5e-24;mdlaccn=RF00001;mdllen=119;mdlcoords=1-119;seqlen=117024;tandem_array=yes(35402-80846);tandem_array_X=79;tandem_array_N=76;tandem_array_Dmin=431;tandem_array_Dmax=488;highscoring=yes;fragment=no;scF=0.982;lenF=1.000;Rfam=14.1;Infernal=1.1.2;
HyS0219	cmsearch	5S_rRNA	60408	60526	116.6	+	.	evalue=3.5e-24;mdlaccn=RF00001;mdllen=119;mdlcoords=1-119;seqlen=117024;tandem_array=yes(35402-80846);tandem_array_X=79;tandem_array_N=76;tandem_array_Dmin=431;tandem_array_Dmax=488;highscoring=yes;fragment=no;scF=0.982;lenF=1.000;Rfam=14.1;Infernal=1.1.2;
HyS0219	cmsearch	5S_rRNA	60977	61095	116.6	+	.	evalue=3.5e-24;mdlaccn=RF00001;mdllen=119;mdlcoords=1-119;seqlen=117024;tandem_array=yes(35402-80846);tandem_array_X=79;tandem_array_N=76;tandem_array_Dmin=431;tandem_array_Dmax=488;highscoring=yes;fragment=no;scF=0.982;lenF=1.000;Rfam=14.1;Infernal=1.1.2;
HyS0219	cmsearch	5S_rRNA	62123	62241	116.6	+	.	evalue=3.5e-24;mdlaccn=RF00001;mdllen=119;mdlcoords=1-119;seqlen=117024;tandem_array=yes(35402-80846);tandem_array_X=79;tandem_array_N=76;tandem_array_Dmin=431;tandem_array_Dmax=488;highscoring=yes;fragment=no;scF=0.982;lenF=1.000;Rfam=14.1;Infernal=1.1.2;
HyS0219	cmsearch	5S_rRNA	67427	67545	116.6	+	.	evalue=3.5e-24;mdlaccn=RF00001;mdllen=119;mdlcoords=1-119;seqlen=117024;tandem_array=yes(35402-80846);tandem_array_X=79;tandem_array_N=76;tandem_array_Dmin=431;tandem_array_Dmax=488;highscoring=yes;fragment=no;scF=0.982;lenF=1.000;Rfam=14.1;Infernal=1.1.2;
HyS0219	cmsearch	5S_rRNA	67997	68115	116.6	+	.	evalue=3.5e-24;mdlaccn=RF00001;mdllen=119;mdlcoords=1-119;seqlen=117024;tandem_array=yes(35402-80846);tandem_array_X=79;tandem_array_N=76;tandem_array_Dmin=431;tandem_array_Dmax=488;highscoring=yes;fragment=no;scF=0.982;lenF=1.000;Rfam=14.1;Infernal=1.1.2;
HyS0219	cmsearch	5S_rRNA	68566	68684	116.6	+	.	evalue=3.5e-24;mdlaccn=RF00001;mdllen=119;mdlcoords=1-119;seqlen=117024;tandem_array=yes(35402-80846);tandem_array_X=79;tandem_array_N=76;tandem_array_Dmin=431;tandem_array_Dmax=488;highscoring=yes;fragment=no;scF=0.982;lenF=1.000;Rfam=14.1;Infernal=1.1.2;
HyS0219	cmsearch	5S_rRNA	69742	69860	116.6	+	.	evalue=3.5e-24;mdlaccn=RF00001;mdllen=119;mdlcoords=1-119;seqlen=117024;tandem_array=yes(35402-80846);tandem_array_X=79;tandem_array_N=76;tandem_array_Dmin=431;tandem_array_Dmax=488;highscoring=yes;fragment=no;scF=0.982;lenF=1.000;Rfam=14.1;Infernal=1.1.2;
HyS0219	cmsearch	5S_rRNA	70880	70998	116.6	+	.	evalue=3.5e-24;mdlaccn=RF00001;mdllen=119;mdlcoords=1-119;seqlen=117024;tandem_array=yes(35402-80846);tandem_array_X=79;tandem_array_N=76;tandem_array_Dmin=431;tandem_array_Dmax=488;highscoring=yes;fragment=no;scF=0.982;lenF=1.000;Rfam=14.1;Infernal=1.1.2;
HyS0219	cmsearch	5S_rRNA	72017	72135	116.6	+	.	evalue=3.5e-24;mdlaccn=RF00001;mdllen=119;mdlcoords=1-119;seqlen=117024;tandem_array=yes(35402-80846);tandem_array_X=79;tandem_array_N=76;tandem_array_Dmin=431;tandem_array_Dmax=488;highscoring=yes;fragment=no;scF=0.982;lenF=1.000;Rfam=14.1;Infernal=1.1.2;
HyS0219	cmsearch	5S_rRNA	72586	72704	116.6	+	.	evalue=3.5e-24;mdlaccn=RF00001;mdllen=119;mdlcoords=1-119;seqlen=117024;tandem_array=yes(35402-80846);tandem_array_X=79;tandem_array_N=76;tandem_array_Dmin=431;tandem_array_Dmax=488;highscoring=yes;fragment=no;scF=0.982;lenF=1.000;Rfam=14.1;Infernal=1.1.2;
HyS0219	cmsearch	5S_rRNA	73723	73841	116.6	+	.	evalue=3.5e-24;mdlaccn=RF00001;mdllen=119;mdlcoords=1-119;seqlen=117024;tandem_array=yes(35402-80846);tandem_array_X=79;tandem_array_N=76;tandem_array_Dmin=431;tandem_array_Dmax=488;highscoring=yes;fragment=no;scF=0.982;lenF=1.000;Rfam=14.1;Infernal=1.1.2;
HyS0219	cmsearch	5S_rRNA	74292	74410	116.6	+	.	evalue=3.5e-24;mdlaccn=RF00001;mdllen=119;mdlcoords=1-119;seqlen=117024;tandem_array=yes(35402-80846);tandem_array_X=79;tandem_array_N=76;tandem_array_Dmin=431;tandem_array_Dmax=488;highscoring=yes;fragment=no;scF=0.982;lenF=1.000;Rfam=14.1;Infernal=1.1.2;
HyS0219	cmsearch	5S_rRNA	74861	74979	116.6	+	.	evalue=3.5e-24;mdlaccn=RF00001;mdllen=119;mdlcoords=1-119;seqlen=117024;tandem_array=yes(35402-80846);tandem_array_X=79;tandem_array_N=76;tandem_array_Dmin=431;tandem_array_Dmax=488;highscoring=yes;fragment=no;scF=0.982;lenF=1.000;Rfam=14.1;Infernal=1.1.2;
HyS0219	cmsearch	5S_rRNA	75430	75548	116.6	+	.	evalue=3.5e-24;mdlaccn=RF00001;mdllen=119;mdlcoords=1-119;seqlen=117024;tandem_array=yes(35402-80846);tandem_array_X=79;tandem_array_N=76;tandem_array_Dmin=431;tandem_array_Dmax=488;highscoring=yes;fragment=no;scF=0.982;lenF=1.000;Rfam=14.1;Infernal=1.1.2;
HyS0219	cmsearch	5S_rRNA	75999	76117	116.6	+	.	evalue=3.5e-24;mdlaccn=RF00001;mdllen=119;mdlcoords=1-119;seqlen=117024;tandem_array=yes(35402-80846);tandem_array_X=79;tandem_array_N=76;tandem_array_Dmin=431;tandem_array_Dmax=488;highscoring=yes;fragment=no;scF=0.982;lenF=1.000;Rfam=14.1;Infernal=1.1.2;
HyS0219	cmsearch	5S_rRNA	76568	76686	116.6	+	.	evalue=3.5e-24;mdlaccn=RF00001;mdllen=119;mdlcoords=1-119;seqlen=117024;tandem_array=yes(35402-80846);tandem_array_X=79;tandem_array_N=76;tandem_array_Dmin=431;tandem_array_Dmax=488;highscoring=yes;fragment=no;scF=0.982;lenF=1.000;Rfam=14.1;Infernal=1.1.2;
HyS0219	cmsearch	5S_rRNA	77137	77255	116.6	+	.	evalue=3.5e-24;mdlaccn=RF00001;mdllen=119;mdlcoords=1-119;seqlen=117024;tandem_array=yes(35402-80846);tandem_array_X=79;tandem_array_N=76;tandem_array_Dmin=431;tandem_array_Dmax=488;highscoring=yes;fragment=no;scF=0.982;lenF=1.000;Rfam=14.1;Infernal=1.1.2;
HyS0219	cmsearch	5S_rRNA	79021	79139	116.6	+	.	evalue=3.5e-24;mdlaccn=RF00001;mdllen=119;mdlcoords=1-119;seqlen=117024;tandem_array=yes(35402-80846);tandem_array_X=79;tandem_array_N=76;tandem_array_Dmin=431;tandem_array_Dmax=488;highscoring=yes;fragment=no;scF=0.982;lenF=1.000;Rfam=14.1;Infernal=1.1.2;
HyS0219	cmsearch	5S_rRNA	80159	80277	116.6	+	.	evalue=3.5e-24;mdlaccn=RF00001;mdllen=119;mdlcoords=1-119;seqlen=117024;tandem_array=yes(35402-80846);tandem_array_X=79;tandem_array_N=76;tandem_array_Dmin=431;tandem_array_Dmax=488;highscoring=yes;fragment=no;scF=0.982;lenF=1.000;Rfam=14.1;Infernal=1.1.2;
HyS0219	cmsearch	5S_rRNA	80728	80846	116.6	+	.	evalue=3.5e-24;mdlaccn=RF00001;mdllen=119;mdlcoords=1-119;seqlen=117024;tandem_array=yes(35402-80846);tandem_array_X=79;tandem_array_N=76;tandem_array_Dmin=431;tandem_array_Dmax=488;highscoring=yes;fragment=no;scF=0.982;lenF=1.000;Rfam=14.1;Infernal=1.1.2;
HyS0219	cmsearch	5S_rRNA	8147	8265	116.6	+	.	evalue=3.5e-24;mdlaccn=RF00001;mdllen=119;mdlcoords=1-119;seqlen=117024;tandem_array=no;highscoring=yes;fragment=no;scF=0.982;lenF=1.000;Rfam=14.1;Infernal=1.1.2;
HyS0219	cmsearch	5S_rRNA	94644	94762	116.6	+	.	evalue=3.5e-24;mdlaccn=RF00001;mdllen=119;mdlcoords=1-119;seqlen=117024;tandem_array=no;highscoring=yes;fragment=no;scF=0.982;lenF=1.000;Rfam=14.1;Infernal=1.1.2;
HyS0219	cmsearch	5S_rRNA	95775	95893	116.6	+	.	evalue=3.5e-24;mdlaccn=RF00001;mdllen=119;mdlcoords=1-119;seqlen=117024;tandem_array=no;highscoring=yes;fragment=no;scF=0.982;lenF=1.000;Rfam=14.1;Infernal=1.1.2;
HyS0219	cmsearch	5S_rRNA	96342	96460	116.6	+	.	evalue=3.5e-24;mdlaccn=RF00001;mdllen=119;mdlcoords=1-119;seqlen=117024;tandem_array=no;highscoring=yes;fragment=no;scF=0.982;lenF=1.000;Rfam=14.1;Infernal=1.1.2;
HyS0219	cmsearch	5S_rRNA	96908	97026	116.6	+	.	evalue=3.5e-24;mdlaccn=RF00001;mdllen=119;mdlcoords=1-119;seqlen=117024;tandem_array=no;highscoring=yes;fragment=no;scF=0.982;lenF=1.000;Rfam=14.1;Infernal=1.1.2;
HyS0219	cmsearch	5S_rRNA	97476	97594	116.6	+	.	evalue=3.5e-24;mdlaccn=RF00001;mdllen=119;mdlcoords=1-119;seqlen=117024;tandem_array=no;highscoring=yes;fragment=no;scF=0.982;lenF=1.000;Rfam=14.1;Infernal=1.1.2;
HyS0219	cmsearch	5S_rRNA	62692	62810	114.8	+	.	evalue=1e-23;mdlaccn=RF00001;mdllen=119;mdlcoords=1-119;seqlen=117024;tandem_array=yes(35402-80846);tandem_array_X=79;tandem_array_N=76;tandem_array_Dmin=431;tandem_array_Dmax=488;highscoring=yes;fragment=no;scF=0.967;lenF=1.000;Rfam=14.1;Infernal=1.1.2;
HyS0219	cmsearch	5S_rRNA	64397	64515	114.8	+	.	evalue=1e-23;mdlaccn=RF00001;mdllen=119;mdlcoords=1-119;seqlen=117024;tandem_array=yes(35402-80846);tandem_array_X=79;tandem_array_N=76;tandem_array_Dmin=431;tandem_array_Dmax=488;highscoring=yes;fragment=no;scF=0.967;lenF=1.000;Rfam=14.1;Infernal=1.1.2;
HyS0219	cmsearch	5S_rRNA	64966	65084	114.8	+	.	evalue=1e-23;mdlaccn=RF00001;mdllen=119;mdlcoords=1-119;seqlen=117024;tandem_array=yes(35402-80846);tandem_array_X=79;tandem_array_N=76;tandem_array_Dmin=431;tandem_array_Dmax=488;highscoring=yes;fragment=no;scF=0.967;lenF=1.000;Rfam=14.1;Infernal=1.1.2;
HyS0219	cmsearch	5S_rRNA	66286	66404	114.8	+	.	evalue=1e-23;mdlaccn=RF00001;mdllen=119;mdlcoords=1-119;seqlen=117024;tandem_array=yes(35402-80846);tandem_array_X=79;tandem_array_N=76;tandem_array_Dmin=431;tandem_array_Dmax=488;highscoring=yes;fragment=no;scF=0.967;lenF=1.000;Rfam=14.1;Infernal=1.1.2;
HyS0219	cmsearch	5S_rRNA	8717	8835	114.4	+	.	evalue=1.3e-23;mdlaccn=RF00001;mdllen=119;mdlcoords=1-119;seqlen=117024;tandem_array=no;highscoring=yes;fragment=no;scF=0.964;lenF=1.000;Rfam=14.1;Infernal=1.1.2;
HyS0219	cmsearch	5S_rRNA	66855	66973	114.2	+	.	evalue=1.4e-23;mdlaccn=RF00001;mdllen=119;mdlcoords=1-119;seqlen=117024;tandem_array=yes(35402-80846);tandem_array_X=79;tandem_array_N=76;tandem_array_Dmin=431;tandem_array_Dmax=488;highscoring=yes;fragment=no;scF=0.962;lenF=1.000;Rfam=14.1;Infernal=1.1.2;
HyS0219	cmsearch	5S_rRNA	26081	26199	112.0	-	.	evalue=5.2e-23;mdlaccn=RF00001;mdllen=119;mdlcoords=1-119;seqlen=117024;tandem_array=yes(10251-35270);tandem_array_X=45;tandem_array_N=44;tandem_array_Dmin=418;tandem_array_Dmax=459;highscoring=yes;fragment=no;scF=0.944;lenF=1.000;Rfam=14.1;Infernal=1.1.2;
HyS0219	cmsearch	5S_rRNA	26650	26768	111.8	-	.	evalue=6e-23;mdlaccn=RF00001;mdllen=119;mdlcoords=1-119;seqlen=117024;tandem_array=yes(10251-35270);tandem_array_X=45;tandem_array_N=44;tandem_array_Dmin=418;tandem_array_Dmax=459;highscoring=yes;fragment=no;scF=0.942;lenF=1.000;Rfam=14.1;Infernal=1.1.2;
HyS0219	cmsearch	5S_rRNA	61547	61664	111.4	+	.	evalue=7.3e-23;mdlaccn=RF00001;mdllen=119;mdlcoords=1-119;seqlen=117024;tandem_array=yes(35402-80846);tandem_array_X=79;tandem_array_N=76;tandem_array_Dmin=431;tandem_array_Dmax=488;highscoring=yes;fragment=no;scF=0.939;lenF=0.992;Rfam=14.1;Infernal=1.1.2;
HyS0219	cmsearch	5S_rRNA	94075	94193	111.1	+	.	evalue=8.8e-23;mdlaccn=RF00001;mdllen=119;mdlcoords=1-119;seqlen=117024;tandem_array=no;highscoring=yes;fragment=no;scF=0.936;lenF=1.000;Rfam=14.1;Infernal=1.1.2;
HyS0219	cmsearch	5S_rRNA	105692	105811	110.9	+	.	evalue=1e-22;mdlaccn=RF00001;mdllen=119;mdlcoords=1-119;seqlen=117024;tandem_array=yes(103489-116874);tandem_array_X=21;tandem_array_N=16;tandem_array_Dmin=432;tandem_array_Dmax=453;highscoring=yes;fragment=no;scF=0.934;lenF=1.008;Rfam=14.1;Infernal=1.1.2;
HyS0219	cmsearch	5S_rRNA	111862	111980	110.5	+	.	evalue=1.3e-22;mdlaccn=RF00001;mdllen=119;mdlcoords=1-119;seqlen=117024;tandem_array=yes(103489-116874);tandem_array_X=21;tandem_array_N=16;tandem_array_Dmin=432;tandem_array_Dmax=453;highscoring=yes;fragment=no;scF=0.931;lenF=1.000;Rfam=14.1;Infernal=1.1.2;
HyS0219	cmsearch	5S_rRNA	33480	33599	110.5	-	.	evalue=1.3e-22;mdlaccn=RF00001;mdllen=119;mdlcoords=1-119;seqlen=117024;tandem_array=yes(10251-35270);tandem_array_X=45;tandem_array_N=44;tandem_array_Dmin=418;tandem_array_Dmax=459;highscoring=yes;fragment=no;scF=0.931;lenF=1.008;Rfam=14.1;Infernal=1.1.2;
HyS0219	cmsearch	5S_rRNA	27219	27337	110.3	-	.	evalue=1.5e-22;mdlaccn=RF00001;mdllen=119;mdlcoords=1-119;seqlen=117024;tandem_array=yes(10251-35270);tandem_array_X=45;tandem_array_N=44;tandem_array_Dmin=418;tandem_array_Dmax=459;highscoring=yes;fragment=no;scF=0.929;lenF=1.000;Rfam=14.1;Infernal=1.1.2;
HyS0219	cmsearch	5S_rRNA	30640	30759	109.9	-	.	evalue=1.8e-22;mdlaccn=RF00001;mdllen=119;mdlcoords=1-119;seqlen=117024;tandem_array=yes(10251-35270);tandem_array_X=45;tandem_array_N=44;tandem_array_Dmin=418;tandem_array_Dmax=459;highscoring=yes;fragment=no;scF=0.926;lenF=1.008;Rfam=14.1;Infernal=1.1.2;
HyS0219	cmsearch	5S_rRNA	10812	10929	109.9	-	.	evalue=1.9e-22;mdlaccn=RF00001;mdllen=119;mdlcoords=1-119;seqlen=117024;tandem_array=yes(10251-35270);tandem_array_X=45;tandem_array_N=44;tandem_array_Dmin=418;tandem_array_Dmax=459;highscoring=yes;fragment=no;scF=0.926;lenF=0.992;Rfam=14.1;Infernal=1.1.2;
HyS0219	cmsearch	5S_rRNA	11375	11492	109.9	-	.	evalue=1.9e-22;mdlaccn=RF00001;mdllen=119;mdlcoords=1-119;seqlen=117024;tandem_array=yes(10251-35270);tandem_array_X=45;tandem_array_N=44;tandem_array_Dmin=418;tandem_array_Dmax=459;highscoring=yes;fragment=no;scF=0.926;lenF=0.992;Rfam=14.1;Infernal=1.1.2;
HyS0219	cmsearch	5S_rRNA	115130	115247	109.9	+	.	evalue=1.9e-22;mdlaccn=RF00001;mdllen=119;mdlcoords=1-119;seqlen=117024;tandem_array=yes(103489-116874);tandem_array_X=21;tandem_array_N=16;tandem_array_Dmin=432;tandem_array_Dmax=453;highscoring=yes;fragment=no;scF=0.926;lenF=0.992;Rfam=14.1;Infernal=1.1.2;
HyS0219	cmsearch	5S_rRNA	11941	12058	109.9	-	.	evalue=1.9e-22;mdlaccn=RF00001;mdllen=119;mdlcoords=1-119;seqlen=117024;tandem_array=yes(10251-35270);tandem_array_X=45;tandem_array_N=44;tandem_array_Dmin=418;tandem_array_Dmax=459;highscoring=yes;fragment=no;scF=0.926;lenF=0.992;Rfam=14.1;Infernal=1.1.2;
HyS0219	cmsearch	5S_rRNA	12504	12621	109.9	-	.	evalue=1.9e-22;mdlaccn=RF00001;mdllen=119;mdlcoords=1-119;seqlen=117024;tandem_array=yes(10251-35270);tandem_array_X=45;tandem_array_N=44;tandem_array_Dmin=418;tandem_array_Dmax=459;highscoring=yes;fragment=no;scF=0.926;lenF=0.992;Rfam=14.1;Infernal=1.1.2;
HyS0219	cmsearch	5S_rRNA	13629	13746	109.9	-	.	evalue=1.9e-22;mdlaccn=RF00001;mdllen=119;mdlcoords=1-119;seqlen=117024;tandem_array=yes(10251-35270);tandem_array_X=45;tandem_array_N=44;tandem_array_Dmin=418;tandem_array_Dmax=459;highscoring=yes;fragment=no;scF=0.926;lenF=0.992;Rfam=14.1;Infernal=1.1.2;
HyS0219	cmsearch	5S_rRNA	14190	14307	109.9	-	.	evalue=1.9e-22;mdlaccn=RF00001;mdllen=119;mdlcoords=1-119;seqlen=117024;tandem_array=yes(10251-35270);tandem_array_X=45;tandem_array_N=44;tandem_array_Dmin=418;tandem_array_Dmax=459;highscoring=yes;fragment=no;scF=0.926;lenF=0.992;Rfam=14.1;Infernal=1.1.2;
HyS0219	cmsearch	5S_rRNA	15314	15431	109.9	-	.	evalue=1.9e-22;mdlaccn=RF00001;mdllen=119;mdlcoords=1-119;seqlen=117024;tandem_array=yes(10251-35270);tandem_array_X=45;tandem_array_N=44;tandem_array_Dmin=418;tandem_array_Dmax=459;highscoring=yes;fragment=no;scF=0.926;lenF=0.992;Rfam=14.1;Infernal=1.1.2;
HyS0219	cmsearch	5S_rRNA	15878	15995	109.9	-	.	evalue=1.9e-22;mdlaccn=RF00001;mdllen=119;mdlcoords=1-119;seqlen=117024;tandem_array=yes(10251-35270);tandem_array_X=45;tandem_array_N=44;tandem_array_Dmin=418;tandem_array_Dmax=459;highscoring=yes;fragment=no;scF=0.926;lenF=0.992;Rfam=14.1;Infernal=1.1.2;
HyS0219	cmsearch	5S_rRNA	16440	16557	109.9	-	.	evalue=1.9e-22;mdlaccn=RF00001;mdllen=119;mdlcoords=1-119;seqlen=117024;tandem_array=yes(10251-35270);tandem_array_X=45;tandem_array_N=44;tandem_array_Dmin=418;tandem_array_Dmax=459;highscoring=yes;fragment=no;scF=0.926;lenF=0.992;Rfam=14.1;Infernal=1.1.2;
HyS0219	cmsearch	5S_rRNA	16998	17115	109.9	-	.	evalue=1.9e-22;mdlaccn=RF00001;mdllen=119;mdlcoords=1-119;seqlen=117024;tandem_array=yes(10251-35270);tandem_array_X=45;tandem_array_N=44;tandem_array_Dmin=418;tandem_array_Dmax=459;highscoring=yes;fragment=no;scF=0.926;lenF=0.992;Rfam=14.1;Infernal=1.1.2;
HyS0219	cmsearch	5S_rRNA	17564	17681	109.9	-	.	evalue=1.9e-22;mdlaccn=RF00001;mdllen=119;mdlcoords=1-119;seqlen=117024;tandem_array=yes(10251-35270);tandem_array_X=45;tandem_array_N=44;tandem_array_Dmin=418;tandem_array_Dmax=459;highscoring=yes;fragment=no;scF=0.926;lenF=0.992;Rfam=14.1;Infernal=1.1.2;
HyS0219	cmsearch	5S_rRNA	18123	18240	109.9	-	.	evalue=1.9e-22;mdlaccn=RF00001;mdllen=119;mdlcoords=1-119;seqlen=117024;tandem_array=yes(10251-35270);tandem_array_X=45;tandem_array_N=44;tandem_array_Dmin=418;tandem_array_Dmax=459;highscoring=yes;fragment=no;scF=0.926;lenF=0.992;Rfam=14.1;Infernal=1.1.2;
HyS0219	cmsearch	5S_rRNA	19245	19362	109.9	-	.	evalue=1.9e-22;mdlaccn=RF00001;mdllen=119;mdlcoords=1-119;seqlen=117024;tandem_array=yes(10251-35270);tandem_array_X=45;tandem_array_N=44;tandem_array_Dmin=418;tandem_array_Dmax=459;highscoring=yes;fragment=no;scF=0.926;lenF=0.992;Rfam=14.1;Infernal=1.1.2;
HyS0219	cmsearch	5S_rRNA	19806	19923	109.9	-	.	evalue=1.9e-22;mdlaccn=RF00001;mdllen=119;mdlcoords=1-119;seqlen=117024;tandem_array=yes(10251-35270);tandem_array_X=45;tandem_array_N=44;tandem_array_Dmin=418;tandem_array_Dmax=459;highscoring=yes;fragment=no;scF=0.926;lenF=0.992;Rfam=14.1;Infernal=1.1.2;
HyS0219	cmsearch	5S_rRNA	23231	23348	109.9	-	.	evalue=1.9e-22;mdlaccn=RF00001;mdllen=119;mdlcoords=1-119;seqlen=117024;tandem_array=yes(10251-35270);tandem_array_X=45;tandem_array_N=44;tandem_array_Dmin=418;tandem_array_Dmax=459;highscoring=yes;fragment=no;scF=0.926;lenF=0.992;Rfam=14.1;Infernal=1.1.2;
HyS0219	cmsearch	5S_rRNA	31208	31325	109.9	-	.	evalue=1.9e-22;mdlaccn=RF00001;mdllen=119;mdlcoords=1-119;seqlen=117024;tandem_array=yes(10251-35270);tandem_array_X=45;tandem_array_N=44;tandem_array_Dmin=418;tandem_array_Dmax=459;highscoring=yes;fragment=no;scF=0.926;lenF=0.992;Rfam=14.1;Infernal=1.1.2;
HyS0219	cmsearch	5S_rRNA	69173	69290	109.9	+	.	evalue=1.9e-22;mdlaccn=RF00001;mdllen=119;mdlcoords=1-119;seqlen=117024;tandem_array=yes(35402-80846);tandem_array_X=79;tandem_array_N=76;tandem_array_Dmin=431;tandem_array_Dmax=488;highscoring=yes;fragment=no;scF=0.926;lenF=0.992;Rfam=14.1;Infernal=1.1.2;
HyS0219	cmsearch	5S_rRNA	9286	9405	109.7	+	.	evalue=2e-22;mdlaccn=RF00001;mdllen=119;mdlcoords=1-119;seqlen=117024;tandem_array=no;highscoring=yes;fragment=no;scF=0.924;lenF=1.008;Rfam=14.1;Infernal=1.1.2;
HyS0219	cmsearch	5S_rRNA	79590	79708	109.6	+	.	evalue=2.2e-22;mdlaccn=RF00001;mdllen=119;mdlcoords=1-119;seqlen=117024;tandem_array=yes(35402-80846);tandem_array_X=79;tandem_array_N=76;tandem_array_Dmin=431;tandem_array_Dmax=488;highscoring=yes;fragment=no;scF=0.923;lenF=1.000;Rfam=14.1;Infernal=1.1.2;
HyS0219	cmsearch	5S_rRNA	109028	109146	109.5	+	.	evalue=2.3e-22;mdlaccn=RF00001;mdllen=119;mdlcoords=1-119;seqlen=117024;tandem_array=yes(103489-116874);tandem_array_X=21;tandem_array_N=16;tandem_array_Dmin=432;tandem_array_Dmax=453;highscoring=yes;fragment=no;scF=0.922;lenF=1.000;Rfam=14.1;Infernal=1.1.2;
HyS0219	cmsearch	5S_rRNA	112935	113052	109.4	+	.	evalue=2.5e-22;mdlaccn=RF00001;mdllen=119;mdlcoords=1-119;seqlen=117024;tandem_array=yes(103489-116874);tandem_array_X=21;tandem_array_N=16;tandem_array_Dmin=432;tandem_array_Dmax=453;highscoring=yes;fragment=no;scF=0.922;lenF=0.992;Rfam=14.1;Infernal=1.1.2;
HyS0219	cmsearch	5S_rRNA	23799	23916	109.4	-	.	evalue=2.5e-22;mdlaccn=RF00001;mdllen=119;mdlcoords=1-119;seqlen=117024;tandem_array=yes(10251-35270);tandem_array_X=45;tandem_array_N=44;tandem_array_Dmin=418;tandem_array_Dmax=459;highscoring=yes;fragment=no;scF=0.922;lenF=0.992;Rfam=14.1;Infernal=1.1.2;
HyS0219	cmsearch	5S_rRNA	95209	95326	109.4	+	.	evalue=2.5e-22;mdlaccn=RF00001;mdllen=119;mdlcoords=1-119;seqlen=117024;tandem_array=no;highscoring=yes;fragment=no;scF=0.922;lenF=0.992;Rfam=14.1;Infernal=1.1.2;
HyS0219	cmsearch	5S_rRNA	63259	63378	108.9	+	.	evalue=3.3e-22;mdlaccn=RF00001;mdllen=119;mdlcoords=1-119;seqlen=117024;tandem_array=yes(35402-80846);tandem_array_X=79;tandem_array_N=76;tandem_array_Dmin=431;tandem_array_Dmax=488;highscoring=yes;fragment=no;scF=0.917;lenF=1.008;Rfam=14.1;Infernal=1.1.2;
HyS0219	cmsearch	5S_rRNA	22656	22773	108.8	-	.	evalue=3.5e-22;mdlaccn=RF00001;mdllen=119;mdlcoords=1-119;seqlen=117024;tandem_array=yes(10251-35270);tandem_array_X=45;tandem_array_N=44;tandem_array_Dmin=418;tandem_array_Dmax=459;highscoring=yes;fragment=no;scF=0.917;lenF=0.992;Rfam=14.1;Infernal=1.1.2;
HyS0219	cmsearch	5S_rRNA	7578	7696	108.8	+	.	evalue=3.5e-22;mdlaccn=RF00001;mdllen=119;mdlcoords=1-119;seqlen=117024;tandem_array=no;highscoring=yes;fragment=no;scF=0.917;lenF=1.000;Rfam=14.1;Infernal=1.1.2;
HyS0219	cmsearch	5S_rRNA	111293	111411	107.6	+	.	evalue=7.3e-22;mdlaccn=RF00001;mdllen=119;mdlcoords=1-119;seqlen=117024;tandem_array=yes(103489-116874);tandem_array_X=21;tandem_array_N=16;tandem_array_Dmin=432;tandem_array_Dmax=453;highscoring=yes;fragment=no;scF=0.906;lenF=1.000;Rfam=14.1;Infernal=1.1.2;
HyS0219	cmsearch	5S_rRNA	24940	25059	107.3	-	.	evalue=8.9e-22;mdlaccn=RF00001;mdllen=119;mdlcoords=1-119;seqlen=117024;tandem_array=yes(10251-35270);tandem_array_X=45;tandem_array_N=44;tandem_array_Dmin=418;tandem_array_Dmax=459;highscoring=yes;fragment=no;scF=0.904;lenF=1.008;Rfam=14.1;Infernal=1.1.2;
HyS0219	cmsearch	5S_rRNA	114000	114116	107.0	+	.	evalue=1e-21;mdlaccn=RF00001;mdllen=119;mdlcoords=1-119;seqlen=117024;tandem_array=yes(103489-116874);tandem_array_X=21;tandem_array_N=16;tandem_array_Dmin=432;tandem_array_Dmax=453;highscoring=yes;fragment=no;scF=0.901;lenF=0.983;Rfam=14.1;Infernal=1.1.2;
HyS0219	cmsearch	5S_rRNA	10251	10367	104.7	-	.	evalue=3.9e-21;mdlaccn=RF00001;mdllen=119;mdlcoords=1-119;seqlen=117024;tandem_array=yes(10251-35270);tandem_array_X=45;tandem_array_N=44;tandem_array_Dmin=418;tandem_array_Dmax=459;highscoring=no;fragment=no;scF=0.882;lenF=0.983;Rfam=14.1;Infernal=1.1.2;
HyS0219	cmsearch	5S_rRNA	70311	70428	104.7	+	.	evalue=4.1e-21;mdlaccn=RF00001;mdllen=119;mdlcoords=1-119;seqlen=117024;tandem_array=yes(35402-80846);tandem_array_X=79;tandem_array_N=76;tandem_array_Dmin=431;tandem_array_Dmax=488;highscoring=no;fragment=no;scF=0.882;lenF=0.992;Rfam=14.1;Infernal=1.1.2;
HyS0219	cmsearch	5S_rRNA	71449	71566	104.7	+	.	evalue=4.1e-21;mdlaccn=RF00001;mdllen=119;mdlcoords=1-119;seqlen=117024;tandem_array=yes(35402-80846);tandem_array_X=79;tandem_array_N=76;tandem_array_Dmin=431;tandem_array_Dmax=488;highscoring=no;fragment=no;scF=0.882;lenF=0.992;Rfam=14.1;Infernal=1.1.2;
HyS0219	cmsearch	5S_rRNA	73155	73272	104.7	+	.	evalue=4.1e-21;mdlaccn=RF00001;mdllen=119;mdlcoords=1-119;seqlen=117024;tandem_array=yes(35402-80846);tandem_array_X=79;tandem_array_N=76;tandem_array_Dmin=431;tandem_array_Dmax=488;highscoring=no;fragment=no;scF=0.882;lenF=0.992;Rfam=14.1;Infernal=1.1.2;
HyS0219	cmsearch	5S_rRNA	24369	24486	103.2	-	.	evalue=1e-20;mdlaccn=RF00001;mdllen=119;mdlcoords=1-119;seqlen=117024;tandem_array=yes(10251-35270);tandem_array_X=45;tandem_array_N=44;tandem_array_Dmin=418;tandem_array_Dmax=459;highscoring=no;fragment=no;scF=0.869;lenF=0.992;Rfam=14.1;Infernal=1.1.2;
HyS0219	cmsearch	5S_rRNA	14754	14871	102.7	-	.	evalue=1.3e-20;mdlaccn=RF00001;mdllen=119;mdlcoords=1-119;seqlen=117024;tandem_array=yes(10251-35270);tandem_array_X=45;tandem_array_N=44;tandem_array_Dmin=418;tandem_array_Dmax=459;highscoring=no;fragment=no;scF=0.865;lenF=0.992;Rfam=14.1;Infernal=1.1.2;
HyS0219	cmsearch	5S_rRNA	105135	105251	102.7	+	.	evalue=1.4e-20;mdlaccn=RF00001;mdllen=119;mdlcoords=1-119;seqlen=117024;tandem_array=yes(103489-116874);tandem_array_X=21;tandem_array_N=16;tandem_array_Dmin=432;tandem_array_Dmax=453;highscoring=no;fragment=no;scF=0.865;lenF=0.983;Rfam=14.1;Infernal=1.1.2;
HyS0219	cmsearch	5S_rRNA	25512	25630	102.3	-	.	evalue=1.7e-20;mdlaccn=RF00001;mdllen=119;mdlcoords=1-119;seqlen=117024;tandem_array=yes(10251-35270);tandem_array_X=45;tandem_array_N=44;tandem_array_Dmin=418;tandem_array_Dmax=459;highscoring=no;fragment=no;scF=0.862;lenF=1.000;Rfam=14.1;Infernal=1.1.2;
HyS0219	cmsearch	5S_rRNA	32344	32460	102.2	-	.	evalue=1.8e-20;mdlaccn=RF00001;mdllen=119;mdlcoords=1-119;seqlen=117024;tandem_array=yes(10251-35270);tandem_array_X=45;tandem_array_N=44;tandem_array_Dmin=418;tandem_array_Dmax=459;highscoring=no;fragment=no;scF=0.861;lenF=0.983;Rfam=14.1;Infernal=1.1.2;
HyS0219	cmsearch	5S_rRNA	116197	116313	101.6	+	.	evalue=2.6e-20;mdlaccn=RF00001;mdllen=119;mdlcoords=1-119;seqlen=117024;tandem_array=yes(103489-116874);tandem_array_X=21;tandem_array_N=16;tandem_array_Dmin=432;tandem_array_Dmax=453;highscoring=no;fragment=no;scF=0.856;lenF=0.983;Rfam=14.1;Infernal=1.1.2;
HyS0219	cmsearch	5S_rRNA	34053	34174	101.3	-	.	evalue=3.1e-20;mdlaccn=RF00001;mdllen=119;mdlcoords=1-119;seqlen=117024;tandem_array=yes(10251-35270);tandem_array_X=45;tandem_array_N=44;tandem_array_Dmin=418;tandem_array_Dmax=459;highscoring=no;fragment=no;scF=0.853;lenF=1.025;Rfam=14.1;Infernal=1.1.2;
HyS0219	cmsearch	5S_rRNA	29497	29614	101.0	-	.	evalue=3.7e-20;mdlaccn=RF00001;mdllen=119;mdlcoords=1-119;seqlen=117024;tandem_array=yes(10251-35270);tandem_array_X=45;tandem_array_N=44;tandem_array_Dmin=418;tandem_array_Dmax=459;highscoring=no;fragment=no;scF=0.851;lenF=0.992;Rfam=14.1;Infernal=1.1.2;
HyS0219	cmsearch	5S_rRNA	27788	27906	100.9	-	.	evalue=3.9e-20;mdlaccn=RF00001;mdllen=119;mdlcoords=1-119;seqlen=117024;tandem_array=yes(10251-35270);tandem_array_X=45;tandem_array_N=44;tandem_array_Dmin=418;tandem_array_Dmax=459;highscoring=no;fragment=no;scF=0.850;lenF=1.000;Rfam=14.1;Infernal=1.1.2;
HyS0219	cmsearch	5S_rRNA	20938	21054	100.8	-	.	evalue=4.2e-20;mdlaccn=RF00001;mdllen=119;mdlcoords=1-119;seqlen=117024;tandem_array=yes(10251-35270);tandem_array_X=45;tandem_array_N=44;tandem_array_Dmin=418;tandem_array_Dmax=459;highscoring=no;fragment=no;scF=0.849;lenF=0.983;Rfam=14.1;Infernal=1.1.2;
HyS0219	cmsearch	5S_rRNA	104583	104701	99.8	+	.	evalue=7.4e-20;mdlaccn=RF00001;mdllen=119;mdlcoords=1-119;seqlen=117024;tandem_array=yes(103489-116874);tandem_array_X=21;tandem_array_N=16;tandem_array_Dmin=432;tandem_array_Dmax=453;highscoring=no;fragment=no;scF=0.841;lenF=1.000;Rfam=14.1;Infernal=1.1.2;
HyS0219	cmsearch	5S_rRNA	114564	114682	99.6	+	.	evalue=8.6e-20;mdlaccn=RF00001;mdllen=119;mdlcoords=1-119;seqlen=117024;tandem_array=yes(103489-116874);tandem_array_X=21;tandem_array_N=16;tandem_array_Dmin=432;tandem_array_Dmax=453;highscoring=no;fragment=no;scF=0.839;lenF=1.000;Rfam=14.1;Infernal=1.1.2;
HyS0219	cmsearch	5S_rRNA	28928	29045	99.2	-	.	evalue=1e-19;mdlaccn=RF00001;mdllen=119;mdlcoords=1-119;seqlen=117024;tandem_array=yes(10251-35270);tandem_array_X=45;tandem_array_N=44;tandem_array_Dmin=418;tandem_array_Dmax=459;highscoring=no;fragment=no;scF=0.836;lenF=0.992;Rfam=14.1;Infernal=1.1.2;
HyS0219	cmsearch	5S_rRNA	107894	108010	99.2	+	.	evalue=1.1e-19;mdlaccn=RF00001;mdllen=119;mdlcoords=1-119;seqlen=117024;tandem_array=yes(103489-116874);tandem_array_X=21;tandem_array_N=16;tandem_array_Dmin=432;tandem_array_Dmax=453;highscoring=no;fragment=no;scF=0.836;lenF=0.983;Rfam=14.1;Infernal=1.1.2;
HyS0219	cmsearch	5S_rRNA	106265	106385	98.6	+	.	evalue=1.6e-19;mdlaccn=RF00001;mdllen=119;mdlcoords=1-119;seqlen=117024;tandem_array=yes(103489-116874);tandem_array_X=21;tandem_array_N=16;tandem_array_Dmin=432;tandem_array_Dmax=453;highscoring=no;fragment=no;scF=0.831;lenF=1.017;Rfam=14.1;Infernal=1.1.2;
HyS0219	cmsearch	5S_rRNA	77706	77824	98.3	+	.	evalue=1.8e-19;mdlaccn=RF00001;mdllen=119;mdlcoords=1-119;seqlen=117024;tandem_array=yes(35402-80846);tandem_array_X=79;tandem_array_N=76;tandem_array_Dmin=431;tandem_array_Dmax=488;highscoring=no;fragment=no;scF=0.828;lenF=1.000;Rfam=14.1;Infernal=1.1.2;
HyS0219	cmsearch	5S_rRNA	20373	20490	97.4	-	.	evalue=3.2e-19;mdlaccn=RF00001;mdllen=119;mdlcoords=1-119;seqlen=117024;tandem_array=yes(10251-35270);tandem_array_X=45;tandem_array_N=44;tandem_array_Dmin=418;tandem_array_Dmax=459;highscoring=no;fragment=no;scF=0.821;lenF=0.992;Rfam=14.1;Infernal=1.1.2;
HyS0219	cmsearch	5S_rRNA	9850	9965	96.7	+	.	evalue=4.7e-19;mdlaccn=RF00001;mdllen=119;mdlcoords=1-119;seqlen=117024;tandem_array=no;highscoring=no;fragment=no;scF=0.815;lenF=0.975;Rfam=14.1;Infernal=1.1.2;
HyS0219	cmsearch	5S_rRNA	35960	36077	95.6	+	.	evalue=8.8e-19;mdlaccn=RF00001;mdllen=119;mdlcoords=1-119;seqlen=117024;tandem_array=yes(35402-80846);tandem_array_X=79;tandem_array_N=76;tandem_array_Dmin=431;tandem_array_Dmax=488;highscoring=no;fragment=no;scF=0.805;lenF=0.992;Rfam=14.1;Infernal=1.1.2;
HyS0219	cmsearch	5S_rRNA	18676	18792	94.7	-	.	evalue=1.6e-18;mdlaccn=RF00001;mdllen=119;mdlcoords=1-119;seqlen=117024;tandem_array=yes(10251-35270);tandem_array_X=45;tandem_array_N=44;tandem_array_Dmin=418;tandem_array_Dmax=459;highscoring=no;fragment=no;scF=0.798;lenF=0.983;Rfam=14.1;Infernal=1.1.2;
HyS0219	cmsearch	5S_rRNA	35402	35520	93.4	+	.	evalue=3.3e-18;mdlaccn=RF00001;mdllen=119;mdlcoords=1-119;seqlen=117024;tandem_array=yes(35402-80846);tandem_array_X=79;tandem_array_N=76;tandem_array_Dmin=431;tandem_array_Dmax=488;highscoring=no;fragment=no;scF=0.787;lenF=1.000;Rfam=14.1;Infernal=1.1.2;
HyS0219	cmsearch	5S_rRNA	30070	30188	89.2	-	.	evalue=4.2e-17;mdlaccn=RF00001;mdllen=119;mdlcoords=1-119;seqlen=117024;tandem_array=yes(10251-35270);tandem_array_X=45;tandem_array_N=44;tandem_array_Dmin=418;tandem_array_Dmax=459;highscoring=no;fragment=no;scF=0.751;lenF=1.000;Rfam=14.1;Infernal=1.1.2;
HyS0219	cmsearch	5S_rRNA	103489	103603	88.6	+	.	evalue=6e-17;mdlaccn=RF00001;mdllen=119;mdlcoords=1-119;seqlen=117024;tandem_array=yes(103489-116874);tandem_array_X=21;tandem_array_N=16;tandem_array_Dmin=432;tandem_array_Dmax=453;highscoring=no;fragment=no;scF=0.746;lenF=0.966;Rfam=14.1;Infernal=1.1.2;
HyS0219	cmsearch	5S_rRNA	28355	28474	87.4	-	.	evalue=1.2e-16;mdlaccn=RF00001;mdllen=119;mdlcoords=1-119;seqlen=117024;tandem_array=yes(10251-35270);tandem_array_X=45;tandem_array_N=44;tandem_array_Dmin=418;tandem_array_Dmax=459;highscoring=no;fragment=no;scF=0.736;lenF=1.008;Rfam=14.1;Infernal=1.1.2;
HyS0219	cmsearch	5S_rRNA	22076	22196	86.4	-	.	evalue=2.1e-16;mdlaccn=RF00001;mdllen=119;mdlcoords=1-119;seqlen=117024;tandem_array=yes(10251-35270);tandem_array_X=45;tandem_array_N=44;tandem_array_Dmin=418;tandem_array_Dmax=459;highscoring=no;fragment=no;scF=0.728;lenF=1.017;Rfam=14.1;Infernal=1.1.2;
HyS0219	cmsearch	5S_rRNA	34624	34736	79.1	-	.	evalue=1.7e-14;mdlaccn=RF00001;mdllen=119;mdlcoords=1-119;seqlen=117024;tandem_array=yes(10251-35270);tandem_array_X=45;tandem_array_N=44;tandem_array_Dmin=418;tandem_array_Dmax=459;highscoring=no;fragment=no;scF=0.666;lenF=0.950;Rfam=14.1;Infernal=1.1.2;
HyS0219	cmsearch	5S_rRNA	104036	104147	75.6	+	.	evalue=1.3e-13;mdlaccn=RF00001;mdllen=119;mdlcoords=1-119;seqlen=117024;tandem_array=yes(103489-116874);tandem_array_X=21;tandem_array_N=16;tandem_array_Dmin=432;tandem_array_Dmax=453;highscoring=no;fragment=no;scF=0.637;lenF=0.941;Rfam=14.1;Infernal=1.1.2;
HyS0219	cmsearch	5S_rRNA	35155	35270	74.4	-	.	evalue=2.7e-13;mdlaccn=RF00001;mdllen=119;mdlcoords=1-119;seqlen=117024;tandem_array=yes(10251-35270);tandem_array_X=45;tandem_array_N=44;tandem_array_Dmin=418;tandem_array_Dmax=459;highscoring=no;fragment=no;scF=0.627;lenF=0.975;Rfam=14.1;Infernal=1.1.2;
HyS0219	cmsearch	5S_rRNA	110164	110276	72.6	+	.	evalue=8e-13;mdlaccn=RF00001;mdllen=119;mdlcoords=1-119;seqlen=117024;tandem_array=yes(103489-116874);tandem_array_X=21;tandem_array_N=16;tandem_array_Dmin=432;tandem_array_Dmax=453;highscoring=no;fragment=no;scF=0.612;lenF=0.950;Rfam=14.1;Infernal=1.1.2;
HyS0219	cmsearch	5S_rRNA	21504	21619	72.3	-	.	evalue=9.8e-13;mdlaccn=RF00001;mdllen=119;mdlcoords=1-119;seqlen=117024;tandem_array=yes(10251-35270);tandem_array_X=45;tandem_array_N=44;tandem_array_Dmin=418;tandem_array_Dmax=459;highscoring=no;fragment=no;scF=0.609;lenF=0.975;Rfam=14.1;Infernal=1.1.2;
HyS0312	cmsearch	5S_rRNA	2809	2927	116.6	-	.	evalue=3.5e-24;mdlaccn=RF00001;mdllen=119;mdlcoords=1-119;seqlen=80298;tandem_array=yes(1-5749);tandem_array_X=10;tandem_array_N=8;tandem_array_Dmin=435;tandem_array_Dmax=450;highscoring=yes;fragment=no;scF=0.982;lenF=1.000;Rfam=14.1;Infernal=1.1.2;
HyS0312	cmsearch	5S_rRNA	2241	2359	116.0	-	.	evalue=4.8e-24;mdlaccn=RF00001;mdllen=119;mdlcoords=1-119;seqlen=80298;tandem_array=yes(1-5749);tandem_array_X=10;tandem_array_N=8;tandem_array_Dmin=435;tandem_array_Dmax=450;highscoring=yes;fragment=no;scF=0.977;lenF=1.000;Rfam=14.1;Infernal=1.1.2;
HyS0312	cmsearch	5S_rRNA	1674	1791	115.6	-	.	evalue=6.4e-24;mdlaccn=RF00001;mdllen=119;mdlcoords=1-119;seqlen=80298;tandem_array=yes(1-5749);tandem_array_X=10;tandem_array_N=8;tandem_array_Dmin=435;tandem_array_Dmax=450;highscoring=yes;fragment=no;scF=0.974;lenF=0.992;Rfam=14.1;Infernal=1.1.2;
HyS0312	cmsearch	5S_rRNA	550	668	111.8	-	.	evalue=6.1e-23;mdlaccn=RF00001;mdllen=119;mdlcoords=1-119;seqlen=80298;tandem_array=yes(1-5749);tandem_array_X=10;tandem_array_N=8;tandem_array_Dmin=435;tandem_array_Dmax=450;highscoring=yes;fragment=no;scF=0.942;lenF=1.000;Rfam=14.1;Infernal=1.1.2;
HyS0312	cmsearch	5S_rRNA	3378	3496	111.6	-	.	evalue=6.5e-23;mdlaccn=RF00001;mdllen=119;mdlcoords=1-119;seqlen=80298;tandem_array=yes(1-5749);tandem_array_X=10;tandem_array_N=8;tandem_array_Dmin=435;tandem_array_Dmax=450;highscoring=yes;fragment=no;scF=0.940;lenF=1.000;Rfam=14.1;Infernal=1.1.2;
HyS0312	cmsearch	5S_rRNA	3947	4065	111.6	-	.	evalue=6.5e-23;mdlaccn=RF00001;mdllen=119;mdlcoords=1-119;seqlen=80298;tandem_array=yes(1-5749);tandem_array_X=10;tandem_array_N=8;tandem_array_Dmin=435;tandem_array_Dmax=450;highscoring=yes;fragment=no;scF=0.940;lenF=1.000;Rfam=14.1;Infernal=1.1.2;
HyS0312	cmsearch	5S_rRNA	5631	5749	111.6	-	.	evalue=6.7e-23;mdlaccn=RF00001;mdllen=119;mdlcoords=1-119;seqlen=80298;tandem_array=yes(1-5749);tandem_array_X=10;tandem_array_N=8;tandem_array_Dmin=435;tandem_array_Dmax=450;highscoring=yes;fragment=no;scF=0.940;lenF=1.000;Rfam=14.1;Infernal=1.1.2;
HyS0312	cmsearch	5S_rRNA	19228	19346	110.4	-	.	evalue=1.3e-22;mdlaccn=RF00001;mdllen=119;mdlcoords=1-119;seqlen=80298;tandem_array=no;highscoring=yes;fragment=no;scF=0.930;lenF=1.000;Rfam=14.1;Infernal=1.1.2;
HyS0312	cmsearch	5S_rRNA	1119	1238	103.5	-	.	evalue=8.4e-21;mdlaccn=RF00001;mdllen=119;mdlcoords=1-119;seqlen=80298;tandem_array=yes(1-5749);tandem_array_X=10;tandem_array_N=8;tandem_array_Dmin=435;tandem_array_Dmax=450;highscoring=no;fragment=no;scF=0.872;lenF=1.008;Rfam=14.1;Infernal=1.1.2;
HyS0312	cmsearch	5S_rRNA	19797	19915	103.2	-	.	evalue=9.6e-21;mdlaccn=RF00001;mdllen=119;mdlcoords=1-119;seqlen=80298;tandem_array=no;highscoring=no;fragment=no;scF=0.869;lenF=1.000;Rfam=14.1;Infernal=1.1.2;
HyS0312	cmsearch	5S_rRNA	5062	5180	100.9	-	.	evalue=3.8e-20;mdlaccn=RF00001;mdllen=119;mdlcoords=1-119;seqlen=80298;tandem_array=yes(1-5749);tandem_array_X=10;tandem_array_N=8;tandem_array_Dmin=435;tandem_array_Dmax=450;highscoring=no;fragment=no;scF=0.850;lenF=1.000;Rfam=14.1;Infernal=1.1.2;
HyS0312	cmsearch	5S_rRNA	1	100	81.7	-	.	evalue=3.6e-15;mdlaccn=RF00001;mdllen=119;mdlcoords=1-101;seqlen=80298;tandem_array=yes(1-5749);tandem_array_X=10;tandem_array_N=8;tandem_array_Dmin=435;tandem_array_Dmax=450;highscoring=no;fragment=yes;scF=0.688;lenF=0.840;Rfam=14.1;Infernal=1.1.2;
HyS0385	cmsearch	5S_rRNA	10697	10815	116.7	-	.	evalue=3.2e-24;mdlaccn=RF00001;mdllen=119;mdlcoords=1-119;seqlen=65075;tandem_array=yes(10697-62688);tandem_array_X=10;tandem_array_N=8;tandem_array_Dmin=5699;tandem_array_Dmax=5757;highscoring=yes;fragment=no;scF=0.983;lenF=1.000;Rfam=14.1;Infernal=1.1.2;
HyS0385	cmsearch	5S_rRNA	16548	16666	116.7	-	.	evalue=3.2e-24;mdlaccn=RF00001;mdllen=119;mdlcoords=1-119;seqlen=65075;tandem_array=yes(10697-62688);tandem_array_X=10;tandem_array_N=8;tandem_array_Dmin=5699;tandem_array_Dmax=5757;highscoring=yes;fragment=no;scF=0.983;lenF=1.000;Rfam=14.1;Infernal=1.1.2;
HyS0385	cmsearch	5S_rRNA	22400	22518	116.7	-	.	evalue=3.2e-24;mdlaccn=RF00001;mdllen=119;mdlcoords=1-119;seqlen=65075;tandem_array=yes(10697-62688);tandem_array_X=10;tandem_array_N=8;tandem_array_Dmin=5699;tandem_array_Dmax=5757;highscoring=yes;fragment=no;scF=0.983;lenF=1.000;Rfam=14.1;Infernal=1.1.2;
HyS0385	cmsearch	5S_rRNA	28275	28393	116.7	-	.	evalue=3.2e-24;mdlaccn=RF00001;mdllen=119;mdlcoords=1-119;seqlen=65075;tandem_array=yes(10697-62688);tandem_array_X=10;tandem_array_N=8;tandem_array_Dmin=5699;tandem_array_Dmax=5757;highscoring=yes;fragment=no;scF=0.983;lenF=1.000;Rfam=14.1;Infernal=1.1.2;
HyS0385	cmsearch	5S_rRNA	34151	34269	116.7	-	.	evalue=3.2e-24;mdlaccn=RF00001;mdllen=119;mdlcoords=1-119;seqlen=65075;tandem_array=yes(10697-62688);tandem_array_X=10;tandem_array_N=8;tandem_array_Dmin=5699;tandem_array_Dmax=5757;highscoring=yes;fragment=no;scF=0.983;lenF=1.000;Rfam=14.1;Infernal=1.1.2;
HyS0385	cmsearch	5S_rRNA	40027	40145	116.7	-	.	evalue=3.2e-24;mdlaccn=RF00001;mdllen=119;mdlcoords=1-119;seqlen=65075;tandem_array=yes(10697-62688);tandem_array_X=10;tandem_array_N=8;tandem_array_Dmin=5699;tandem_array_Dmax=5757;highscoring=yes;fragment=no;scF=0.983;lenF=1.000;Rfam=14.1;Infernal=1.1.2;
HyS0385	cmsearch	5S_rRNA	45903	46021	116.7	-	.	evalue=3.2e-24;mdlaccn=RF00001;mdllen=119;mdlcoords=1-119;seqlen=65075;tandem_array=yes(10697-62688);tandem_array_X=10;tandem_array_N=8;tandem_array_Dmin=5699;tandem_array_Dmax=5757;highscoring=yes;fragment=no;scF=0.983;lenF=1.000;Rfam=14.1;Infernal=1.1.2;
HyS0385	cmsearch	5S_rRNA	50880	50998	116.7	-	.	evalue=3.2e-24;mdlaccn=RF00001;mdllen=119;mdlcoords=1-119;seqlen=65075;tandem_array=yes(10697-62688);tandem_array_X=10;tandem_array_N=8;tandem_array_Dmin=5699;tandem_array_Dmax=5757;highscoring=yes;fragment=no;scF=0.983;lenF=1.000;Rfam=14.1;Infernal=1.1.2;
HyS0385	cmsearch	5S_rRNA	56756	56874	116.7	-	.	evalue=3.2e-24;mdlaccn=RF00001;mdllen=119;mdlcoords=1-119;seqlen=65075;tandem_array=yes(10697-62688);tandem_array_X=10;tandem_array_N=8;tandem_array_Dmin=5699;tandem_array_Dmax=5757;highscoring=yes;fragment=no;scF=0.983;lenF=1.000;Rfam=14.1;Infernal=1.1.2;
HyS0385	cmsearch	5S_rRNA	62574	62688	93.3	-	.	evalue=3.5e-18;mdlaccn=RF00001;mdllen=119;mdlcoords=1-119;seqlen=65075;tandem_array=yes(10697-62688);tandem_array_X=10;tandem_array_N=8;tandem_array_Dmin=5699;tandem_array_Dmax=5757;highscoring=no;fragment=no;scF=0.786;lenF=0.966;Rfam=14.1;Infernal=1.1.2;
HyS0397	cmsearch	5S_rRNA	53298	53413	48.6	-	.	evalue=1.2e-06;mdlaccn=RF00001;mdllen=119;mdlcoords=1-119;seqlen=63547;tandem_array=ineligible;highscoring=no;fragment=no;scF=0.409;lenF=0.975;Rfam=14.1;Infernal=1.1.2;
HyS0461	cmsearch	5S_rRNA	2129	2247	114.7	-	.	evalue=1e-23;mdlaccn=RF00001;mdllen=119;mdlcoords=1-119;seqlen=55346;tandem_array=yes(425-6818);tandem_array_X=12;tandem_array_N=11;tandem_array_Dmin=448;tandem_array_Dmax=458;highscoring=yes;fragment=no;scF=0.966;lenF=1.000;Rfam=14.1;Infernal=1.1.2;
HyS0461	cmsearch	5S_rRNA	4977	5095	114.7	-	.	evalue=1e-23;mdlaccn=RF00001;mdllen=119;mdlcoords=1-119;seqlen=55346;tandem_array=yes(425-6818);tandem_array_X=12;tandem_array_N=11;tandem_array_Dmin=448;tandem_array_Dmax=458;highscoring=yes;fragment=no;scF=0.966;lenF=1.000;Rfam=14.1;Infernal=1.1.2;
HyS0461	cmsearch	5S_rRNA	3834	3953	113.4	-	.	evalue=2.3e-23;mdlaccn=RF00001;mdllen=119;mdlcoords=1-119;seqlen=55346;tandem_array=yes(425-6818);tandem_array_X=12;tandem_array_N=11;tandem_array_Dmin=448;tandem_array_Dmax=458;highscoring=yes;fragment=no;scF=0.955;lenF=1.008;Rfam=14.1;Infernal=1.1.2;
HyS0461	cmsearch	5S_rRNA	993	1110	110.9	-	.	evalue=1e-22;mdlaccn=RF00001;mdllen=119;mdlcoords=1-119;seqlen=55346;tandem_array=yes(425-6818);tandem_array_X=12;tandem_array_N=11;tandem_array_Dmin=448;tandem_array_Dmax=458;highscoring=yes;fragment=no;scF=0.934;lenF=0.992;Rfam=14.1;Infernal=1.1.2;
HyS0461	cmsearch	5S_rRNA	1563	1680	110.9	-	.	evalue=1e-22;mdlaccn=RF00001;mdllen=119;mdlcoords=1-119;seqlen=55346;tandem_array=yes(425-6818);tandem_array_X=12;tandem_array_N=11;tandem_array_Dmin=448;tandem_array_Dmax=458;highscoring=yes;fragment=no;scF=0.934;lenF=0.992;Rfam=14.1;Infernal=1.1.2;
HyS0461	cmsearch	5S_rRNA	2698	2816	110.9	-	.	evalue=1e-22;mdlaccn=RF00001;mdllen=119;mdlcoords=1-119;seqlen=55346;tandem_array=yes(425-6818);tandem_array_X=12;tandem_array_N=11;tandem_array_Dmin=448;tandem_array_Dmax=458;highscoring=yes;fragment=no;scF=0.934;lenF=1.000;Rfam=14.1;Infernal=1.1.2;
HyS0461	cmsearch	5S_rRNA	425	542	110.9	-	.	evalue=1e-22;mdlaccn=RF00001;mdllen=119;mdlcoords=1-119;seqlen=55346;tandem_array=yes(425-6818);tandem_array_X=12;tandem_array_N=11;tandem_array_Dmin=448;tandem_array_Dmax=458;highscoring=yes;fragment=no;scF=0.934;lenF=0.992;Rfam=14.1;Infernal=1.1.2;
HyS0461	cmsearch	5S_rRNA	3265	3383	109.2	-	.	evalue=2.8e-22;mdlaccn=RF00001;mdllen=119;mdlcoords=1-119;seqlen=55346;tandem_array=yes(425-6818);tandem_array_X=12;tandem_array_N=11;tandem_array_Dmin=448;tandem_array_Dmax=458;highscoring=yes;fragment=no;scF=0.920;lenF=1.000;Rfam=14.1;Infernal=1.1.2;
HyS0461	cmsearch	5S_rRNA	6700	6818	102.7	-	.	evalue=1.3e-20;mdlaccn=RF00001;mdllen=119;mdlcoords=1-119;seqlen=55346;tandem_array=yes(425-6818);tandem_array_X=12;tandem_array_N=11;tandem_array_Dmin=448;tandem_array_Dmax=458;highscoring=no;fragment=no;scF=0.865;lenF=1.000;Rfam=14.1;Infernal=1.1.2;
HyS0461	cmsearch	5S_rRNA	4410	4526	98.8	-	.	evalue=1.3e-19;mdlaccn=RF00001;mdllen=119;mdlcoords=1-119;seqlen=55346;tandem_array=yes(425-6818);tandem_array_X=12;tandem_array_N=11;tandem_array_Dmin=448;tandem_array_Dmax=458;highscoring=no;fragment=no;scF=0.832;lenF=0.983;Rfam=14.1;Infernal=1.1.2;
HyS0461	cmsearch	5S_rRNA	6124	6241	89.4	-	.	evalue=3.7e-17;mdlaccn=RF00001;mdllen=119;mdlcoords=1-119;seqlen=55346;tandem_array=yes(425-6818);tandem_array_X=12;tandem_array_N=11;tandem_array_Dmin=448;tandem_array_Dmax=458;highscoring=no;fragment=no;scF=0.753;lenF=0.992;Rfam=14.1;Infernal=1.1.2;
HyS0461	cmsearch	5S_rRNA	5548	5671	79.5	-	.	evalue=1.3e-14;mdlaccn=RF00001;mdllen=119;mdlcoords=1-119;seqlen=55346;tandem_array=yes(425-6818);tandem_array_X=12;tandem_array_N=11;tandem_array_Dmin=448;tandem_array_Dmax=458;highscoring=no;fragment=no;scF=0.670;lenF=1.042;Rfam=14.1;Infernal=1.1.2;
HyS0502	cmsearch	5S_rRNA	25505	25623	117.6	-	.	evalue=1.9e-24;mdlaccn=RF00001;mdllen=119;mdlcoords=1-119;seqlen=52531;tandem_array=yes(23798-39860);tandem_array_X=29;tandem_array_N=28;tandem_array_Dmin=449;tandem_array_Dmax=452;highscoring=yes;fragment=no;scF=0.991;lenF=1.000;Rfam=14.1;Infernal=1.1.2;
HyS0502	cmsearch	5S_rRNA	26642	26760	117.6	-	.	evalue=1.9e-24;mdlaccn=RF00001;mdllen=119;mdlcoords=1-119;seqlen=52531;tandem_array=yes(23798-39860);tandem_array_X=29;tandem_array_N=28;tandem_array_Dmin=449;tandem_array_Dmax=452;highscoring=yes;fragment=no;scF=0.991;lenF=1.000;Rfam=14.1;Infernal=1.1.2;
HyS0502	cmsearch	5S_rRNA	27780	27898	117.6	-	.	evalue=1.9e-24;mdlaccn=RF00001;mdllen=119;mdlcoords=1-119;seqlen=52531;tandem_array=yes(23798-39860);tandem_array_X=29;tandem_array_N=28;tandem_array_Dmin=449;tandem_array_Dmax=452;highscoring=yes;fragment=no;scF=0.991;lenF=1.000;Rfam=14.1;Infernal=1.1.2;
HyS0502	cmsearch	5S_rRNA	29490	29608	117.6	-	.	evalue=1.9e-24;mdlaccn=RF00001;mdllen=119;mdlcoords=1-119;seqlen=52531;tandem_array=yes(23798-39860);tandem_array_X=29;tandem_array_N=28;tandem_array_Dmin=449;tandem_array_Dmax=452;highscoring=yes;fragment=no;scF=0.991;lenF=1.000;Rfam=14.1;Infernal=1.1.2;
HyS0502	cmsearch	5S_rRNA	30059	30177	117.6	-	.	evalue=1.9e-24;mdlaccn=RF00001;mdllen=119;mdlcoords=1-119;seqlen=52531;tandem_array=yes(23798-39860);tandem_array_X=29;tandem_array_N=28;tandem_array_Dmin=449;tandem_array_Dmax=452;highscoring=yes;fragment=no;scF=0.991;lenF=1.000;Rfam=14.1;Infernal=1.1.2;
HyS0502	cmsearch	5S_rRNA	31770	31888	117.6	-	.	evalue=1.9e-24;mdlaccn=RF00001;mdllen=119;mdlcoords=1-119;seqlen=52531;tandem_array=yes(23798-39860);tandem_array_X=29;tandem_array_N=28;tandem_array_Dmin=449;tandem_array_Dmax=452;highscoring=yes;fragment=no;scF=0.991;lenF=1.000;Rfam=14.1;Infernal=1.1.2;
HyS0502	cmsearch	5S_rRNA	34049	34167	117.6	-	.	evalue=1.9e-24;mdlaccn=RF00001;mdllen=119;mdlcoords=1-119;seqlen=52531;tandem_array=yes(23798-39860);tandem_array_X=29;tandem_array_N=28;tandem_array_Dmin=449;tandem_array_Dmax=452;highscoring=yes;fragment=no;scF=0.991;lenF=1.000;Rfam=14.1;Infernal=1.1.2;
HyS0502	cmsearch	5S_rRNA	35189	35307	117.6	-	.	evalue=1.9e-24;mdlaccn=RF00001;mdllen=119;mdlcoords=1-119;seqlen=52531;tandem_array=yes(23798-39860);tandem_array_X=29;tandem_array_N=28;tandem_array_Dmin=449;tandem_array_Dmax=452;highscoring=yes;fragment=no;scF=0.991;lenF=1.000;Rfam=14.1;Infernal=1.1.2;
HyS0502	cmsearch	5S_rRNA	37466	37584	117.6	-	.	evalue=1.9e-24;mdlaccn=RF00001;mdllen=119;mdlcoords=1-119;seqlen=52531;tandem_array=yes(23798-39860);tandem_array_X=29;tandem_array_N=28;tandem_array_Dmin=449;tandem_array_Dmax=452;highscoring=yes;fragment=no;scF=0.991;lenF=1.000;Rfam=14.1;Infernal=1.1.2;
HyS0502	cmsearch	5S_rRNA	39174	39292	117.6	-	.	evalue=1.9e-24;mdlaccn=RF00001;mdllen=119;mdlcoords=1-119;seqlen=52531;tandem_array=yes(23798-39860);tandem_array_X=29;tandem_array_N=28;tandem_array_Dmin=449;tandem_array_Dmax=452;highscoring=yes;fragment=no;scF=0.991;lenF=1.000;Rfam=14.1;Infernal=1.1.2;
HyS0502	cmsearch	5S_rRNA	1011	1129	116.6	-	.	evalue=3.5e-24;mdlaccn=RF00001;mdllen=119;mdlcoords=1-119;seqlen=52531;tandem_array=yes(441-8516);tandem_array_X=15;tandem_array_N=14;tandem_array_Dmin=445;tandem_array_Dmax=452;highscoring=yes;fragment=no;scF=0.982;lenF=1.000;Rfam=14.1;Infernal=1.1.2;
HyS0502	cmsearch	5S_rRNA	32909	33027	116.6	-	.	evalue=3.5e-24;mdlaccn=RF00001;mdllen=119;mdlcoords=1-119;seqlen=52531;tandem_array=yes(23798-39860);tandem_array_X=29;tandem_array_N=28;tandem_array_Dmin=449;tandem_array_Dmax=452;highscoring=yes;fragment=no;scF=0.982;lenF=1.000;Rfam=14.1;Infernal=1.1.2;
HyS0502	cmsearch	5S_rRNA	38605	38723	116.6	-	.	evalue=3.5e-24;mdlaccn=RF00001;mdllen=119;mdlcoords=1-119;seqlen=52531;tandem_array=yes(23798-39860);tandem_array_X=29;tandem_array_N=28;tandem_array_Dmin=449;tandem_array_Dmax=452;highscoring=yes;fragment=no;scF=0.982;lenF=1.000;Rfam=14.1;Infernal=1.1.2;
HyS0502	cmsearch	5S_rRNA	2712	2830	114.7	-	.	evalue=1e-23;mdlaccn=RF00001;mdllen=119;mdlcoords=1-119;seqlen=52531;tandem_array=yes(441-8516);tandem_array_X=15;tandem_array_N=14;tandem_array_Dmin=445;tandem_array_Dmax=452;highscoring=yes;fragment=no;scF=0.966;lenF=1.000;Rfam=14.1;Infernal=1.1.2;
HyS0502	cmsearch	5S_rRNA	36328	36446	114.7	-	.	evalue=1e-23;mdlaccn=RF00001;mdllen=119;mdlcoords=1-119;seqlen=52531;tandem_array=yes(23798-39860);tandem_array_X=29;tandem_array_N=28;tandem_array_Dmin=449;tandem_array_Dmax=452;highscoring=yes;fragment=no;scF=0.966;lenF=1.000;Rfam=14.1;Infernal=1.1.2;
HyS0502	cmsearch	5S_rRNA	39742	39860	114.7	-	.	evalue=1e-23;mdlaccn=RF00001;mdllen=119;mdlcoords=1-119;seqlen=52531;tandem_array=yes(23798-39860);tandem_array_X=29;tandem_array_N=28;tandem_array_Dmin=449;tandem_array_Dmax=452;highscoring=yes;fragment=no;scF=0.966;lenF=1.000;Rfam=14.1;Infernal=1.1.2;
HyS0502	cmsearch	5S_rRNA	6692	6810	114.0	-	.	evalue=1.6e-23;mdlaccn=RF00001;mdllen=119;mdlcoords=1-119;seqlen=52531;tandem_array=yes(441-8516);tandem_array_X=15;tandem_array_N=14;tandem_array_Dmin=445;tandem_array_Dmax=452;highscoring=yes;fragment=no;scF=0.960;lenF=1.000;Rfam=14.1;Infernal=1.1.2;
HyS0502	cmsearch	5S_rRNA	17359	17477	113.8	-	.	evalue=1.8e-23;mdlaccn=RF00001;mdllen=119;mdlcoords=1-119;seqlen=52531;tandem_array=yes(13376-18614);tandem_array_X=10;tandem_array_N=9;tandem_array_Dmin=450;tandem_array_Dmax=450;highscoring=yes;fragment=no;scF=0.959;lenF=1.000;Rfam=14.1;Infernal=1.1.2;
HyS0502	cmsearch	5S_rRNA	2143	2261	112.7	-	.	evalue=3.4e-23;mdlaccn=RF00001;mdllen=119;mdlcoords=1-119;seqlen=52531;tandem_array=yes(441-8516);tandem_array_X=15;tandem_array_N=14;tandem_array_Dmin=445;tandem_array_Dmax=452;highscoring=yes;fragment=no;scF=0.949;lenF=1.000;Rfam=14.1;Infernal=1.1.2;
HyS0502	cmsearch	5S_rRNA	3281	3399	112.7	-	.	evalue=3.4e-23;mdlaccn=RF00001;mdllen=119;mdlcoords=1-119;seqlen=52531;tandem_array=yes(441-8516);tandem_array_X=15;tandem_array_N=14;tandem_array_Dmin=445;tandem_array_Dmax=452;highscoring=yes;fragment=no;scF=0.949;lenF=1.000;Rfam=14.1;Infernal=1.1.2;
HyS0502	cmsearch	5S_rRNA	28919	29038	112.2	-	.	evalue=4.7e-23;mdlaccn=RF00001;mdllen=119;mdlcoords=1-119;seqlen=52531;tandem_array=yes(23798-39860);tandem_array_X=29;tandem_array_N=28;tandem_array_Dmin=449;tandem_array_Dmax=452;highscoring=yes;fragment=no;scF=0.945;lenF=1.008;Rfam=14.1;Infernal=1.1.2;
HyS0502	cmsearch	5S_rRNA	32340	32459	112.2	-	.	evalue=4.7e-23;mdlaccn=RF00001;mdllen=119;mdlcoords=1-119;seqlen=52531;tandem_array=yes(23798-39860);tandem_array_X=29;tandem_array_N=28;tandem_array_Dmin=449;tandem_array_Dmax=452;highscoring=yes;fragment=no;scF=0.945;lenF=1.008;Rfam=14.1;Infernal=1.1.2;
HyS0502	cmsearch	5S_rRNA	34618	34737	112.2	-	.	evalue=4.7e-23;mdlaccn=RF00001;mdllen=119;mdlcoords=1-119;seqlen=52531;tandem_array=yes(23798-39860);tandem_array_X=29;tandem_array_N=28;tandem_array_Dmin=449;tandem_array_Dmax=452;highscoring=yes;fragment=no;scF=0.945;lenF=1.008;Rfam=14.1;Infernal=1.1.2;
HyS0502	cmsearch	5S_rRNA	1575	1693	110.7	-	.	evalue=1.1e-22;mdlaccn=RF00001;mdllen=119;mdlcoords=1-119;seqlen=52531;tandem_array=yes(441-8516);tandem_array_X=15;tandem_array_N=14;tandem_array_Dmin=445;tandem_array_Dmax=452;highscoring=yes;fragment=no;scF=0.933;lenF=1.000;Rfam=14.1;Infernal=1.1.2;
HyS0502	cmsearch	5S_rRNA	23798	23916	110.7	-	.	evalue=1.1e-22;mdlaccn=RF00001;mdllen=119;mdlcoords=1-119;seqlen=52531;tandem_array=yes(23798-39860);tandem_array_X=29;tandem_array_N=28;tandem_array_Dmin=449;tandem_array_Dmax=452;highscoring=yes;fragment=no;scF=0.933;lenF=1.000;Rfam=14.1;Infernal=1.1.2;
HyS0502	cmsearch	5S_rRNA	24936	25054	110.7	-	.	evalue=1.1e-22;mdlaccn=RF00001;mdllen=119;mdlcoords=1-119;seqlen=52531;tandem_array=yes(23798-39860);tandem_array_X=29;tandem_array_N=28;tandem_array_Dmin=449;tandem_array_Dmax=452;highscoring=yes;fragment=no;scF=0.933;lenF=1.000;Rfam=14.1;Infernal=1.1.2;
HyS0502	cmsearch	5S_rRNA	26073	26191	110.7	-	.	evalue=1.1e-22;mdlaccn=RF00001;mdllen=119;mdlcoords=1-119;seqlen=52531;tandem_array=yes(23798-39860);tandem_array_X=29;tandem_array_N=28;tandem_array_Dmin=449;tandem_array_Dmax=452;highscoring=yes;fragment=no;scF=0.933;lenF=1.000;Rfam=14.1;Infernal=1.1.2;
HyS0502	cmsearch	5S_rRNA	27211	27329	110.7	-	.	evalue=1.1e-22;mdlaccn=RF00001;mdllen=119;mdlcoords=1-119;seqlen=52531;tandem_array=yes(23798-39860);tandem_array_X=29;tandem_array_N=28;tandem_array_Dmin=449;tandem_array_Dmax=452;highscoring=yes;fragment=no;scF=0.933;lenF=1.000;Rfam=14.1;Infernal=1.1.2;
HyS0502	cmsearch	5S_rRNA	28349	28467	110.7	-	.	evalue=1.1e-22;mdlaccn=RF00001;mdllen=119;mdlcoords=1-119;seqlen=52531;tandem_array=yes(23798-39860);tandem_array_X=29;tandem_array_N=28;tandem_array_Dmin=449;tandem_array_Dmax=452;highscoring=yes;fragment=no;scF=0.933;lenF=1.000;Rfam=14.1;Infernal=1.1.2;
HyS0502	cmsearch	5S_rRNA	30629	30747	110.7	-	.	evalue=1.1e-22;mdlaccn=RF00001;mdllen=119;mdlcoords=1-119;seqlen=52531;tandem_array=yes(23798-39860);tandem_array_X=29;tandem_array_N=28;tandem_array_Dmin=449;tandem_array_Dmax=452;highscoring=yes;fragment=no;scF=0.933;lenF=1.000;Rfam=14.1;Infernal=1.1.2;
HyS0502	cmsearch	5S_rRNA	33479	33597	110.7	-	.	evalue=1.1e-22;mdlaccn=RF00001;mdllen=119;mdlcoords=1-119;seqlen=52531;tandem_array=yes(23798-39860);tandem_array_X=29;tandem_array_N=28;tandem_array_Dmin=449;tandem_array_Dmax=452;highscoring=yes;fragment=no;scF=0.933;lenF=1.000;Rfam=14.1;Infernal=1.1.2;
HyS0502	cmsearch	5S_rRNA	35758	35876	110.7	-	.	evalue=1.1e-22;mdlaccn=RF00001;mdllen=119;mdlcoords=1-119;seqlen=52531;tandem_array=yes(23798-39860);tandem_array_X=29;tandem_array_N=28;tandem_array_Dmin=449;tandem_array_Dmax=452;highscoring=yes;fragment=no;scF=0.933;lenF=1.000;Rfam=14.1;Infernal=1.1.2;
HyS0502	cmsearch	5S_rRNA	36897	37015	110.7	-	.	evalue=1.1e-22;mdlaccn=RF00001;mdllen=119;mdlcoords=1-119;seqlen=52531;tandem_array=yes(23798-39860);tandem_array_X=29;tandem_array_N=28;tandem_array_Dmin=449;tandem_array_Dmax=452;highscoring=yes;fragment=no;scF=0.933;lenF=1.000;Rfam=14.1;Infernal=1.1.2;
HyS0502	cmsearch	5S_rRNA	38035	38153	110.7	-	.	evalue=1.1e-22;mdlaccn=RF00001;mdllen=119;mdlcoords=1-119;seqlen=52531;tandem_array=yes(23798-39860);tandem_array_X=29;tandem_array_N=28;tandem_array_Dmin=449;tandem_array_Dmax=452;highscoring=yes;fragment=no;scF=0.933;lenF=1.000;Rfam=14.1;Infernal=1.1.2;
HyS0502	cmsearch	5S_rRNA	3848	3966	110.7	-	.	evalue=1.1e-22;mdlaccn=RF00001;mdllen=119;mdlcoords=1-119;seqlen=52531;tandem_array=yes(441-8516);tandem_array_X=15;tandem_array_N=14;tandem_array_Dmin=445;tandem_array_Dmax=452;highscoring=yes;fragment=no;scF=0.933;lenF=1.000;Rfam=14.1;Infernal=1.1.2;
HyS0502	cmsearch	5S_rRNA	4985	5103	110.7	-	.	evalue=1.1e-22;mdlaccn=RF00001;mdllen=119;mdlcoords=1-119;seqlen=52531;tandem_array=yes(441-8516);tandem_array_X=15;tandem_array_N=14;tandem_array_Dmin=445;tandem_array_Dmax=452;highscoring=yes;fragment=no;scF=0.933;lenF=1.000;Rfam=14.1;Infernal=1.1.2;
HyS0502	cmsearch	5S_rRNA	7830	7948	109.9	-	.	evalue=1.8e-22;mdlaccn=RF00001;mdllen=119;mdlcoords=1-119;seqlen=52531;tandem_array=yes(441-8516);tandem_array_X=15;tandem_array_N=14;tandem_array_Dmin=445;tandem_array_Dmax=452;highscoring=yes;fragment=no;scF=0.926;lenF=1.000;Rfam=14.1;Infernal=1.1.2;
HyS0502	cmsearch	5S_rRNA	31200	31319	108.9	-	.	evalue=3.2e-22;mdlaccn=RF00001;mdllen=119;mdlcoords=1-119;seqlen=52531;tandem_array=yes(23798-39860);tandem_array_X=29;tandem_array_N=28;tandem_array_Dmin=449;tandem_array_Dmax=452;highscoring=yes;fragment=no;scF=0.917;lenF=1.008;Rfam=14.1;Infernal=1.1.2;
HyS0502	cmsearch	5S_rRNA	8398	8516	108.4	-	.	evalue=4.5e-22;mdlaccn=RF00001;mdllen=119;mdlcoords=1-119;seqlen=52531;tandem_array=yes(441-8516);tandem_array_X=15;tandem_array_N=14;tandem_array_Dmin=445;tandem_array_Dmax=452;highscoring=yes;fragment=no;scF=0.913;lenF=1.000;Rfam=14.1;Infernal=1.1.2;
HyS0502	cmsearch	5S_rRNA	4416	4534	107.5	-	.	evalue=7.6e-22;mdlaccn=RF00001;mdllen=119;mdlcoords=1-119;seqlen=52531;tandem_array=yes(441-8516);tandem_array_X=15;tandem_array_N=14;tandem_array_Dmin=445;tandem_array_Dmax=452;highscoring=yes;fragment=no;scF=0.906;lenF=1.000;Rfam=14.1;Infernal=1.1.2;
HyS0502	cmsearch	5S_rRNA	5554	5672	107.5	-	.	evalue=7.6e-22;mdlaccn=RF00001;mdllen=119;mdlcoords=1-119;seqlen=52531;tandem_array=yes(441-8516);tandem_array_X=15;tandem_array_N=14;tandem_array_Dmin=445;tandem_array_Dmax=452;highscoring=yes;fragment=no;scF=0.906;lenF=1.000;Rfam=14.1;Infernal=1.1.2;
HyS0502	cmsearch	5S_rRNA	6123	6241	107.5	-	.	evalue=7.6e-22;mdlaccn=RF00001;mdllen=119;mdlcoords=1-119;seqlen=52531;tandem_array=yes(441-8516);tandem_array_X=15;tandem_array_N=14;tandem_array_Dmin=445;tandem_array_Dmax=452;highscoring=yes;fragment=no;scF=0.906;lenF=1.000;Rfam=14.1;Infernal=1.1.2;
HyS0502	cmsearch	5S_rRNA	7261	7379	106.8	-	.	evalue=1.2e-21;mdlaccn=RF00001;mdllen=119;mdlcoords=1-119;seqlen=52531;tandem_array=yes(441-8516);tandem_array_X=15;tandem_array_N=14;tandem_array_Dmin=445;tandem_array_Dmax=452;highscoring=yes;fragment=no;scF=0.900;lenF=1.000;Rfam=14.1;Infernal=1.1.2;
HyS0502	cmsearch	5S_rRNA	14514	14632	104.5	-	.	evalue=4.6e-21;mdlaccn=RF00001;mdllen=119;mdlcoords=1-119;seqlen=52531;tandem_array=yes(13376-18614);tandem_array_X=10;tandem_array_N=9;tandem_array_Dmin=450;tandem_array_Dmax=450;highscoring=no;fragment=no;scF=0.880;lenF=1.000;Rfam=14.1;Infernal=1.1.2;
HyS0502	cmsearch	5S_rRNA	16221	16339	103.2	-	.	evalue=1e-20;mdlaccn=RF00001;mdllen=119;mdlcoords=1-119;seqlen=52531;tandem_array=yes(13376-18614);tandem_array_X=10;tandem_array_N=9;tandem_array_Dmin=450;tandem_array_Dmax=450;highscoring=no;fragment=no;scF=0.869;lenF=1.000;Rfam=14.1;Infernal=1.1.2;
HyS0502	cmsearch	5S_rRNA	13376	13494	103.0	-	.	evalue=1.1e-20;mdlaccn=RF00001;mdllen=119;mdlcoords=1-119;seqlen=52531;tandem_array=yes(13376-18614);tandem_array_X=10;tandem_array_N=9;tandem_array_Dmin=450;tandem_array_Dmax=450;highscoring=no;fragment=no;scF=0.868;lenF=1.000;Rfam=14.1;Infernal=1.1.2;
HyS0502	cmsearch	5S_rRNA	24367	24485	102.8	-	.	evalue=1.2e-20;mdlaccn=RF00001;mdllen=119;mdlcoords=1-119;seqlen=52531;tandem_array=yes(23798-39860);tandem_array_X=29;tandem_array_N=28;tandem_array_Dmin=449;tandem_array_Dmax=452;highscoring=no;fragment=no;scF=0.866;lenF=1.000;Rfam=14.1;Infernal=1.1.2;
HyS0502	cmsearch	5S_rRNA	17928	18045	101.9	-	.	evalue=2.1e-20;mdlaccn=RF00001;mdllen=119;mdlcoords=1-119;seqlen=52531;tandem_array=yes(13376-18614);tandem_array_X=10;tandem_array_N=9;tandem_array_Dmin=450;tandem_array_Dmax=450;highscoring=no;fragment=no;scF=0.858;lenF=0.992;Rfam=14.1;Infernal=1.1.2;
HyS0502	cmsearch	5S_rRNA	441	558	101.9	-	.	evalue=2.1e-20;mdlaccn=RF00001;mdllen=119;mdlcoords=1-119;seqlen=52531;tandem_array=yes(441-8516);tandem_array_X=15;tandem_array_N=14;tandem_array_Dmin=445;tandem_array_Dmax=452;highscoring=no;fragment=no;scF=0.858;lenF=0.992;Rfam=14.1;Infernal=1.1.2;
HyS0502	cmsearch	5S_rRNA	15652	15770	101.8	-	.	evalue=2.2e-20;mdlaccn=RF00001;mdllen=119;mdlcoords=1-119;seqlen=52531;tandem_array=yes(13376-18614);tandem_array_X=10;tandem_array_N=9;tandem_array_Dmin=450;tandem_array_Dmax=450;highscoring=no;fragment=no;scF=0.858;lenF=1.000;Rfam=14.1;Infernal=1.1.2;
HyS0502	cmsearch	5S_rRNA	16790	16908	101.8	-	.	evalue=2.2e-20;mdlaccn=RF00001;mdllen=119;mdlcoords=1-119;seqlen=52531;tandem_array=yes(13376-18614);tandem_array_X=10;tandem_array_N=9;tandem_array_Dmin=450;tandem_array_Dmax=450;highscoring=no;fragment=no;scF=0.858;lenF=1.000;Rfam=14.1;Infernal=1.1.2;
HyS0502	cmsearch	5S_rRNA	13945	14063	99.7	-	.	evalue=7.8e-20;mdlaccn=RF00001;mdllen=119;mdlcoords=1-119;seqlen=52531;tandem_array=yes(13376-18614);tandem_array_X=10;tandem_array_N=9;tandem_array_Dmin=450;tandem_array_Dmax=450;highscoring=no;fragment=no;scF=0.840;lenF=1.000;Rfam=14.1;Infernal=1.1.2;
HyS0502	cmsearch	5S_rRNA	15083	15201	99.7	-	.	evalue=7.8e-20;mdlaccn=RF00001;mdllen=119;mdlcoords=1-119;seqlen=52531;tandem_array=yes(13376-18614);tandem_array_X=10;tandem_array_N=9;tandem_array_Dmin=450;tandem_array_Dmax=450;highscoring=no;fragment=no;scF=0.840;lenF=1.000;Rfam=14.1;Infernal=1.1.2;
HyS0502	cmsearch	5S_rRNA	18496	18614	92.4	-	.	evalue=6e-18;mdlaccn=RF00001;mdllen=119;mdlcoords=1-119;seqlen=52531;tandem_array=yes(13376-18614);tandem_array_X=10;tandem_array_N=9;tandem_array_Dmin=450;tandem_array_Dmax=450;highscoring=no;fragment=no;scF=0.778;lenF=1.000;Rfam=14.1;Infernal=1.1.2;
HyS0502	cmsearch	5S_rRNA	42864	42984	55.8	-	.	evalue=1.8e-08;mdlaccn=RF00001;mdllen=119;mdlcoords=1-119;seqlen=52531;tandem_array=no;highscoring=no;fragment=no;scF=0.470;lenF=1.017;Rfam=14.1;Infernal=1.1.2;
HyS0502	cmsearch	5S_rRNA	44667	44789	47.9	-	.	evalue=1.9e-06;mdlaccn=RF00001;mdllen=119;mdlcoords=1-119;seqlen=52531;tandem_array=no;highscoring=no;fragment=no;scF=0.404;lenF=1.034;Rfam=14.1;Infernal=1.1.2;
HyS0502	cmsearch	5S_rRNA	46484	46599	46.3	-	.	evalue=5.1e-06;mdlaccn=RF00001;mdllen=119;mdlcoords=1-119;seqlen=52531;tandem_array=no;highscoring=no;fragment=no;scF=0.390;lenF=0.975;Rfam=14.1;Infernal=1.1.2;
HyS0773	cmsearch	5S_rRNA	9940	10058	116.6	-	.	evalue=3.5e-24;mdlaccn=RF00001;mdllen=119;mdlcoords=1-119;seqlen=36960;tandem_array=yes(269-36807);tandem_array_X=65;tandem_array_N=64;tandem_array_Dmin=438;tandem_array_Dmax=466;highscoring=yes;fragment=no;scF=0.982;lenF=1.000;Rfam=14.1;Infernal=1.1.2;
HyS0773	cmsearch	5S_rRNA	10509	10627	116.6	-	.	evalue=3.5e-24;mdlaccn=RF00001;mdllen=119;mdlcoords=1-119;seqlen=36960;tandem_array=yes(269-36807);tandem_array_X=65;tandem_array_N=64;tandem_array_Dmin=438;tandem_array_Dmax=466;highscoring=yes;fragment=no;scF=0.982;lenF=1.000;Rfam=14.1;Infernal=1.1.2;
HyS0773	cmsearch	5S_rRNA	11078	11196	116.6	-	.	evalue=3.5e-24;mdlaccn=RF00001;mdllen=119;mdlcoords=1-119;seqlen=36960;tandem_array=yes(269-36807);tandem_array_X=65;tandem_array_N=64;tandem_array_Dmin=438;tandem_array_Dmax=466;highscoring=yes;fragment=no;scF=0.982;lenF=1.000;Rfam=14.1;Infernal=1.1.2;
HyS0773	cmsearch	5S_rRNA	11647	11765	116.6	-	.	evalue=3.5e-24;mdlaccn=RF00001;mdllen=119;mdlcoords=1-119;seqlen=36960;tandem_array=yes(269-36807);tandem_array_X=65;tandem_array_N=64;tandem_array_Dmin=438;tandem_array_Dmax=466;highscoring=yes;fragment=no;scF=0.982;lenF=1.000;Rfam=14.1;Infernal=1.1.2;
HyS0773	cmsearch	5S_rRNA	12216	12334	116.6	-	.	evalue=3.5e-24;mdlaccn=RF00001;mdllen=119;mdlcoords=1-119;seqlen=36960;tandem_array=yes(269-36807);tandem_array_X=65;tandem_array_N=64;tandem_array_Dmin=438;tandem_array_Dmax=466;highscoring=yes;fragment=no;scF=0.982;lenF=1.000;Rfam=14.1;Infernal=1.1.2;
HyS0773	cmsearch	5S_rRNA	12785	12903	116.6	-	.	evalue=3.5e-24;mdlaccn=RF00001;mdllen=119;mdlcoords=1-119;seqlen=36960;tandem_array=yes(269-36807);tandem_array_X=65;tandem_array_N=64;tandem_array_Dmin=438;tandem_array_Dmax=466;highscoring=yes;fragment=no;scF=0.982;lenF=1.000;Rfam=14.1;Infernal=1.1.2;
HyS0773	cmsearch	5S_rRNA	13354	13472	116.6	-	.	evalue=3.5e-24;mdlaccn=RF00001;mdllen=119;mdlcoords=1-119;seqlen=36960;tandem_array=yes(269-36807);tandem_array_X=65;tandem_array_N=64;tandem_array_Dmin=438;tandem_array_Dmax=466;highscoring=yes;fragment=no;scF=0.982;lenF=1.000;Rfam=14.1;Infernal=1.1.2;
HyS0773	cmsearch	5S_rRNA	13923	14041	116.6	-	.	evalue=3.5e-24;mdlaccn=RF00001;mdllen=119;mdlcoords=1-119;seqlen=36960;tandem_array=yes(269-36807);tandem_array_X=65;tandem_array_N=64;tandem_array_Dmin=438;tandem_array_Dmax=466;highscoring=yes;fragment=no;scF=0.982;lenF=1.000;Rfam=14.1;Infernal=1.1.2;
HyS0773	cmsearch	5S_rRNA	14492	14610	116.6	-	.	evalue=3.5e-24;mdlaccn=RF00001;mdllen=119;mdlcoords=1-119;seqlen=36960;tandem_array=yes(269-36807);tandem_array_X=65;tandem_array_N=64;tandem_array_Dmin=438;tandem_array_Dmax=466;highscoring=yes;fragment=no;scF=0.982;lenF=1.000;Rfam=14.1;Infernal=1.1.2;
HyS0773	cmsearch	5S_rRNA	15061	15179	116.6	-	.	evalue=3.5e-24;mdlaccn=RF00001;mdllen=119;mdlcoords=1-119;seqlen=36960;tandem_array=yes(269-36807);tandem_array_X=65;tandem_array_N=64;tandem_array_Dmin=438;tandem_array_Dmax=466;highscoring=yes;fragment=no;scF=0.982;lenF=1.000;Rfam=14.1;Infernal=1.1.2;
HyS0773	cmsearch	5S_rRNA	1409	1527	116.6	-	.	evalue=3.5e-24;mdlaccn=RF00001;mdllen=119;mdlcoords=1-119;seqlen=36960;tandem_array=yes(269-36807);tandem_array_X=65;tandem_array_N=64;tandem_array_Dmin=438;tandem_array_Dmax=466;highscoring=yes;fragment=no;scF=0.982;lenF=1.000;Rfam=14.1;Infernal=1.1.2;
HyS0773	cmsearch	5S_rRNA	15630	15748	116.6	-	.	evalue=3.5e-24;mdlaccn=RF00001;mdllen=119;mdlcoords=1-119;seqlen=36960;tandem_array=yes(269-36807);tandem_array_X=65;tandem_array_N=64;tandem_array_Dmin=438;tandem_array_Dmax=466;highscoring=yes;fragment=no;scF=0.982;lenF=1.000;Rfam=14.1;Infernal=1.1.2;
HyS0773	cmsearch	5S_rRNA	16199	16317	116.6	-	.	evalue=3.5e-24;mdlaccn=RF00001;mdllen=119;mdlcoords=1-119;seqlen=36960;tandem_array=yes(269-36807);tandem_array_X=65;tandem_array_N=64;tandem_array_Dmin=438;tandem_array_Dmax=466;highscoring=yes;fragment=no;scF=0.982;lenF=1.000;Rfam=14.1;Infernal=1.1.2;
HyS0773	cmsearch	5S_rRNA	16768	16886	116.6	-	.	evalue=3.5e-24;mdlaccn=RF00001;mdllen=119;mdlcoords=1-119;seqlen=36960;tandem_array=yes(269-36807);tandem_array_X=65;tandem_array_N=64;tandem_array_Dmin=438;tandem_array_Dmax=466;highscoring=yes;fragment=no;scF=0.982;lenF=1.000;Rfam=14.1;Infernal=1.1.2;
HyS0773	cmsearch	5S_rRNA	17337	17455	116.6	-	.	evalue=3.5e-24;mdlaccn=RF00001;mdllen=119;mdlcoords=1-119;seqlen=36960;tandem_array=yes(269-36807);tandem_array_X=65;tandem_array_N=64;tandem_array_Dmin=438;tandem_array_Dmax=466;highscoring=yes;fragment=no;scF=0.982;lenF=1.000;Rfam=14.1;Infernal=1.1.2;
HyS0773	cmsearch	5S_rRNA	17906	18024	116.6	-	.	evalue=3.5e-24;mdlaccn=RF00001;mdllen=119;mdlcoords=1-119;seqlen=36960;tandem_array=yes(269-36807);tandem_array_X=65;tandem_array_N=64;tandem_array_Dmin=438;tandem_array_Dmax=466;highscoring=yes;fragment=no;scF=0.982;lenF=1.000;Rfam=14.1;Infernal=1.1.2;
HyS0773	cmsearch	5S_rRNA	18474	18592	116.6	-	.	evalue=3.5e-24;mdlaccn=RF00001;mdllen=119;mdlcoords=1-119;seqlen=36960;tandem_array=yes(269-36807);tandem_array_X=65;tandem_array_N=64;tandem_array_Dmin=438;tandem_array_Dmax=466;highscoring=yes;fragment=no;scF=0.982;lenF=1.000;Rfam=14.1;Infernal=1.1.2;
HyS0773	cmsearch	5S_rRNA	19043	19161	116.6	-	.	evalue=3.5e-24;mdlaccn=RF00001;mdllen=119;mdlcoords=1-119;seqlen=36960;tandem_array=yes(269-36807);tandem_array_X=65;tandem_array_N=64;tandem_array_Dmin=438;tandem_array_Dmax=466;highscoring=yes;fragment=no;scF=0.982;lenF=1.000;Rfam=14.1;Infernal=1.1.2;
HyS0773	cmsearch	5S_rRNA	19611	19729	116.6	-	.	evalue=3.5e-24;mdlaccn=RF00001;mdllen=119;mdlcoords=1-119;seqlen=36960;tandem_array=yes(269-36807);tandem_array_X=65;tandem_array_N=64;tandem_array_Dmin=438;tandem_array_Dmax=466;highscoring=yes;fragment=no;scF=0.982;lenF=1.000;Rfam=14.1;Infernal=1.1.2;
HyS0773	cmsearch	5S_rRNA	20180	20298	116.6	-	.	evalue=3.5e-24;mdlaccn=RF00001;mdllen=119;mdlcoords=1-119;seqlen=36960;tandem_array=yes(269-36807);tandem_array_X=65;tandem_array_N=64;tandem_array_Dmin=438;tandem_array_Dmax=466;highscoring=yes;fragment=no;scF=0.982;lenF=1.000;Rfam=14.1;Infernal=1.1.2;
HyS0773	cmsearch	5S_rRNA	20750	20868	116.6	-	.	evalue=3.5e-24;mdlaccn=RF00001;mdllen=119;mdlcoords=1-119;seqlen=36960;tandem_array=yes(269-36807);tandem_array_X=65;tandem_array_N=64;tandem_array_Dmin=438;tandem_array_Dmax=466;highscoring=yes;fragment=no;scF=0.982;lenF=1.000;Rfam=14.1;Infernal=1.1.2;
HyS0773	cmsearch	5S_rRNA	21318	21436	116.6	-	.	evalue=3.5e-24;mdlaccn=RF00001;mdllen=119;mdlcoords=1-119;seqlen=36960;tandem_array=yes(269-36807);tandem_array_X=65;tandem_array_N=64;tandem_array_Dmin=438;tandem_array_Dmax=466;highscoring=yes;fragment=no;scF=0.982;lenF=1.000;Rfam=14.1;Infernal=1.1.2;
HyS0773	cmsearch	5S_rRNA	21887	22005	116.6	-	.	evalue=3.5e-24;mdlaccn=RF00001;mdllen=119;mdlcoords=1-119;seqlen=36960;tandem_array=yes(269-36807);tandem_array_X=65;tandem_array_N=64;tandem_array_Dmin=438;tandem_array_Dmax=466;highscoring=yes;fragment=no;scF=0.982;lenF=1.000;Rfam=14.1;Infernal=1.1.2;
HyS0773	cmsearch	5S_rRNA	22456	22574	116.6	-	.	evalue=3.5e-24;mdlaccn=RF00001;mdllen=119;mdlcoords=1-119;seqlen=36960;tandem_array=yes(269-36807);tandem_array_X=65;tandem_array_N=64;tandem_array_Dmin=438;tandem_array_Dmax=466;highscoring=yes;fragment=no;scF=0.982;lenF=1.000;Rfam=14.1;Infernal=1.1.2;
HyS0773	cmsearch	5S_rRNA	23025	23143	116.6	-	.	evalue=3.5e-24;mdlaccn=RF00001;mdllen=119;mdlcoords=1-119;seqlen=36960;tandem_array=yes(269-36807);tandem_array_X=65;tandem_array_N=64;tandem_array_Dmin=438;tandem_array_Dmax=466;highscoring=yes;fragment=no;scF=0.982;lenF=1.000;Rfam=14.1;Infernal=1.1.2;
HyS0773	cmsearch	5S_rRNA	23592	23710	116.6	-	.	evalue=3.5e-24;mdlaccn=RF00001;mdllen=119;mdlcoords=1-119;seqlen=36960;tandem_array=yes(269-36807);tandem_array_X=65;tandem_array_N=64;tandem_array_Dmin=438;tandem_array_Dmax=466;highscoring=yes;fragment=no;scF=0.982;lenF=1.000;Rfam=14.1;Infernal=1.1.2;
HyS0773	cmsearch	5S_rRNA	24161	24279	116.6	-	.	evalue=3.5e-24;mdlaccn=RF00001;mdllen=119;mdlcoords=1-119;seqlen=36960;tandem_array=yes(269-36807);tandem_array_X=65;tandem_array_N=64;tandem_array_Dmin=438;tandem_array_Dmax=466;highscoring=yes;fragment=no;scF=0.982;lenF=1.000;Rfam=14.1;Infernal=1.1.2;
HyS0773	cmsearch	5S_rRNA	24730	24848	116.6	-	.	evalue=3.5e-24;mdlaccn=RF00001;mdllen=119;mdlcoords=1-119;seqlen=36960;tandem_array=yes(269-36807);tandem_array_X=65;tandem_array_N=64;tandem_array_Dmin=438;tandem_array_Dmax=466;highscoring=yes;fragment=no;scF=0.982;lenF=1.000;Rfam=14.1;Infernal=1.1.2;
HyS0773	cmsearch	5S_rRNA	25299	25417	116.6	-	.	evalue=3.5e-24;mdlaccn=RF00001;mdllen=119;mdlcoords=1-119;seqlen=36960;tandem_array=yes(269-36807);tandem_array_X=65;tandem_array_N=64;tandem_array_Dmin=438;tandem_array_Dmax=466;highscoring=yes;fragment=no;scF=0.982;lenF=1.000;Rfam=14.1;Infernal=1.1.2;
HyS0773	cmsearch	5S_rRNA	25868	25986	116.6	-	.	evalue=3.5e-24;mdlaccn=RF00001;mdllen=119;mdlcoords=1-119;seqlen=36960;tandem_array=yes(269-36807);tandem_array_X=65;tandem_array_N=64;tandem_array_Dmin=438;tandem_array_Dmax=466;highscoring=yes;fragment=no;scF=0.982;lenF=1.000;Rfam=14.1;Infernal=1.1.2;
HyS0773	cmsearch	5S_rRNA	26438	26556	116.6	-	.	evalue=3.5e-24;mdlaccn=RF00001;mdllen=119;mdlcoords=1-119;seqlen=36960;tandem_array=yes(269-36807);tandem_array_X=65;tandem_array_N=64;tandem_array_Dmin=438;tandem_array_Dmax=466;highscoring=yes;fragment=no;scF=0.982;lenF=1.000;Rfam=14.1;Infernal=1.1.2;
HyS0773	cmsearch	5S_rRNA	2546	2664	116.6	-	.	evalue=3.5e-24;mdlaccn=RF00001;mdllen=119;mdlcoords=1-119;seqlen=36960;tandem_array=yes(269-36807);tandem_array_X=65;tandem_array_N=64;tandem_array_Dmin=438;tandem_array_Dmax=466;highscoring=yes;fragment=no;scF=0.982;lenF=1.000;Rfam=14.1;Infernal=1.1.2;
HyS0773	cmsearch	5S_rRNA	27006	27124	116.6	-	.	evalue=3.5e-24;mdlaccn=RF00001;mdllen=119;mdlcoords=1-119;seqlen=36960;tandem_array=yes(269-36807);tandem_array_X=65;tandem_array_N=64;tandem_array_Dmin=438;tandem_array_Dmax=466;highscoring=yes;fragment=no;scF=0.982;lenF=1.000;Rfam=14.1;Infernal=1.1.2;
HyS0773	cmsearch	5S_rRNA	27575	27693	116.6	-	.	evalue=3.5e-24;mdlaccn=RF00001;mdllen=119;mdlcoords=1-119;seqlen=36960;tandem_array=yes(269-36807);tandem_array_X=65;tandem_array_N=64;tandem_array_Dmin=438;tandem_array_Dmax=466;highscoring=yes;fragment=no;scF=0.982;lenF=1.000;Rfam=14.1;Infernal=1.1.2;
HyS0773	cmsearch	5S_rRNA	28712	28830	116.6	-	.	evalue=3.5e-24;mdlaccn=RF00001;mdllen=119;mdlcoords=1-119;seqlen=36960;tandem_array=yes(269-36807);tandem_array_X=65;tandem_array_N=64;tandem_array_Dmin=438;tandem_array_Dmax=466;highscoring=yes;fragment=no;scF=0.982;lenF=1.000;Rfam=14.1;Infernal=1.1.2;
HyS0773	cmsearch	5S_rRNA	29281	29399	116.6	-	.	evalue=3.5e-24;mdlaccn=RF00001;mdllen=119;mdlcoords=1-119;seqlen=36960;tandem_array=yes(269-36807);tandem_array_X=65;tandem_array_N=64;tandem_array_Dmin=438;tandem_array_Dmax=466;highscoring=yes;fragment=no;scF=0.982;lenF=1.000;Rfam=14.1;Infernal=1.1.2;
HyS0773	cmsearch	5S_rRNA	29851	29969	116.6	-	.	evalue=3.5e-24;mdlaccn=RF00001;mdllen=119;mdlcoords=1-119;seqlen=36960;tandem_array=yes(269-36807);tandem_array_X=65;tandem_array_N=64;tandem_array_Dmin=438;tandem_array_Dmax=466;highscoring=yes;fragment=no;scF=0.982;lenF=1.000;Rfam=14.1;Infernal=1.1.2;
HyS0773	cmsearch	5S_rRNA	30418	30536	116.6	-	.	evalue=3.5e-24;mdlaccn=RF00001;mdllen=119;mdlcoords=1-119;seqlen=36960;tandem_array=yes(269-36807);tandem_array_X=65;tandem_array_N=64;tandem_array_Dmin=438;tandem_array_Dmax=466;highscoring=yes;fragment=no;scF=0.982;lenF=1.000;Rfam=14.1;Infernal=1.1.2;
HyS0773	cmsearch	5S_rRNA	30987	31105	116.6	-	.	evalue=3.5e-24;mdlaccn=RF00001;mdllen=119;mdlcoords=1-119;seqlen=36960;tandem_array=yes(269-36807);tandem_array_X=65;tandem_array_N=64;tandem_array_Dmin=438;tandem_array_Dmax=466;highscoring=yes;fragment=no;scF=0.982;lenF=1.000;Rfam=14.1;Infernal=1.1.2;
HyS0773	cmsearch	5S_rRNA	31556	31674	116.6	-	.	evalue=3.5e-24;mdlaccn=RF00001;mdllen=119;mdlcoords=1-119;seqlen=36960;tandem_array=yes(269-36807);tandem_array_X=65;tandem_array_N=64;tandem_array_Dmin=438;tandem_array_Dmax=466;highscoring=yes;fragment=no;scF=0.982;lenF=1.000;Rfam=14.1;Infernal=1.1.2;
HyS0773	cmsearch	5S_rRNA	3114	3232	116.6	-	.	evalue=3.5e-24;mdlaccn=RF00001;mdllen=119;mdlcoords=1-119;seqlen=36960;tandem_array=yes(269-36807);tandem_array_X=65;tandem_array_N=64;tandem_array_Dmin=438;tandem_array_Dmax=466;highscoring=yes;fragment=no;scF=0.982;lenF=1.000;Rfam=14.1;Infernal=1.1.2;
HyS0773	cmsearch	5S_rRNA	33266	33384	116.6	-	.	evalue=3.5e-24;mdlaccn=RF00001;mdllen=119;mdlcoords=1-119;seqlen=36960;tandem_array=yes(269-36807);tandem_array_X=65;tandem_array_N=64;tandem_array_Dmin=438;tandem_array_Dmax=466;highscoring=yes;fragment=no;scF=0.982;lenF=1.000;Rfam=14.1;Infernal=1.1.2;
HyS0773	cmsearch	5S_rRNA	35568	35686	116.6	-	.	evalue=3.5e-24;mdlaccn=RF00001;mdllen=119;mdlcoords=1-119;seqlen=36960;tandem_array=yes(269-36807);tandem_array_X=65;tandem_array_N=64;tandem_array_Dmin=438;tandem_array_Dmax=466;highscoring=yes;fragment=no;scF=0.982;lenF=1.000;Rfam=14.1;Infernal=1.1.2;
HyS0773	cmsearch	5S_rRNA	36125	36243	116.6	-	.	evalue=3.5e-24;mdlaccn=RF00001;mdllen=119;mdlcoords=1-119;seqlen=36960;tandem_array=yes(269-36807);tandem_array_X=65;tandem_array_N=64;tandem_array_Dmin=438;tandem_array_Dmax=466;highscoring=yes;fragment=no;scF=0.982;lenF=1.000;Rfam=14.1;Infernal=1.1.2;
HyS0773	cmsearch	5S_rRNA	3683	3801	116.6	-	.	evalue=3.5e-24;mdlaccn=RF00001;mdllen=119;mdlcoords=1-119;seqlen=36960;tandem_array=yes(269-36807);tandem_array_X=65;tandem_array_N=64;tandem_array_Dmin=438;tandem_array_Dmax=466;highscoring=yes;fragment=no;scF=0.982;lenF=1.000;Rfam=14.1;Infernal=1.1.2;
HyS0773	cmsearch	5S_rRNA	4252	4370	116.6	-	.	evalue=3.5e-24;mdlaccn=RF00001;mdllen=119;mdlcoords=1-119;seqlen=36960;tandem_array=yes(269-36807);tandem_array_X=65;tandem_array_N=64;tandem_array_Dmin=438;tandem_array_Dmax=466;highscoring=yes;fragment=no;scF=0.982;lenF=1.000;Rfam=14.1;Infernal=1.1.2;
HyS0773	cmsearch	5S_rRNA	4821	4939	116.6	-	.	evalue=3.5e-24;mdlaccn=RF00001;mdllen=119;mdlcoords=1-119;seqlen=36960;tandem_array=yes(269-36807);tandem_array_X=65;tandem_array_N=64;tandem_array_Dmin=438;tandem_array_Dmax=466;highscoring=yes;fragment=no;scF=0.982;lenF=1.000;Rfam=14.1;Infernal=1.1.2;
HyS0773	cmsearch	5S_rRNA	5389	5507	116.6	-	.	evalue=3.5e-24;mdlaccn=RF00001;mdllen=119;mdlcoords=1-119;seqlen=36960;tandem_array=yes(269-36807);tandem_array_X=65;tandem_array_N=64;tandem_array_Dmin=438;tandem_array_Dmax=466;highscoring=yes;fragment=no;scF=0.982;lenF=1.000;Rfam=14.1;Infernal=1.1.2;
HyS0773	cmsearch	5S_rRNA	5958	6076	116.6	-	.	evalue=3.5e-24;mdlaccn=RF00001;mdllen=119;mdlcoords=1-119;seqlen=36960;tandem_array=yes(269-36807);tandem_array_X=65;tandem_array_N=64;tandem_array_Dmin=438;tandem_array_Dmax=466;highscoring=yes;fragment=no;scF=0.982;lenF=1.000;Rfam=14.1;Infernal=1.1.2;
HyS0773	cmsearch	5S_rRNA	6526	6644	116.6	-	.	evalue=3.5e-24;mdlaccn=RF00001;mdllen=119;mdlcoords=1-119;seqlen=36960;tandem_array=yes(269-36807);tandem_array_X=65;tandem_array_N=64;tandem_array_Dmin=438;tandem_array_Dmax=466;highscoring=yes;fragment=no;scF=0.982;lenF=1.000;Rfam=14.1;Infernal=1.1.2;
HyS0773	cmsearch	5S_rRNA	7663	7781	116.6	-	.	evalue=3.5e-24;mdlaccn=RF00001;mdllen=119;mdlcoords=1-119;seqlen=36960;tandem_array=yes(269-36807);tandem_array_X=65;tandem_array_N=64;tandem_array_Dmin=438;tandem_array_Dmax=466;highscoring=yes;fragment=no;scF=0.982;lenF=1.000;Rfam=14.1;Infernal=1.1.2;
HyS0773	cmsearch	5S_rRNA	8233	8351	116.6	-	.	evalue=3.5e-24;mdlaccn=RF00001;mdllen=119;mdlcoords=1-119;seqlen=36960;tandem_array=yes(269-36807);tandem_array_X=65;tandem_array_N=64;tandem_array_Dmin=438;tandem_array_Dmax=466;highscoring=yes;fragment=no;scF=0.982;lenF=1.000;Rfam=14.1;Infernal=1.1.2;
HyS0773	cmsearch	5S_rRNA	8802	8920	116.6	-	.	evalue=3.5e-24;mdlaccn=RF00001;mdllen=119;mdlcoords=1-119;seqlen=36960;tandem_array=yes(269-36807);tandem_array_X=65;tandem_array_N=64;tandem_array_Dmin=438;tandem_array_Dmax=466;highscoring=yes;fragment=no;scF=0.982;lenF=1.000;Rfam=14.1;Infernal=1.1.2;
HyS0773	cmsearch	5S_rRNA	9371	9489	116.6	-	.	evalue=3.5e-24;mdlaccn=RF00001;mdllen=119;mdlcoords=1-119;seqlen=36960;tandem_array=yes(269-36807);tandem_array_X=65;tandem_array_N=64;tandem_array_Dmin=438;tandem_array_Dmax=466;highscoring=yes;fragment=no;scF=0.982;lenF=1.000;Rfam=14.1;Infernal=1.1.2;
HyS0773	cmsearch	5S_rRNA	840	958	116.6	-	.	evalue=3.5e-24;mdlaccn=RF00001;mdllen=119;mdlcoords=1-119;seqlen=36960;tandem_array=yes(269-36807);tandem_array_X=65;tandem_array_N=64;tandem_array_Dmin=438;tandem_array_Dmax=466;highscoring=yes;fragment=no;scF=0.982;lenF=1.000;Rfam=14.1;Infernal=1.1.2;
HyS0773	cmsearch	5S_rRNA	32697	32815	114.2	-	.	evalue=1.4e-23;mdlaccn=RF00001;mdllen=119;mdlcoords=1-119;seqlen=36960;tandem_array=yes(269-36807);tandem_array_X=65;tandem_array_N=64;tandem_array_Dmin=438;tandem_array_Dmax=466;highscoring=yes;fragment=no;scF=0.962;lenF=1.000;Rfam=14.1;Infernal=1.1.2;
HyS0773	cmsearch	5S_rRNA	7094	7212	113.4	-	.	evalue=2.3e-23;mdlaccn=RF00001;mdllen=119;mdlcoords=1-119;seqlen=36960;tandem_array=yes(269-36807);tandem_array_X=65;tandem_array_N=64;tandem_array_Dmin=438;tandem_array_Dmax=466;highscoring=yes;fragment=no;scF=0.955;lenF=1.000;Rfam=14.1;Infernal=1.1.2;
HyS0773	cmsearch	5S_rRNA	33837	33956	112.0	-	.	evalue=5.1e-23;mdlaccn=RF00001;mdllen=119;mdlcoords=1-119;seqlen=36960;tandem_array=yes(269-36807);tandem_array_X=65;tandem_array_N=64;tandem_array_Dmin=438;tandem_array_Dmax=466;highscoring=yes;fragment=no;scF=0.944;lenF=1.008;Rfam=14.1;Infernal=1.1.2;
HyS0773	cmsearch	5S_rRNA	28144	28261	109.9	-	.	evalue=1.9e-22;mdlaccn=RF00001;mdllen=119;mdlcoords=1-119;seqlen=36960;tandem_array=yes(269-36807);tandem_array_X=65;tandem_array_N=64;tandem_array_Dmin=438;tandem_array_Dmax=466;highscoring=yes;fragment=no;scF=0.926;lenF=0.992;Rfam=14.1;Infernal=1.1.2;
HyS0773	cmsearch	5S_rRNA	35010	35127	109.9	-	.	evalue=1.9e-22;mdlaccn=RF00001;mdllen=119;mdlcoords=1-119;seqlen=36960;tandem_array=yes(269-36807);tandem_array_X=65;tandem_array_N=64;tandem_array_Dmin=438;tandem_array_Dmax=466;highscoring=yes;fragment=no;scF=0.926;lenF=0.992;Rfam=14.1;Infernal=1.1.2;
HyS0773	cmsearch	5S_rRNA	36690	36807	109.9	-	.	evalue=1.9e-22;mdlaccn=RF00001;mdllen=119;mdlcoords=1-119;seqlen=36960;tandem_array=yes(269-36807);tandem_array_X=65;tandem_array_N=64;tandem_array_Dmin=438;tandem_array_Dmax=466;highscoring=yes;fragment=no;scF=0.926;lenF=0.992;Rfam=14.1;Infernal=1.1.2;
HyS0773	cmsearch	5S_rRNA	269	389	109.2	-	.	evalue=2.9e-22;mdlaccn=RF00001;mdllen=119;mdlcoords=1-119;seqlen=36960;tandem_array=yes(269-36807);tandem_array_X=65;tandem_array_N=64;tandem_array_Dmin=438;tandem_array_Dmax=466;highscoring=yes;fragment=no;scF=0.920;lenF=1.017;Rfam=14.1;Infernal=1.1.2;
HyS0773	cmsearch	5S_rRNA	1978	2095	108.3	-	.	evalue=4.7e-22;mdlaccn=RF00001;mdllen=119;mdlcoords=1-119;seqlen=36960;tandem_array=yes(269-36807);tandem_array_X=65;tandem_array_N=64;tandem_array_Dmin=438;tandem_array_Dmax=466;highscoring=yes;fragment=no;scF=0.912;lenF=0.992;Rfam=14.1;Infernal=1.1.2;
HyS0773	cmsearch	5S_rRNA	32126	32246	95.8	-	.	evalue=8.1e-19;mdlaccn=RF00001;mdllen=119;mdlcoords=1-119;seqlen=36960;tandem_array=yes(269-36807);tandem_array_X=65;tandem_array_N=64;tandem_array_Dmin=438;tandem_array_Dmax=466;highscoring=no;fragment=no;scF=0.807;lenF=1.017;Rfam=14.1;Infernal=1.1.2;
HyS0773	cmsearch	5S_rRNA	34423	34549	72.2	-	.	evalue=1e-12;mdlaccn=RF00001;mdllen=119;mdlcoords=1-119;seqlen=36960;tandem_array=yes(269-36807);tandem_array_X=65;tandem_array_N=64;tandem_array_Dmin=438;tandem_array_Dmax=466;highscoring=no;fragment=no;scF=0.608;lenF=1.067;Rfam=14.1;Infernal=1.1.2;
HyS0863	cmsearch	5S_rRNA	25209	25327	116.6	+	.	evalue=3.5e-24;mdlaccn=RF00001;mdllen=119;mdlcoords=1-119;seqlen=34350;tandem_array=no;highscoring=yes;fragment=no;scF=0.982;lenF=1.000;Rfam=14.1;Infernal=1.1.2;
HyS0863	cmsearch	5S_rRNA	26916	27034	116.6	+	.	evalue=3.5e-24;mdlaccn=RF00001;mdllen=119;mdlcoords=1-119;seqlen=34350;tandem_array=no;highscoring=yes;fragment=no;scF=0.982;lenF=1.000;Rfam=14.1;Infernal=1.1.2;
HyS0863	cmsearch	5S_rRNA	4166	4284	116.6	+	.	evalue=3.5e-24;mdlaccn=RF00001;mdllen=119;mdlcoords=1-119;seqlen=34350;tandem_array=yes(3594-11684);tandem_array_X=15;tandem_array_N=14;tandem_array_Dmin=447;tandem_array_Dmax=456;highscoring=yes;fragment=no;scF=0.982;lenF=1.000;Rfam=14.1;Infernal=1.1.2;
HyS0863	cmsearch	5S_rRNA	4734	4852	116.6	+	.	evalue=3.5e-24;mdlaccn=RF00001;mdllen=119;mdlcoords=1-119;seqlen=34350;tandem_array=yes(3594-11684);tandem_array_X=15;tandem_array_N=14;tandem_array_Dmin=447;tandem_array_Dmax=456;highscoring=yes;fragment=no;scF=0.982;lenF=1.000;Rfam=14.1;Infernal=1.1.2;
HyS0863	cmsearch	5S_rRNA	5303	5421	116.6	+	.	evalue=3.5e-24;mdlaccn=RF00001;mdllen=119;mdlcoords=1-119;seqlen=34350;tandem_array=yes(3594-11684);tandem_array_X=15;tandem_array_N=14;tandem_array_Dmin=447;tandem_array_Dmax=456;highscoring=yes;fragment=no;scF=0.982;lenF=1.000;Rfam=14.1;Infernal=1.1.2;
HyS0863	cmsearch	5S_rRNA	5873	5991	116.6	+	.	evalue=3.5e-24;mdlaccn=RF00001;mdllen=119;mdlcoords=1-119;seqlen=34350;tandem_array=yes(3594-11684);tandem_array_X=15;tandem_array_N=14;tandem_array_Dmin=447;tandem_array_Dmax=456;highscoring=yes;fragment=no;scF=0.982;lenF=1.000;Rfam=14.1;Infernal=1.1.2;
HyS0863	cmsearch	5S_rRNA	6444	6562	116.6	+	.	evalue=3.5e-24;mdlaccn=RF00001;mdllen=119;mdlcoords=1-119;seqlen=34350;tandem_array=yes(3594-11684);tandem_array_X=15;tandem_array_N=14;tandem_array_Dmin=447;tandem_array_Dmax=456;highscoring=yes;fragment=no;scF=0.982;lenF=1.000;Rfam=14.1;Infernal=1.1.2;
HyS0863	cmsearch	5S_rRNA	14597	14715	115.3	+	.	evalue=7.3e-24;mdlaccn=RF00001;mdllen=119;mdlcoords=1-119;seqlen=34350;tandem_array=no;highscoring=yes;fragment=no;scF=0.971;lenF=1.000;Rfam=14.1;Infernal=1.1.2;
HyS0863	cmsearch	5S_rRNA	24071	24189	115.3	+	.	evalue=7.3e-24;mdlaccn=RF00001;mdllen=119;mdlcoords=1-119;seqlen=34350;tandem_array=no;highscoring=yes;fragment=no;scF=0.971;lenF=1.000;Rfam=14.1;Infernal=1.1.2;
HyS0863	cmsearch	5S_rRNA	26347	26465	112.3	+	.	evalue=4.5e-23;mdlaccn=RF00001;mdllen=119;mdlcoords=1-119;seqlen=34350;tandem_array=no;highscoring=yes;fragment=no;scF=0.946;lenF=1.000;Rfam=14.1;Infernal=1.1.2;
HyS0863	cmsearch	5S_rRNA	7019	7138	111.7	+	.	evalue=6.5e-23;mdlaccn=RF00001;mdllen=119;mdlcoords=1-119;seqlen=34350;tandem_array=yes(3594-11684);tandem_array_X=15;tandem_array_N=14;tandem_array_Dmin=447;tandem_array_Dmax=456;highscoring=yes;fragment=no;scF=0.941;lenF=1.008;Rfam=14.1;Infernal=1.1.2;
HyS0863	cmsearch	5S_rRNA	15733	15851	111.4	+	.	evalue=7.6e-23;mdlaccn=RF00001;mdllen=119;mdlcoords=1-119;seqlen=34350;tandem_array=no;highscoring=yes;fragment=no;scF=0.939;lenF=1.000;Rfam=14.1;Infernal=1.1.2;
HyS0863	cmsearch	5S_rRNA	9291	9409	111.4	+	.	evalue=7.6e-23;mdlaccn=RF00001;mdllen=119;mdlcoords=1-119;seqlen=34350;tandem_array=yes(3594-11684);tandem_array_X=15;tandem_array_N=14;tandem_array_Dmin=447;tandem_array_Dmax=456;highscoring=yes;fragment=no;scF=0.939;lenF=1.000;Rfam=14.1;Infernal=1.1.2;
HyS0863	cmsearch	5S_rRNA	3594	3712	111.3	+	.	evalue=7.8e-23;mdlaccn=RF00001;mdllen=119;mdlcoords=1-119;seqlen=34350;tandem_array=yes(3594-11684);tandem_array_X=15;tandem_array_N=14;tandem_array_Dmin=447;tandem_array_Dmax=456;highscoring=yes;fragment=no;scF=0.938;lenF=1.000;Rfam=14.1;Infernal=1.1.2;
HyS0863	cmsearch	5S_rRNA	7586	7704	110.7	+	.	evalue=1.1e-22;mdlaccn=RF00001;mdllen=119;mdlcoords=1-119;seqlen=34350;tandem_array=yes(3594-11684);tandem_array_X=15;tandem_array_N=14;tandem_array_Dmin=447;tandem_array_Dmax=456;highscoring=yes;fragment=no;scF=0.933;lenF=1.000;Rfam=14.1;Infernal=1.1.2;
HyS0863	cmsearch	5S_rRNA	31658	31776	101.4	+	.	evalue=2.8e-20;mdlaccn=RF00001;mdllen=119;mdlcoords=1-119;seqlen=34350;tandem_array=no;highscoring=no;fragment=no;scF=0.854;lenF=1.000;Rfam=14.1;Infernal=1.1.2;
HyS0863	cmsearch	5S_rRNA	10997	11115	99.9	+	.	evalue=7.2e-20;mdlaccn=RF00001;mdllen=119;mdlcoords=1-119;seqlen=34350;tandem_array=yes(3594-11684);tandem_array_X=15;tandem_array_N=14;tandem_array_Dmin=447;tandem_array_Dmax=456;highscoring=no;fragment=no;scF=0.842;lenF=1.000;Rfam=14.1;Infernal=1.1.2;
HyS0863	cmsearch	5S_rRNA	8155	8273	99.1	+	.	evalue=1.1e-19;mdlaccn=RF00001;mdllen=119;mdlcoords=1-119;seqlen=34350;tandem_array=yes(3594-11684);tandem_array_X=15;tandem_array_N=14;tandem_array_Dmin=447;tandem_array_Dmax=456;highscoring=no;fragment=no;scF=0.835;lenF=1.000;Rfam=14.1;Infernal=1.1.2;
HyS0863	cmsearch	5S_rRNA	31095	31212	98.1	+	.	evalue=2e-19;mdlaccn=RF00001;mdllen=119;mdlcoords=1-119;seqlen=34350;tandem_array=no;highscoring=no;fragment=no;scF=0.826;lenF=0.992;Rfam=14.1;Infernal=1.1.2;
HyS0863	cmsearch	5S_rRNA	16302	16420	98.0	+	.	evalue=2.1e-19;mdlaccn=RF00001;mdllen=119;mdlcoords=1-119;seqlen=34350;tandem_array=no;highscoring=no;fragment=no;scF=0.826;lenF=1.000;Rfam=14.1;Infernal=1.1.2;
HyS0863	cmsearch	5S_rRNA	20471	20589	98.0	+	.	evalue=2.1e-19;mdlaccn=RF00001;mdllen=119;mdlcoords=1-119;seqlen=34350;tandem_array=no;highscoring=no;fragment=no;scF=0.826;lenF=1.000;Rfam=14.1;Infernal=1.1.2;
HyS0863	cmsearch	5S_rRNA	27485	27603	98.0	+	.	evalue=2.1e-19;mdlaccn=RF00001;mdllen=119;mdlcoords=1-119;seqlen=34350;tandem_array=no;highscoring=no;fragment=no;scF=0.826;lenF=1.000;Rfam=14.1;Infernal=1.1.2;
HyS0863	cmsearch	5S_rRNA	11566	11684	96.7	+	.	evalue=4.8e-19;mdlaccn=RF00001;mdllen=119;mdlcoords=1-119;seqlen=34350;tandem_array=yes(3594-11684);tandem_array_X=15;tandem_array_N=14;tandem_array_Dmin=447;tandem_array_Dmax=456;highscoring=no;fragment=no;scF=0.815;lenF=1.000;Rfam=14.1;Infernal=1.1.2;
HyS0863	cmsearch	5S_rRNA	16871	16989	96.7	+	.	evalue=4.8e-19;mdlaccn=RF00001;mdllen=119;mdlcoords=1-119;seqlen=34350;tandem_array=no;highscoring=no;fragment=no;scF=0.815;lenF=1.000;Rfam=14.1;Infernal=1.1.2;
HyS0863	cmsearch	5S_rRNA	21040	21158	96.7	+	.	evalue=4.8e-19;mdlaccn=RF00001;mdllen=119;mdlcoords=1-119;seqlen=34350;tandem_array=no;highscoring=no;fragment=no;scF=0.815;lenF=1.000;Rfam=14.1;Infernal=1.1.2;
HyS0863	cmsearch	5S_rRNA	28054	28172	96.7	+	.	evalue=4.8e-19;mdlaccn=RF00001;mdllen=119;mdlcoords=1-119;seqlen=34350;tandem_array=no;highscoring=no;fragment=no;scF=0.815;lenF=1.000;Rfam=14.1;Infernal=1.1.2;
HyS0863	cmsearch	5S_rRNA	24640	24758	94.4	+	.	evalue=1.8e-18;mdlaccn=RF00001;mdllen=119;mdlcoords=1-119;seqlen=34350;tandem_array=no;highscoring=no;fragment=no;scF=0.795;lenF=1.000;Rfam=14.1;Infernal=1.1.2;
HyS0863	cmsearch	5S_rRNA	25778	25896	94.4	+	.	evalue=1.8e-18;mdlaccn=RF00001;mdllen=119;mdlcoords=1-119;seqlen=34350;tandem_array=no;highscoring=no;fragment=no;scF=0.795;lenF=1.000;Rfam=14.1;Infernal=1.1.2;
HyS0863	cmsearch	5S_rRNA	14028	14146	91.3	+	.	evalue=1.1e-17;mdlaccn=RF00001;mdllen=119;mdlcoords=1-119;seqlen=34350;tandem_array=no;highscoring=no;fragment=no;scF=0.769;lenF=1.000;Rfam=14.1;Infernal=1.1.2;
HyS0863	cmsearch	5S_rRNA	9860	9977	89.8	+	.	evalue=2.9e-17;mdlaccn=RF00001;mdllen=119;mdlcoords=1-119;seqlen=34350;tandem_array=yes(3594-11684);tandem_array_X=15;tandem_array_N=14;tandem_array_Dmin=447;tandem_array_Dmax=456;highscoring=no;fragment=no;scF=0.757;lenF=0.992;Rfam=14.1;Infernal=1.1.2;
HyS0863	cmsearch	5S_rRNA	15166	15283	88.4	+	.	evalue=6.8e-17;mdlaccn=RF00001;mdllen=119;mdlcoords=1-119;seqlen=34350;tandem_array=no;highscoring=no;fragment=no;scF=0.745;lenF=0.992;Rfam=14.1;Infernal=1.1.2;
HyS0863	cmsearch	5S_rRNA	8724	8841	88.4	+	.	evalue=6.8e-17;mdlaccn=RF00001;mdllen=119;mdlcoords=1-119;seqlen=34350;tandem_array=yes(3594-11684);tandem_array_X=15;tandem_array_N=14;tandem_array_Dmin=447;tandem_array_Dmax=456;highscoring=no;fragment=no;scF=0.745;lenF=0.992;Rfam=14.1;Infernal=1.1.2;
HyS0863	cmsearch	5S_rRNA	19902	20020	87.6	+	.	evalue=1e-16;mdlaccn=RF00001;mdllen=119;mdlcoords=1-119;seqlen=34350;tandem_array=no;highscoring=no;fragment=no;scF=0.738;lenF=1.000;Rfam=14.1;Infernal=1.1.2;
HyS0863	cmsearch	5S_rRNA	19333	19451	86.7	+	.	evalue=1.8e-16;mdlaccn=RF00001;mdllen=119;mdlcoords=1-119;seqlen=34350;tandem_array=no;highscoring=no;fragment=no;scF=0.730;lenF=1.000;Rfam=14.1;Infernal=1.1.2;
HyS0863	cmsearch	5S_rRNA	23502	23620	86.7	+	.	evalue=1.8e-16;mdlaccn=RF00001;mdllen=119;mdlcoords=1-119;seqlen=34350;tandem_array=no;highscoring=no;fragment=no;scF=0.730;lenF=1.000;Rfam=14.1;Infernal=1.1.2;
HyS0863	cmsearch	5S_rRNA	34120	34237	84.9	+	.	evalue=5.2e-16;mdlaccn=RF00001;mdllen=119;mdlcoords=1-119;seqlen=34350;tandem_array=no;highscoring=no;fragment=no;scF=0.715;lenF=0.992;Rfam=14.1;Infernal=1.1.2;
HyS0863	cmsearch	5S_rRNA	30520	30639	83.9	+	.	evalue=9.7e-16;mdlaccn=RF00001;mdllen=119;mdlcoords=1-119;seqlen=34350;tandem_array=no;highscoring=no;fragment=no;scF=0.707;lenF=1.008;Rfam=14.1;Infernal=1.1.2;
HyS0863	cmsearch	5S_rRNA	10427	10546	81.4	+	.	evalue=4.4e-15;mdlaccn=RF00001;mdllen=119;mdlcoords=1-119;seqlen=34350;tandem_array=yes(3594-11684);tandem_array_X=15;tandem_array_N=14;tandem_array_Dmin=447;tandem_array_Dmax=456;highscoring=no;fragment=no;scF=0.686;lenF=1.008;Rfam=14.1;Infernal=1.1.2;
HyS0863	cmsearch	5S_rRNA	2424	2543	69.9	+	.	evalue=3.9e-12;mdlaccn=RF00001;mdllen=119;mdlcoords=1-119;seqlen=34350;tandem_array=no;highscoring=no;fragment=no;scF=0.589;lenF=1.008;Rfam=14.1;Infernal=1.1.2;
HyS0863	cmsearch	5S_rRNA	1144	1273	48.9	+	.	evalue=1.1e-06;mdlaccn=RF00001;mdllen=119;mdlcoords=1-119;seqlen=34350;tandem_array=no;highscoring=no;fragment=no;scF=0.412;lenF=1.092;Rfam=14.1;Infernal=1.1.2;
HyS1019	cmsearch	5S_rRNA	13790	13908	116.6	+	.	evalue=3.5e-24;mdlaccn=RF00001;mdllen=119;mdlcoords=1-119;seqlen=30980;tandem_array=yes(1310-16177);tandem_array_X=27;tandem_array_N=26;tandem_array_Dmin=445;tandem_array_Dmax=450;highscoring=yes;fragment=no;scF=0.982;lenF=1.000;Rfam=14.1;Infernal=1.1.2;
HyS1019	cmsearch	5S_rRNA	15495	15613	116.6	+	.	evalue=3.5e-24;mdlaccn=RF00001;mdllen=119;mdlcoords=1-119;seqlen=30980;tandem_array=yes(1310-16177);tandem_array_X=27;tandem_array_N=26;tandem_array_Dmin=445;tandem_array_Dmax=450;highscoring=yes;fragment=no;scF=0.982;lenF=1.000;Rfam=14.1;Infernal=1.1.2;
HyS1019	cmsearch	5S_rRNA	19686	19804	116.6	+	.	evalue=3.5e-24;mdlaccn=RF00001;mdllen=119;mdlcoords=1-119;seqlen=30980;tandem_array=no;highscoring=yes;fragment=no;scF=0.982;lenF=1.000;Rfam=14.1;Infernal=1.1.2;
HyS1019	cmsearch	5S_rRNA	27998	28116	116.6	+	.	evalue=3.5e-24;mdlaccn=RF00001;mdllen=119;mdlcoords=1-119;seqlen=30980;tandem_array=no;highscoring=yes;fragment=no;scF=0.982;lenF=1.000;Rfam=14.1;Infernal=1.1.2;
HyS1019	cmsearch	5S_rRNA	28566	28684	116.6	+	.	evalue=3.5e-24;mdlaccn=RF00001;mdllen=119;mdlcoords=1-119;seqlen=30980;tandem_array=no;highscoring=yes;fragment=no;scF=0.982;lenF=1.000;Rfam=14.1;Infernal=1.1.2;
HyS1019	cmsearch	5S_rRNA	3012	3130	116.6	+	.	evalue=3.5e-24;mdlaccn=RF00001;mdllen=119;mdlcoords=1-119;seqlen=30980;tandem_array=yes(1310-16177);tandem_array_X=27;tandem_array_N=26;tandem_array_Dmin=445;tandem_array_Dmax=450;highscoring=yes;fragment=no;scF=0.982;lenF=1.000;Rfam=14.1;Infernal=1.1.2;
HyS1019	cmsearch	5S_rRNA	5282	5400	116.6	+	.	evalue=3.5e-24;mdlaccn=RF00001;mdllen=119;mdlcoords=1-119;seqlen=30980;tandem_array=yes(1310-16177);tandem_array_X=27;tandem_array_N=26;tandem_array_Dmin=445;tandem_array_Dmax=450;highscoring=yes;fragment=no;scF=0.982;lenF=1.000;Rfam=14.1;Infernal=1.1.2;
HyS1019	cmsearch	5S_rRNA	17315	17433	115.4	-	.	evalue=6.9e-24;mdlaccn=RF00001;mdllen=119;mdlcoords=1-119;seqlen=30980;tandem_array=no;highscoring=yes;fragment=no;scF=0.972;lenF=1.000;Rfam=14.1;Infernal=1.1.2;
HyS1019	cmsearch	5S_rRNA	26197	26315	115.4	-	.	evalue=6.9e-24;mdlaccn=RF00001;mdllen=119;mdlcoords=1-119;seqlen=30980;tandem_array=no;highscoring=yes;fragment=no;scF=0.972;lenF=1.000;Rfam=14.1;Infernal=1.1.2;
HyS1019	cmsearch	5S_rRNA	16059	16177	114.7	+	.	evalue=1e-23;mdlaccn=RF00001;mdllen=119;mdlcoords=1-119;seqlen=30980;tandem_array=yes(1310-16177);tandem_array_X=27;tandem_array_N=26;tandem_array_Dmin=445;tandem_array_Dmax=450;highscoring=yes;fragment=no;scF=0.966;lenF=1.000;Rfam=14.1;Infernal=1.1.2;
HyS1019	cmsearch	5S_rRNA	2443	2561	114.7	+	.	evalue=1e-23;mdlaccn=RF00001;mdllen=119;mdlcoords=1-119;seqlen=30980;tandem_array=yes(1310-16177);tandem_array_X=27;tandem_array_N=26;tandem_array_Dmin=445;tandem_array_Dmax=450;highscoring=yes;fragment=no;scF=0.966;lenF=1.000;Rfam=14.1;Infernal=1.1.2;
HyS1019	cmsearch	5S_rRNA	24385	24503	114.2	+	.	evalue=1.5e-23;mdlaccn=RF00001;mdllen=119;mdlcoords=1-119;seqlen=30980;tandem_array=no;highscoring=yes;fragment=no;scF=0.962;lenF=1.000;Rfam=14.1;Infernal=1.1.2;
HyS1019	cmsearch	5S_rRNA	12088	12206	113.7	+	.	evalue=1.9e-23;mdlaccn=RF00001;mdllen=119;mdlcoords=1-119;seqlen=30980;tandem_array=yes(1310-16177);tandem_array_X=27;tandem_array_N=26;tandem_array_Dmin=445;tandem_array_Dmax=450;highscoring=yes;fragment=no;scF=0.958;lenF=1.000;Rfam=14.1;Infernal=1.1.2;
HyS1019	cmsearch	5S_rRNA	1878	1996	113.7	+	.	evalue=1.9e-23;mdlaccn=RF00001;mdllen=119;mdlcoords=1-119;seqlen=30980;tandem_array=yes(1310-16177);tandem_array_X=27;tandem_array_N=26;tandem_array_Dmin=445;tandem_array_Dmax=450;highscoring=yes;fragment=no;scF=0.958;lenF=1.000;Rfam=14.1;Infernal=1.1.2;
HyS1019	cmsearch	5S_rRNA	8117	8235	113.7	+	.	evalue=1.9e-23;mdlaccn=RF00001;mdllen=119;mdlcoords=1-119;seqlen=30980;tandem_array=yes(1310-16177);tandem_array_X=27;tandem_array_N=26;tandem_array_Dmin=445;tandem_array_Dmax=450;highscoring=yes;fragment=no;scF=0.958;lenF=1.000;Rfam=14.1;Infernal=1.1.2;
HyS1019	cmsearch	5S_rRNA	10952	11070	113.6	+	.	evalue=2.1e-23;mdlaccn=RF00001;mdllen=119;mdlcoords=1-119;seqlen=30980;tandem_array=yes(1310-16177);tandem_array_X=27;tandem_array_N=26;tandem_array_Dmin=445;tandem_array_Dmax=450;highscoring=yes;fragment=no;scF=0.957;lenF=1.000;Rfam=14.1;Infernal=1.1.2;
HyS1019	cmsearch	5S_rRNA	8681	8799	113.6	+	.	evalue=2.1e-23;mdlaccn=RF00001;mdllen=119;mdlcoords=1-119;seqlen=30980;tandem_array=yes(1310-16177);tandem_array_X=27;tandem_array_N=26;tandem_array_Dmin=445;tandem_array_Dmax=450;highscoring=yes;fragment=no;scF=0.957;lenF=1.000;Rfam=14.1;Infernal=1.1.2;
HyS1019	cmsearch	5S_rRNA	1310	1428	112.7	+	.	evalue=3.6e-23;mdlaccn=RF00001;mdllen=119;mdlcoords=1-119;seqlen=30980;tandem_array=yes(1310-16177);tandem_array_X=27;tandem_array_N=26;tandem_array_Dmin=445;tandem_array_Dmax=450;highscoring=yes;fragment=no;scF=0.949;lenF=1.000;Rfam=14.1;Infernal=1.1.2;
HyS1019	cmsearch	5S_rRNA	11520	11638	112.6	+	.	evalue=3.8e-23;mdlaccn=RF00001;mdllen=119;mdlcoords=1-119;seqlen=30980;tandem_array=yes(1310-16177);tandem_array_X=27;tandem_array_N=26;tandem_array_Dmin=445;tandem_array_Dmax=450;highscoring=yes;fragment=no;scF=0.949;lenF=1.000;Rfam=14.1;Infernal=1.1.2;
HyS1019	cmsearch	5S_rRNA	4714	4832	112.6	+	.	evalue=3.8e-23;mdlaccn=RF00001;mdllen=119;mdlcoords=1-119;seqlen=30980;tandem_array=yes(1310-16177);tandem_array_X=27;tandem_array_N=26;tandem_array_Dmin=445;tandem_array_Dmax=450;highscoring=yes;fragment=no;scF=0.949;lenF=1.000;Rfam=14.1;Infernal=1.1.2;
HyS1019	cmsearch	5S_rRNA	9250	9368	112.6	+	.	evalue=3.8e-23;mdlaccn=RF00001;mdllen=119;mdlcoords=1-119;seqlen=30980;tandem_array=yes(1310-16177);tandem_array_X=27;tandem_array_N=26;tandem_array_Dmin=445;tandem_array_Dmax=450;highscoring=yes;fragment=no;scF=0.949;lenF=1.000;Rfam=14.1;Infernal=1.1.2;
HyS1019	cmsearch	5S_rRNA	9818	9936	112.6	+	.	evalue=3.8e-23;mdlaccn=RF00001;mdllen=119;mdlcoords=1-119;seqlen=30980;tandem_array=yes(1310-16177);tandem_array_X=27;tandem_array_N=26;tandem_array_Dmin=445;tandem_array_Dmax=450;highscoring=yes;fragment=no;scF=0.949;lenF=1.000;Rfam=14.1;Infernal=1.1.2;
HyS1019	cmsearch	5S_rRNA	4145	4263	112.3	+	.	evalue=4.4e-23;mdlaccn=RF00001;mdllen=119;mdlcoords=1-119;seqlen=30980;tandem_array=yes(1310-16177);tandem_array_X=27;tandem_array_N=26;tandem_array_Dmin=445;tandem_array_Dmax=450;highscoring=yes;fragment=no;scF=0.946;lenF=1.000;Rfam=14.1;Infernal=1.1.2;
HyS1019	cmsearch	5S_rRNA	6414	6532	112.3	+	.	evalue=4.4e-23;mdlaccn=RF00001;mdllen=119;mdlcoords=1-119;seqlen=30980;tandem_array=yes(1310-16177);tandem_array_X=27;tandem_array_N=26;tandem_array_Dmin=445;tandem_array_Dmax=450;highscoring=yes;fragment=no;scF=0.946;lenF=1.000;Rfam=14.1;Infernal=1.1.2;
HyS1019	cmsearch	5S_rRNA	16746	16864	112.0	-	.	evalue=5.2e-23;mdlaccn=RF00001;mdllen=119;mdlcoords=1-119;seqlen=30980;tandem_array=no;highscoring=yes;fragment=no;scF=0.944;lenF=1.000;Rfam=14.1;Infernal=1.1.2;
HyS1019	cmsearch	5S_rRNA	12652	12770	111.0	+	.	evalue=9.3e-23;mdlaccn=RF00001;mdllen=119;mdlcoords=1-119;seqlen=30980;tandem_array=yes(1310-16177);tandem_array_X=27;tandem_array_N=26;tandem_array_Dmin=445;tandem_array_Dmax=450;highscoring=yes;fragment=no;scF=0.935;lenF=1.000;Rfam=14.1;Infernal=1.1.2;
HyS1019	cmsearch	5S_rRNA	13221	13339	111.0	+	.	evalue=9.3e-23;mdlaccn=RF00001;mdllen=119;mdlcoords=1-119;seqlen=30980;tandem_array=yes(1310-16177);tandem_array_X=27;tandem_array_N=26;tandem_array_Dmin=445;tandem_array_Dmax=450;highscoring=yes;fragment=no;scF=0.935;lenF=1.000;Rfam=14.1;Infernal=1.1.2;
HyS1019	cmsearch	5S_rRNA	17884	18002	110.4	-	.	evalue=1.3e-22;mdlaccn=RF00001;mdllen=119;mdlcoords=1-119;seqlen=30980;tandem_array=no;highscoring=yes;fragment=no;scF=0.930;lenF=1.000;Rfam=14.1;Infernal=1.1.2;
HyS1019	cmsearch	5S_rRNA	22574	22691	109.9	-	.	evalue=1.9e-22;mdlaccn=RF00001;mdllen=119;mdlcoords=1-119;seqlen=30980;tandem_array=no;highscoring=yes;fragment=no;scF=0.926;lenF=0.992;Rfam=14.1;Infernal=1.1.2;
HyS1019	cmsearch	5S_rRNA	3579	3697	109.4	+	.	evalue=2.4e-22;mdlaccn=RF00001;mdllen=119;mdlcoords=1-119;seqlen=30980;tandem_array=yes(1310-16177);tandem_array_X=27;tandem_array_N=26;tandem_array_Dmin=445;tandem_array_Dmax=450;highscoring=yes;fragment=no;scF=0.922;lenF=1.000;Rfam=14.1;Infernal=1.1.2;
HyS1019	cmsearch	5S_rRNA	5850	5968	109.4	+	.	evalue=2.4e-22;mdlaccn=RF00001;mdllen=119;mdlcoords=1-119;seqlen=30980;tandem_array=yes(1310-16177);tandem_array_X=27;tandem_array_N=26;tandem_array_Dmin=445;tandem_array_Dmax=450;highscoring=yes;fragment=no;scF=0.922;lenF=1.000;Rfam=14.1;Infernal=1.1.2;
HyS1019	cmsearch	5S_rRNA	23816	23934	107.8	+	.	evalue=6.3e-22;mdlaccn=RF00001;mdllen=119;mdlcoords=1-119;seqlen=30980;tandem_array=no;highscoring=yes;fragment=no;scF=0.908;lenF=1.000;Rfam=14.1;Infernal=1.1.2;
HyS1019	cmsearch	5S_rRNA	14358	14476	107.5	+	.	evalue=7.5e-22;mdlaccn=RF00001;mdllen=119;mdlcoords=1-119;seqlen=30980;tandem_array=yes(1310-16177);tandem_array_X=27;tandem_array_N=26;tandem_array_Dmin=445;tandem_array_Dmax=450;highscoring=yes;fragment=no;scF=0.906;lenF=1.000;Rfam=14.1;Infernal=1.1.2;
HyS1019	cmsearch	5S_rRNA	27430	27548	107.4	+	.	evalue=7.9e-22;mdlaccn=RF00001;mdllen=119;mdlcoords=1-119;seqlen=30980;tandem_array=no;highscoring=yes;fragment=no;scF=0.905;lenF=1.000;Rfam=14.1;Infernal=1.1.2;
HyS1019	cmsearch	5S_rRNA	22012	22128	107.2	-	.	evalue=9.1e-22;mdlaccn=RF00001;mdllen=119;mdlcoords=1-119;seqlen=30980;tandem_array=no;highscoring=yes;fragment=no;scF=0.903;lenF=0.983;Rfam=14.1;Infernal=1.1.2;
HyS1019	cmsearch	5S_rRNA	10386	10505	107.0	+	.	evalue=1e-21;mdlaccn=RF00001;mdllen=119;mdlcoords=1-119;seqlen=30980;tandem_array=yes(1310-16177);tandem_array_X=27;tandem_array_N=26;tandem_array_Dmin=445;tandem_array_Dmax=450;highscoring=yes;fragment=no;scF=0.901;lenF=1.008;Rfam=14.1;Infernal=1.1.2;
HyS1019	cmsearch	5S_rRNA	23246	23365	105.8	+	.	evalue=2.1e-21;mdlaccn=RF00001;mdllen=119;mdlcoords=1-119;seqlen=30980;tandem_array=no;highscoring=no;fragment=no;scF=0.891;lenF=1.008;Rfam=14.1;Infernal=1.1.2;
HyS1019	cmsearch	5S_rRNA	7550	7667	104.3	+	.	evalue=5.2e-21;mdlaccn=RF00001;mdllen=119;mdlcoords=1-119;seqlen=30980;tandem_array=yes(1310-16177);tandem_array_X=27;tandem_array_N=26;tandem_array_Dmin=445;tandem_array_Dmax=450;highscoring=no;fragment=no;scF=0.879;lenF=0.992;Rfam=14.1;Infernal=1.1.2;
HyS1019	cmsearch	5S_rRNA	14927	15045	104.2	+	.	evalue=5.5e-21;mdlaccn=RF00001;mdllen=119;mdlcoords=1-119;seqlen=30980;tandem_array=yes(1310-16177);tandem_array_X=27;tandem_array_N=26;tandem_array_Dmin=445;tandem_array_Dmax=450;highscoring=no;fragment=no;scF=0.878;lenF=1.000;Rfam=14.1;Infernal=1.1.2;
HyS1019	cmsearch	5S_rRNA	20257	20375	104.0	+	.	evalue=6e-21;mdlaccn=RF00001;mdllen=119;mdlcoords=1-119;seqlen=30980;tandem_array=no;highscoring=no;fragment=no;scF=0.876;lenF=1.000;Rfam=14.1;Infernal=1.1.2;
HyS1019	cmsearch	5S_rRNA	21445	21562	104.0	-	.	evalue=6e-21;mdlaccn=RF00001;mdllen=119;mdlcoords=1-119;seqlen=30980;tandem_array=no;highscoring=no;fragment=no;scF=0.876;lenF=0.992;Rfam=14.1;Infernal=1.1.2;
HyS1019	cmsearch	5S_rRNA	29138	29256	104.0	+	.	evalue=6e-21;mdlaccn=RF00001;mdllen=119;mdlcoords=1-119;seqlen=30980;tandem_array=no;highscoring=no;fragment=no;scF=0.876;lenF=1.000;Rfam=14.1;Infernal=1.1.2;
HyS1019	cmsearch	5S_rRNA	18553	18670	103.4	+	.	evalue=8.5e-21;mdlaccn=RF00001;mdllen=119;mdlcoords=1-119;seqlen=30980;tandem_array=no;highscoring=no;fragment=no;scF=0.871;lenF=0.992;Rfam=14.1;Infernal=1.1.2;
HyS1019	cmsearch	5S_rRNA	19120	19236	102.2	+	.	evalue=1.8e-20;mdlaccn=RF00001;mdllen=119;mdlcoords=1-119;seqlen=30980;tandem_array=no;highscoring=no;fragment=no;scF=0.861;lenF=0.983;Rfam=14.1;Infernal=1.1.2;
HyS1019	cmsearch	5S_rRNA	6983	7100	102.0	+	.	evalue=2e-20;mdlaccn=RF00001;mdllen=119;mdlcoords=1-119;seqlen=30980;tandem_array=yes(1310-16177);tandem_array_X=27;tandem_array_N=26;tandem_array_Dmin=445;tandem_array_Dmax=450;highscoring=no;fragment=no;scF=0.859;lenF=0.992;Rfam=14.1;Infernal=1.1.2;
HyS1019	cmsearch	5S_rRNA	30330	30446	101.3	-	.	evalue=3e-20;mdlaccn=RF00001;mdllen=119;mdlcoords=1-119;seqlen=30980;tandem_array=no;highscoring=no;fragment=no;scF=0.853;lenF=0.983;Rfam=14.1;Infernal=1.1.2;
HyS1019	cmsearch	5S_rRNA	646	761	98.3	-	.	evalue=1.9e-19;mdlaccn=RF00001;mdllen=119;mdlcoords=1-119;seqlen=30980;tandem_array=no;highscoring=no;fragment=no;scF=0.828;lenF=0.975;Rfam=14.1;Infernal=1.1.2;
HyS1019	cmsearch	5S_rRNA	25631	25747	97.6	-	.	evalue=2.7e-19;mdlaccn=RF00001;mdllen=119;mdlcoords=1-119;seqlen=30980;tandem_array=no;highscoring=no;fragment=no;scF=0.822;lenF=0.983;Rfam=14.1;Infernal=1.1.2;
HyS1019	cmsearch	5S_rRNA	24946	25065	95.6	+	.	evalue=8.9e-19;mdlaccn=RF00001;mdllen=119;mdlcoords=1-119;seqlen=30980;tandem_array=no;highscoring=no;fragment=no;scF=0.805;lenF=1.008;Rfam=14.1;Infernal=1.1.2;
HyS1019	cmsearch	5S_rRNA	26765	26880	93.7	-	.	evalue=2.8e-18;mdlaccn=RF00001;mdllen=119;mdlcoords=1-119;seqlen=30980;tandem_array=no;highscoring=no;fragment=no;scF=0.789;lenF=0.975;Rfam=14.1;Infernal=1.1.2;
HyS1019	cmsearch	5S_rRNA	83	197	92.7	-	.	evalue=5.1e-18;mdlaccn=RF00001;mdllen=119;mdlcoords=1-119;seqlen=30980;tandem_array=no;highscoring=no;fragment=no;scF=0.781;lenF=0.966;Rfam=14.1;Infernal=1.1.2;
HyS1019	cmsearch	5S_rRNA	29760	29881	81.3	-	.	evalue=4.6e-15;mdlaccn=RF00001;mdllen=119;mdlcoords=1-119;seqlen=30980;tandem_array=no;highscoring=no;fragment=no;scF=0.685;lenF=1.025;Rfam=14.1;Infernal=1.1.2;
HyS1019	cmsearch	5S_rRNA	20878	20992	78.4	-	.	evalue=2.5e-14;mdlaccn=RF00001;mdllen=119;mdlcoords=1-119;seqlen=30980;tandem_array=no;highscoring=no;fragment=no;scF=0.660;lenF=0.966;Rfam=14.1;Infernal=1.1.2;
HyS1019	cmsearch	5S_rRNA	30892	30980	65.9	-	.	evalue=4.3e-11;mdlaccn=RF00001;mdllen=119;mdlcoords=31-119;seqlen=30980;tandem_array=no;highscoring=no;fragment=yes;scF=0.555;lenF=0.748;Rfam=14.1;Infernal=1.1.2;
HyS1019	cmsearch	5S_rRNA	16205	16295	45.5	-	.	evalue=8.2e-06;mdlaccn=RF00001;mdllen=119;mdlcoords=1-119;seqlen=30980;tandem_array=no;highscoring=no;fragment=yes;scF=0.383;lenF=0.765;Rfam=14.1;Infernal=1.1.2;
HyS1020	cmsearch	5S_rRNA	10469	10587	116.6	+	.	evalue=3.5e-24;mdlaccn=RF00001;mdllen=119;mdlcoords=1-119;seqlen=30958;tandem_array=yes(186-17405);tandem_array_X=29;tandem_array_N=26;tandem_array_Dmin=441;tandem_array_Dmax=465;highscoring=yes;fragment=no;scF=0.982;lenF=1.000;Rfam=14.1;Infernal=1.1.2;
HyS1020	cmsearch	5S_rRNA	11607	11725	116.6	+	.	evalue=3.5e-24;mdlaccn=RF00001;mdllen=119;mdlcoords=1-119;seqlen=30958;tandem_array=yes(186-17405);tandem_array_X=29;tandem_array_N=26;tandem_array_Dmin=441;tandem_array_Dmax=465;highscoring=yes;fragment=no;scF=0.982;lenF=1.000;Rfam=14.1;Infernal=1.1.2;
HyS1020	cmsearch	5S_rRNA	12176	12294	116.6	+	.	evalue=3.5e-24;mdlaccn=RF00001;mdllen=119;mdlcoords=1-119;seqlen=30958;tandem_array=yes(186-17405);tandem_array_X=29;tandem_array_N=26;tandem_array_Dmin=441;tandem_array_Dmax=465;highscoring=yes;fragment=no;scF=0.982;lenF=1.000;Rfam=14.1;Infernal=1.1.2;
HyS1020	cmsearch	5S_rRNA	12745	12863	116.6	+	.	evalue=3.5e-24;mdlaccn=RF00001;mdllen=119;mdlcoords=1-119;seqlen=30958;tandem_array=yes(186-17405);tandem_array_X=29;tandem_array_N=26;tandem_array_Dmin=441;tandem_array_Dmax=465;highscoring=yes;fragment=no;scF=0.982;lenF=1.000;Rfam=14.1;Infernal=1.1.2;
HyS1020	cmsearch	5S_rRNA	16727	16845	116.6	+	.	evalue=3.5e-24;mdlaccn=RF00001;mdllen=119;mdlcoords=1-119;seqlen=30958;tandem_array=yes(186-17405);tandem_array_X=29;tandem_array_N=26;tandem_array_Dmin=441;tandem_array_Dmax=465;highscoring=yes;fragment=no;scF=0.982;lenF=1.000;Rfam=14.1;Infernal=1.1.2;
HyS1020	cmsearch	5S_rRNA	5352	5470	116.6	+	.	evalue=3.5e-24;mdlaccn=RF00001;mdllen=119;mdlcoords=1-119;seqlen=30958;tandem_array=yes(186-17405);tandem_array_X=29;tandem_array_N=26;tandem_array_Dmin=441;tandem_array_Dmax=465;highscoring=yes;fragment=no;scF=0.982;lenF=1.000;Rfam=14.1;Infernal=1.1.2;
HyS1020	cmsearch	5S_rRNA	5918	6036	116.6	+	.	evalue=3.5e-24;mdlaccn=RF00001;mdllen=119;mdlcoords=1-119;seqlen=30958;tandem_array=yes(186-17405);tandem_array_X=29;tandem_array_N=26;tandem_array_Dmin=441;tandem_array_Dmax=465;highscoring=yes;fragment=no;scF=0.982;lenF=1.000;Rfam=14.1;Infernal=1.1.2;
HyS1020	cmsearch	5S_rRNA	6485	6603	116.6	+	.	evalue=3.5e-24;mdlaccn=RF00001;mdllen=119;mdlcoords=1-119;seqlen=30958;tandem_array=yes(186-17405);tandem_array_X=29;tandem_array_N=26;tandem_array_Dmin=441;tandem_array_Dmax=465;highscoring=yes;fragment=no;scF=0.982;lenF=1.000;Rfam=14.1;Infernal=1.1.2;
HyS1020	cmsearch	5S_rRNA	7051	7169	116.6	+	.	evalue=3.5e-24;mdlaccn=RF00001;mdllen=119;mdlcoords=1-119;seqlen=30958;tandem_array=yes(186-17405);tandem_array_X=29;tandem_array_N=26;tandem_array_Dmin=441;tandem_array_Dmax=465;highscoring=yes;fragment=no;scF=0.982;lenF=1.000;Rfam=14.1;Infernal=1.1.2;
HyS1020	cmsearch	5S_rRNA	8178	8296	116.6	+	.	evalue=3.5e-24;mdlaccn=RF00001;mdllen=119;mdlcoords=1-119;seqlen=30958;tandem_array=yes(186-17405);tandem_array_X=29;tandem_array_N=26;tandem_array_Dmin=441;tandem_array_Dmax=465;highscoring=yes;fragment=no;scF=0.982;lenF=1.000;Rfam=14.1;Infernal=1.1.2;
HyS1020	cmsearch	5S_rRNA	11038	11156	114.7	+	.	evalue=1e-23;mdlaccn=RF00001;mdllen=119;mdlcoords=1-119;seqlen=30958;tandem_array=yes(186-17405);tandem_array_X=29;tandem_array_N=26;tandem_array_Dmin=441;tandem_array_Dmax=465;highscoring=yes;fragment=no;scF=0.966;lenF=1.000;Rfam=14.1;Infernal=1.1.2;
HyS1020	cmsearch	5S_rRNA	3660	3777	113.9	+	.	evalue=1.7e-23;mdlaccn=RF00001;mdllen=119;mdlcoords=1-119;seqlen=30958;tandem_array=yes(186-17405);tandem_array_X=29;tandem_array_N=26;tandem_array_Dmin=441;tandem_array_Dmax=465;highscoring=yes;fragment=no;scF=0.960;lenF=0.992;Rfam=14.1;Infernal=1.1.2;
HyS1020	cmsearch	5S_rRNA	14451	14569	112.3	+	.	evalue=4.5e-23;mdlaccn=RF00001;mdllen=119;mdlcoords=1-119;seqlen=30958;tandem_array=yes(186-17405);tandem_array_X=29;tandem_array_N=26;tandem_array_Dmin=441;tandem_array_Dmax=465;highscoring=yes;fragment=no;scF=0.946;lenF=1.000;Rfam=14.1;Infernal=1.1.2;
HyS1020	cmsearch	5S_rRNA	4223	4340	109.9	+	.	evalue=1.9e-22;mdlaccn=RF00001;mdllen=119;mdlcoords=1-119;seqlen=30958;tandem_array=yes(186-17405);tandem_array_X=29;tandem_array_N=26;tandem_array_Dmin=441;tandem_array_Dmax=465;highscoring=yes;fragment=no;scF=0.926;lenF=0.992;Rfam=14.1;Infernal=1.1.2;
HyS1020	cmsearch	5S_rRNA	4788	4905	109.9	+	.	evalue=1.9e-22;mdlaccn=RF00001;mdllen=119;mdlcoords=1-119;seqlen=30958;tandem_array=yes(186-17405);tandem_array_X=29;tandem_array_N=26;tandem_array_Dmin=441;tandem_array_Dmax=465;highscoring=yes;fragment=no;scF=0.926;lenF=0.992;Rfam=14.1;Infernal=1.1.2;
HyS1020	cmsearch	5S_rRNA	13883	14001	108.1	+	.	evalue=5.3e-22;mdlaccn=RF00001;mdllen=119;mdlcoords=1-119;seqlen=30958;tandem_array=yes(186-17405);tandem_array_X=29;tandem_array_N=26;tandem_array_Dmin=441;tandem_array_Dmax=465;highscoring=yes;fragment=no;scF=0.911;lenF=1.000;Rfam=14.1;Infernal=1.1.2;
HyS1020	cmsearch	5S_rRNA	15020	15138	108.1	+	.	evalue=5.3e-22;mdlaccn=RF00001;mdllen=119;mdlcoords=1-119;seqlen=30958;tandem_array=yes(186-17405);tandem_array_X=29;tandem_array_N=26;tandem_array_Dmin=441;tandem_array_Dmax=465;highscoring=yes;fragment=no;scF=0.911;lenF=1.000;Rfam=14.1;Infernal=1.1.2;
HyS1020	cmsearch	5S_rRNA	15589	15707	108.1	+	.	evalue=5.3e-22;mdlaccn=RF00001;mdllen=119;mdlcoords=1-119;seqlen=30958;tandem_array=yes(186-17405);tandem_array_X=29;tandem_array_N=26;tandem_array_Dmin=441;tandem_array_Dmax=465;highscoring=yes;fragment=no;scF=0.911;lenF=1.000;Rfam=14.1;Infernal=1.1.2;
HyS1020	cmsearch	5S_rRNA	9331	9448	107.4	+	.	evalue=8.3e-22;mdlaccn=RF00001;mdllen=119;mdlcoords=1-119;seqlen=30958;tandem_array=yes(186-17405);tandem_array_X=29;tandem_array_N=26;tandem_array_Dmin=441;tandem_array_Dmax=465;highscoring=yes;fragment=no;scF=0.905;lenF=0.992;Rfam=14.1;Infernal=1.1.2;
HyS1020	cmsearch	5S_rRNA	7614	7730	107.2	+	.	evalue=9.1e-22;mdlaccn=RF00001;mdllen=119;mdlcoords=1-119;seqlen=30958;tandem_array=yes(186-17405);tandem_array_X=29;tandem_array_N=26;tandem_array_Dmin=441;tandem_array_Dmax=465;highscoring=yes;fragment=no;scF=0.903;lenF=0.983;Rfam=14.1;Infernal=1.1.2;
HyS1020	cmsearch	5S_rRNA	13314	13432	102.8	+	.	evalue=1.3e-20;mdlaccn=RF00001;mdllen=119;mdlcoords=1-119;seqlen=30958;tandem_array=yes(186-17405);tandem_array_X=29;tandem_array_N=26;tandem_array_Dmin=441;tandem_array_Dmax=465;highscoring=no;fragment=no;scF=0.866;lenF=1.000;Rfam=14.1;Infernal=1.1.2;
HyS1020	cmsearch	5S_rRNA	16158	16276	102.5	+	.	evalue=1.5e-20;mdlaccn=RF00001;mdllen=119;mdlcoords=1-119;seqlen=30958;tandem_array=yes(186-17405);tandem_array_X=29;tandem_array_N=26;tandem_array_Dmin=441;tandem_array_Dmax=465;highscoring=no;fragment=no;scF=0.864;lenF=1.000;Rfam=14.1;Infernal=1.1.2;
HyS1020	cmsearch	5S_rRNA	17287	17405	89.1	+	.	evalue=4.4e-17;mdlaccn=RF00001;mdllen=119;mdlcoords=1-119;seqlen=30958;tandem_array=yes(186-17405);tandem_array_X=29;tandem_array_N=26;tandem_array_Dmin=441;tandem_array_Dmax=465;highscoring=no;fragment=no;scF=0.751;lenF=1.000;Rfam=14.1;Infernal=1.1.2;
HyS1020	cmsearch	5S_rRNA	9899	10016	87.4	+	.	evalue=1.2e-16;mdlaccn=RF00001;mdllen=119;mdlcoords=1-119;seqlen=30958;tandem_array=yes(186-17405);tandem_array_X=29;tandem_array_N=26;tandem_array_Dmin=441;tandem_array_Dmax=465;highscoring=no;fragment=no;scF=0.736;lenF=0.992;Rfam=14.1;Infernal=1.1.2;
HyS1020	cmsearch	5S_rRNA	8762	8878	83.7	+	.	evalue=1.1e-15;mdlaccn=RF00001;mdllen=119;mdlcoords=1-119;seqlen=30958;tandem_array=yes(186-17405);tandem_array_X=29;tandem_array_N=26;tandem_array_Dmin=441;tandem_array_Dmax=465;highscoring=no;fragment=no;scF=0.705;lenF=0.983;Rfam=14.1;Infernal=1.1.2;
HyS1020	cmsearch	5S_rRNA	1922	2047	57.2	+	.	evalue=7.5e-09;mdlaccn=RF00001;mdllen=119;mdlcoords=1-119;seqlen=30958;tandem_array=yes(186-17405);tandem_array_X=29;tandem_array_N=26;tandem_array_Dmin=441;tandem_array_Dmax=465;highscoring=no;fragment=no;scF=0.482;lenF=1.059;Rfam=14.1;Infernal=1.1.2;
HyS1020	cmsearch	5S_rRNA	186	316	52.1	+	.	evalue=1.6e-07;mdlaccn=RF00001;mdllen=119;mdlcoords=1-119;seqlen=30958;tandem_array=yes(186-17405);tandem_array_X=29;tandem_array_N=26;tandem_array_Dmin=441;tandem_array_Dmax=465;highscoring=no;fragment=no;scF=0.439;lenF=1.101;Rfam=14.1;Infernal=1.1.2;
HyS1020	cmsearch	5S_rRNA	2509	2628	50.4	+	.	evalue=4.2e-07;mdlaccn=RF00001;mdllen=119;mdlcoords=1-119;seqlen=30958;tandem_array=yes(186-17405);tandem_array_X=29;tandem_array_N=26;tandem_array_Dmin=441;tandem_array_Dmax=465;highscoring=no;fragment=no;scF=0.425;lenF=1.008;Rfam=14.1;Infernal=1.1.2;
HyS1020	cmsearch	5S_rRNA	763	880	45.3	+	.	evalue=8.8e-06;mdlaccn=RF00001;mdllen=119;mdlcoords=1-119;seqlen=30958;tandem_array=yes(186-17405);tandem_array_X=29;tandem_array_N=26;tandem_array_Dmin=441;tandem_array_Dmax=465;highscoring=no;fragment=no;scF=0.382;lenF=0.992;Rfam=14.1;Infernal=1.1.2;
HyS1028	cmsearch	5S_rRNA	5797	5915	117.0	-	.	evalue=2.7e-24;mdlaccn=RF00001;mdllen=119;mdlcoords=1-119;seqlen=30808;tandem_array=yes(5797-20290);tandem_array_X=24;tandem_array_N=23;tandem_array_Dmin=506;tandem_array_Dmax=506;highscoring=yes;fragment=no;scF=0.986;lenF=1.000;Rfam=14.1;Infernal=1.1.2;
HyS1028	cmsearch	5S_rRNA	10172	10290	116.7	-	.	evalue=3.2e-24;mdlaccn=RF00001;mdllen=119;mdlcoords=1-119;seqlen=30808;tandem_array=yes(5797-20290);tandem_array_X=24;tandem_array_N=23;tandem_array_Dmin=506;tandem_array_Dmax=506;highscoring=yes;fragment=no;scF=0.983;lenF=1.000;Rfam=14.1;Infernal=1.1.2;
HyS1028	cmsearch	5S_rRNA	10797	10915	116.7	-	.	evalue=3.2e-24;mdlaccn=RF00001;mdllen=119;mdlcoords=1-119;seqlen=30808;tandem_array=yes(5797-20290);tandem_array_X=24;tandem_array_N=23;tandem_array_Dmin=506;tandem_array_Dmax=506;highscoring=yes;fragment=no;scF=0.983;lenF=1.000;Rfam=14.1;Infernal=1.1.2;
HyS1028	cmsearch	5S_rRNA	11422	11540	116.7	-	.	evalue=3.2e-24;mdlaccn=RF00001;mdllen=119;mdlcoords=1-119;seqlen=30808;tandem_array=yes(5797-20290);tandem_array_X=24;tandem_array_N=23;tandem_array_Dmin=506;tandem_array_Dmax=506;highscoring=yes;fragment=no;scF=0.983;lenF=1.000;Rfam=14.1;Infernal=1.1.2;
HyS1028	cmsearch	5S_rRNA	12047	12165	116.7	-	.	evalue=3.2e-24;mdlaccn=RF00001;mdllen=119;mdlcoords=1-119;seqlen=30808;tandem_array=yes(5797-20290);tandem_array_X=24;tandem_array_N=23;tandem_array_Dmin=506;tandem_array_Dmax=506;highscoring=yes;fragment=no;scF=0.983;lenF=1.000;Rfam=14.1;Infernal=1.1.2;
HyS1028	cmsearch	5S_rRNA	12672	12790	116.7	-	.	evalue=3.2e-24;mdlaccn=RF00001;mdllen=119;mdlcoords=1-119;seqlen=30808;tandem_array=yes(5797-20290);tandem_array_X=24;tandem_array_N=23;tandem_array_Dmin=506;tandem_array_Dmax=506;highscoring=yes;fragment=no;scF=0.983;lenF=1.000;Rfam=14.1;Infernal=1.1.2;
HyS1028	cmsearch	5S_rRNA	13297	13415	116.7	-	.	evalue=3.2e-24;mdlaccn=RF00001;mdllen=119;mdlcoords=1-119;seqlen=30808;tandem_array=yes(5797-20290);tandem_array_X=24;tandem_array_N=23;tandem_array_Dmin=506;tandem_array_Dmax=506;highscoring=yes;fragment=no;scF=0.983;lenF=1.000;Rfam=14.1;Infernal=1.1.2;
HyS1028	cmsearch	5S_rRNA	13922	14040	116.7	-	.	evalue=3.2e-24;mdlaccn=RF00001;mdllen=119;mdlcoords=1-119;seqlen=30808;tandem_array=yes(5797-20290);tandem_array_X=24;tandem_array_N=23;tandem_array_Dmin=506;tandem_array_Dmax=506;highscoring=yes;fragment=no;scF=0.983;lenF=1.000;Rfam=14.1;Infernal=1.1.2;
HyS1028	cmsearch	5S_rRNA	14547	14665	116.7	-	.	evalue=3.2e-24;mdlaccn=RF00001;mdllen=119;mdlcoords=1-119;seqlen=30808;tandem_array=yes(5797-20290);tandem_array_X=24;tandem_array_N=23;tandem_array_Dmin=506;tandem_array_Dmax=506;highscoring=yes;fragment=no;scF=0.983;lenF=1.000;Rfam=14.1;Infernal=1.1.2;
HyS1028	cmsearch	5S_rRNA	15172	15290	116.7	-	.	evalue=3.2e-24;mdlaccn=RF00001;mdllen=119;mdlcoords=1-119;seqlen=30808;tandem_array=yes(5797-20290);tandem_array_X=24;tandem_array_N=23;tandem_array_Dmin=506;tandem_array_Dmax=506;highscoring=yes;fragment=no;scF=0.983;lenF=1.000;Rfam=14.1;Infernal=1.1.2;
HyS1028	cmsearch	5S_rRNA	15797	15915	116.7	-	.	evalue=3.2e-24;mdlaccn=RF00001;mdllen=119;mdlcoords=1-119;seqlen=30808;tandem_array=yes(5797-20290);tandem_array_X=24;tandem_array_N=23;tandem_array_Dmin=506;tandem_array_Dmax=506;highscoring=yes;fragment=no;scF=0.983;lenF=1.000;Rfam=14.1;Infernal=1.1.2;
HyS1028	cmsearch	5S_rRNA	16422	16540	116.7	-	.	evalue=3.2e-24;mdlaccn=RF00001;mdllen=119;mdlcoords=1-119;seqlen=30808;tandem_array=yes(5797-20290);tandem_array_X=24;tandem_array_N=23;tandem_array_Dmin=506;tandem_array_Dmax=506;highscoring=yes;fragment=no;scF=0.983;lenF=1.000;Rfam=14.1;Infernal=1.1.2;
HyS1028	cmsearch	5S_rRNA	17047	17165	116.7	-	.	evalue=3.2e-24;mdlaccn=RF00001;mdllen=119;mdlcoords=1-119;seqlen=30808;tandem_array=yes(5797-20290);tandem_array_X=24;tandem_array_N=23;tandem_array_Dmin=506;tandem_array_Dmax=506;highscoring=yes;fragment=no;scF=0.983;lenF=1.000;Rfam=14.1;Infernal=1.1.2;
HyS1028	cmsearch	5S_rRNA	17672	17790	116.7	-	.	evalue=3.2e-24;mdlaccn=RF00001;mdllen=119;mdlcoords=1-119;seqlen=30808;tandem_array=yes(5797-20290);tandem_array_X=24;tandem_array_N=23;tandem_array_Dmin=506;tandem_array_Dmax=506;highscoring=yes;fragment=no;scF=0.983;lenF=1.000;Rfam=14.1;Infernal=1.1.2;
HyS1028	cmsearch	5S_rRNA	18297	18415	116.7	-	.	evalue=3.2e-24;mdlaccn=RF00001;mdllen=119;mdlcoords=1-119;seqlen=30808;tandem_array=yes(5797-20290);tandem_array_X=24;tandem_array_N=23;tandem_array_Dmin=506;tandem_array_Dmax=506;highscoring=yes;fragment=no;scF=0.983;lenF=1.000;Rfam=14.1;Infernal=1.1.2;
HyS1028	cmsearch	5S_rRNA	18922	19040	116.7	-	.	evalue=3.2e-24;mdlaccn=RF00001;mdllen=119;mdlcoords=1-119;seqlen=30808;tandem_array=yes(5797-20290);tandem_array_X=24;tandem_array_N=23;tandem_array_Dmin=506;tandem_array_Dmax=506;highscoring=yes;fragment=no;scF=0.983;lenF=1.000;Rfam=14.1;Infernal=1.1.2;
HyS1028	cmsearch	5S_rRNA	19547	19665	116.7	-	.	evalue=3.2e-24;mdlaccn=RF00001;mdllen=119;mdlcoords=1-119;seqlen=30808;tandem_array=yes(5797-20290);tandem_array_X=24;tandem_array_N=23;tandem_array_Dmin=506;tandem_array_Dmax=506;highscoring=yes;fragment=no;scF=0.983;lenF=1.000;Rfam=14.1;Infernal=1.1.2;
HyS1028	cmsearch	5S_rRNA	20172	20290	116.7	-	.	evalue=3.2e-24;mdlaccn=RF00001;mdllen=119;mdlcoords=1-119;seqlen=30808;tandem_array=yes(5797-20290);tandem_array_X=24;tandem_array_N=23;tandem_array_Dmin=506;tandem_array_Dmax=506;highscoring=yes;fragment=no;scF=0.983;lenF=1.000;Rfam=14.1;Infernal=1.1.2;
HyS1028	cmsearch	5S_rRNA	6422	6540	116.7	-	.	evalue=3.2e-24;mdlaccn=RF00001;mdllen=119;mdlcoords=1-119;seqlen=30808;tandem_array=yes(5797-20290);tandem_array_X=24;tandem_array_N=23;tandem_array_Dmin=506;tandem_array_Dmax=506;highscoring=yes;fragment=no;scF=0.983;lenF=1.000;Rfam=14.1;Infernal=1.1.2;
HyS1028	cmsearch	5S_rRNA	7047	7165	116.7	-	.	evalue=3.2e-24;mdlaccn=RF00001;mdllen=119;mdlcoords=1-119;seqlen=30808;tandem_array=yes(5797-20290);tandem_array_X=24;tandem_array_N=23;tandem_array_Dmin=506;tandem_array_Dmax=506;highscoring=yes;fragment=no;scF=0.983;lenF=1.000;Rfam=14.1;Infernal=1.1.2;
HyS1028	cmsearch	5S_rRNA	7672	7790	116.7	-	.	evalue=3.2e-24;mdlaccn=RF00001;mdllen=119;mdlcoords=1-119;seqlen=30808;tandem_array=yes(5797-20290);tandem_array_X=24;tandem_array_N=23;tandem_array_Dmin=506;tandem_array_Dmax=506;highscoring=yes;fragment=no;scF=0.983;lenF=1.000;Rfam=14.1;Infernal=1.1.2;
HyS1028	cmsearch	5S_rRNA	8297	8415	116.7	-	.	evalue=3.2e-24;mdlaccn=RF00001;mdllen=119;mdlcoords=1-119;seqlen=30808;tandem_array=yes(5797-20290);tandem_array_X=24;tandem_array_N=23;tandem_array_Dmin=506;tandem_array_Dmax=506;highscoring=yes;fragment=no;scF=0.983;lenF=1.000;Rfam=14.1;Infernal=1.1.2;
HyS1028	cmsearch	5S_rRNA	8922	9040	116.7	-	.	evalue=3.2e-24;mdlaccn=RF00001;mdllen=119;mdlcoords=1-119;seqlen=30808;tandem_array=yes(5797-20290);tandem_array_X=24;tandem_array_N=23;tandem_array_Dmin=506;tandem_array_Dmax=506;highscoring=yes;fragment=no;scF=0.983;lenF=1.000;Rfam=14.1;Infernal=1.1.2;
HyS1028	cmsearch	5S_rRNA	9547	9665	116.7	-	.	evalue=3.2e-24;mdlaccn=RF00001;mdllen=119;mdlcoords=1-119;seqlen=30808;tandem_array=yes(5797-20290);tandem_array_X=24;tandem_array_N=23;tandem_array_Dmin=506;tandem_array_Dmax=506;highscoring=yes;fragment=no;scF=0.983;lenF=1.000;Rfam=14.1;Infernal=1.1.2;
HyS1060	cmsearch	5S_rRNA	13821	13939	116.6	-	.	evalue=3.5e-24;mdlaccn=RF00001;mdllen=119;mdlcoords=1-119;seqlen=29992;tandem_array=yes(170-29715);tandem_array_X=52;tandem_array_N=50;tandem_array_Dmin=446;tandem_array_Dmax=463;highscoring=yes;fragment=no;scF=0.982;lenF=1.000;Rfam=14.1;Infernal=1.1.2;
HyS1060	cmsearch	5S_rRNA	1310	1428	116.6	-	.	evalue=3.5e-24;mdlaccn=RF00001;mdllen=119;mdlcoords=1-119;seqlen=29992;tandem_array=yes(170-29715);tandem_array_X=52;tandem_array_N=50;tandem_array_Dmin=446;tandem_array_Dmax=463;highscoring=yes;fragment=no;scF=0.982;lenF=1.000;Rfam=14.1;Infernal=1.1.2;
HyS1060	cmsearch	5S_rRNA	17649	17767	116.6	-	.	evalue=3.5e-24;mdlaccn=RF00001;mdllen=119;mdlcoords=1-119;seqlen=29992;tandem_array=yes(170-29715);tandem_array_X=52;tandem_array_N=50;tandem_array_Dmin=446;tandem_array_Dmax=463;highscoring=yes;fragment=no;scF=0.982;lenF=1.000;Rfam=14.1;Infernal=1.1.2;
HyS1060	cmsearch	5S_rRNA	18218	18336	116.6	-	.	evalue=3.5e-24;mdlaccn=RF00001;mdllen=119;mdlcoords=1-119;seqlen=29992;tandem_array=yes(170-29715);tandem_array_X=52;tandem_array_N=50;tandem_array_Dmin=446;tandem_array_Dmax=463;highscoring=yes;fragment=no;scF=0.982;lenF=1.000;Rfam=14.1;Infernal=1.1.2;
HyS1060	cmsearch	5S_rRNA	18787	18905	116.6	-	.	evalue=3.5e-24;mdlaccn=RF00001;mdllen=119;mdlcoords=1-119;seqlen=29992;tandem_array=yes(170-29715);tandem_array_X=52;tandem_array_N=50;tandem_array_Dmin=446;tandem_array_Dmax=463;highscoring=yes;fragment=no;scF=0.982;lenF=1.000;Rfam=14.1;Infernal=1.1.2;
HyS1060	cmsearch	5S_rRNA	19356	19474	116.6	-	.	evalue=3.5e-24;mdlaccn=RF00001;mdllen=119;mdlcoords=1-119;seqlen=29992;tandem_array=yes(170-29715);tandem_array_X=52;tandem_array_N=50;tandem_array_Dmin=446;tandem_array_Dmax=463;highscoring=yes;fragment=no;scF=0.982;lenF=1.000;Rfam=14.1;Infernal=1.1.2;
HyS1060	cmsearch	5S_rRNA	20493	20611	116.6	-	.	evalue=3.5e-24;mdlaccn=RF00001;mdllen=119;mdlcoords=1-119;seqlen=29992;tandem_array=yes(170-29715);tandem_array_X=52;tandem_array_N=50;tandem_array_Dmin=446;tandem_array_Dmax=463;highscoring=yes;fragment=no;scF=0.982;lenF=1.000;Rfam=14.1;Infernal=1.1.2;
HyS1060	cmsearch	5S_rRNA	21630	21748	116.6	-	.	evalue=3.5e-24;mdlaccn=RF00001;mdllen=119;mdlcoords=1-119;seqlen=29992;tandem_array=yes(170-29715);tandem_array_X=52;tandem_array_N=50;tandem_array_Dmin=446;tandem_array_Dmax=463;highscoring=yes;fragment=no;scF=0.982;lenF=1.000;Rfam=14.1;Infernal=1.1.2;
HyS1060	cmsearch	5S_rRNA	22768	22886	116.6	-	.	evalue=3.5e-24;mdlaccn=RF00001;mdllen=119;mdlcoords=1-119;seqlen=29992;tandem_array=yes(170-29715);tandem_array_X=52;tandem_array_N=50;tandem_array_Dmin=446;tandem_array_Dmax=463;highscoring=yes;fragment=no;scF=0.982;lenF=1.000;Rfam=14.1;Infernal=1.1.2;
HyS1060	cmsearch	5S_rRNA	23337	23455	116.6	-	.	evalue=3.5e-24;mdlaccn=RF00001;mdllen=119;mdlcoords=1-119;seqlen=29992;tandem_array=yes(170-29715);tandem_array_X=52;tandem_array_N=50;tandem_array_Dmin=446;tandem_array_Dmax=463;highscoring=yes;fragment=no;scF=0.982;lenF=1.000;Rfam=14.1;Infernal=1.1.2;
HyS1060	cmsearch	5S_rRNA	23904	24022	116.6	-	.	evalue=3.5e-24;mdlaccn=RF00001;mdllen=119;mdlcoords=1-119;seqlen=29992;tandem_array=yes(170-29715);tandem_array_X=52;tandem_array_N=50;tandem_array_Dmin=446;tandem_array_Dmax=463;highscoring=yes;fragment=no;scF=0.982;lenF=1.000;Rfam=14.1;Infernal=1.1.2;
HyS1060	cmsearch	5S_rRNA	25042	25160	116.6	-	.	evalue=3.5e-24;mdlaccn=RF00001;mdllen=119;mdlcoords=1-119;seqlen=29992;tandem_array=yes(170-29715);tandem_array_X=52;tandem_array_N=50;tandem_array_Dmin=446;tandem_array_Dmax=463;highscoring=yes;fragment=no;scF=0.982;lenF=1.000;Rfam=14.1;Infernal=1.1.2;
HyS1060	cmsearch	5S_rRNA	27332	27450	116.6	-	.	evalue=3.5e-24;mdlaccn=RF00001;mdllen=119;mdlcoords=1-119;seqlen=29992;tandem_array=yes(170-29715);tandem_array_X=52;tandem_array_N=50;tandem_array_Dmin=446;tandem_array_Dmax=463;highscoring=yes;fragment=no;scF=0.982;lenF=1.000;Rfam=14.1;Infernal=1.1.2;
HyS1060	cmsearch	5S_rRNA	170	288	116.6	-	.	evalue=3.5e-24;mdlaccn=RF00001;mdllen=119;mdlcoords=1-119;seqlen=29992;tandem_array=yes(170-29715);tandem_array_X=52;tandem_array_N=50;tandem_array_Dmin=446;tandem_array_Dmax=463;highscoring=yes;fragment=no;scF=0.982;lenF=1.000;Rfam=14.1;Infernal=1.1.2;
HyS1060	cmsearch	5S_rRNA	4154	4272	116.6	-	.	evalue=3.5e-24;mdlaccn=RF00001;mdllen=119;mdlcoords=1-119;seqlen=29992;tandem_array=yes(170-29715);tandem_array_X=52;tandem_array_N=50;tandem_array_Dmin=446;tandem_array_Dmax=463;highscoring=yes;fragment=no;scF=0.982;lenF=1.000;Rfam=14.1;Infernal=1.1.2;
HyS1060	cmsearch	5S_rRNA	5292	5410	116.6	-	.	evalue=3.5e-24;mdlaccn=RF00001;mdllen=119;mdlcoords=1-119;seqlen=29992;tandem_array=yes(170-29715);tandem_array_X=52;tandem_array_N=50;tandem_array_Dmin=446;tandem_array_Dmax=463;highscoring=yes;fragment=no;scF=0.982;lenF=1.000;Rfam=14.1;Infernal=1.1.2;
HyS1060	cmsearch	5S_rRNA	6999	7117	116.6	-	.	evalue=3.5e-24;mdlaccn=RF00001;mdllen=119;mdlcoords=1-119;seqlen=29992;tandem_array=yes(170-29715);tandem_array_X=52;tandem_array_N=50;tandem_array_Dmin=446;tandem_array_Dmax=463;highscoring=yes;fragment=no;scF=0.982;lenF=1.000;Rfam=14.1;Infernal=1.1.2;
HyS1060	cmsearch	5S_rRNA	8137	8255	116.6	-	.	evalue=3.5e-24;mdlaccn=RF00001;mdllen=119;mdlcoords=1-119;seqlen=29992;tandem_array=yes(170-29715);tandem_array_X=52;tandem_array_N=50;tandem_array_Dmin=446;tandem_array_Dmax=463;highscoring=yes;fragment=no;scF=0.982;lenF=1.000;Rfam=14.1;Infernal=1.1.2;
HyS1060	cmsearch	5S_rRNA	741	859	116.6	-	.	evalue=3.5e-24;mdlaccn=RF00001;mdllen=119;mdlcoords=1-119;seqlen=29992;tandem_array=yes(170-29715);tandem_array_X=52;tandem_array_N=50;tandem_array_Dmin=446;tandem_array_Dmax=463;highscoring=yes;fragment=no;scF=0.982;lenF=1.000;Rfam=14.1;Infernal=1.1.2;
HyS1060	cmsearch	5S_rRNA	10411	10529	114.5	-	.	evalue=1.2e-23;mdlaccn=RF00001;mdllen=119;mdlcoords=1-119;seqlen=29992;tandem_array=yes(170-29715);tandem_array_X=52;tandem_array_N=50;tandem_array_Dmin=446;tandem_array_Dmax=463;highscoring=yes;fragment=no;scF=0.965;lenF=1.000;Rfam=14.1;Infernal=1.1.2;
HyS1060	cmsearch	5S_rRNA	2447	2565	114.5	-	.	evalue=1.2e-23;mdlaccn=RF00001;mdllen=119;mdlcoords=1-119;seqlen=29992;tandem_array=yes(170-29715);tandem_array_X=52;tandem_array_N=50;tandem_array_Dmin=446;tandem_array_Dmax=463;highscoring=yes;fragment=no;scF=0.965;lenF=1.000;Rfam=14.1;Infernal=1.1.2;
HyS1060	cmsearch	5S_rRNA	3585	3703	114.5	-	.	evalue=1.2e-23;mdlaccn=RF00001;mdllen=119;mdlcoords=1-119;seqlen=29992;tandem_array=yes(170-29715);tandem_array_X=52;tandem_array_N=50;tandem_array_Dmin=446;tandem_array_Dmax=463;highscoring=yes;fragment=no;scF=0.965;lenF=1.000;Rfam=14.1;Infernal=1.1.2;
HyS1060	cmsearch	5S_rRNA	4723	4841	114.5	-	.	evalue=1.2e-23;mdlaccn=RF00001;mdllen=119;mdlcoords=1-119;seqlen=29992;tandem_array=yes(170-29715);tandem_array_X=52;tandem_array_N=50;tandem_array_Dmin=446;tandem_array_Dmax=463;highscoring=yes;fragment=no;scF=0.965;lenF=1.000;Rfam=14.1;Infernal=1.1.2;
HyS1060	cmsearch	5S_rRNA	5861	5979	114.5	-	.	evalue=1.2e-23;mdlaccn=RF00001;mdllen=119;mdlcoords=1-119;seqlen=29992;tandem_array=yes(170-29715);tandem_array_X=52;tandem_array_N=50;tandem_array_Dmin=446;tandem_array_Dmax=463;highscoring=yes;fragment=no;scF=0.965;lenF=1.000;Rfam=14.1;Infernal=1.1.2;
HyS1060	cmsearch	5S_rRNA	9274	9392	114.5	-	.	evalue=1.2e-23;mdlaccn=RF00001;mdllen=119;mdlcoords=1-119;seqlen=29992;tandem_array=yes(170-29715);tandem_array_X=52;tandem_array_N=50;tandem_array_Dmin=446;tandem_array_Dmax=463;highscoring=yes;fragment=no;scF=0.965;lenF=1.000;Rfam=14.1;Infernal=1.1.2;
HyS1060	cmsearch	5S_rRNA	9842	9960	114.5	-	.	evalue=1.2e-23;mdlaccn=RF00001;mdllen=119;mdlcoords=1-119;seqlen=29992;tandem_array=yes(170-29715);tandem_array_X=52;tandem_array_N=50;tandem_array_Dmin=446;tandem_array_Dmax=463;highscoring=yes;fragment=no;scF=0.965;lenF=1.000;Rfam=14.1;Infernal=1.1.2;
HyS1060	cmsearch	5S_rRNA	6430	6548	113.7	-	.	evalue=1.9e-23;mdlaccn=RF00001;mdllen=119;mdlcoords=1-119;seqlen=29992;tandem_array=yes(170-29715);tandem_array_X=52;tandem_array_N=50;tandem_array_Dmin=446;tandem_array_Dmax=463;highscoring=yes;fragment=no;scF=0.958;lenF=1.000;Rfam=14.1;Infernal=1.1.2;
HyS1060	cmsearch	5S_rRNA	17078	17197	113.5	-	.	evalue=2.2e-23;mdlaccn=RF00001;mdllen=119;mdlcoords=1-119;seqlen=29992;tandem_array=yes(170-29715);tandem_array_X=52;tandem_array_N=50;tandem_array_Dmin=446;tandem_array_Dmax=463;highscoring=yes;fragment=no;scF=0.956;lenF=1.008;Rfam=14.1;Infernal=1.1.2;
HyS1060	cmsearch	5S_rRNA	14390	14508	113.4	-	.	evalue=2.3e-23;mdlaccn=RF00001;mdllen=119;mdlcoords=1-119;seqlen=29992;tandem_array=yes(170-29715);tandem_array_X=52;tandem_array_N=50;tandem_array_Dmin=446;tandem_array_Dmax=463;highscoring=yes;fragment=no;scF=0.955;lenF=1.000;Rfam=14.1;Infernal=1.1.2;
HyS1060	cmsearch	5S_rRNA	12684	12802	112.7	-	.	evalue=3.4e-23;mdlaccn=RF00001;mdllen=119;mdlcoords=1-119;seqlen=29992;tandem_array=yes(170-29715);tandem_array_X=52;tandem_array_N=50;tandem_array_Dmin=446;tandem_array_Dmax=463;highscoring=yes;fragment=no;scF=0.949;lenF=1.000;Rfam=14.1;Infernal=1.1.2;
HyS1060	cmsearch	5S_rRNA	3016	3134	112.2	-	.	evalue=4.6e-23;mdlaccn=RF00001;mdllen=119;mdlcoords=1-119;seqlen=29992;tandem_array=yes(170-29715);tandem_array_X=52;tandem_array_N=50;tandem_array_Dmin=446;tandem_array_Dmax=463;highscoring=yes;fragment=no;scF=0.945;lenF=1.000;Rfam=14.1;Infernal=1.1.2;
HyS1060	cmsearch	5S_rRNA	7568	7686	110.7	-	.	evalue=1.1e-22;mdlaccn=RF00001;mdllen=119;mdlcoords=1-119;seqlen=29992;tandem_array=yes(170-29715);tandem_array_X=52;tandem_array_N=50;tandem_array_Dmin=446;tandem_array_Dmax=463;highscoring=yes;fragment=no;scF=0.933;lenF=1.000;Rfam=14.1;Infernal=1.1.2;
HyS1060	cmsearch	5S_rRNA	10980	11097	109.9	-	.	evalue=1.9e-22;mdlaccn=RF00001;mdllen=119;mdlcoords=1-119;seqlen=29992;tandem_array=yes(170-29715);tandem_array_X=52;tandem_array_N=50;tandem_array_Dmin=446;tandem_array_Dmax=463;highscoring=yes;fragment=no;scF=0.926;lenF=0.992;Rfam=14.1;Infernal=1.1.2;
HyS1060	cmsearch	5S_rRNA	11548	11665	109.9	-	.	evalue=1.9e-22;mdlaccn=RF00001;mdllen=119;mdlcoords=1-119;seqlen=29992;tandem_array=yes(170-29715);tandem_array_X=52;tandem_array_N=50;tandem_array_Dmin=446;tandem_array_Dmax=463;highscoring=yes;fragment=no;scF=0.926;lenF=0.992;Rfam=14.1;Infernal=1.1.2;
HyS1060	cmsearch	5S_rRNA	12116	12233	109.9	-	.	evalue=1.9e-22;mdlaccn=RF00001;mdllen=119;mdlcoords=1-119;seqlen=29992;tandem_array=yes(170-29715);tandem_array_X=52;tandem_array_N=50;tandem_array_Dmin=446;tandem_array_Dmax=463;highscoring=yes;fragment=no;scF=0.926;lenF=0.992;Rfam=14.1;Infernal=1.1.2;
HyS1060	cmsearch	5S_rRNA	13253	13370	109.9	-	.	evalue=1.9e-22;mdlaccn=RF00001;mdllen=119;mdlcoords=1-119;seqlen=29992;tandem_array=yes(170-29715);tandem_array_X=52;tandem_array_N=50;tandem_array_Dmin=446;tandem_array_Dmax=463;highscoring=yes;fragment=no;scF=0.926;lenF=0.992;Rfam=14.1;Infernal=1.1.2;
HyS1060	cmsearch	5S_rRNA	16510	16627	109.9	-	.	evalue=1.9e-22;mdlaccn=RF00001;mdllen=119;mdlcoords=1-119;seqlen=29992;tandem_array=yes(170-29715);tandem_array_X=52;tandem_array_N=50;tandem_array_Dmin=446;tandem_array_Dmax=463;highscoring=yes;fragment=no;scF=0.926;lenF=0.992;Rfam=14.1;Infernal=1.1.2;
HyS1060	cmsearch	5S_rRNA	1879	1996	109.9	-	.	evalue=1.9e-22;mdlaccn=RF00001;mdllen=119;mdlcoords=1-119;seqlen=29992;tandem_array=yes(170-29715);tandem_array_X=52;tandem_array_N=50;tandem_array_Dmin=446;tandem_array_Dmax=463;highscoring=yes;fragment=no;scF=0.926;lenF=0.992;Rfam=14.1;Infernal=1.1.2;
HyS1060	cmsearch	5S_rRNA	19925	20042	109.9	-	.	evalue=1.9e-22;mdlaccn=RF00001;mdllen=119;mdlcoords=1-119;seqlen=29992;tandem_array=yes(170-29715);tandem_array_X=52;tandem_array_N=50;tandem_array_Dmin=446;tandem_array_Dmax=463;highscoring=yes;fragment=no;scF=0.926;lenF=0.992;Rfam=14.1;Infernal=1.1.2;
HyS1060	cmsearch	5S_rRNA	21062	21179	109.9	-	.	evalue=1.9e-22;mdlaccn=RF00001;mdllen=119;mdlcoords=1-119;seqlen=29992;tandem_array=yes(170-29715);tandem_array_X=52;tandem_array_N=50;tandem_array_Dmin=446;tandem_array_Dmax=463;highscoring=yes;fragment=no;scF=0.926;lenF=0.992;Rfam=14.1;Infernal=1.1.2;
HyS1060	cmsearch	5S_rRNA	27898	28015	109.9	-	.	evalue=1.9e-22;mdlaccn=RF00001;mdllen=119;mdlcoords=1-119;seqlen=29992;tandem_array=yes(170-29715);tandem_array_X=52;tandem_array_N=50;tandem_array_Dmin=446;tandem_array_Dmax=463;highscoring=yes;fragment=no;scF=0.926;lenF=0.992;Rfam=14.1;Infernal=1.1.2;
HyS1060	cmsearch	5S_rRNA	28464	28581	109.9	-	.	evalue=1.9e-22;mdlaccn=RF00001;mdllen=119;mdlcoords=1-119;seqlen=29992;tandem_array=yes(170-29715);tandem_array_X=52;tandem_array_N=50;tandem_array_Dmin=446;tandem_array_Dmax=463;highscoring=yes;fragment=no;scF=0.926;lenF=0.992;Rfam=14.1;Infernal=1.1.2;
HyS1060	cmsearch	5S_rRNA	29028	29145	109.9	-	.	evalue=1.9e-22;mdlaccn=RF00001;mdllen=119;mdlcoords=1-119;seqlen=29992;tandem_array=yes(170-29715);tandem_array_X=52;tandem_array_N=50;tandem_array_Dmin=446;tandem_array_Dmax=463;highscoring=yes;fragment=no;scF=0.926;lenF=0.992;Rfam=14.1;Infernal=1.1.2;
HyS1060	cmsearch	5S_rRNA	29598	29715	109.9	-	.	evalue=1.9e-22;mdlaccn=RF00001;mdllen=119;mdlcoords=1-119;seqlen=29992;tandem_array=yes(170-29715);tandem_array_X=52;tandem_array_N=50;tandem_array_Dmin=446;tandem_array_Dmax=463;highscoring=yes;fragment=no;scF=0.926;lenF=0.992;Rfam=14.1;Infernal=1.1.2;
HyS1060	cmsearch	5S_rRNA	8706	8823	109.9	-	.	evalue=1.9e-22;mdlaccn=RF00001;mdllen=119;mdlcoords=1-119;seqlen=29992;tandem_array=yes(170-29715);tandem_array_X=52;tandem_array_N=50;tandem_array_Dmin=446;tandem_array_Dmax=463;highscoring=yes;fragment=no;scF=0.926;lenF=0.992;Rfam=14.1;Infernal=1.1.2;
HyS1060	cmsearch	5S_rRNA	24474	24591	109.7	-	.	evalue=2e-22;mdlaccn=RF00001;mdllen=119;mdlcoords=1-119;seqlen=29992;tandem_array=yes(170-29715);tandem_array_X=52;tandem_array_N=50;tandem_array_Dmin=446;tandem_array_Dmax=463;highscoring=yes;fragment=no;scF=0.924;lenF=0.992;Rfam=14.1;Infernal=1.1.2;
HyS1060	cmsearch	5S_rRNA	22200	22317	109.3	-	.	evalue=2.6e-22;mdlaccn=RF00001;mdllen=119;mdlcoords=1-119;seqlen=29992;tandem_array=yes(170-29715);tandem_array_X=52;tandem_array_N=50;tandem_array_Dmin=446;tandem_array_Dmax=463;highscoring=yes;fragment=no;scF=0.921;lenF=0.992;Rfam=14.1;Infernal=1.1.2;
HyS1060	cmsearch	5S_rRNA	14959	15076	108.3	-	.	evalue=4.8e-22;mdlaccn=RF00001;mdllen=119;mdlcoords=1-119;seqlen=29992;tandem_array=yes(170-29715);tandem_array_X=52;tandem_array_N=50;tandem_array_Dmin=446;tandem_array_Dmax=463;highscoring=yes;fragment=no;scF=0.912;lenF=0.992;Rfam=14.1;Infernal=1.1.2;
HyS1060	cmsearch	5S_rRNA	26750	26868	105.4	-	.	evalue=2.6e-21;mdlaccn=RF00001;mdllen=119;mdlcoords=1-119;seqlen=29992;tandem_array=yes(170-29715);tandem_array_X=52;tandem_array_N=50;tandem_array_Dmin=446;tandem_array_Dmax=463;highscoring=no;fragment=no;scF=0.888;lenF=1.000;Rfam=14.1;Infernal=1.1.2;
HyS1060	cmsearch	5S_rRNA	15942	16060	103.1	-	.	evalue=1.1e-20;mdlaccn=RF00001;mdllen=119;mdlcoords=1-119;seqlen=29992;tandem_array=yes(170-29715);tandem_array_X=52;tandem_array_N=50;tandem_array_Dmin=446;tandem_array_Dmax=463;highscoring=no;fragment=no;scF=0.869;lenF=1.000;Rfam=14.1;Infernal=1.1.2;
HyS1060	cmsearch	5S_rRNA	26180	26301	92.4	-	.	evalue=6.3e-18;mdlaccn=RF00001;mdllen=119;mdlcoords=1-119;seqlen=29992;tandem_array=yes(170-29715);tandem_array_X=52;tandem_array_N=50;tandem_array_Dmin=446;tandem_array_Dmax=463;highscoring=no;fragment=no;scF=0.778;lenF=1.025;Rfam=14.1;Infernal=1.1.2;
HyS1060	cmsearch	5S_rRNA	25610	25729	75.0	-	.	evalue=1.9e-13;mdlaccn=RF00001;mdllen=119;mdlcoords=1-119;seqlen=29992;tandem_array=yes(170-29715);tandem_array_X=52;tandem_array_N=50;tandem_array_Dmin=446;tandem_array_Dmax=463;highscoring=no;fragment=no;scF=0.632;lenF=1.008;Rfam=14.1;Infernal=1.1.2;
HyS1175	cmsearch	5S_rRNA	13738	13856	116.6	-	.	evalue=3.5e-24;mdlaccn=RF00001;mdllen=119;mdlcoords=1-119;seqlen=28043;tandem_array=no;highscoring=yes;fragment=no;scF=0.982;lenF=1.000;Rfam=14.1;Infernal=1.1.2;
HyS1175	cmsearch	5S_rRNA	15543	15661	116.6	+	.	evalue=3.5e-24;mdlaccn=RF00001;mdllen=119;mdlcoords=1-119;seqlen=28043;tandem_array=yes(14974-20146);tandem_array_X=10;tandem_array_N=9;tandem_array_Dmin=436;tandem_array_Dmax=450;highscoring=yes;fragment=no;scF=0.982;lenF=1.000;Rfam=14.1;Infernal=1.1.2;
HyS1175	cmsearch	5S_rRNA	16679	16797	116.6	+	.	evalue=3.5e-24;mdlaccn=RF00001;mdllen=119;mdlcoords=1-119;seqlen=28043;tandem_array=yes(14974-20146);tandem_array_X=10;tandem_array_N=9;tandem_array_Dmin=436;tandem_array_Dmax=450;highscoring=yes;fragment=no;scF=0.982;lenF=1.000;Rfam=14.1;Infernal=1.1.2;
HyS1175	cmsearch	5S_rRNA	17245	17363	116.6	+	.	evalue=3.5e-24;mdlaccn=RF00001;mdllen=119;mdlcoords=1-119;seqlen=28043;tandem_array=yes(14974-20146);tandem_array_X=10;tandem_array_N=9;tandem_array_Dmin=436;tandem_array_Dmax=450;highscoring=yes;fragment=no;scF=0.982;lenF=1.000;Rfam=14.1;Infernal=1.1.2;
HyS1175	cmsearch	5S_rRNA	17804	17922	116.6	+	.	evalue=3.5e-24;mdlaccn=RF00001;mdllen=119;mdlcoords=1-119;seqlen=28043;tandem_array=yes(14974-20146);tandem_array_X=10;tandem_array_N=9;tandem_array_Dmin=436;tandem_array_Dmax=450;highscoring=yes;fragment=no;scF=0.982;lenF=1.000;Rfam=14.1;Infernal=1.1.2;
HyS1175	cmsearch	5S_rRNA	19473	19591	116.6	+	.	evalue=3.5e-24;mdlaccn=RF00001;mdllen=119;mdlcoords=1-119;seqlen=28043;tandem_array=yes(14974-20146);tandem_array_X=10;tandem_array_N=9;tandem_array_Dmin=436;tandem_array_Dmax=450;highscoring=yes;fragment=no;scF=0.982;lenF=1.000;Rfam=14.1;Infernal=1.1.2;
HyS1175	cmsearch	5S_rRNA	20028	20146	116.6	+	.	evalue=3.5e-24;mdlaccn=RF00001;mdllen=119;mdlcoords=1-119;seqlen=28043;tandem_array=yes(14974-20146);tandem_array_X=10;tandem_array_N=9;tandem_array_Dmin=436;tandem_array_Dmax=450;highscoring=yes;fragment=no;scF=0.982;lenF=1.000;Rfam=14.1;Infernal=1.1.2;
HyS1175	cmsearch	5S_rRNA	21215	21333	116.6	-	.	evalue=3.5e-24;mdlaccn=RF00001;mdllen=119;mdlcoords=1-119;seqlen=28043;tandem_array=no;highscoring=yes;fragment=no;scF=0.982;lenF=1.000;Rfam=14.1;Infernal=1.1.2;
HyS1175	cmsearch	5S_rRNA	21782	21900	116.6	-	.	evalue=3.5e-24;mdlaccn=RF00001;mdllen=119;mdlcoords=1-119;seqlen=28043;tandem_array=no;highscoring=yes;fragment=no;scF=0.982;lenF=1.000;Rfam=14.1;Infernal=1.1.2;
HyS1175	cmsearch	5S_rRNA	25879	25997	116.6	-	.	evalue=3.5e-24;mdlaccn=RF00001;mdllen=119;mdlcoords=1-119;seqlen=28043;tandem_array=no;highscoring=yes;fragment=no;scF=0.982;lenF=1.000;Rfam=14.1;Infernal=1.1.2;
HyS1175	cmsearch	5S_rRNA	4268	4386	116.6	+	.	evalue=3.5e-24;mdlaccn=RF00001;mdllen=119;mdlcoords=1-119;seqlen=28043;tandem_array=yes(283-6668);tandem_array_X=12;tandem_array_N=11;tandem_array_Dmin=449;tandem_array_Dmax=456;highscoring=yes;fragment=no;scF=0.982;lenF=1.000;Rfam=14.1;Infernal=1.1.2;
HyS1175	cmsearch	5S_rRNA	855	973	114.4	+	.	evalue=1.3e-23;mdlaccn=RF00001;mdllen=119;mdlcoords=1-119;seqlen=28043;tandem_array=yes(283-6668);tandem_array_X=12;tandem_array_N=11;tandem_array_Dmin=449;tandem_array_Dmax=456;highscoring=yes;fragment=no;scF=0.964;lenF=1.000;Rfam=14.1;Infernal=1.1.2;
HyS1175	cmsearch	5S_rRNA	24129	24247	112.0	+	.	evalue=5.2e-23;mdlaccn=RF00001;mdllen=119;mdlcoords=1-119;seqlen=28043;tandem_array=no;highscoring=yes;fragment=no;scF=0.944;lenF=1.000;Rfam=14.1;Infernal=1.1.2;
HyS1175	cmsearch	5S_rRNA	10169	10287	111.8	-	.	evalue=6e-23;mdlaccn=RF00001;mdllen=119;mdlcoords=1-119;seqlen=28043;tandem_array=no;highscoring=yes;fragment=no;scF=0.942;lenF=1.000;Rfam=14.1;Infernal=1.1.2;
HyS1175	cmsearch	5S_rRNA	13170	13288	111.8	-	.	evalue=6e-23;mdlaccn=RF00001;mdllen=119;mdlcoords=1-119;seqlen=28043;tandem_array=no;highscoring=yes;fragment=no;scF=0.942;lenF=1.000;Rfam=14.1;Infernal=1.1.2;
HyS1175	cmsearch	5S_rRNA	5405	5524	111.6	+	.	evalue=6.9e-23;mdlaccn=RF00001;mdllen=119;mdlcoords=1-119;seqlen=28043;tandem_array=yes(283-6668);tandem_array_X=12;tandem_array_N=11;tandem_array_Dmin=449;tandem_array_Dmax=456;highscoring=yes;fragment=no;scF=0.940;lenF=1.008;Rfam=14.1;Infernal=1.1.2;
HyS1175	cmsearch	5S_rRNA	7740	7859	111.2	-	.	evalue=8.5e-23;mdlaccn=RF00001;mdllen=119;mdlcoords=1-119;seqlen=28043;tandem_array=no;highscoring=yes;fragment=no;scF=0.937;lenF=1.008;Rfam=14.1;Infernal=1.1.2;
HyS1175	cmsearch	5S_rRNA	1424	1542	110.7	+	.	evalue=1.1e-22;mdlaccn=RF00001;mdllen=119;mdlcoords=1-119;seqlen=28043;tandem_array=yes(283-6668);tandem_array_X=12;tandem_array_N=11;tandem_array_Dmin=449;tandem_array_Dmax=456;highscoring=yes;fragment=no;scF=0.933;lenF=1.000;Rfam=14.1;Infernal=1.1.2;
HyS1175	cmsearch	5S_rRNA	23566	23683	110.4	+	.	evalue=1.3e-22;mdlaccn=RF00001;mdllen=119;mdlcoords=1-119;seqlen=28043;tandem_array=no;highscoring=yes;fragment=no;scF=0.930;lenF=0.992;Rfam=14.1;Infernal=1.1.2;
HyS1175	cmsearch	5S_rRNA	16111	16228	109.9	+	.	evalue=1.9e-22;mdlaccn=RF00001;mdllen=119;mdlcoords=1-119;seqlen=28043;tandem_array=yes(14974-20146);tandem_array_X=10;tandem_array_N=9;tandem_array_Dmin=436;tandem_array_Dmax=450;highscoring=yes;fragment=no;scF=0.926;lenF=0.992;Rfam=14.1;Infernal=1.1.2;
HyS1175	cmsearch	5S_rRNA	26445	26562	109.9	-	.	evalue=1.9e-22;mdlaccn=RF00001;mdllen=119;mdlcoords=1-119;seqlen=28043;tandem_array=no;highscoring=yes;fragment=no;scF=0.926;lenF=0.992;Rfam=14.1;Infernal=1.1.2;
HyS1175	cmsearch	5S_rRNA	1993	2111	109.6	+	.	evalue=2.2e-22;mdlaccn=RF00001;mdllen=119;mdlcoords=1-119;seqlen=28043;tandem_array=yes(283-6668);tandem_array_X=12;tandem_array_N=11;tandem_array_Dmin=449;tandem_array_Dmax=456;highscoring=yes;fragment=no;scF=0.923;lenF=1.000;Rfam=14.1;Infernal=1.1.2;
HyS1175	cmsearch	5S_rRNA	9549	9667	108.7	+	.	evalue=3.6e-22;mdlaccn=RF00001;mdllen=119;mdlcoords=1-119;seqlen=28043;tandem_array=no;highscoring=yes;fragment=no;scF=0.916;lenF=1.000;Rfam=14.1;Infernal=1.1.2;
HyS1175	cmsearch	5S_rRNA	14306	14423	108.3	-	.	evalue=4.7e-22;mdlaccn=RF00001;mdllen=119;mdlcoords=1-119;seqlen=28043;tandem_array=no;highscoring=yes;fragment=no;scF=0.912;lenF=0.992;Rfam=14.1;Infernal=1.1.2;
HyS1175	cmsearch	5S_rRNA	11409	11528	108.0	+	.	evalue=5.8e-22;mdlaccn=RF00001;mdllen=119;mdlcoords=1-119;seqlen=28043;tandem_array=no;highscoring=yes;fragment=no;scF=0.910;lenF=1.008;Rfam=14.1;Infernal=1.1.2;
HyS1175	cmsearch	5S_rRNA	3131	3249	107.6	+	.	evalue=7.1e-22;mdlaccn=RF00001;mdllen=119;mdlcoords=1-119;seqlen=28043;tandem_array=yes(283-6668);tandem_array_X=12;tandem_array_N=11;tandem_array_Dmin=449;tandem_array_Dmax=456;highscoring=yes;fragment=no;scF=0.906;lenF=1.000;Rfam=14.1;Infernal=1.1.2;
HyS1175	cmsearch	5S_rRNA	22347	22464	107.4	-	.	evalue=8.3e-22;mdlaccn=RF00001;mdllen=119;mdlcoords=1-119;seqlen=28043;tandem_array=no;highscoring=yes;fragment=no;scF=0.905;lenF=0.992;Rfam=14.1;Infernal=1.1.2;
HyS1175	cmsearch	5S_rRNA	27013	27130	107.4	-	.	evalue=8.3e-22;mdlaccn=RF00001;mdllen=119;mdlcoords=1-119;seqlen=28043;tandem_array=no;highscoring=yes;fragment=no;scF=0.905;lenF=0.992;Rfam=14.1;Infernal=1.1.2;
HyS1175	cmsearch	5S_rRNA	6550	6668	107.2	+	.	evalue=9.1e-22;mdlaccn=RF00001;mdllen=119;mdlcoords=1-119;seqlen=28043;tandem_array=yes(283-6668);tandem_array_X=12;tandem_array_N=11;tandem_array_Dmin=449;tandem_array_Dmax=456;highscoring=yes;fragment=no;scF=0.903;lenF=1.000;Rfam=14.1;Infernal=1.1.2;
HyS1175	cmsearch	5S_rRNA	2562	2680	107.1	+	.	evalue=9.7e-22;mdlaccn=RF00001;mdllen=119;mdlcoords=1-119;seqlen=28043;tandem_array=yes(283-6668);tandem_array_X=12;tandem_array_N=11;tandem_array_Dmin=449;tandem_array_Dmax=456;highscoring=yes;fragment=no;scF=0.902;lenF=1.000;Rfam=14.1;Infernal=1.1.2;
HyS1175	cmsearch	5S_rRNA	14974	15092	106.9	+	.	evalue=1.1e-21;mdlaccn=RF00001;mdllen=119;mdlcoords=1-119;seqlen=28043;tandem_array=yes(14974-20146);tandem_array_X=10;tandem_array_N=9;tandem_array_Dmin=436;tandem_array_Dmax=450;highscoring=yes;fragment=no;scF=0.901;lenF=1.000;Rfam=14.1;Infernal=1.1.2;
HyS1175	cmsearch	5S_rRNA	3700	3818	106.5	+	.	evalue=1.4e-21;mdlaccn=RF00001;mdllen=119;mdlcoords=1-119;seqlen=28043;tandem_array=yes(283-6668);tandem_array_X=12;tandem_array_N=11;tandem_array_Dmin=449;tandem_array_Dmax=456;highscoring=yes;fragment=no;scF=0.897;lenF=1.000;Rfam=14.1;Infernal=1.1.2;
HyS1175	cmsearch	5S_rRNA	18364	18481	104.7	+	.	evalue=4e-21;mdlaccn=RF00001;mdllen=119;mdlcoords=1-119;seqlen=28043;tandem_array=yes(14974-20146);tandem_array_X=10;tandem_array_N=9;tandem_array_Dmin=436;tandem_array_Dmax=450;highscoring=no;fragment=no;scF=0.882;lenF=0.992;Rfam=14.1;Infernal=1.1.2;
HyS1175	cmsearch	5S_rRNA	23010	23126	104.5	+	.	evalue=4.7e-21;mdlaccn=RF00001;mdllen=119;mdlcoords=1-119;seqlen=28043;tandem_array=no;highscoring=no;fragment=no;scF=0.880;lenF=0.983;Rfam=14.1;Infernal=1.1.2;
HyS1175	cmsearch	5S_rRNA	12550	12668	104.3	+	.	evalue=5e-21;mdlaccn=RF00001;mdllen=119;mdlcoords=1-119;seqlen=28043;tandem_array=no;highscoring=no;fragment=no;scF=0.879;lenF=1.000;Rfam=14.1;Infernal=1.1.2;
HyS1175	cmsearch	5S_rRNA	24696	24814	104.3	+	.	evalue=5e-21;mdlaccn=RF00001;mdllen=119;mdlcoords=1-119;seqlen=28043;tandem_array=no;highscoring=no;fragment=no;scF=0.879;lenF=1.000;Rfam=14.1;Infernal=1.1.2;
HyS1175	cmsearch	5S_rRNA	4837	4955	104.3	+	.	evalue=5e-21;mdlaccn=RF00001;mdllen=119;mdlcoords=1-119;seqlen=28043;tandem_array=yes(283-6668);tandem_array_X=12;tandem_array_N=11;tandem_array_Dmin=449;tandem_array_Dmax=456;highscoring=no;fragment=no;scF=0.879;lenF=1.000;Rfam=14.1;Infernal=1.1.2;
HyS1175	cmsearch	5S_rRNA	20647	20765	104.0	-	.	evalue=6e-21;mdlaccn=RF00001;mdllen=119;mdlcoords=1-119;seqlen=28043;tandem_array=no;highscoring=no;fragment=no;scF=0.876;lenF=1.000;Rfam=14.1;Infernal=1.1.2;
HyS1175	cmsearch	5S_rRNA	25316	25433	103.9	-	.	evalue=6.5e-21;mdlaccn=RF00001;mdllen=119;mdlcoords=1-119;seqlen=28043;tandem_array=no;highscoring=no;fragment=no;scF=0.875;lenF=0.992;Rfam=14.1;Infernal=1.1.2;
HyS1175	cmsearch	5S_rRNA	8309	8427	102.3	-	.	evalue=1.7e-20;mdlaccn=RF00001;mdllen=119;mdlcoords=1-119;seqlen=28043;tandem_array=no;highscoring=no;fragment=no;scF=0.862;lenF=1.000;Rfam=14.1;Infernal=1.1.2;
HyS1175	cmsearch	5S_rRNA	7171	7291	101.4	-	.	evalue=2.8e-20;mdlaccn=RF00001;mdllen=119;mdlcoords=1-119;seqlen=28043;tandem_array=no;highscoring=no;fragment=no;scF=0.854;lenF=1.017;Rfam=14.1;Infernal=1.1.2;
HyS1175	cmsearch	5S_rRNA	11980	12098	99.9	+	.	evalue=7e-20;mdlaccn=RF00001;mdllen=119;mdlcoords=1-119;seqlen=28043;tandem_array=no;highscoring=no;fragment=no;scF=0.842;lenF=1.000;Rfam=14.1;Infernal=1.1.2;
HyS1175	cmsearch	5S_rRNA	27672	27788	99.6	+	.	evalue=8.4e-20;mdlaccn=RF00001;mdllen=119;mdlcoords=1-119;seqlen=28043;tandem_array=no;highscoring=no;fragment=no;scF=0.839;lenF=0.983;Rfam=14.1;Infernal=1.1.2;
HyS1175	cmsearch	5S_rRNA	283	402	98.5	+	.	evalue=1.6e-19;mdlaccn=RF00001;mdllen=119;mdlcoords=1-119;seqlen=28043;tandem_array=yes(283-6668);tandem_array_X=12;tandem_array_N=11;tandem_array_Dmin=449;tandem_array_Dmax=456;highscoring=no;fragment=no;scF=0.830;lenF=1.008;Rfam=14.1;Infernal=1.1.2;
HyS1175	cmsearch	5S_rRNA	5975	6093	97.0	+	.	evalue=4e-19;mdlaccn=RF00001;mdllen=119;mdlcoords=1-119;seqlen=28043;tandem_array=yes(283-6668);tandem_array_X=12;tandem_array_N=11;tandem_array_Dmin=449;tandem_array_Dmax=456;highscoring=no;fragment=no;scF=0.817;lenF=1.000;Rfam=14.1;Infernal=1.1.2;
HyS1175	cmsearch	5S_rRNA	18918	19035	96.3	+	.	evalue=6.1e-19;mdlaccn=RF00001;mdllen=119;mdlcoords=1-119;seqlen=28043;tandem_array=yes(14974-20146);tandem_array_X=10;tandem_array_N=9;tandem_array_Dmin=436;tandem_array_Dmax=450;highscoring=no;fragment=no;scF=0.811;lenF=0.992;Rfam=14.1;Infernal=1.1.2;
HyS1175	cmsearch	5S_rRNA	8978	9097	93.1	+	.	evalue=4e-18;mdlaccn=RF00001;mdllen=119;mdlcoords=1-119;seqlen=28043;tandem_array=no;highscoring=no;fragment=no;scF=0.784;lenF=1.008;Rfam=14.1;Infernal=1.1.2;
HyS1175	cmsearch	5S_rRNA	10837	10953	85.6	+	.	evalue=3.6e-16;mdlaccn=RF00001;mdllen=119;mdlcoords=1-119;seqlen=28043;tandem_array=no;highscoring=no;fragment=no;scF=0.721;lenF=0.983;Rfam=14.1;Infernal=1.1.2;
HyS1232	cmsearch	5S_rRNA	1240	1358	114.7	-	.	evalue=1e-23;mdlaccn=RF00001;mdllen=119;mdlcoords=1-119;seqlen=27222;tandem_array=ineligible;highscoring=yes;fragment=no;scF=0.966;lenF=1.000;Rfam=14.1;Infernal=1.1.2;
HyS1232	cmsearch	5S_rRNA	106	224	114.7	-	.	evalue=1e-23;mdlaccn=RF00001;mdllen=119;mdlcoords=1-119;seqlen=27222;tandem_array=ineligible;highscoring=yes;fragment=no;scF=0.966;lenF=1.000;Rfam=14.1;Infernal=1.1.2;
HyS1232	cmsearch	5S_rRNA	1809	1927	108.5	-	.	evalue=4.3e-22;mdlaccn=RF00001;mdllen=119;mdlcoords=1-119;seqlen=27222;tandem_array=ineligible;highscoring=yes;fragment=no;scF=0.914;lenF=1.000;Rfam=14.1;Infernal=1.1.2;
HyS1232	cmsearch	5S_rRNA	2946	3064	102.7	-	.	evalue=1.3e-20;mdlaccn=RF00001;mdllen=119;mdlcoords=1-119;seqlen=27222;tandem_array=ineligible;highscoring=no;fragment=no;scF=0.865;lenF=1.000;Rfam=14.1;Infernal=1.1.2;
HyS1232	cmsearch	5S_rRNA	674	790	96.0	-	.	evalue=7.3e-19;mdlaccn=RF00001;mdllen=119;mdlcoords=1-119;seqlen=27222;tandem_array=ineligible;highscoring=no;fragment=no;scF=0.809;lenF=0.983;Rfam=14.1;Infernal=1.1.2;
HyS1232	cmsearch	5S_rRNA	2378	2495	87.7	-	.	evalue=1e-16;mdlaccn=RF00001;mdllen=119;mdlcoords=1-119;seqlen=27222;tandem_array=ineligible;highscoring=no;fragment=no;scF=0.739;lenF=0.992;Rfam=14.1;Infernal=1.1.2;
HyS1251	cmsearch	5S_rRNA	10391	10509	116.7	+	.	evalue=3.2e-24;mdlaccn=RF00001;mdllen=119;mdlcoords=1-119;seqlen=26809;tandem_array=yes(352-13008);tandem_array_X=21;tandem_array_N=20;tandem_array_Dmin=505;tandem_array_Dmax=542;highscoring=yes;fragment=no;scF=0.983;lenF=1.000;Rfam=14.1;Infernal=1.1.2;
HyS1251	cmsearch	5S_rRNA	11016	11134	116.7	+	.	evalue=3.2e-24;mdlaccn=RF00001;mdllen=119;mdlcoords=1-119;seqlen=26809;tandem_array=yes(352-13008);tandem_array_X=21;tandem_array_N=20;tandem_array_Dmin=505;tandem_array_Dmax=542;highscoring=yes;fragment=no;scF=0.983;lenF=1.000;Rfam=14.1;Infernal=1.1.2;
HyS1251	cmsearch	5S_rRNA	11641	11759	116.7	+	.	evalue=3.2e-24;mdlaccn=RF00001;mdllen=119;mdlcoords=1-119;seqlen=26809;tandem_array=yes(352-13008);tandem_array_X=21;tandem_array_N=20;tandem_array_Dmin=505;tandem_array_Dmax=542;highscoring=yes;fragment=no;scF=0.983;lenF=1.000;Rfam=14.1;Infernal=1.1.2;
HyS1251	cmsearch	5S_rRNA	13446	13564	116.7	-	.	evalue=3.2e-24;mdlaccn=RF00001;mdllen=119;mdlcoords=1-119;seqlen=26809;tandem_array=yes(13446-26675);tandem_array_X=22;tandem_array_N=21;tandem_array_Dmin=500;tandem_array_Dmax=508;highscoring=yes;fragment=no;scF=0.983;lenF=1.000;Rfam=14.1;Infernal=1.1.2;
HyS1251	cmsearch	5S_rRNA	14071	14189	116.7	-	.	evalue=3.2e-24;mdlaccn=RF00001;mdllen=119;mdlcoords=1-119;seqlen=26809;tandem_array=yes(13446-26675);tandem_array_X=22;tandem_array_N=21;tandem_array_Dmin=500;tandem_array_Dmax=508;highscoring=yes;fragment=no;scF=0.983;lenF=1.000;Rfam=14.1;Infernal=1.1.2;
HyS1251	cmsearch	5S_rRNA	14695	14813	116.7	-	.	evalue=3.2e-24;mdlaccn=RF00001;mdllen=119;mdlcoords=1-119;seqlen=26809;tandem_array=yes(13446-26675);tandem_array_X=22;tandem_array_N=21;tandem_array_Dmin=500;tandem_array_Dmax=508;highscoring=yes;fragment=no;scF=0.983;lenF=1.000;Rfam=14.1;Infernal=1.1.2;
HyS1251	cmsearch	5S_rRNA	15944	16062	116.7	-	.	evalue=3.2e-24;mdlaccn=RF00001;mdllen=119;mdlcoords=1-119;seqlen=26809;tandem_array=yes(13446-26675);tandem_array_X=22;tandem_array_N=21;tandem_array_Dmin=500;tandem_array_Dmax=508;highscoring=yes;fragment=no;scF=0.983;lenF=1.000;Rfam=14.1;Infernal=1.1.2;
HyS1251	cmsearch	5S_rRNA	16569	16687	116.7	-	.	evalue=3.2e-24;mdlaccn=RF00001;mdllen=119;mdlcoords=1-119;seqlen=26809;tandem_array=yes(13446-26675);tandem_array_X=22;tandem_array_N=21;tandem_array_Dmin=500;tandem_array_Dmax=508;highscoring=yes;fragment=no;scF=0.983;lenF=1.000;Rfam=14.1;Infernal=1.1.2;
HyS1251	cmsearch	5S_rRNA	17194	17312	116.7	-	.	evalue=3.2e-24;mdlaccn=RF00001;mdllen=119;mdlcoords=1-119;seqlen=26809;tandem_array=yes(13446-26675);tandem_array_X=22;tandem_array_N=21;tandem_array_Dmin=500;tandem_array_Dmax=508;highscoring=yes;fragment=no;scF=0.983;lenF=1.000;Rfam=14.1;Infernal=1.1.2;
HyS1251	cmsearch	5S_rRNA	17819	17937	116.7	-	.	evalue=3.2e-24;mdlaccn=RF00001;mdllen=119;mdlcoords=1-119;seqlen=26809;tandem_array=yes(13446-26675);tandem_array_X=22;tandem_array_N=21;tandem_array_Dmin=500;tandem_array_Dmax=508;highscoring=yes;fragment=no;scF=0.983;lenF=1.000;Rfam=14.1;Infernal=1.1.2;
HyS1251	cmsearch	5S_rRNA	18444	18562	116.7	-	.	evalue=3.2e-24;mdlaccn=RF00001;mdllen=119;mdlcoords=1-119;seqlen=26809;tandem_array=yes(13446-26675);tandem_array_X=22;tandem_array_N=21;tandem_array_Dmin=500;tandem_array_Dmax=508;highscoring=yes;fragment=no;scF=0.983;lenF=1.000;Rfam=14.1;Infernal=1.1.2;
HyS1251	cmsearch	5S_rRNA	19069	19187	116.7	-	.	evalue=3.2e-24;mdlaccn=RF00001;mdllen=119;mdlcoords=1-119;seqlen=26809;tandem_array=yes(13446-26675);tandem_array_X=22;tandem_array_N=21;tandem_array_Dmin=500;tandem_array_Dmax=508;highscoring=yes;fragment=no;scF=0.983;lenF=1.000;Rfam=14.1;Infernal=1.1.2;
HyS1251	cmsearch	5S_rRNA	19694	19812	116.7	-	.	evalue=3.2e-24;mdlaccn=RF00001;mdllen=119;mdlcoords=1-119;seqlen=26809;tandem_array=yes(13446-26675);tandem_array_X=22;tandem_array_N=21;tandem_array_Dmin=500;tandem_array_Dmax=508;highscoring=yes;fragment=no;scF=0.983;lenF=1.000;Rfam=14.1;Infernal=1.1.2;
HyS1251	cmsearch	5S_rRNA	20319	20437	116.7	-	.	evalue=3.2e-24;mdlaccn=RF00001;mdllen=119;mdlcoords=1-119;seqlen=26809;tandem_array=yes(13446-26675);tandem_array_X=22;tandem_array_N=21;tandem_array_Dmin=500;tandem_array_Dmax=508;highscoring=yes;fragment=no;scF=0.983;lenF=1.000;Rfam=14.1;Infernal=1.1.2;
HyS1251	cmsearch	5S_rRNA	20944	21062	116.7	-	.	evalue=3.2e-24;mdlaccn=RF00001;mdllen=119;mdlcoords=1-119;seqlen=26809;tandem_array=yes(13446-26675);tandem_array_X=22;tandem_array_N=21;tandem_array_Dmin=500;tandem_array_Dmax=508;highscoring=yes;fragment=no;scF=0.983;lenF=1.000;Rfam=14.1;Infernal=1.1.2;
HyS1251	cmsearch	5S_rRNA	21569	21687	116.7	-	.	evalue=3.2e-24;mdlaccn=RF00001;mdllen=119;mdlcoords=1-119;seqlen=26809;tandem_array=yes(13446-26675);tandem_array_X=22;tandem_array_N=21;tandem_array_Dmin=500;tandem_array_Dmax=508;highscoring=yes;fragment=no;scF=0.983;lenF=1.000;Rfam=14.1;Infernal=1.1.2;
HyS1251	cmsearch	5S_rRNA	22194	22312	116.7	-	.	evalue=3.2e-24;mdlaccn=RF00001;mdllen=119;mdlcoords=1-119;seqlen=26809;tandem_array=yes(13446-26675);tandem_array_X=22;tandem_array_N=21;tandem_array_Dmin=500;tandem_array_Dmax=508;highscoring=yes;fragment=no;scF=0.983;lenF=1.000;Rfam=14.1;Infernal=1.1.2;
HyS1251	cmsearch	5S_rRNA	22819	22937	116.7	-	.	evalue=3.2e-24;mdlaccn=RF00001;mdllen=119;mdlcoords=1-119;seqlen=26809;tandem_array=yes(13446-26675);tandem_array_X=22;tandem_array_N=21;tandem_array_Dmin=500;tandem_array_Dmax=508;highscoring=yes;fragment=no;scF=0.983;lenF=1.000;Rfam=14.1;Infernal=1.1.2;
HyS1251	cmsearch	5S_rRNA	23444	23562	116.7	-	.	evalue=3.2e-24;mdlaccn=RF00001;mdllen=119;mdlcoords=1-119;seqlen=26809;tandem_array=yes(13446-26675);tandem_array_X=22;tandem_array_N=21;tandem_array_Dmin=500;tandem_array_Dmax=508;highscoring=yes;fragment=no;scF=0.983;lenF=1.000;Rfam=14.1;Infernal=1.1.2;
HyS1251	cmsearch	5S_rRNA	24069	24187	116.7	-	.	evalue=3.2e-24;mdlaccn=RF00001;mdllen=119;mdlcoords=1-119;seqlen=26809;tandem_array=yes(13446-26675);tandem_array_X=22;tandem_array_N=21;tandem_array_Dmin=500;tandem_array_Dmax=508;highscoring=yes;fragment=no;scF=0.983;lenF=1.000;Rfam=14.1;Infernal=1.1.2;
HyS1251	cmsearch	5S_rRNA	24694	24812	116.7	-	.	evalue=3.2e-24;mdlaccn=RF00001;mdllen=119;mdlcoords=1-119;seqlen=26809;tandem_array=yes(13446-26675);tandem_array_X=22;tandem_array_N=21;tandem_array_Dmin=500;tandem_array_Dmax=508;highscoring=yes;fragment=no;scF=0.983;lenF=1.000;Rfam=14.1;Infernal=1.1.2;
HyS1251	cmsearch	5S_rRNA	2891	3009	116.7	+	.	evalue=3.2e-24;mdlaccn=RF00001;mdllen=119;mdlcoords=1-119;seqlen=26809;tandem_array=yes(352-13008);tandem_array_X=21;tandem_array_N=20;tandem_array_Dmin=505;tandem_array_Dmax=542;highscoring=yes;fragment=no;scF=0.983;lenF=1.000;Rfam=14.1;Infernal=1.1.2;
HyS1251	cmsearch	5S_rRNA	3516	3634	116.7	+	.	evalue=3.2e-24;mdlaccn=RF00001;mdllen=119;mdlcoords=1-119;seqlen=26809;tandem_array=yes(352-13008);tandem_array_X=21;tandem_array_N=20;tandem_array_Dmin=505;tandem_array_Dmax=542;highscoring=yes;fragment=no;scF=0.983;lenF=1.000;Rfam=14.1;Infernal=1.1.2;
HyS1251	cmsearch	5S_rRNA	4141	4259	116.7	+	.	evalue=3.2e-24;mdlaccn=RF00001;mdllen=119;mdlcoords=1-119;seqlen=26809;tandem_array=yes(352-13008);tandem_array_X=21;tandem_array_N=20;tandem_array_Dmin=505;tandem_array_Dmax=542;highscoring=yes;fragment=no;scF=0.983;lenF=1.000;Rfam=14.1;Infernal=1.1.2;
HyS1251	cmsearch	5S_rRNA	4766	4884	116.7	+	.	evalue=3.2e-24;mdlaccn=RF00001;mdllen=119;mdlcoords=1-119;seqlen=26809;tandem_array=yes(352-13008);tandem_array_X=21;tandem_array_N=20;tandem_array_Dmin=505;tandem_array_Dmax=542;highscoring=yes;fragment=no;scF=0.983;lenF=1.000;Rfam=14.1;Infernal=1.1.2;
HyS1251	cmsearch	5S_rRNA	5391	5509	116.7	+	.	evalue=3.2e-24;mdlaccn=RF00001;mdllen=119;mdlcoords=1-119;seqlen=26809;tandem_array=yes(352-13008);tandem_array_X=21;tandem_array_N=20;tandem_array_Dmin=505;tandem_array_Dmax=542;highscoring=yes;fragment=no;scF=0.983;lenF=1.000;Rfam=14.1;Infernal=1.1.2;
HyS1251	cmsearch	5S_rRNA	6016	6134	116.7	+	.	evalue=3.2e-24;mdlaccn=RF00001;mdllen=119;mdlcoords=1-119;seqlen=26809;tandem_array=yes(352-13008);tandem_array_X=21;tandem_array_N=20;tandem_array_Dmin=505;tandem_array_Dmax=542;highscoring=yes;fragment=no;scF=0.983;lenF=1.000;Rfam=14.1;Infernal=1.1.2;
HyS1251	cmsearch	5S_rRNA	6641	6759	116.7	+	.	evalue=3.2e-24;mdlaccn=RF00001;mdllen=119;mdlcoords=1-119;seqlen=26809;tandem_array=yes(352-13008);tandem_array_X=21;tandem_array_N=20;tandem_array_Dmin=505;tandem_array_Dmax=542;highscoring=yes;fragment=no;scF=0.983;lenF=1.000;Rfam=14.1;Infernal=1.1.2;
HyS1251	cmsearch	5S_rRNA	7266	7384	116.7	+	.	evalue=3.2e-24;mdlaccn=RF00001;mdllen=119;mdlcoords=1-119;seqlen=26809;tandem_array=yes(352-13008);tandem_array_X=21;tandem_array_N=20;tandem_array_Dmin=505;tandem_array_Dmax=542;highscoring=yes;fragment=no;scF=0.983;lenF=1.000;Rfam=14.1;Infernal=1.1.2;
HyS1251	cmsearch	5S_rRNA	7891	8009	116.7	+	.	evalue=3.2e-24;mdlaccn=RF00001;mdllen=119;mdlcoords=1-119;seqlen=26809;tandem_array=yes(352-13008);tandem_array_X=21;tandem_array_N=20;tandem_array_Dmin=505;tandem_array_Dmax=542;highscoring=yes;fragment=no;scF=0.983;lenF=1.000;Rfam=14.1;Infernal=1.1.2;
HyS1251	cmsearch	5S_rRNA	8516	8634	116.7	+	.	evalue=3.2e-24;mdlaccn=RF00001;mdllen=119;mdlcoords=1-119;seqlen=26809;tandem_array=yes(352-13008);tandem_array_X=21;tandem_array_N=20;tandem_array_Dmin=505;tandem_array_Dmax=542;highscoring=yes;fragment=no;scF=0.983;lenF=1.000;Rfam=14.1;Infernal=1.1.2;
HyS1251	cmsearch	5S_rRNA	9141	9259	116.7	+	.	evalue=3.2e-24;mdlaccn=RF00001;mdllen=119;mdlcoords=1-119;seqlen=26809;tandem_array=yes(352-13008);tandem_array_X=21;tandem_array_N=20;tandem_array_Dmin=505;tandem_array_Dmax=542;highscoring=yes;fragment=no;scF=0.983;lenF=1.000;Rfam=14.1;Infernal=1.1.2;
HyS1251	cmsearch	5S_rRNA	9766	9884	116.7	+	.	evalue=3.2e-24;mdlaccn=RF00001;mdllen=119;mdlcoords=1-119;seqlen=26809;tandem_array=yes(352-13008);tandem_array_X=21;tandem_array_N=20;tandem_array_Dmin=505;tandem_array_Dmax=542;highscoring=yes;fragment=no;scF=0.983;lenF=1.000;Rfam=14.1;Infernal=1.1.2;
HyS1251	cmsearch	5S_rRNA	12890	13008	114.4	+	.	evalue=1.3e-23;mdlaccn=RF00001;mdllen=119;mdlcoords=1-119;seqlen=26809;tandem_array=yes(352-13008);tandem_array_X=21;tandem_array_N=20;tandem_array_Dmin=505;tandem_array_Dmax=542;highscoring=yes;fragment=no;scF=0.964;lenF=1.000;Rfam=14.1;Infernal=1.1.2;
HyS1251	cmsearch	5S_rRNA	12265	12383	113.6	+	.	evalue=2e-23;mdlaccn=RF00001;mdllen=119;mdlcoords=1-119;seqlen=26809;tandem_array=yes(352-13008);tandem_array_X=21;tandem_array_N=20;tandem_array_Dmin=505;tandem_array_Dmax=542;highscoring=yes;fragment=no;scF=0.957;lenF=1.000;Rfam=14.1;Infernal=1.1.2;
HyS1251	cmsearch	5S_rRNA	15320	15437	110.0	-	.	evalue=1.7e-22;mdlaccn=RF00001;mdllen=119;mdlcoords=1-119;seqlen=26809;tandem_array=yes(13446-26675);tandem_array_X=22;tandem_array_N=21;tandem_array_Dmin=500;tandem_array_Dmax=508;highscoring=yes;fragment=no;scF=0.927;lenF=0.992;Rfam=14.1;Infernal=1.1.2;
HyS1251	cmsearch	5S_rRNA	2266	2383	110.0	+	.	evalue=1.7e-22;mdlaccn=RF00001;mdllen=119;mdlcoords=1-119;seqlen=26809;tandem_array=yes(352-13008);tandem_array_X=21;tandem_array_N=20;tandem_array_Dmin=505;tandem_array_Dmax=542;highscoring=yes;fragment=no;scF=0.927;lenF=0.992;Rfam=14.1;Infernal=1.1.2;
HyS1251	cmsearch	5S_rRNA	25318	25436	104.7	-	.	evalue=4e-21;mdlaccn=RF00001;mdllen=119;mdlcoords=1-119;seqlen=26809;tandem_array=yes(13446-26675);tandem_array_X=22;tandem_array_N=21;tandem_array_Dmin=500;tandem_array_Dmax=508;highscoring=no;fragment=no;scF=0.882;lenF=1.000;Rfam=14.1;Infernal=1.1.2;
HyS1251	cmsearch	5S_rRNA	1635	1755	101.3	+	.	evalue=3.1e-20;mdlaccn=RF00001;mdllen=119;mdlcoords=1-119;seqlen=26809;tandem_array=yes(352-13008);tandem_array_X=21;tandem_array_N=20;tandem_array_Dmin=505;tandem_array_Dmax=542;highscoring=no;fragment=no;scF=0.853;lenF=1.017;Rfam=14.1;Infernal=1.1.2;
HyS1251	cmsearch	5S_rRNA	25937	26051	95.7	-	.	evalue=8.6e-19;mdlaccn=RF00001;mdllen=119;mdlcoords=1-119;seqlen=26809;tandem_array=yes(13446-26675);tandem_array_X=22;tandem_array_N=21;tandem_array_Dmin=500;tandem_array_Dmax=508;highscoring=no;fragment=no;scF=0.806;lenF=0.966;Rfam=14.1;Infernal=1.1.2;
HyS1251	cmsearch	5S_rRNA	1010	1125	89.6	+	.	evalue=3.2e-17;mdlaccn=RF00001;mdllen=119;mdlcoords=1-119;seqlen=26809;tandem_array=yes(352-13008);tandem_array_X=21;tandem_array_N=20;tandem_array_Dmin=505;tandem_array_Dmax=542;highscoring=no;fragment=no;scF=0.755;lenF=0.975;Rfam=14.1;Infernal=1.1.2;
HyS1251	cmsearch	5S_rRNA	26560	26675	88.2	-	.	evalue=7.4e-17;mdlaccn=RF00001;mdllen=119;mdlcoords=1-119;seqlen=26809;tandem_array=yes(13446-26675);tandem_array_X=22;tandem_array_N=21;tandem_array_Dmin=500;tandem_array_Dmax=508;highscoring=no;fragment=no;scF=0.743;lenF=0.975;Rfam=14.1;Infernal=1.1.2;
HyS1251	cmsearch	5S_rRNA	352	467	81.5	+	.	evalue=4e-15;mdlaccn=RF00001;mdllen=119;mdlcoords=1-119;seqlen=26809;tandem_array=yes(352-13008);tandem_array_X=21;tandem_array_N=20;tandem_array_Dmin=505;tandem_array_Dmax=542;highscoring=no;fragment=no;scF=0.687;lenF=0.975;Rfam=14.1;Infernal=1.1.2;
HyS1307	cmsearch	5S_rRNA	10346	10464	116.7	-	.	evalue=3.2e-24;mdlaccn=RF00001;mdllen=119;mdlcoords=1-119;seqlen=26021;tandem_array=yes(361-25816);tandem_array_X=40;tandem_array_N=38;tandem_array_Dmin=498;tandem_array_Dmax=507;highscoring=yes;fragment=no;scF=0.983;lenF=1.000;Rfam=14.1;Infernal=1.1.2;
HyS1307	cmsearch	5S_rRNA	986	1104	116.7	-	.	evalue=3.2e-24;mdlaccn=RF00001;mdllen=119;mdlcoords=1-119;seqlen=26021;tandem_array=yes(361-25816);tandem_array_X=40;tandem_array_N=38;tandem_array_Dmin=498;tandem_array_Dmax=507;highscoring=yes;fragment=no;scF=0.983;lenF=1.000;Rfam=14.1;Infernal=1.1.2;
HyS1307	cmsearch	5S_rRNA	10971	11089	116.7	-	.	evalue=3.2e-24;mdlaccn=RF00001;mdllen=119;mdlcoords=1-119;seqlen=26021;tandem_array=yes(361-25816);tandem_array_X=40;tandem_array_N=38;tandem_array_Dmin=498;tandem_array_Dmax=507;highscoring=yes;fragment=no;scF=0.983;lenF=1.000;Rfam=14.1;Infernal=1.1.2;
HyS1307	cmsearch	5S_rRNA	11596	11714	116.7	-	.	evalue=3.2e-24;mdlaccn=RF00001;mdllen=119;mdlcoords=1-119;seqlen=26021;tandem_array=yes(361-25816);tandem_array_X=40;tandem_array_N=38;tandem_array_Dmin=498;tandem_array_Dmax=507;highscoring=yes;fragment=no;scF=0.983;lenF=1.000;Rfam=14.1;Infernal=1.1.2;
HyS1307	cmsearch	5S_rRNA	12221	12339	116.7	-	.	evalue=3.2e-24;mdlaccn=RF00001;mdllen=119;mdlcoords=1-119;seqlen=26021;tandem_array=yes(361-25816);tandem_array_X=40;tandem_array_N=38;tandem_array_Dmin=498;tandem_array_Dmax=507;highscoring=yes;fragment=no;scF=0.983;lenF=1.000;Rfam=14.1;Infernal=1.1.2;
HyS1307	cmsearch	5S_rRNA	12846	12964	116.7	-	.	evalue=3.2e-24;mdlaccn=RF00001;mdllen=119;mdlcoords=1-119;seqlen=26021;tandem_array=yes(361-25816);tandem_array_X=40;tandem_array_N=38;tandem_array_Dmin=498;tandem_array_Dmax=507;highscoring=yes;fragment=no;scF=0.983;lenF=1.000;Rfam=14.1;Infernal=1.1.2;
HyS1307	cmsearch	5S_rRNA	13471	13589	116.7	-	.	evalue=3.2e-24;mdlaccn=RF00001;mdllen=119;mdlcoords=1-119;seqlen=26021;tandem_array=yes(361-25816);tandem_array_X=40;tandem_array_N=38;tandem_array_Dmin=498;tandem_array_Dmax=507;highscoring=yes;fragment=no;scF=0.983;lenF=1.000;Rfam=14.1;Infernal=1.1.2;
HyS1307	cmsearch	5S_rRNA	14096	14214	116.7	-	.	evalue=3.2e-24;mdlaccn=RF00001;mdllen=119;mdlcoords=1-119;seqlen=26021;tandem_array=yes(361-25816);tandem_array_X=40;tandem_array_N=38;tandem_array_Dmin=498;tandem_array_Dmax=507;highscoring=yes;fragment=no;scF=0.983;lenF=1.000;Rfam=14.1;Infernal=1.1.2;
HyS1307	cmsearch	5S_rRNA	14721	14839	116.7	-	.	evalue=3.2e-24;mdlaccn=RF00001;mdllen=119;mdlcoords=1-119;seqlen=26021;tandem_array=yes(361-25816);tandem_array_X=40;tandem_array_N=38;tandem_array_Dmin=498;tandem_array_Dmax=507;highscoring=yes;fragment=no;scF=0.983;lenF=1.000;Rfam=14.1;Infernal=1.1.2;
HyS1307	cmsearch	5S_rRNA	15346	15464	116.7	-	.	evalue=3.2e-24;mdlaccn=RF00001;mdllen=119;mdlcoords=1-119;seqlen=26021;tandem_array=yes(361-25816);tandem_array_X=40;tandem_array_N=38;tandem_array_Dmin=498;tandem_array_Dmax=507;highscoring=yes;fragment=no;scF=0.983;lenF=1.000;Rfam=14.1;Infernal=1.1.2;
HyS1307	cmsearch	5S_rRNA	15971	16089	116.7	-	.	evalue=3.2e-24;mdlaccn=RF00001;mdllen=119;mdlcoords=1-119;seqlen=26021;tandem_array=yes(361-25816);tandem_array_X=40;tandem_array_N=38;tandem_array_Dmin=498;tandem_array_Dmax=507;highscoring=yes;fragment=no;scF=0.983;lenF=1.000;Rfam=14.1;Infernal=1.1.2;
HyS1307	cmsearch	5S_rRNA	16596	16714	116.7	-	.	evalue=3.2e-24;mdlaccn=RF00001;mdllen=119;mdlcoords=1-119;seqlen=26021;tandem_array=yes(361-25816);tandem_array_X=40;tandem_array_N=38;tandem_array_Dmin=498;tandem_array_Dmax=507;highscoring=yes;fragment=no;scF=0.983;lenF=1.000;Rfam=14.1;Infernal=1.1.2;
HyS1307	cmsearch	5S_rRNA	18198	18316	116.7	-	.	evalue=3.2e-24;mdlaccn=RF00001;mdllen=119;mdlcoords=1-119;seqlen=26021;tandem_array=yes(361-25816);tandem_array_X=40;tandem_array_N=38;tandem_array_Dmin=498;tandem_array_Dmax=507;highscoring=yes;fragment=no;scF=0.983;lenF=1.000;Rfam=14.1;Infernal=1.1.2;
HyS1307	cmsearch	5S_rRNA	18823	18941	116.7	-	.	evalue=3.2e-24;mdlaccn=RF00001;mdllen=119;mdlcoords=1-119;seqlen=26021;tandem_array=yes(361-25816);tandem_array_X=40;tandem_array_N=38;tandem_array_Dmin=498;tandem_array_Dmax=507;highscoring=yes;fragment=no;scF=0.983;lenF=1.000;Rfam=14.1;Infernal=1.1.2;
HyS1307	cmsearch	5S_rRNA	19448	19566	116.7	-	.	evalue=3.2e-24;mdlaccn=RF00001;mdllen=119;mdlcoords=1-119;seqlen=26021;tandem_array=yes(361-25816);tandem_array_X=40;tandem_array_N=38;tandem_array_Dmin=498;tandem_array_Dmax=507;highscoring=yes;fragment=no;scF=0.983;lenF=1.000;Rfam=14.1;Infernal=1.1.2;
HyS1307	cmsearch	5S_rRNA	20073	20191	116.7	-	.	evalue=3.2e-24;mdlaccn=RF00001;mdllen=119;mdlcoords=1-119;seqlen=26021;tandem_array=yes(361-25816);tandem_array_X=40;tandem_array_N=38;tandem_array_Dmin=498;tandem_array_Dmax=507;highscoring=yes;fragment=no;scF=0.983;lenF=1.000;Rfam=14.1;Infernal=1.1.2;
HyS1307	cmsearch	5S_rRNA	20698	20816	116.7	-	.	evalue=3.2e-24;mdlaccn=RF00001;mdllen=119;mdlcoords=1-119;seqlen=26021;tandem_array=yes(361-25816);tandem_array_X=40;tandem_array_N=38;tandem_array_Dmin=498;tandem_array_Dmax=507;highscoring=yes;fragment=no;scF=0.983;lenF=1.000;Rfam=14.1;Infernal=1.1.2;
HyS1307	cmsearch	5S_rRNA	21323	21441	116.7	-	.	evalue=3.2e-24;mdlaccn=RF00001;mdllen=119;mdlcoords=1-119;seqlen=26021;tandem_array=yes(361-25816);tandem_array_X=40;tandem_array_N=38;tandem_array_Dmin=498;tandem_array_Dmax=507;highscoring=yes;fragment=no;scF=0.983;lenF=1.000;Rfam=14.1;Infernal=1.1.2;
HyS1307	cmsearch	5S_rRNA	21948	22066	116.7	-	.	evalue=3.2e-24;mdlaccn=RF00001;mdllen=119;mdlcoords=1-119;seqlen=26021;tandem_array=yes(361-25816);tandem_array_X=40;tandem_array_N=38;tandem_array_Dmin=498;tandem_array_Dmax=507;highscoring=yes;fragment=no;scF=0.983;lenF=1.000;Rfam=14.1;Infernal=1.1.2;
HyS1307	cmsearch	5S_rRNA	22573	22691	116.7	-	.	evalue=3.2e-24;mdlaccn=RF00001;mdllen=119;mdlcoords=1-119;seqlen=26021;tandem_array=yes(361-25816);tandem_array_X=40;tandem_array_N=38;tandem_array_Dmin=498;tandem_array_Dmax=507;highscoring=yes;fragment=no;scF=0.983;lenF=1.000;Rfam=14.1;Infernal=1.1.2;
HyS1307	cmsearch	5S_rRNA	23198	23316	116.7	-	.	evalue=3.2e-24;mdlaccn=RF00001;mdllen=119;mdlcoords=1-119;seqlen=26021;tandem_array=yes(361-25816);tandem_array_X=40;tandem_array_N=38;tandem_array_Dmin=498;tandem_array_Dmax=507;highscoring=yes;fragment=no;scF=0.983;lenF=1.000;Rfam=14.1;Infernal=1.1.2;
HyS1307	cmsearch	5S_rRNA	2235	2353	116.7	-	.	evalue=3.2e-24;mdlaccn=RF00001;mdllen=119;mdlcoords=1-119;seqlen=26021;tandem_array=yes(361-25816);tandem_array_X=40;tandem_array_N=38;tandem_array_Dmin=498;tandem_array_Dmax=507;highscoring=yes;fragment=no;scF=0.983;lenF=1.000;Rfam=14.1;Infernal=1.1.2;
HyS1307	cmsearch	5S_rRNA	23823	23941	116.7	-	.	evalue=3.2e-24;mdlaccn=RF00001;mdllen=119;mdlcoords=1-119;seqlen=26021;tandem_array=yes(361-25816);tandem_array_X=40;tandem_array_N=38;tandem_array_Dmin=498;tandem_array_Dmax=507;highscoring=yes;fragment=no;scF=0.983;lenF=1.000;Rfam=14.1;Infernal=1.1.2;
HyS1307	cmsearch	5S_rRNA	24448	24566	116.7	-	.	evalue=3.2e-24;mdlaccn=RF00001;mdllen=119;mdlcoords=1-119;seqlen=26021;tandem_array=yes(361-25816);tandem_array_X=40;tandem_array_N=38;tandem_array_Dmin=498;tandem_array_Dmax=507;highscoring=yes;fragment=no;scF=0.983;lenF=1.000;Rfam=14.1;Infernal=1.1.2;
HyS1307	cmsearch	5S_rRNA	25073	25191	116.7	-	.	evalue=3.2e-24;mdlaccn=RF00001;mdllen=119;mdlcoords=1-119;seqlen=26021;tandem_array=yes(361-25816);tandem_array_X=40;tandem_array_N=38;tandem_array_Dmin=498;tandem_array_Dmax=507;highscoring=yes;fragment=no;scF=0.983;lenF=1.000;Rfam=14.1;Infernal=1.1.2;
HyS1307	cmsearch	5S_rRNA	25698	25816	116.7	-	.	evalue=3.2e-24;mdlaccn=RF00001;mdllen=119;mdlcoords=1-119;seqlen=26021;tandem_array=yes(361-25816);tandem_array_X=40;tandem_array_N=38;tandem_array_Dmin=498;tandem_array_Dmax=507;highscoring=yes;fragment=no;scF=0.983;lenF=1.000;Rfam=14.1;Infernal=1.1.2;
HyS1307	cmsearch	5S_rRNA	2860	2978	116.7	-	.	evalue=3.2e-24;mdlaccn=RF00001;mdllen=119;mdlcoords=1-119;seqlen=26021;tandem_array=yes(361-25816);tandem_array_X=40;tandem_array_N=38;tandem_array_Dmin=498;tandem_array_Dmax=507;highscoring=yes;fragment=no;scF=0.983;lenF=1.000;Rfam=14.1;Infernal=1.1.2;
HyS1307	cmsearch	5S_rRNA	3485	3603	116.7	-	.	evalue=3.2e-24;mdlaccn=RF00001;mdllen=119;mdlcoords=1-119;seqlen=26021;tandem_array=yes(361-25816);tandem_array_X=40;tandem_array_N=38;tandem_array_Dmin=498;tandem_array_Dmax=507;highscoring=yes;fragment=no;scF=0.983;lenF=1.000;Rfam=14.1;Infernal=1.1.2;
HyS1307	cmsearch	5S_rRNA	4110	4228	116.7	-	.	evalue=3.2e-24;mdlaccn=RF00001;mdllen=119;mdlcoords=1-119;seqlen=26021;tandem_array=yes(361-25816);tandem_array_X=40;tandem_array_N=38;tandem_array_Dmin=498;tandem_array_Dmax=507;highscoring=yes;fragment=no;scF=0.983;lenF=1.000;Rfam=14.1;Infernal=1.1.2;
HyS1307	cmsearch	5S_rRNA	361	479	116.7	-	.	evalue=3.2e-24;mdlaccn=RF00001;mdllen=119;mdlcoords=1-119;seqlen=26021;tandem_array=yes(361-25816);tandem_array_X=40;tandem_array_N=38;tandem_array_Dmin=498;tandem_array_Dmax=507;highscoring=yes;fragment=no;scF=0.983;lenF=1.000;Rfam=14.1;Infernal=1.1.2;
HyS1307	cmsearch	5S_rRNA	5346	5464	116.7	-	.	evalue=3.2e-24;mdlaccn=RF00001;mdllen=119;mdlcoords=1-119;seqlen=26021;tandem_array=yes(361-25816);tandem_array_X=40;tandem_array_N=38;tandem_array_Dmin=498;tandem_array_Dmax=507;highscoring=yes;fragment=no;scF=0.983;lenF=1.000;Rfam=14.1;Infernal=1.1.2;
HyS1307	cmsearch	5S_rRNA	5971	6089	116.7	-	.	evalue=3.2e-24;mdlaccn=RF00001;mdllen=119;mdlcoords=1-119;seqlen=26021;tandem_array=yes(361-25816);tandem_array_X=40;tandem_array_N=38;tandem_array_Dmin=498;tandem_array_Dmax=507;highscoring=yes;fragment=no;scF=0.983;lenF=1.000;Rfam=14.1;Infernal=1.1.2;
HyS1307	cmsearch	5S_rRNA	6596	6714	116.7	-	.	evalue=3.2e-24;mdlaccn=RF00001;mdllen=119;mdlcoords=1-119;seqlen=26021;tandem_array=yes(361-25816);tandem_array_X=40;tandem_array_N=38;tandem_array_Dmin=498;tandem_array_Dmax=507;highscoring=yes;fragment=no;scF=0.983;lenF=1.000;Rfam=14.1;Infernal=1.1.2;
HyS1307	cmsearch	5S_rRNA	7221	7339	116.7	-	.	evalue=3.2e-24;mdlaccn=RF00001;mdllen=119;mdlcoords=1-119;seqlen=26021;tandem_array=yes(361-25816);tandem_array_X=40;tandem_array_N=38;tandem_array_Dmin=498;tandem_array_Dmax=507;highscoring=yes;fragment=no;scF=0.983;lenF=1.000;Rfam=14.1;Infernal=1.1.2;
HyS1307	cmsearch	5S_rRNA	7846	7964	116.7	-	.	evalue=3.2e-24;mdlaccn=RF00001;mdllen=119;mdlcoords=1-119;seqlen=26021;tandem_array=yes(361-25816);tandem_array_X=40;tandem_array_N=38;tandem_array_Dmin=498;tandem_array_Dmax=507;highscoring=yes;fragment=no;scF=0.983;lenF=1.000;Rfam=14.1;Infernal=1.1.2;
HyS1307	cmsearch	5S_rRNA	8471	8589	116.7	-	.	evalue=3.2e-24;mdlaccn=RF00001;mdllen=119;mdlcoords=1-119;seqlen=26021;tandem_array=yes(361-25816);tandem_array_X=40;tandem_array_N=38;tandem_array_Dmin=498;tandem_array_Dmax=507;highscoring=yes;fragment=no;scF=0.983;lenF=1.000;Rfam=14.1;Infernal=1.1.2;
HyS1307	cmsearch	5S_rRNA	9096	9214	116.7	-	.	evalue=3.2e-24;mdlaccn=RF00001;mdllen=119;mdlcoords=1-119;seqlen=26021;tandem_array=yes(361-25816);tandem_array_X=40;tandem_array_N=38;tandem_array_Dmin=498;tandem_array_Dmax=507;highscoring=yes;fragment=no;scF=0.983;lenF=1.000;Rfam=14.1;Infernal=1.1.2;
HyS1307	cmsearch	5S_rRNA	9721	9839	116.7	-	.	evalue=3.2e-24;mdlaccn=RF00001;mdllen=119;mdlcoords=1-119;seqlen=26021;tandem_array=yes(361-25816);tandem_array_X=40;tandem_array_N=38;tandem_array_Dmin=498;tandem_array_Dmax=507;highscoring=yes;fragment=no;scF=0.983;lenF=1.000;Rfam=14.1;Infernal=1.1.2;
HyS1307	cmsearch	5S_rRNA	1612	1729	110.0	-	.	evalue=1.7e-22;mdlaccn=RF00001;mdllen=119;mdlcoords=1-119;seqlen=26021;tandem_array=yes(361-25816);tandem_array_X=40;tandem_array_N=38;tandem_array_Dmin=498;tandem_array_Dmax=507;highscoring=yes;fragment=no;scF=0.927;lenF=0.992;Rfam=14.1;Infernal=1.1.2;
HyS1307	cmsearch	5S_rRNA	4729	4847	105.2	-	.	evalue=3e-21;mdlaccn=RF00001;mdllen=119;mdlcoords=1-119;seqlen=26021;tandem_array=yes(361-25816);tandem_array_X=40;tandem_array_N=38;tandem_array_Dmin=498;tandem_array_Dmax=507;highscoring=no;fragment=no;scF=0.886;lenF=1.000;Rfam=14.1;Infernal=1.1.2;
HyS1391	cmsearch	5S_rRNA	12382	12500	116.7	+	.	evalue=3.2e-24;mdlaccn=RF00001;mdllen=119;mdlcoords=1-119;seqlen=25047;tandem_array=ineligible;highscoring=yes;fragment=no;scF=0.983;lenF=1.000;Rfam=14.1;Infernal=1.1.2;
HyS1391	cmsearch	5S_rRNA	5307	5425	116.7	+	.	evalue=3.2e-24;mdlaccn=RF00001;mdllen=119;mdlcoords=1-119;seqlen=25047;tandem_array=ineligible;highscoring=yes;fragment=no;scF=0.983;lenF=1.000;Rfam=14.1;Infernal=1.1.2;
HyS1479	cmsearch	5S_rRNA	11201	11319	116.7	-	.	evalue=3.2e-24;mdlaccn=RF00001;mdllen=119;mdlcoords=1-119;seqlen=23881;tandem_array=ineligible;highscoring=yes;fragment=no;scF=0.983;lenF=1.000;Rfam=14.1;Infernal=1.1.2;
HyS1479	cmsearch	5S_rRNA	19857	19975	116.7	-	.	evalue=3.2e-24;mdlaccn=RF00001;mdllen=119;mdlcoords=1-119;seqlen=23881;tandem_array=ineligible;highscoring=yes;fragment=no;scF=0.983;lenF=1.000;Rfam=14.1;Infernal=1.1.2;
HyS1479	cmsearch	5S_rRNA	321	437	104.9	-	.	evalue=3.7e-21;mdlaccn=RF00001;mdllen=119;mdlcoords=1-119;seqlen=23881;tandem_array=ineligible;highscoring=no;fragment=no;scF=0.884;lenF=0.983;Rfam=14.1;Infernal=1.1.2;
HyS1513	cmsearch	5S_rRNA	15312	15430	116.7	-	.	evalue=3.2e-24;mdlaccn=RF00001;mdllen=119;mdlcoords=1-119;seqlen=23534;tandem_array=ineligible;highscoring=yes;fragment=no;scF=0.983;lenF=1.000;Rfam=14.1;Infernal=1.1.2;
HyS1513	cmsearch	5S_rRNA	9382	9500	104.8	-	.	evalue=3.8e-21;mdlaccn=RF00001;mdllen=119;mdlcoords=1-119;seqlen=23534;tandem_array=ineligible;highscoring=no;fragment=no;scF=0.883;lenF=1.000;Rfam=14.1;Infernal=1.1.2;
HyS1513	cmsearch	5S_rRNA	18846	18967	70.8	-	.	evalue=2.3e-12;mdlaccn=RF00001;mdllen=119;mdlcoords=1-119;seqlen=23534;tandem_array=ineligible;highscoring=no;fragment=no;scF=0.596;lenF=1.025;Rfam=14.1;Infernal=1.1.2;
HyS1624	cmsearch	5S_rRNA	9883	10001	116.6	-	.	evalue=3.5e-24;mdlaccn=RF00001;mdllen=119;mdlcoords=1-119;seqlen=22598;tandem_array=yes(233-22504);tandem_array_X=40;tandem_array_N=39;tandem_array_Dmin=440;tandem_array_Dmax=455;highscoring=yes;fragment=no;scF=0.982;lenF=1.000;Rfam=14.1;Infernal=1.1.2;
HyS1624	cmsearch	5S_rRNA	13299	13417	116.6	-	.	evalue=3.5e-24;mdlaccn=RF00001;mdllen=119;mdlcoords=1-119;seqlen=22598;tandem_array=yes(233-22504);tandem_array_X=40;tandem_array_N=39;tandem_array_Dmin=440;tandem_array_Dmax=455;highscoring=yes;fragment=no;scF=0.982;lenF=1.000;Rfam=14.1;Infernal=1.1.2;
HyS1624	cmsearch	5S_rRNA	14436	14554	116.6	-	.	evalue=3.5e-24;mdlaccn=RF00001;mdllen=119;mdlcoords=1-119;seqlen=22598;tandem_array=yes(233-22504);tandem_array_X=40;tandem_array_N=39;tandem_array_Dmin=440;tandem_array_Dmax=455;highscoring=yes;fragment=no;scF=0.982;lenF=1.000;Rfam=14.1;Infernal=1.1.2;
HyS1624	cmsearch	5S_rRNA	15576	15694	116.6	-	.	evalue=3.5e-24;mdlaccn=RF00001;mdllen=119;mdlcoords=1-119;seqlen=22598;tandem_array=yes(233-22504);tandem_array_X=40;tandem_array_N=39;tandem_array_Dmin=440;tandem_array_Dmax=455;highscoring=yes;fragment=no;scF=0.982;lenF=1.000;Rfam=14.1;Infernal=1.1.2;
HyS1624	cmsearch	5S_rRNA	17280	17398	116.6	-	.	evalue=3.5e-24;mdlaccn=RF00001;mdllen=119;mdlcoords=1-119;seqlen=22598;tandem_array=yes(233-22504);tandem_array_X=40;tandem_array_N=39;tandem_array_Dmin=440;tandem_array_Dmax=455;highscoring=yes;fragment=no;scF=0.982;lenF=1.000;Rfam=14.1;Infernal=1.1.2;
HyS1624	cmsearch	5S_rRNA	17849	17967	116.6	-	.	evalue=3.5e-24;mdlaccn=RF00001;mdllen=119;mdlcoords=1-119;seqlen=22598;tandem_array=yes(233-22504);tandem_array_X=40;tandem_array_N=39;tandem_array_Dmin=440;tandem_array_Dmax=455;highscoring=yes;fragment=no;scF=0.982;lenF=1.000;Rfam=14.1;Infernal=1.1.2;
HyS1624	cmsearch	5S_rRNA	4755	4873	116.6	-	.	evalue=3.5e-24;mdlaccn=RF00001;mdllen=119;mdlcoords=1-119;seqlen=22598;tandem_array=yes(233-22504);tandem_array_X=40;tandem_array_N=39;tandem_array_Dmin=440;tandem_array_Dmax=455;highscoring=yes;fragment=no;scF=0.982;lenF=1.000;Rfam=14.1;Infernal=1.1.2;
HyS1624	cmsearch	5S_rRNA	7606	7724	116.6	-	.	evalue=3.5e-24;mdlaccn=RF00001;mdllen=119;mdlcoords=1-119;seqlen=22598;tandem_array=yes(233-22504);tandem_array_X=40;tandem_array_N=39;tandem_array_Dmin=440;tandem_array_Dmax=455;highscoring=yes;fragment=no;scF=0.982;lenF=1.000;Rfam=14.1;Infernal=1.1.2;
HyS1624	cmsearch	5S_rRNA	13868	13986	114.5	-	.	evalue=1.2e-23;mdlaccn=RF00001;mdllen=119;mdlcoords=1-119;seqlen=22598;tandem_array=yes(233-22504);tandem_array_X=40;tandem_array_N=39;tandem_array_Dmin=440;tandem_array_Dmax=455;highscoring=yes;fragment=no;scF=0.965;lenF=1.000;Rfam=14.1;Infernal=1.1.2;
HyS1624	cmsearch	5S_rRNA	21825	21943	114.5	-	.	evalue=1.2e-23;mdlaccn=RF00001;mdllen=119;mdlcoords=1-119;seqlen=22598;tandem_array=yes(233-22504);tandem_array_X=40;tandem_array_N=39;tandem_array_Dmin=440;tandem_array_Dmax=455;highscoring=yes;fragment=no;scF=0.965;lenF=1.000;Rfam=14.1;Infernal=1.1.2;
HyS1624	cmsearch	5S_rRNA	233	351	114.5	-	.	evalue=1.2e-23;mdlaccn=RF00001;mdllen=119;mdlcoords=1-119;seqlen=22598;tandem_array=yes(233-22504);tandem_array_X=40;tandem_array_N=39;tandem_array_Dmin=440;tandem_array_Dmax=455;highscoring=yes;fragment=no;scF=0.965;lenF=1.000;Rfam=14.1;Infernal=1.1.2;
HyS1624	cmsearch	5S_rRNA	8747	8865	114.5	-	.	evalue=1.2e-23;mdlaccn=RF00001;mdllen=119;mdlcoords=1-119;seqlen=22598;tandem_array=yes(233-22504);tandem_array_X=40;tandem_array_N=39;tandem_array_Dmin=440;tandem_array_Dmax=455;highscoring=yes;fragment=no;scF=0.965;lenF=1.000;Rfam=14.1;Infernal=1.1.2;
HyS1624	cmsearch	5S_rRNA	3617	3735	110.8	-	.	evalue=1e-22;mdlaccn=RF00001;mdllen=119;mdlcoords=1-119;seqlen=22598;tandem_array=yes(233-22504);tandem_array_X=40;tandem_array_N=39;tandem_array_Dmin=440;tandem_array_Dmax=455;highscoring=yes;fragment=no;scF=0.933;lenF=1.000;Rfam=14.1;Infernal=1.1.2;
HyS1624	cmsearch	5S_rRNA	9313	9431	110.7	-	.	evalue=1.1e-22;mdlaccn=RF00001;mdllen=119;mdlcoords=1-119;seqlen=22598;tandem_array=yes(233-22504);tandem_array_X=40;tandem_array_N=39;tandem_array_Dmin=440;tandem_array_Dmax=455;highscoring=yes;fragment=no;scF=0.933;lenF=1.000;Rfam=14.1;Infernal=1.1.2;
HyS1624	cmsearch	5S_rRNA	20686	20804	110.3	-	.	evalue=1.5e-22;mdlaccn=RF00001;mdllen=119;mdlcoords=1-119;seqlen=22598;tandem_array=yes(233-22504);tandem_array_X=40;tandem_array_N=39;tandem_array_Dmin=440;tandem_array_Dmax=455;highscoring=yes;fragment=no;scF=0.929;lenF=1.000;Rfam=14.1;Infernal=1.1.2;
HyS1624	cmsearch	5S_rRNA	1355	1472	109.9	-	.	evalue=1.9e-22;mdlaccn=RF00001;mdllen=119;mdlcoords=1-119;seqlen=22598;tandem_array=yes(233-22504);tandem_array_X=40;tandem_array_N=39;tandem_array_Dmin=440;tandem_array_Dmax=455;highscoring=yes;fragment=no;scF=0.926;lenF=0.992;Rfam=14.1;Infernal=1.1.2;
HyS1624	cmsearch	5S_rRNA	16712	16829	109.9	-	.	evalue=1.9e-22;mdlaccn=RF00001;mdllen=119;mdlcoords=1-119;seqlen=22598;tandem_array=yes(233-22504);tandem_array_X=40;tandem_array_N=39;tandem_array_Dmin=440;tandem_array_Dmax=455;highscoring=yes;fragment=no;scF=0.926;lenF=0.992;Rfam=14.1;Infernal=1.1.2;
HyS1624	cmsearch	5S_rRNA	22387	22504	109.9	-	.	evalue=1.9e-22;mdlaccn=RF00001;mdllen=119;mdlcoords=1-119;seqlen=22598;tandem_array=yes(233-22504);tandem_array_X=40;tandem_array_N=39;tandem_array_Dmin=440;tandem_array_Dmax=455;highscoring=yes;fragment=no;scF=0.926;lenF=0.992;Rfam=14.1;Infernal=1.1.2;
HyS1624	cmsearch	5S_rRNA	796	913	109.9	-	.	evalue=1.9e-22;mdlaccn=RF00001;mdllen=119;mdlcoords=1-119;seqlen=22598;tandem_array=yes(233-22504);tandem_array_X=40;tandem_array_N=39;tandem_array_Dmin=440;tandem_array_Dmax=455;highscoring=yes;fragment=no;scF=0.926;lenF=0.992;Rfam=14.1;Infernal=1.1.2;
HyS1624	cmsearch	5S_rRNA	15006	15125	108.9	-	.	evalue=3.3e-22;mdlaccn=RF00001;mdllen=119;mdlcoords=1-119;seqlen=22598;tandem_array=yes(233-22504);tandem_array_X=40;tandem_array_N=39;tandem_array_Dmin=440;tandem_array_Dmax=455;highscoring=yes;fragment=no;scF=0.917;lenF=1.008;Rfam=14.1;Infernal=1.1.2;
HyS1624	cmsearch	5S_rRNA	6468	6587	108.9	-	.	evalue=3.3e-22;mdlaccn=RF00001;mdllen=119;mdlcoords=1-119;seqlen=22598;tandem_array=yes(233-22504);tandem_array_X=40;tandem_array_N=39;tandem_array_Dmin=440;tandem_array_Dmax=455;highscoring=yes;fragment=no;scF=0.917;lenF=1.008;Rfam=14.1;Infernal=1.1.2;
HyS1624	cmsearch	5S_rRNA	2479	2595	104.7	-	.	evalue=3.9e-21;mdlaccn=RF00001;mdllen=119;mdlcoords=1-119;seqlen=22598;tandem_array=yes(233-22504);tandem_array_X=40;tandem_array_N=39;tandem_array_Dmin=440;tandem_array_Dmax=455;highscoring=no;fragment=no;scF=0.882;lenF=0.983;Rfam=14.1;Infernal=1.1.2;
HyS1624	cmsearch	5S_rRNA	18418	18535	104.7	-	.	evalue=4.1e-21;mdlaccn=RF00001;mdllen=119;mdlcoords=1-119;seqlen=22598;tandem_array=yes(233-22504);tandem_array_X=40;tandem_array_N=39;tandem_array_Dmin=440;tandem_array_Dmax=455;highscoring=no;fragment=no;scF=0.882;lenF=0.992;Rfam=14.1;Infernal=1.1.2;
HyS1624	cmsearch	5S_rRNA	8176	8296	104.5	-	.	evalue=4.6e-21;mdlaccn=RF00001;mdllen=119;mdlcoords=1-119;seqlen=22598;tandem_array=yes(233-22504);tandem_array_X=40;tandem_array_N=39;tandem_array_Dmin=440;tandem_array_Dmax=455;highscoring=no;fragment=no;scF=0.880;lenF=1.017;Rfam=14.1;Infernal=1.1.2;
HyS1624	cmsearch	5S_rRNA	10452	10568	103.4	-	.	evalue=8.7e-21;mdlaccn=RF00001;mdllen=119;mdlcoords=1-119;seqlen=22598;tandem_array=yes(233-22504);tandem_array_X=40;tandem_array_N=39;tandem_array_Dmin=440;tandem_array_Dmax=455;highscoring=no;fragment=no;scF=0.871;lenF=0.983;Rfam=14.1;Infernal=1.1.2;
HyS1624	cmsearch	5S_rRNA	12730	12848	103.2	-	.	evalue=9.6e-21;mdlaccn=RF00001;mdllen=119;mdlcoords=1-119;seqlen=22598;tandem_array=yes(233-22504);tandem_array_X=40;tandem_array_N=39;tandem_array_Dmin=440;tandem_array_Dmax=455;highscoring=no;fragment=no;scF=0.869;lenF=1.000;Rfam=14.1;Infernal=1.1.2;
HyS1624	cmsearch	5S_rRNA	4186	4304	103.1	-	.	evalue=1e-20;mdlaccn=RF00001;mdllen=119;mdlcoords=1-119;seqlen=22598;tandem_array=yes(233-22504);tandem_array_X=40;tandem_array_N=39;tandem_array_Dmin=440;tandem_array_Dmax=455;highscoring=no;fragment=no;scF=0.869;lenF=1.000;Rfam=14.1;Infernal=1.1.2;
HyS1624	cmsearch	5S_rRNA	12155	12274	103.0	-	.	evalue=1.1e-20;mdlaccn=RF00001;mdllen=119;mdlcoords=1-119;seqlen=22598;tandem_array=yes(233-22504);tandem_array_X=40;tandem_array_N=39;tandem_array_Dmin=440;tandem_array_Dmax=455;highscoring=no;fragment=no;scF=0.868;lenF=1.008;Rfam=14.1;Infernal=1.1.2;
HyS1624	cmsearch	5S_rRNA	16144	16263	103.0	-	.	evalue=1.1e-20;mdlaccn=RF00001;mdllen=119;mdlcoords=1-119;seqlen=22598;tandem_array=yes(233-22504);tandem_array_X=40;tandem_array_N=39;tandem_array_Dmin=440;tandem_array_Dmax=455;highscoring=no;fragment=no;scF=0.868;lenF=1.008;Rfam=14.1;Infernal=1.1.2;
HyS1624	cmsearch	5S_rRNA	1919	2038	103.0	-	.	evalue=1.1e-20;mdlaccn=RF00001;mdllen=119;mdlcoords=1-119;seqlen=22598;tandem_array=yes(233-22504);tandem_array_X=40;tandem_array_N=39;tandem_array_Dmin=440;tandem_array_Dmax=455;highscoring=no;fragment=no;scF=0.868;lenF=1.008;Rfam=14.1;Infernal=1.1.2;
HyS1624	cmsearch	5S_rRNA	18987	19104	102.8	-	.	evalue=1.2e-20;mdlaccn=RF00001;mdllen=119;mdlcoords=1-119;seqlen=22598;tandem_array=yes(233-22504);tandem_array_X=40;tandem_array_N=39;tandem_array_Dmin=440;tandem_array_Dmax=455;highscoring=no;fragment=no;scF=0.866;lenF=0.992;Rfam=14.1;Infernal=1.1.2;
HyS1624	cmsearch	5S_rRNA	11020	11136	102.7	-	.	evalue=1.4e-20;mdlaccn=RF00001;mdllen=119;mdlcoords=1-119;seqlen=22598;tandem_array=yes(233-22504);tandem_array_X=40;tandem_array_N=39;tandem_array_Dmin=440;tandem_array_Dmax=455;highscoring=no;fragment=no;scF=0.865;lenF=0.983;Rfam=14.1;Infernal=1.1.2;
HyS1624	cmsearch	5S_rRNA	11588	11704	101.5	-	.	evalue=2.7e-20;mdlaccn=RF00001;mdllen=119;mdlcoords=1-119;seqlen=22598;tandem_array=yes(233-22504);tandem_array_X=40;tandem_array_N=39;tandem_array_Dmin=440;tandem_array_Dmax=455;highscoring=no;fragment=no;scF=0.855;lenF=0.983;Rfam=14.1;Infernal=1.1.2;
HyS1624	cmsearch	5S_rRNA	7038	7155	100.7	-	.	evalue=4.3e-20;mdlaccn=RF00001;mdllen=119;mdlcoords=1-119;seqlen=22598;tandem_array=yes(233-22504);tandem_array_X=40;tandem_array_N=39;tandem_array_Dmin=440;tandem_array_Dmax=455;highscoring=no;fragment=no;scF=0.848;lenF=0.992;Rfam=14.1;Infernal=1.1.2;
HyS1624	cmsearch	5S_rRNA	19556	19673	97.1	-	.	evalue=3.7e-19;mdlaccn=RF00001;mdllen=119;mdlcoords=1-119;seqlen=22598;tandem_array=yes(233-22504);tandem_array_X=40;tandem_array_N=39;tandem_array_Dmin=440;tandem_array_Dmax=455;highscoring=no;fragment=no;scF=0.818;lenF=0.992;Rfam=14.1;Infernal=1.1.2;
HyS1624	cmsearch	5S_rRNA	5898	6019	97.0	-	.	evalue=4e-19;mdlaccn=RF00001;mdllen=119;mdlcoords=1-119;seqlen=22598;tandem_array=yes(233-22504);tandem_array_X=40;tandem_array_N=39;tandem_array_Dmin=440;tandem_array_Dmax=455;highscoring=no;fragment=no;scF=0.817;lenF=1.025;Rfam=14.1;Infernal=1.1.2;
HyS1624	cmsearch	5S_rRNA	20120	20236	95.0	-	.	evalue=1.3e-18;mdlaccn=RF00001;mdllen=119;mdlcoords=1-119;seqlen=22598;tandem_array=yes(233-22504);tandem_array_X=40;tandem_array_N=39;tandem_array_Dmin=440;tandem_array_Dmax=455;highscoring=no;fragment=no;scF=0.800;lenF=0.983;Rfam=14.1;Infernal=1.1.2;
HyS1624	cmsearch	5S_rRNA	5323	5442	94.6	-	.	evalue=1.7e-18;mdlaccn=RF00001;mdllen=119;mdlcoords=1-119;seqlen=22598;tandem_array=yes(233-22504);tandem_array_X=40;tandem_array_N=39;tandem_array_Dmin=440;tandem_array_Dmax=455;highscoring=no;fragment=no;scF=0.797;lenF=1.008;Rfam=14.1;Infernal=1.1.2;
HyS1624	cmsearch	5S_rRNA	3046	3165	91.7	-	.	evalue=9e-18;mdlaccn=RF00001;mdllen=119;mdlcoords=1-119;seqlen=22598;tandem_array=yes(233-22504);tandem_array_X=40;tandem_array_N=39;tandem_array_Dmin=440;tandem_array_Dmax=455;highscoring=no;fragment=no;scF=0.773;lenF=1.008;Rfam=14.1;Infernal=1.1.2;
HyS1624	cmsearch	5S_rRNA	21258	21371	79.7	-	.	evalue=1.2e-14;mdlaccn=RF00001;mdllen=119;mdlcoords=1-119;seqlen=22598;tandem_array=yes(233-22504);tandem_array_X=40;tandem_array_N=39;tandem_array_Dmin=440;tandem_array_Dmax=455;highscoring=no;fragment=no;scF=0.671;lenF=0.958;Rfam=14.1;Infernal=1.1.2;
HyS1626	cmsearch	5S_rRNA	10900	11018	112.7	+	.	evalue=3.4e-23;mdlaccn=RF00001;mdllen=119;mdlcoords=1-119;seqlen=22594;tandem_array=yes(91-22401);tandem_array_X=40;tandem_array_N=39;tandem_array_Dmin=447;tandem_array_Dmax=471;highscoring=yes;fragment=no;scF=0.949;lenF=1.000;Rfam=14.1;Infernal=1.1.2;
HyS1626	cmsearch	5S_rRNA	13170	13288	112.7	+	.	evalue=3.4e-23;mdlaccn=RF00001;mdllen=119;mdlcoords=1-119;seqlen=22594;tandem_array=yes(91-22401);tandem_array_X=40;tandem_array_N=39;tandem_array_Dmin=447;tandem_array_Dmax=471;highscoring=yes;fragment=no;scF=0.949;lenF=1.000;Rfam=14.1;Infernal=1.1.2;
HyS1626	cmsearch	5S_rRNA	14306	14424	112.7	+	.	evalue=3.4e-23;mdlaccn=RF00001;mdllen=119;mdlcoords=1-119;seqlen=22594;tandem_array=yes(91-22401);tandem_array_X=40;tandem_array_N=39;tandem_array_Dmin=447;tandem_array_Dmax=471;highscoring=yes;fragment=no;scF=0.949;lenF=1.000;Rfam=14.1;Infernal=1.1.2;
HyS1626	cmsearch	5S_rRNA	15444	15562	112.7	+	.	evalue=3.4e-23;mdlaccn=RF00001;mdllen=119;mdlcoords=1-119;seqlen=22594;tandem_array=yes(91-22401);tandem_array_X=40;tandem_array_N=39;tandem_array_Dmin=447;tandem_array_Dmax=471;highscoring=yes;fragment=no;scF=0.949;lenF=1.000;Rfam=14.1;Infernal=1.1.2;
HyS1626	cmsearch	5S_rRNA	1799	1917	112.7	+	.	evalue=3.4e-23;mdlaccn=RF00001;mdllen=119;mdlcoords=1-119;seqlen=22594;tandem_array=yes(91-22401);tandem_array_X=40;tandem_array_N=39;tandem_array_Dmin=447;tandem_array_Dmax=471;highscoring=yes;fragment=no;scF=0.949;lenF=1.000;Rfam=14.1;Infernal=1.1.2;
HyS1626	cmsearch	5S_rRNA	4074	4192	112.7	+	.	evalue=3.4e-23;mdlaccn=RF00001;mdllen=119;mdlcoords=1-119;seqlen=22594;tandem_array=yes(91-22401);tandem_array_X=40;tandem_array_N=39;tandem_array_Dmin=447;tandem_array_Dmax=471;highscoring=yes;fragment=no;scF=0.949;lenF=1.000;Rfam=14.1;Infernal=1.1.2;
HyS1626	cmsearch	5S_rRNA	4643	4761	112.7	+	.	evalue=3.4e-23;mdlaccn=RF00001;mdllen=119;mdlcoords=1-119;seqlen=22594;tandem_array=yes(91-22401);tandem_array_X=40;tandem_array_N=39;tandem_array_Dmin=447;tandem_array_Dmax=471;highscoring=yes;fragment=no;scF=0.949;lenF=1.000;Rfam=14.1;Infernal=1.1.2;
HyS1626	cmsearch	5S_rRNA	5782	5900	112.7	+	.	evalue=3.4e-23;mdlaccn=RF00001;mdllen=119;mdlcoords=1-119;seqlen=22594;tandem_array=yes(91-22401);tandem_array_X=40;tandem_array_N=39;tandem_array_Dmin=447;tandem_array_Dmax=471;highscoring=yes;fragment=no;scF=0.949;lenF=1.000;Rfam=14.1;Infernal=1.1.2;
HyS1626	cmsearch	5S_rRNA	7489	7607	112.7	+	.	evalue=3.4e-23;mdlaccn=RF00001;mdllen=119;mdlcoords=1-119;seqlen=22594;tandem_array=yes(91-22401);tandem_array_X=40;tandem_array_N=39;tandem_array_Dmin=447;tandem_array_Dmax=471;highscoring=yes;fragment=no;scF=0.949;lenF=1.000;Rfam=14.1;Infernal=1.1.2;
HyS1626	cmsearch	5S_rRNA	9196	9314	112.7	+	.	evalue=3.4e-23;mdlaccn=RF00001;mdllen=119;mdlcoords=1-119;seqlen=22594;tandem_array=yes(91-22401);tandem_array_X=40;tandem_array_N=39;tandem_array_Dmin=447;tandem_array_Dmax=471;highscoring=yes;fragment=no;scF=0.949;lenF=1.000;Rfam=14.1;Infernal=1.1.2;
HyS1626	cmsearch	5S_rRNA	10331	10449	110.7	+	.	evalue=1.1e-22;mdlaccn=RF00001;mdllen=119;mdlcoords=1-119;seqlen=22594;tandem_array=yes(91-22401);tandem_array_X=40;tandem_array_N=39;tandem_array_Dmin=447;tandem_array_Dmax=471;highscoring=yes;fragment=no;scF=0.933;lenF=1.000;Rfam=14.1;Infernal=1.1.2;
HyS1626	cmsearch	5S_rRNA	11468	11586	110.7	+	.	evalue=1.1e-22;mdlaccn=RF00001;mdllen=119;mdlcoords=1-119;seqlen=22594;tandem_array=yes(91-22401);tandem_array_X=40;tandem_array_N=39;tandem_array_Dmin=447;tandem_array_Dmax=471;highscoring=yes;fragment=no;scF=0.933;lenF=1.000;Rfam=14.1;Infernal=1.1.2;
HyS1626	cmsearch	5S_rRNA	12035	12153	110.7	+	.	evalue=1.1e-22;mdlaccn=RF00001;mdllen=119;mdlcoords=1-119;seqlen=22594;tandem_array=yes(91-22401);tandem_array_X=40;tandem_array_N=39;tandem_array_Dmin=447;tandem_array_Dmax=471;highscoring=yes;fragment=no;scF=0.933;lenF=1.000;Rfam=14.1;Infernal=1.1.2;
HyS1626	cmsearch	5S_rRNA	12602	12720	110.7	+	.	evalue=1.1e-22;mdlaccn=RF00001;mdllen=119;mdlcoords=1-119;seqlen=22594;tandem_array=yes(91-22401);tandem_array_X=40;tandem_array_N=39;tandem_array_Dmin=447;tandem_array_Dmax=471;highscoring=yes;fragment=no;scF=0.933;lenF=1.000;Rfam=14.1;Infernal=1.1.2;
HyS1626	cmsearch	5S_rRNA	13738	13856	110.7	+	.	evalue=1.1e-22;mdlaccn=RF00001;mdllen=119;mdlcoords=1-119;seqlen=22594;tandem_array=yes(91-22401);tandem_array_X=40;tandem_array_N=39;tandem_array_Dmin=447;tandem_array_Dmax=471;highscoring=yes;fragment=no;scF=0.933;lenF=1.000;Rfam=14.1;Infernal=1.1.2;
HyS1626	cmsearch	5S_rRNA	14875	14993	110.7	+	.	evalue=1.1e-22;mdlaccn=RF00001;mdllen=119;mdlcoords=1-119;seqlen=22594;tandem_array=yes(91-22401);tandem_array_X=40;tandem_array_N=39;tandem_array_Dmin=447;tandem_array_Dmax=471;highscoring=yes;fragment=no;scF=0.933;lenF=1.000;Rfam=14.1;Infernal=1.1.2;
HyS1626	cmsearch	5S_rRNA	16012	16130	110.7	+	.	evalue=1.1e-22;mdlaccn=RF00001;mdllen=119;mdlcoords=1-119;seqlen=22594;tandem_array=yes(91-22401);tandem_array_X=40;tandem_array_N=39;tandem_array_Dmin=447;tandem_array_Dmax=471;highscoring=yes;fragment=no;scF=0.933;lenF=1.000;Rfam=14.1;Infernal=1.1.2;
HyS1626	cmsearch	5S_rRNA	16580	16698	110.7	+	.	evalue=1.1e-22;mdlaccn=RF00001;mdllen=119;mdlcoords=1-119;seqlen=22594;tandem_array=yes(91-22401);tandem_array_X=40;tandem_array_N=39;tandem_array_Dmin=447;tandem_array_Dmax=471;highscoring=yes;fragment=no;scF=0.933;lenF=1.000;Rfam=14.1;Infernal=1.1.2;
HyS1626	cmsearch	5S_rRNA	17147	17265	110.7	+	.	evalue=1.1e-22;mdlaccn=RF00001;mdllen=119;mdlcoords=1-119;seqlen=22594;tandem_array=yes(91-22401);tandem_array_X=40;tandem_array_N=39;tandem_array_Dmin=447;tandem_array_Dmax=471;highscoring=yes;fragment=no;scF=0.933;lenF=1.000;Rfam=14.1;Infernal=1.1.2;
HyS1626	cmsearch	5S_rRNA	17716	17834	110.7	+	.	evalue=1.1e-22;mdlaccn=RF00001;mdllen=119;mdlcoords=1-119;seqlen=22594;tandem_array=yes(91-22401);tandem_array_X=40;tandem_array_N=39;tandem_array_Dmin=447;tandem_array_Dmax=471;highscoring=yes;fragment=no;scF=0.933;lenF=1.000;Rfam=14.1;Infernal=1.1.2;
HyS1626	cmsearch	5S_rRNA	19989	20107	110.7	+	.	evalue=1.1e-22;mdlaccn=RF00001;mdllen=119;mdlcoords=1-119;seqlen=22594;tandem_array=yes(91-22401);tandem_array_X=40;tandem_array_N=39;tandem_array_Dmin=447;tandem_array_Dmax=471;highscoring=yes;fragment=no;scF=0.933;lenF=1.000;Rfam=14.1;Infernal=1.1.2;
HyS1626	cmsearch	5S_rRNA	2368	2486	110.7	+	.	evalue=1.1e-22;mdlaccn=RF00001;mdllen=119;mdlcoords=1-119;seqlen=22594;tandem_array=yes(91-22401);tandem_array_X=40;tandem_array_N=39;tandem_array_Dmin=447;tandem_array_Dmax=471;highscoring=yes;fragment=no;scF=0.933;lenF=1.000;Rfam=14.1;Infernal=1.1.2;
HyS1626	cmsearch	5S_rRNA	2937	3055	110.7	+	.	evalue=1.1e-22;mdlaccn=RF00001;mdllen=119;mdlcoords=1-119;seqlen=22594;tandem_array=yes(91-22401);tandem_array_X=40;tandem_array_N=39;tandem_array_Dmin=447;tandem_array_Dmax=471;highscoring=yes;fragment=no;scF=0.933;lenF=1.000;Rfam=14.1;Infernal=1.1.2;
HyS1626	cmsearch	5S_rRNA	3506	3624	110.7	+	.	evalue=1.1e-22;mdlaccn=RF00001;mdllen=119;mdlcoords=1-119;seqlen=22594;tandem_array=yes(91-22401);tandem_array_X=40;tandem_array_N=39;tandem_array_Dmin=447;tandem_array_Dmax=471;highscoring=yes;fragment=no;scF=0.933;lenF=1.000;Rfam=14.1;Infernal=1.1.2;
HyS1626	cmsearch	5S_rRNA	5212	5330	110.7	+	.	evalue=1.1e-22;mdlaccn=RF00001;mdllen=119;mdlcoords=1-119;seqlen=22594;tandem_array=yes(91-22401);tandem_array_X=40;tandem_array_N=39;tandem_array_Dmin=447;tandem_array_Dmax=471;highscoring=yes;fragment=no;scF=0.933;lenF=1.000;Rfam=14.1;Infernal=1.1.2;
HyS1626	cmsearch	5S_rRNA	6351	6469	110.7	+	.	evalue=1.1e-22;mdlaccn=RF00001;mdllen=119;mdlcoords=1-119;seqlen=22594;tandem_array=yes(91-22401);tandem_array_X=40;tandem_array_N=39;tandem_array_Dmin=447;tandem_array_Dmax=471;highscoring=yes;fragment=no;scF=0.933;lenF=1.000;Rfam=14.1;Infernal=1.1.2;
HyS1626	cmsearch	5S_rRNA	8058	8176	110.7	+	.	evalue=1.1e-22;mdlaccn=RF00001;mdllen=119;mdlcoords=1-119;seqlen=22594;tandem_array=yes(91-22401);tandem_array_X=40;tandem_array_N=39;tandem_array_Dmin=447;tandem_array_Dmax=471;highscoring=yes;fragment=no;scF=0.933;lenF=1.000;Rfam=14.1;Infernal=1.1.2;
HyS1626	cmsearch	5S_rRNA	8627	8745	110.7	+	.	evalue=1.1e-22;mdlaccn=RF00001;mdllen=119;mdlcoords=1-119;seqlen=22594;tandem_array=yes(91-22401);tandem_array_X=40;tandem_array_N=39;tandem_array_Dmin=447;tandem_array_Dmax=471;highscoring=yes;fragment=no;scF=0.933;lenF=1.000;Rfam=14.1;Infernal=1.1.2;
HyS1626	cmsearch	5S_rRNA	9764	9882	110.7	+	.	evalue=1.1e-22;mdlaccn=RF00001;mdllen=119;mdlcoords=1-119;seqlen=22594;tandem_array=yes(91-22401);tandem_array_X=40;tandem_array_N=39;tandem_array_Dmin=447;tandem_array_Dmax=471;highscoring=yes;fragment=no;scF=0.933;lenF=1.000;Rfam=14.1;Infernal=1.1.2;
HyS1626	cmsearch	5S_rRNA	18284	18402	109.9	+	.	evalue=1.8e-22;mdlaccn=RF00001;mdllen=119;mdlcoords=1-119;seqlen=22594;tandem_array=yes(91-22401);tandem_array_X=40;tandem_array_N=39;tandem_array_Dmin=447;tandem_array_Dmax=471;highscoring=yes;fragment=no;scF=0.926;lenF=1.000;Rfam=14.1;Infernal=1.1.2;
HyS1626	cmsearch	5S_rRNA	661	779	109.9	+	.	evalue=1.8e-22;mdlaccn=RF00001;mdllen=119;mdlcoords=1-119;seqlen=22594;tandem_array=yes(91-22401);tandem_array_X=40;tandem_array_N=39;tandem_array_Dmin=447;tandem_array_Dmax=471;highscoring=yes;fragment=no;scF=0.926;lenF=1.000;Rfam=14.1;Infernal=1.1.2;
HyS1626	cmsearch	5S_rRNA	6920	7038	109.9	+	.	evalue=1.8e-22;mdlaccn=RF00001;mdllen=119;mdlcoords=1-119;seqlen=22594;tandem_array=yes(91-22401);tandem_array_X=40;tandem_array_N=39;tandem_array_Dmin=447;tandem_array_Dmax=471;highscoring=yes;fragment=no;scF=0.926;lenF=1.000;Rfam=14.1;Infernal=1.1.2;
HyS1626	cmsearch	5S_rRNA	21693	21812	109.3	+	.	evalue=2.6e-22;mdlaccn=RF00001;mdllen=119;mdlcoords=1-119;seqlen=22594;tandem_array=yes(91-22401);tandem_array_X=40;tandem_array_N=39;tandem_array_Dmin=447;tandem_array_Dmax=471;highscoring=yes;fragment=no;scF=0.921;lenF=1.008;Rfam=14.1;Infernal=1.1.2;
HyS1626	cmsearch	5S_rRNA	20558	20675	106.0	+	.	evalue=1.8e-21;mdlaccn=RF00001;mdllen=119;mdlcoords=1-119;seqlen=22594;tandem_array=yes(91-22401);tandem_array_X=40;tandem_array_N=39;tandem_array_Dmin=447;tandem_array_Dmax=471;highscoring=yes;fragment=no;scF=0.893;lenF=0.992;Rfam=14.1;Infernal=1.1.2;
HyS1626	cmsearch	5S_rRNA	1230	1348	105.8	+	.	evalue=2.1e-21;mdlaccn=RF00001;mdllen=119;mdlcoords=1-119;seqlen=22594;tandem_array=yes(91-22401);tandem_array_X=40;tandem_array_N=39;tandem_array_Dmin=447;tandem_array_Dmax=471;highscoring=no;fragment=no;scF=0.891;lenF=1.000;Rfam=14.1;Infernal=1.1.2;
HyS1626	cmsearch	5S_rRNA	19422	19539	104.0	+	.	evalue=6.1e-21;mdlaccn=RF00001;mdllen=119;mdlcoords=1-119;seqlen=22594;tandem_array=yes(91-22401);tandem_array_X=40;tandem_array_N=39;tandem_array_Dmin=447;tandem_array_Dmax=471;highscoring=no;fragment=no;scF=0.876;lenF=0.992;Rfam=14.1;Infernal=1.1.2;
HyS1626	cmsearch	5S_rRNA	22284	22401	104.0	+	.	evalue=6.1e-21;mdlaccn=RF00001;mdllen=119;mdlcoords=1-119;seqlen=22594;tandem_array=yes(91-22401);tandem_array_X=40;tandem_array_N=39;tandem_array_Dmin=447;tandem_array_Dmax=471;highscoring=no;fragment=no;scF=0.876;lenF=0.992;Rfam=14.1;Infernal=1.1.2;
HyS1626	cmsearch	5S_rRNA	21123	21242	103.8	+	.	evalue=7e-21;mdlaccn=RF00001;mdllen=119;mdlcoords=1-119;seqlen=22594;tandem_array=yes(91-22401);tandem_array_X=40;tandem_array_N=39;tandem_array_Dmin=447;tandem_array_Dmax=471;highscoring=no;fragment=no;scF=0.874;lenF=1.008;Rfam=14.1;Infernal=1.1.2;
HyS1626	cmsearch	5S_rRNA	18853	18971	103.6	+	.	evalue=7.6e-21;mdlaccn=RF00001;mdllen=119;mdlcoords=1-119;seqlen=22594;tandem_array=yes(91-22401);tandem_array_X=40;tandem_array_N=39;tandem_array_Dmin=447;tandem_array_Dmax=471;highscoring=no;fragment=no;scF=0.873;lenF=1.000;Rfam=14.1;Infernal=1.1.2;
HyS1626	cmsearch	5S_rRNA	91	210	87.4	+	.	evalue=1.2e-16;mdlaccn=RF00001;mdllen=119;mdlcoords=1-119;seqlen=22594;tandem_array=yes(91-22401);tandem_array_X=40;tandem_array_N=39;tandem_array_Dmin=447;tandem_array_Dmax=471;highscoring=no;fragment=no;scF=0.736;lenF=1.008;Rfam=14.1;Infernal=1.1.2;
HyS1643	cmsearch	5S_rRNA	2604	2722	117.1	+	.	evalue=2.5e-24;mdlaccn=RF00001;mdllen=119;mdlcoords=1-119;seqlen=22405;tandem_array=yes(336-18001);tandem_array_X=32;tandem_array_N=31;tandem_array_Dmin=442;tandem_array_Dmax=478;highscoring=yes;fragment=no;scF=0.987;lenF=1.000;Rfam=14.1;Infernal=1.1.2;
HyS1643	cmsearch	5S_rRNA	11635	11753	116.6	+	.	evalue=3.5e-24;mdlaccn=RF00001;mdllen=119;mdlcoords=1-119;seqlen=22405;tandem_array=yes(336-18001);tandem_array_X=32;tandem_array_N=31;tandem_array_Dmin=442;tandem_array_Dmax=478;highscoring=yes;fragment=no;scF=0.982;lenF=1.000;Rfam=14.1;Infernal=1.1.2;
HyS1643	cmsearch	5S_rRNA	13330	13448	116.6	+	.	evalue=3.5e-24;mdlaccn=RF00001;mdllen=119;mdlcoords=1-119;seqlen=22405;tandem_array=yes(336-18001);tandem_array_X=32;tandem_array_N=31;tandem_array_Dmin=442;tandem_array_Dmax=478;highscoring=yes;fragment=no;scF=0.982;lenF=1.000;Rfam=14.1;Infernal=1.1.2;
HyS1643	cmsearch	5S_rRNA	14462	14580	116.6	+	.	evalue=3.5e-24;mdlaccn=RF00001;mdllen=119;mdlcoords=1-119;seqlen=22405;tandem_array=yes(336-18001);tandem_array_X=32;tandem_array_N=31;tandem_array_Dmin=442;tandem_array_Dmax=478;highscoring=yes;fragment=no;scF=0.982;lenF=1.000;Rfam=14.1;Infernal=1.1.2;
HyS1643	cmsearch	5S_rRNA	1470	1588	116.6	+	.	evalue=3.5e-24;mdlaccn=RF00001;mdllen=119;mdlcoords=1-119;seqlen=22405;tandem_array=yes(336-18001);tandem_array_X=32;tandem_array_N=31;tandem_array_Dmin=442;tandem_array_Dmax=478;highscoring=yes;fragment=no;scF=0.982;lenF=1.000;Rfam=14.1;Infernal=1.1.2;
HyS1643	cmsearch	5S_rRNA	15024	15142	116.6	+	.	evalue=3.5e-24;mdlaccn=RF00001;mdllen=119;mdlcoords=1-119;seqlen=22405;tandem_array=yes(336-18001);tandem_array_X=32;tandem_array_N=31;tandem_array_Dmin=442;tandem_array_Dmax=478;highscoring=yes;fragment=no;scF=0.982;lenF=1.000;Rfam=14.1;Infernal=1.1.2;
HyS1643	cmsearch	5S_rRNA	15586	15704	116.6	+	.	evalue=3.5e-24;mdlaccn=RF00001;mdllen=119;mdlcoords=1-119;seqlen=22405;tandem_array=yes(336-18001);tandem_array_X=32;tandem_array_N=31;tandem_array_Dmin=442;tandem_array_Dmax=478;highscoring=yes;fragment=no;scF=0.982;lenF=1.000;Rfam=14.1;Infernal=1.1.2;
HyS1643	cmsearch	5S_rRNA	16718	16836	116.6	+	.	evalue=3.5e-24;mdlaccn=RF00001;mdllen=119;mdlcoords=1-119;seqlen=22405;tandem_array=yes(336-18001);tandem_array_X=32;tandem_array_N=31;tandem_array_Dmin=442;tandem_array_Dmax=478;highscoring=yes;fragment=no;scF=0.982;lenF=1.000;Rfam=14.1;Infernal=1.1.2;
HyS1643	cmsearch	5S_rRNA	2035	2153	116.6	+	.	evalue=3.5e-24;mdlaccn=RF00001;mdllen=119;mdlcoords=1-119;seqlen=22405;tandem_array=yes(336-18001);tandem_array_X=32;tandem_array_N=31;tandem_array_Dmin=442;tandem_array_Dmax=478;highscoring=yes;fragment=no;scF=0.982;lenF=1.000;Rfam=14.1;Infernal=1.1.2;
HyS1643	cmsearch	5S_rRNA	3172	3290	116.6	+	.	evalue=3.5e-24;mdlaccn=RF00001;mdllen=119;mdlcoords=1-119;seqlen=22405;tandem_array=yes(336-18001);tandem_array_X=32;tandem_array_N=31;tandem_array_Dmin=442;tandem_array_Dmax=478;highscoring=yes;fragment=no;scF=0.982;lenF=1.000;Rfam=14.1;Infernal=1.1.2;
HyS1643	cmsearch	5S_rRNA	336	454	116.6	+	.	evalue=3.5e-24;mdlaccn=RF00001;mdllen=119;mdlcoords=1-119;seqlen=22405;tandem_array=yes(336-18001);tandem_array_X=32;tandem_array_N=31;tandem_array_Dmin=442;tandem_array_Dmax=478;highscoring=yes;fragment=no;scF=0.982;lenF=1.000;Rfam=14.1;Infernal=1.1.2;
HyS1643	cmsearch	5S_rRNA	3734	3852	116.6	+	.	evalue=3.5e-24;mdlaccn=RF00001;mdllen=119;mdlcoords=1-119;seqlen=22405;tandem_array=yes(336-18001);tandem_array_X=32;tandem_array_N=31;tandem_array_Dmin=442;tandem_array_Dmax=478;highscoring=yes;fragment=no;scF=0.982;lenF=1.000;Rfam=14.1;Infernal=1.1.2;
HyS1643	cmsearch	5S_rRNA	4300	4418	116.6	+	.	evalue=3.5e-24;mdlaccn=RF00001;mdllen=119;mdlcoords=1-119;seqlen=22405;tandem_array=yes(336-18001);tandem_array_X=32;tandem_array_N=31;tandem_array_Dmin=442;tandem_array_Dmax=478;highscoring=yes;fragment=no;scF=0.982;lenF=1.000;Rfam=14.1;Infernal=1.1.2;
HyS1643	cmsearch	5S_rRNA	4865	4983	116.6	+	.	evalue=3.5e-24;mdlaccn=RF00001;mdllen=119;mdlcoords=1-119;seqlen=22405;tandem_array=yes(336-18001);tandem_array_X=32;tandem_array_N=31;tandem_array_Dmin=442;tandem_array_Dmax=478;highscoring=yes;fragment=no;scF=0.982;lenF=1.000;Rfam=14.1;Infernal=1.1.2;
HyS1643	cmsearch	5S_rRNA	5428	5546	116.6	+	.	evalue=3.5e-24;mdlaccn=RF00001;mdllen=119;mdlcoords=1-119;seqlen=22405;tandem_array=yes(336-18001);tandem_array_X=32;tandem_array_N=31;tandem_array_Dmin=442;tandem_array_Dmax=478;highscoring=yes;fragment=no;scF=0.982;lenF=1.000;Rfam=14.1;Infernal=1.1.2;
HyS1643	cmsearch	5S_rRNA	5992	6110	116.6	+	.	evalue=3.5e-24;mdlaccn=RF00001;mdllen=119;mdlcoords=1-119;seqlen=22405;tandem_array=yes(336-18001);tandem_array_X=32;tandem_array_N=31;tandem_array_Dmin=442;tandem_array_Dmax=478;highscoring=yes;fragment=no;scF=0.982;lenF=1.000;Rfam=14.1;Infernal=1.1.2;
HyS1643	cmsearch	5S_rRNA	6555	6673	116.6	+	.	evalue=3.5e-24;mdlaccn=RF00001;mdllen=119;mdlcoords=1-119;seqlen=22405;tandem_array=yes(336-18001);tandem_array_X=32;tandem_array_N=31;tandem_array_Dmin=442;tandem_array_Dmax=478;highscoring=yes;fragment=no;scF=0.982;lenF=1.000;Rfam=14.1;Infernal=1.1.2;
HyS1643	cmsearch	5S_rRNA	7119	7237	116.6	+	.	evalue=3.5e-24;mdlaccn=RF00001;mdllen=119;mdlcoords=1-119;seqlen=22405;tandem_array=yes(336-18001);tandem_array_X=32;tandem_array_N=31;tandem_array_Dmin=442;tandem_array_Dmax=478;highscoring=yes;fragment=no;scF=0.982;lenF=1.000;Rfam=14.1;Infernal=1.1.2;
HyS1643	cmsearch	5S_rRNA	7685	7803	116.6	+	.	evalue=3.5e-24;mdlaccn=RF00001;mdllen=119;mdlcoords=1-119;seqlen=22405;tandem_array=yes(336-18001);tandem_array_X=32;tandem_array_N=31;tandem_array_Dmin=442;tandem_array_Dmax=478;highscoring=yes;fragment=no;scF=0.982;lenF=1.000;Rfam=14.1;Infernal=1.1.2;
HyS1643	cmsearch	5S_rRNA	8246	8364	116.6	+	.	evalue=3.5e-24;mdlaccn=RF00001;mdllen=119;mdlcoords=1-119;seqlen=22405;tandem_array=yes(336-18001);tandem_array_X=32;tandem_array_N=31;tandem_array_Dmin=442;tandem_array_Dmax=478;highscoring=yes;fragment=no;scF=0.982;lenF=1.000;Rfam=14.1;Infernal=1.1.2;
HyS1643	cmsearch	5S_rRNA	8808	8926	116.6	+	.	evalue=3.5e-24;mdlaccn=RF00001;mdllen=119;mdlcoords=1-119;seqlen=22405;tandem_array=yes(336-18001);tandem_array_X=32;tandem_array_N=31;tandem_array_Dmin=442;tandem_array_Dmax=478;highscoring=yes;fragment=no;scF=0.982;lenF=1.000;Rfam=14.1;Infernal=1.1.2;
HyS1643	cmsearch	5S_rRNA	904	1022	116.6	+	.	evalue=3.5e-24;mdlaccn=RF00001;mdllen=119;mdlcoords=1-119;seqlen=22405;tandem_array=yes(336-18001);tandem_array_X=32;tandem_array_N=31;tandem_array_Dmin=442;tandem_array_Dmax=478;highscoring=yes;fragment=no;scF=0.982;lenF=1.000;Rfam=14.1;Infernal=1.1.2;
HyS1643	cmsearch	5S_rRNA	9370	9488	116.6	+	.	evalue=3.5e-24;mdlaccn=RF00001;mdllen=119;mdlcoords=1-119;seqlen=22405;tandem_array=yes(336-18001);tandem_array_X=32;tandem_array_N=31;tandem_array_Dmin=442;tandem_array_Dmax=478;highscoring=yes;fragment=no;scF=0.982;lenF=1.000;Rfam=14.1;Infernal=1.1.2;
HyS1643	cmsearch	5S_rRNA	9933	10051	116.6	+	.	evalue=3.5e-24;mdlaccn=RF00001;mdllen=119;mdlcoords=1-119;seqlen=22405;tandem_array=yes(336-18001);tandem_array_X=32;tandem_array_N=31;tandem_array_Dmin=442;tandem_array_Dmax=478;highscoring=yes;fragment=no;scF=0.982;lenF=1.000;Rfam=14.1;Infernal=1.1.2;
HyS1643	cmsearch	5S_rRNA	10501	10619	114.7	+	.	evalue=1e-23;mdlaccn=RF00001;mdllen=119;mdlcoords=1-119;seqlen=22405;tandem_array=yes(336-18001);tandem_array_X=32;tandem_array_N=31;tandem_array_Dmin=442;tandem_array_Dmax=478;highscoring=yes;fragment=no;scF=0.966;lenF=1.000;Rfam=14.1;Infernal=1.1.2;
HyS1643	cmsearch	5S_rRNA	11069	11187	114.7	+	.	evalue=1e-23;mdlaccn=RF00001;mdllen=119;mdlcoords=1-119;seqlen=22405;tandem_array=yes(336-18001);tandem_array_X=32;tandem_array_N=31;tandem_array_Dmin=442;tandem_array_Dmax=478;highscoring=yes;fragment=no;scF=0.966;lenF=1.000;Rfam=14.1;Infernal=1.1.2;
HyS1643	cmsearch	5S_rRNA	12200	12316	110.6	+	.	evalue=1.2e-22;mdlaccn=RF00001;mdllen=119;mdlcoords=1-119;seqlen=22405;tandem_array=yes(336-18001);tandem_array_X=32;tandem_array_N=31;tandem_array_Dmin=442;tandem_array_Dmax=478;highscoring=yes;fragment=no;scF=0.932;lenF=0.983;Rfam=14.1;Infernal=1.1.2;
HyS1643	cmsearch	5S_rRNA	12764	12881	109.9	+	.	evalue=1.9e-22;mdlaccn=RF00001;mdllen=119;mdlcoords=1-119;seqlen=22405;tandem_array=yes(336-18001);tandem_array_X=32;tandem_array_N=31;tandem_array_Dmin=442;tandem_array_Dmax=478;highscoring=yes;fragment=no;scF=0.926;lenF=0.992;Rfam=14.1;Infernal=1.1.2;
HyS1643	cmsearch	5S_rRNA	13895	14012	109.9	+	.	evalue=1.9e-22;mdlaccn=RF00001;mdllen=119;mdlcoords=1-119;seqlen=22405;tandem_array=yes(336-18001);tandem_array_X=32;tandem_array_N=31;tandem_array_Dmin=442;tandem_array_Dmax=478;highscoring=yes;fragment=no;scF=0.926;lenF=0.992;Rfam=14.1;Infernal=1.1.2;
HyS1643	cmsearch	5S_rRNA	16150	16267	109.9	+	.	evalue=1.9e-22;mdlaccn=RF00001;mdllen=119;mdlcoords=1-119;seqlen=22405;tandem_array=yes(336-18001);tandem_array_X=32;tandem_array_N=31;tandem_array_Dmin=442;tandem_array_Dmax=478;highscoring=yes;fragment=no;scF=0.926;lenF=0.992;Rfam=14.1;Infernal=1.1.2;
HyS1643	cmsearch	5S_rRNA	17281	17398	109.9	+	.	evalue=1.9e-22;mdlaccn=RF00001;mdllen=119;mdlcoords=1-119;seqlen=22405;tandem_array=yes(336-18001);tandem_array_X=32;tandem_array_N=31;tandem_array_Dmin=442;tandem_array_Dmax=478;highscoring=yes;fragment=no;scF=0.926;lenF=0.992;Rfam=14.1;Infernal=1.1.2;
HyS1643	cmsearch	5S_rRNA	19039	19154	49.7	+	.	evalue=6.5e-07;mdlaccn=RF00001;mdllen=119;mdlcoords=1-119;seqlen=22405;tandem_array=no;highscoring=no;fragment=no;scF=0.419;lenF=0.975;Rfam=14.1;Infernal=1.1.2;
HyS1643	cmsearch	5S_rRNA	20738	20864	49.3	+	.	evalue=8.5e-07;mdlaccn=RF00001;mdllen=119;mdlcoords=1-119;seqlen=22405;tandem_array=no;highscoring=no;fragment=no;scF=0.415;lenF=1.067;Rfam=14.1;Infernal=1.1.2;
HyS1643	cmsearch	5S_rRNA	17877	18001	46.4	+	.	evalue=4.7e-06;mdlaccn=RF00001;mdllen=119;mdlcoords=1-119;seqlen=22405;tandem_array=yes(336-18001);tandem_array_X=32;tandem_array_N=31;tandem_array_Dmin=442;tandem_array_Dmax=478;highscoring=no;fragment=no;scF=0.391;lenF=1.050;Rfam=14.1;Infernal=1.1.2;
HyS1804	cmsearch	5S_rRNA	15590	15708	117.0	+	.	evalue=2.6e-24;mdlaccn=RF00001;mdllen=119;mdlcoords=1-119;seqlen=20998;tandem_array=yes(315-20755);tandem_array_X=36;tandem_array_N=34;tandem_array_Dmin=399;tandem_array_Dmax=451;highscoring=yes;fragment=no;scF=0.986;lenF=1.000;Rfam=14.1;Infernal=1.1.2;
HyS1804	cmsearch	5S_rRNA	18939	19057	117.0	+	.	evalue=2.6e-24;mdlaccn=RF00001;mdllen=119;mdlcoords=1-119;seqlen=20998;tandem_array=yes(315-20755);tandem_array_X=36;tandem_array_N=34;tandem_array_Dmin=399;tandem_array_Dmax=451;highscoring=yes;fragment=no;scF=0.986;lenF=1.000;Rfam=14.1;Infernal=1.1.2;
HyS1804	cmsearch	5S_rRNA	10508	10626	116.6	+	.	evalue=3.5e-24;mdlaccn=RF00001;mdllen=119;mdlcoords=1-119;seqlen=20998;tandem_array=yes(315-20755);tandem_array_X=36;tandem_array_N=34;tandem_array_Dmin=399;tandem_array_Dmax=451;highscoring=yes;fragment=no;scF=0.982;lenF=1.000;Rfam=14.1;Infernal=1.1.2;
HyS1804	cmsearch	5S_rRNA	12192	12310	116.6	+	.	evalue=3.5e-24;mdlaccn=RF00001;mdllen=119;mdlcoords=1-119;seqlen=20998;tandem_array=yes(315-20755);tandem_array_X=36;tandem_array_N=34;tandem_array_Dmin=399;tandem_array_Dmax=451;highscoring=yes;fragment=no;scF=0.982;lenF=1.000;Rfam=14.1;Infernal=1.1.2;
HyS1804	cmsearch	5S_rRNA	13324	13442	116.6	+	.	evalue=3.5e-24;mdlaccn=RF00001;mdllen=119;mdlcoords=1-119;seqlen=20998;tandem_array=yes(315-20755);tandem_array_X=36;tandem_array_N=34;tandem_array_Dmin=399;tandem_array_Dmax=451;highscoring=yes;fragment=no;scF=0.982;lenF=1.000;Rfam=14.1;Infernal=1.1.2;
HyS1804	cmsearch	5S_rRNA	1445	1563	116.6	+	.	evalue=3.5e-24;mdlaccn=RF00001;mdllen=119;mdlcoords=1-119;seqlen=20998;tandem_array=yes(315-20755);tandem_array_X=36;tandem_array_N=34;tandem_array_Dmin=399;tandem_array_Dmax=451;highscoring=yes;fragment=no;scF=0.982;lenF=1.000;Rfam=14.1;Infernal=1.1.2;
HyS1804	cmsearch	5S_rRNA	14459	14577	116.6	+	.	evalue=3.5e-24;mdlaccn=RF00001;mdllen=119;mdlcoords=1-119;seqlen=20998;tandem_array=yes(315-20755);tandem_array_X=36;tandem_array_N=34;tandem_array_Dmin=399;tandem_array_Dmax=451;highscoring=yes;fragment=no;scF=0.982;lenF=1.000;Rfam=14.1;Infernal=1.1.2;
HyS1804	cmsearch	5S_rRNA	16156	16274	116.6	+	.	evalue=3.5e-24;mdlaccn=RF00001;mdllen=119;mdlcoords=1-119;seqlen=20998;tandem_array=yes(315-20755);tandem_array_X=36;tandem_array_N=34;tandem_array_Dmin=399;tandem_array_Dmax=451;highscoring=yes;fragment=no;scF=0.982;lenF=1.000;Rfam=14.1;Infernal=1.1.2;
HyS1804	cmsearch	5S_rRNA	16719	16837	116.6	+	.	evalue=3.5e-24;mdlaccn=RF00001;mdllen=119;mdlcoords=1-119;seqlen=20998;tandem_array=yes(315-20755);tandem_array_X=36;tandem_array_N=34;tandem_array_Dmin=399;tandem_array_Dmax=451;highscoring=yes;fragment=no;scF=0.982;lenF=1.000;Rfam=14.1;Infernal=1.1.2;
HyS1804	cmsearch	5S_rRNA	18369	18487	116.6	+	.	evalue=3.5e-24;mdlaccn=RF00001;mdllen=119;mdlcoords=1-119;seqlen=20998;tandem_array=yes(315-20755);tandem_array_X=36;tandem_array_N=34;tandem_array_Dmin=399;tandem_array_Dmax=451;highscoring=yes;fragment=no;scF=0.982;lenF=1.000;Rfam=14.1;Infernal=1.1.2;
HyS1804	cmsearch	5S_rRNA	20072	20190	116.6	+	.	evalue=3.5e-24;mdlaccn=RF00001;mdllen=119;mdlcoords=1-119;seqlen=20998;tandem_array=yes(315-20755);tandem_array_X=36;tandem_array_N=34;tandem_array_Dmin=399;tandem_array_Dmax=451;highscoring=yes;fragment=no;scF=0.982;lenF=1.000;Rfam=14.1;Infernal=1.1.2;
HyS1804	cmsearch	5S_rRNA	2013	2131	116.6	+	.	evalue=3.5e-24;mdlaccn=RF00001;mdllen=119;mdlcoords=1-119;seqlen=20998;tandem_array=yes(315-20755);tandem_array_X=36;tandem_array_N=34;tandem_array_Dmin=399;tandem_array_Dmax=451;highscoring=yes;fragment=no;scF=0.982;lenF=1.000;Rfam=14.1;Infernal=1.1.2;
HyS1804	cmsearch	5S_rRNA	2580	2698	116.6	+	.	evalue=3.5e-24;mdlaccn=RF00001;mdllen=119;mdlcoords=1-119;seqlen=20998;tandem_array=yes(315-20755);tandem_array_X=36;tandem_array_N=34;tandem_array_Dmin=399;tandem_array_Dmax=451;highscoring=yes;fragment=no;scF=0.982;lenF=1.000;Rfam=14.1;Infernal=1.1.2;
HyS1804	cmsearch	5S_rRNA	3149	3267	116.6	+	.	evalue=3.5e-24;mdlaccn=RF00001;mdllen=119;mdlcoords=1-119;seqlen=20998;tandem_array=yes(315-20755);tandem_array_X=36;tandem_array_N=34;tandem_array_Dmin=399;tandem_array_Dmax=451;highscoring=yes;fragment=no;scF=0.982;lenF=1.000;Rfam=14.1;Infernal=1.1.2;
HyS1804	cmsearch	5S_rRNA	315	433	116.6	+	.	evalue=3.5e-24;mdlaccn=RF00001;mdllen=119;mdlcoords=1-119;seqlen=20998;tandem_array=yes(315-20755);tandem_array_X=36;tandem_array_N=34;tandem_array_Dmin=399;tandem_array_Dmax=451;highscoring=yes;fragment=no;scF=0.982;lenF=1.000;Rfam=14.1;Infernal=1.1.2;
HyS1804	cmsearch	5S_rRNA	3718	3836	116.6	+	.	evalue=3.5e-24;mdlaccn=RF00001;mdllen=119;mdlcoords=1-119;seqlen=20998;tandem_array=yes(315-20755);tandem_array_X=36;tandem_array_N=34;tandem_array_Dmin=399;tandem_array_Dmax=451;highscoring=yes;fragment=no;scF=0.982;lenF=1.000;Rfam=14.1;Infernal=1.1.2;
HyS1804	cmsearch	5S_rRNA	4286	4404	116.6	+	.	evalue=3.5e-24;mdlaccn=RF00001;mdllen=119;mdlcoords=1-119;seqlen=20998;tandem_array=yes(315-20755);tandem_array_X=36;tandem_array_N=34;tandem_array_Dmin=399;tandem_array_Dmax=451;highscoring=yes;fragment=no;scF=0.982;lenF=1.000;Rfam=14.1;Infernal=1.1.2;
HyS1804	cmsearch	5S_rRNA	4855	4973	116.6	+	.	evalue=3.5e-24;mdlaccn=RF00001;mdllen=119;mdlcoords=1-119;seqlen=20998;tandem_array=yes(315-20755);tandem_array_X=36;tandem_array_N=34;tandem_array_Dmin=399;tandem_array_Dmax=451;highscoring=yes;fragment=no;scF=0.982;lenF=1.000;Rfam=14.1;Infernal=1.1.2;
HyS1804	cmsearch	5S_rRNA	5423	5541	116.6	+	.	evalue=3.5e-24;mdlaccn=RF00001;mdllen=119;mdlcoords=1-119;seqlen=20998;tandem_array=yes(315-20755);tandem_array_X=36;tandem_array_N=34;tandem_array_Dmin=399;tandem_array_Dmax=451;highscoring=yes;fragment=no;scF=0.982;lenF=1.000;Rfam=14.1;Infernal=1.1.2;
HyS1804	cmsearch	5S_rRNA	5989	6107	116.6	+	.	evalue=3.5e-24;mdlaccn=RF00001;mdllen=119;mdlcoords=1-119;seqlen=20998;tandem_array=yes(315-20755);tandem_array_X=36;tandem_array_N=34;tandem_array_Dmin=399;tandem_array_Dmax=451;highscoring=yes;fragment=no;scF=0.982;lenF=1.000;Rfam=14.1;Infernal=1.1.2;
HyS1804	cmsearch	5S_rRNA	6554	6672	116.6	+	.	evalue=3.5e-24;mdlaccn=RF00001;mdllen=119;mdlcoords=1-119;seqlen=20998;tandem_array=yes(315-20755);tandem_array_X=36;tandem_array_N=34;tandem_array_Dmin=399;tandem_array_Dmax=451;highscoring=yes;fragment=no;scF=0.982;lenF=1.000;Rfam=14.1;Infernal=1.1.2;
HyS1804	cmsearch	5S_rRNA	7117	7235	116.6	+	.	evalue=3.5e-24;mdlaccn=RF00001;mdllen=119;mdlcoords=1-119;seqlen=20998;tandem_array=yes(315-20755);tandem_array_X=36;tandem_array_N=34;tandem_array_Dmin=399;tandem_array_Dmax=451;highscoring=yes;fragment=no;scF=0.982;lenF=1.000;Rfam=14.1;Infernal=1.1.2;
HyS1804	cmsearch	5S_rRNA	7683	7801	116.6	+	.	evalue=3.5e-24;mdlaccn=RF00001;mdllen=119;mdlcoords=1-119;seqlen=20998;tandem_array=yes(315-20755);tandem_array_X=36;tandem_array_N=34;tandem_array_Dmin=399;tandem_array_Dmax=451;highscoring=yes;fragment=no;scF=0.982;lenF=1.000;Rfam=14.1;Infernal=1.1.2;
HyS1804	cmsearch	5S_rRNA	8249	8367	116.6	+	.	evalue=3.5e-24;mdlaccn=RF00001;mdllen=119;mdlcoords=1-119;seqlen=20998;tandem_array=yes(315-20755);tandem_array_X=36;tandem_array_N=34;tandem_array_Dmin=399;tandem_array_Dmax=451;highscoring=yes;fragment=no;scF=0.982;lenF=1.000;Rfam=14.1;Infernal=1.1.2;
HyS1804	cmsearch	5S_rRNA	879	997	116.6	+	.	evalue=3.5e-24;mdlaccn=RF00001;mdllen=119;mdlcoords=1-119;seqlen=20998;tandem_array=yes(315-20755);tandem_array_X=36;tandem_array_N=34;tandem_array_Dmin=399;tandem_array_Dmax=451;highscoring=yes;fragment=no;scF=0.982;lenF=1.000;Rfam=14.1;Infernal=1.1.2;
HyS1804	cmsearch	5S_rRNA	8818	8936	116.6	+	.	evalue=3.5e-24;mdlaccn=RF00001;mdllen=119;mdlcoords=1-119;seqlen=20998;tandem_array=yes(315-20755);tandem_array_X=36;tandem_array_N=34;tandem_array_Dmin=399;tandem_array_Dmax=451;highscoring=yes;fragment=no;scF=0.982;lenF=1.000;Rfam=14.1;Infernal=1.1.2;
HyS1804	cmsearch	5S_rRNA	9941	10059	116.6	+	.	evalue=3.5e-24;mdlaccn=RF00001;mdllen=119;mdlcoords=1-119;seqlen=20998;tandem_array=yes(315-20755);tandem_array_X=36;tandem_array_N=34;tandem_array_Dmin=399;tandem_array_Dmax=451;highscoring=yes;fragment=no;scF=0.982;lenF=1.000;Rfam=14.1;Infernal=1.1.2;
HyS1804	cmsearch	5S_rRNA	11633	11750	111.4	+	.	evalue=7.3e-23;mdlaccn=RF00001;mdllen=119;mdlcoords=1-119;seqlen=20998;tandem_array=yes(315-20755);tandem_array_X=36;tandem_array_N=34;tandem_array_Dmin=399;tandem_array_Dmax=451;highscoring=yes;fragment=no;scF=0.939;lenF=0.992;Rfam=14.1;Infernal=1.1.2;
HyS1804	cmsearch	5S_rRNA	12760	12877	111.4	+	.	evalue=7.3e-23;mdlaccn=RF00001;mdllen=119;mdlcoords=1-119;seqlen=20998;tandem_array=yes(315-20755);tandem_array_X=36;tandem_array_N=34;tandem_array_Dmin=399;tandem_array_Dmax=451;highscoring=yes;fragment=no;scF=0.939;lenF=0.992;Rfam=14.1;Infernal=1.1.2;
HyS1804	cmsearch	5S_rRNA	13891	14008	111.4	+	.	evalue=7.3e-23;mdlaccn=RF00001;mdllen=119;mdlcoords=1-119;seqlen=20998;tandem_array=yes(315-20755);tandem_array_X=36;tandem_array_N=34;tandem_array_Dmin=399;tandem_array_Dmax=451;highscoring=yes;fragment=no;scF=0.939;lenF=0.992;Rfam=14.1;Infernal=1.1.2;
HyS1804	cmsearch	5S_rRNA	15023	15140	111.4	+	.	evalue=7.3e-23;mdlaccn=RF00001;mdllen=119;mdlcoords=1-119;seqlen=20998;tandem_array=yes(315-20755);tandem_array_X=36;tandem_array_N=34;tandem_array_Dmin=399;tandem_array_Dmax=451;highscoring=yes;fragment=no;scF=0.939;lenF=0.992;Rfam=14.1;Infernal=1.1.2;
HyS1804	cmsearch	5S_rRNA	17284	17401	111.4	+	.	evalue=7.3e-23;mdlaccn=RF00001;mdllen=119;mdlcoords=1-119;seqlen=20998;tandem_array=yes(315-20755);tandem_array_X=36;tandem_array_N=34;tandem_array_Dmin=399;tandem_array_Dmax=451;highscoring=yes;fragment=no;scF=0.939;lenF=0.992;Rfam=14.1;Infernal=1.1.2;
HyS1804	cmsearch	5S_rRNA	11071	11188	109.9	+	.	evalue=1.9e-22;mdlaccn=RF00001;mdllen=119;mdlcoords=1-119;seqlen=20998;tandem_array=yes(315-20755);tandem_array_X=36;tandem_array_N=34;tandem_array_Dmin=399;tandem_array_Dmax=451;highscoring=yes;fragment=no;scF=0.926;lenF=0.992;Rfam=14.1;Infernal=1.1.2;
HyS1804	cmsearch	5S_rRNA	20638	20755	109.9	+	.	evalue=1.9e-22;mdlaccn=RF00001;mdllen=119;mdlcoords=1-119;seqlen=20998;tandem_array=yes(315-20755);tandem_array_X=36;tandem_array_N=34;tandem_array_Dmin=399;tandem_array_Dmax=451;highscoring=yes;fragment=no;scF=0.926;lenF=0.992;Rfam=14.1;Infernal=1.1.2;
HyS1804	cmsearch	5S_rRNA	19504	19621	103.1	+	.	evalue=1.1e-20;mdlaccn=RF00001;mdllen=119;mdlcoords=1-119;seqlen=20998;tandem_array=yes(315-20755);tandem_array_X=36;tandem_array_N=34;tandem_array_Dmin=399;tandem_array_Dmax=451;highscoring=no;fragment=no;scF=0.869;lenF=0.992;Rfam=14.1;Infernal=1.1.2;
HyS1804	cmsearch	5S_rRNA	17851	17969	90.8	+	.	evalue=1.6e-17;mdlaccn=RF00001;mdllen=119;mdlcoords=1-119;seqlen=20998;tandem_array=yes(315-20755);tandem_array_X=36;tandem_array_N=34;tandem_array_Dmin=399;tandem_array_Dmax=451;highscoring=no;fragment=no;scF=0.765;lenF=1.000;Rfam=14.1;Infernal=1.1.2;
HyS1830	cmsearch	5S_rRNA	8604	8721	99.8	-	.	evalue=7.5e-20;mdlaccn=RF00001;mdllen=119;mdlcoords=1-119;seqlen=20768;tandem_array=ineligible;highscoring=no;fragment=no;scF=0.841;lenF=0.992;Rfam=14.1;Infernal=1.1.2;
HyS1928	cmsearch	5S_rRNA	11824	11942	116.6	-	.	evalue=3.5e-24;mdlaccn=RF00001;mdllen=119;mdlcoords=1-119;seqlen=20014;tandem_array=yes(82-19817);tandem_array_X=36;tandem_array_N=35;tandem_array_Dmin=412;tandem_array_Dmax=456;highscoring=yes;fragment=no;scF=0.982;lenF=1.000;Rfam=14.1;Infernal=1.1.2;
HyS1928	cmsearch	5S_rRNA	12953	13071	116.6	-	.	evalue=3.5e-24;mdlaccn=RF00001;mdllen=119;mdlcoords=1-119;seqlen=20014;tandem_array=yes(82-19817);tandem_array_X=36;tandem_array_N=35;tandem_array_Dmin=412;tandem_array_Dmax=456;highscoring=yes;fragment=no;scF=0.982;lenF=1.000;Rfam=14.1;Infernal=1.1.2;
HyS1928	cmsearch	5S_rRNA	1209	1327	116.6	-	.	evalue=3.5e-24;mdlaccn=RF00001;mdllen=119;mdlcoords=1-119;seqlen=20014;tandem_array=yes(82-19817);tandem_array_X=36;tandem_array_N=35;tandem_array_Dmin=412;tandem_array_Dmax=456;highscoring=yes;fragment=no;scF=0.982;lenF=1.000;Rfam=14.1;Infernal=1.1.2;
HyS1928	cmsearch	5S_rRNA	16875	16993	116.6	-	.	evalue=3.5e-24;mdlaccn=RF00001;mdllen=119;mdlcoords=1-119;seqlen=20014;tandem_array=yes(82-19817);tandem_array_X=36;tandem_array_N=35;tandem_array_Dmin=412;tandem_array_Dmax=456;highscoring=yes;fragment=no;scF=0.982;lenF=1.000;Rfam=14.1;Infernal=1.1.2;
HyS1928	cmsearch	5S_rRNA	1772	1890	116.6	-	.	evalue=3.5e-24;mdlaccn=RF00001;mdllen=119;mdlcoords=1-119;seqlen=20014;tandem_array=yes(82-19817);tandem_array_X=36;tandem_array_N=35;tandem_array_Dmin=412;tandem_array_Dmax=456;highscoring=yes;fragment=no;scF=0.982;lenF=1.000;Rfam=14.1;Infernal=1.1.2;
HyS1928	cmsearch	5S_rRNA	82	200	116.6	-	.	evalue=3.5e-24;mdlaccn=RF00001;mdllen=119;mdlcoords=1-119;seqlen=20014;tandem_array=yes(82-19817);tandem_array_X=36;tandem_array_N=35;tandem_array_Dmin=412;tandem_array_Dmax=456;highscoring=yes;fragment=no;scF=0.982;lenF=1.000;Rfam=14.1;Infernal=1.1.2;
HyS1928	cmsearch	5S_rRNA	2337	2455	116.6	-	.	evalue=3.5e-24;mdlaccn=RF00001;mdllen=119;mdlcoords=1-119;seqlen=20014;tandem_array=yes(82-19817);tandem_array_X=36;tandem_array_N=35;tandem_array_Dmin=412;tandem_array_Dmax=456;highscoring=yes;fragment=no;scF=0.982;lenF=1.000;Rfam=14.1;Infernal=1.1.2;
HyS1928	cmsearch	5S_rRNA	2899	3017	116.6	-	.	evalue=3.5e-24;mdlaccn=RF00001;mdllen=119;mdlcoords=1-119;seqlen=20014;tandem_array=yes(82-19817);tandem_array_X=36;tandem_array_N=35;tandem_array_Dmin=412;tandem_array_Dmax=456;highscoring=yes;fragment=no;scF=0.982;lenF=1.000;Rfam=14.1;Infernal=1.1.2;
HyS1928	cmsearch	5S_rRNA	3462	3580	116.6	-	.	evalue=3.5e-24;mdlaccn=RF00001;mdllen=119;mdlcoords=1-119;seqlen=20014;tandem_array=yes(82-19817);tandem_array_X=36;tandem_array_N=35;tandem_array_Dmin=412;tandem_array_Dmax=456;highscoring=yes;fragment=no;scF=0.982;lenF=1.000;Rfam=14.1;Infernal=1.1.2;
HyS1928	cmsearch	5S_rRNA	4024	4142	116.6	-	.	evalue=3.5e-24;mdlaccn=RF00001;mdllen=119;mdlcoords=1-119;seqlen=20014;tandem_array=yes(82-19817);tandem_array_X=36;tandem_array_N=35;tandem_array_Dmin=412;tandem_array_Dmax=456;highscoring=yes;fragment=no;scF=0.982;lenF=1.000;Rfam=14.1;Infernal=1.1.2;
HyS1928	cmsearch	5S_rRNA	4586	4704	116.6	-	.	evalue=3.5e-24;mdlaccn=RF00001;mdllen=119;mdlcoords=1-119;seqlen=20014;tandem_array=yes(82-19817);tandem_array_X=36;tandem_array_N=35;tandem_array_Dmin=412;tandem_array_Dmax=456;highscoring=yes;fragment=no;scF=0.982;lenF=1.000;Rfam=14.1;Infernal=1.1.2;
HyS1928	cmsearch	5S_rRNA	5144	5262	116.6	-	.	evalue=3.5e-24;mdlaccn=RF00001;mdllen=119;mdlcoords=1-119;seqlen=20014;tandem_array=yes(82-19817);tandem_array_X=36;tandem_array_N=35;tandem_array_Dmin=412;tandem_array_Dmax=456;highscoring=yes;fragment=no;scF=0.982;lenF=1.000;Rfam=14.1;Infernal=1.1.2;
HyS1928	cmsearch	5S_rRNA	6268	6386	116.6	-	.	evalue=3.5e-24;mdlaccn=RF00001;mdllen=119;mdlcoords=1-119;seqlen=20014;tandem_array=yes(82-19817);tandem_array_X=36;tandem_array_N=35;tandem_array_Dmin=412;tandem_array_Dmax=456;highscoring=yes;fragment=no;scF=0.982;lenF=1.000;Rfam=14.1;Infernal=1.1.2;
HyS1928	cmsearch	5S_rRNA	6829	6947	116.6	-	.	evalue=3.5e-24;mdlaccn=RF00001;mdllen=119;mdlcoords=1-119;seqlen=20014;tandem_array=yes(82-19817);tandem_array_X=36;tandem_array_N=35;tandem_array_Dmin=412;tandem_array_Dmax=456;highscoring=yes;fragment=no;scF=0.982;lenF=1.000;Rfam=14.1;Infernal=1.1.2;
HyS1928	cmsearch	5S_rRNA	7389	7507	116.6	-	.	evalue=3.5e-24;mdlaccn=RF00001;mdllen=119;mdlcoords=1-119;seqlen=20014;tandem_array=yes(82-19817);tandem_array_X=36;tandem_array_N=35;tandem_array_Dmin=412;tandem_array_Dmax=456;highscoring=yes;fragment=no;scF=0.982;lenF=1.000;Rfam=14.1;Infernal=1.1.2;
HyS1928	cmsearch	5S_rRNA	642	760	116.6	-	.	evalue=3.5e-24;mdlaccn=RF00001;mdllen=119;mdlcoords=1-119;seqlen=20014;tandem_array=yes(82-19817);tandem_array_X=36;tandem_array_N=35;tandem_array_Dmin=412;tandem_array_Dmax=456;highscoring=yes;fragment=no;scF=0.982;lenF=1.000;Rfam=14.1;Infernal=1.1.2;
HyS1928	cmsearch	5S_rRNA	7953	8071	116.6	-	.	evalue=3.5e-24;mdlaccn=RF00001;mdllen=119;mdlcoords=1-119;seqlen=20014;tandem_array=yes(82-19817);tandem_array_X=36;tandem_array_N=35;tandem_array_Dmin=412;tandem_array_Dmax=456;highscoring=yes;fragment=no;scF=0.982;lenF=1.000;Rfam=14.1;Infernal=1.1.2;
HyS1928	cmsearch	5S_rRNA	8508	8626	116.6	-	.	evalue=3.5e-24;mdlaccn=RF00001;mdllen=119;mdlcoords=1-119;seqlen=20014;tandem_array=yes(82-19817);tandem_array_X=36;tandem_array_N=35;tandem_array_Dmin=412;tandem_array_Dmax=456;highscoring=yes;fragment=no;scF=0.982;lenF=1.000;Rfam=14.1;Infernal=1.1.2;
HyS1928	cmsearch	5S_rRNA	14092	14209	113.9	-	.	evalue=1.7e-23;mdlaccn=RF00001;mdllen=119;mdlcoords=1-119;seqlen=20014;tandem_array=yes(82-19817);tandem_array_X=36;tandem_array_N=35;tandem_array_Dmin=412;tandem_array_Dmax=456;highscoring=yes;fragment=no;scF=0.960;lenF=0.992;Rfam=14.1;Infernal=1.1.2;
HyS1928	cmsearch	5S_rRNA	13521	13639	112.4	-	.	evalue=4.1e-23;mdlaccn=RF00001;mdllen=119;mdlcoords=1-119;seqlen=20014;tandem_array=yes(82-19817);tandem_array_X=36;tandem_array_N=35;tandem_array_Dmin=412;tandem_array_Dmax=456;highscoring=yes;fragment=no;scF=0.947;lenF=1.000;Rfam=14.1;Infernal=1.1.2;
HyS1928	cmsearch	5S_rRNA	9612	9730	112.4	-	.	evalue=4.1e-23;mdlaccn=RF00001;mdllen=119;mdlcoords=1-119;seqlen=20014;tandem_array=yes(82-19817);tandem_array_X=36;tandem_array_N=35;tandem_array_Dmin=412;tandem_array_Dmax=456;highscoring=yes;fragment=no;scF=0.947;lenF=1.000;Rfam=14.1;Infernal=1.1.2;
HyS1928	cmsearch	5S_rRNA	11288	11406	112.0	-	.	evalue=5.2e-23;mdlaccn=RF00001;mdllen=119;mdlcoords=1-119;seqlen=20014;tandem_array=yes(82-19817);tandem_array_X=36;tandem_array_N=35;tandem_array_Dmin=412;tandem_array_Dmax=456;highscoring=yes;fragment=no;scF=0.944;lenF=1.000;Rfam=14.1;Infernal=1.1.2;
HyS1928	cmsearch	5S_rRNA	15769	15887	110.0	-	.	evalue=1.8e-22;mdlaccn=RF00001;mdllen=119;mdlcoords=1-119;seqlen=20014;tandem_array=yes(82-19817);tandem_array_X=36;tandem_array_N=35;tandem_array_Dmin=412;tandem_array_Dmax=456;highscoring=yes;fragment=no;scF=0.927;lenF=1.000;Rfam=14.1;Infernal=1.1.2;
HyS1928	cmsearch	5S_rRNA	5705	5822	109.9	-	.	evalue=1.9e-22;mdlaccn=RF00001;mdllen=119;mdlcoords=1-119;seqlen=20014;tandem_array=yes(82-19817);tandem_array_X=36;tandem_array_N=35;tandem_array_Dmin=412;tandem_array_Dmax=456;highscoring=yes;fragment=no;scF=0.926;lenF=0.992;Rfam=14.1;Infernal=1.1.2;
HyS1928	cmsearch	5S_rRNA	18013	18131	109.8	-	.	evalue=1.9e-22;mdlaccn=RF00001;mdllen=119;mdlcoords=1-119;seqlen=20014;tandem_array=yes(82-19817);tandem_array_X=36;tandem_array_N=35;tandem_array_Dmin=412;tandem_array_Dmax=456;highscoring=yes;fragment=no;scF=0.925;lenF=1.000;Rfam=14.1;Infernal=1.1.2;
HyS1928	cmsearch	5S_rRNA	19700	19817	107.8	-	.	evalue=6.5e-22;mdlaccn=RF00001;mdllen=119;mdlcoords=1-119;seqlen=20014;tandem_array=yes(82-19817);tandem_array_X=36;tandem_array_N=35;tandem_array_Dmin=412;tandem_array_Dmax=456;highscoring=yes;fragment=no;scF=0.908;lenF=0.992;Rfam=14.1;Infernal=1.1.2;
HyS1928	cmsearch	5S_rRNA	10181	10299	105.6	-	.	evalue=2.4e-21;mdlaccn=RF00001;mdllen=119;mdlcoords=1-119;seqlen=20014;tandem_array=yes(82-19817);tandem_array_X=36;tandem_array_N=35;tandem_array_Dmin=412;tandem_array_Dmax=456;highscoring=no;fragment=no;scF=0.890;lenF=1.000;Rfam=14.1;Infernal=1.1.2;
HyS1928	cmsearch	5S_rRNA	16338	16456	104.7	-	.	evalue=3.9e-21;mdlaccn=RF00001;mdllen=119;mdlcoords=1-119;seqlen=20014;tandem_array=yes(82-19817);tandem_array_X=36;tandem_array_N=35;tandem_array_Dmin=412;tandem_array_Dmax=456;highscoring=no;fragment=no;scF=0.882;lenF=1.000;Rfam=14.1;Infernal=1.1.2;
HyS1928	cmsearch	5S_rRNA	14662	14781	104.3	-	.	evalue=5.3e-21;mdlaccn=RF00001;mdllen=119;mdlcoords=1-119;seqlen=20014;tandem_array=yes(82-19817);tandem_array_X=36;tandem_array_N=35;tandem_array_Dmin=412;tandem_array_Dmax=456;highscoring=no;fragment=no;scF=0.879;lenF=1.008;Rfam=14.1;Infernal=1.1.2;
HyS1928	cmsearch	5S_rRNA	17450	17568	100.7	-	.	evalue=4.3e-20;mdlaccn=RF00001;mdllen=119;mdlcoords=1-119;seqlen=20014;tandem_array=yes(82-19817);tandem_array_X=36;tandem_array_N=35;tandem_array_Dmin=412;tandem_array_Dmax=456;highscoring=no;fragment=no;scF=0.848;lenF=1.000;Rfam=14.1;Infernal=1.1.2;
HyS1928	cmsearch	5S_rRNA	15231	15348	100.0	-	.	evalue=6.5e-20;mdlaccn=RF00001;mdllen=119;mdlcoords=1-119;seqlen=20014;tandem_array=yes(82-19817);tandem_array_X=36;tandem_array_N=35;tandem_array_Dmin=412;tandem_array_Dmax=456;highscoring=no;fragment=no;scF=0.842;lenF=0.992;Rfam=14.1;Infernal=1.1.2;
HyS1928	cmsearch	5S_rRNA	10719	10837	99.9	-	.	evalue=7.1e-20;mdlaccn=RF00001;mdllen=119;mdlcoords=1-119;seqlen=20014;tandem_array=yes(82-19817);tandem_array_X=36;tandem_array_N=35;tandem_array_Dmin=412;tandem_array_Dmax=456;highscoring=no;fragment=no;scF=0.842;lenF=1.000;Rfam=14.1;Infernal=1.1.2;
HyS1928	cmsearch	5S_rRNA	19130	19252	84.0	-	.	evalue=9e-16;mdlaccn=RF00001;mdllen=119;mdlcoords=1-119;seqlen=20014;tandem_array=yes(82-19817);tandem_array_X=36;tandem_array_N=35;tandem_array_Dmin=412;tandem_array_Dmax=456;highscoring=no;fragment=no;scF=0.708;lenF=1.034;Rfam=14.1;Infernal=1.1.2;
HyS1928	cmsearch	5S_rRNA	12396	12515	81.9	-	.	evalue=3.2e-15;mdlaccn=RF00001;mdllen=119;mdlcoords=1-119;seqlen=20014;tandem_array=yes(82-19817);tandem_array_X=36;tandem_array_N=35;tandem_array_Dmin=412;tandem_array_Dmax=456;highscoring=no;fragment=no;scF=0.690;lenF=1.008;Rfam=14.1;Infernal=1.1.2;
HyS1928	cmsearch	5S_rRNA	9039	9158	70.0	-	.	evalue=3.7e-12;mdlaccn=RF00001;mdllen=119;mdlcoords=1-119;seqlen=20014;tandem_array=yes(82-19817);tandem_array_X=36;tandem_array_N=35;tandem_array_Dmin=412;tandem_array_Dmax=456;highscoring=no;fragment=no;scF=0.590;lenF=1.008;Rfam=14.1;Infernal=1.1.2;
HyS1928	cmsearch	5S_rRNA	18575	18697	45.9	-	.	evalue=6.4e-06;mdlaccn=RF00001;mdllen=119;mdlcoords=1-119;seqlen=20014;tandem_array=yes(82-19817);tandem_array_X=36;tandem_array_N=35;tandem_array_Dmin=412;tandem_array_Dmax=456;highscoring=no;fragment=no;scF=0.387;lenF=1.034;Rfam=14.1;Infernal=1.1.2;
HyS1934	cmsearch	5S_rRNA	10148	10266	116.6	+	.	evalue=3.5e-24;mdlaccn=RF00001;mdllen=119;mdlcoords=1-119;seqlen=19988;tandem_array=yes(465-19943);tandem_array_X=35;tandem_array_N=34;tandem_array_Dmin=445;tandem_array_Dmax=461;highscoring=yes;fragment=no;scF=0.982;lenF=1.000;Rfam=14.1;Infernal=1.1.2;
HyS1934	cmsearch	5S_rRNA	10717	10835	116.6	+	.	evalue=3.5e-24;mdlaccn=RF00001;mdllen=119;mdlcoords=1-119;seqlen=19988;tandem_array=yes(465-19943);tandem_array_X=35;tandem_array_N=34;tandem_array_Dmin=445;tandem_array_Dmax=461;highscoring=yes;fragment=no;scF=0.982;lenF=1.000;Rfam=14.1;Infernal=1.1.2;
HyS1934	cmsearch	5S_rRNA	11285	11403	116.6	+	.	evalue=3.5e-24;mdlaccn=RF00001;mdllen=119;mdlcoords=1-119;seqlen=19988;tandem_array=yes(465-19943);tandem_array_X=35;tandem_array_N=34;tandem_array_Dmin=445;tandem_array_Dmax=461;highscoring=yes;fragment=no;scF=0.982;lenF=1.000;Rfam=14.1;Infernal=1.1.2;
HyS1934	cmsearch	5S_rRNA	11854	11972	116.6	+	.	evalue=3.5e-24;mdlaccn=RF00001;mdllen=119;mdlcoords=1-119;seqlen=19988;tandem_array=yes(465-19943);tandem_array_X=35;tandem_array_N=34;tandem_array_Dmin=445;tandem_array_Dmax=461;highscoring=yes;fragment=no;scF=0.982;lenF=1.000;Rfam=14.1;Infernal=1.1.2;
HyS1934	cmsearch	5S_rRNA	12423	12541	116.6	+	.	evalue=3.5e-24;mdlaccn=RF00001;mdllen=119;mdlcoords=1-119;seqlen=19988;tandem_array=yes(465-19943);tandem_array_X=35;tandem_array_N=34;tandem_array_Dmin=445;tandem_array_Dmax=461;highscoring=yes;fragment=no;scF=0.982;lenF=1.000;Rfam=14.1;Infernal=1.1.2;
HyS1934	cmsearch	5S_rRNA	12991	13109	116.6	+	.	evalue=3.5e-24;mdlaccn=RF00001;mdllen=119;mdlcoords=1-119;seqlen=19988;tandem_array=yes(465-19943);tandem_array_X=35;tandem_array_N=34;tandem_array_Dmin=445;tandem_array_Dmax=461;highscoring=yes;fragment=no;scF=0.982;lenF=1.000;Rfam=14.1;Infernal=1.1.2;
HyS1934	cmsearch	5S_rRNA	13561	13679	116.6	+	.	evalue=3.5e-24;mdlaccn=RF00001;mdllen=119;mdlcoords=1-119;seqlen=19988;tandem_array=yes(465-19943);tandem_array_X=35;tandem_array_N=34;tandem_array_Dmin=445;tandem_array_Dmax=461;highscoring=yes;fragment=no;scF=0.982;lenF=1.000;Rfam=14.1;Infernal=1.1.2;
HyS1934	cmsearch	5S_rRNA	14131	14249	116.6	+	.	evalue=3.5e-24;mdlaccn=RF00001;mdllen=119;mdlcoords=1-119;seqlen=19988;tandem_array=yes(465-19943);tandem_array_X=35;tandem_array_N=34;tandem_array_Dmin=445;tandem_array_Dmax=461;highscoring=yes;fragment=no;scF=0.982;lenF=1.000;Rfam=14.1;Infernal=1.1.2;
HyS1934	cmsearch	5S_rRNA	14700	14818	116.6	+	.	evalue=3.5e-24;mdlaccn=RF00001;mdllen=119;mdlcoords=1-119;seqlen=19988;tandem_array=yes(465-19943);tandem_array_X=35;tandem_array_N=34;tandem_array_Dmin=445;tandem_array_Dmax=461;highscoring=yes;fragment=no;scF=0.982;lenF=1.000;Rfam=14.1;Infernal=1.1.2;
HyS1934	cmsearch	5S_rRNA	15269	15387	116.6	+	.	evalue=3.5e-24;mdlaccn=RF00001;mdllen=119;mdlcoords=1-119;seqlen=19988;tandem_array=yes(465-19943);tandem_array_X=35;tandem_array_N=34;tandem_array_Dmin=445;tandem_array_Dmax=461;highscoring=yes;fragment=no;scF=0.982;lenF=1.000;Rfam=14.1;Infernal=1.1.2;
HyS1934	cmsearch	5S_rRNA	15838	15956	116.6	+	.	evalue=3.5e-24;mdlaccn=RF00001;mdllen=119;mdlcoords=1-119;seqlen=19988;tandem_array=yes(465-19943);tandem_array_X=35;tandem_array_N=34;tandem_array_Dmin=445;tandem_array_Dmax=461;highscoring=yes;fragment=no;scF=0.982;lenF=1.000;Rfam=14.1;Infernal=1.1.2;
HyS1934	cmsearch	5S_rRNA	16408	16526	116.6	+	.	evalue=3.5e-24;mdlaccn=RF00001;mdllen=119;mdlcoords=1-119;seqlen=19988;tandem_array=yes(465-19943);tandem_array_X=35;tandem_array_N=34;tandem_array_Dmin=445;tandem_array_Dmax=461;highscoring=yes;fragment=no;scF=0.982;lenF=1.000;Rfam=14.1;Infernal=1.1.2;
HyS1934	cmsearch	5S_rRNA	18114	18232	116.6	+	.	evalue=3.5e-24;mdlaccn=RF00001;mdllen=119;mdlcoords=1-119;seqlen=19988;tandem_array=yes(465-19943);tandem_array_X=35;tandem_array_N=34;tandem_array_Dmin=445;tandem_array_Dmax=461;highscoring=yes;fragment=no;scF=0.982;lenF=1.000;Rfam=14.1;Infernal=1.1.2;
HyS1934	cmsearch	5S_rRNA	2752	2870	116.6	+	.	evalue=3.5e-24;mdlaccn=RF00001;mdllen=119;mdlcoords=1-119;seqlen=19988;tandem_array=yes(465-19943);tandem_array_X=35;tandem_array_N=34;tandem_array_Dmin=445;tandem_array_Dmax=461;highscoring=yes;fragment=no;scF=0.982;lenF=1.000;Rfam=14.1;Infernal=1.1.2;
HyS1934	cmsearch	5S_rRNA	3321	3439	116.6	+	.	evalue=3.5e-24;mdlaccn=RF00001;mdllen=119;mdlcoords=1-119;seqlen=19988;tandem_array=yes(465-19943);tandem_array_X=35;tandem_array_N=34;tandem_array_Dmin=445;tandem_array_Dmax=461;highscoring=yes;fragment=no;scF=0.982;lenF=1.000;Rfam=14.1;Infernal=1.1.2;
HyS1934	cmsearch	5S_rRNA	3890	4008	116.6	+	.	evalue=3.5e-24;mdlaccn=RF00001;mdllen=119;mdlcoords=1-119;seqlen=19988;tandem_array=yes(465-19943);tandem_array_X=35;tandem_array_N=34;tandem_array_Dmin=445;tandem_array_Dmax=461;highscoring=yes;fragment=no;scF=0.982;lenF=1.000;Rfam=14.1;Infernal=1.1.2;
HyS1934	cmsearch	5S_rRNA	4460	4578	116.6	+	.	evalue=3.5e-24;mdlaccn=RF00001;mdllen=119;mdlcoords=1-119;seqlen=19988;tandem_array=yes(465-19943);tandem_array_X=35;tandem_array_N=34;tandem_array_Dmin=445;tandem_array_Dmax=461;highscoring=yes;fragment=no;scF=0.982;lenF=1.000;Rfam=14.1;Infernal=1.1.2;
HyS1934	cmsearch	5S_rRNA	465	583	116.6	+	.	evalue=3.5e-24;mdlaccn=RF00001;mdllen=119;mdlcoords=1-119;seqlen=19988;tandem_array=yes(465-19943);tandem_array_X=35;tandem_array_N=34;tandem_array_Dmin=445;tandem_array_Dmax=461;highscoring=yes;fragment=no;scF=0.982;lenF=1.000;Rfam=14.1;Infernal=1.1.2;
HyS1934	cmsearch	5S_rRNA	5029	5147	116.6	+	.	evalue=3.5e-24;mdlaccn=RF00001;mdllen=119;mdlcoords=1-119;seqlen=19988;tandem_array=yes(465-19943);tandem_array_X=35;tandem_array_N=34;tandem_array_Dmin=445;tandem_array_Dmax=461;highscoring=yes;fragment=no;scF=0.982;lenF=1.000;Rfam=14.1;Infernal=1.1.2;
HyS1934	cmsearch	5S_rRNA	5598	5716	116.6	+	.	evalue=3.5e-24;mdlaccn=RF00001;mdllen=119;mdlcoords=1-119;seqlen=19988;tandem_array=yes(465-19943);tandem_array_X=35;tandem_array_N=34;tandem_array_Dmin=445;tandem_array_Dmax=461;highscoring=yes;fragment=no;scF=0.982;lenF=1.000;Rfam=14.1;Infernal=1.1.2;
HyS1934	cmsearch	5S_rRNA	6167	6285	116.6	+	.	evalue=3.5e-24;mdlaccn=RF00001;mdllen=119;mdlcoords=1-119;seqlen=19988;tandem_array=yes(465-19943);tandem_array_X=35;tandem_array_N=34;tandem_array_Dmin=445;tandem_array_Dmax=461;highscoring=yes;fragment=no;scF=0.982;lenF=1.000;Rfam=14.1;Infernal=1.1.2;
HyS1934	cmsearch	5S_rRNA	6736	6854	116.6	+	.	evalue=3.5e-24;mdlaccn=RF00001;mdllen=119;mdlcoords=1-119;seqlen=19988;tandem_array=yes(465-19943);tandem_array_X=35;tandem_array_N=34;tandem_array_Dmin=445;tandem_array_Dmax=461;highscoring=yes;fragment=no;scF=0.982;lenF=1.000;Rfam=14.1;Infernal=1.1.2;
HyS1934	cmsearch	5S_rRNA	7305	7423	116.6	+	.	evalue=3.5e-24;mdlaccn=RF00001;mdllen=119;mdlcoords=1-119;seqlen=19988;tandem_array=yes(465-19943);tandem_array_X=35;tandem_array_N=34;tandem_array_Dmin=445;tandem_array_Dmax=461;highscoring=yes;fragment=no;scF=0.982;lenF=1.000;Rfam=14.1;Infernal=1.1.2;
HyS1934	cmsearch	5S_rRNA	7873	7991	116.6	+	.	evalue=3.5e-24;mdlaccn=RF00001;mdllen=119;mdlcoords=1-119;seqlen=19988;tandem_array=yes(465-19943);tandem_array_X=35;tandem_array_N=34;tandem_array_Dmin=445;tandem_array_Dmax=461;highscoring=yes;fragment=no;scF=0.982;lenF=1.000;Rfam=14.1;Infernal=1.1.2;
HyS1934	cmsearch	5S_rRNA	8442	8560	116.6	+	.	evalue=3.5e-24;mdlaccn=RF00001;mdllen=119;mdlcoords=1-119;seqlen=19988;tandem_array=yes(465-19943);tandem_array_X=35;tandem_array_N=34;tandem_array_Dmin=445;tandem_array_Dmax=461;highscoring=yes;fragment=no;scF=0.982;lenF=1.000;Rfam=14.1;Infernal=1.1.2;
HyS1934	cmsearch	5S_rRNA	9010	9128	116.6	+	.	evalue=3.5e-24;mdlaccn=RF00001;mdllen=119;mdlcoords=1-119;seqlen=19988;tandem_array=yes(465-19943);tandem_array_X=35;tandem_array_N=34;tandem_array_Dmin=445;tandem_array_Dmax=461;highscoring=yes;fragment=no;scF=0.982;lenF=1.000;Rfam=14.1;Infernal=1.1.2;
HyS1934	cmsearch	5S_rRNA	9579	9697	116.6	+	.	evalue=3.5e-24;mdlaccn=RF00001;mdllen=119;mdlcoords=1-119;seqlen=19988;tandem_array=yes(465-19943);tandem_array_X=35;tandem_array_N=34;tandem_array_Dmin=445;tandem_array_Dmax=461;highscoring=yes;fragment=no;scF=0.982;lenF=1.000;Rfam=14.1;Infernal=1.1.2;
HyS1934	cmsearch	5S_rRNA	19825	19943	114.9	+	.	evalue=9.6e-24;mdlaccn=RF00001;mdllen=119;mdlcoords=1-119;seqlen=19988;tandem_array=yes(465-19943);tandem_array_X=35;tandem_array_N=34;tandem_array_Dmin=445;tandem_array_Dmax=461;highscoring=yes;fragment=no;scF=0.968;lenF=1.000;Rfam=14.1;Infernal=1.1.2;
HyS1934	cmsearch	5S_rRNA	17546	17663	109.9	+	.	evalue=1.9e-22;mdlaccn=RF00001;mdllen=119;mdlcoords=1-119;seqlen=19988;tandem_array=yes(465-19943);tandem_array_X=35;tandem_array_N=34;tandem_array_Dmin=445;tandem_array_Dmax=461;highscoring=yes;fragment=no;scF=0.926;lenF=0.992;Rfam=14.1;Infernal=1.1.2;
HyS1934	cmsearch	5S_rRNA	1599	1717	109.5	+	.	evalue=2.3e-22;mdlaccn=RF00001;mdllen=119;mdlcoords=1-119;seqlen=19988;tandem_array=yes(465-19943);tandem_array_X=35;tandem_array_N=34;tandem_array_Dmin=445;tandem_array_Dmax=461;highscoring=yes;fragment=no;scF=0.922;lenF=1.000;Rfam=14.1;Infernal=1.1.2;
HyS1934	cmsearch	5S_rRNA	16977	17095	109.5	+	.	evalue=2.3e-22;mdlaccn=RF00001;mdllen=119;mdlcoords=1-119;seqlen=19988;tandem_array=yes(465-19943);tandem_array_X=35;tandem_array_N=34;tandem_array_Dmin=445;tandem_array_Dmax=461;highscoring=yes;fragment=no;scF=0.922;lenF=1.000;Rfam=14.1;Infernal=1.1.2;
HyS1934	cmsearch	5S_rRNA	19256	19374	109.5	+	.	evalue=2.3e-22;mdlaccn=RF00001;mdllen=119;mdlcoords=1-119;seqlen=19988;tandem_array=yes(465-19943);tandem_array_X=35;tandem_array_N=34;tandem_array_Dmin=445;tandem_array_Dmax=461;highscoring=yes;fragment=no;scF=0.922;lenF=1.000;Rfam=14.1;Infernal=1.1.2;
HyS1934	cmsearch	5S_rRNA	1029	1147	103.3	+	.	evalue=9.6e-21;mdlaccn=RF00001;mdllen=119;mdlcoords=1-119;seqlen=19988;tandem_array=yes(465-19943);tandem_array_X=35;tandem_array_N=34;tandem_array_Dmin=445;tandem_array_Dmax=461;highscoring=no;fragment=no;scF=0.870;lenF=1.000;Rfam=14.1;Infernal=1.1.2;
HyS1934	cmsearch	5S_rRNA	2179	2299	102.9	+	.	evalue=1.2e-20;mdlaccn=RF00001;mdllen=119;mdlcoords=1-119;seqlen=19988;tandem_array=yes(465-19943);tandem_array_X=35;tandem_array_N=34;tandem_array_Dmin=445;tandem_array_Dmax=461;highscoring=no;fragment=no;scF=0.867;lenF=1.017;Rfam=14.1;Infernal=1.1.2;
HyS1934	cmsearch	5S_rRNA	18685	18804	101.1	+	.	evalue=3.5e-20;mdlaccn=RF00001;mdllen=119;mdlcoords=1-119;seqlen=19988;tandem_array=yes(465-19943);tandem_array_X=35;tandem_array_N=34;tandem_array_Dmin=445;tandem_array_Dmax=461;highscoring=no;fragment=no;scF=0.852;lenF=1.008;Rfam=14.1;Infernal=1.1.2;
HyS2013	cmsearch	5S_rRNA	16379	16497	116.7	-	.	evalue=3.2e-24;mdlaccn=RF00001;mdllen=119;mdlcoords=1-119;seqlen=19492;tandem_array=ineligible;highscoring=yes;fragment=no;scF=0.983;lenF=1.000;Rfam=14.1;Infernal=1.1.2;
HyS2013	cmsearch	5S_rRNA	5310	5428	116.7	+	.	evalue=3.2e-24;mdlaccn=RF00001;mdllen=119;mdlcoords=1-119;seqlen=19492;tandem_array=ineligible;highscoring=yes;fragment=no;scF=0.983;lenF=1.000;Rfam=14.1;Infernal=1.1.2;
HyS2013	cmsearch	5S_rRNA	18476	18593	108.4	-	.	evalue=4.4e-22;mdlaccn=RF00001;mdllen=119;mdlcoords=1-119;seqlen=19492;tandem_array=ineligible;highscoring=yes;fragment=no;scF=0.913;lenF=0.992;Rfam=14.1;Infernal=1.1.2;
HyS2017	cmsearch	5S_rRNA	9950	10068	116.6	-	.	evalue=3.5e-24;mdlaccn=RF00001;mdllen=119;mdlcoords=1-119;seqlen=19452;tandem_array=yes(282-19170);tandem_array_X=34;tandem_array_N=33;tandem_array_Dmin=449;tandem_array_Dmax=451;highscoring=yes;fragment=no;scF=0.982;lenF=1.000;Rfam=14.1;Infernal=1.1.2;
HyS2017	cmsearch	5S_rRNA	10519	10637	116.6	-	.	evalue=3.5e-24;mdlaccn=RF00001;mdllen=119;mdlcoords=1-119;seqlen=19452;tandem_array=yes(282-19170);tandem_array_X=34;tandem_array_N=33;tandem_array_Dmin=449;tandem_array_Dmax=451;highscoring=yes;fragment=no;scF=0.982;lenF=1.000;Rfam=14.1;Infernal=1.1.2;
HyS2017	cmsearch	5S_rRNA	11088	11206	116.6	-	.	evalue=3.5e-24;mdlaccn=RF00001;mdllen=119;mdlcoords=1-119;seqlen=19452;tandem_array=yes(282-19170);tandem_array_X=34;tandem_array_N=33;tandem_array_Dmin=449;tandem_array_Dmax=451;highscoring=yes;fragment=no;scF=0.982;lenF=1.000;Rfam=14.1;Infernal=1.1.2;
HyS2017	cmsearch	5S_rRNA	11657	11775	116.6	-	.	evalue=3.5e-24;mdlaccn=RF00001;mdllen=119;mdlcoords=1-119;seqlen=19452;tandem_array=yes(282-19170);tandem_array_X=34;tandem_array_N=33;tandem_array_Dmin=449;tandem_array_Dmax=451;highscoring=yes;fragment=no;scF=0.982;lenF=1.000;Rfam=14.1;Infernal=1.1.2;
HyS2017	cmsearch	5S_rRNA	12226	12344	116.6	-	.	evalue=3.5e-24;mdlaccn=RF00001;mdllen=119;mdlcoords=1-119;seqlen=19452;tandem_array=yes(282-19170);tandem_array_X=34;tandem_array_N=33;tandem_array_Dmin=449;tandem_array_Dmax=451;highscoring=yes;fragment=no;scF=0.982;lenF=1.000;Rfam=14.1;Infernal=1.1.2;
HyS2017	cmsearch	5S_rRNA	12795	12913	116.6	-	.	evalue=3.5e-24;mdlaccn=RF00001;mdllen=119;mdlcoords=1-119;seqlen=19452;tandem_array=yes(282-19170);tandem_array_X=34;tandem_array_N=33;tandem_array_Dmin=449;tandem_array_Dmax=451;highscoring=yes;fragment=no;scF=0.982;lenF=1.000;Rfam=14.1;Infernal=1.1.2;
HyS2017	cmsearch	5S_rRNA	13363	13481	116.6	-	.	evalue=3.5e-24;mdlaccn=RF00001;mdllen=119;mdlcoords=1-119;seqlen=19452;tandem_array=yes(282-19170);tandem_array_X=34;tandem_array_N=33;tandem_array_Dmin=449;tandem_array_Dmax=451;highscoring=yes;fragment=no;scF=0.982;lenF=1.000;Rfam=14.1;Infernal=1.1.2;
HyS2017	cmsearch	5S_rRNA	13932	14050	116.6	-	.	evalue=3.5e-24;mdlaccn=RF00001;mdllen=119;mdlcoords=1-119;seqlen=19452;tandem_array=yes(282-19170);tandem_array_X=34;tandem_array_N=33;tandem_array_Dmin=449;tandem_array_Dmax=451;highscoring=yes;fragment=no;scF=0.982;lenF=1.000;Rfam=14.1;Infernal=1.1.2;
HyS2017	cmsearch	5S_rRNA	14500	14618	116.6	-	.	evalue=3.5e-24;mdlaccn=RF00001;mdllen=119;mdlcoords=1-119;seqlen=19452;tandem_array=yes(282-19170);tandem_array_X=34;tandem_array_N=33;tandem_array_Dmin=449;tandem_array_Dmax=451;highscoring=yes;fragment=no;scF=0.982;lenF=1.000;Rfam=14.1;Infernal=1.1.2;
HyS2017	cmsearch	5S_rRNA	15069	15187	116.6	-	.	evalue=3.5e-24;mdlaccn=RF00001;mdllen=119;mdlcoords=1-119;seqlen=19452;tandem_array=yes(282-19170);tandem_array_X=34;tandem_array_N=33;tandem_array_Dmin=449;tandem_array_Dmax=451;highscoring=yes;fragment=no;scF=0.982;lenF=1.000;Rfam=14.1;Infernal=1.1.2;
HyS2017	cmsearch	5S_rRNA	1419	1537	116.6	-	.	evalue=3.5e-24;mdlaccn=RF00001;mdllen=119;mdlcoords=1-119;seqlen=19452;tandem_array=yes(282-19170);tandem_array_X=34;tandem_array_N=33;tandem_array_Dmin=449;tandem_array_Dmax=451;highscoring=yes;fragment=no;scF=0.982;lenF=1.000;Rfam=14.1;Infernal=1.1.2;
HyS2017	cmsearch	5S_rRNA	15638	15756	116.6	-	.	evalue=3.5e-24;mdlaccn=RF00001;mdllen=119;mdlcoords=1-119;seqlen=19452;tandem_array=yes(282-19170);tandem_array_X=34;tandem_array_N=33;tandem_array_Dmin=449;tandem_array_Dmax=451;highscoring=yes;fragment=no;scF=0.982;lenF=1.000;Rfam=14.1;Infernal=1.1.2;
HyS2017	cmsearch	5S_rRNA	16207	16325	116.6	-	.	evalue=3.5e-24;mdlaccn=RF00001;mdllen=119;mdlcoords=1-119;seqlen=19452;tandem_array=yes(282-19170);tandem_array_X=34;tandem_array_N=33;tandem_array_Dmin=449;tandem_array_Dmax=451;highscoring=yes;fragment=no;scF=0.982;lenF=1.000;Rfam=14.1;Infernal=1.1.2;
HyS2017	cmsearch	5S_rRNA	16776	16894	116.6	-	.	evalue=3.5e-24;mdlaccn=RF00001;mdllen=119;mdlcoords=1-119;seqlen=19452;tandem_array=yes(282-19170);tandem_array_X=34;tandem_array_N=33;tandem_array_Dmin=449;tandem_array_Dmax=451;highscoring=yes;fragment=no;scF=0.982;lenF=1.000;Rfam=14.1;Infernal=1.1.2;
HyS2017	cmsearch	5S_rRNA	17345	17463	116.6	-	.	evalue=3.5e-24;mdlaccn=RF00001;mdllen=119;mdlcoords=1-119;seqlen=19452;tandem_array=yes(282-19170);tandem_array_X=34;tandem_array_N=33;tandem_array_Dmin=449;tandem_array_Dmax=451;highscoring=yes;fragment=no;scF=0.982;lenF=1.000;Rfam=14.1;Infernal=1.1.2;
HyS2017	cmsearch	5S_rRNA	17914	18032	116.6	-	.	evalue=3.5e-24;mdlaccn=RF00001;mdllen=119;mdlcoords=1-119;seqlen=19452;tandem_array=yes(282-19170);tandem_array_X=34;tandem_array_N=33;tandem_array_Dmin=449;tandem_array_Dmax=451;highscoring=yes;fragment=no;scF=0.982;lenF=1.000;Rfam=14.1;Infernal=1.1.2;
HyS2017	cmsearch	5S_rRNA	18483	18601	116.6	-	.	evalue=3.5e-24;mdlaccn=RF00001;mdllen=119;mdlcoords=1-119;seqlen=19452;tandem_array=yes(282-19170);tandem_array_X=34;tandem_array_N=33;tandem_array_Dmin=449;tandem_array_Dmax=451;highscoring=yes;fragment=no;scF=0.982;lenF=1.000;Rfam=14.1;Infernal=1.1.2;
HyS2017	cmsearch	5S_rRNA	1987	2105	116.6	-	.	evalue=3.5e-24;mdlaccn=RF00001;mdllen=119;mdlcoords=1-119;seqlen=19452;tandem_array=yes(282-19170);tandem_array_X=34;tandem_array_N=33;tandem_array_Dmin=449;tandem_array_Dmax=451;highscoring=yes;fragment=no;scF=0.982;lenF=1.000;Rfam=14.1;Infernal=1.1.2;
HyS2017	cmsearch	5S_rRNA	2556	2674	116.6	-	.	evalue=3.5e-24;mdlaccn=RF00001;mdllen=119;mdlcoords=1-119;seqlen=19452;tandem_array=yes(282-19170);tandem_array_X=34;tandem_array_N=33;tandem_array_Dmin=449;tandem_array_Dmax=451;highscoring=yes;fragment=no;scF=0.982;lenF=1.000;Rfam=14.1;Infernal=1.1.2;
HyS2017	cmsearch	5S_rRNA	3125	3243	116.6	-	.	evalue=3.5e-24;mdlaccn=RF00001;mdllen=119;mdlcoords=1-119;seqlen=19452;tandem_array=yes(282-19170);tandem_array_X=34;tandem_array_N=33;tandem_array_Dmin=449;tandem_array_Dmax=451;highscoring=yes;fragment=no;scF=0.982;lenF=1.000;Rfam=14.1;Infernal=1.1.2;
HyS2017	cmsearch	5S_rRNA	3693	3811	116.6	-	.	evalue=3.5e-24;mdlaccn=RF00001;mdllen=119;mdlcoords=1-119;seqlen=19452;tandem_array=yes(282-19170);tandem_array_X=34;tandem_array_N=33;tandem_array_Dmin=449;tandem_array_Dmax=451;highscoring=yes;fragment=no;scF=0.982;lenF=1.000;Rfam=14.1;Infernal=1.1.2;
HyS2017	cmsearch	5S_rRNA	4262	4380	116.6	-	.	evalue=3.5e-24;mdlaccn=RF00001;mdllen=119;mdlcoords=1-119;seqlen=19452;tandem_array=yes(282-19170);tandem_array_X=34;tandem_array_N=33;tandem_array_Dmin=449;tandem_array_Dmax=451;highscoring=yes;fragment=no;scF=0.982;lenF=1.000;Rfam=14.1;Infernal=1.1.2;
HyS2017	cmsearch	5S_rRNA	4831	4949	116.6	-	.	evalue=3.5e-24;mdlaccn=RF00001;mdllen=119;mdlcoords=1-119;seqlen=19452;tandem_array=yes(282-19170);tandem_array_X=34;tandem_array_N=33;tandem_array_Dmin=449;tandem_array_Dmax=451;highscoring=yes;fragment=no;scF=0.982;lenF=1.000;Rfam=14.1;Infernal=1.1.2;
HyS2017	cmsearch	5S_rRNA	5400	5518	116.6	-	.	evalue=3.5e-24;mdlaccn=RF00001;mdllen=119;mdlcoords=1-119;seqlen=19452;tandem_array=yes(282-19170);tandem_array_X=34;tandem_array_N=33;tandem_array_Dmin=449;tandem_array_Dmax=451;highscoring=yes;fragment=no;scF=0.982;lenF=1.000;Rfam=14.1;Infernal=1.1.2;
HyS2017	cmsearch	5S_rRNA	5969	6087	116.6	-	.	evalue=3.5e-24;mdlaccn=RF00001;mdllen=119;mdlcoords=1-119;seqlen=19452;tandem_array=yes(282-19170);tandem_array_X=34;tandem_array_N=33;tandem_array_Dmin=449;tandem_array_Dmax=451;highscoring=yes;fragment=no;scF=0.982;lenF=1.000;Rfam=14.1;Infernal=1.1.2;
HyS2017	cmsearch	5S_rRNA	6537	6655	116.6	-	.	evalue=3.5e-24;mdlaccn=RF00001;mdllen=119;mdlcoords=1-119;seqlen=19452;tandem_array=yes(282-19170);tandem_array_X=34;tandem_array_N=33;tandem_array_Dmin=449;tandem_array_Dmax=451;highscoring=yes;fragment=no;scF=0.982;lenF=1.000;Rfam=14.1;Infernal=1.1.2;
HyS2017	cmsearch	5S_rRNA	7106	7224	116.6	-	.	evalue=3.5e-24;mdlaccn=RF00001;mdllen=119;mdlcoords=1-119;seqlen=19452;tandem_array=yes(282-19170);tandem_array_X=34;tandem_array_N=33;tandem_array_Dmin=449;tandem_array_Dmax=451;highscoring=yes;fragment=no;scF=0.982;lenF=1.000;Rfam=14.1;Infernal=1.1.2;
HyS2017	cmsearch	5S_rRNA	7675	7793	116.6	-	.	evalue=3.5e-24;mdlaccn=RF00001;mdllen=119;mdlcoords=1-119;seqlen=19452;tandem_array=yes(282-19170);tandem_array_X=34;tandem_array_N=33;tandem_array_Dmin=449;tandem_array_Dmax=451;highscoring=yes;fragment=no;scF=0.982;lenF=1.000;Rfam=14.1;Infernal=1.1.2;
HyS2017	cmsearch	5S_rRNA	8243	8361	116.6	-	.	evalue=3.5e-24;mdlaccn=RF00001;mdllen=119;mdlcoords=1-119;seqlen=19452;tandem_array=yes(282-19170);tandem_array_X=34;tandem_array_N=33;tandem_array_Dmin=449;tandem_array_Dmax=451;highscoring=yes;fragment=no;scF=0.982;lenF=1.000;Rfam=14.1;Infernal=1.1.2;
HyS2017	cmsearch	5S_rRNA	8812	8930	116.6	-	.	evalue=3.5e-24;mdlaccn=RF00001;mdllen=119;mdlcoords=1-119;seqlen=19452;tandem_array=yes(282-19170);tandem_array_X=34;tandem_array_N=33;tandem_array_Dmin=449;tandem_array_Dmax=451;highscoring=yes;fragment=no;scF=0.982;lenF=1.000;Rfam=14.1;Infernal=1.1.2;
HyS2017	cmsearch	5S_rRNA	9381	9499	116.6	-	.	evalue=3.5e-24;mdlaccn=RF00001;mdllen=119;mdlcoords=1-119;seqlen=19452;tandem_array=yes(282-19170);tandem_array_X=34;tandem_array_N=33;tandem_array_Dmin=449;tandem_array_Dmax=451;highscoring=yes;fragment=no;scF=0.982;lenF=1.000;Rfam=14.1;Infernal=1.1.2;
HyS2017	cmsearch	5S_rRNA	19053	19170	109.9	-	.	evalue=1.9e-22;mdlaccn=RF00001;mdllen=119;mdlcoords=1-119;seqlen=19452;tandem_array=yes(282-19170);tandem_array_X=34;tandem_array_N=33;tandem_array_Dmin=449;tandem_array_Dmax=451;highscoring=yes;fragment=no;scF=0.926;lenF=0.992;Rfam=14.1;Infernal=1.1.2;
HyS2017	cmsearch	5S_rRNA	851	968	109.9	-	.	evalue=1.9e-22;mdlaccn=RF00001;mdllen=119;mdlcoords=1-119;seqlen=19452;tandem_array=yes(282-19170);tandem_array_X=34;tandem_array_N=33;tandem_array_Dmin=449;tandem_array_Dmax=451;highscoring=yes;fragment=no;scF=0.926;lenF=0.992;Rfam=14.1;Infernal=1.1.2;
HyS2017	cmsearch	5S_rRNA	282	400	102.5	-	.	evalue=1.5e-20;mdlaccn=RF00001;mdllen=119;mdlcoords=1-119;seqlen=19452;tandem_array=yes(282-19170);tandem_array_X=34;tandem_array_N=33;tandem_array_Dmin=449;tandem_array_Dmax=451;highscoring=no;fragment=no;scF=0.864;lenF=1.000;Rfam=14.1;Infernal=1.1.2;
HyS2045	cmsearch	5S_rRNA	12700	12818	116.7	-	.	evalue=3.2e-24;mdlaccn=RF00001;mdllen=119;mdlcoords=1-119;seqlen=19256;tandem_array=ineligible;highscoring=yes;fragment=no;scF=0.983;lenF=1.000;Rfam=14.1;Infernal=1.1.2;
HyS2045	cmsearch	5S_rRNA	18576	18694	116.7	-	.	evalue=3.2e-24;mdlaccn=RF00001;mdllen=119;mdlcoords=1-119;seqlen=19256;tandem_array=ineligible;highscoring=yes;fragment=no;scF=0.983;lenF=1.000;Rfam=14.1;Infernal=1.1.2;
HyS2047	cmsearch	5S_rRNA	18616	18734	118.7	+	.	evalue=9.9e-25;mdlaccn=RF00001;mdllen=119;mdlcoords=1-119;seqlen=19245;tandem_array=yes(407-18734);tandem_array_X=33;tandem_array_N=32;tandem_array_Dmin=449;tandem_array_Dmax=452;highscoring=yes;fragment=no;scF=1.000;lenF=1.000;Rfam=14.1;Infernal=1.1.2;
HyS2047	cmsearch	5S_rRNA	3253	3371	118.7	+	.	evalue=9.9e-25;mdlaccn=RF00001;mdllen=119;mdlcoords=1-119;seqlen=19245;tandem_array=yes(407-18734);tandem_array_X=33;tandem_array_N=32;tandem_array_Dmin=449;tandem_array_Dmax=452;highscoring=yes;fragment=no;scF=1.000;lenF=1.000;Rfam=14.1;Infernal=1.1.2;
HyS2047	cmsearch	5S_rRNA	407	525	118.7	+	.	evalue=9.9e-25;mdlaccn=RF00001;mdllen=119;mdlcoords=1-119;seqlen=19245;tandem_array=yes(407-18734);tandem_array_X=33;tandem_array_N=32;tandem_array_Dmin=449;tandem_array_Dmax=452;highscoring=yes;fragment=no;scF=1.000;lenF=1.000;Rfam=14.1;Infernal=1.1.2;
HyS2047	cmsearch	5S_rRNA	4391	4509	118.7	+	.	evalue=9.9e-25;mdlaccn=RF00001;mdllen=119;mdlcoords=1-119;seqlen=19245;tandem_array=yes(407-18734);tandem_array_X=33;tandem_array_N=32;tandem_array_Dmin=449;tandem_array_Dmax=452;highscoring=yes;fragment=no;scF=1.000;lenF=1.000;Rfam=14.1;Infernal=1.1.2;
HyS2047	cmsearch	5S_rRNA	4960	5078	118.7	+	.	evalue=9.9e-25;mdlaccn=RF00001;mdllen=119;mdlcoords=1-119;seqlen=19245;tandem_array=yes(407-18734);tandem_array_X=33;tandem_array_N=32;tandem_array_Dmin=449;tandem_array_Dmax=452;highscoring=yes;fragment=no;scF=1.000;lenF=1.000;Rfam=14.1;Infernal=1.1.2;
HyS2047	cmsearch	5S_rRNA	6667	6785	118.7	+	.	evalue=9.9e-25;mdlaccn=RF00001;mdllen=119;mdlcoords=1-119;seqlen=19245;tandem_array=yes(407-18734);tandem_array_X=33;tandem_array_N=32;tandem_array_Dmin=449;tandem_array_Dmax=452;highscoring=yes;fragment=no;scF=1.000;lenF=1.000;Rfam=14.1;Infernal=1.1.2;
HyS2047	cmsearch	5S_rRNA	7236	7354	118.7	+	.	evalue=9.9e-25;mdlaccn=RF00001;mdllen=119;mdlcoords=1-119;seqlen=19245;tandem_array=yes(407-18734);tandem_array_X=33;tandem_array_N=32;tandem_array_Dmin=449;tandem_array_Dmax=452;highscoring=yes;fragment=no;scF=1.000;lenF=1.000;Rfam=14.1;Infernal=1.1.2;
HyS2047	cmsearch	5S_rRNA	10082	10200	117.7	+	.	evalue=1.8e-24;mdlaccn=RF00001;mdllen=119;mdlcoords=1-119;seqlen=19245;tandem_array=yes(407-18734);tandem_array_X=33;tandem_array_N=32;tandem_array_Dmin=449;tandem_array_Dmax=452;highscoring=yes;fragment=no;scF=0.992;lenF=1.000;Rfam=14.1;Infernal=1.1.2;
HyS2047	cmsearch	5S_rRNA	10651	10769	117.7	+	.	evalue=1.8e-24;mdlaccn=RF00001;mdllen=119;mdlcoords=1-119;seqlen=19245;tandem_array=yes(407-18734);tandem_array_X=33;tandem_array_N=32;tandem_array_Dmin=449;tandem_array_Dmax=452;highscoring=yes;fragment=no;scF=0.992;lenF=1.000;Rfam=14.1;Infernal=1.1.2;
HyS2047	cmsearch	5S_rRNA	11220	11338	117.7	+	.	evalue=1.8e-24;mdlaccn=RF00001;mdllen=119;mdlcoords=1-119;seqlen=19245;tandem_array=yes(407-18734);tandem_array_X=33;tandem_array_N=32;tandem_array_Dmin=449;tandem_array_Dmax=452;highscoring=yes;fragment=no;scF=0.992;lenF=1.000;Rfam=14.1;Infernal=1.1.2;
HyS2047	cmsearch	5S_rRNA	11789	11907	117.7	+	.	evalue=1.8e-24;mdlaccn=RF00001;mdllen=119;mdlcoords=1-119;seqlen=19245;tandem_array=yes(407-18734);tandem_array_X=33;tandem_array_N=32;tandem_array_Dmin=449;tandem_array_Dmax=452;highscoring=yes;fragment=no;scF=0.992;lenF=1.000;Rfam=14.1;Infernal=1.1.2;
HyS2047	cmsearch	5S_rRNA	12358	12476	117.7	+	.	evalue=1.8e-24;mdlaccn=RF00001;mdllen=119;mdlcoords=1-119;seqlen=19245;tandem_array=yes(407-18734);tandem_array_X=33;tandem_array_N=32;tandem_array_Dmin=449;tandem_array_Dmax=452;highscoring=yes;fragment=no;scF=0.992;lenF=1.000;Rfam=14.1;Infernal=1.1.2;
HyS2047	cmsearch	5S_rRNA	12927	13045	117.7	+	.	evalue=1.8e-24;mdlaccn=RF00001;mdllen=119;mdlcoords=1-119;seqlen=19245;tandem_array=yes(407-18734);tandem_array_X=33;tandem_array_N=32;tandem_array_Dmin=449;tandem_array_Dmax=452;highscoring=yes;fragment=no;scF=0.992;lenF=1.000;Rfam=14.1;Infernal=1.1.2;
HyS2047	cmsearch	5S_rRNA	13496	13614	117.7	+	.	evalue=1.8e-24;mdlaccn=RF00001;mdllen=119;mdlcoords=1-119;seqlen=19245;tandem_array=yes(407-18734);tandem_array_X=33;tandem_array_N=32;tandem_array_Dmin=449;tandem_array_Dmax=452;highscoring=yes;fragment=no;scF=0.992;lenF=1.000;Rfam=14.1;Infernal=1.1.2;
HyS2047	cmsearch	5S_rRNA	14065	14183	117.7	+	.	evalue=1.8e-24;mdlaccn=RF00001;mdllen=119;mdlcoords=1-119;seqlen=19245;tandem_array=yes(407-18734);tandem_array_X=33;tandem_array_N=32;tandem_array_Dmin=449;tandem_array_Dmax=452;highscoring=yes;fragment=no;scF=0.992;lenF=1.000;Rfam=14.1;Infernal=1.1.2;
HyS2047	cmsearch	5S_rRNA	14634	14752	117.7	+	.	evalue=1.8e-24;mdlaccn=RF00001;mdllen=119;mdlcoords=1-119;seqlen=19245;tandem_array=yes(407-18734);tandem_array_X=33;tandem_array_N=32;tandem_array_Dmin=449;tandem_array_Dmax=452;highscoring=yes;fragment=no;scF=0.992;lenF=1.000;Rfam=14.1;Infernal=1.1.2;
HyS2047	cmsearch	5S_rRNA	15203	15321	117.7	+	.	evalue=1.8e-24;mdlaccn=RF00001;mdllen=119;mdlcoords=1-119;seqlen=19245;tandem_array=yes(407-18734);tandem_array_X=33;tandem_array_N=32;tandem_array_Dmin=449;tandem_array_Dmax=452;highscoring=yes;fragment=no;scF=0.992;lenF=1.000;Rfam=14.1;Infernal=1.1.2;
HyS2047	cmsearch	5S_rRNA	1544	1662	117.7	+	.	evalue=1.8e-24;mdlaccn=RF00001;mdllen=119;mdlcoords=1-119;seqlen=19245;tandem_array=yes(407-18734);tandem_array_X=33;tandem_array_N=32;tandem_array_Dmin=449;tandem_array_Dmax=452;highscoring=yes;fragment=no;scF=0.992;lenF=1.000;Rfam=14.1;Infernal=1.1.2;
HyS2047	cmsearch	5S_rRNA	15772	15890	117.7	+	.	evalue=1.8e-24;mdlaccn=RF00001;mdllen=119;mdlcoords=1-119;seqlen=19245;tandem_array=yes(407-18734);tandem_array_X=33;tandem_array_N=32;tandem_array_Dmin=449;tandem_array_Dmax=452;highscoring=yes;fragment=no;scF=0.992;lenF=1.000;Rfam=14.1;Infernal=1.1.2;
HyS2047	cmsearch	5S_rRNA	16341	16459	117.7	+	.	evalue=1.8e-24;mdlaccn=RF00001;mdllen=119;mdlcoords=1-119;seqlen=19245;tandem_array=yes(407-18734);tandem_array_X=33;tandem_array_N=32;tandem_array_Dmin=449;tandem_array_Dmax=452;highscoring=yes;fragment=no;scF=0.992;lenF=1.000;Rfam=14.1;Infernal=1.1.2;
HyS2047	cmsearch	5S_rRNA	17478	17596	117.7	+	.	evalue=1.8e-24;mdlaccn=RF00001;mdllen=119;mdlcoords=1-119;seqlen=19245;tandem_array=yes(407-18734);tandem_array_X=33;tandem_array_N=32;tandem_array_Dmin=449;tandem_array_Dmax=452;highscoring=yes;fragment=no;scF=0.992;lenF=1.000;Rfam=14.1;Infernal=1.1.2;
HyS2047	cmsearch	5S_rRNA	18047	18165	117.7	+	.	evalue=1.8e-24;mdlaccn=RF00001;mdllen=119;mdlcoords=1-119;seqlen=19245;tandem_array=yes(407-18734);tandem_array_X=33;tandem_array_N=32;tandem_array_Dmin=449;tandem_array_Dmax=452;highscoring=yes;fragment=no;scF=0.992;lenF=1.000;Rfam=14.1;Infernal=1.1.2;
HyS2047	cmsearch	5S_rRNA	2113	2231	117.7	+	.	evalue=1.8e-24;mdlaccn=RF00001;mdllen=119;mdlcoords=1-119;seqlen=19245;tandem_array=yes(407-18734);tandem_array_X=33;tandem_array_N=32;tandem_array_Dmin=449;tandem_array_Dmax=452;highscoring=yes;fragment=no;scF=0.992;lenF=1.000;Rfam=14.1;Infernal=1.1.2;
HyS2047	cmsearch	5S_rRNA	2684	2802	117.7	+	.	evalue=1.8e-24;mdlaccn=RF00001;mdllen=119;mdlcoords=1-119;seqlen=19245;tandem_array=yes(407-18734);tandem_array_X=33;tandem_array_N=32;tandem_array_Dmin=449;tandem_array_Dmax=452;highscoring=yes;fragment=no;scF=0.992;lenF=1.000;Rfam=14.1;Infernal=1.1.2;
HyS2047	cmsearch	5S_rRNA	5529	5647	117.7	+	.	evalue=1.8e-24;mdlaccn=RF00001;mdllen=119;mdlcoords=1-119;seqlen=19245;tandem_array=yes(407-18734);tandem_array_X=33;tandem_array_N=32;tandem_array_Dmin=449;tandem_array_Dmax=452;highscoring=yes;fragment=no;scF=0.992;lenF=1.000;Rfam=14.1;Infernal=1.1.2;
HyS2047	cmsearch	5S_rRNA	7805	7923	117.7	+	.	evalue=1.8e-24;mdlaccn=RF00001;mdllen=119;mdlcoords=1-119;seqlen=19245;tandem_array=yes(407-18734);tandem_array_X=33;tandem_array_N=32;tandem_array_Dmin=449;tandem_array_Dmax=452;highscoring=yes;fragment=no;scF=0.992;lenF=1.000;Rfam=14.1;Infernal=1.1.2;
HyS2047	cmsearch	5S_rRNA	8374	8492	117.7	+	.	evalue=1.8e-24;mdlaccn=RF00001;mdllen=119;mdlcoords=1-119;seqlen=19245;tandem_array=yes(407-18734);tandem_array_X=33;tandem_array_N=32;tandem_array_Dmin=449;tandem_array_Dmax=452;highscoring=yes;fragment=no;scF=0.992;lenF=1.000;Rfam=14.1;Infernal=1.1.2;
HyS2047	cmsearch	5S_rRNA	9513	9631	117.7	+	.	evalue=1.8e-24;mdlaccn=RF00001;mdllen=119;mdlcoords=1-119;seqlen=19245;tandem_array=yes(407-18734);tandem_array_X=33;tandem_array_N=32;tandem_array_Dmin=449;tandem_array_Dmax=452;highscoring=yes;fragment=no;scF=0.992;lenF=1.000;Rfam=14.1;Infernal=1.1.2;
HyS2047	cmsearch	5S_rRNA	976	1094	117.7	+	.	evalue=1.8e-24;mdlaccn=RF00001;mdllen=119;mdlcoords=1-119;seqlen=19245;tandem_array=yes(407-18734);tandem_array_X=33;tandem_array_N=32;tandem_array_Dmin=449;tandem_array_Dmax=452;highscoring=yes;fragment=no;scF=0.992;lenF=1.000;Rfam=14.1;Infernal=1.1.2;
HyS2047	cmsearch	5S_rRNA	6098	6216	116.6	+	.	evalue=3.5e-24;mdlaccn=RF00001;mdllen=119;mdlcoords=1-119;seqlen=19245;tandem_array=yes(407-18734);tandem_array_X=33;tandem_array_N=32;tandem_array_Dmin=449;tandem_array_Dmax=452;highscoring=yes;fragment=no;scF=0.982;lenF=1.000;Rfam=14.1;Infernal=1.1.2;
HyS2047	cmsearch	5S_rRNA	8944	9062	116.6	+	.	evalue=3.5e-24;mdlaccn=RF00001;mdllen=119;mdlcoords=1-119;seqlen=19245;tandem_array=yes(407-18734);tandem_array_X=33;tandem_array_N=32;tandem_array_Dmin=449;tandem_array_Dmax=452;highscoring=yes;fragment=no;scF=0.982;lenF=1.000;Rfam=14.1;Infernal=1.1.2;
HyS2047	cmsearch	5S_rRNA	16910	17027	112.0	+	.	evalue=5.4e-23;mdlaccn=RF00001;mdllen=119;mdlcoords=1-119;seqlen=19245;tandem_array=yes(407-18734);tandem_array_X=33;tandem_array_N=32;tandem_array_Dmin=449;tandem_array_Dmax=452;highscoring=yes;fragment=no;scF=0.944;lenF=0.992;Rfam=14.1;Infernal=1.1.2;
HyS2047	cmsearch	5S_rRNA	3822	3940	108.6	+	.	evalue=4.1e-22;mdlaccn=RF00001;mdllen=119;mdlcoords=1-119;seqlen=19245;tandem_array=yes(407-18734);tandem_array_X=33;tandem_array_N=32;tandem_array_Dmin=449;tandem_array_Dmax=452;highscoring=yes;fragment=no;scF=0.915;lenF=1.000;Rfam=14.1;Infernal=1.1.2;
HyS2127	cmsearch	5S_rRNA	9684	9802	117.7	-	.	evalue=1.8e-24;mdlaccn=RF00001;mdllen=119;mdlcoords=1-119;seqlen=18791;tandem_array=yes(1186-18392);tandem_array_X=29;tandem_array_N=22;tandem_array_Dmin=444;tandem_array_Dmax=472;highscoring=yes;fragment=no;scF=0.992;lenF=1.000;Rfam=14.1;Infernal=1.1.2;
HyS2127	cmsearch	5S_rRNA	13879	13997	117.0	-	.	evalue=2.6e-24;mdlaccn=RF00001;mdllen=119;mdlcoords=1-119;seqlen=18791;tandem_array=yes(1186-18392);tandem_array_X=29;tandem_array_N=22;tandem_array_Dmin=444;tandem_array_Dmax=472;highscoring=yes;fragment=no;scF=0.986;lenF=1.000;Rfam=14.1;Infernal=1.1.2;
HyS2127	cmsearch	5S_rRNA	4198	4316	117.0	-	.	evalue=2.6e-24;mdlaccn=RF00001;mdllen=119;mdlcoords=1-119;seqlen=18791;tandem_array=yes(1186-18392);tandem_array_X=29;tandem_array_N=22;tandem_array_Dmin=444;tandem_array_Dmax=472;highscoring=yes;fragment=no;scF=0.986;lenF=1.000;Rfam=14.1;Infernal=1.1.2;
HyS2127	cmsearch	5S_rRNA	433	551	117.0	-	.	evalue=2.6e-24;mdlaccn=RF00001;mdllen=119;mdlcoords=1-119;seqlen=18791;tandem_array=no;highscoring=yes;fragment=no;scF=0.986;lenF=1.000;Rfam=14.1;Infernal=1.1.2;
HyS2127	cmsearch	5S_rRNA	6652	6770	117.0	-	.	evalue=2.6e-24;mdlaccn=RF00001;mdllen=119;mdlcoords=1-119;seqlen=18791;tandem_array=yes(1186-18392);tandem_array_X=29;tandem_array_N=22;tandem_array_Dmin=444;tandem_array_Dmax=472;highscoring=yes;fragment=no;scF=0.986;lenF=1.000;Rfam=14.1;Infernal=1.1.2;
HyS2127	cmsearch	5S_rRNA	12556	12674	116.6	-	.	evalue=3.5e-24;mdlaccn=RF00001;mdllen=119;mdlcoords=1-119;seqlen=18791;tandem_array=yes(1186-18392);tandem_array_X=29;tandem_array_N=22;tandem_array_Dmin=444;tandem_array_Dmax=472;highscoring=yes;fragment=no;scF=0.982;lenF=1.000;Rfam=14.1;Infernal=1.1.2;
HyS2127	cmsearch	5S_rRNA	5330	5448	116.6	-	.	evalue=3.5e-24;mdlaccn=RF00001;mdllen=119;mdlcoords=1-119;seqlen=18791;tandem_array=yes(1186-18392);tandem_array_X=29;tandem_array_N=22;tandem_array_Dmin=444;tandem_array_Dmax=472;highscoring=yes;fragment=no;scF=0.982;lenF=1.000;Rfam=14.1;Infernal=1.1.2;
HyS2127	cmsearch	5S_rRNA	6083	6201	116.2	-	.	evalue=4.4e-24;mdlaccn=RF00001;mdllen=119;mdlcoords=1-119;seqlen=18791;tandem_array=yes(1186-18392);tandem_array_X=29;tandem_array_N=22;tandem_array_Dmin=444;tandem_array_Dmax=472;highscoring=yes;fragment=no;scF=0.979;lenF=1.000;Rfam=14.1;Infernal=1.1.2;
HyS2127	cmsearch	5S_rRNA	13125	13243	114.8	-	.	evalue=1e-23;mdlaccn=RF00001;mdllen=119;mdlcoords=1-119;seqlen=18791;tandem_array=yes(1186-18392);tandem_array_X=29;tandem_array_N=22;tandem_array_Dmin=444;tandem_array_Dmax=472;highscoring=yes;fragment=no;scF=0.967;lenF=1.000;Rfam=14.1;Infernal=1.1.2;
HyS2127	cmsearch	5S_rRNA	16945	17063	114.8	-	.	evalue=1e-23;mdlaccn=RF00001;mdllen=119;mdlcoords=1-119;seqlen=18791;tandem_array=yes(1186-18392);tandem_array_X=29;tandem_array_N=22;tandem_array_Dmin=444;tandem_array_Dmax=472;highscoring=yes;fragment=no;scF=0.967;lenF=1.000;Rfam=14.1;Infernal=1.1.2;
HyS2127	cmsearch	5S_rRNA	4767	4885	114.8	-	.	evalue=1e-23;mdlaccn=RF00001;mdllen=119;mdlcoords=1-119;seqlen=18791;tandem_array=yes(1186-18392);tandem_array_X=29;tandem_array_N=22;tandem_array_Dmin=444;tandem_array_Dmax=472;highscoring=yes;fragment=no;scF=0.967;lenF=1.000;Rfam=14.1;Infernal=1.1.2;
HyS2127	cmsearch	5S_rRNA	16376	16494	114.2	-	.	evalue=1.4e-23;mdlaccn=RF00001;mdllen=119;mdlcoords=1-119;seqlen=18791;tandem_array=yes(1186-18392);tandem_array_X=29;tandem_array_N=22;tandem_array_Dmin=444;tandem_array_Dmax=472;highscoring=yes;fragment=no;scF=0.962;lenF=1.000;Rfam=14.1;Infernal=1.1.2;
HyS2127	cmsearch	5S_rRNA	17699	17817	114.2	-	.	evalue=1.4e-23;mdlaccn=RF00001;mdllen=119;mdlcoords=1-119;seqlen=18791;tandem_array=yes(1186-18392);tandem_array_X=29;tandem_array_N=22;tandem_array_Dmin=444;tandem_array_Dmax=472;highscoring=yes;fragment=no;scF=0.962;lenF=1.000;Rfam=14.1;Infernal=1.1.2;
HyS2127	cmsearch	5S_rRNA	9114	9231	113.9	-	.	evalue=1.7e-23;mdlaccn=RF00001;mdllen=119;mdlcoords=1-119;seqlen=18791;tandem_array=yes(1186-18392);tandem_array_X=29;tandem_array_N=22;tandem_array_Dmin=444;tandem_array_Dmax=472;highscoring=yes;fragment=no;scF=0.960;lenF=0.992;Rfam=14.1;Infernal=1.1.2;
HyS2127	cmsearch	5S_rRNA	11990	12107	111.4	-	.	evalue=7.3e-23;mdlaccn=RF00001;mdllen=119;mdlcoords=1-119;seqlen=18791;tandem_array=yes(1186-18392);tandem_array_X=29;tandem_array_N=22;tandem_array_Dmin=444;tandem_array_Dmax=472;highscoring=yes;fragment=no;scF=0.939;lenF=0.992;Rfam=14.1;Infernal=1.1.2;
HyS2127	cmsearch	5S_rRNA	10252	10371	110.8	-	.	evalue=1.1e-22;mdlaccn=RF00001;mdllen=119;mdlcoords=1-119;seqlen=18791;tandem_array=yes(1186-18392);tandem_array_X=29;tandem_array_N=22;tandem_array_Dmin=444;tandem_array_Dmax=472;highscoring=yes;fragment=no;scF=0.933;lenF=1.008;Rfam=14.1;Infernal=1.1.2;
HyS2127	cmsearch	5S_rRNA	11398	11517	110.3	-	.	evalue=1.5e-22;mdlaccn=RF00001;mdllen=119;mdlcoords=1-119;seqlen=18791;tandem_array=yes(1186-18392);tandem_array_X=29;tandem_array_N=22;tandem_array_Dmin=444;tandem_array_Dmax=472;highscoring=yes;fragment=no;scF=0.929;lenF=1.008;Rfam=14.1;Infernal=1.1.2;
HyS2127	cmsearch	5S_rRNA	7406	7523	109.6	-	.	evalue=2.2e-22;mdlaccn=RF00001;mdllen=119;mdlcoords=1-119;seqlen=18791;tandem_array=yes(1186-18392);tandem_array_X=29;tandem_array_N=22;tandem_array_Dmin=444;tandem_array_Dmax=472;highscoring=yes;fragment=no;scF=0.923;lenF=0.992;Rfam=14.1;Infernal=1.1.2;
HyS2127	cmsearch	5S_rRNA	1752	1870	105.9	-	.	evalue=2e-21;mdlaccn=RF00001;mdllen=119;mdlcoords=1-119;seqlen=18791;tandem_array=yes(1186-18392);tandem_array_X=29;tandem_array_N=22;tandem_array_Dmin=444;tandem_array_Dmax=472;highscoring=no;fragment=no;scF=0.892;lenF=1.000;Rfam=14.1;Infernal=1.1.2;
HyS2127	cmsearch	5S_rRNA	2318	2434	105.4	-	.	evalue=2.7e-21;mdlaccn=RF00001;mdllen=119;mdlcoords=1-119;seqlen=18791;tandem_array=yes(1186-18392);tandem_array_X=29;tandem_array_N=22;tandem_array_Dmin=444;tandem_array_Dmax=472;highscoring=no;fragment=no;scF=0.888;lenF=0.983;Rfam=14.1;Infernal=1.1.2;
HyS2127	cmsearch	5S_rRNA	8543	8663	105.4	-	.	evalue=2.7e-21;mdlaccn=RF00001;mdllen=119;mdlcoords=1-119;seqlen=18791;tandem_array=yes(1186-18392);tandem_array_X=29;tandem_array_N=22;tandem_array_Dmin=444;tandem_array_Dmax=472;highscoring=no;fragment=no;scF=0.888;lenF=1.017;Rfam=14.1;Infernal=1.1.2;
HyS2127	cmsearch	5S_rRNA	3450	3566	103.1	-	.	evalue=1e-20;mdlaccn=RF00001;mdllen=119;mdlcoords=1-119;seqlen=18791;tandem_array=yes(1186-18392);tandem_array_X=29;tandem_array_N=22;tandem_array_Dmin=444;tandem_array_Dmax=472;highscoring=no;fragment=no;scF=0.869;lenF=0.983;Rfam=14.1;Infernal=1.1.2;
HyS2127	cmsearch	5S_rRNA	18275	18392	103.0	-	.	evalue=1.1e-20;mdlaccn=RF00001;mdllen=119;mdlcoords=1-119;seqlen=18791;tandem_array=yes(1186-18392);tandem_array_X=29;tandem_array_N=22;tandem_array_Dmin=444;tandem_array_Dmax=472;highscoring=no;fragment=no;scF=0.868;lenF=0.992;Rfam=14.1;Infernal=1.1.2;
HyS2127	cmsearch	5S_rRNA	1186	1303	102.6	-	.	evalue=1.4e-20;mdlaccn=RF00001;mdllen=119;mdlcoords=1-119;seqlen=18791;tandem_array=yes(1186-18392);tandem_array_X=29;tandem_array_N=22;tandem_array_Dmin=444;tandem_array_Dmax=472;highscoring=no;fragment=no;scF=0.864;lenF=0.992;Rfam=14.1;Infernal=1.1.2;
HyS2127	cmsearch	5S_rRNA	2884	3000	101.6	-	.	evalue=2.6e-20;mdlaccn=RF00001;mdllen=119;mdlcoords=1-119;seqlen=18791;tandem_array=yes(1186-18392);tandem_array_X=29;tandem_array_N=22;tandem_array_Dmin=444;tandem_array_Dmax=472;highscoring=no;fragment=no;scF=0.856;lenF=0.983;Rfam=14.1;Infernal=1.1.2;
HyS2127	cmsearch	5S_rRNA	7975	8094	99.6	-	.	evalue=8.4e-20;mdlaccn=RF00001;mdllen=119;mdlcoords=1-119;seqlen=18791;tandem_array=yes(1186-18392);tandem_array_X=29;tandem_array_N=22;tandem_array_Dmin=444;tandem_array_Dmax=472;highscoring=no;fragment=no;scF=0.839;lenF=1.008;Rfam=14.1;Infernal=1.1.2;
HyS2127	cmsearch	5S_rRNA	14449	14567	97.5	-	.	evalue=2.9e-19;mdlaccn=RF00001;mdllen=119;mdlcoords=1-119;seqlen=18791;tandem_array=yes(1186-18392);tandem_array_X=29;tandem_array_N=22;tandem_array_Dmin=444;tandem_array_Dmax=472;highscoring=no;fragment=no;scF=0.821;lenF=1.000;Rfam=14.1;Infernal=1.1.2;
HyS2127	cmsearch	5S_rRNA	10820	10939	93.8	-	.	evalue=2.7e-18;mdlaccn=RF00001;mdllen=119;mdlcoords=1-119;seqlen=18791;tandem_array=yes(1186-18392);tandem_array_X=29;tandem_array_N=22;tandem_array_Dmin=444;tandem_array_Dmax=472;highscoring=no;fragment=no;scF=0.790;lenF=1.008;Rfam=14.1;Infernal=1.1.2;
HyS2127	cmsearch	5S_rRNA	15617	15740	85.2	-	.	evalue=4.5e-16;mdlaccn=RF00001;mdllen=119;mdlcoords=1-119;seqlen=18791;tandem_array=yes(1186-18392);tandem_array_X=29;tandem_array_N=22;tandem_array_Dmin=444;tandem_array_Dmax=472;highscoring=no;fragment=no;scF=0.718;lenF=1.042;Rfam=14.1;Infernal=1.1.2;
HyS2127	cmsearch	5S_rRNA	15018	15147	49.3	-	.	evalue=8.6e-07;mdlaccn=RF00001;mdllen=119;mdlcoords=1-119;seqlen=18791;tandem_array=yes(1186-18392);tandem_array_X=29;tandem_array_N=22;tandem_array_Dmin=444;tandem_array_Dmax=472;highscoring=no;fragment=no;scF=0.415;lenF=1.092;Rfam=14.1;Infernal=1.1.2;
HyS2136	cmsearch	5S_rRNA	2788	2906	118.7	-	.	evalue=9.9e-25;mdlaccn=RF00001;mdllen=119;mdlcoords=1-119;seqlen=18759;tandem_array=yes(499-18759);tandem_array_X=33;tandem_array_N=32;tandem_array_Dmin=438;tandem_array_Dmax=457;highscoring=yes;fragment=no;scF=1.000;lenF=1.000;Rfam=14.1;Infernal=1.1.2;
HyS2136	cmsearch	5S_rRNA	5065	5183	118.7	-	.	evalue=9.9e-25;mdlaccn=RF00001;mdllen=119;mdlcoords=1-119;seqlen=18759;tandem_array=yes(499-18759);tandem_array_X=33;tandem_array_N=32;tandem_array_Dmin=438;tandem_array_Dmax=457;highscoring=yes;fragment=no;scF=1.000;lenF=1.000;Rfam=14.1;Infernal=1.1.2;
HyS2136	cmsearch	5S_rRNA	11847	11965	116.6	-	.	evalue=3.5e-24;mdlaccn=RF00001;mdllen=119;mdlcoords=1-119;seqlen=18759;tandem_array=yes(499-18759);tandem_array_X=33;tandem_array_N=32;tandem_array_Dmin=438;tandem_array_Dmax=457;highscoring=yes;fragment=no;scF=0.982;lenF=1.000;Rfam=14.1;Infernal=1.1.2;
HyS2136	cmsearch	5S_rRNA	12414	12532	116.6	-	.	evalue=3.5e-24;mdlaccn=RF00001;mdllen=119;mdlcoords=1-119;seqlen=18759;tandem_array=yes(499-18759);tandem_array_X=33;tandem_array_N=32;tandem_array_Dmin=438;tandem_array_Dmax=457;highscoring=yes;fragment=no;scF=0.982;lenF=1.000;Rfam=14.1;Infernal=1.1.2;
HyS2136	cmsearch	5S_rRNA	13549	13667	116.6	-	.	evalue=3.5e-24;mdlaccn=RF00001;mdllen=119;mdlcoords=1-119;seqlen=18759;tandem_array=yes(499-18759);tandem_array_X=33;tandem_array_N=32;tandem_array_Dmin=438;tandem_array_Dmax=457;highscoring=yes;fragment=no;scF=0.982;lenF=1.000;Rfam=14.1;Infernal=1.1.2;
HyS2136	cmsearch	5S_rRNA	15246	15364	116.6	-	.	evalue=3.5e-24;mdlaccn=RF00001;mdllen=119;mdlcoords=1-119;seqlen=18759;tandem_array=yes(499-18759);tandem_array_X=33;tandem_array_N=32;tandem_array_Dmin=438;tandem_array_Dmax=457;highscoring=yes;fragment=no;scF=0.982;lenF=1.000;Rfam=14.1;Infernal=1.1.2;
HyS2136	cmsearch	5S_rRNA	15812	15930	116.6	-	.	evalue=3.5e-24;mdlaccn=RF00001;mdllen=119;mdlcoords=1-119;seqlen=18759;tandem_array=yes(499-18759);tandem_array_X=33;tandem_array_N=32;tandem_array_Dmin=438;tandem_array_Dmax=457;highscoring=yes;fragment=no;scF=0.982;lenF=1.000;Rfam=14.1;Infernal=1.1.2;
HyS2136	cmsearch	5S_rRNA	16943	17061	116.6	-	.	evalue=3.5e-24;mdlaccn=RF00001;mdllen=119;mdlcoords=1-119;seqlen=18759;tandem_array=yes(499-18759);tandem_array_X=33;tandem_array_N=32;tandem_array_Dmin=438;tandem_array_Dmax=457;highscoring=yes;fragment=no;scF=0.982;lenF=1.000;Rfam=14.1;Infernal=1.1.2;
HyS2136	cmsearch	5S_rRNA	7905	8023	116.6	-	.	evalue=3.5e-24;mdlaccn=RF00001;mdllen=119;mdlcoords=1-119;seqlen=18759;tandem_array=yes(499-18759);tandem_array_X=33;tandem_array_N=32;tandem_array_Dmin=438;tandem_array_Dmax=457;highscoring=yes;fragment=no;scF=0.982;lenF=1.000;Rfam=14.1;Infernal=1.1.2;
HyS2136	cmsearch	5S_rRNA	6203	6321	111.8	-	.	evalue=6.1e-23;mdlaccn=RF00001;mdllen=119;mdlcoords=1-119;seqlen=18759;tandem_array=yes(499-18759);tandem_array_X=33;tandem_array_N=32;tandem_array_Dmin=438;tandem_array_Dmax=457;highscoring=yes;fragment=no;scF=0.942;lenF=1.000;Rfam=14.1;Infernal=1.1.2;
HyS2136	cmsearch	5S_rRNA	11281	11398	109.9	-	.	evalue=1.9e-22;mdlaccn=RF00001;mdllen=119;mdlcoords=1-119;seqlen=18759;tandem_array=yes(499-18759);tandem_array_X=33;tandem_array_N=32;tandem_array_Dmin=438;tandem_array_Dmax=457;highscoring=yes;fragment=no;scF=0.926;lenF=0.992;Rfam=14.1;Infernal=1.1.2;
HyS2136	cmsearch	5S_rRNA	12982	13099	109.9	-	.	evalue=1.9e-22;mdlaccn=RF00001;mdllen=119;mdlcoords=1-119;seqlen=18759;tandem_array=yes(499-18759);tandem_array_X=33;tandem_array_N=32;tandem_array_Dmin=438;tandem_array_Dmax=457;highscoring=yes;fragment=no;scF=0.926;lenF=0.992;Rfam=14.1;Infernal=1.1.2;
HyS2136	cmsearch	5S_rRNA	14114	14231	109.9	-	.	evalue=1.9e-22;mdlaccn=RF00001;mdllen=119;mdlcoords=1-119;seqlen=18759;tandem_array=yes(499-18759);tandem_array_X=33;tandem_array_N=32;tandem_array_Dmin=438;tandem_array_Dmax=457;highscoring=yes;fragment=no;scF=0.926;lenF=0.992;Rfam=14.1;Infernal=1.1.2;
HyS2136	cmsearch	5S_rRNA	14680	14797	109.9	-	.	evalue=1.9e-22;mdlaccn=RF00001;mdllen=119;mdlcoords=1-119;seqlen=18759;tandem_array=yes(499-18759);tandem_array_X=33;tandem_array_N=32;tandem_array_Dmin=438;tandem_array_Dmax=457;highscoring=yes;fragment=no;scF=0.926;lenF=0.992;Rfam=14.1;Infernal=1.1.2;
HyS2136	cmsearch	5S_rRNA	16377	16494	109.9	-	.	evalue=1.9e-22;mdlaccn=RF00001;mdllen=119;mdlcoords=1-119;seqlen=18759;tandem_array=yes(499-18759);tandem_array_X=33;tandem_array_N=32;tandem_array_Dmin=438;tandem_array_Dmax=457;highscoring=yes;fragment=no;scF=0.926;lenF=0.992;Rfam=14.1;Infernal=1.1.2;
HyS2136	cmsearch	5S_rRNA	17510	17627	109.9	-	.	evalue=1.9e-22;mdlaccn=RF00001;mdllen=119;mdlcoords=1-119;seqlen=18759;tandem_array=yes(499-18759);tandem_array_X=33;tandem_array_N=32;tandem_array_Dmin=438;tandem_array_Dmax=457;highscoring=yes;fragment=no;scF=0.926;lenF=0.992;Rfam=14.1;Infernal=1.1.2;
HyS2136	cmsearch	5S_rRNA	18075	18192	109.9	-	.	evalue=1.9e-22;mdlaccn=RF00001;mdllen=119;mdlcoords=1-119;seqlen=18759;tandem_array=yes(499-18759);tandem_array_X=33;tandem_array_N=32;tandem_array_Dmin=438;tandem_array_Dmax=457;highscoring=yes;fragment=no;scF=0.926;lenF=0.992;Rfam=14.1;Infernal=1.1.2;
HyS2136	cmsearch	5S_rRNA	499	616	109.9	-	.	evalue=1.9e-22;mdlaccn=RF00001;mdllen=119;mdlcoords=1-119;seqlen=18759;tandem_array=yes(499-18759);tandem_array_X=33;tandem_array_N=32;tandem_array_Dmin=438;tandem_array_Dmax=457;highscoring=yes;fragment=no;scF=0.926;lenF=0.992;Rfam=14.1;Infernal=1.1.2;
HyS2136	cmsearch	5S_rRNA	5634	5752	109.0	-	.	evalue=3.1e-22;mdlaccn=RF00001;mdllen=119;mdlcoords=1-119;seqlen=18759;tandem_array=yes(499-18759);tandem_array_X=33;tandem_array_N=32;tandem_array_Dmin=438;tandem_array_Dmax=457;highscoring=yes;fragment=no;scF=0.918;lenF=1.000;Rfam=14.1;Infernal=1.1.2;
HyS2136	cmsearch	5S_rRNA	3358	3476	108.6	-	.	evalue=4.1e-22;mdlaccn=RF00001;mdllen=119;mdlcoords=1-119;seqlen=18759;tandem_array=yes(499-18759);tandem_array_X=33;tandem_array_N=32;tandem_array_Dmin=438;tandem_array_Dmax=457;highscoring=yes;fragment=no;scF=0.915;lenF=1.000;Rfam=14.1;Infernal=1.1.2;
HyS2136	cmsearch	5S_rRNA	3927	4045	108.6	-	.	evalue=4.1e-22;mdlaccn=RF00001;mdllen=119;mdlcoords=1-119;seqlen=18759;tandem_array=yes(499-18759);tandem_array_X=33;tandem_array_N=32;tandem_array_Dmin=438;tandem_array_Dmax=457;highscoring=yes;fragment=no;scF=0.915;lenF=1.000;Rfam=14.1;Infernal=1.1.2;
HyS2136	cmsearch	5S_rRNA	4496	4614	108.6	-	.	evalue=4.1e-22;mdlaccn=RF00001;mdllen=119;mdlcoords=1-119;seqlen=18759;tandem_array=yes(499-18759);tandem_array_X=33;tandem_array_N=32;tandem_array_Dmin=438;tandem_array_Dmax=457;highscoring=yes;fragment=no;scF=0.915;lenF=1.000;Rfam=14.1;Infernal=1.1.2;
HyS2136	cmsearch	5S_rRNA	9038	9156	108.6	-	.	evalue=4.1e-22;mdlaccn=RF00001;mdllen=119;mdlcoords=1-119;seqlen=18759;tandem_array=yes(499-18759);tandem_array_X=33;tandem_array_N=32;tandem_array_Dmin=438;tandem_array_Dmax=457;highscoring=yes;fragment=no;scF=0.915;lenF=1.000;Rfam=14.1;Infernal=1.1.2;
HyS2136	cmsearch	5S_rRNA	10715	10832	107.7	-	.	evalue=7e-22;mdlaccn=RF00001;mdllen=119;mdlcoords=1-119;seqlen=18759;tandem_array=yes(499-18759);tandem_array_X=33;tandem_array_N=32;tandem_array_Dmin=438;tandem_array_Dmax=457;highscoring=yes;fragment=no;scF=0.907;lenF=0.992;Rfam=14.1;Infernal=1.1.2;
HyS2136	cmsearch	5S_rRNA	6771	6888	105.9	-	.	evalue=2e-21;mdlaccn=RF00001;mdllen=119;mdlcoords=1-119;seqlen=18759;tandem_array=yes(499-18759);tandem_array_X=33;tandem_array_N=32;tandem_array_Dmin=438;tandem_array_Dmax=457;highscoring=no;fragment=no;scF=0.892;lenF=0.992;Rfam=14.1;Infernal=1.1.2;
HyS2136	cmsearch	5S_rRNA	7337	7454	102.9	-	.	evalue=1.2e-20;mdlaccn=RF00001;mdllen=119;mdlcoords=1-119;seqlen=18759;tandem_array=yes(499-18759);tandem_array_X=33;tandem_array_N=32;tandem_array_Dmin=438;tandem_array_Dmax=457;highscoring=no;fragment=no;scF=0.867;lenF=0.992;Rfam=14.1;Infernal=1.1.2;
HyS2136	cmsearch	5S_rRNA	1646	1762	99.4	-	.	evalue=9.7e-20;mdlaccn=RF00001;mdllen=119;mdlcoords=1-119;seqlen=18759;tandem_array=yes(499-18759);tandem_array_X=33;tandem_array_N=32;tandem_array_Dmin=438;tandem_array_Dmax=457;highscoring=no;fragment=no;scF=0.837;lenF=0.983;Rfam=14.1;Infernal=1.1.2;
HyS2136	cmsearch	5S_rRNA	8472	8590	97.8	-	.	evalue=2.4e-19;mdlaccn=RF00001;mdllen=119;mdlcoords=1-119;seqlen=18759;tandem_array=yes(499-18759);tandem_array_X=33;tandem_array_N=32;tandem_array_Dmin=438;tandem_array_Dmax=457;highscoring=no;fragment=no;scF=0.824;lenF=1.000;Rfam=14.1;Infernal=1.1.2;
HyS2136	cmsearch	5S_rRNA	10160	10275	94.3	-	.	evalue=2e-18;mdlaccn=RF00001;mdllen=119;mdlcoords=1-119;seqlen=18759;tandem_array=yes(499-18759);tandem_array_X=33;tandem_array_N=32;tandem_array_Dmin=438;tandem_array_Dmax=457;highscoring=no;fragment=no;scF=0.794;lenF=0.975;Rfam=14.1;Infernal=1.1.2;
HyS2136	cmsearch	5S_rRNA	2213	2334	93.8	-	.	evalue=2.6e-18;mdlaccn=RF00001;mdllen=119;mdlcoords=1-119;seqlen=18759;tandem_array=yes(499-18759);tandem_array_X=33;tandem_array_N=32;tandem_array_Dmin=438;tandem_array_Dmax=457;highscoring=no;fragment=no;scF=0.790;lenF=1.025;Rfam=14.1;Infernal=1.1.2;
HyS2136	cmsearch	5S_rRNA	9603	9721	91.0	-	.	evalue=1.4e-17;mdlaccn=RF00001;mdllen=119;mdlcoords=1-119;seqlen=18759;tandem_array=yes(499-18759);tandem_array_X=33;tandem_array_N=32;tandem_array_Dmin=438;tandem_array_Dmax=457;highscoring=no;fragment=no;scF=0.767;lenF=1.000;Rfam=14.1;Infernal=1.1.2;
HyS2136	cmsearch	5S_rRNA	18643	18759	88.9	-	.	evalue=5e-17;mdlaccn=RF00001;mdllen=119;mdlcoords=1-119;seqlen=18759;tandem_array=yes(499-18759);tandem_array_X=33;tandem_array_N=32;tandem_array_Dmin=438;tandem_array_Dmax=457;highscoring=no;fragment=no;scF=0.749;lenF=0.983;Rfam=14.1;Infernal=1.1.2;
HyS2136	cmsearch	5S_rRNA	1067	1188	66.0	-	.	evalue=4.1e-11;mdlaccn=RF00001;mdllen=119;mdlcoords=1-119;seqlen=18759;tandem_array=yes(499-18759);tandem_array_X=33;tandem_array_N=32;tandem_array_Dmin=438;tandem_array_Dmax=457;highscoring=no;fragment=no;scF=0.556;lenF=1.025;Rfam=14.1;Infernal=1.1.2;
HyS2150	cmsearch	5S_rRNA	9909	10027	116.6	-	.	evalue=3.5e-24;mdlaccn=RF00001;mdllen=119;mdlcoords=1-119;seqlen=18684;tandem_array=yes(249-18565);tandem_array_X=33;tandem_array_N=32;tandem_array_Dmin=431;tandem_array_Dmax=454;highscoring=yes;fragment=no;scF=0.982;lenF=1.000;Rfam=14.1;Infernal=1.1.2;
HyS2150	cmsearch	5S_rRNA	10479	10597	116.6	-	.	evalue=3.5e-24;mdlaccn=RF00001;mdllen=119;mdlcoords=1-119;seqlen=18684;tandem_array=yes(249-18565);tandem_array_X=33;tandem_array_N=32;tandem_array_Dmin=431;tandem_array_Dmax=454;highscoring=yes;fragment=no;scF=0.982;lenF=1.000;Rfam=14.1;Infernal=1.1.2;
HyS2150	cmsearch	5S_rRNA	11048	11166	116.6	-	.	evalue=3.5e-24;mdlaccn=RF00001;mdllen=119;mdlcoords=1-119;seqlen=18684;tandem_array=yes(249-18565);tandem_array_X=33;tandem_array_N=32;tandem_array_Dmin=431;tandem_array_Dmax=454;highscoring=yes;fragment=no;scF=0.982;lenF=1.000;Rfam=14.1;Infernal=1.1.2;
HyS2150	cmsearch	5S_rRNA	11618	11736	116.6	-	.	evalue=3.5e-24;mdlaccn=RF00001;mdllen=119;mdlcoords=1-119;seqlen=18684;tandem_array=yes(249-18565);tandem_array_X=33;tandem_array_N=32;tandem_array_Dmin=431;tandem_array_Dmax=454;highscoring=yes;fragment=no;scF=0.982;lenF=1.000;Rfam=14.1;Infernal=1.1.2;
HyS2150	cmsearch	5S_rRNA	12187	12305	116.6	-	.	evalue=3.5e-24;mdlaccn=RF00001;mdllen=119;mdlcoords=1-119;seqlen=18684;tandem_array=yes(249-18565);tandem_array_X=33;tandem_array_N=32;tandem_array_Dmin=431;tandem_array_Dmax=454;highscoring=yes;fragment=no;scF=0.982;lenF=1.000;Rfam=14.1;Infernal=1.1.2;
HyS2150	cmsearch	5S_rRNA	12756	12874	116.6	-	.	evalue=3.5e-24;mdlaccn=RF00001;mdllen=119;mdlcoords=1-119;seqlen=18684;tandem_array=yes(249-18565);tandem_array_X=33;tandem_array_N=32;tandem_array_Dmin=431;tandem_array_Dmax=454;highscoring=yes;fragment=no;scF=0.982;lenF=1.000;Rfam=14.1;Infernal=1.1.2;
HyS2150	cmsearch	5S_rRNA	13327	13445	116.6	-	.	evalue=3.5e-24;mdlaccn=RF00001;mdllen=119;mdlcoords=1-119;seqlen=18684;tandem_array=yes(249-18565);tandem_array_X=33;tandem_array_N=32;tandem_array_Dmin=431;tandem_array_Dmax=454;highscoring=yes;fragment=no;scF=0.982;lenF=1.000;Rfam=14.1;Infernal=1.1.2;
HyS2150	cmsearch	5S_rRNA	13897	14015	116.6	-	.	evalue=3.5e-24;mdlaccn=RF00001;mdllen=119;mdlcoords=1-119;seqlen=18684;tandem_array=yes(249-18565);tandem_array_X=33;tandem_array_N=32;tandem_array_Dmin=431;tandem_array_Dmax=454;highscoring=yes;fragment=no;scF=0.982;lenF=1.000;Rfam=14.1;Infernal=1.1.2;
HyS2150	cmsearch	5S_rRNA	1387	1505	116.6	-	.	evalue=3.5e-24;mdlaccn=RF00001;mdllen=119;mdlcoords=1-119;seqlen=18684;tandem_array=yes(249-18565);tandem_array_X=33;tandem_array_N=32;tandem_array_Dmin=431;tandem_array_Dmax=454;highscoring=yes;fragment=no;scF=0.982;lenF=1.000;Rfam=14.1;Infernal=1.1.2;
HyS2150	cmsearch	5S_rRNA	15602	15720	116.6	-	.	evalue=3.5e-24;mdlaccn=RF00001;mdllen=119;mdlcoords=1-119;seqlen=18684;tandem_array=yes(249-18565);tandem_array_X=33;tandem_array_N=32;tandem_array_Dmin=431;tandem_array_Dmax=454;highscoring=yes;fragment=no;scF=0.982;lenF=1.000;Rfam=14.1;Infernal=1.1.2;
HyS2150	cmsearch	5S_rRNA	16171	16289	116.6	-	.	evalue=3.5e-24;mdlaccn=RF00001;mdllen=119;mdlcoords=1-119;seqlen=18684;tandem_array=yes(249-18565);tandem_array_X=33;tandem_array_N=32;tandem_array_Dmin=431;tandem_array_Dmax=454;highscoring=yes;fragment=no;scF=0.982;lenF=1.000;Rfam=14.1;Infernal=1.1.2;
HyS2150	cmsearch	5S_rRNA	1956	2074	116.6	-	.	evalue=3.5e-24;mdlaccn=RF00001;mdllen=119;mdlcoords=1-119;seqlen=18684;tandem_array=yes(249-18565);tandem_array_X=33;tandem_array_N=32;tandem_array_Dmin=431;tandem_array_Dmax=454;highscoring=yes;fragment=no;scF=0.982;lenF=1.000;Rfam=14.1;Infernal=1.1.2;
HyS2150	cmsearch	5S_rRNA	2527	2645	116.6	-	.	evalue=3.5e-24;mdlaccn=RF00001;mdllen=119;mdlcoords=1-119;seqlen=18684;tandem_array=yes(249-18565);tandem_array_X=33;tandem_array_N=32;tandem_array_Dmin=431;tandem_array_Dmax=454;highscoring=yes;fragment=no;scF=0.982;lenF=1.000;Rfam=14.1;Infernal=1.1.2;
HyS2150	cmsearch	5S_rRNA	3077	3195	116.6	-	.	evalue=3.5e-24;mdlaccn=RF00001;mdllen=119;mdlcoords=1-119;seqlen=18684;tandem_array=yes(249-18565);tandem_array_X=33;tandem_array_N=32;tandem_array_Dmin=431;tandem_array_Dmax=454;highscoring=yes;fragment=no;scF=0.982;lenF=1.000;Rfam=14.1;Infernal=1.1.2;
HyS2150	cmsearch	5S_rRNA	249	367	116.6	-	.	evalue=3.5e-24;mdlaccn=RF00001;mdllen=119;mdlcoords=1-119;seqlen=18684;tandem_array=yes(249-18565);tandem_array_X=33;tandem_array_N=32;tandem_array_Dmin=431;tandem_array_Dmax=454;highscoring=yes;fragment=no;scF=0.982;lenF=1.000;Rfam=14.1;Infernal=1.1.2;
HyS2150	cmsearch	5S_rRNA	3646	3764	116.6	-	.	evalue=3.5e-24;mdlaccn=RF00001;mdllen=119;mdlcoords=1-119;seqlen=18684;tandem_array=yes(249-18565);tandem_array_X=33;tandem_array_N=32;tandem_array_Dmin=431;tandem_array_Dmax=454;highscoring=yes;fragment=no;scF=0.982;lenF=1.000;Rfam=14.1;Infernal=1.1.2;
HyS2150	cmsearch	5S_rRNA	4216	4334	116.6	-	.	evalue=3.5e-24;mdlaccn=RF00001;mdllen=119;mdlcoords=1-119;seqlen=18684;tandem_array=yes(249-18565);tandem_array_X=33;tandem_array_N=32;tandem_array_Dmin=431;tandem_array_Dmax=454;highscoring=yes;fragment=no;scF=0.982;lenF=1.000;Rfam=14.1;Infernal=1.1.2;
HyS2150	cmsearch	5S_rRNA	4785	4903	116.6	-	.	evalue=3.5e-24;mdlaccn=RF00001;mdllen=119;mdlcoords=1-119;seqlen=18684;tandem_array=yes(249-18565);tandem_array_X=33;tandem_array_N=32;tandem_array_Dmin=431;tandem_array_Dmax=454;highscoring=yes;fragment=no;scF=0.982;lenF=1.000;Rfam=14.1;Infernal=1.1.2;
HyS2150	cmsearch	5S_rRNA	5355	5473	116.6	-	.	evalue=3.5e-24;mdlaccn=RF00001;mdllen=119;mdlcoords=1-119;seqlen=18684;tandem_array=yes(249-18565);tandem_array_X=33;tandem_array_N=32;tandem_array_Dmin=431;tandem_array_Dmax=454;highscoring=yes;fragment=no;scF=0.982;lenF=1.000;Rfam=14.1;Infernal=1.1.2;
HyS2150	cmsearch	5S_rRNA	5924	6042	116.6	-	.	evalue=3.5e-24;mdlaccn=RF00001;mdllen=119;mdlcoords=1-119;seqlen=18684;tandem_array=yes(249-18565);tandem_array_X=33;tandem_array_N=32;tandem_array_Dmin=431;tandem_array_Dmax=454;highscoring=yes;fragment=no;scF=0.982;lenF=1.000;Rfam=14.1;Infernal=1.1.2;
HyS2150	cmsearch	5S_rRNA	6493	6611	116.6	-	.	evalue=3.5e-24;mdlaccn=RF00001;mdllen=119;mdlcoords=1-119;seqlen=18684;tandem_array=yes(249-18565);tandem_array_X=33;tandem_array_N=32;tandem_array_Dmin=431;tandem_array_Dmax=454;highscoring=yes;fragment=no;scF=0.982;lenF=1.000;Rfam=14.1;Infernal=1.1.2;
HyS2150	cmsearch	5S_rRNA	7062	7180	116.6	-	.	evalue=3.5e-24;mdlaccn=RF00001;mdllen=119;mdlcoords=1-119;seqlen=18684;tandem_array=yes(249-18565);tandem_array_X=33;tandem_array_N=32;tandem_array_Dmin=431;tandem_array_Dmax=454;highscoring=yes;fragment=no;scF=0.982;lenF=1.000;Rfam=14.1;Infernal=1.1.2;
HyS2150	cmsearch	5S_rRNA	7631	7749	116.6	-	.	evalue=3.5e-24;mdlaccn=RF00001;mdllen=119;mdlcoords=1-119;seqlen=18684;tandem_array=yes(249-18565);tandem_array_X=33;tandem_array_N=32;tandem_array_Dmin=431;tandem_array_Dmax=454;highscoring=yes;fragment=no;scF=0.982;lenF=1.000;Rfam=14.1;Infernal=1.1.2;
HyS2150	cmsearch	5S_rRNA	8201	8319	116.6	-	.	evalue=3.5e-24;mdlaccn=RF00001;mdllen=119;mdlcoords=1-119;seqlen=18684;tandem_array=yes(249-18565);tandem_array_X=33;tandem_array_N=32;tandem_array_Dmin=431;tandem_array_Dmax=454;highscoring=yes;fragment=no;scF=0.982;lenF=1.000;Rfam=14.1;Infernal=1.1.2;
HyS2150	cmsearch	5S_rRNA	8771	8889	116.6	-	.	evalue=3.5e-24;mdlaccn=RF00001;mdllen=119;mdlcoords=1-119;seqlen=18684;tandem_array=yes(249-18565);tandem_array_X=33;tandem_array_N=32;tandem_array_Dmin=431;tandem_array_Dmax=454;highscoring=yes;fragment=no;scF=0.982;lenF=1.000;Rfam=14.1;Infernal=1.1.2;
HyS2150	cmsearch	5S_rRNA	9340	9458	116.6	-	.	evalue=3.5e-24;mdlaccn=RF00001;mdllen=119;mdlcoords=1-119;seqlen=18684;tandem_array=yes(249-18565);tandem_array_X=33;tandem_array_N=32;tandem_array_Dmin=431;tandem_array_Dmax=454;highscoring=yes;fragment=no;scF=0.982;lenF=1.000;Rfam=14.1;Infernal=1.1.2;
HyS2150	cmsearch	5S_rRNA	818	936	114.8	-	.	evalue=1e-23;mdlaccn=RF00001;mdllen=119;mdlcoords=1-119;seqlen=18684;tandem_array=yes(249-18565);tandem_array_X=33;tandem_array_N=32;tandem_array_Dmin=431;tandem_array_Dmax=454;highscoring=yes;fragment=no;scF=0.967;lenF=1.000;Rfam=14.1;Infernal=1.1.2;
HyS2150	cmsearch	5S_rRNA	17884	18004	111.8	-	.	evalue=6e-23;mdlaccn=RF00001;mdllen=119;mdlcoords=1-119;seqlen=18684;tandem_array=yes(249-18565);tandem_array_X=33;tandem_array_N=32;tandem_array_Dmin=431;tandem_array_Dmax=454;highscoring=yes;fragment=no;scF=0.942;lenF=1.017;Rfam=14.1;Infernal=1.1.2;
HyS2150	cmsearch	5S_rRNA	16740	16859	111.2	-	.	evalue=8.4e-23;mdlaccn=RF00001;mdllen=119;mdlcoords=1-119;seqlen=18684;tandem_array=yes(249-18565);tandem_array_X=33;tandem_array_N=32;tandem_array_Dmin=431;tandem_array_Dmax=454;highscoring=yes;fragment=no;scF=0.937;lenF=1.008;Rfam=14.1;Infernal=1.1.2;
HyS2150	cmsearch	5S_rRNA	14467	14584	109.9	-	.	evalue=1.9e-22;mdlaccn=RF00001;mdllen=119;mdlcoords=1-119;seqlen=18684;tandem_array=yes(249-18565);tandem_array_X=33;tandem_array_N=32;tandem_array_Dmin=431;tandem_array_Dmax=454;highscoring=yes;fragment=no;scF=0.926;lenF=0.992;Rfam=14.1;Infernal=1.1.2;
HyS2150	cmsearch	5S_rRNA	15035	15153	107.1	-	.	evalue=9.7e-22;mdlaccn=RF00001;mdllen=119;mdlcoords=1-119;seqlen=18684;tandem_array=yes(249-18565);tandem_array_X=33;tandem_array_N=32;tandem_array_Dmin=431;tandem_array_Dmax=454;highscoring=yes;fragment=no;scF=0.902;lenF=1.000;Rfam=14.1;Infernal=1.1.2;
HyS2150	cmsearch	5S_rRNA	17310	17429	104.8	-	.	evalue=3.7e-21;mdlaccn=RF00001;mdllen=119;mdlcoords=1-119;seqlen=18684;tandem_array=yes(249-18565);tandem_array_X=33;tandem_array_N=32;tandem_array_Dmin=431;tandem_array_Dmax=454;highscoring=no;fragment=no;scF=0.883;lenF=1.008;Rfam=14.1;Infernal=1.1.2;
HyS2150	cmsearch	5S_rRNA	18453	18565	68.2	-	.	evalue=1.1e-11;mdlaccn=RF00001;mdllen=119;mdlcoords=1-119;seqlen=18684;tandem_array=yes(249-18565);tandem_array_X=33;tandem_array_N=32;tandem_array_Dmin=431;tandem_array_Dmax=454;highscoring=no;fragment=no;scF=0.575;lenF=0.950;Rfam=14.1;Infernal=1.1.2;
HyS2313	cmsearch	5S_rRNA	15699	15817	116.6	+	.	evalue=3.5e-24;mdlaccn=RF00001;mdllen=119;mdlcoords=1-119;seqlen=17678;tandem_array=yes(370-17511);tandem_array_X=31;tandem_array_N=30;tandem_array_Dmin=442;tandem_array_Dmax=456;highscoring=yes;fragment=no;scF=0.982;lenF=1.000;Rfam=14.1;Infernal=1.1.2;
HyS2313	cmsearch	5S_rRNA	1496	1614	113.7	+	.	evalue=1.9e-23;mdlaccn=RF00001;mdllen=119;mdlcoords=1-119;seqlen=17678;tandem_array=yes(370-17511);tandem_array_X=31;tandem_array_N=30;tandem_array_Dmin=442;tandem_array_Dmax=456;highscoring=yes;fragment=no;scF=0.958;lenF=1.000;Rfam=14.1;Infernal=1.1.2;
HyS2313	cmsearch	5S_rRNA	5471	5589	113.7	+	.	evalue=1.9e-23;mdlaccn=RF00001;mdllen=119;mdlcoords=1-119;seqlen=17678;tandem_array=yes(370-17511);tandem_array_X=31;tandem_array_N=30;tandem_array_Dmin=442;tandem_array_Dmax=456;highscoring=yes;fragment=no;scF=0.958;lenF=1.000;Rfam=14.1;Infernal=1.1.2;
HyS2313	cmsearch	5S_rRNA	9446	9564	111.6	+	.	evalue=6.6e-23;mdlaccn=RF00001;mdllen=119;mdlcoords=1-119;seqlen=17678;tandem_array=yes(370-17511);tandem_array_X=31;tandem_array_N=30;tandem_array_Dmin=442;tandem_array_Dmax=456;highscoring=yes;fragment=no;scF=0.940;lenF=1.000;Rfam=14.1;Infernal=1.1.2;
HyS2313	cmsearch	5S_rRNA	7747	7865	110.4	+	.	evalue=1.4e-22;mdlaccn=RF00001;mdllen=119;mdlcoords=1-119;seqlen=17678;tandem_array=yes(370-17511);tandem_array_X=31;tandem_array_N=30;tandem_array_Dmin=442;tandem_array_Dmax=456;highscoring=yes;fragment=no;scF=0.930;lenF=1.000;Rfam=14.1;Infernal=1.1.2;
HyS2313	cmsearch	5S_rRNA	12284	12402	110.3	+	.	evalue=1.5e-22;mdlaccn=RF00001;mdllen=119;mdlcoords=1-119;seqlen=17678;tandem_array=yes(370-17511);tandem_array_X=31;tandem_array_N=30;tandem_array_Dmin=442;tandem_array_Dmax=456;highscoring=yes;fragment=no;scF=0.929;lenF=1.000;Rfam=14.1;Infernal=1.1.2;
HyS2313	cmsearch	5S_rRNA	3772	3890	110.3	+	.	evalue=1.5e-22;mdlaccn=RF00001;mdllen=119;mdlcoords=1-119;seqlen=17678;tandem_array=yes(370-17511);tandem_array_X=31;tandem_array_N=30;tandem_array_Dmin=442;tandem_array_Dmax=456;highscoring=yes;fragment=no;scF=0.929;lenF=1.000;Rfam=14.1;Infernal=1.1.2;
HyS2313	cmsearch	5S_rRNA	6609	6727	110.3	+	.	evalue=1.5e-22;mdlaccn=RF00001;mdllen=119;mdlcoords=1-119;seqlen=17678;tandem_array=yes(370-17511);tandem_array_X=31;tandem_array_N=30;tandem_array_Dmin=442;tandem_array_Dmax=456;highscoring=yes;fragment=no;scF=0.929;lenF=1.000;Rfam=14.1;Infernal=1.1.2;
HyS2313	cmsearch	5S_rRNA	15135	15252	109.9	+	.	evalue=1.9e-22;mdlaccn=RF00001;mdllen=119;mdlcoords=1-119;seqlen=17678;tandem_array=yes(370-17511);tandem_array_X=31;tandem_array_N=30;tandem_array_Dmin=442;tandem_array_Dmax=456;highscoring=yes;fragment=no;scF=0.926;lenF=0.992;Rfam=14.1;Infernal=1.1.2;
HyS2313	cmsearch	5S_rRNA	17394	17511	109.9	+	.	evalue=1.9e-22;mdlaccn=RF00001;mdllen=119;mdlcoords=1-119;seqlen=17678;tandem_array=yes(370-17511);tandem_array_X=31;tandem_array_N=30;tandem_array_Dmin=442;tandem_array_Dmax=456;highscoring=yes;fragment=no;scF=0.926;lenF=0.992;Rfam=14.1;Infernal=1.1.2;
HyS2313	cmsearch	5S_rRNA	370	487	109.9	+	.	evalue=1.9e-22;mdlaccn=RF00001;mdllen=119;mdlcoords=1-119;seqlen=17678;tandem_array=yes(370-17511);tandem_array_X=31;tandem_array_N=30;tandem_array_Dmin=442;tandem_array_Dmax=456;highscoring=yes;fragment=no;scF=0.926;lenF=0.992;Rfam=14.1;Infernal=1.1.2;
HyS2313	cmsearch	5S_rRNA	3203	3321	109.7	+	.	evalue=2.1e-22;mdlaccn=RF00001;mdllen=119;mdlcoords=1-119;seqlen=17678;tandem_array=yes(370-17511);tandem_array_X=31;tandem_array_N=30;tandem_array_Dmin=442;tandem_array_Dmax=456;highscoring=yes;fragment=no;scF=0.924;lenF=1.000;Rfam=14.1;Infernal=1.1.2;
HyS2313	cmsearch	5S_rRNA	2634	2752	108.5	+	.	evalue=4.3e-22;mdlaccn=RF00001;mdllen=119;mdlcoords=1-119;seqlen=17678;tandem_array=yes(370-17511);tandem_array_X=31;tandem_array_N=30;tandem_array_Dmin=442;tandem_array_Dmax=456;highscoring=yes;fragment=no;scF=0.914;lenF=1.000;Rfam=14.1;Infernal=1.1.2;
HyS2313	cmsearch	5S_rRNA	7178	7296	108.1	+	.	evalue=5.5e-22;mdlaccn=RF00001;mdllen=119;mdlcoords=1-119;seqlen=17678;tandem_array=yes(370-17511);tandem_array_X=31;tandem_array_N=30;tandem_array_Dmin=442;tandem_array_Dmax=456;highscoring=yes;fragment=no;scF=0.911;lenF=1.000;Rfam=14.1;Infernal=1.1.2;
HyS2313	cmsearch	5S_rRNA	4902	5020	107.2	+	.	evalue=9.2e-22;mdlaccn=RF00001;mdllen=119;mdlcoords=1-119;seqlen=17678;tandem_array=yes(370-17511);tandem_array_X=31;tandem_array_N=30;tandem_array_Dmin=442;tandem_array_Dmax=456;highscoring=yes;fragment=no;scF=0.903;lenF=1.000;Rfam=14.1;Infernal=1.1.2;
HyS2313	cmsearch	5S_rRNA	8877	8995	107.2	+	.	evalue=9.2e-22;mdlaccn=RF00001;mdllen=119;mdlcoords=1-119;seqlen=17678;tandem_array=yes(370-17511);tandem_array_X=31;tandem_array_N=30;tandem_array_Dmin=442;tandem_array_Dmax=456;highscoring=yes;fragment=no;scF=0.903;lenF=1.000;Rfam=14.1;Infernal=1.1.2;
HyS2313	cmsearch	5S_rRNA	16266	16383	107.1	+	.	evalue=9.6e-22;mdlaccn=RF00001;mdllen=119;mdlcoords=1-119;seqlen=17678;tandem_array=yes(370-17511);tandem_array_X=31;tandem_array_N=30;tandem_array_Dmin=442;tandem_array_Dmax=456;highscoring=yes;fragment=no;scF=0.902;lenF=0.992;Rfam=14.1;Infernal=1.1.2;
HyS2313	cmsearch	5S_rRNA	930	1047	107.1	+	.	evalue=9.6e-22;mdlaccn=RF00001;mdllen=119;mdlcoords=1-119;seqlen=17678;tandem_array=yes(370-17511);tandem_array_X=31;tandem_array_N=30;tandem_array_Dmin=442;tandem_array_Dmax=456;highscoring=yes;fragment=no;scF=0.902;lenF=0.992;Rfam=14.1;Infernal=1.1.2;
HyS2313	cmsearch	5S_rRNA	10583	10701	103.0	+	.	evalue=1.1e-20;mdlaccn=RF00001;mdllen=119;mdlcoords=1-119;seqlen=17678;tandem_array=yes(370-17511);tandem_array_X=31;tandem_array_N=30;tandem_array_Dmin=442;tandem_array_Dmax=456;highscoring=no;fragment=no;scF=0.868;lenF=1.000;Rfam=14.1;Infernal=1.1.2;
HyS2313	cmsearch	5S_rRNA	16832	16948	101.6	+	.	evalue=2.6e-20;mdlaccn=RF00001;mdllen=119;mdlcoords=1-119;seqlen=17678;tandem_array=yes(370-17511);tandem_array_X=31;tandem_array_N=30;tandem_array_Dmin=442;tandem_array_Dmax=456;highscoring=no;fragment=no;scF=0.856;lenF=0.983;Rfam=14.1;Infernal=1.1.2;
HyS2313	cmsearch	5S_rRNA	4333	4451	101.4	+	.	evalue=2.9e-20;mdlaccn=RF00001;mdllen=119;mdlcoords=1-119;seqlen=17678;tandem_array=yes(370-17511);tandem_array_X=31;tandem_array_N=30;tandem_array_Dmin=442;tandem_array_Dmax=456;highscoring=no;fragment=no;scF=0.854;lenF=1.000;Rfam=14.1;Infernal=1.1.2;
HyS2313	cmsearch	5S_rRNA	8308	8426	101.4	+	.	evalue=2.9e-20;mdlaccn=RF00001;mdllen=119;mdlcoords=1-119;seqlen=17678;tandem_array=yes(370-17511);tandem_array_X=31;tandem_array_N=30;tandem_array_Dmin=442;tandem_array_Dmax=456;highscoring=no;fragment=no;scF=0.854;lenF=1.000;Rfam=14.1;Infernal=1.1.2;
HyS2313	cmsearch	5S_rRNA	6040	6158	100.9	+	.	evalue=3.9e-20;mdlaccn=RF00001;mdllen=119;mdlcoords=1-119;seqlen=17678;tandem_array=yes(370-17511);tandem_array_X=31;tandem_array_N=30;tandem_array_Dmin=442;tandem_array_Dmax=456;highscoring=no;fragment=no;scF=0.850;lenF=1.000;Rfam=14.1;Infernal=1.1.2;
HyS2313	cmsearch	5S_rRNA	10016	10134	98.7	+	.	evalue=1.4e-19;mdlaccn=RF00001;mdllen=119;mdlcoords=1-119;seqlen=17678;tandem_array=yes(370-17511);tandem_array_X=31;tandem_array_N=30;tandem_array_Dmin=442;tandem_array_Dmax=456;highscoring=no;fragment=no;scF=0.832;lenF=1.000;Rfam=14.1;Infernal=1.1.2;
HyS2313	cmsearch	5S_rRNA	11152	11268	98.4	+	.	evalue=1.7e-19;mdlaccn=RF00001;mdllen=119;mdlcoords=1-119;seqlen=17678;tandem_array=yes(370-17511);tandem_array_X=31;tandem_array_N=30;tandem_array_Dmin=442;tandem_array_Dmax=456;highscoring=no;fragment=no;scF=0.829;lenF=0.983;Rfam=14.1;Infernal=1.1.2;
HyS2313	cmsearch	5S_rRNA	2065	2183	96.7	+	.	evalue=4.7e-19;mdlaccn=RF00001;mdllen=119;mdlcoords=1-119;seqlen=17678;tandem_array=yes(370-17511);tandem_array_X=31;tandem_array_N=30;tandem_array_Dmin=442;tandem_array_Dmax=456;highscoring=no;fragment=no;scF=0.815;lenF=1.000;Rfam=14.1;Infernal=1.1.2;
HyS2313	cmsearch	5S_rRNA	12859	12981	95.6	+	.	evalue=9.1e-19;mdlaccn=RF00001;mdllen=119;mdlcoords=1-119;seqlen=17678;tandem_array=yes(370-17511);tandem_array_X=31;tandem_array_N=30;tandem_array_Dmin=442;tandem_array_Dmax=456;highscoring=no;fragment=no;scF=0.805;lenF=1.034;Rfam=14.1;Infernal=1.1.2;
HyS2313	cmsearch	5S_rRNA	11715	11832	92.8	+	.	evalue=4.9e-18;mdlaccn=RF00001;mdllen=119;mdlcoords=1-119;seqlen=17678;tandem_array=yes(370-17511);tandem_array_X=31;tandem_array_N=30;tandem_array_Dmin=442;tandem_array_Dmax=456;highscoring=no;fragment=no;scF=0.782;lenF=0.992;Rfam=14.1;Infernal=1.1.2;
HyS2313	cmsearch	5S_rRNA	13430	13549	87.4	+	.	evalue=1.2e-16;mdlaccn=RF00001;mdllen=119;mdlcoords=1-119;seqlen=17678;tandem_array=yes(370-17511);tandem_array_X=31;tandem_array_N=30;tandem_array_Dmin=442;tandem_array_Dmax=456;highscoring=no;fragment=no;scF=0.736;lenF=1.008;Rfam=14.1;Infernal=1.1.2;
HyS2313	cmsearch	5S_rRNA	14577	14692	82.2	+	.	evalue=2.7e-15;mdlaccn=RF00001;mdllen=119;mdlcoords=1-119;seqlen=17678;tandem_array=yes(370-17511);tandem_array_X=31;tandem_array_N=30;tandem_array_Dmin=442;tandem_array_Dmax=456;highscoring=no;fragment=no;scF=0.693;lenF=0.975;Rfam=14.1;Infernal=1.1.2;
HyS2313	cmsearch	5S_rRNA	14004	14123	79.8	+	.	evalue=1.1e-14;mdlaccn=RF00001;mdllen=119;mdlcoords=1-119;seqlen=17678;tandem_array=yes(370-17511);tandem_array_X=31;tandem_array_N=30;tandem_array_Dmin=442;tandem_array_Dmax=456;highscoring=no;fragment=no;scF=0.672;lenF=1.008;Rfam=14.1;Infernal=1.1.2;
HyS2335	cmsearch	5S_rRNA	10290	10408	116.7	+	.	evalue=3.2e-24;mdlaccn=RF00001;mdllen=119;mdlcoords=1-119;seqlen=17574;tandem_array=no;highscoring=yes;fragment=no;scF=0.983;lenF=1.000;Rfam=14.1;Infernal=1.1.2;
HyS2335	cmsearch	5S_rRNA	12176	12294	116.7	+	.	evalue=3.2e-24;mdlaccn=RF00001;mdllen=119;mdlcoords=1-119;seqlen=17574;tandem_array=no;highscoring=yes;fragment=no;scF=0.983;lenF=1.000;Rfam=14.1;Infernal=1.1.2;
HyS2335	cmsearch	5S_rRNA	1349	1467	116.7	+	.	evalue=3.2e-24;mdlaccn=RF00001;mdllen=119;mdlcoords=1-119;seqlen=17574;tandem_array=yes(100-7718);tandem_array_X=13;tandem_array_N=12;tandem_array_Dmin=506;tandem_array_Dmax=508;highscoring=yes;fragment=no;scF=0.983;lenF=1.000;Rfam=14.1;Infernal=1.1.2;
HyS2335	cmsearch	5S_rRNA	1974	2092	116.7	+	.	evalue=3.2e-24;mdlaccn=RF00001;mdllen=119;mdlcoords=1-119;seqlen=17574;tandem_array=yes(100-7718);tandem_array_X=13;tandem_array_N=12;tandem_array_Dmin=506;tandem_array_Dmax=508;highscoring=yes;fragment=no;scF=0.983;lenF=1.000;Rfam=14.1;Infernal=1.1.2;
HyS2335	cmsearch	5S_rRNA	2599	2717	116.7	+	.	evalue=3.2e-24;mdlaccn=RF00001;mdllen=119;mdlcoords=1-119;seqlen=17574;tandem_array=yes(100-7718);tandem_array_X=13;tandem_array_N=12;tandem_array_Dmin=506;tandem_array_Dmax=508;highscoring=yes;fragment=no;scF=0.983;lenF=1.000;Rfam=14.1;Infernal=1.1.2;
HyS2335	cmsearch	5S_rRNA	3224	3342	116.7	+	.	evalue=3.2e-24;mdlaccn=RF00001;mdllen=119;mdlcoords=1-119;seqlen=17574;tandem_array=yes(100-7718);tandem_array_X=13;tandem_array_N=12;tandem_array_Dmin=506;tandem_array_Dmax=508;highscoring=yes;fragment=no;scF=0.983;lenF=1.000;Rfam=14.1;Infernal=1.1.2;
HyS2335	cmsearch	5S_rRNA	3849	3967	116.7	+	.	evalue=3.2e-24;mdlaccn=RF00001;mdllen=119;mdlcoords=1-119;seqlen=17574;tandem_array=yes(100-7718);tandem_array_X=13;tandem_array_N=12;tandem_array_Dmin=506;tandem_array_Dmax=508;highscoring=yes;fragment=no;scF=0.983;lenF=1.000;Rfam=14.1;Infernal=1.1.2;
HyS2335	cmsearch	5S_rRNA	4474	4592	116.7	+	.	evalue=3.2e-24;mdlaccn=RF00001;mdllen=119;mdlcoords=1-119;seqlen=17574;tandem_array=yes(100-7718);tandem_array_X=13;tandem_array_N=12;tandem_array_Dmin=506;tandem_array_Dmax=508;highscoring=yes;fragment=no;scF=0.983;lenF=1.000;Rfam=14.1;Infernal=1.1.2;
HyS2335	cmsearch	5S_rRNA	5099	5217	116.7	+	.	evalue=3.2e-24;mdlaccn=RF00001;mdllen=119;mdlcoords=1-119;seqlen=17574;tandem_array=yes(100-7718);tandem_array_X=13;tandem_array_N=12;tandem_array_Dmin=506;tandem_array_Dmax=508;highscoring=yes;fragment=no;scF=0.983;lenF=1.000;Rfam=14.1;Infernal=1.1.2;
HyS2335	cmsearch	5S_rRNA	5724	5842	116.7	+	.	evalue=3.2e-24;mdlaccn=RF00001;mdllen=119;mdlcoords=1-119;seqlen=17574;tandem_array=yes(100-7718);tandem_array_X=13;tandem_array_N=12;tandem_array_Dmin=506;tandem_array_Dmax=508;highscoring=yes;fragment=no;scF=0.983;lenF=1.000;Rfam=14.1;Infernal=1.1.2;
HyS2335	cmsearch	5S_rRNA	6349	6467	116.7	+	.	evalue=3.2e-24;mdlaccn=RF00001;mdllen=119;mdlcoords=1-119;seqlen=17574;tandem_array=yes(100-7718);tandem_array_X=13;tandem_array_N=12;tandem_array_Dmin=506;tandem_array_Dmax=508;highscoring=yes;fragment=no;scF=0.983;lenF=1.000;Rfam=14.1;Infernal=1.1.2;
HyS2335	cmsearch	5S_rRNA	11551	11669	112.5	+	.	evalue=3.9e-23;mdlaccn=RF00001;mdllen=119;mdlcoords=1-119;seqlen=17574;tandem_array=no;highscoring=yes;fragment=no;scF=0.948;lenF=1.000;Rfam=14.1;Infernal=1.1.2;
HyS2335	cmsearch	5S_rRNA	14060	14177	111.6	+	.	evalue=6.7e-23;mdlaccn=RF00001;mdllen=119;mdlcoords=1-119;seqlen=17574;tandem_array=no;highscoring=yes;fragment=no;scF=0.940;lenF=0.992;Rfam=14.1;Infernal=1.1.2;
HyS2335	cmsearch	5S_rRNA	6976	7093	111.6	+	.	evalue=6.7e-23;mdlaccn=RF00001;mdllen=119;mdlcoords=1-119;seqlen=17574;tandem_array=yes(100-7718);tandem_array_X=13;tandem_array_N=12;tandem_array_Dmin=506;tandem_array_Dmax=508;highscoring=yes;fragment=no;scF=0.940;lenF=0.992;Rfam=14.1;Infernal=1.1.2;
HyS2335	cmsearch	5S_rRNA	726	842	103.7	+	.	evalue=7.3e-21;mdlaccn=RF00001;mdllen=119;mdlcoords=1-119;seqlen=17574;tandem_array=yes(100-7718);tandem_array_X=13;tandem_array_N=12;tandem_array_Dmin=506;tandem_array_Dmax=508;highscoring=no;fragment=no;scF=0.874;lenF=0.983;Rfam=14.1;Infernal=1.1.2;
HyS2335	cmsearch	5S_rRNA	100	218	99.6	+	.	evalue=8.4e-20;mdlaccn=RF00001;mdllen=119;mdlcoords=1-119;seqlen=17574;tandem_array=yes(100-7718);tandem_array_X=13;tandem_array_N=12;tandem_array_Dmin=506;tandem_array_Dmax=508;highscoring=no;fragment=no;scF=0.839;lenF=1.000;Rfam=14.1;Infernal=1.1.2;
HyS2335	cmsearch	5S_rRNA	10921	11041	95.0	+	.	evalue=1.3e-18;mdlaccn=RF00001;mdllen=119;mdlcoords=1-119;seqlen=17574;tandem_array=no;highscoring=no;fragment=no;scF=0.800;lenF=1.017;Rfam=14.1;Infernal=1.1.2;
HyS2335	cmsearch	5S_rRNA	12807	12927	94.5	+	.	evalue=1.7e-18;mdlaccn=RF00001;mdllen=119;mdlcoords=1-119;seqlen=17574;tandem_array=no;highscoring=no;fragment=no;scF=0.796;lenF=1.017;Rfam=14.1;Infernal=1.1.2;
HyS2335	cmsearch	5S_rRNA	7601	7718	86.7	+	.	evalue=1.8e-16;mdlaccn=RF00001;mdllen=119;mdlcoords=1-119;seqlen=17574;tandem_array=yes(100-7718);tandem_array_X=13;tandem_array_N=12;tandem_array_Dmin=506;tandem_array_Dmax=508;highscoring=no;fragment=no;scF=0.730;lenF=0.992;Rfam=14.1;Infernal=1.1.2;
HyS2335	cmsearch	5S_rRNA	13434	13551	86.0	+	.	evalue=2.8e-16;mdlaccn=RF00001;mdllen=119;mdlcoords=1-119;seqlen=17574;tandem_array=no;highscoring=no;fragment=no;scF=0.725;lenF=0.992;Rfam=14.1;Infernal=1.1.2;
HyS2391	cmsearch	5S_rRNA	15570	15688	116.6	-	.	evalue=3.5e-24;mdlaccn=RF00001;mdllen=119;mdlcoords=1-119;seqlen=17234;tandem_array=yes(184-16828);tandem_array_X=30;tandem_array_N=29;tandem_array_Dmin=447;tandem_array_Dmax=484;highscoring=yes;fragment=no;scF=0.982;lenF=1.000;Rfam=14.1;Infernal=1.1.2;
HyS2391	cmsearch	5S_rRNA	2486	2604	116.6	-	.	evalue=3.5e-24;mdlaccn=RF00001;mdllen=119;mdlcoords=1-119;seqlen=17234;tandem_array=yes(184-16828);tandem_array_X=30;tandem_array_N=29;tandem_array_Dmin=447;tandem_array_Dmax=484;highscoring=yes;fragment=no;scF=0.982;lenF=1.000;Rfam=14.1;Infernal=1.1.2;
HyS2391	cmsearch	5S_rRNA	184	302	116.6	-	.	evalue=3.5e-24;mdlaccn=RF00001;mdllen=119;mdlcoords=1-119;seqlen=17234;tandem_array=yes(184-16828);tandem_array_X=30;tandem_array_N=29;tandem_array_Dmin=447;tandem_array_Dmax=484;highscoring=yes;fragment=no;scF=0.982;lenF=1.000;Rfam=14.1;Infernal=1.1.2;
HyS2391	cmsearch	5S_rRNA	5331	5449	116.6	-	.	evalue=3.5e-24;mdlaccn=RF00001;mdllen=119;mdlcoords=1-119;seqlen=17234;tandem_array=yes(184-16828);tandem_array_X=30;tandem_array_N=29;tandem_array_Dmin=447;tandem_array_Dmax=484;highscoring=yes;fragment=no;scF=0.982;lenF=1.000;Rfam=14.1;Infernal=1.1.2;
HyS2391	cmsearch	5S_rRNA	6467	6585	116.6	-	.	evalue=3.5e-24;mdlaccn=RF00001;mdllen=119;mdlcoords=1-119;seqlen=17234;tandem_array=yes(184-16828);tandem_array_X=30;tandem_array_N=29;tandem_array_Dmin=447;tandem_array_Dmax=484;highscoring=yes;fragment=no;scF=0.982;lenF=1.000;Rfam=14.1;Infernal=1.1.2;
HyS2391	cmsearch	5S_rRNA	8173	8291	116.6	-	.	evalue=3.5e-24;mdlaccn=RF00001;mdllen=119;mdlcoords=1-119;seqlen=17234;tandem_array=yes(184-16828);tandem_array_X=30;tandem_array_N=29;tandem_array_Dmin=447;tandem_array_Dmax=484;highscoring=yes;fragment=no;scF=0.982;lenF=1.000;Rfam=14.1;Infernal=1.1.2;
HyS2391	cmsearch	5S_rRNA	3623	3741	115.0	-	.	evalue=9.1e-24;mdlaccn=RF00001;mdllen=119;mdlcoords=1-119;seqlen=17234;tandem_array=yes(184-16828);tandem_array_X=30;tandem_array_N=29;tandem_array_Dmin=447;tandem_array_Dmax=484;highscoring=yes;fragment=no;scF=0.969;lenF=1.000;Rfam=14.1;Infernal=1.1.2;
HyS2391	cmsearch	5S_rRNA	3054	3172	112.6	-	.	evalue=3.6e-23;mdlaccn=RF00001;mdllen=119;mdlcoords=1-119;seqlen=17234;tandem_array=yes(184-16828);tandem_array_X=30;tandem_array_N=29;tandem_array_Dmin=447;tandem_array_Dmax=484;highscoring=yes;fragment=no;scF=0.949;lenF=1.000;Rfam=14.1;Infernal=1.1.2;
HyS2391	cmsearch	5S_rRNA	14432	14550	111.7	-	.	evalue=6.2e-23;mdlaccn=RF00001;mdllen=119;mdlcoords=1-119;seqlen=17234;tandem_array=yes(184-16828);tandem_array_X=30;tandem_array_N=29;tandem_array_Dmin=447;tandem_array_Dmax=484;highscoring=yes;fragment=no;scF=0.941;lenF=1.000;Rfam=14.1;Infernal=1.1.2;
HyS2391	cmsearch	5S_rRNA	10449	10567	110.7	-	.	evalue=1.1e-22;mdlaccn=RF00001;mdllen=119;mdlcoords=1-119;seqlen=17234;tandem_array=yes(184-16828);tandem_array_X=30;tandem_array_N=29;tandem_array_Dmin=447;tandem_array_Dmax=484;highscoring=yes;fragment=no;scF=0.933;lenF=1.000;Rfam=14.1;Infernal=1.1.2;
HyS2391	cmsearch	5S_rRNA	11018	11136	110.7	-	.	evalue=1.1e-22;mdlaccn=RF00001;mdllen=119;mdlcoords=1-119;seqlen=17234;tandem_array=yes(184-16828);tandem_array_X=30;tandem_array_N=29;tandem_array_Dmin=447;tandem_array_Dmax=484;highscoring=yes;fragment=no;scF=0.933;lenF=1.000;Rfam=14.1;Infernal=1.1.2;
HyS2391	cmsearch	5S_rRNA	11587	11705	110.7	-	.	evalue=1.1e-22;mdlaccn=RF00001;mdllen=119;mdlcoords=1-119;seqlen=17234;tandem_array=yes(184-16828);tandem_array_X=30;tandem_array_N=29;tandem_array_Dmin=447;tandem_array_Dmax=484;highscoring=yes;fragment=no;scF=0.933;lenF=1.000;Rfam=14.1;Infernal=1.1.2;
HyS2391	cmsearch	5S_rRNA	12156	12274	110.7	-	.	evalue=1.1e-22;mdlaccn=RF00001;mdllen=119;mdlcoords=1-119;seqlen=17234;tandem_array=yes(184-16828);tandem_array_X=30;tandem_array_N=29;tandem_array_Dmin=447;tandem_array_Dmax=484;highscoring=yes;fragment=no;scF=0.933;lenF=1.000;Rfam=14.1;Infernal=1.1.2;
HyS2391	cmsearch	5S_rRNA	12725	12843	110.7	-	.	evalue=1.1e-22;mdlaccn=RF00001;mdllen=119;mdlcoords=1-119;seqlen=17234;tandem_array=yes(184-16828);tandem_array_X=30;tandem_array_N=29;tandem_array_Dmin=447;tandem_array_Dmax=484;highscoring=yes;fragment=no;scF=0.933;lenF=1.000;Rfam=14.1;Infernal=1.1.2;
HyS2391	cmsearch	5S_rRNA	13294	13412	110.7	-	.	evalue=1.1e-22;mdlaccn=RF00001;mdllen=119;mdlcoords=1-119;seqlen=17234;tandem_array=yes(184-16828);tandem_array_X=30;tandem_array_N=29;tandem_array_Dmin=447;tandem_array_Dmax=484;highscoring=yes;fragment=no;scF=0.933;lenF=1.000;Rfam=14.1;Infernal=1.1.2;
HyS2391	cmsearch	5S_rRNA	15001	15119	110.7	-	.	evalue=1.1e-22;mdlaccn=RF00001;mdllen=119;mdlcoords=1-119;seqlen=17234;tandem_array=yes(184-16828);tandem_array_X=30;tandem_array_N=29;tandem_array_Dmin=447;tandem_array_Dmax=484;highscoring=yes;fragment=no;scF=0.933;lenF=1.000;Rfam=14.1;Infernal=1.1.2;
HyS2391	cmsearch	5S_rRNA	4192	4310	110.7	-	.	evalue=1.1e-22;mdlaccn=RF00001;mdllen=119;mdlcoords=1-119;seqlen=17234;tandem_array=yes(184-16828);tandem_array_X=30;tandem_array_N=29;tandem_array_Dmin=447;tandem_array_Dmax=484;highscoring=yes;fragment=no;scF=0.933;lenF=1.000;Rfam=14.1;Infernal=1.1.2;
HyS2391	cmsearch	5S_rRNA	4761	4879	110.7	-	.	evalue=1.1e-22;mdlaccn=RF00001;mdllen=119;mdlcoords=1-119;seqlen=17234;tandem_array=yes(184-16828);tandem_array_X=30;tandem_array_N=29;tandem_array_Dmin=447;tandem_array_Dmax=484;highscoring=yes;fragment=no;scF=0.933;lenF=1.000;Rfam=14.1;Infernal=1.1.2;
HyS2391	cmsearch	5S_rRNA	5900	6018	110.7	-	.	evalue=1.1e-22;mdlaccn=RF00001;mdllen=119;mdlcoords=1-119;seqlen=17234;tandem_array=yes(184-16828);tandem_array_X=30;tandem_array_N=29;tandem_array_Dmin=447;tandem_array_Dmax=484;highscoring=yes;fragment=no;scF=0.933;lenF=1.000;Rfam=14.1;Infernal=1.1.2;
HyS2391	cmsearch	5S_rRNA	7035	7153	110.7	-	.	evalue=1.1e-22;mdlaccn=RF00001;mdllen=119;mdlcoords=1-119;seqlen=17234;tandem_array=yes(184-16828);tandem_array_X=30;tandem_array_N=29;tandem_array_Dmin=447;tandem_array_Dmax=484;highscoring=yes;fragment=no;scF=0.933;lenF=1.000;Rfam=14.1;Infernal=1.1.2;
HyS2391	cmsearch	5S_rRNA	7604	7722	110.7	-	.	evalue=1.1e-22;mdlaccn=RF00001;mdllen=119;mdlcoords=1-119;seqlen=17234;tandem_array=yes(184-16828);tandem_array_X=30;tandem_array_N=29;tandem_array_Dmin=447;tandem_array_Dmax=484;highscoring=yes;fragment=no;scF=0.933;lenF=1.000;Rfam=14.1;Infernal=1.1.2;
HyS2391	cmsearch	5S_rRNA	8742	8860	110.7	-	.	evalue=1.1e-22;mdlaccn=RF00001;mdllen=119;mdlcoords=1-119;seqlen=17234;tandem_array=yes(184-16828);tandem_array_X=30;tandem_array_N=29;tandem_array_Dmin=447;tandem_array_Dmax=484;highscoring=yes;fragment=no;scF=0.933;lenF=1.000;Rfam=14.1;Infernal=1.1.2;
HyS2391	cmsearch	5S_rRNA	9311	9429	110.7	-	.	evalue=1.1e-22;mdlaccn=RF00001;mdllen=119;mdlcoords=1-119;seqlen=17234;tandem_array=yes(184-16828);tandem_array_X=30;tandem_array_N=29;tandem_array_Dmin=447;tandem_array_Dmax=484;highscoring=yes;fragment=no;scF=0.933;lenF=1.000;Rfam=14.1;Infernal=1.1.2;
HyS2391	cmsearch	5S_rRNA	9880	9998	110.7	-	.	evalue=1.1e-22;mdlaccn=RF00001;mdllen=119;mdlcoords=1-119;seqlen=17234;tandem_array=yes(184-16828);tandem_array_X=30;tandem_array_N=29;tandem_array_Dmin=447;tandem_array_Dmax=484;highscoring=yes;fragment=no;scF=0.933;lenF=1.000;Rfam=14.1;Infernal=1.1.2;
HyS2391	cmsearch	5S_rRNA	750	867	109.9	-	.	evalue=1.9e-22;mdlaccn=RF00001;mdllen=119;mdlcoords=1-119;seqlen=17234;tandem_array=yes(184-16828);tandem_array_X=30;tandem_array_N=29;tandem_array_Dmin=447;tandem_array_Dmax=484;highscoring=yes;fragment=no;scF=0.926;lenF=0.992;Rfam=14.1;Infernal=1.1.2;
HyS2391	cmsearch	5S_rRNA	1318	1435	109.1	-	.	evalue=2.9e-22;mdlaccn=RF00001;mdllen=119;mdlcoords=1-119;seqlen=17234;tandem_array=yes(184-16828);tandem_array_X=30;tandem_array_N=29;tandem_array_Dmin=447;tandem_array_Dmax=484;highscoring=yes;fragment=no;scF=0.919;lenF=0.992;Rfam=14.1;Infernal=1.1.2;
HyS2391	cmsearch	5S_rRNA	13863	13981	107.9	-	.	evalue=6.2e-22;mdlaccn=RF00001;mdllen=119;mdlcoords=1-119;seqlen=17234;tandem_array=yes(184-16828);tandem_array_X=30;tandem_array_N=29;tandem_array_Dmin=447;tandem_array_Dmax=484;highscoring=yes;fragment=no;scF=0.909;lenF=1.000;Rfam=14.1;Infernal=1.1.2;
HyS2391	cmsearch	5S_rRNA	16709	16828	103.1	-	.	evalue=1e-20;mdlaccn=RF00001;mdllen=119;mdlcoords=1-119;seqlen=17234;tandem_array=yes(184-16828);tandem_array_X=30;tandem_array_N=29;tandem_array_Dmin=447;tandem_array_Dmax=484;highscoring=no;fragment=no;scF=0.869;lenF=1.008;Rfam=14.1;Infernal=1.1.2;
HyS2391	cmsearch	5S_rRNA	1920	2038	101.6	-	.	evalue=2.6e-20;mdlaccn=RF00001;mdllen=119;mdlcoords=1-119;seqlen=17234;tandem_array=yes(184-16828);tandem_array_X=30;tandem_array_N=29;tandem_array_Dmin=447;tandem_array_Dmax=484;highscoring=no;fragment=no;scF=0.856;lenF=1.000;Rfam=14.1;Infernal=1.1.2;
HyS2391	cmsearch	5S_rRNA	16140	16257	98.7	-	.	evalue=1.5e-19;mdlaccn=RF00001;mdllen=119;mdlcoords=1-119;seqlen=17234;tandem_array=yes(184-16828);tandem_array_X=30;tandem_array_N=29;tandem_array_Dmin=447;tandem_array_Dmax=484;highscoring=no;fragment=no;scF=0.832;lenF=0.992;Rfam=14.1;Infernal=1.1.2;
HyS2464	cmsearch	5S_rRNA	10678	10796	116.7	-	.	evalue=3.2e-24;mdlaccn=RF00001;mdllen=119;mdlcoords=1-119;seqlen=16909;tandem_array=ineligible;highscoring=yes;fragment=no;scF=0.983;lenF=1.000;Rfam=14.1;Infernal=1.1.2;
HyS2464	cmsearch	5S_rRNA	3184	3302	116.7	-	.	evalue=3.2e-24;mdlaccn=RF00001;mdllen=119;mdlcoords=1-119;seqlen=16909;tandem_array=ineligible;highscoring=yes;fragment=no;scF=0.983;lenF=1.000;Rfam=14.1;Infernal=1.1.2;
HyS2464	cmsearch	5S_rRNA	16528	16645	110.0	-	.	evalue=1.7e-22;mdlaccn=RF00001;mdllen=119;mdlcoords=1-119;seqlen=16909;tandem_array=ineligible;highscoring=yes;fragment=no;scF=0.927;lenF=0.992;Rfam=14.1;Infernal=1.1.2;
HyS2742	cmsearch	5S_rRNA	13188	13306	116.6	-	.	evalue=3.5e-24;mdlaccn=RF00001;mdllen=119;mdlcoords=1-119;seqlen=15568;tandem_array=no;highscoring=yes;fragment=no;scF=0.982;lenF=1.000;Rfam=14.1;Infernal=1.1.2;
HyS2742	cmsearch	5S_rRNA	14883	15001	116.6	-	.	evalue=3.5e-24;mdlaccn=RF00001;mdllen=119;mdlcoords=1-119;seqlen=15568;tandem_array=no;highscoring=yes;fragment=no;scF=0.982;lenF=1.000;Rfam=14.1;Infernal=1.1.2;
HyS2742	cmsearch	5S_rRNA	3706	3824	116.6	-	.	evalue=3.5e-24;mdlaccn=RF00001;mdllen=119;mdlcoords=1-119;seqlen=15568;tandem_array=yes(273-7248);tandem_array_X=13;tandem_array_N=12;tandem_array_Dmin=444;tandem_array_Dmax=488;highscoring=yes;fragment=no;scF=0.982;lenF=1.000;Rfam=14.1;Infernal=1.1.2;
HyS2742	cmsearch	5S_rRNA	5424	5542	116.6	-	.	evalue=3.5e-24;mdlaccn=RF00001;mdllen=119;mdlcoords=1-119;seqlen=15568;tandem_array=yes(273-7248);tandem_array_X=13;tandem_array_N=12;tandem_array_Dmin=444;tandem_array_Dmax=488;highscoring=yes;fragment=no;scF=0.982;lenF=1.000;Rfam=14.1;Infernal=1.1.2;
HyS2742	cmsearch	5S_rRNA	836	954	116.6	-	.	evalue=3.5e-24;mdlaccn=RF00001;mdllen=119;mdlcoords=1-119;seqlen=15568;tandem_array=yes(273-7248);tandem_array_X=13;tandem_array_N=12;tandem_array_Dmin=444;tandem_array_Dmax=488;highscoring=yes;fragment=no;scF=0.982;lenF=1.000;Rfam=14.1;Infernal=1.1.2;
HyS2742	cmsearch	5S_rRNA	15448	15565	116.1	-	.	evalue=4.6e-24;mdlaccn=RF00001;mdllen=119;mdlcoords=1-119;seqlen=15568;tandem_array=no;highscoring=yes;fragment=no;scF=0.978;lenF=0.992;Rfam=14.1;Infernal=1.1.2;
HyS2742	cmsearch	5S_rRNA	14320	14437	109.9	-	.	evalue=1.9e-22;mdlaccn=RF00001;mdllen=119;mdlcoords=1-119;seqlen=15568;tandem_array=no;highscoring=yes;fragment=no;scF=0.926;lenF=0.992;Rfam=14.1;Infernal=1.1.2;
HyS2742	cmsearch	5S_rRNA	6559	6679	109.9	-	.	evalue=1.9e-22;mdlaccn=RF00001;mdllen=119;mdlcoords=1-119;seqlen=15568;tandem_array=yes(273-7248);tandem_array_X=13;tandem_array_N=12;tandem_array_Dmin=444;tandem_array_Dmax=488;highscoring=yes;fragment=no;scF=0.926;lenF=1.017;Rfam=14.1;Infernal=1.1.2;
HyS2742	cmsearch	5S_rRNA	273	389	107.2	-	.	evalue=9.1e-22;mdlaccn=RF00001;mdllen=119;mdlcoords=1-119;seqlen=15568;tandem_array=yes(273-7248);tandem_array_X=13;tandem_array_N=12;tandem_array_Dmin=444;tandem_array_Dmax=488;highscoring=yes;fragment=no;scF=0.903;lenF=0.983;Rfam=14.1;Infernal=1.1.2;
HyS2742	cmsearch	5S_rRNA	13756	13873	106.7	-	.	evalue=1.2e-21;mdlaccn=RF00001;mdllen=119;mdlcoords=1-119;seqlen=15568;tandem_array=no;highscoring=yes;fragment=no;scF=0.899;lenF=0.992;Rfam=14.1;Infernal=1.1.2;
HyS2742	cmsearch	5S_rRNA	3138	3256	104.5	-	.	evalue=4.6e-21;mdlaccn=RF00001;mdllen=119;mdlcoords=1-119;seqlen=15568;tandem_array=yes(273-7248);tandem_array_X=13;tandem_array_N=12;tandem_array_Dmin=444;tandem_array_Dmax=488;highscoring=no;fragment=no;scF=0.880;lenF=1.000;Rfam=14.1;Infernal=1.1.2;
HyS2742	cmsearch	5S_rRNA	2000	2118	104.4	-	.	evalue=4.8e-21;mdlaccn=RF00001;mdllen=119;mdlcoords=1-119;seqlen=15568;tandem_array=yes(273-7248);tandem_array_X=13;tandem_array_N=12;tandem_array_Dmin=444;tandem_array_Dmax=488;highscoring=no;fragment=no;scF=0.880;lenF=1.000;Rfam=14.1;Infernal=1.1.2;
HyS2742	cmsearch	5S_rRNA	2569	2687	99.9	-	.	evalue=7.2e-20;mdlaccn=RF00001;mdllen=119;mdlcoords=1-119;seqlen=15568;tandem_array=yes(273-7248);tandem_array_X=13;tandem_array_N=12;tandem_array_Dmin=444;tandem_array_Dmax=488;highscoring=no;fragment=no;scF=0.842;lenF=1.000;Rfam=14.1;Infernal=1.1.2;
HyS2742	cmsearch	5S_rRNA	10158	10277	96.7	-	.	evalue=4.6e-19;mdlaccn=RF00001;mdllen=119;mdlcoords=1-119;seqlen=15568;tandem_array=no;highscoring=no;fragment=no;scF=0.815;lenF=1.008;Rfam=14.1;Infernal=1.1.2;
HyS2742	cmsearch	5S_rRNA	4856	4974	94.4	-	.	evalue=1.8e-18;mdlaccn=RF00001;mdllen=119;mdlcoords=1-119;seqlen=15568;tandem_array=yes(273-7248);tandem_array_X=13;tandem_array_N=12;tandem_array_Dmin=444;tandem_array_Dmax=488;highscoring=no;fragment=no;scF=0.795;lenF=1.000;Rfam=14.1;Infernal=1.1.2;
HyS2742	cmsearch	5S_rRNA	10726	10844	91.3	-	.	evalue=1.1e-17;mdlaccn=RF00001;mdllen=119;mdlcoords=1-119;seqlen=15568;tandem_array=no;highscoring=no;fragment=no;scF=0.769;lenF=1.000;Rfam=14.1;Infernal=1.1.2;
HyS2742	cmsearch	5S_rRNA	9592	9709	90.0	-	.	evalue=2.6e-17;mdlaccn=RF00001;mdllen=119;mdlcoords=1-119;seqlen=15568;tandem_array=no;highscoring=no;fragment=no;scF=0.758;lenF=0.992;Rfam=14.1;Infernal=1.1.2;
HyS2742	cmsearch	5S_rRNA	4282	4400	89.9	-	.	evalue=2.7e-17;mdlaccn=RF00001;mdllen=119;mdlcoords=1-119;seqlen=15568;tandem_array=yes(273-7248);tandem_array_X=13;tandem_array_N=12;tandem_array_Dmin=444;tandem_array_Dmax=488;highscoring=no;fragment=no;scF=0.757;lenF=1.000;Rfam=14.1;Infernal=1.1.2;
HyS2742	cmsearch	5S_rRNA	7130	7248	86.7	-	.	evalue=1.8e-16;mdlaccn=RF00001;mdllen=119;mdlcoords=1-119;seqlen=15568;tandem_array=yes(273-7248);tandem_array_X=13;tandem_array_N=12;tandem_array_Dmin=444;tandem_array_Dmax=488;highscoring=no;fragment=no;scF=0.730;lenF=1.000;Rfam=14.1;Infernal=1.1.2;
HyS2742	cmsearch	5S_rRNA	5991	6108	85.9	-	.	evalue=3e-16;mdlaccn=RF00001;mdllen=119;mdlcoords=1-119;seqlen=15568;tandem_array=yes(273-7248);tandem_array_X=13;tandem_array_N=12;tandem_array_Dmin=444;tandem_array_Dmax=488;highscoring=no;fragment=no;scF=0.724;lenF=0.992;Rfam=14.1;Infernal=1.1.2;
HyS2742	cmsearch	5S_rRNA	1399	1511	76.8	-	.	evalue=6.4e-14;mdlaccn=RF00001;mdllen=119;mdlcoords=1-119;seqlen=15568;tandem_array=yes(273-7248);tandem_array_X=13;tandem_array_N=12;tandem_array_Dmin=444;tandem_array_Dmax=488;highscoring=no;fragment=no;scF=0.647;lenF=0.950;Rfam=14.1;Infernal=1.1.2;
HyS2872	cmsearch	5S_rRNA	6986	7104	117.0	-	.	evalue=2.6e-24;mdlaccn=RF00001;mdllen=119;mdlcoords=1-119;seqlen=14957;tandem_array=yes(257-14957);tandem_array_X=27;tandem_array_N=26;tandem_array_Dmin=433;tandem_array_Dmax=449;highscoring=yes;fragment=no;scF=0.986;lenF=1.000;Rfam=14.1;Infernal=1.1.2;
HyS2872	cmsearch	5S_rRNA	10930	11048	116.6	-	.	evalue=3.5e-24;mdlaccn=RF00001;mdllen=119;mdlcoords=1-119;seqlen=14957;tandem_array=yes(257-14957);tandem_array_X=27;tandem_array_N=26;tandem_array_Dmin=433;tandem_array_Dmax=449;highscoring=yes;fragment=no;scF=0.982;lenF=1.000;Rfam=14.1;Infernal=1.1.2;
HyS2872	cmsearch	5S_rRNA	12058	12176	116.6	-	.	evalue=3.5e-24;mdlaccn=RF00001;mdllen=119;mdlcoords=1-119;seqlen=14957;tandem_array=yes(257-14957);tandem_array_X=27;tandem_array_N=26;tandem_array_Dmin=433;tandem_array_Dmax=449;highscoring=yes;fragment=no;scF=0.982;lenF=1.000;Rfam=14.1;Infernal=1.1.2;
HyS2872	cmsearch	5S_rRNA	12625	12743	116.6	-	.	evalue=3.5e-24;mdlaccn=RF00001;mdllen=119;mdlcoords=1-119;seqlen=14957;tandem_array=yes(257-14957);tandem_array_X=27;tandem_array_N=26;tandem_array_Dmin=433;tandem_array_Dmax=449;highscoring=yes;fragment=no;scF=0.982;lenF=1.000;Rfam=14.1;Infernal=1.1.2;
HyS2872	cmsearch	5S_rRNA	13752	13870	116.6	-	.	evalue=3.5e-24;mdlaccn=RF00001;mdllen=119;mdlcoords=1-119;seqlen=14957;tandem_array=yes(257-14957);tandem_array_X=27;tandem_array_N=26;tandem_array_Dmin=433;tandem_array_Dmax=449;highscoring=yes;fragment=no;scF=0.982;lenF=1.000;Rfam=14.1;Infernal=1.1.2;
HyS2872	cmsearch	5S_rRNA	14315	14433	116.6	-	.	evalue=3.5e-24;mdlaccn=RF00001;mdllen=119;mdlcoords=1-119;seqlen=14957;tandem_array=yes(257-14957);tandem_array_X=27;tandem_array_N=26;tandem_array_Dmin=433;tandem_array_Dmax=449;highscoring=yes;fragment=no;scF=0.982;lenF=1.000;Rfam=14.1;Infernal=1.1.2;
HyS2872	cmsearch	5S_rRNA	4732	4850	116.6	-	.	evalue=3.5e-24;mdlaccn=RF00001;mdllen=119;mdlcoords=1-119;seqlen=14957;tandem_array=yes(257-14957);tandem_array_X=27;tandem_array_N=26;tandem_array_Dmin=433;tandem_array_Dmax=449;highscoring=yes;fragment=no;scF=0.982;lenF=1.000;Rfam=14.1;Infernal=1.1.2;
HyS2872	cmsearch	5S_rRNA	7554	7672	116.6	-	.	evalue=3.5e-24;mdlaccn=RF00001;mdllen=119;mdlcoords=1-119;seqlen=14957;tandem_array=yes(257-14957);tandem_array_X=27;tandem_array_N=26;tandem_array_Dmin=433;tandem_array_Dmax=449;highscoring=yes;fragment=no;scF=0.982;lenF=1.000;Rfam=14.1;Infernal=1.1.2;
HyS2872	cmsearch	5S_rRNA	8680	8798	116.6	-	.	evalue=3.5e-24;mdlaccn=RF00001;mdllen=119;mdlcoords=1-119;seqlen=14957;tandem_array=yes(257-14957);tandem_array_X=27;tandem_array_N=26;tandem_array_Dmin=433;tandem_array_Dmax=449;highscoring=yes;fragment=no;scF=0.982;lenF=1.000;Rfam=14.1;Infernal=1.1.2;
HyS2872	cmsearch	5S_rRNA	806	924	116.6	-	.	evalue=3.5e-24;mdlaccn=RF00001;mdllen=119;mdlcoords=1-119;seqlen=14957;tandem_array=yes(257-14957);tandem_array_X=27;tandem_array_N=26;tandem_array_Dmin=433;tandem_array_Dmax=449;highscoring=yes;fragment=no;scF=0.982;lenF=1.000;Rfam=14.1;Infernal=1.1.2;
HyS2872	cmsearch	5S_rRNA	9804	9922	116.6	-	.	evalue=3.5e-24;mdlaccn=RF00001;mdllen=119;mdlcoords=1-119;seqlen=14957;tandem_array=yes(257-14957);tandem_array_X=27;tandem_array_N=26;tandem_array_Dmin=433;tandem_array_Dmax=449;highscoring=yes;fragment=no;scF=0.982;lenF=1.000;Rfam=14.1;Infernal=1.1.2;
HyS2872	cmsearch	5S_rRNA	5295	5413	115.4	-	.	evalue=6.8e-24;mdlaccn=RF00001;mdllen=119;mdlcoords=1-119;seqlen=14957;tandem_array=yes(257-14957);tandem_array_X=27;tandem_array_N=26;tandem_array_Dmin=433;tandem_array_Dmax=449;highscoring=yes;fragment=no;scF=0.972;lenF=1.000;Rfam=14.1;Infernal=1.1.2;
HyS2872	cmsearch	5S_rRNA	5862	5980	114.5	-	.	evalue=1.2e-23;mdlaccn=RF00001;mdllen=119;mdlcoords=1-119;seqlen=14957;tandem_array=yes(257-14957);tandem_array_X=27;tandem_array_N=26;tandem_array_Dmin=433;tandem_array_Dmax=449;highscoring=yes;fragment=no;scF=0.965;lenF=1.000;Rfam=14.1;Infernal=1.1.2;
HyS2872	cmsearch	5S_rRNA	13190	13308	112.7	-	.	evalue=3.4e-23;mdlaccn=RF00001;mdllen=119;mdlcoords=1-119;seqlen=14957;tandem_array=yes(257-14957);tandem_array_X=27;tandem_array_N=26;tandem_array_Dmin=433;tandem_array_Dmax=449;highscoring=yes;fragment=no;scF=0.949;lenF=1.000;Rfam=14.1;Infernal=1.1.2;
HyS2872	cmsearch	5S_rRNA	6422	6541	112.2	-	.	evalue=4.7e-23;mdlaccn=RF00001;mdllen=119;mdlcoords=1-119;seqlen=14957;tandem_array=yes(257-14957);tandem_array_X=27;tandem_array_N=26;tandem_array_Dmin=433;tandem_array_Dmax=449;highscoring=yes;fragment=no;scF=0.945;lenF=1.008;Rfam=14.1;Infernal=1.1.2;
HyS2872	cmsearch	5S_rRNA	10369	10487	110.7	-	.	evalue=1.1e-22;mdlaccn=RF00001;mdllen=119;mdlcoords=1-119;seqlen=14957;tandem_array=yes(257-14957);tandem_array_X=27;tandem_array_N=26;tandem_array_Dmin=433;tandem_array_Dmax=449;highscoring=yes;fragment=no;scF=0.933;lenF=1.000;Rfam=14.1;Infernal=1.1.2;
HyS2872	cmsearch	5S_rRNA	11495	11613	110.7	-	.	evalue=1.1e-22;mdlaccn=RF00001;mdllen=119;mdlcoords=1-119;seqlen=14957;tandem_array=yes(257-14957);tandem_array_X=27;tandem_array_N=26;tandem_array_Dmin=433;tandem_array_Dmax=449;highscoring=yes;fragment=no;scF=0.933;lenF=1.000;Rfam=14.1;Infernal=1.1.2;
HyS2872	cmsearch	5S_rRNA	8119	8237	110.7	-	.	evalue=1.1e-22;mdlaccn=RF00001;mdllen=119;mdlcoords=1-119;seqlen=14957;tandem_array=yes(257-14957);tandem_array_X=27;tandem_array_N=26;tandem_array_Dmin=433;tandem_array_Dmax=449;highscoring=yes;fragment=no;scF=0.933;lenF=1.000;Rfam=14.1;Infernal=1.1.2;
HyS2872	cmsearch	5S_rRNA	9242	9360	110.7	-	.	evalue=1.1e-22;mdlaccn=RF00001;mdllen=119;mdlcoords=1-119;seqlen=14957;tandem_array=yes(257-14957);tandem_array_X=27;tandem_array_N=26;tandem_array_Dmin=433;tandem_array_Dmax=449;highscoring=yes;fragment=no;scF=0.933;lenF=1.000;Rfam=14.1;Infernal=1.1.2;
HyS2872	cmsearch	5S_rRNA	1927	2044	109.9	-	.	evalue=1.9e-22;mdlaccn=RF00001;mdllen=119;mdlcoords=1-119;seqlen=14957;tandem_array=yes(257-14957);tandem_array_X=27;tandem_array_N=26;tandem_array_Dmin=433;tandem_array_Dmax=449;highscoring=yes;fragment=no;scF=0.926;lenF=0.992;Rfam=14.1;Infernal=1.1.2;
HyS2872	cmsearch	5S_rRNA	2490	2607	109.9	-	.	evalue=1.9e-22;mdlaccn=RF00001;mdllen=119;mdlcoords=1-119;seqlen=14957;tandem_array=yes(257-14957);tandem_array_X=27;tandem_array_N=26;tandem_array_Dmin=433;tandem_array_Dmax=449;highscoring=yes;fragment=no;scF=0.926;lenF=0.992;Rfam=14.1;Infernal=1.1.2;
HyS2872	cmsearch	5S_rRNA	3611	3728	109.9	-	.	evalue=1.9e-22;mdlaccn=RF00001;mdllen=119;mdlcoords=1-119;seqlen=14957;tandem_array=yes(257-14957);tandem_array_X=27;tandem_array_N=26;tandem_array_Dmin=433;tandem_array_Dmax=449;highscoring=yes;fragment=no;scF=0.926;lenF=0.992;Rfam=14.1;Infernal=1.1.2;
HyS2872	cmsearch	5S_rRNA	4172	4289	109.9	-	.	evalue=1.9e-22;mdlaccn=RF00001;mdllen=119;mdlcoords=1-119;seqlen=14957;tandem_array=yes(257-14957);tandem_array_X=27;tandem_array_N=26;tandem_array_Dmin=433;tandem_array_Dmax=449;highscoring=yes;fragment=no;scF=0.926;lenF=0.992;Rfam=14.1;Infernal=1.1.2;
HyS2872	cmsearch	5S_rRNA	1367	1484	108.2	-	.	evalue=5e-22;mdlaccn=RF00001;mdllen=119;mdlcoords=1-119;seqlen=14957;tandem_array=yes(257-14957);tandem_array_X=27;tandem_array_N=26;tandem_array_Dmin=433;tandem_array_Dmax=449;highscoring=yes;fragment=no;scF=0.912;lenF=0.992;Rfam=14.1;Infernal=1.1.2;
HyS2872	cmsearch	5S_rRNA	3051	3167	104.7	-	.	evalue=3.9e-21;mdlaccn=RF00001;mdllen=119;mdlcoords=1-119;seqlen=14957;tandem_array=yes(257-14957);tandem_array_X=27;tandem_array_N=26;tandem_array_Dmin=433;tandem_array_Dmax=449;highscoring=no;fragment=no;scF=0.882;lenF=0.983;Rfam=14.1;Infernal=1.1.2;
HyS2872	cmsearch	5S_rRNA	257	372	101.4	-	.	evalue=2.8e-20;mdlaccn=RF00001;mdllen=119;mdlcoords=1-119;seqlen=14957;tandem_array=yes(257-14957);tandem_array_X=27;tandem_array_N=26;tandem_array_Dmin=433;tandem_array_Dmax=449;highscoring=no;fragment=no;scF=0.854;lenF=0.975;Rfam=14.1;Infernal=1.1.2;
HyS2872	cmsearch	5S_rRNA	14880	14957	54.3	-	.	evalue=4.4e-08;mdlaccn=RF00001;mdllen=119;mdlcoords=42-119;seqlen=14957;tandem_array=yes(257-14957);tandem_array_X=27;tandem_array_N=26;tandem_array_Dmin=433;tandem_array_Dmax=449;highscoring=no;fragment=yes;scF=0.457;lenF=0.655;Rfam=14.1;Infernal=1.1.2;
HyS2916	cmsearch	5S_rRNA	10377	10495	116.6	-	.	evalue=3.5e-24;mdlaccn=RF00001;mdllen=119;mdlcoords=1-119;seqlen=14761;tandem_array=yes(299-14431);tandem_array_X=26;tandem_array_N=25;tandem_array_Dmin=437;tandem_array_Dmax=446;highscoring=yes;fragment=no;scF=0.982;lenF=1.000;Rfam=14.1;Infernal=1.1.2;
HyS2916	cmsearch	5S_rRNA	10937	11055	116.6	-	.	evalue=3.5e-24;mdlaccn=RF00001;mdllen=119;mdlcoords=1-119;seqlen=14761;tandem_array=yes(299-14431);tandem_array_X=26;tandem_array_N=25;tandem_array_Dmin=437;tandem_array_Dmax=446;highscoring=yes;fragment=no;scF=0.982;lenF=1.000;Rfam=14.1;Infernal=1.1.2;
HyS2916	cmsearch	5S_rRNA	12062	12180	116.6	-	.	evalue=3.5e-24;mdlaccn=RF00001;mdllen=119;mdlcoords=1-119;seqlen=14761;tandem_array=yes(299-14431);tandem_array_X=26;tandem_array_N=25;tandem_array_Dmin=437;tandem_array_Dmax=446;highscoring=yes;fragment=no;scF=0.982;lenF=1.000;Rfam=14.1;Infernal=1.1.2;
HyS2916	cmsearch	5S_rRNA	12626	12744	116.6	-	.	evalue=3.5e-24;mdlaccn=RF00001;mdllen=119;mdlcoords=1-119;seqlen=14761;tandem_array=yes(299-14431);tandem_array_X=26;tandem_array_N=25;tandem_array_Dmin=437;tandem_array_Dmax=446;highscoring=yes;fragment=no;scF=0.982;lenF=1.000;Rfam=14.1;Infernal=1.1.2;
HyS2916	cmsearch	5S_rRNA	13190	13308	116.6	-	.	evalue=3.5e-24;mdlaccn=RF00001;mdllen=119;mdlcoords=1-119;seqlen=14761;tandem_array=yes(299-14431);tandem_array_X=26;tandem_array_N=25;tandem_array_Dmin=437;tandem_array_Dmax=446;highscoring=yes;fragment=no;scF=0.982;lenF=1.000;Rfam=14.1;Infernal=1.1.2;
HyS2916	cmsearch	5S_rRNA	13754	13872	116.6	-	.	evalue=3.5e-24;mdlaccn=RF00001;mdllen=119;mdlcoords=1-119;seqlen=14761;tandem_array=yes(299-14431);tandem_array_X=26;tandem_array_N=25;tandem_array_Dmin=437;tandem_array_Dmax=446;highscoring=yes;fragment=no;scF=0.982;lenF=1.000;Rfam=14.1;Infernal=1.1.2;
HyS2916	cmsearch	5S_rRNA	1415	1533	116.6	-	.	evalue=3.5e-24;mdlaccn=RF00001;mdllen=119;mdlcoords=1-119;seqlen=14761;tandem_array=yes(299-14431);tandem_array_X=26;tandem_array_N=25;tandem_array_Dmin=437;tandem_array_Dmax=446;highscoring=yes;fragment=no;scF=0.982;lenF=1.000;Rfam=14.1;Infernal=1.1.2;
HyS2916	cmsearch	5S_rRNA	2534	2652	116.6	-	.	evalue=3.5e-24;mdlaccn=RF00001;mdllen=119;mdlcoords=1-119;seqlen=14761;tandem_array=yes(299-14431);tandem_array_X=26;tandem_array_N=25;tandem_array_Dmin=437;tandem_array_Dmax=446;highscoring=yes;fragment=no;scF=0.982;lenF=1.000;Rfam=14.1;Infernal=1.1.2;
HyS2916	cmsearch	5S_rRNA	3090	3208	116.6	-	.	evalue=3.5e-24;mdlaccn=RF00001;mdllen=119;mdlcoords=1-119;seqlen=14761;tandem_array=yes(299-14431);tandem_array_X=26;tandem_array_N=25;tandem_array_Dmin=437;tandem_array_Dmax=446;highscoring=yes;fragment=no;scF=0.982;lenF=1.000;Rfam=14.1;Infernal=1.1.2;
HyS2916	cmsearch	5S_rRNA	4208	4326	116.6	-	.	evalue=3.5e-24;mdlaccn=RF00001;mdllen=119;mdlcoords=1-119;seqlen=14761;tandem_array=yes(299-14431);tandem_array_X=26;tandem_array_N=25;tandem_array_Dmin=437;tandem_array_Dmax=446;highscoring=yes;fragment=no;scF=0.982;lenF=1.000;Rfam=14.1;Infernal=1.1.2;
HyS2916	cmsearch	5S_rRNA	5334	5452	116.6	-	.	evalue=3.5e-24;mdlaccn=RF00001;mdllen=119;mdlcoords=1-119;seqlen=14761;tandem_array=yes(299-14431);tandem_array_X=26;tandem_array_N=25;tandem_array_Dmin=437;tandem_array_Dmax=446;highscoring=yes;fragment=no;scF=0.982;lenF=1.000;Rfam=14.1;Infernal=1.1.2;
HyS2916	cmsearch	5S_rRNA	8137	8255	116.6	-	.	evalue=3.5e-24;mdlaccn=RF00001;mdllen=119;mdlcoords=1-119;seqlen=14761;tandem_array=yes(299-14431);tandem_array_X=26;tandem_array_N=25;tandem_array_Dmin=437;tandem_array_Dmax=446;highscoring=yes;fragment=no;scF=0.982;lenF=1.000;Rfam=14.1;Infernal=1.1.2;
HyS2916	cmsearch	5S_rRNA	9253	9371	116.6	-	.	evalue=3.5e-24;mdlaccn=RF00001;mdllen=119;mdlcoords=1-119;seqlen=14761;tandem_array=yes(299-14431);tandem_array_X=26;tandem_array_N=25;tandem_array_Dmin=437;tandem_array_Dmax=446;highscoring=yes;fragment=no;scF=0.982;lenF=1.000;Rfam=14.1;Infernal=1.1.2;
HyS2916	cmsearch	5S_rRNA	11498	11615	109.9	-	.	evalue=1.9e-22;mdlaccn=RF00001;mdllen=119;mdlcoords=1-119;seqlen=14761;tandem_array=yes(299-14431);tandem_array_X=26;tandem_array_N=25;tandem_array_Dmin=437;tandem_array_Dmax=446;highscoring=yes;fragment=no;scF=0.926;lenF=0.992;Rfam=14.1;Infernal=1.1.2;
HyS2916	cmsearch	5S_rRNA	14314	14431	109.9	-	.	evalue=1.9e-22;mdlaccn=RF00001;mdllen=119;mdlcoords=1-119;seqlen=14761;tandem_array=yes(299-14431);tandem_array_X=26;tandem_array_N=25;tandem_array_Dmin=437;tandem_array_Dmax=446;highscoring=yes;fragment=no;scF=0.926;lenF=0.992;Rfam=14.1;Infernal=1.1.2;
HyS2916	cmsearch	5S_rRNA	1977	2094	109.9	-	.	evalue=1.9e-22;mdlaccn=RF00001;mdllen=119;mdlcoords=1-119;seqlen=14761;tandem_array=yes(299-14431);tandem_array_X=26;tandem_array_N=25;tandem_array_Dmin=437;tandem_array_Dmax=446;highscoring=yes;fragment=no;scF=0.926;lenF=0.992;Rfam=14.1;Infernal=1.1.2;
HyS2916	cmsearch	5S_rRNA	3648	3765	109.9	-	.	evalue=1.9e-22;mdlaccn=RF00001;mdllen=119;mdlcoords=1-119;seqlen=14761;tandem_array=yes(299-14431);tandem_array_X=26;tandem_array_N=25;tandem_array_Dmin=437;tandem_array_Dmax=446;highscoring=yes;fragment=no;scF=0.926;lenF=0.992;Rfam=14.1;Infernal=1.1.2;
HyS2916	cmsearch	5S_rRNA	299	416	109.9	-	.	evalue=1.9e-22;mdlaccn=RF00001;mdllen=119;mdlcoords=1-119;seqlen=14761;tandem_array=yes(299-14431);tandem_array_X=26;tandem_array_N=25;tandem_array_Dmin=437;tandem_array_Dmax=446;highscoring=yes;fragment=no;scF=0.926;lenF=0.992;Rfam=14.1;Infernal=1.1.2;
HyS2916	cmsearch	5S_rRNA	5895	6012	109.9	-	.	evalue=1.9e-22;mdlaccn=RF00001;mdllen=119;mdlcoords=1-119;seqlen=14761;tandem_array=yes(299-14431);tandem_array_X=26;tandem_array_N=25;tandem_array_Dmin=437;tandem_array_Dmax=446;highscoring=yes;fragment=no;scF=0.926;lenF=0.992;Rfam=14.1;Infernal=1.1.2;
HyS2916	cmsearch	5S_rRNA	6456	6573	109.9	-	.	evalue=1.9e-22;mdlaccn=RF00001;mdllen=119;mdlcoords=1-119;seqlen=14761;tandem_array=yes(299-14431);tandem_array_X=26;tandem_array_N=25;tandem_array_Dmin=437;tandem_array_Dmax=446;highscoring=yes;fragment=no;scF=0.926;lenF=0.992;Rfam=14.1;Infernal=1.1.2;
HyS2916	cmsearch	5S_rRNA	7020	7137	109.9	-	.	evalue=1.9e-22;mdlaccn=RF00001;mdllen=119;mdlcoords=1-119;seqlen=14761;tandem_array=yes(299-14431);tandem_array_X=26;tandem_array_N=25;tandem_array_Dmin=437;tandem_array_Dmax=446;highscoring=yes;fragment=no;scF=0.926;lenF=0.992;Rfam=14.1;Infernal=1.1.2;
HyS2916	cmsearch	5S_rRNA	7576	7693	109.9	-	.	evalue=1.9e-22;mdlaccn=RF00001;mdllen=119;mdlcoords=1-119;seqlen=14761;tandem_array=yes(299-14431);tandem_array_X=26;tandem_array_N=25;tandem_array_Dmin=437;tandem_array_Dmax=446;highscoring=yes;fragment=no;scF=0.926;lenF=0.992;Rfam=14.1;Infernal=1.1.2;
HyS2916	cmsearch	5S_rRNA	8696	8813	109.9	-	.	evalue=1.9e-22;mdlaccn=RF00001;mdllen=119;mdlcoords=1-119;seqlen=14761;tandem_array=yes(299-14431);tandem_array_X=26;tandem_array_N=25;tandem_array_Dmin=437;tandem_array_Dmax=446;highscoring=yes;fragment=no;scF=0.926;lenF=0.992;Rfam=14.1;Infernal=1.1.2;
HyS2916	cmsearch	5S_rRNA	859	976	109.9	-	.	evalue=1.9e-22;mdlaccn=RF00001;mdllen=119;mdlcoords=1-119;seqlen=14761;tandem_array=yes(299-14431);tandem_array_X=26;tandem_array_N=25;tandem_array_Dmin=437;tandem_array_Dmax=446;highscoring=yes;fragment=no;scF=0.926;lenF=0.992;Rfam=14.1;Infernal=1.1.2;
HyS2916	cmsearch	5S_rRNA	9815	9932	109.9	-	.	evalue=1.9e-22;mdlaccn=RF00001;mdllen=119;mdlcoords=1-119;seqlen=14761;tandem_array=yes(299-14431);tandem_array_X=26;tandem_array_N=25;tandem_array_Dmin=437;tandem_array_Dmax=446;highscoring=yes;fragment=no;scF=0.926;lenF=0.992;Rfam=14.1;Infernal=1.1.2;
HyS2916	cmsearch	5S_rRNA	4771	4888	104.5	-	.	evalue=4.6e-21;mdlaccn=RF00001;mdllen=119;mdlcoords=1-119;seqlen=14761;tandem_array=yes(299-14431);tandem_array_X=26;tandem_array_N=25;tandem_array_Dmin=437;tandem_array_Dmax=446;highscoring=no;fragment=no;scF=0.880;lenF=0.992;Rfam=14.1;Infernal=1.1.2;
HyS2916	cmsearch	5S_rRNA	97	216	91.2	-	.	evalue=1.3e-17;mdlaccn=RF00001;mdllen=119;mdlcoords=1-119;seqlen=14761;tandem_array=no;highscoring=no;fragment=no;scF=0.768;lenF=1.008;Rfam=14.1;Infernal=1.1.2;
HyS2999	cmsearch	5S_rRNA	8337	8455	116.7	-	.	evalue=3.2e-24;mdlaccn=RF00001;mdllen=119;mdlcoords=1-119;seqlen=14341;tandem_array=ineligible;highscoring=yes;fragment=no;scF=0.983;lenF=1.000;Rfam=14.1;Infernal=1.1.2;
HyS2999	cmsearch	5S_rRNA	13925	14041	104.6	+	.	evalue=4.4e-21;mdlaccn=RF00001;mdllen=119;mdlcoords=1-119;seqlen=14341;tandem_array=ineligible;highscoring=no;fragment=no;scF=0.881;lenF=0.983;Rfam=14.1;Infernal=1.1.2;
HyS3037	cmsearch	5S_rRNA	13812	13930	116.7	+	.	evalue=3.2e-24;mdlaccn=RF00001;mdllen=119;mdlcoords=1-119;seqlen=14163;tandem_array=ineligible;highscoring=yes;fragment=no;scF=0.983;lenF=1.000;Rfam=14.1;Infernal=1.1.2;
HyS3037	cmsearch	5S_rRNA	3016	3134	116.7	+	.	evalue=3.2e-24;mdlaccn=RF00001;mdllen=119;mdlcoords=1-119;seqlen=14163;tandem_array=ineligible;highscoring=yes;fragment=no;scF=0.983;lenF=1.000;Rfam=14.1;Infernal=1.1.2;
HyS3041	cmsearch	5S_rRNA	9956	10074	116.6	-	.	evalue=3.5e-24;mdlaccn=RF00001;mdllen=119;mdlcoords=1-119;seqlen=14143;tandem_array=yes(334-14026);tandem_array_X=25;tandem_array_N=24;tandem_array_Dmin=443;tandem_array_Dmax=450;highscoring=yes;fragment=no;scF=0.982;lenF=1.000;Rfam=14.1;Infernal=1.1.2;
HyS3041	cmsearch	5S_rRNA	10520	10638	116.6	-	.	evalue=3.5e-24;mdlaccn=RF00001;mdllen=119;mdlcoords=1-119;seqlen=14143;tandem_array=yes(334-14026);tandem_array_X=25;tandem_array_N=24;tandem_array_Dmin=443;tandem_array_Dmax=450;highscoring=yes;fragment=no;scF=0.982;lenF=1.000;Rfam=14.1;Infernal=1.1.2;
HyS3041	cmsearch	5S_rRNA	11651	11769	116.6	-	.	evalue=3.5e-24;mdlaccn=RF00001;mdllen=119;mdlcoords=1-119;seqlen=14143;tandem_array=yes(334-14026);tandem_array_X=25;tandem_array_N=24;tandem_array_Dmin=443;tandem_array_Dmax=450;highscoring=yes;fragment=no;scF=0.982;lenF=1.000;Rfam=14.1;Infernal=1.1.2;
HyS3041	cmsearch	5S_rRNA	12216	12334	116.6	-	.	evalue=3.5e-24;mdlaccn=RF00001;mdllen=119;mdlcoords=1-119;seqlen=14143;tandem_array=yes(334-14026);tandem_array_X=25;tandem_array_N=24;tandem_array_Dmin=443;tandem_array_Dmax=450;highscoring=yes;fragment=no;scF=0.982;lenF=1.000;Rfam=14.1;Infernal=1.1.2;
HyS3041	cmsearch	5S_rRNA	12782	12900	116.6	-	.	evalue=3.5e-24;mdlaccn=RF00001;mdllen=119;mdlcoords=1-119;seqlen=14143;tandem_array=yes(334-14026);tandem_array_X=25;tandem_array_N=24;tandem_array_Dmin=443;tandem_array_Dmax=450;highscoring=yes;fragment=no;scF=0.982;lenF=1.000;Rfam=14.1;Infernal=1.1.2;
HyS3041	cmsearch	5S_rRNA	4306	4424	116.6	-	.	evalue=3.5e-24;mdlaccn=RF00001;mdllen=119;mdlcoords=1-119;seqlen=14143;tandem_array=yes(334-14026);tandem_array_X=25;tandem_array_N=24;tandem_array_Dmin=443;tandem_array_Dmax=450;highscoring=yes;fragment=no;scF=0.982;lenF=1.000;Rfam=14.1;Infernal=1.1.2;
HyS3041	cmsearch	5S_rRNA	8825	8943	116.6	-	.	evalue=3.5e-24;mdlaccn=RF00001;mdllen=119;mdlcoords=1-119;seqlen=14143;tandem_array=yes(334-14026);tandem_array_X=25;tandem_array_N=24;tandem_array_Dmin=443;tandem_array_Dmax=450;highscoring=yes;fragment=no;scF=0.982;lenF=1.000;Rfam=14.1;Infernal=1.1.2;
HyS3041	cmsearch	5S_rRNA	9390	9508	116.6	-	.	evalue=3.5e-24;mdlaccn=RF00001;mdllen=119;mdlcoords=1-119;seqlen=14143;tandem_array=yes(334-14026);tandem_array_X=25;tandem_array_N=24;tandem_array_Dmin=443;tandem_array_Dmax=450;highscoring=yes;fragment=no;scF=0.982;lenF=1.000;Rfam=14.1;Infernal=1.1.2;
HyS3041	cmsearch	5S_rRNA	2030	2148	112.3	-	.	evalue=4.5e-23;mdlaccn=RF00001;mdllen=119;mdlcoords=1-119;seqlen=14143;tandem_array=yes(334-14026);tandem_array_X=25;tandem_array_N=24;tandem_array_Dmin=443;tandem_array_Dmax=450;highscoring=yes;fragment=no;scF=0.946;lenF=1.000;Rfam=14.1;Infernal=1.1.2;
HyS3041	cmsearch	5S_rRNA	2599	2717	111.1	-	.	evalue=8.8e-23;mdlaccn=RF00001;mdllen=119;mdlcoords=1-119;seqlen=14143;tandem_array=yes(334-14026);tandem_array_X=25;tandem_array_N=24;tandem_array_Dmin=443;tandem_array_Dmax=450;highscoring=yes;fragment=no;scF=0.936;lenF=1.000;Rfam=14.1;Infernal=1.1.2;
HyS3041	cmsearch	5S_rRNA	3737	3855	111.1	-	.	evalue=8.8e-23;mdlaccn=RF00001;mdllen=119;mdlcoords=1-119;seqlen=14143;tandem_array=yes(334-14026);tandem_array_X=25;tandem_array_N=24;tandem_array_Dmin=443;tandem_array_Dmax=450;highscoring=yes;fragment=no;scF=0.936;lenF=1.000;Rfam=14.1;Infernal=1.1.2;
HyS3041	cmsearch	5S_rRNA	1461	1579	110.7	-	.	evalue=1.1e-22;mdlaccn=RF00001;mdllen=119;mdlcoords=1-119;seqlen=14143;tandem_array=yes(334-14026);tandem_array_X=25;tandem_array_N=24;tandem_array_Dmin=443;tandem_array_Dmax=450;highscoring=yes;fragment=no;scF=0.933;lenF=1.000;Rfam=14.1;Infernal=1.1.2;
HyS3041	cmsearch	5S_rRNA	895	1012	109.9	-	.	evalue=1.9e-22;mdlaccn=RF00001;mdllen=119;mdlcoords=1-119;seqlen=14143;tandem_array=yes(334-14026);tandem_array_X=25;tandem_array_N=24;tandem_array_Dmin=443;tandem_array_Dmax=450;highscoring=yes;fragment=no;scF=0.926;lenF=0.992;Rfam=14.1;Infernal=1.1.2;
HyS3041	cmsearch	5S_rRNA	11086	11203	109.9	-	.	evalue=1.9e-22;mdlaccn=RF00001;mdllen=119;mdlcoords=1-119;seqlen=14143;tandem_array=yes(334-14026);tandem_array_X=25;tandem_array_N=24;tandem_array_Dmin=443;tandem_array_Dmax=450;highscoring=yes;fragment=no;scF=0.926;lenF=0.992;Rfam=14.1;Infernal=1.1.2;
HyS3041	cmsearch	5S_rRNA	13346	13463	109.9	-	.	evalue=1.9e-22;mdlaccn=RF00001;mdllen=119;mdlcoords=1-119;seqlen=14143;tandem_array=yes(334-14026);tandem_array_X=25;tandem_array_N=24;tandem_array_Dmin=443;tandem_array_Dmax=450;highscoring=yes;fragment=no;scF=0.926;lenF=0.992;Rfam=14.1;Infernal=1.1.2;
HyS3041	cmsearch	5S_rRNA	334	451	109.9	-	.	evalue=1.9e-22;mdlaccn=RF00001;mdllen=119;mdlcoords=1-119;seqlen=14143;tandem_array=yes(334-14026);tandem_array_X=25;tandem_array_N=24;tandem_array_Dmin=443;tandem_array_Dmax=450;highscoring=yes;fragment=no;scF=0.926;lenF=0.992;Rfam=14.1;Infernal=1.1.2;
HyS3041	cmsearch	5S_rRNA	4870	4987	109.9	-	.	evalue=1.9e-22;mdlaccn=RF00001;mdllen=119;mdlcoords=1-119;seqlen=14143;tandem_array=yes(334-14026);tandem_array_X=25;tandem_array_N=24;tandem_array_Dmin=443;tandem_array_Dmax=450;highscoring=yes;fragment=no;scF=0.926;lenF=0.992;Rfam=14.1;Infernal=1.1.2;
HyS3041	cmsearch	5S_rRNA	5435	5552	109.9	-	.	evalue=1.9e-22;mdlaccn=RF00001;mdllen=119;mdlcoords=1-119;seqlen=14143;tandem_array=yes(334-14026);tandem_array_X=25;tandem_array_N=24;tandem_array_Dmin=443;tandem_array_Dmax=450;highscoring=yes;fragment=no;scF=0.926;lenF=0.992;Rfam=14.1;Infernal=1.1.2;
HyS3041	cmsearch	5S_rRNA	6000	6117	109.9	-	.	evalue=1.9e-22;mdlaccn=RF00001;mdllen=119;mdlcoords=1-119;seqlen=14143;tandem_array=yes(334-14026);tandem_array_X=25;tandem_array_N=24;tandem_array_Dmin=443;tandem_array_Dmax=450;highscoring=yes;fragment=no;scF=0.926;lenF=0.992;Rfam=14.1;Infernal=1.1.2;
HyS3041	cmsearch	5S_rRNA	6565	6682	109.9	-	.	evalue=1.9e-22;mdlaccn=RF00001;mdllen=119;mdlcoords=1-119;seqlen=14143;tandem_array=yes(334-14026);tandem_array_X=25;tandem_array_N=24;tandem_array_Dmin=443;tandem_array_Dmax=450;highscoring=yes;fragment=no;scF=0.926;lenF=0.992;Rfam=14.1;Infernal=1.1.2;
HyS3041	cmsearch	5S_rRNA	7131	7248	109.9	-	.	evalue=1.9e-22;mdlaccn=RF00001;mdllen=119;mdlcoords=1-119;seqlen=14143;tandem_array=yes(334-14026);tandem_array_X=25;tandem_array_N=24;tandem_array_Dmin=443;tandem_array_Dmax=450;highscoring=yes;fragment=no;scF=0.926;lenF=0.992;Rfam=14.1;Infernal=1.1.2;
HyS3041	cmsearch	5S_rRNA	7695	7812	109.9	-	.	evalue=1.9e-22;mdlaccn=RF00001;mdllen=119;mdlcoords=1-119;seqlen=14143;tandem_array=yes(334-14026);tandem_array_X=25;tandem_array_N=24;tandem_array_Dmin=443;tandem_array_Dmax=450;highscoring=yes;fragment=no;scF=0.926;lenF=0.992;Rfam=14.1;Infernal=1.1.2;
HyS3041	cmsearch	5S_rRNA	8261	8378	109.9	-	.	evalue=1.9e-22;mdlaccn=RF00001;mdllen=119;mdlcoords=1-119;seqlen=14143;tandem_array=yes(334-14026);tandem_array_X=25;tandem_array_N=24;tandem_array_Dmin=443;tandem_array_Dmax=450;highscoring=yes;fragment=no;scF=0.926;lenF=0.992;Rfam=14.1;Infernal=1.1.2;
HyS3041	cmsearch	5S_rRNA	13909	14026	107.4	-	.	evalue=8.3e-22;mdlaccn=RF00001;mdllen=119;mdlcoords=1-119;seqlen=14143;tandem_array=yes(334-14026);tandem_array_X=25;tandem_array_N=24;tandem_array_Dmin=443;tandem_array_Dmax=450;highscoring=yes;fragment=no;scF=0.905;lenF=0.992;Rfam=14.1;Infernal=1.1.2;
HyS3041	cmsearch	5S_rRNA	3168	3286	104.7	-	.	evalue=4e-21;mdlaccn=RF00001;mdllen=119;mdlcoords=1-119;seqlen=14143;tandem_array=yes(334-14026);tandem_array_X=25;tandem_array_N=24;tandem_array_Dmin=443;tandem_array_Dmax=450;highscoring=no;fragment=no;scF=0.882;lenF=1.000;Rfam=14.1;Infernal=1.1.2;
HyS3103	cmsearch	5S_rRNA	8101	8219	116.7	+	.	evalue=3.2e-24;mdlaccn=RF00001;mdllen=119;mdlcoords=1-119;seqlen=13907;tandem_array=ineligible;highscoring=yes;fragment=no;scF=0.983;lenF=1.000;Rfam=14.1;Infernal=1.1.2;
HyS3135	cmsearch	5S_rRNA	10945	11063	116.6	+	.	evalue=3.5e-24;mdlaccn=RF00001;mdllen=119;mdlcoords=1-119;seqlen=13729;tandem_array=yes(250-13355);tandem_array_X=24;tandem_array_N=23;tandem_array_Dmin=419;tandem_array_Dmax=456;highscoring=yes;fragment=no;scF=0.982;lenF=1.000;Rfam=14.1;Infernal=1.1.2;
HyS3135	cmsearch	5S_rRNA	7522	7640	116.6	+	.	evalue=3.5e-24;mdlaccn=RF00001;mdllen=119;mdlcoords=1-119;seqlen=13729;tandem_array=yes(250-13355);tandem_array_X=24;tandem_array_N=23;tandem_array_Dmin=419;tandem_array_Dmax=456;highscoring=yes;fragment=no;scF=0.982;lenF=1.000;Rfam=14.1;Infernal=1.1.2;
HyS3135	cmsearch	5S_rRNA	8092	8210	116.6	+	.	evalue=3.5e-24;mdlaccn=RF00001;mdllen=119;mdlcoords=1-119;seqlen=13729;tandem_array=yes(250-13355);tandem_array_X=24;tandem_array_N=23;tandem_array_Dmin=419;tandem_array_Dmax=456;highscoring=yes;fragment=no;scF=0.982;lenF=1.000;Rfam=14.1;Infernal=1.1.2;
HyS3135	cmsearch	5S_rRNA	9806	9925	115.6	+	.	evalue=6e-24;mdlaccn=RF00001;mdllen=119;mdlcoords=1-119;seqlen=13729;tandem_array=yes(250-13355);tandem_array_X=24;tandem_array_N=23;tandem_array_Dmin=419;tandem_array_Dmax=456;highscoring=yes;fragment=no;scF=0.974;lenF=1.008;Rfam=14.1;Infernal=1.1.2;
HyS3135	cmsearch	5S_rRNA	2496	2614	111.0	+	.	evalue=9.4e-23;mdlaccn=RF00001;mdllen=119;mdlcoords=1-119;seqlen=13729;tandem_array=yes(250-13355);tandem_array_X=24;tandem_array_N=23;tandem_array_Dmin=419;tandem_array_Dmax=456;highscoring=yes;fragment=no;scF=0.935;lenF=1.000;Rfam=14.1;Infernal=1.1.2;
HyS3135	cmsearch	5S_rRNA	5279	5397	111.0	+	.	evalue=9.4e-23;mdlaccn=RF00001;mdllen=119;mdlcoords=1-119;seqlen=13729;tandem_array=yes(250-13355);tandem_array_X=24;tandem_array_N=23;tandem_array_Dmin=419;tandem_array_Dmax=456;highscoring=yes;fragment=no;scF=0.935;lenF=1.000;Rfam=14.1;Infernal=1.1.2;
HyS3135	cmsearch	5S_rRNA	1958	2076	110.0	+	.	evalue=1.8e-22;mdlaccn=RF00001;mdllen=119;mdlcoords=1-119;seqlen=13729;tandem_array=yes(250-13355);tandem_array_X=24;tandem_array_N=23;tandem_array_Dmin=419;tandem_array_Dmax=456;highscoring=yes;fragment=no;scF=0.927;lenF=1.000;Rfam=14.1;Infernal=1.1.2;
HyS3135	cmsearch	5S_rRNA	4741	4859	110.0	+	.	evalue=1.8e-22;mdlaccn=RF00001;mdllen=119;mdlcoords=1-119;seqlen=13729;tandem_array=yes(250-13355);tandem_array_X=24;tandem_array_N=23;tandem_array_Dmin=419;tandem_array_Dmax=456;highscoring=yes;fragment=no;scF=0.927;lenF=1.000;Rfam=14.1;Infernal=1.1.2;
HyS3135	cmsearch	5S_rRNA	819	937	110.0	+	.	evalue=1.8e-22;mdlaccn=RF00001;mdllen=119;mdlcoords=1-119;seqlen=13729;tandem_array=yes(250-13355);tandem_array_X=24;tandem_array_N=23;tandem_array_Dmin=419;tandem_array_Dmax=456;highscoring=yes;fragment=no;scF=0.927;lenF=1.000;Rfam=14.1;Infernal=1.1.2;
HyS3135	cmsearch	5S_rRNA	13238	13355	109.9	+	.	evalue=1.9e-22;mdlaccn=RF00001;mdllen=119;mdlcoords=1-119;seqlen=13729;tandem_array=yes(250-13355);tandem_array_X=24;tandem_array_N=23;tandem_array_Dmin=419;tandem_array_Dmax=456;highscoring=yes;fragment=no;scF=0.926;lenF=0.992;Rfam=14.1;Infernal=1.1.2;
HyS3135	cmsearch	5S_rRNA	1388	1506	109.7	+	.	evalue=2.1e-22;mdlaccn=RF00001;mdllen=119;mdlcoords=1-119;seqlen=13729;tandem_array=yes(250-13355);tandem_array_X=24;tandem_array_N=23;tandem_array_Dmin=419;tandem_array_Dmax=456;highscoring=yes;fragment=no;scF=0.924;lenF=1.000;Rfam=14.1;Infernal=1.1.2;
HyS3135	cmsearch	5S_rRNA	4172	4290	109.7	+	.	evalue=2.1e-22;mdlaccn=RF00001;mdllen=119;mdlcoords=1-119;seqlen=13729;tandem_array=yes(250-13355);tandem_array_X=24;tandem_array_N=23;tandem_array_Dmin=419;tandem_array_Dmax=456;highscoring=yes;fragment=no;scF=0.924;lenF=1.000;Rfam=14.1;Infernal=1.1.2;
HyS3135	cmsearch	5S_rRNA	9230	9349	109.3	+	.	evalue=2.6e-22;mdlaccn=RF00001;mdllen=119;mdlcoords=1-119;seqlen=13729;tandem_array=yes(250-13355);tandem_array_X=24;tandem_array_N=23;tandem_array_Dmin=419;tandem_array_Dmax=456;highscoring=yes;fragment=no;scF=0.921;lenF=1.008;Rfam=14.1;Infernal=1.1.2;
HyS3135	cmsearch	5S_rRNA	12088	12207	108.9	+	.	evalue=3.3e-22;mdlaccn=RF00001;mdllen=119;mdlcoords=1-119;seqlen=13729;tandem_array=yes(250-13355);tandem_array_X=24;tandem_array_N=23;tandem_array_Dmin=419;tandem_array_Dmax=456;highscoring=yes;fragment=no;scF=0.917;lenF=1.008;Rfam=14.1;Infernal=1.1.2;
HyS3135	cmsearch	5S_rRNA	11517	11634	108.3	+	.	evalue=4.8e-22;mdlaccn=RF00001;mdllen=119;mdlcoords=1-119;seqlen=13729;tandem_array=yes(250-13355);tandem_array_X=24;tandem_array_N=23;tandem_array_Dmin=419;tandem_array_Dmax=456;highscoring=yes;fragment=no;scF=0.912;lenF=0.992;Rfam=14.1;Infernal=1.1.2;
HyS3135	cmsearch	5S_rRNA	6386	6504	107.3	+	.	evalue=8.5e-22;mdlaccn=RF00001;mdllen=119;mdlcoords=1-119;seqlen=13729;tandem_array=yes(250-13355);tandem_array_X=24;tandem_array_N=23;tandem_array_Dmin=419;tandem_array_Dmax=456;highscoring=yes;fragment=no;scF=0.904;lenF=1.000;Rfam=14.1;Infernal=1.1.2;
HyS3135	cmsearch	5S_rRNA	250	368	106.8	+	.	evalue=1.2e-21;mdlaccn=RF00001;mdllen=119;mdlcoords=1-119;seqlen=13729;tandem_array=yes(250-13355);tandem_array_X=24;tandem_array_N=23;tandem_array_Dmin=419;tandem_array_Dmax=456;highscoring=yes;fragment=no;scF=0.900;lenF=1.000;Rfam=14.1;Infernal=1.1.2;
HyS3135	cmsearch	5S_rRNA	6955	7072	103.0	+	.	evalue=1.1e-20;mdlaccn=RF00001;mdllen=119;mdlcoords=1-119;seqlen=13729;tandem_array=yes(250-13355);tandem_array_X=24;tandem_array_N=23;tandem_array_Dmin=419;tandem_array_Dmax=456;highscoring=no;fragment=no;scF=0.868;lenF=0.992;Rfam=14.1;Infernal=1.1.2;
HyS3135	cmsearch	5S_rRNA	8660	8778	100.6	+	.	evalue=4.6e-20;mdlaccn=RF00001;mdllen=119;mdlcoords=1-119;seqlen=13729;tandem_array=yes(250-13355);tandem_array_X=24;tandem_array_N=23;tandem_array_Dmin=419;tandem_array_Dmax=456;highscoring=no;fragment=no;scF=0.848;lenF=1.000;Rfam=14.1;Infernal=1.1.2;
HyS3135	cmsearch	5S_rRNA	3603	3721	98.3	+	.	evalue=1.8e-19;mdlaccn=RF00001;mdllen=119;mdlcoords=1-119;seqlen=13729;tandem_array=yes(250-13355);tandem_array_X=24;tandem_array_N=23;tandem_array_Dmin=419;tandem_array_Dmax=456;highscoring=no;fragment=no;scF=0.828;lenF=1.000;Rfam=14.1;Infernal=1.1.2;
HyS3135	cmsearch	5S_rRNA	3065	3183	97.4	+	.	evalue=3.1e-19;mdlaccn=RF00001;mdllen=119;mdlcoords=1-119;seqlen=13729;tandem_array=yes(250-13355);tandem_array_X=24;tandem_array_N=23;tandem_array_Dmin=419;tandem_array_Dmax=456;highscoring=no;fragment=no;scF=0.821;lenF=1.000;Rfam=14.1;Infernal=1.1.2;
HyS3135	cmsearch	5S_rRNA	5848	5966	97.4	+	.	evalue=3.1e-19;mdlaccn=RF00001;mdllen=119;mdlcoords=1-119;seqlen=13729;tandem_array=yes(250-13355);tandem_array_X=24;tandem_array_N=23;tandem_array_Dmin=419;tandem_array_Dmax=456;highscoring=no;fragment=no;scF=0.821;lenF=1.000;Rfam=14.1;Infernal=1.1.2;
HyS3135	cmsearch	5S_rRNA	12660	12782	91.7	+	.	evalue=9.3e-18;mdlaccn=RF00001;mdllen=119;mdlcoords=1-119;seqlen=13729;tandem_array=yes(250-13355);tandem_array_X=24;tandem_array_N=23;tandem_array_Dmin=419;tandem_array_Dmax=456;highscoring=no;fragment=no;scF=0.773;lenF=1.034;Rfam=14.1;Infernal=1.1.2;
HyS3135	cmsearch	5S_rRNA	10377	10495	86.4	+	.	evalue=2.1e-16;mdlaccn=RF00001;mdllen=119;mdlcoords=1-119;seqlen=13729;tandem_array=yes(250-13355);tandem_array_X=24;tandem_array_N=23;tandem_array_Dmin=419;tandem_array_Dmax=456;highscoring=no;fragment=no;scF=0.728;lenF=1.000;Rfam=14.1;Infernal=1.1.2;
HyS3163	cmsearch	5S_rRNA	11372	11490	116.6	+	.	evalue=3.5e-24;mdlaccn=RF00001;mdllen=119;mdlcoords=1-119;seqlen=13586;tandem_array=yes(64-13176);tandem_array_X=24;tandem_array_N=23;tandem_array_Dmin=437;tandem_array_Dmax=450;highscoring=yes;fragment=no;scF=0.982;lenF=1.000;Rfam=14.1;Infernal=1.1.2;
HyS3163	cmsearch	5S_rRNA	11938	12056	116.6	+	.	evalue=3.5e-24;mdlaccn=RF00001;mdllen=119;mdlcoords=1-119;seqlen=13586;tandem_array=yes(64-13176);tandem_array_X=24;tandem_array_N=23;tandem_array_Dmin=437;tandem_array_Dmax=450;highscoring=yes;fragment=no;scF=0.982;lenF=1.000;Rfam=14.1;Infernal=1.1.2;
HyS3163	cmsearch	5S_rRNA	12494	12612	116.6	+	.	evalue=3.5e-24;mdlaccn=RF00001;mdllen=119;mdlcoords=1-119;seqlen=13586;tandem_array=yes(64-13176);tandem_array_X=24;tandem_array_N=23;tandem_array_Dmin=437;tandem_array_Dmax=450;highscoring=yes;fragment=no;scF=0.982;lenF=1.000;Rfam=14.1;Infernal=1.1.2;
HyS3163	cmsearch	5S_rRNA	13058	13176	116.6	+	.	evalue=3.5e-24;mdlaccn=RF00001;mdllen=119;mdlcoords=1-119;seqlen=13586;tandem_array=yes(64-13176);tandem_array_X=24;tandem_array_N=23;tandem_array_Dmin=437;tandem_array_Dmax=450;highscoring=yes;fragment=no;scF=0.982;lenF=1.000;Rfam=14.1;Infernal=1.1.2;
HyS3163	cmsearch	5S_rRNA	1756	1874	116.6	+	.	evalue=3.5e-24;mdlaccn=RF00001;mdllen=119;mdlcoords=1-119;seqlen=13586;tandem_array=yes(64-13176);tandem_array_X=24;tandem_array_N=23;tandem_array_Dmin=437;tandem_array_Dmax=450;highscoring=yes;fragment=no;scF=0.982;lenF=1.000;Rfam=14.1;Infernal=1.1.2;
HyS3163	cmsearch	5S_rRNA	2320	2438	116.6	+	.	evalue=3.5e-24;mdlaccn=RF00001;mdllen=119;mdlcoords=1-119;seqlen=13586;tandem_array=yes(64-13176);tandem_array_X=24;tandem_array_N=23;tandem_array_Dmin=437;tandem_array_Dmax=450;highscoring=yes;fragment=no;scF=0.982;lenF=1.000;Rfam=14.1;Infernal=1.1.2;
HyS3163	cmsearch	5S_rRNA	2884	3002	116.6	+	.	evalue=3.5e-24;mdlaccn=RF00001;mdllen=119;mdlcoords=1-119;seqlen=13586;tandem_array=yes(64-13176);tandem_array_X=24;tandem_array_N=23;tandem_array_Dmin=437;tandem_array_Dmax=450;highscoring=yes;fragment=no;scF=0.982;lenF=1.000;Rfam=14.1;Infernal=1.1.2;
HyS3163	cmsearch	5S_rRNA	3447	3565	116.6	+	.	evalue=3.5e-24;mdlaccn=RF00001;mdllen=119;mdlcoords=1-119;seqlen=13586;tandem_array=yes(64-13176);tandem_array_X=24;tandem_array_N=23;tandem_array_Dmin=437;tandem_array_Dmax=450;highscoring=yes;fragment=no;scF=0.982;lenF=1.000;Rfam=14.1;Infernal=1.1.2;
HyS3163	cmsearch	5S_rRNA	5145	5263	116.6	+	.	evalue=3.5e-24;mdlaccn=RF00001;mdllen=119;mdlcoords=1-119;seqlen=13586;tandem_array=yes(64-13176);tandem_array_X=24;tandem_array_N=23;tandem_array_Dmin=437;tandem_array_Dmax=450;highscoring=yes;fragment=no;scF=0.982;lenF=1.000;Rfam=14.1;Infernal=1.1.2;
HyS3163	cmsearch	5S_rRNA	5711	5829	116.6	+	.	evalue=3.5e-24;mdlaccn=RF00001;mdllen=119;mdlcoords=1-119;seqlen=13586;tandem_array=yes(64-13176);tandem_array_X=24;tandem_array_N=23;tandem_array_Dmin=437;tandem_array_Dmax=450;highscoring=yes;fragment=no;scF=0.982;lenF=1.000;Rfam=14.1;Infernal=1.1.2;
HyS3163	cmsearch	5S_rRNA	6279	6397	116.6	+	.	evalue=3.5e-24;mdlaccn=RF00001;mdllen=119;mdlcoords=1-119;seqlen=13586;tandem_array=yes(64-13176);tandem_array_X=24;tandem_array_N=23;tandem_array_Dmin=437;tandem_array_Dmax=450;highscoring=yes;fragment=no;scF=0.982;lenF=1.000;Rfam=14.1;Infernal=1.1.2;
HyS3163	cmsearch	5S_rRNA	64	182	116.6	+	.	evalue=3.5e-24;mdlaccn=RF00001;mdllen=119;mdlcoords=1-119;seqlen=13586;tandem_array=yes(64-13176);tandem_array_X=24;tandem_array_N=23;tandem_array_Dmin=437;tandem_array_Dmax=450;highscoring=yes;fragment=no;scF=0.982;lenF=1.000;Rfam=14.1;Infernal=1.1.2;
HyS3163	cmsearch	5S_rRNA	6846	6964	116.6	+	.	evalue=3.5e-24;mdlaccn=RF00001;mdllen=119;mdlcoords=1-119;seqlen=13586;tandem_array=yes(64-13176);tandem_array_X=24;tandem_array_N=23;tandem_array_Dmin=437;tandem_array_Dmax=450;highscoring=yes;fragment=no;scF=0.982;lenF=1.000;Rfam=14.1;Infernal=1.1.2;
HyS3163	cmsearch	5S_rRNA	7413	7531	116.6	+	.	evalue=3.5e-24;mdlaccn=RF00001;mdllen=119;mdlcoords=1-119;seqlen=13586;tandem_array=yes(64-13176);tandem_array_X=24;tandem_array_N=23;tandem_array_Dmin=437;tandem_array_Dmax=450;highscoring=yes;fragment=no;scF=0.982;lenF=1.000;Rfam=14.1;Infernal=1.1.2;
HyS3163	cmsearch	5S_rRNA	7979	8097	116.6	+	.	evalue=3.5e-24;mdlaccn=RF00001;mdllen=119;mdlcoords=1-119;seqlen=13586;tandem_array=yes(64-13176);tandem_array_X=24;tandem_array_N=23;tandem_array_Dmin=437;tandem_array_Dmax=450;highscoring=yes;fragment=no;scF=0.982;lenF=1.000;Rfam=14.1;Infernal=1.1.2;
HyS3163	cmsearch	5S_rRNA	8547	8665	116.6	+	.	evalue=3.5e-24;mdlaccn=RF00001;mdllen=119;mdlcoords=1-119;seqlen=13586;tandem_array=yes(64-13176);tandem_array_X=24;tandem_array_N=23;tandem_array_Dmin=437;tandem_array_Dmax=450;highscoring=yes;fragment=no;scF=0.982;lenF=1.000;Rfam=14.1;Infernal=1.1.2;
HyS3163	cmsearch	5S_rRNA	9113	9231	116.6	+	.	evalue=3.5e-24;mdlaccn=RF00001;mdllen=119;mdlcoords=1-119;seqlen=13586;tandem_array=yes(64-13176);tandem_array_X=24;tandem_array_N=23;tandem_array_Dmin=437;tandem_array_Dmax=450;highscoring=yes;fragment=no;scF=0.982;lenF=1.000;Rfam=14.1;Infernal=1.1.2;
HyS3163	cmsearch	5S_rRNA	9680	9798	116.6	+	.	evalue=3.5e-24;mdlaccn=RF00001;mdllen=119;mdlcoords=1-119;seqlen=13586;tandem_array=yes(64-13176);tandem_array_X=24;tandem_array_N=23;tandem_array_Dmin=437;tandem_array_Dmax=450;highscoring=yes;fragment=no;scF=0.982;lenF=1.000;Rfam=14.1;Infernal=1.1.2;
HyS3163	cmsearch	5S_rRNA	10247	10364	109.9	+	.	evalue=1.9e-22;mdlaccn=RF00001;mdllen=119;mdlcoords=1-119;seqlen=13586;tandem_array=yes(64-13176);tandem_array_X=24;tandem_array_N=23;tandem_array_Dmin=437;tandem_array_Dmax=450;highscoring=yes;fragment=no;scF=0.926;lenF=0.992;Rfam=14.1;Infernal=1.1.2;
HyS3163	cmsearch	5S_rRNA	10807	10924	109.9	+	.	evalue=1.9e-22;mdlaccn=RF00001;mdllen=119;mdlcoords=1-119;seqlen=13586;tandem_array=yes(64-13176);tandem_array_X=24;tandem_array_N=23;tandem_array_Dmin=437;tandem_array_Dmax=450;highscoring=yes;fragment=no;scF=0.926;lenF=0.992;Rfam=14.1;Infernal=1.1.2;
HyS3163	cmsearch	5S_rRNA	1192	1309	109.9	+	.	evalue=1.9e-22;mdlaccn=RF00001;mdllen=119;mdlcoords=1-119;seqlen=13586;tandem_array=yes(64-13176);tandem_array_X=24;tandem_array_N=23;tandem_array_Dmin=437;tandem_array_Dmax=450;highscoring=yes;fragment=no;scF=0.926;lenF=0.992;Rfam=14.1;Infernal=1.1.2;
HyS3163	cmsearch	5S_rRNA	4011	4128	109.9	+	.	evalue=1.9e-22;mdlaccn=RF00001;mdllen=119;mdlcoords=1-119;seqlen=13586;tandem_array=yes(64-13176);tandem_array_X=24;tandem_array_N=23;tandem_array_Dmin=437;tandem_array_Dmax=450;highscoring=yes;fragment=no;scF=0.926;lenF=0.992;Rfam=14.1;Infernal=1.1.2;
HyS3163	cmsearch	5S_rRNA	4577	4694	109.9	+	.	evalue=1.9e-22;mdlaccn=RF00001;mdllen=119;mdlcoords=1-119;seqlen=13586;tandem_array=yes(64-13176);tandem_array_X=24;tandem_array_N=23;tandem_array_Dmin=437;tandem_array_Dmax=450;highscoring=yes;fragment=no;scF=0.926;lenF=0.992;Rfam=14.1;Infernal=1.1.2;
HyS3163	cmsearch	5S_rRNA	629	746	109.9	+	.	evalue=1.9e-22;mdlaccn=RF00001;mdllen=119;mdlcoords=1-119;seqlen=13586;tandem_array=yes(64-13176);tandem_array_X=24;tandem_array_N=23;tandem_array_Dmin=437;tandem_array_Dmax=450;highscoring=yes;fragment=no;scF=0.926;lenF=0.992;Rfam=14.1;Infernal=1.1.2;
HyS3236	cmsearch	5S_rRNA	10618	10736	116.7	-	.	evalue=3.2e-24;mdlaccn=RF00001;mdllen=119;mdlcoords=1-119;seqlen=13291;tandem_array=ineligible;highscoring=yes;fragment=no;scF=0.983;lenF=1.000;Rfam=14.1;Infernal=1.1.2;
HyS3236	cmsearch	5S_rRNA	2891	3009	116.7	-	.	evalue=3.2e-24;mdlaccn=RF00001;mdllen=119;mdlcoords=1-119;seqlen=13291;tandem_array=ineligible;highscoring=yes;fragment=no;scF=0.983;lenF=1.000;Rfam=14.1;Infernal=1.1.2;
HyS3258	cmsearch	5S_rRNA	2382	2500	116.7	+	.	evalue=3.2e-24;mdlaccn=RF00001;mdllen=119;mdlcoords=1-119;seqlen=13184;tandem_array=ineligible;highscoring=yes;fragment=no;scF=0.983;lenF=1.000;Rfam=14.1;Infernal=1.1.2;
HyS3258	cmsearch	5S_rRNA	5950	6068	116.7	-	.	evalue=3.2e-24;mdlaccn=RF00001;mdllen=119;mdlcoords=1-119;seqlen=13184;tandem_array=ineligible;highscoring=yes;fragment=no;scF=0.983;lenF=1.000;Rfam=14.1;Infernal=1.1.2;
HyS3258	cmsearch	5S_rRNA	10053	10170	108.5	-	.	evalue=4.3e-22;mdlaccn=RF00001;mdllen=119;mdlcoords=1-119;seqlen=13184;tandem_array=ineligible;highscoring=yes;fragment=no;scF=0.914;lenF=0.992;Rfam=14.1;Infernal=1.1.2;
HyS3331	cmsearch	5S_rRNA	987	1106	113.1	-	.	evalue=2.8e-23;mdlaccn=RF00001;mdllen=119;mdlcoords=1-119;seqlen=12883;tandem_array=yes(418-12479);tandem_array_X=22;tandem_array_N=21;tandem_array_Dmin=449;tandem_array_Dmax=450;highscoring=yes;fragment=no;scF=0.953;lenF=1.008;Rfam=14.1;Infernal=1.1.2;
HyS3331	cmsearch	5S_rRNA	11224	11342	112.7	-	.	evalue=3.4e-23;mdlaccn=RF00001;mdllen=119;mdlcoords=1-119;seqlen=12883;tandem_array=yes(418-12479);tandem_array_X=22;tandem_array_N=21;tandem_array_Dmin=449;tandem_array_Dmax=450;highscoring=yes;fragment=no;scF=0.949;lenF=1.000;Rfam=14.1;Infernal=1.1.2;
HyS3331	cmsearch	5S_rRNA	1556	1674	112.7	-	.	evalue=3.4e-23;mdlaccn=RF00001;mdllen=119;mdlcoords=1-119;seqlen=12883;tandem_array=yes(418-12479);tandem_array_X=22;tandem_array_N=21;tandem_array_Dmin=449;tandem_array_Dmax=450;highscoring=yes;fragment=no;scF=0.949;lenF=1.000;Rfam=14.1;Infernal=1.1.2;
HyS3331	cmsearch	5S_rRNA	2693	2811	112.7	-	.	evalue=3.4e-23;mdlaccn=RF00001;mdllen=119;mdlcoords=1-119;seqlen=12883;tandem_array=yes(418-12479);tandem_array_X=22;tandem_array_N=21;tandem_array_Dmin=449;tandem_array_Dmax=450;highscoring=yes;fragment=no;scF=0.949;lenF=1.000;Rfam=14.1;Infernal=1.1.2;
HyS3331	cmsearch	5S_rRNA	3831	3949	112.7	-	.	evalue=3.4e-23;mdlaccn=RF00001;mdllen=119;mdlcoords=1-119;seqlen=12883;tandem_array=yes(418-12479);tandem_array_X=22;tandem_array_N=21;tandem_array_Dmin=449;tandem_array_Dmax=450;highscoring=yes;fragment=no;scF=0.949;lenF=1.000;Rfam=14.1;Infernal=1.1.2;
HyS3331	cmsearch	5S_rRNA	6105	6223	112.7	-	.	evalue=3.4e-23;mdlaccn=RF00001;mdllen=119;mdlcoords=1-119;seqlen=12883;tandem_array=yes(418-12479);tandem_array_X=22;tandem_array_N=21;tandem_array_Dmin=449;tandem_array_Dmax=450;highscoring=yes;fragment=no;scF=0.949;lenF=1.000;Rfam=14.1;Infernal=1.1.2;
HyS3331	cmsearch	5S_rRNA	8381	8499	112.7	-	.	evalue=3.4e-23;mdlaccn=RF00001;mdllen=119;mdlcoords=1-119;seqlen=12883;tandem_array=yes(418-12479);tandem_array_X=22;tandem_array_N=21;tandem_array_Dmin=449;tandem_array_Dmax=450;highscoring=yes;fragment=no;scF=0.949;lenF=1.000;Rfam=14.1;Infernal=1.1.2;
HyS3331	cmsearch	5S_rRNA	9519	9637	112.7	-	.	evalue=3.4e-23;mdlaccn=RF00001;mdllen=119;mdlcoords=1-119;seqlen=12883;tandem_array=yes(418-12479);tandem_array_X=22;tandem_array_N=21;tandem_array_Dmin=449;tandem_array_Dmax=450;highscoring=yes;fragment=no;scF=0.949;lenF=1.000;Rfam=14.1;Infernal=1.1.2;
HyS3331	cmsearch	5S_rRNA	10087	10205	110.7	-	.	evalue=1.1e-22;mdlaccn=RF00001;mdllen=119;mdlcoords=1-119;seqlen=12883;tandem_array=yes(418-12479);tandem_array_X=22;tandem_array_N=21;tandem_array_Dmin=449;tandem_array_Dmax=450;highscoring=yes;fragment=no;scF=0.933;lenF=1.000;Rfam=14.1;Infernal=1.1.2;
HyS3331	cmsearch	5S_rRNA	10655	10773	110.7	-	.	evalue=1.1e-22;mdlaccn=RF00001;mdllen=119;mdlcoords=1-119;seqlen=12883;tandem_array=yes(418-12479);tandem_array_X=22;tandem_array_N=21;tandem_array_Dmin=449;tandem_array_Dmax=450;highscoring=yes;fragment=no;scF=0.933;lenF=1.000;Rfam=14.1;Infernal=1.1.2;
HyS3331	cmsearch	5S_rRNA	11792	11910	110.7	-	.	evalue=1.1e-22;mdlaccn=RF00001;mdllen=119;mdlcoords=1-119;seqlen=12883;tandem_array=yes(418-12479);tandem_array_X=22;tandem_array_N=21;tandem_array_Dmin=449;tandem_array_Dmax=450;highscoring=yes;fragment=no;scF=0.933;lenF=1.000;Rfam=14.1;Infernal=1.1.2;
HyS3331	cmsearch	5S_rRNA	2125	2243	110.7	-	.	evalue=1.1e-22;mdlaccn=RF00001;mdllen=119;mdlcoords=1-119;seqlen=12883;tandem_array=yes(418-12479);tandem_array_X=22;tandem_array_N=21;tandem_array_Dmin=449;tandem_array_Dmax=450;highscoring=yes;fragment=no;scF=0.933;lenF=1.000;Rfam=14.1;Infernal=1.1.2;
HyS3331	cmsearch	5S_rRNA	3262	3380	110.7	-	.	evalue=1.1e-22;mdlaccn=RF00001;mdllen=119;mdlcoords=1-119;seqlen=12883;tandem_array=yes(418-12479);tandem_array_X=22;tandem_array_N=21;tandem_array_Dmin=449;tandem_array_Dmax=450;highscoring=yes;fragment=no;scF=0.933;lenF=1.000;Rfam=14.1;Infernal=1.1.2;
HyS3331	cmsearch	5S_rRNA	4399	4517	110.7	-	.	evalue=1.1e-22;mdlaccn=RF00001;mdllen=119;mdlcoords=1-119;seqlen=12883;tandem_array=yes(418-12479);tandem_array_X=22;tandem_array_N=21;tandem_array_Dmin=449;tandem_array_Dmax=450;highscoring=yes;fragment=no;scF=0.933;lenF=1.000;Rfam=14.1;Infernal=1.1.2;
HyS3331	cmsearch	5S_rRNA	4967	5085	110.7	-	.	evalue=1.1e-22;mdlaccn=RF00001;mdllen=119;mdlcoords=1-119;seqlen=12883;tandem_array=yes(418-12479);tandem_array_X=22;tandem_array_N=21;tandem_array_Dmin=449;tandem_array_Dmax=450;highscoring=yes;fragment=no;scF=0.933;lenF=1.000;Rfam=14.1;Infernal=1.1.2;
HyS3331	cmsearch	5S_rRNA	5536	5654	110.7	-	.	evalue=1.1e-22;mdlaccn=RF00001;mdllen=119;mdlcoords=1-119;seqlen=12883;tandem_array=yes(418-12479);tandem_array_X=22;tandem_array_N=21;tandem_array_Dmin=449;tandem_array_Dmax=450;highscoring=yes;fragment=no;scF=0.933;lenF=1.000;Rfam=14.1;Infernal=1.1.2;
HyS3331	cmsearch	5S_rRNA	6674	6792	110.7	-	.	evalue=1.1e-22;mdlaccn=RF00001;mdllen=119;mdlcoords=1-119;seqlen=12883;tandem_array=yes(418-12479);tandem_array_X=22;tandem_array_N=21;tandem_array_Dmin=449;tandem_array_Dmax=450;highscoring=yes;fragment=no;scF=0.933;lenF=1.000;Rfam=14.1;Infernal=1.1.2;
HyS3331	cmsearch	5S_rRNA	7243	7361	110.7	-	.	evalue=1.1e-22;mdlaccn=RF00001;mdllen=119;mdlcoords=1-119;seqlen=12883;tandem_array=yes(418-12479);tandem_array_X=22;tandem_array_N=21;tandem_array_Dmin=449;tandem_array_Dmax=450;highscoring=yes;fragment=no;scF=0.933;lenF=1.000;Rfam=14.1;Infernal=1.1.2;
HyS3331	cmsearch	5S_rRNA	7812	7930	110.7	-	.	evalue=1.1e-22;mdlaccn=RF00001;mdllen=119;mdlcoords=1-119;seqlen=12883;tandem_array=yes(418-12479);tandem_array_X=22;tandem_array_N=21;tandem_array_Dmin=449;tandem_array_Dmax=450;highscoring=yes;fragment=no;scF=0.933;lenF=1.000;Rfam=14.1;Infernal=1.1.2;
HyS3331	cmsearch	5S_rRNA	8950	9068	110.7	-	.	evalue=1.1e-22;mdlaccn=RF00001;mdllen=119;mdlcoords=1-119;seqlen=12883;tandem_array=yes(418-12479);tandem_array_X=22;tandem_array_N=21;tandem_array_Dmin=449;tandem_array_Dmax=450;highscoring=yes;fragment=no;scF=0.933;lenF=1.000;Rfam=14.1;Infernal=1.1.2;
HyS3331	cmsearch	5S_rRNA	12361	12479	109.9	-	.	evalue=1.8e-22;mdlaccn=RF00001;mdllen=119;mdlcoords=1-119;seqlen=12883;tandem_array=yes(418-12479);tandem_array_X=22;tandem_array_N=21;tandem_array_Dmin=449;tandem_array_Dmax=450;highscoring=yes;fragment=no;scF=0.926;lenF=1.000;Rfam=14.1;Infernal=1.1.2;
HyS3331	cmsearch	5S_rRNA	418	536	109.9	-	.	evalue=1.8e-22;mdlaccn=RF00001;mdllen=119;mdlcoords=1-119;seqlen=12883;tandem_array=yes(418-12479);tandem_array_X=22;tandem_array_N=21;tandem_array_Dmin=449;tandem_array_Dmax=450;highscoring=yes;fragment=no;scF=0.926;lenF=1.000;Rfam=14.1;Infernal=1.1.2;
HyS3339	cmsearch	5S_rRNA	2663	2781	116.6	+	.	evalue=3.5e-24;mdlaccn=RF00001;mdllen=119;mdlcoords=1-119;seqlen=12851;tandem_array=yes(435-12363);tandem_array_X=22;tandem_array_N=21;tandem_array_Dmin=415;tandem_array_Dmax=455;highscoring=yes;fragment=no;scF=0.982;lenF=1.000;Rfam=14.1;Infernal=1.1.2;
HyS3339	cmsearch	5S_rRNA	4328	4446	116.6	+	.	evalue=3.5e-24;mdlaccn=RF00001;mdllen=119;mdlcoords=1-119;seqlen=12851;tandem_array=yes(435-12363);tandem_array_X=22;tandem_array_N=21;tandem_array_Dmin=415;tandem_array_Dmax=455;highscoring=yes;fragment=no;scF=0.982;lenF=1.000;Rfam=14.1;Infernal=1.1.2;
HyS3339	cmsearch	5S_rRNA	9430	9548	116.6	+	.	evalue=3.5e-24;mdlaccn=RF00001;mdllen=119;mdlcoords=1-119;seqlen=12851;tandem_array=yes(435-12363);tandem_array_X=22;tandem_array_N=21;tandem_array_Dmin=415;tandem_array_Dmax=455;highscoring=yes;fragment=no;scF=0.982;lenF=1.000;Rfam=14.1;Infernal=1.1.2;
HyS3339	cmsearch	5S_rRNA	6589	6708	115.3	+	.	evalue=7.6e-24;mdlaccn=RF00001;mdllen=119;mdlcoords=1-119;seqlen=12851;tandem_array=yes(435-12363);tandem_array_X=22;tandem_array_N=21;tandem_array_Dmin=415;tandem_array_Dmax=455;highscoring=yes;fragment=no;scF=0.971;lenF=1.008;Rfam=14.1;Infernal=1.1.2;
HyS3339	cmsearch	5S_rRNA	1001	1119	112.0	+	.	evalue=5.2e-23;mdlaccn=RF00001;mdllen=119;mdlcoords=1-119;seqlen=12851;tandem_array=yes(435-12363);tandem_array_X=22;tandem_array_N=21;tandem_array_Dmin=415;tandem_array_Dmax=455;highscoring=yes;fragment=no;scF=0.944;lenF=1.000;Rfam=14.1;Infernal=1.1.2;
HyS3339	cmsearch	5S_rRNA	9996	10113	111.4	+	.	evalue=7.3e-23;mdlaccn=RF00001;mdllen=119;mdlcoords=1-119;seqlen=12851;tandem_array=yes(435-12363);tandem_array_X=22;tandem_array_N=21;tandem_array_Dmin=415;tandem_array_Dmax=455;highscoring=yes;fragment=no;scF=0.939;lenF=0.992;Rfam=14.1;Infernal=1.1.2;
HyS3339	cmsearch	5S_rRNA	8866	8983	111.2	+	.	evalue=8.5e-23;mdlaccn=RF00001;mdllen=119;mdlcoords=1-119;seqlen=12851;tandem_array=yes(435-12363);tandem_array_X=22;tandem_array_N=21;tandem_array_Dmin=415;tandem_array_Dmax=455;highscoring=yes;fragment=no;scF=0.937;lenF=0.992;Rfam=14.1;Infernal=1.1.2;
HyS3339	cmsearch	5S_rRNA	5458	5577	110.8	+	.	evalue=1.1e-22;mdlaccn=RF00001;mdllen=119;mdlcoords=1-119;seqlen=12851;tandem_array=yes(435-12363);tandem_array_X=22;tandem_array_N=21;tandem_array_Dmin=415;tandem_array_Dmax=455;highscoring=yes;fragment=no;scF=0.933;lenF=1.008;Rfam=14.1;Infernal=1.1.2;
HyS3339	cmsearch	5S_rRNA	10559	10676	109.9	+	.	evalue=1.9e-22;mdlaccn=RF00001;mdllen=119;mdlcoords=1-119;seqlen=12851;tandem_array=yes(435-12363);tandem_array_X=22;tandem_array_N=21;tandem_array_Dmin=415;tandem_array_Dmax=455;highscoring=yes;fragment=no;scF=0.926;lenF=0.992;Rfam=14.1;Infernal=1.1.2;
HyS3339	cmsearch	5S_rRNA	11680	11797	109.9	+	.	evalue=1.9e-22;mdlaccn=RF00001;mdllen=119;mdlcoords=1-119;seqlen=12851;tandem_array=yes(435-12363);tandem_array_X=22;tandem_array_N=21;tandem_array_Dmin=415;tandem_array_Dmax=455;highscoring=yes;fragment=no;scF=0.926;lenF=0.992;Rfam=14.1;Infernal=1.1.2;
HyS3339	cmsearch	5S_rRNA	2102	2219	109.9	+	.	evalue=1.9e-22;mdlaccn=RF00001;mdllen=119;mdlcoords=1-119;seqlen=12851;tandem_array=yes(435-12363);tandem_array_X=22;tandem_array_N=21;tandem_array_Dmin=415;tandem_array_Dmax=455;highscoring=yes;fragment=no;scF=0.926;lenF=0.992;Rfam=14.1;Infernal=1.1.2;
HyS3339	cmsearch	5S_rRNA	3232	3349	109.9	+	.	evalue=1.9e-22;mdlaccn=RF00001;mdllen=119;mdlcoords=1-119;seqlen=12851;tandem_array=yes(435-12363);tandem_array_X=22;tandem_array_N=21;tandem_array_Dmin=415;tandem_array_Dmax=455;highscoring=yes;fragment=no;scF=0.926;lenF=0.992;Rfam=14.1;Infernal=1.1.2;
HyS3339	cmsearch	5S_rRNA	3765	3882	109.9	+	.	evalue=1.9e-22;mdlaccn=RF00001;mdllen=119;mdlcoords=1-119;seqlen=12851;tandem_array=yes(435-12363);tandem_array_X=22;tandem_array_N=21;tandem_array_Dmin=415;tandem_array_Dmax=455;highscoring=yes;fragment=no;scF=0.926;lenF=0.992;Rfam=14.1;Infernal=1.1.2;
HyS3339	cmsearch	5S_rRNA	435	554	108.9	+	.	evalue=3.3e-22;mdlaccn=RF00001;mdllen=119;mdlcoords=1-119;seqlen=12851;tandem_array=yes(435-12363);tandem_array_X=22;tandem_array_N=21;tandem_array_Dmin=415;tandem_array_Dmax=455;highscoring=yes;fragment=no;scF=0.917;lenF=1.008;Rfam=14.1;Infernal=1.1.2;
HyS3339	cmsearch	5S_rRNA	4893	5009	107.2	+	.	evalue=9.1e-22;mdlaccn=RF00001;mdllen=119;mdlcoords=1-119;seqlen=12851;tandem_array=yes(435-12363);tandem_array_X=22;tandem_array_N=21;tandem_array_Dmin=415;tandem_array_Dmax=455;highscoring=yes;fragment=no;scF=0.903;lenF=0.983;Rfam=14.1;Infernal=1.1.2;
HyS3339	cmsearch	5S_rRNA	6028	6144	105.4	+	.	evalue=2.7e-21;mdlaccn=RF00001;mdllen=119;mdlcoords=1-119;seqlen=12851;tandem_array=yes(435-12363);tandem_array_X=22;tandem_array_N=21;tandem_array_Dmin=415;tandem_array_Dmax=455;highscoring=no;fragment=no;scF=0.888;lenF=0.983;Rfam=14.1;Infernal=1.1.2;
HyS3339	cmsearch	5S_rRNA	12247	12363	102.2	+	.	evalue=1.8e-20;mdlaccn=RF00001;mdllen=119;mdlcoords=1-119;seqlen=12851;tandem_array=yes(435-12363);tandem_array_X=22;tandem_array_N=21;tandem_array_Dmin=415;tandem_array_Dmax=455;highscoring=no;fragment=no;scF=0.861;lenF=0.983;Rfam=14.1;Infernal=1.1.2;
HyS3339	cmsearch	5S_rRNA	1570	1686	101.6	+	.	evalue=2.6e-20;mdlaccn=RF00001;mdllen=119;mdlcoords=1-119;seqlen=12851;tandem_array=yes(435-12363);tandem_array_X=22;tandem_array_N=21;tandem_array_Dmin=415;tandem_array_Dmax=455;highscoring=no;fragment=no;scF=0.856;lenF=0.983;Rfam=14.1;Infernal=1.1.2;
HyS3339	cmsearch	5S_rRNA	7164	7282	99.7	+	.	evalue=7.9e-20;mdlaccn=RF00001;mdllen=119;mdlcoords=1-119;seqlen=12851;tandem_array=yes(435-12363);tandem_array_X=22;tandem_array_N=21;tandem_array_Dmin=415;tandem_array_Dmax=455;highscoring=no;fragment=no;scF=0.840;lenF=1.000;Rfam=14.1;Infernal=1.1.2;
HyS3339	cmsearch	5S_rRNA	11118	11234	98.0	+	.	evalue=2.1e-19;mdlaccn=RF00001;mdllen=119;mdlcoords=1-119;seqlen=12851;tandem_array=yes(435-12363);tandem_array_X=22;tandem_array_N=21;tandem_array_Dmin=415;tandem_array_Dmax=455;highscoring=no;fragment=no;scF=0.826;lenF=0.983;Rfam=14.1;Infernal=1.1.2;
HyS3339	cmsearch	5S_rRNA	7737	7858	96.8	+	.	evalue=4.5e-19;mdlaccn=RF00001;mdllen=119;mdlcoords=1-119;seqlen=12851;tandem_array=yes(435-12363);tandem_array_X=22;tandem_array_N=21;tandem_array_Dmin=415;tandem_array_Dmax=455;highscoring=no;fragment=no;scF=0.816;lenF=1.025;Rfam=14.1;Infernal=1.1.2;
HyS3339	cmsearch	5S_rRNA	8302	8419	90.9	+	.	evalue=1.5e-17;mdlaccn=RF00001;mdllen=119;mdlcoords=1-119;seqlen=12851;tandem_array=yes(435-12363);tandem_array_X=22;tandem_array_N=21;tandem_array_Dmin=415;tandem_array_Dmax=455;highscoring=no;fragment=no;scF=0.766;lenF=0.992;Rfam=14.1;Infernal=1.1.2;
HyS3403	cmsearch	5S_rRNA	9953	10071	113.7	+	.	evalue=1.9e-23;mdlaccn=RF00001;mdllen=119;mdlcoords=1-119;seqlen=12580;tandem_array=yes(329-12338);tandem_array_X=22;tandem_array_N=21;tandem_array_Dmin=438;tandem_array_Dmax=453;highscoring=yes;fragment=no;scF=0.958;lenF=1.000;Rfam=14.1;Infernal=1.1.2;
HyS3403	cmsearch	5S_rRNA	8814	8932	112.0	+	.	evalue=5.2e-23;mdlaccn=RF00001;mdllen=119;mdlcoords=1-119;seqlen=12580;tandem_array=yes(329-12338);tandem_array_X=22;tandem_array_N=21;tandem_array_Dmin=438;tandem_array_Dmax=453;highscoring=yes;fragment=no;scF=0.944;lenF=1.000;Rfam=14.1;Infernal=1.1.2;
HyS3403	cmsearch	5S_rRNA	7106	7224	111.8	+	.	evalue=6e-23;mdlaccn=RF00001;mdllen=119;mdlcoords=1-119;seqlen=12580;tandem_array=yes(329-12338);tandem_array_X=22;tandem_array_N=21;tandem_array_Dmin=438;tandem_array_Dmax=453;highscoring=yes;fragment=no;scF=0.942;lenF=1.000;Rfam=14.1;Infernal=1.1.2;
HyS3403	cmsearch	5S_rRNA	6537	6655	111.6	+	.	evalue=6.8e-23;mdlaccn=RF00001;mdllen=119;mdlcoords=1-119;seqlen=12580;tandem_array=yes(329-12338);tandem_array_X=22;tandem_array_N=21;tandem_array_Dmin=438;tandem_array_Dmax=453;highscoring=yes;fragment=no;scF=0.940;lenF=1.000;Rfam=14.1;Infernal=1.1.2;
HyS3403	cmsearch	5S_rRNA	8245	8363	110.7	+	.	evalue=1.2e-22;mdlaccn=RF00001;mdllen=119;mdlcoords=1-119;seqlen=12580;tandem_array=yes(329-12338);tandem_array_X=22;tandem_array_N=21;tandem_array_Dmin=438;tandem_array_Dmax=453;highscoring=yes;fragment=no;scF=0.933;lenF=1.000;Rfam=14.1;Infernal=1.1.2;
HyS3403	cmsearch	5S_rRNA	5397	5515	110.4	+	.	evalue=1.4e-22;mdlaccn=RF00001;mdllen=119;mdlcoords=1-119;seqlen=12580;tandem_array=yes(329-12338);tandem_array_X=22;tandem_array_N=21;tandem_array_Dmin=438;tandem_array_Dmax=453;highscoring=yes;fragment=no;scF=0.930;lenF=1.000;Rfam=14.1;Infernal=1.1.2;
HyS3403	cmsearch	5S_rRNA	1445	1562	109.9	+	.	evalue=1.9e-22;mdlaccn=RF00001;mdllen=119;mdlcoords=1-119;seqlen=12580;tandem_array=yes(329-12338);tandem_array_X=22;tandem_array_N=21;tandem_array_Dmin=438;tandem_array_Dmax=453;highscoring=yes;fragment=no;scF=0.926;lenF=0.992;Rfam=14.1;Infernal=1.1.2;
HyS3403	cmsearch	5S_rRNA	2002	2119	109.9	+	.	evalue=1.9e-22;mdlaccn=RF00001;mdllen=119;mdlcoords=1-119;seqlen=12580;tandem_array=yes(329-12338);tandem_array_X=22;tandem_array_N=21;tandem_array_Dmin=438;tandem_array_Dmax=453;highscoring=yes;fragment=no;scF=0.926;lenF=0.992;Rfam=14.1;Infernal=1.1.2;
HyS3403	cmsearch	5S_rRNA	2563	2680	109.9	+	.	evalue=1.9e-22;mdlaccn=RF00001;mdllen=119;mdlcoords=1-119;seqlen=12580;tandem_array=yes(329-12338);tandem_array_X=22;tandem_array_N=21;tandem_array_Dmin=438;tandem_array_Dmax=453;highscoring=yes;fragment=no;scF=0.926;lenF=0.992;Rfam=14.1;Infernal=1.1.2;
HyS3403	cmsearch	5S_rRNA	3691	3808	109.9	+	.	evalue=1.9e-22;mdlaccn=RF00001;mdllen=119;mdlcoords=1-119;seqlen=12580;tandem_array=yes(329-12338);tandem_array_X=22;tandem_array_N=21;tandem_array_Dmin=438;tandem_array_Dmax=453;highscoring=yes;fragment=no;scF=0.926;lenF=0.992;Rfam=14.1;Infernal=1.1.2;
HyS3403	cmsearch	5S_rRNA	11660	11778	109.4	+	.	evalue=2.5e-22;mdlaccn=RF00001;mdllen=119;mdlcoords=1-119;seqlen=12580;tandem_array=yes(329-12338);tandem_array_X=22;tandem_array_N=21;tandem_array_Dmin=438;tandem_array_Dmax=453;highscoring=yes;fragment=no;scF=0.922;lenF=1.000;Rfam=14.1;Infernal=1.1.2;
HyS3403	cmsearch	5S_rRNA	12221	12338	109.4	+	.	evalue=2.5e-22;mdlaccn=RF00001;mdllen=119;mdlcoords=1-119;seqlen=12580;tandem_array=yes(329-12338);tandem_array_X=22;tandem_array_N=21;tandem_array_Dmin=438;tandem_array_Dmax=453;highscoring=yes;fragment=no;scF=0.922;lenF=0.992;Rfam=14.1;Infernal=1.1.2;
[truncated: 1,614 more rows]
