# Supplementary material for: The genome of the colonial hydroid Hydractinia reveals that their stem cells use a toolkit of evolutionarily shared genes with all animals
Source: Genome Res. 2024 Mar;34(3):498–513. doi: 10.1101/gr.278382.123 (PMC11067881; doi:10.1101/gr.278382.123)
Supplement: Supplement 10 [file Supplemental_Data.zip › Supplemental_Data/Supplemental_Data_S34.gff]

HyS0011	cmsearch	5S_rRNA	4675439	4675557	106.5	+	.	Rfam=14.1;Infernal=1.1.2;
HyS0026	cmsearch	5S_rRNA	179095	179212	48.9	+	.	Rfam=14.1;Infernal=1.1.2;
HyS0033	cmsearch	5S_rRNA	3623	3741	117.1	-	.	Rfam=14.1;Infernal=1.1.2;
HyS0033	cmsearch	5S_rRNA	2376	2494	116.7	-	.	Rfam=14.1;Infernal=1.1.2;
HyS0033	cmsearch	5S_rRNA	6742	6860	116.7	-	.	Rfam=14.1;Infernal=1.1.2;
HyS0033	cmsearch	5S_rRNA	7366	7484	116.7	-	.	Rfam=14.1;Infernal=1.1.2;
HyS0033	cmsearch	5S_rRNA	4248	4366	110.5	-	.	Rfam=14.1;Infernal=1.1.2;
HyS0033	cmsearch	5S_rRNA	1751	1869	109.3	-	.	Rfam=14.1;Infernal=1.1.2;
HyS0033	cmsearch	5S_rRNA	5497	5613	107.9	-	.	Rfam=14.1;Infernal=1.1.2;
HyS0033	cmsearch	5S_rRNA	6120	6236	107.9	-	.	Rfam=14.1;Infernal=1.1.2;
HyS0033	cmsearch	5S_rRNA	4873	4990	105.4	-	.	Rfam=14.1;Infernal=1.1.2;
HyS0033	cmsearch	5S_rRNA	3001	3118	103.0	-	.	Rfam=14.1;Infernal=1.1.2;
HyS0033	cmsearch	5S_rRNA	1129	1245	98.3	-	.	Rfam=14.1;Infernal=1.1.2;
HyS0033	cmsearch	5S_rRNA	496	618	83.5	-	.	Rfam=14.1;Infernal=1.1.2;
HyS0034	cmsearch	5S_rRNA	2269336	2269453	46.8	-	.	Rfam=14.1;Infernal=1.1.2;
HyS0051	cmsearch	5S_rRNA	12630	12748	116.7	-	.	Rfam=14.1;Infernal=1.1.2;
HyS0051	cmsearch	5S_rRNA	28888	29006	116.7	-	.	Rfam=14.1;Infernal=1.1.2;
HyS0051	cmsearch	5S_rRNA	913	1029	101.7	-	.	Rfam=14.1;Infernal=1.1.2;
HyS0088	cmsearch	5S_rRNA	137326	137444	93.8	-	.	Rfam=14.1;Infernal=1.1.2;
HyS0219	cmsearch	5S_rRNA	47888	48006	117.7	+	.	Rfam=14.1;Infernal=1.1.2;
HyS0219	cmsearch	5S_rRNA	48458	48576	117.7	+	.	Rfam=14.1;Infernal=1.1.2;
HyS0219	cmsearch	5S_rRNA	49027	49145	117.7	+	.	Rfam=14.1;Infernal=1.1.2;
HyS0219	cmsearch	5S_rRNA	49595	49713	117.7	+	.	Rfam=14.1;Infernal=1.1.2;
HyS0219	cmsearch	5S_rRNA	50165	50283	117.7	+	.	Rfam=14.1;Infernal=1.1.2;
HyS0219	cmsearch	5S_rRNA	50734	50852	117.7	+	.	Rfam=14.1;Infernal=1.1.2;
HyS0219	cmsearch	5S_rRNA	51305	51423	117.7	+	.	Rfam=14.1;Infernal=1.1.2;
HyS0219	cmsearch	5S_rRNA	53580	53698	117.7	+	.	Rfam=14.1;Infernal=1.1.2;
HyS0219	cmsearch	5S_rRNA	43905	44023	117.2	+	.	Rfam=14.1;Infernal=1.1.2;
HyS0219	cmsearch	5S_rRNA	44474	44592	117.2	+	.	Rfam=14.1;Infernal=1.1.2;
HyS0219	cmsearch	5S_rRNA	42767	42885	117.0	+	.	Rfam=14.1;Infernal=1.1.2;
HyS0219	cmsearch	5S_rRNA	43336	43454	117.0	+	.	Rfam=14.1;Infernal=1.1.2;
HyS0219	cmsearch	5S_rRNA	63828	63946	117.0	+	.	Rfam=14.1;Infernal=1.1.2;
HyS0219	cmsearch	5S_rRNA	65535	65653	117.0	+	.	Rfam=14.1;Infernal=1.1.2;
HyS0219	cmsearch	5S_rRNA	107325	107443	116.6	+	.	Rfam=14.1;Infernal=1.1.2;
HyS0219	cmsearch	5S_rRNA	108460	108578	116.6	+	.	Rfam=14.1;Infernal=1.1.2;
HyS0219	cmsearch	5S_rRNA	109596	109714	116.6	+	.	Rfam=14.1;Infernal=1.1.2;
HyS0219	cmsearch	5S_rRNA	110724	110842	116.6	+	.	Rfam=14.1;Infernal=1.1.2;
HyS0219	cmsearch	5S_rRNA	116756	116874	116.6	+	.	Rfam=14.1;Infernal=1.1.2;
HyS0219	cmsearch	5S_rRNA	13063	13181	116.6	-	.	Rfam=14.1;Infernal=1.1.2;
HyS0219	cmsearch	5S_rRNA	31776	31894	116.6	-	.	Rfam=14.1;Infernal=1.1.2;
HyS0219	cmsearch	5S_rRNA	32909	33027	116.6	-	.	Rfam=14.1;Infernal=1.1.2;
HyS0219	cmsearch	5S_rRNA	36527	36645	116.6	+	.	Rfam=14.1;Infernal=1.1.2;
HyS0219	cmsearch	5S_rRNA	37096	37214	116.6	+	.	Rfam=14.1;Infernal=1.1.2;
HyS0219	cmsearch	5S_rRNA	37665	37783	116.6	+	.	Rfam=14.1;Infernal=1.1.2;
HyS0219	cmsearch	5S_rRNA	38234	38352	116.6	+	.	Rfam=14.1;Infernal=1.1.2;
HyS0219	cmsearch	5S_rRNA	38804	38922	116.6	+	.	Rfam=14.1;Infernal=1.1.2;
HyS0219	cmsearch	5S_rRNA	39374	39492	116.6	+	.	Rfam=14.1;Infernal=1.1.2;
HyS0219	cmsearch	5S_rRNA	39924	40042	116.6	+	.	Rfam=14.1;Infernal=1.1.2;
HyS0219	cmsearch	5S_rRNA	40493	40611	116.6	+	.	Rfam=14.1;Infernal=1.1.2;
HyS0219	cmsearch	5S_rRNA	41060	41178	116.6	+	.	Rfam=14.1;Infernal=1.1.2;
HyS0219	cmsearch	5S_rRNA	41629	41747	116.6	+	.	Rfam=14.1;Infernal=1.1.2;
HyS0219	cmsearch	5S_rRNA	42198	42316	116.6	+	.	Rfam=14.1;Infernal=1.1.2;
HyS0219	cmsearch	5S_rRNA	45044	45162	116.6	+	.	Rfam=14.1;Infernal=1.1.2;
HyS0219	cmsearch	5S_rRNA	45613	45731	116.6	+	.	Rfam=14.1;Infernal=1.1.2;
HyS0219	cmsearch	5S_rRNA	46181	46299	116.6	+	.	Rfam=14.1;Infernal=1.1.2;
HyS0219	cmsearch	5S_rRNA	46750	46868	116.6	+	.	Rfam=14.1;Infernal=1.1.2;
HyS0219	cmsearch	5S_rRNA	47319	47437	116.6	+	.	Rfam=14.1;Infernal=1.1.2;
HyS0219	cmsearch	5S_rRNA	51873	51991	116.6	+	.	Rfam=14.1;Infernal=1.1.2;
HyS0219	cmsearch	5S_rRNA	52442	52560	116.6	+	.	Rfam=14.1;Infernal=1.1.2;
HyS0219	cmsearch	5S_rRNA	53011	53129	116.6	+	.	Rfam=14.1;Infernal=1.1.2;
HyS0219	cmsearch	5S_rRNA	54149	54267	116.6	+	.	Rfam=14.1;Infernal=1.1.2;
HyS0219	cmsearch	5S_rRNA	54717	54835	116.6	+	.	Rfam=14.1;Infernal=1.1.2;
HyS0219	cmsearch	5S_rRNA	55286	55404	116.6	+	.	Rfam=14.1;Infernal=1.1.2;
HyS0219	cmsearch	5S_rRNA	55855	55973	116.6	+	.	Rfam=14.1;Infernal=1.1.2;
HyS0219	cmsearch	5S_rRNA	56424	56542	116.6	+	.	Rfam=14.1;Infernal=1.1.2;
HyS0219	cmsearch	5S_rRNA	56993	57111	116.6	+	.	Rfam=14.1;Infernal=1.1.2;
HyS0219	cmsearch	5S_rRNA	57562	57680	116.6	+	.	Rfam=14.1;Infernal=1.1.2;
HyS0219	cmsearch	5S_rRNA	58131	58249	116.6	+	.	Rfam=14.1;Infernal=1.1.2;
HyS0219	cmsearch	5S_rRNA	58700	58818	116.6	+	.	Rfam=14.1;Infernal=1.1.2;
HyS0219	cmsearch	5S_rRNA	59270	59388	116.6	+	.	Rfam=14.1;Infernal=1.1.2;
HyS0219	cmsearch	5S_rRNA	59839	59957	116.6	+	.	Rfam=14.1;Infernal=1.1.2;
HyS0219	cmsearch	5S_rRNA	60408	60526	116.6	+	.	Rfam=14.1;Infernal=1.1.2;
HyS0219	cmsearch	5S_rRNA	60977	61095	116.6	+	.	Rfam=14.1;Infernal=1.1.2;
HyS0219	cmsearch	5S_rRNA	62123	62241	116.6	+	.	Rfam=14.1;Infernal=1.1.2;
HyS0219	cmsearch	5S_rRNA	67427	67545	116.6	+	.	Rfam=14.1;Infernal=1.1.2;
HyS0219	cmsearch	5S_rRNA	67997	68115	116.6	+	.	Rfam=14.1;Infernal=1.1.2;
HyS0219	cmsearch	5S_rRNA	68566	68684	116.6	+	.	Rfam=14.1;Infernal=1.1.2;
HyS0219	cmsearch	5S_rRNA	69742	69860	116.6	+	.	Rfam=14.1;Infernal=1.1.2;
HyS0219	cmsearch	5S_rRNA	70880	70998	116.6	+	.	Rfam=14.1;Infernal=1.1.2;
HyS0219	cmsearch	5S_rRNA	72017	72135	116.6	+	.	Rfam=14.1;Infernal=1.1.2;
HyS0219	cmsearch	5S_rRNA	72586	72704	116.6	+	.	Rfam=14.1;Infernal=1.1.2;
HyS0219	cmsearch	5S_rRNA	73723	73841	116.6	+	.	Rfam=14.1;Infernal=1.1.2;
HyS0219	cmsearch	5S_rRNA	74292	74410	116.6	+	.	Rfam=14.1;Infernal=1.1.2;
HyS0219	cmsearch	5S_rRNA	74861	74979	116.6	+	.	Rfam=14.1;Infernal=1.1.2;
HyS0219	cmsearch	5S_rRNA	75430	75548	116.6	+	.	Rfam=14.1;Infernal=1.1.2;
HyS0219	cmsearch	5S_rRNA	75999	76117	116.6	+	.	Rfam=14.1;Infernal=1.1.2;
HyS0219	cmsearch	5S_rRNA	76568	76686	116.6	+	.	Rfam=14.1;Infernal=1.1.2;
HyS0219	cmsearch	5S_rRNA	77137	77255	116.6	+	.	Rfam=14.1;Infernal=1.1.2;
HyS0219	cmsearch	5S_rRNA	79021	79139	116.6	+	.	Rfam=14.1;Infernal=1.1.2;
HyS0219	cmsearch	5S_rRNA	80159	80277	116.6	+	.	Rfam=14.1;Infernal=1.1.2;
HyS0219	cmsearch	5S_rRNA	80728	80846	116.6	+	.	Rfam=14.1;Infernal=1.1.2;
HyS0219	cmsearch	5S_rRNA	8147	8265	116.6	+	.	Rfam=14.1;Infernal=1.1.2;
HyS0219	cmsearch	5S_rRNA	94644	94762	116.6	+	.	Rfam=14.1;Infernal=1.1.2;
HyS0219	cmsearch	5S_rRNA	95775	95893	116.6	+	.	Rfam=14.1;Infernal=1.1.2;
HyS0219	cmsearch	5S_rRNA	96342	96460	116.6	+	.	Rfam=14.1;Infernal=1.1.2;
HyS0219	cmsearch	5S_rRNA	96908	97026	116.6	+	.	Rfam=14.1;Infernal=1.1.2;
HyS0219	cmsearch	5S_rRNA	97476	97594	116.6	+	.	Rfam=14.1;Infernal=1.1.2;
HyS0219	cmsearch	5S_rRNA	62692	62810	114.8	+	.	Rfam=14.1;Infernal=1.1.2;
HyS0219	cmsearch	5S_rRNA	64397	64515	114.8	+	.	Rfam=14.1;Infernal=1.1.2;
HyS0219	cmsearch	5S_rRNA	64966	65084	114.8	+	.	Rfam=14.1;Infernal=1.1.2;
HyS0219	cmsearch	5S_rRNA	66286	66404	114.8	+	.	Rfam=14.1;Infernal=1.1.2;
HyS0219	cmsearch	5S_rRNA	8717	8835	114.4	+	.	Rfam=14.1;Infernal=1.1.2;
HyS0219	cmsearch	5S_rRNA	66855	66973	114.2	+	.	Rfam=14.1;Infernal=1.1.2;
HyS0219	cmsearch	5S_rRNA	26081	26199	112.0	-	.	Rfam=14.1;Infernal=1.1.2;
HyS0219	cmsearch	5S_rRNA	26650	26768	111.8	-	.	Rfam=14.1;Infernal=1.1.2;
HyS0219	cmsearch	5S_rRNA	61547	61664	111.4	+	.	Rfam=14.1;Infernal=1.1.2;
HyS0219	cmsearch	5S_rRNA	94075	94193	111.1	+	.	Rfam=14.1;Infernal=1.1.2;
HyS0219	cmsearch	5S_rRNA	105692	105811	110.9	+	.	Rfam=14.1;Infernal=1.1.2;
HyS0219	cmsearch	5S_rRNA	111862	111980	110.5	+	.	Rfam=14.1;Infernal=1.1.2;
HyS0219	cmsearch	5S_rRNA	33480	33599	110.5	-	.	Rfam=14.1;Infernal=1.1.2;
HyS0219	cmsearch	5S_rRNA	27219	27337	110.3	-	.	Rfam=14.1;Infernal=1.1.2;
HyS0219	cmsearch	5S_rRNA	30640	30759	109.9	-	.	Rfam=14.1;Infernal=1.1.2;
HyS0219	cmsearch	5S_rRNA	10812	10929	109.9	-	.	Rfam=14.1;Infernal=1.1.2;
HyS0219	cmsearch	5S_rRNA	11375	11492	109.9	-	.	Rfam=14.1;Infernal=1.1.2;
HyS0219	cmsearch	5S_rRNA	115130	115247	109.9	+	.	Rfam=14.1;Infernal=1.1.2;
HyS0219	cmsearch	5S_rRNA	11941	12058	109.9	-	.	Rfam=14.1;Infernal=1.1.2;
HyS0219	cmsearch	5S_rRNA	12504	12621	109.9	-	.	Rfam=14.1;Infernal=1.1.2;
HyS0219	cmsearch	5S_rRNA	13629	13746	109.9	-	.	Rfam=14.1;Infernal=1.1.2;
HyS0219	cmsearch	5S_rRNA	14190	14307	109.9	-	.	Rfam=14.1;Infernal=1.1.2;
HyS0219	cmsearch	5S_rRNA	15314	15431	109.9	-	.	Rfam=14.1;Infernal=1.1.2;
HyS0219	cmsearch	5S_rRNA	15878	15995	109.9	-	.	Rfam=14.1;Infernal=1.1.2;
HyS0219	cmsearch	5S_rRNA	16440	16557	109.9	-	.	Rfam=14.1;Infernal=1.1.2;
HyS0219	cmsearch	5S_rRNA	16998	17115	109.9	-	.	Rfam=14.1;Infernal=1.1.2;
HyS0219	cmsearch	5S_rRNA	17564	17681	109.9	-	.	Rfam=14.1;Infernal=1.1.2;
HyS0219	cmsearch	5S_rRNA	18123	18240	109.9	-	.	Rfam=14.1;Infernal=1.1.2;
HyS0219	cmsearch	5S_rRNA	19245	19362	109.9	-	.	Rfam=14.1;Infernal=1.1.2;
HyS0219	cmsearch	5S_rRNA	19806	19923	109.9	-	.	Rfam=14.1;Infernal=1.1.2;
HyS0219	cmsearch	5S_rRNA	23231	23348	109.9	-	.	Rfam=14.1;Infernal=1.1.2;
HyS0219	cmsearch	5S_rRNA	31208	31325	109.9	-	.	Rfam=14.1;Infernal=1.1.2;
HyS0219	cmsearch	5S_rRNA	69173	69290	109.9	+	.	Rfam=14.1;Infernal=1.1.2;
HyS0219	cmsearch	5S_rRNA	9286	9405	109.7	+	.	Rfam=14.1;Infernal=1.1.2;
HyS0219	cmsearch	5S_rRNA	79590	79708	109.6	+	.	Rfam=14.1;Infernal=1.1.2;
HyS0219	cmsearch	5S_rRNA	109028	109146	109.5	+	.	Rfam=14.1;Infernal=1.1.2;
HyS0219	cmsearch	5S_rRNA	112935	113052	109.4	+	.	Rfam=14.1;Infernal=1.1.2;
HyS0219	cmsearch	5S_rRNA	23799	23916	109.4	-	.	Rfam=14.1;Infernal=1.1.2;
HyS0219	cmsearch	5S_rRNA	95209	95326	109.4	+	.	Rfam=14.1;Infernal=1.1.2;
HyS0219	cmsearch	5S_rRNA	63259	63378	108.9	+	.	Rfam=14.1;Infernal=1.1.2;
HyS0219	cmsearch	5S_rRNA	22656	22773	108.8	-	.	Rfam=14.1;Infernal=1.1.2;
HyS0219	cmsearch	5S_rRNA	7578	7696	108.8	+	.	Rfam=14.1;Infernal=1.1.2;
HyS0219	cmsearch	5S_rRNA	111293	111411	107.6	+	.	Rfam=14.1;Infernal=1.1.2;
HyS0219	cmsearch	5S_rRNA	24940	25059	107.3	-	.	Rfam=14.1;Infernal=1.1.2;
HyS0219	cmsearch	5S_rRNA	114000	114116	107.0	+	.	Rfam=14.1;Infernal=1.1.2;
HyS0219	cmsearch	5S_rRNA	10251	10367	104.7	-	.	Rfam=14.1;Infernal=1.1.2;
HyS0219	cmsearch	5S_rRNA	70311	70428	104.7	+	.	Rfam=14.1;Infernal=1.1.2;
HyS0219	cmsearch	5S_rRNA	71449	71566	104.7	+	.	Rfam=14.1;Infernal=1.1.2;
HyS0219	cmsearch	5S_rRNA	73155	73272	104.7	+	.	Rfam=14.1;Infernal=1.1.2;
HyS0219	cmsearch	5S_rRNA	24369	24486	103.2	-	.	Rfam=14.1;Infernal=1.1.2;
HyS0219	cmsearch	5S_rRNA	14754	14871	102.7	-	.	Rfam=14.1;Infernal=1.1.2;
HyS0219	cmsearch	5S_rRNA	105135	105251	102.7	+	.	Rfam=14.1;Infernal=1.1.2;
HyS0219	cmsearch	5S_rRNA	25512	25630	102.3	-	.	Rfam=14.1;Infernal=1.1.2;
HyS0219	cmsearch	5S_rRNA	32344	32460	102.2	-	.	Rfam=14.1;Infernal=1.1.2;
HyS0219	cmsearch	5S_rRNA	116197	116313	101.6	+	.	Rfam=14.1;Infernal=1.1.2;
HyS0219	cmsearch	5S_rRNA	34053	34174	101.3	-	.	Rfam=14.1;Infernal=1.1.2;
HyS0219	cmsearch	5S_rRNA	29497	29614	101.0	-	.	Rfam=14.1;Infernal=1.1.2;
HyS0219	cmsearch	5S_rRNA	27788	27906	100.9	-	.	Rfam=14.1;Infernal=1.1.2;
HyS0219	cmsearch	5S_rRNA	20938	21054	100.8	-	.	Rfam=14.1;Infernal=1.1.2;
HyS0219	cmsearch	5S_rRNA	104583	104701	99.8	+	.	Rfam=14.1;Infernal=1.1.2;
HyS0219	cmsearch	5S_rRNA	114564	114682	99.6	+	.	Rfam=14.1;Infernal=1.1.2;
HyS0219	cmsearch	5S_rRNA	28928	29045	99.2	-	.	Rfam=14.1;Infernal=1.1.2;
HyS0219	cmsearch	5S_rRNA	107894	108010	99.2	+	.	Rfam=14.1;Infernal=1.1.2;
HyS0219	cmsearch	5S_rRNA	106265	106385	98.6	+	.	Rfam=14.1;Infernal=1.1.2;
HyS0219	cmsearch	5S_rRNA	77706	77824	98.3	+	.	Rfam=14.1;Infernal=1.1.2;
HyS0219	cmsearch	5S_rRNA	20373	20490	97.4	-	.	Rfam=14.1;Infernal=1.1.2;
HyS0219	cmsearch	5S_rRNA	9850	9965	96.7	+	.	Rfam=14.1;Infernal=1.1.2;
HyS0219	cmsearch	5S_rRNA	35960	36077	95.6	+	.	Rfam=14.1;Infernal=1.1.2;
HyS0219	cmsearch	5S_rRNA	18676	18792	94.7	-	.	Rfam=14.1;Infernal=1.1.2;
HyS0219	cmsearch	5S_rRNA	35402	35520	93.4	+	.	Rfam=14.1;Infernal=1.1.2;
HyS0219	cmsearch	5S_rRNA	30070	30188	89.2	-	.	Rfam=14.1;Infernal=1.1.2;
HyS0219	cmsearch	5S_rRNA	103489	103603	88.6	+	.	Rfam=14.1;Infernal=1.1.2;
HyS0219	cmsearch	5S_rRNA	28355	28474	87.4	-	.	Rfam=14.1;Infernal=1.1.2;
HyS0219	cmsearch	5S_rRNA	22076	22196	86.4	-	.	Rfam=14.1;Infernal=1.1.2;
HyS0219	cmsearch	5S_rRNA	34624	34736	79.1	-	.	Rfam=14.1;Infernal=1.1.2;
HyS0219	cmsearch	5S_rRNA	104036	104147	75.6	+	.	Rfam=14.1;Infernal=1.1.2;
HyS0219	cmsearch	5S_rRNA	35155	35270	74.4	-	.	Rfam=14.1;Infernal=1.1.2;
HyS0219	cmsearch	5S_rRNA	110164	110276	72.6	+	.	Rfam=14.1;Infernal=1.1.2;
HyS0219	cmsearch	5S_rRNA	21504	21619	72.3	-	.	Rfam=14.1;Infernal=1.1.2;
HyS0312	cmsearch	5S_rRNA	2809	2927	116.6	-	.	Rfam=14.1;Infernal=1.1.2;
HyS0312	cmsearch	5S_rRNA	2241	2359	116.0	-	.	Rfam=14.1;Infernal=1.1.2;
HyS0312	cmsearch	5S_rRNA	1674	1791	115.6	-	.	Rfam=14.1;Infernal=1.1.2;
HyS0312	cmsearch	5S_rRNA	550	668	111.8	-	.	Rfam=14.1;Infernal=1.1.2;
HyS0312	cmsearch	5S_rRNA	3378	3496	111.6	-	.	Rfam=14.1;Infernal=1.1.2;
HyS0312	cmsearch	5S_rRNA	3947	4065	111.6	-	.	Rfam=14.1;Infernal=1.1.2;
HyS0312	cmsearch	5S_rRNA	5631	5749	111.6	-	.	Rfam=14.1;Infernal=1.1.2;
HyS0312	cmsearch	5S_rRNA	19228	19346	110.4	-	.	Rfam=14.1;Infernal=1.1.2;
HyS0312	cmsearch	5S_rRNA	1119	1238	103.5	-	.	Rfam=14.1;Infernal=1.1.2;
HyS0312	cmsearch	5S_rRNA	19797	19915	103.2	-	.	Rfam=14.1;Infernal=1.1.2;
HyS0312	cmsearch	5S_rRNA	5062	5180	100.9	-	.	Rfam=14.1;Infernal=1.1.2;
HyS0312	cmsearch	5S_rRNA	1	100	81.7	-	.	Rfam=14.1;Infernal=1.1.2;
HyS0385	cmsearch	5S_rRNA	10697	10815	116.7	-	.	Rfam=14.1;Infernal=1.1.2;
HyS0385	cmsearch	5S_rRNA	16548	16666	116.7	-	.	Rfam=14.1;Infernal=1.1.2;
HyS0385	cmsearch	5S_rRNA	22400	22518	116.7	-	.	Rfam=14.1;Infernal=1.1.2;
HyS0385	cmsearch	5S_rRNA	28275	28393	116.7	-	.	Rfam=14.1;Infernal=1.1.2;
HyS0385	cmsearch	5S_rRNA	34151	34269	116.7	-	.	Rfam=14.1;Infernal=1.1.2;
HyS0385	cmsearch	5S_rRNA	40027	40145	116.7	-	.	Rfam=14.1;Infernal=1.1.2;
HyS0385	cmsearch	5S_rRNA	45903	46021	116.7	-	.	Rfam=14.1;Infernal=1.1.2;
HyS0385	cmsearch	5S_rRNA	50880	50998	116.7	-	.	Rfam=14.1;Infernal=1.1.2;
HyS0385	cmsearch	5S_rRNA	56756	56874	116.7	-	.	Rfam=14.1;Infernal=1.1.2;
HyS0385	cmsearch	5S_rRNA	62574	62688	93.3	-	.	Rfam=14.1;Infernal=1.1.2;
HyS0397	cmsearch	5S_rRNA	53298	53413	48.6	-	.	Rfam=14.1;Infernal=1.1.2;
HyS0461	cmsearch	5S_rRNA	2129	2247	114.7	-	.	Rfam=14.1;Infernal=1.1.2;
HyS0461	cmsearch	5S_rRNA	4977	5095	114.7	-	.	Rfam=14.1;Infernal=1.1.2;
HyS0461	cmsearch	5S_rRNA	3834	3953	113.4	-	.	Rfam=14.1;Infernal=1.1.2;
HyS0461	cmsearch	5S_rRNA	993	1110	110.9	-	.	Rfam=14.1;Infernal=1.1.2;
HyS0461	cmsearch	5S_rRNA	1563	1680	110.9	-	.	Rfam=14.1;Infernal=1.1.2;
HyS0461	cmsearch	5S_rRNA	2698	2816	110.9	-	.	Rfam=14.1;Infernal=1.1.2;
HyS0461	cmsearch	5S_rRNA	425	542	110.9	-	.	Rfam=14.1;Infernal=1.1.2;
HyS0461	cmsearch	5S_rRNA	3265	3383	109.2	-	.	Rfam=14.1;Infernal=1.1.2;
HyS0461	cmsearch	5S_rRNA	6700	6818	102.7	-	.	Rfam=14.1;Infernal=1.1.2;
HyS0461	cmsearch	5S_rRNA	4410	4526	98.8	-	.	Rfam=14.1;Infernal=1.1.2;
HyS0461	cmsearch	5S_rRNA	6124	6241	89.4	-	.	Rfam=14.1;Infernal=1.1.2;
HyS0461	cmsearch	5S_rRNA	5548	5671	79.5	-	.	Rfam=14.1;Infernal=1.1.2;
HyS0502	cmsearch	5S_rRNA	25505	25623	117.6	-	.	Rfam=14.1;Infernal=1.1.2;
HyS0502	cmsearch	5S_rRNA	26642	26760	117.6	-	.	Rfam=14.1;Infernal=1.1.2;
HyS0502	cmsearch	5S_rRNA	27780	27898	117.6	-	.	Rfam=14.1;Infernal=1.1.2;
HyS0502	cmsearch	5S_rRNA	29490	29608	117.6	-	.	Rfam=14.1;Infernal=1.1.2;
HyS0502	cmsearch	5S_rRNA	30059	30177	117.6	-	.	Rfam=14.1;Infernal=1.1.2;
HyS0502	cmsearch	5S_rRNA	31770	31888	117.6	-	.	Rfam=14.1;Infernal=1.1.2;
HyS0502	cmsearch	5S_rRNA	34049	34167	117.6	-	.	Rfam=14.1;Infernal=1.1.2;
HyS0502	cmsearch	5S_rRNA	35189	35307	117.6	-	.	Rfam=14.1;Infernal=1.1.2;
HyS0502	cmsearch	5S_rRNA	37466	37584	117.6	-	.	Rfam=14.1;Infernal=1.1.2;
HyS0502	cmsearch	5S_rRNA	39174	39292	117.6	-	.	Rfam=14.1;Infernal=1.1.2;
HyS0502	cmsearch	5S_rRNA	1011	1129	116.6	-	.	Rfam=14.1;Infernal=1.1.2;
HyS0502	cmsearch	5S_rRNA	32909	33027	116.6	-	.	Rfam=14.1;Infernal=1.1.2;
HyS0502	cmsearch	5S_rRNA	38605	38723	116.6	-	.	Rfam=14.1;Infernal=1.1.2;
HyS0502	cmsearch	5S_rRNA	2712	2830	114.7	-	.	Rfam=14.1;Infernal=1.1.2;
HyS0502	cmsearch	5S_rRNA	36328	36446	114.7	-	.	Rfam=14.1;Infernal=1.1.2;
HyS0502	cmsearch	5S_rRNA	39742	39860	114.7	-	.	Rfam=14.1;Infernal=1.1.2;
HyS0502	cmsearch	5S_rRNA	6692	6810	114.0	-	.	Rfam=14.1;Infernal=1.1.2;
HyS0502	cmsearch	5S_rRNA	17359	17477	113.8	-	.	Rfam=14.1;Infernal=1.1.2;
HyS0502	cmsearch	5S_rRNA	2143	2261	112.7	-	.	Rfam=14.1;Infernal=1.1.2;
HyS0502	cmsearch	5S_rRNA	3281	3399	112.7	-	.	Rfam=14.1;Infernal=1.1.2;
HyS0502	cmsearch	5S_rRNA	28919	29038	112.2	-	.	Rfam=14.1;Infernal=1.1.2;
HyS0502	cmsearch	5S_rRNA	32340	32459	112.2	-	.	Rfam=14.1;Infernal=1.1.2;
HyS0502	cmsearch	5S_rRNA	34618	34737	112.2	-	.	Rfam=14.1;Infernal=1.1.2;
HyS0502	cmsearch	5S_rRNA	1575	1693	110.7	-	.	Rfam=14.1;Infernal=1.1.2;
HyS0502	cmsearch	5S_rRNA	23798	23916	110.7	-	.	Rfam=14.1;Infernal=1.1.2;
HyS0502	cmsearch	5S_rRNA	24936	25054	110.7	-	.	Rfam=14.1;Infernal=1.1.2;
HyS0502	cmsearch	5S_rRNA	26073	26191	110.7	-	.	Rfam=14.1;Infernal=1.1.2;
HyS0502	cmsearch	5S_rRNA	27211	27329	110.7	-	.	Rfam=14.1;Infernal=1.1.2;
HyS0502	cmsearch	5S_rRNA	28349	28467	110.7	-	.	Rfam=14.1;Infernal=1.1.2;
HyS0502	cmsearch	5S_rRNA	30629	30747	110.7	-	.	Rfam=14.1;Infernal=1.1.2;
HyS0502	cmsearch	5S_rRNA	33479	33597	110.7	-	.	Rfam=14.1;Infernal=1.1.2;
HyS0502	cmsearch	5S_rRNA	35758	35876	110.7	-	.	Rfam=14.1;Infernal=1.1.2;
HyS0502	cmsearch	5S_rRNA	36897	37015	110.7	-	.	Rfam=14.1;Infernal=1.1.2;
HyS0502	cmsearch	5S_rRNA	38035	38153	110.7	-	.	Rfam=14.1;Infernal=1.1.2;
HyS0502	cmsearch	5S_rRNA	3848	3966	110.7	-	.	Rfam=14.1;Infernal=1.1.2;
HyS0502	cmsearch	5S_rRNA	4985	5103	110.7	-	.	Rfam=14.1;Infernal=1.1.2;
HyS0502	cmsearch	5S_rRNA	7830	7948	109.9	-	.	Rfam=14.1;Infernal=1.1.2;
HyS0502	cmsearch	5S_rRNA	31200	31319	108.9	-	.	Rfam=14.1;Infernal=1.1.2;
HyS0502	cmsearch	5S_rRNA	8398	8516	108.4	-	.	Rfam=14.1;Infernal=1.1.2;
HyS0502	cmsearch	5S_rRNA	4416	4534	107.5	-	.	Rfam=14.1;Infernal=1.1.2;
HyS0502	cmsearch	5S_rRNA	5554	5672	107.5	-	.	Rfam=14.1;Infernal=1.1.2;
HyS0502	cmsearch	5S_rRNA	6123	6241	107.5	-	.	Rfam=14.1;Infernal=1.1.2;
HyS0502	cmsearch	5S_rRNA	7261	7379	106.8	-	.	Rfam=14.1;Infernal=1.1.2;
HyS0502	cmsearch	5S_rRNA	14514	14632	104.5	-	.	Rfam=14.1;Infernal=1.1.2;
HyS0502	cmsearch	5S_rRNA	16221	16339	103.2	-	.	Rfam=14.1;Infernal=1.1.2;
HyS0502	cmsearch	5S_rRNA	13376	13494	103.0	-	.	Rfam=14.1;Infernal=1.1.2;
HyS0502	cmsearch	5S_rRNA	24367	24485	102.8	-	.	Rfam=14.1;Infernal=1.1.2;
HyS0502	cmsearch	5S_rRNA	17928	18045	101.9	-	.	Rfam=14.1;Infernal=1.1.2;
HyS0502	cmsearch	5S_rRNA	441	558	101.9	-	.	Rfam=14.1;Infernal=1.1.2;
HyS0502	cmsearch	5S_rRNA	15652	15770	101.8	-	.	Rfam=14.1;Infernal=1.1.2;
HyS0502	cmsearch	5S_rRNA	16790	16908	101.8	-	.	Rfam=14.1;Infernal=1.1.2;
HyS0502	cmsearch	5S_rRNA	13945	14063	99.7	-	.	Rfam=14.1;Infernal=1.1.2;
HyS0502	cmsearch	5S_rRNA	15083	15201	99.7	-	.	Rfam=14.1;Infernal=1.1.2;
HyS0502	cmsearch	5S_rRNA	18496	18614	92.4	-	.	Rfam=14.1;Infernal=1.1.2;
HyS0502	cmsearch	5S_rRNA	42864	42984	55.8	-	.	Rfam=14.1;Infernal=1.1.2;
HyS0502	cmsearch	5S_rRNA	44667	44789	47.9	-	.	Rfam=14.1;Infernal=1.1.2;
HyS0502	cmsearch	5S_rRNA	46484	46599	46.3	-	.	Rfam=14.1;Infernal=1.1.2;
HyS0773	cmsearch	5S_rRNA	9940	10058	116.6	-	.	Rfam=14.1;Infernal=1.1.2;
HyS0773	cmsearch	5S_rRNA	10509	10627	116.6	-	.	Rfam=14.1;Infernal=1.1.2;
HyS0773	cmsearch	5S_rRNA	11078	11196	116.6	-	.	Rfam=14.1;Infernal=1.1.2;
HyS0773	cmsearch	5S_rRNA	11647	11765	116.6	-	.	Rfam=14.1;Infernal=1.1.2;
HyS0773	cmsearch	5S_rRNA	12216	12334	116.6	-	.	Rfam=14.1;Infernal=1.1.2;
HyS0773	cmsearch	5S_rRNA	12785	12903	116.6	-	.	Rfam=14.1;Infernal=1.1.2;
HyS0773	cmsearch	5S_rRNA	13354	13472	116.6	-	.	Rfam=14.1;Infernal=1.1.2;
HyS0773	cmsearch	5S_rRNA	13923	14041	116.6	-	.	Rfam=14.1;Infernal=1.1.2;
HyS0773	cmsearch	5S_rRNA	14492	14610	116.6	-	.	Rfam=14.1;Infernal=1.1.2;
HyS0773	cmsearch	5S_rRNA	15061	15179	116.6	-	.	Rfam=14.1;Infernal=1.1.2;
HyS0773	cmsearch	5S_rRNA	1409	1527	116.6	-	.	Rfam=14.1;Infernal=1.1.2;
HyS0773	cmsearch	5S_rRNA	15630	15748	116.6	-	.	Rfam=14.1;Infernal=1.1.2;
HyS0773	cmsearch	5S_rRNA	16199	16317	116.6	-	.	Rfam=14.1;Infernal=1.1.2;
HyS0773	cmsearch	5S_rRNA	16768	16886	116.6	-	.	Rfam=14.1;Infernal=1.1.2;
HyS0773	cmsearch	5S_rRNA	17337	17455	116.6	-	.	Rfam=14.1;Infernal=1.1.2;
HyS0773	cmsearch	5S_rRNA	17906	18024	116.6	-	.	Rfam=14.1;Infernal=1.1.2;
HyS0773	cmsearch	5S_rRNA	18474	18592	116.6	-	.	Rfam=14.1;Infernal=1.1.2;
HyS0773	cmsearch	5S_rRNA	19043	19161	116.6	-	.	Rfam=14.1;Infernal=1.1.2;
HyS0773	cmsearch	5S_rRNA	19611	19729	116.6	-	.	Rfam=14.1;Infernal=1.1.2;
HyS0773	cmsearch	5S_rRNA	20180	20298	116.6	-	.	Rfam=14.1;Infernal=1.1.2;
HyS0773	cmsearch	5S_rRNA	20750	20868	116.6	-	.	Rfam=14.1;Infernal=1.1.2;
HyS0773	cmsearch	5S_rRNA	21318	21436	116.6	-	.	Rfam=14.1;Infernal=1.1.2;
HyS0773	cmsearch	5S_rRNA	21887	22005	116.6	-	.	Rfam=14.1;Infernal=1.1.2;
HyS0773	cmsearch	5S_rRNA	22456	22574	116.6	-	.	Rfam=14.1;Infernal=1.1.2;
HyS0773	cmsearch	5S_rRNA	23025	23143	116.6	-	.	Rfam=14.1;Infernal=1.1.2;
HyS0773	cmsearch	5S_rRNA	23592	23710	116.6	-	.	Rfam=14.1;Infernal=1.1.2;
HyS0773	cmsearch	5S_rRNA	24161	24279	116.6	-	.	Rfam=14.1;Infernal=1.1.2;
HyS0773	cmsearch	5S_rRNA	24730	24848	116.6	-	.	Rfam=14.1;Infernal=1.1.2;
HyS0773	cmsearch	5S_rRNA	25299	25417	116.6	-	.	Rfam=14.1;Infernal=1.1.2;
HyS0773	cmsearch	5S_rRNA	25868	25986	116.6	-	.	Rfam=14.1;Infernal=1.1.2;
HyS0773	cmsearch	5S_rRNA	26438	26556	116.6	-	.	Rfam=14.1;Infernal=1.1.2;
HyS0773	cmsearch	5S_rRNA	2546	2664	116.6	-	.	Rfam=14.1;Infernal=1.1.2;
HyS0773	cmsearch	5S_rRNA	27006	27124	116.6	-	.	Rfam=14.1;Infernal=1.1.2;
HyS0773	cmsearch	5S_rRNA	27575	27693	116.6	-	.	Rfam=14.1;Infernal=1.1.2;
HyS0773	cmsearch	5S_rRNA	28712	28830	116.6	-	.	Rfam=14.1;Infernal=1.1.2;
HyS0773	cmsearch	5S_rRNA	29281	29399	116.6	-	.	Rfam=14.1;Infernal=1.1.2;
HyS0773	cmsearch	5S_rRNA	29851	29969	116.6	-	.	Rfam=14.1;Infernal=1.1.2;
HyS0773	cmsearch	5S_rRNA	30418	30536	116.6	-	.	Rfam=14.1;Infernal=1.1.2;
HyS0773	cmsearch	5S_rRNA	30987	31105	116.6	-	.	Rfam=14.1;Infernal=1.1.2;
HyS0773	cmsearch	5S_rRNA	31556	31674	116.6	-	.	Rfam=14.1;Infernal=1.1.2;
HyS0773	cmsearch	5S_rRNA	3114	3232	116.6	-	.	Rfam=14.1;Infernal=1.1.2;
HyS0773	cmsearch	5S_rRNA	33266	33384	116.6	-	.	Rfam=14.1;Infernal=1.1.2;
HyS0773	cmsearch	5S_rRNA	35568	35686	116.6	-	.	Rfam=14.1;Infernal=1.1.2;
HyS0773	cmsearch	5S_rRNA	36125	36243	116.6	-	.	Rfam=14.1;Infernal=1.1.2;
HyS0773	cmsearch	5S_rRNA	3683	3801	116.6	-	.	Rfam=14.1;Infernal=1.1.2;
HyS0773	cmsearch	5S_rRNA	4252	4370	116.6	-	.	Rfam=14.1;Infernal=1.1.2;
HyS0773	cmsearch	5S_rRNA	4821	4939	116.6	-	.	Rfam=14.1;Infernal=1.1.2;
HyS0773	cmsearch	5S_rRNA	5389	5507	116.6	-	.	Rfam=14.1;Infernal=1.1.2;
HyS0773	cmsearch	5S_rRNA	5958	6076	116.6	-	.	Rfam=14.1;Infernal=1.1.2;
HyS0773	cmsearch	5S_rRNA	6526	6644	116.6	-	.	Rfam=14.1;Infernal=1.1.2;
HyS0773	cmsearch	5S_rRNA	7663	7781	116.6	-	.	Rfam=14.1;Infernal=1.1.2;
HyS0773	cmsearch	5S_rRNA	8233	8351	116.6	-	.	Rfam=14.1;Infernal=1.1.2;
HyS0773	cmsearch	5S_rRNA	8802	8920	116.6	-	.	Rfam=14.1;Infernal=1.1.2;
HyS0773	cmsearch	5S_rRNA	9371	9489	116.6	-	.	Rfam=14.1;Infernal=1.1.2;
HyS0773	cmsearch	5S_rRNA	840	958	116.6	-	.	Rfam=14.1;Infernal=1.1.2;
HyS0773	cmsearch	5S_rRNA	32697	32815	114.2	-	.	Rfam=14.1;Infernal=1.1.2;
HyS0773	cmsearch	5S_rRNA	7094	7212	113.4	-	.	Rfam=14.1;Infernal=1.1.2;
HyS0773	cmsearch	5S_rRNA	33837	33956	112.0	-	.	Rfam=14.1;Infernal=1.1.2;
HyS0773	cmsearch	5S_rRNA	28144	28261	109.9	-	.	Rfam=14.1;Infernal=1.1.2;
HyS0773	cmsearch	5S_rRNA	35010	35127	109.9	-	.	Rfam=14.1;Infernal=1.1.2;
HyS0773	cmsearch	5S_rRNA	36690	36807	109.9	-	.	Rfam=14.1;Infernal=1.1.2;
HyS0773	cmsearch	5S_rRNA	269	389	109.2	-	.	Rfam=14.1;Infernal=1.1.2;
HyS0773	cmsearch	5S_rRNA	1978	2095	108.3	-	.	Rfam=14.1;Infernal=1.1.2;
HyS0773	cmsearch	5S_rRNA	32126	32246	95.8	-	.	Rfam=14.1;Infernal=1.1.2;
HyS0773	cmsearch	5S_rRNA	34423	34549	72.2	-	.	Rfam=14.1;Infernal=1.1.2;
HyS0863	cmsearch	5S_rRNA	25209	25327	116.6	+	.	Rfam=14.1;Infernal=1.1.2;
HyS0863	cmsearch	5S_rRNA	26916	27034	116.6	+	.	Rfam=14.1;Infernal=1.1.2;
HyS0863	cmsearch	5S_rRNA	4166	4284	116.6	+	.	Rfam=14.1;Infernal=1.1.2;
HyS0863	cmsearch	5S_rRNA	4734	4852	116.6	+	.	Rfam=14.1;Infernal=1.1.2;
HyS0863	cmsearch	5S_rRNA	5303	5421	116.6	+	.	Rfam=14.1;Infernal=1.1.2;
HyS0863	cmsearch	5S_rRNA	5873	5991	116.6	+	.	Rfam=14.1;Infernal=1.1.2;
HyS0863	cmsearch	5S_rRNA	6444	6562	116.6	+	.	Rfam=14.1;Infernal=1.1.2;
HyS0863	cmsearch	5S_rRNA	14597	14715	115.3	+	.	Rfam=14.1;Infernal=1.1.2;
HyS0863	cmsearch	5S_rRNA	24071	24189	115.3	+	.	Rfam=14.1;Infernal=1.1.2;
HyS0863	cmsearch	5S_rRNA	26347	26465	112.3	+	.	Rfam=14.1;Infernal=1.1.2;
HyS0863	cmsearch	5S_rRNA	7019	7138	111.7	+	.	Rfam=14.1;Infernal=1.1.2;
HyS0863	cmsearch	5S_rRNA	15733	15851	111.4	+	.	Rfam=14.1;Infernal=1.1.2;
HyS0863	cmsearch	5S_rRNA	9291	9409	111.4	+	.	Rfam=14.1;Infernal=1.1.2;
HyS0863	cmsearch	5S_rRNA	3594	3712	111.3	+	.	Rfam=14.1;Infernal=1.1.2;
HyS0863	cmsearch	5S_rRNA	7586	7704	110.7	+	.	Rfam=14.1;Infernal=1.1.2;
HyS0863	cmsearch	5S_rRNA	31658	31776	101.4	+	.	Rfam=14.1;Infernal=1.1.2;
HyS0863	cmsearch	5S_rRNA	10997	11115	99.9	+	.	Rfam=14.1;Infernal=1.1.2;
HyS0863	cmsearch	5S_rRNA	8155	8273	99.1	+	.	Rfam=14.1;Infernal=1.1.2;
HyS0863	cmsearch	5S_rRNA	31095	31212	98.1	+	.	Rfam=14.1;Infernal=1.1.2;
HyS0863	cmsearch	5S_rRNA	16302	16420	98.0	+	.	Rfam=14.1;Infernal=1.1.2;
HyS0863	cmsearch	5S_rRNA	20471	20589	98.0	+	.	Rfam=14.1;Infernal=1.1.2;
HyS0863	cmsearch	5S_rRNA	27485	27603	98.0	+	.	Rfam=14.1;Infernal=1.1.2;
HyS0863	cmsearch	5S_rRNA	11566	11684	96.7	+	.	Rfam=14.1;Infernal=1.1.2;
HyS0863	cmsearch	5S_rRNA	16871	16989	96.7	+	.	Rfam=14.1;Infernal=1.1.2;
HyS0863	cmsearch	5S_rRNA	21040	21158	96.7	+	.	Rfam=14.1;Infernal=1.1.2;
HyS0863	cmsearch	5S_rRNA	28054	28172	96.7	+	.	Rfam=14.1;Infernal=1.1.2;
HyS0863	cmsearch	5S_rRNA	24640	24758	94.4	+	.	Rfam=14.1;Infernal=1.1.2;
HyS0863	cmsearch	5S_rRNA	25778	25896	94.4	+	.	Rfam=14.1;Infernal=1.1.2;
HyS0863	cmsearch	5S_rRNA	14028	14146	91.3	+	.	Rfam=14.1;Infernal=1.1.2;
HyS0863	cmsearch	5S_rRNA	9860	9977	89.8	+	.	Rfam=14.1;Infernal=1.1.2;
HyS0863	cmsearch	5S_rRNA	15166	15283	88.4	+	.	Rfam=14.1;Infernal=1.1.2;
HyS0863	cmsearch	5S_rRNA	8724	8841	88.4	+	.	Rfam=14.1;Infernal=1.1.2;
HyS0863	cmsearch	5S_rRNA	19902	20020	87.6	+	.	Rfam=14.1;Infernal=1.1.2;
HyS0863	cmsearch	5S_rRNA	19333	19451	86.7	+	.	Rfam=14.1;Infernal=1.1.2;
HyS0863	cmsearch	5S_rRNA	23502	23620	86.7	+	.	Rfam=14.1;Infernal=1.1.2;
HyS0863	cmsearch	5S_rRNA	34120	34237	84.9	+	.	Rfam=14.1;Infernal=1.1.2;
HyS0863	cmsearch	5S_rRNA	30520	30639	83.9	+	.	Rfam=14.1;Infernal=1.1.2;
HyS0863	cmsearch	5S_rRNA	10427	10546	81.4	+	.	Rfam=14.1;Infernal=1.1.2;
HyS0863	cmsearch	5S_rRNA	2424	2543	69.9	+	.	Rfam=14.1;Infernal=1.1.2;
HyS0863	cmsearch	5S_rRNA	1144	1273	48.9	+	.	Rfam=14.1;Infernal=1.1.2;
HyS1019	cmsearch	5S_rRNA	13790	13908	116.6	+	.	Rfam=14.1;Infernal=1.1.2;
HyS1019	cmsearch	5S_rRNA	15495	15613	116.6	+	.	Rfam=14.1;Infernal=1.1.2;
HyS1019	cmsearch	5S_rRNA	19686	19804	116.6	+	.	Rfam=14.1;Infernal=1.1.2;
HyS1019	cmsearch	5S_rRNA	27998	28116	116.6	+	.	Rfam=14.1;Infernal=1.1.2;
HyS1019	cmsearch	5S_rRNA	28566	28684	116.6	+	.	Rfam=14.1;Infernal=1.1.2;
HyS1019	cmsearch	5S_rRNA	3012	3130	116.6	+	.	Rfam=14.1;Infernal=1.1.2;
HyS1019	cmsearch	5S_rRNA	5282	5400	116.6	+	.	Rfam=14.1;Infernal=1.1.2;
HyS1019	cmsearch	5S_rRNA	17315	17433	115.4	-	.	Rfam=14.1;Infernal=1.1.2;
HyS1019	cmsearch	5S_rRNA	26197	26315	115.4	-	.	Rfam=14.1;Infernal=1.1.2;
HyS1019	cmsearch	5S_rRNA	16059	16177	114.7	+	.	Rfam=14.1;Infernal=1.1.2;
HyS1019	cmsearch	5S_rRNA	2443	2561	114.7	+	.	Rfam=14.1;Infernal=1.1.2;
HyS1019	cmsearch	5S_rRNA	24385	24503	114.2	+	.	Rfam=14.1;Infernal=1.1.2;
HyS1019	cmsearch	5S_rRNA	12088	12206	113.7	+	.	Rfam=14.1;Infernal=1.1.2;
HyS1019	cmsearch	5S_rRNA	1878	1996	113.7	+	.	Rfam=14.1;Infernal=1.1.2;
HyS1019	cmsearch	5S_rRNA	8117	8235	113.7	+	.	Rfam=14.1;Infernal=1.1.2;
HyS1019	cmsearch	5S_rRNA	10952	11070	113.6	+	.	Rfam=14.1;Infernal=1.1.2;
HyS1019	cmsearch	5S_rRNA	8681	8799	113.6	+	.	Rfam=14.1;Infernal=1.1.2;
HyS1019	cmsearch	5S_rRNA	1310	1428	112.7	+	.	Rfam=14.1;Infernal=1.1.2;
HyS1019	cmsearch	5S_rRNA	11520	11638	112.6	+	.	Rfam=14.1;Infernal=1.1.2;
HyS1019	cmsearch	5S_rRNA	4714	4832	112.6	+	.	Rfam=14.1;Infernal=1.1.2;
HyS1019	cmsearch	5S_rRNA	9250	9368	112.6	+	.	Rfam=14.1;Infernal=1.1.2;
HyS1019	cmsearch	5S_rRNA	9818	9936	112.6	+	.	Rfam=14.1;Infernal=1.1.2;
HyS1019	cmsearch	5S_rRNA	4145	4263	112.3	+	.	Rfam=14.1;Infernal=1.1.2;
HyS1019	cmsearch	5S_rRNA	6414	6532	112.3	+	.	Rfam=14.1;Infernal=1.1.2;
HyS1019	cmsearch	5S_rRNA	16746	16864	112.0	-	.	Rfam=14.1;Infernal=1.1.2;
HyS1019	cmsearch	5S_rRNA	12652	12770	111.0	+	.	Rfam=14.1;Infernal=1.1.2;
HyS1019	cmsearch	5S_rRNA	13221	13339	111.0	+	.	Rfam=14.1;Infernal=1.1.2;
HyS1019	cmsearch	5S_rRNA	17884	18002	110.4	-	.	Rfam=14.1;Infernal=1.1.2;
HyS1019	cmsearch	5S_rRNA	22574	22691	109.9	-	.	Rfam=14.1;Infernal=1.1.2;
HyS1019	cmsearch	5S_rRNA	3579	3697	109.4	+	.	Rfam=14.1;Infernal=1.1.2;
HyS1019	cmsearch	5S_rRNA	5850	5968	109.4	+	.	Rfam=14.1;Infernal=1.1.2;
HyS1019	cmsearch	5S_rRNA	23816	23934	107.8	+	.	Rfam=14.1;Infernal=1.1.2;
HyS1019	cmsearch	5S_rRNA	14358	14476	107.5	+	.	Rfam=14.1;Infernal=1.1.2;
HyS1019	cmsearch	5S_rRNA	27430	27548	107.4	+	.	Rfam=14.1;Infernal=1.1.2;
HyS1019	cmsearch	5S_rRNA	22012	22128	107.2	-	.	Rfam=14.1;Infernal=1.1.2;
HyS1019	cmsearch	5S_rRNA	10386	10505	107.0	+	.	Rfam=14.1;Infernal=1.1.2;
HyS1019	cmsearch	5S_rRNA	23246	23365	105.8	+	.	Rfam=14.1;Infernal=1.1.2;
HyS1019	cmsearch	5S_rRNA	7550	7667	104.3	+	.	Rfam=14.1;Infernal=1.1.2;
HyS1019	cmsearch	5S_rRNA	14927	15045	104.2	+	.	Rfam=14.1;Infernal=1.1.2;
HyS1019	cmsearch	5S_rRNA	20257	20375	104.0	+	.	Rfam=14.1;Infernal=1.1.2;
HyS1019	cmsearch	5S_rRNA	21445	21562	104.0	-	.	Rfam=14.1;Infernal=1.1.2;
HyS1019	cmsearch	5S_rRNA	29138	29256	104.0	+	.	Rfam=14.1;Infernal=1.1.2;
HyS1019	cmsearch	5S_rRNA	18553	18670	103.4	+	.	Rfam=14.1;Infernal=1.1.2;
HyS1019	cmsearch	5S_rRNA	19120	19236	102.2	+	.	Rfam=14.1;Infernal=1.1.2;
HyS1019	cmsearch	5S_rRNA	6983	7100	102.0	+	.	Rfam=14.1;Infernal=1.1.2;
HyS1019	cmsearch	5S_rRNA	30330	30446	101.3	-	.	Rfam=14.1;Infernal=1.1.2;
HyS1019	cmsearch	5S_rRNA	646	761	98.3	-	.	Rfam=14.1;Infernal=1.1.2;
HyS1019	cmsearch	5S_rRNA	25631	25747	97.6	-	.	Rfam=14.1;Infernal=1.1.2;
HyS1019	cmsearch	5S_rRNA	24946	25065	95.6	+	.	Rfam=14.1;Infernal=1.1.2;
HyS1019	cmsearch	5S_rRNA	26765	26880	93.7	-	.	Rfam=14.1;Infernal=1.1.2;
HyS1019	cmsearch	5S_rRNA	83	197	92.7	-	.	Rfam=14.1;Infernal=1.1.2;
HyS1019	cmsearch	5S_rRNA	29760	29881	81.3	-	.	Rfam=14.1;Infernal=1.1.2;
HyS1019	cmsearch	5S_rRNA	20878	20992	78.4	-	.	Rfam=14.1;Infernal=1.1.2;
HyS1019	cmsearch	5S_rRNA	30892	30980	65.9	-	.	Rfam=14.1;Infernal=1.1.2;
HyS1019	cmsearch	5S_rRNA	16205	16295	45.5	-	.	Rfam=14.1;Infernal=1.1.2;
HyS1020	cmsearch	5S_rRNA	10469	10587	116.6	+	.	Rfam=14.1;Infernal=1.1.2;
HyS1020	cmsearch	5S_rRNA	11607	11725	116.6	+	.	Rfam=14.1;Infernal=1.1.2;
HyS1020	cmsearch	5S_rRNA	12176	12294	116.6	+	.	Rfam=14.1;Infernal=1.1.2;
HyS1020	cmsearch	5S_rRNA	12745	12863	116.6	+	.	Rfam=14.1;Infernal=1.1.2;
HyS1020	cmsearch	5S_rRNA	16727	16845	116.6	+	.	Rfam=14.1;Infernal=1.1.2;
HyS1020	cmsearch	5S_rRNA	5352	5470	116.6	+	.	Rfam=14.1;Infernal=1.1.2;
HyS1020	cmsearch	5S_rRNA	5918	6036	116.6	+	.	Rfam=14.1;Infernal=1.1.2;
HyS1020	cmsearch	5S_rRNA	6485	6603	116.6	+	.	Rfam=14.1;Infernal=1.1.2;
HyS1020	cmsearch	5S_rRNA	7051	7169	116.6	+	.	Rfam=14.1;Infernal=1.1.2;
HyS1020	cmsearch	5S_rRNA	8178	8296	116.6	+	.	Rfam=14.1;Infernal=1.1.2;
HyS1020	cmsearch	5S_rRNA	11038	11156	114.7	+	.	Rfam=14.1;Infernal=1.1.2;
HyS1020	cmsearch	5S_rRNA	3660	3777	113.9	+	.	Rfam=14.1;Infernal=1.1.2;
HyS1020	cmsearch	5S_rRNA	14451	14569	112.3	+	.	Rfam=14.1;Infernal=1.1.2;
HyS1020	cmsearch	5S_rRNA	4223	4340	109.9	+	.	Rfam=14.1;Infernal=1.1.2;
HyS1020	cmsearch	5S_rRNA	4788	4905	109.9	+	.	Rfam=14.1;Infernal=1.1.2;
HyS1020	cmsearch	5S_rRNA	13883	14001	108.1	+	.	Rfam=14.1;Infernal=1.1.2;
HyS1020	cmsearch	5S_rRNA	15020	15138	108.1	+	.	Rfam=14.1;Infernal=1.1.2;
HyS1020	cmsearch	5S_rRNA	15589	15707	108.1	+	.	Rfam=14.1;Infernal=1.1.2;
HyS1020	cmsearch	5S_rRNA	9331	9448	107.4	+	.	Rfam=14.1;Infernal=1.1.2;
HyS1020	cmsearch	5S_rRNA	7614	7730	107.2	+	.	Rfam=14.1;Infernal=1.1.2;
HyS1020	cmsearch	5S_rRNA	13314	13432	102.8	+	.	Rfam=14.1;Infernal=1.1.2;
HyS1020	cmsearch	5S_rRNA	16158	16276	102.5	+	.	Rfam=14.1;Infernal=1.1.2;
HyS1020	cmsearch	5S_rRNA	17287	17405	89.1	+	.	Rfam=14.1;Infernal=1.1.2;
HyS1020	cmsearch	5S_rRNA	9899	10016	87.4	+	.	Rfam=14.1;Infernal=1.1.2;
HyS1020	cmsearch	5S_rRNA	8762	8878	83.7	+	.	Rfam=14.1;Infernal=1.1.2;
HyS1020	cmsearch	5S_rRNA	1922	2047	57.2	+	.	Rfam=14.1;Infernal=1.1.2;
HyS1020	cmsearch	5S_rRNA	186	316	52.1	+	.	Rfam=14.1;Infernal=1.1.2;
HyS1020	cmsearch	5S_rRNA	2509	2628	50.4	+	.	Rfam=14.1;Infernal=1.1.2;
HyS1020	cmsearch	5S_rRNA	763	880	45.3	+	.	Rfam=14.1;Infernal=1.1.2;
HyS1028	cmsearch	5S_rRNA	5797	5915	117.0	-	.	Rfam=14.1;Infernal=1.1.2;
HyS1028	cmsearch	5S_rRNA	10172	10290	116.7	-	.	Rfam=14.1;Infernal=1.1.2;
HyS1028	cmsearch	5S_rRNA	10797	10915	116.7	-	.	Rfam=14.1;Infernal=1.1.2;
HyS1028	cmsearch	5S_rRNA	11422	11540	116.7	-	.	Rfam=14.1;Infernal=1.1.2;
HyS1028	cmsearch	5S_rRNA	12047	12165	116.7	-	.	Rfam=14.1;Infernal=1.1.2;
HyS1028	cmsearch	5S_rRNA	12672	12790	116.7	-	.	Rfam=14.1;Infernal=1.1.2;
HyS1028	cmsearch	5S_rRNA	13297	13415	116.7	-	.	Rfam=14.1;Infernal=1.1.2;
HyS1028	cmsearch	5S_rRNA	13922	14040	116.7	-	.	Rfam=14.1;Infernal=1.1.2;
HyS1028	cmsearch	5S_rRNA	14547	14665	116.7	-	.	Rfam=14.1;Infernal=1.1.2;
HyS1028	cmsearch	5S_rRNA	15172	15290	116.7	-	.	Rfam=14.1;Infernal=1.1.2;
HyS1028	cmsearch	5S_rRNA	15797	15915	116.7	-	.	Rfam=14.1;Infernal=1.1.2;
HyS1028	cmsearch	5S_rRNA	16422	16540	116.7	-	.	Rfam=14.1;Infernal=1.1.2;
HyS1028	cmsearch	5S_rRNA	17047	17165	116.7	-	.	Rfam=14.1;Infernal=1.1.2;
HyS1028	cmsearch	5S_rRNA	17672	17790	116.7	-	.	Rfam=14.1;Infernal=1.1.2;
HyS1028	cmsearch	5S_rRNA	18297	18415	116.7	-	.	Rfam=14.1;Infernal=1.1.2;
HyS1028	cmsearch	5S_rRNA	18922	19040	116.7	-	.	Rfam=14.1;Infernal=1.1.2;
HyS1028	cmsearch	5S_rRNA	19547	19665	116.7	-	.	Rfam=14.1;Infernal=1.1.2;
HyS1028	cmsearch	5S_rRNA	20172	20290	116.7	-	.	Rfam=14.1;Infernal=1.1.2;
HyS1028	cmsearch	5S_rRNA	6422	6540	116.7	-	.	Rfam=14.1;Infernal=1.1.2;
HyS1028	cmsearch	5S_rRNA	7047	7165	116.7	-	.	Rfam=14.1;Infernal=1.1.2;
HyS1028	cmsearch	5S_rRNA	7672	7790	116.7	-	.	Rfam=14.1;Infernal=1.1.2;
HyS1028	cmsearch	5S_rRNA	8297	8415	116.7	-	.	Rfam=14.1;Infernal=1.1.2;
HyS1028	cmsearch	5S_rRNA	8922	9040	116.7	-	.	Rfam=14.1;Infernal=1.1.2;
HyS1028	cmsearch	5S_rRNA	9547	9665	116.7	-	.	Rfam=14.1;Infernal=1.1.2;
HyS1060	cmsearch	5S_rRNA	13821	13939	116.6	-	.	Rfam=14.1;Infernal=1.1.2;
HyS1060	cmsearch	5S_rRNA	1310	1428	116.6	-	.	Rfam=14.1;Infernal=1.1.2;
HyS1060	cmsearch	5S_rRNA	17649	17767	116.6	-	.	Rfam=14.1;Infernal=1.1.2;
HyS1060	cmsearch	5S_rRNA	18218	18336	116.6	-	.	Rfam=14.1;Infernal=1.1.2;
HyS1060	cmsearch	5S_rRNA	18787	18905	116.6	-	.	Rfam=14.1;Infernal=1.1.2;
HyS1060	cmsearch	5S_rRNA	19356	19474	116.6	-	.	Rfam=14.1;Infernal=1.1.2;
HyS1060	cmsearch	5S_rRNA	20493	20611	116.6	-	.	Rfam=14.1;Infernal=1.1.2;
HyS1060	cmsearch	5S_rRNA	21630	21748	116.6	-	.	Rfam=14.1;Infernal=1.1.2;
HyS1060	cmsearch	5S_rRNA	22768	22886	116.6	-	.	Rfam=14.1;Infernal=1.1.2;
HyS1060	cmsearch	5S_rRNA	23337	23455	116.6	-	.	Rfam=14.1;Infernal=1.1.2;
HyS1060	cmsearch	5S_rRNA	23904	24022	116.6	-	.	Rfam=14.1;Infernal=1.1.2;
HyS1060	cmsearch	5S_rRNA	25042	25160	116.6	-	.	Rfam=14.1;Infernal=1.1.2;
HyS1060	cmsearch	5S_rRNA	27332	27450	116.6	-	.	Rfam=14.1;Infernal=1.1.2;
HyS1060	cmsearch	5S_rRNA	170	288	116.6	-	.	Rfam=14.1;Infernal=1.1.2;
HyS1060	cmsearch	5S_rRNA	4154	4272	116.6	-	.	Rfam=14.1;Infernal=1.1.2;
HyS1060	cmsearch	5S_rRNA	5292	5410	116.6	-	.	Rfam=14.1;Infernal=1.1.2;
HyS1060	cmsearch	5S_rRNA	6999	7117	116.6	-	.	Rfam=14.1;Infernal=1.1.2;
HyS1060	cmsearch	5S_rRNA	8137	8255	116.6	-	.	Rfam=14.1;Infernal=1.1.2;
HyS1060	cmsearch	5S_rRNA	741	859	116.6	-	.	Rfam=14.1;Infernal=1.1.2;
HyS1060	cmsearch	5S_rRNA	10411	10529	114.5	-	.	Rfam=14.1;Infernal=1.1.2;
HyS1060	cmsearch	5S_rRNA	2447	2565	114.5	-	.	Rfam=14.1;Infernal=1.1.2;
HyS1060	cmsearch	5S_rRNA	3585	3703	114.5	-	.	Rfam=14.1;Infernal=1.1.2;
HyS1060	cmsearch	5S_rRNA	4723	4841	114.5	-	.	Rfam=14.1;Infernal=1.1.2;
HyS1060	cmsearch	5S_rRNA	5861	5979	114.5	-	.	Rfam=14.1;Infernal=1.1.2;
HyS1060	cmsearch	5S_rRNA	9274	9392	114.5	-	.	Rfam=14.1;Infernal=1.1.2;
HyS1060	cmsearch	5S_rRNA	9842	9960	114.5	-	.	Rfam=14.1;Infernal=1.1.2;
HyS1060	cmsearch	5S_rRNA	6430	6548	113.7	-	.	Rfam=14.1;Infernal=1.1.2;
HyS1060	cmsearch	5S_rRNA	17078	17197	113.5	-	.	Rfam=14.1;Infernal=1.1.2;
HyS1060	cmsearch	5S_rRNA	14390	14508	113.4	-	.	Rfam=14.1;Infernal=1.1.2;
HyS1060	cmsearch	5S_rRNA	12684	12802	112.7	-	.	Rfam=14.1;Infernal=1.1.2;
HyS1060	cmsearch	5S_rRNA	3016	3134	112.2	-	.	Rfam=14.1;Infernal=1.1.2;
HyS1060	cmsearch	5S_rRNA	7568	7686	110.7	-	.	Rfam=14.1;Infernal=1.1.2;
HyS1060	cmsearch	5S_rRNA	10980	11097	109.9	-	.	Rfam=14.1;Infernal=1.1.2;
HyS1060	cmsearch	5S_rRNA	11548	11665	109.9	-	.	Rfam=14.1;Infernal=1.1.2;
HyS1060	cmsearch	5S_rRNA	12116	12233	109.9	-	.	Rfam=14.1;Infernal=1.1.2;
HyS1060	cmsearch	5S_rRNA	13253	13370	109.9	-	.	Rfam=14.1;Infernal=1.1.2;
HyS1060	cmsearch	5S_rRNA	16510	16627	109.9	-	.	Rfam=14.1;Infernal=1.1.2;
HyS1060	cmsearch	5S_rRNA	1879	1996	109.9	-	.	Rfam=14.1;Infernal=1.1.2;
HyS1060	cmsearch	5S_rRNA	19925	20042	109.9	-	.	Rfam=14.1;Infernal=1.1.2;
HyS1060	cmsearch	5S_rRNA	21062	21179	109.9	-	.	Rfam=14.1;Infernal=1.1.2;
HyS1060	cmsearch	5S_rRNA	27898	28015	109.9	-	.	Rfam=14.1;Infernal=1.1.2;
HyS1060	cmsearch	5S_rRNA	28464	28581	109.9	-	.	Rfam=14.1;Infernal=1.1.2;
HyS1060	cmsearch	5S_rRNA	29028	29145	109.9	-	.	Rfam=14.1;Infernal=1.1.2;
HyS1060	cmsearch	5S_rRNA	29598	29715	109.9	-	.	Rfam=14.1;Infernal=1.1.2;
HyS1060	cmsearch	5S_rRNA	8706	8823	109.9	-	.	Rfam=14.1;Infernal=1.1.2;
HyS1060	cmsearch	5S_rRNA	24474	24591	109.7	-	.	Rfam=14.1;Infernal=1.1.2;
HyS1060	cmsearch	5S_rRNA	22200	22317	109.3	-	.	Rfam=14.1;Infernal=1.1.2;
HyS1060	cmsearch	5S_rRNA	14959	15076	108.3	-	.	Rfam=14.1;Infernal=1.1.2;
HyS1060	cmsearch	5S_rRNA	26750	26868	105.4	-	.	Rfam=14.1;Infernal=1.1.2;
HyS1060	cmsearch	5S_rRNA	15942	16060	103.1	-	.	Rfam=14.1;Infernal=1.1.2;
HyS1060	cmsearch	5S_rRNA	26180	26301	92.4	-	.	Rfam=14.1;Infernal=1.1.2;
HyS1060	cmsearch	5S_rRNA	25610	25729	75.0	-	.	Rfam=14.1;Infernal=1.1.2;
HyS1175	cmsearch	5S_rRNA	13738	13856	116.6	-	.	Rfam=14.1;Infernal=1.1.2;
HyS1175	cmsearch	5S_rRNA	15543	15661	116.6	+	.	Rfam=14.1;Infernal=1.1.2;
HyS1175	cmsearch	5S_rRNA	16679	16797	116.6	+	.	Rfam=14.1;Infernal=1.1.2;
HyS1175	cmsearch	5S_rRNA	17245	17363	116.6	+	.	Rfam=14.1;Infernal=1.1.2;
HyS1175	cmsearch	5S_rRNA	17804	17922	116.6	+	.	Rfam=14.1;Infernal=1.1.2;
HyS1175	cmsearch	5S_rRNA	19473	19591	116.6	+	.	Rfam=14.1;Infernal=1.1.2;
HyS1175	cmsearch	5S_rRNA	20028	20146	116.6	+	.	Rfam=14.1;Infernal=1.1.2;
HyS1175	cmsearch	5S_rRNA	21215	21333	116.6	-	.	Rfam=14.1;Infernal=1.1.2;
HyS1175	cmsearch	5S_rRNA	21782	21900	116.6	-	.	Rfam=14.1;Infernal=1.1.2;
HyS1175	cmsearch	5S_rRNA	25879	25997	116.6	-	.	Rfam=14.1;Infernal=1.1.2;
HyS1175	cmsearch	5S_rRNA	4268	4386	116.6	+	.	Rfam=14.1;Infernal=1.1.2;
HyS1175	cmsearch	5S_rRNA	855	973	114.4	+	.	Rfam=14.1;Infernal=1.1.2;
HyS1175	cmsearch	5S_rRNA	24129	24247	112.0	+	.	Rfam=14.1;Infernal=1.1.2;
HyS1175	cmsearch	5S_rRNA	10169	10287	111.8	-	.	Rfam=14.1;Infernal=1.1.2;
HyS1175	cmsearch	5S_rRNA	13170	13288	111.8	-	.	Rfam=14.1;Infernal=1.1.2;
HyS1175	cmsearch	5S_rRNA	5405	5524	111.6	+	.	Rfam=14.1;Infernal=1.1.2;
HyS1175	cmsearch	5S_rRNA	7740	7859	111.2	-	.	Rfam=14.1;Infernal=1.1.2;
HyS1175	cmsearch	5S_rRNA	1424	1542	110.7	+	.	Rfam=14.1;Infernal=1.1.2;
HyS1175	cmsearch	5S_rRNA	23566	23683	110.4	+	.	Rfam=14.1;Infernal=1.1.2;
HyS1175	cmsearch	5S_rRNA	16111	16228	109.9	+	.	Rfam=14.1;Infernal=1.1.2;
HyS1175	cmsearch	5S_rRNA	26445	26562	109.9	-	.	Rfam=14.1;Infernal=1.1.2;
HyS1175	cmsearch	5S_rRNA	1993	2111	109.6	+	.	Rfam=14.1;Infernal=1.1.2;
HyS1175	cmsearch	5S_rRNA	9549	9667	108.7	+	.	Rfam=14.1;Infernal=1.1.2;
HyS1175	cmsearch	5S_rRNA	14306	14423	108.3	-	.	Rfam=14.1;Infernal=1.1.2;
HyS1175	cmsearch	5S_rRNA	11409	11528	108.0	+	.	Rfam=14.1;Infernal=1.1.2;
HyS1175	cmsearch	5S_rRNA	3131	3249	107.6	+	.	Rfam=14.1;Infernal=1.1.2;
HyS1175	cmsearch	5S_rRNA	22347	22464	107.4	-	.	Rfam=14.1;Infernal=1.1.2;
HyS1175	cmsearch	5S_rRNA	27013	27130	107.4	-	.	Rfam=14.1;Infernal=1.1.2;
HyS1175	cmsearch	5S_rRNA	6550	6668	107.2	+	.	Rfam=14.1;Infernal=1.1.2;
HyS1175	cmsearch	5S_rRNA	2562	2680	107.1	+	.	Rfam=14.1;Infernal=1.1.2;
HyS1175	cmsearch	5S_rRNA	14974	15092	106.9	+	.	Rfam=14.1;Infernal=1.1.2;
HyS1175	cmsearch	5S_rRNA	3700	3818	106.5	+	.	Rfam=14.1;Infernal=1.1.2;
HyS1175	cmsearch	5S_rRNA	18364	18481	104.7	+	.	Rfam=14.1;Infernal=1.1.2;
HyS1175	cmsearch	5S_rRNA	23010	23126	104.5	+	.	Rfam=14.1;Infernal=1.1.2;
HyS1175	cmsearch	5S_rRNA	12550	12668	104.3	+	.	Rfam=14.1;Infernal=1.1.2;
HyS1175	cmsearch	5S_rRNA	24696	24814	104.3	+	.	Rfam=14.1;Infernal=1.1.2;
HyS1175	cmsearch	5S_rRNA	4837	4955	104.3	+	.	Rfam=14.1;Infernal=1.1.2;
HyS1175	cmsearch	5S_rRNA	20647	20765	104.0	-	.	Rfam=14.1;Infernal=1.1.2;
HyS1175	cmsearch	5S_rRNA	25316	25433	103.9	-	.	Rfam=14.1;Infernal=1.1.2;
HyS1175	cmsearch	5S_rRNA	8309	8427	102.3	-	.	Rfam=14.1;Infernal=1.1.2;
HyS1175	cmsearch	5S_rRNA	7171	7291	101.4	-	.	Rfam=14.1;Infernal=1.1.2;
HyS1175	cmsearch	5S_rRNA	11980	12098	99.9	+	.	Rfam=14.1;Infernal=1.1.2;
HyS1175	cmsearch	5S_rRNA	27672	27788	99.6	+	.	Rfam=14.1;Infernal=1.1.2;
HyS1175	cmsearch	5S_rRNA	283	402	98.5	+	.	Rfam=14.1;Infernal=1.1.2;
HyS1175	cmsearch	5S_rRNA	5975	6093	97.0	+	.	Rfam=14.1;Infernal=1.1.2;
HyS1175	cmsearch	5S_rRNA	18918	19035	96.3	+	.	Rfam=14.1;Infernal=1.1.2;
HyS1175	cmsearch	5S_rRNA	8978	9097	93.1	+	.	Rfam=14.1;Infernal=1.1.2;
HyS1175	cmsearch	5S_rRNA	10837	10953	85.6	+	.	Rfam=14.1;Infernal=1.1.2;
HyS1232	cmsearch	5S_rRNA	1240	1358	114.7	-	.	Rfam=14.1;Infernal=1.1.2;
HyS1232	cmsearch	5S_rRNA	106	224	114.7	-	.	Rfam=14.1;Infernal=1.1.2;
HyS1232	cmsearch	5S_rRNA	1809	1927	108.5	-	.	Rfam=14.1;Infernal=1.1.2;
HyS1232	cmsearch	5S_rRNA	2946	3064	102.7	-	.	Rfam=14.1;Infernal=1.1.2;
HyS1232	cmsearch	5S_rRNA	674	790	96.0	-	.	Rfam=14.1;Infernal=1.1.2;
HyS1232	cmsearch	5S_rRNA	2378	2495	87.7	-	.	Rfam=14.1;Infernal=1.1.2;
HyS1251	cmsearch	5S_rRNA	10391	10509	116.7	+	.	Rfam=14.1;Infernal=1.1.2;
HyS1251	cmsearch	5S_rRNA	11016	11134	116.7	+	.	Rfam=14.1;Infernal=1.1.2;
HyS1251	cmsearch	5S_rRNA	11641	11759	116.7	+	.	Rfam=14.1;Infernal=1.1.2;
HyS1251	cmsearch	5S_rRNA	13446	13564	116.7	-	.	Rfam=14.1;Infernal=1.1.2;
HyS1251	cmsearch	5S_rRNA	14071	14189	116.7	-	.	Rfam=14.1;Infernal=1.1.2;
HyS1251	cmsearch	5S_rRNA	14695	14813	116.7	-	.	Rfam=14.1;Infernal=1.1.2;
HyS1251	cmsearch	5S_rRNA	15944	16062	116.7	-	.	Rfam=14.1;Infernal=1.1.2;
HyS1251	cmsearch	5S_rRNA	16569	16687	116.7	-	.	Rfam=14.1;Infernal=1.1.2;
HyS1251	cmsearch	5S_rRNA	17194	17312	116.7	-	.	Rfam=14.1;Infernal=1.1.2;
HyS1251	cmsearch	5S_rRNA	17819	17937	116.7	-	.	Rfam=14.1;Infernal=1.1.2;
HyS1251	cmsearch	5S_rRNA	18444	18562	116.7	-	.	Rfam=14.1;Infernal=1.1.2;
HyS1251	cmsearch	5S_rRNA	19069	19187	116.7	-	.	Rfam=14.1;Infernal=1.1.2;
HyS1251	cmsearch	5S_rRNA	19694	19812	116.7	-	.	Rfam=14.1;Infernal=1.1.2;
HyS1251	cmsearch	5S_rRNA	20319	20437	116.7	-	.	Rfam=14.1;Infernal=1.1.2;
HyS1251	cmsearch	5S_rRNA	20944	21062	116.7	-	.	Rfam=14.1;Infernal=1.1.2;
HyS1251	cmsearch	5S_rRNA	21569	21687	116.7	-	.	Rfam=14.1;Infernal=1.1.2;
HyS1251	cmsearch	5S_rRNA	22194	22312	116.7	-	.	Rfam=14.1;Infernal=1.1.2;
HyS1251	cmsearch	5S_rRNA	22819	22937	116.7	-	.	Rfam=14.1;Infernal=1.1.2;
HyS1251	cmsearch	5S_rRNA	23444	23562	116.7	-	.	Rfam=14.1;Infernal=1.1.2;
HyS1251	cmsearch	5S_rRNA	24069	24187	116.7	-	.	Rfam=14.1;Infernal=1.1.2;
HyS1251	cmsearch	5S_rRNA	24694	24812	116.7	-	.	Rfam=14.1;Infernal=1.1.2;
HyS1251	cmsearch	5S_rRNA	2891	3009	116.7	+	.	Rfam=14.1;Infernal=1.1.2;
HyS1251	cmsearch	5S_rRNA	3516	3634	116.7	+	.	Rfam=14.1;Infernal=1.1.2;
HyS1251	cmsearch	5S_rRNA	4141	4259	116.7	+	.	Rfam=14.1;Infernal=1.1.2;
HyS1251	cmsearch	5S_rRNA	4766	4884	116.7	+	.	Rfam=14.1;Infernal=1.1.2;
HyS1251	cmsearch	5S_rRNA	5391	5509	116.7	+	.	Rfam=14.1;Infernal=1.1.2;
HyS1251	cmsearch	5S_rRNA	6016	6134	116.7	+	.	Rfam=14.1;Infernal=1.1.2;
HyS1251	cmsearch	5S_rRNA	6641	6759	116.7	+	.	Rfam=14.1;Infernal=1.1.2;
HyS1251	cmsearch	5S_rRNA	7266	7384	116.7	+	.	Rfam=14.1;Infernal=1.1.2;
HyS1251	cmsearch	5S_rRNA	7891	8009	116.7	+	.	Rfam=14.1;Infernal=1.1.2;
HyS1251	cmsearch	5S_rRNA	8516	8634	116.7	+	.	Rfam=14.1;Infernal=1.1.2;
HyS1251	cmsearch	5S_rRNA	9141	9259	116.7	+	.	Rfam=14.1;Infernal=1.1.2;
HyS1251	cmsearch	5S_rRNA	9766	9884	116.7	+	.	Rfam=14.1;Infernal=1.1.2;
HyS1251	cmsearch	5S_rRNA	12890	13008	114.4	+	.	Rfam=14.1;Infernal=1.1.2;
HyS1251	cmsearch	5S_rRNA	12265	12383	113.6	+	.	Rfam=14.1;Infernal=1.1.2;
HyS1251	cmsearch	5S_rRNA	15320	15437	110.0	-	.	Rfam=14.1;Infernal=1.1.2;
HyS1251	cmsearch	5S_rRNA	2266	2383	110.0	+	.	Rfam=14.1;Infernal=1.1.2;
HyS1251	cmsearch	5S_rRNA	25318	25436	104.7	-	.	Rfam=14.1;Infernal=1.1.2;
HyS1251	cmsearch	5S_rRNA	1635	1755	101.3	+	.	Rfam=14.1;Infernal=1.1.2;
HyS1251	cmsearch	5S_rRNA	25937	26051	95.7	-	.	Rfam=14.1;Infernal=1.1.2;
HyS1251	cmsearch	5S_rRNA	1010	1125	89.6	+	.	Rfam=14.1;Infernal=1.1.2;
HyS1251	cmsearch	5S_rRNA	26560	26675	88.2	-	.	Rfam=14.1;Infernal=1.1.2;
HyS1251	cmsearch	5S_rRNA	352	467	81.5	+	.	Rfam=14.1;Infernal=1.1.2;
HyS1307	cmsearch	5S_rRNA	10346	10464	116.7	-	.	Rfam=14.1;Infernal=1.1.2;
HyS1307	cmsearch	5S_rRNA	986	1104	116.7	-	.	Rfam=14.1;Infernal=1.1.2;
HyS1307	cmsearch	5S_rRNA	10971	11089	116.7	-	.	Rfam=14.1;Infernal=1.1.2;
HyS1307	cmsearch	5S_rRNA	11596	11714	116.7	-	.	Rfam=14.1;Infernal=1.1.2;
HyS1307	cmsearch	5S_rRNA	12221	12339	116.7	-	.	Rfam=14.1;Infernal=1.1.2;
HyS1307	cmsearch	5S_rRNA	12846	12964	116.7	-	.	Rfam=14.1;Infernal=1.1.2;
HyS1307	cmsearch	5S_rRNA	13471	13589	116.7	-	.	Rfam=14.1;Infernal=1.1.2;
HyS1307	cmsearch	5S_rRNA	14096	14214	116.7	-	.	Rfam=14.1;Infernal=1.1.2;
HyS1307	cmsearch	5S_rRNA	14721	14839	116.7	-	.	Rfam=14.1;Infernal=1.1.2;
HyS1307	cmsearch	5S_rRNA	15346	15464	116.7	-	.	Rfam=14.1;Infernal=1.1.2;
HyS1307	cmsearch	5S_rRNA	15971	16089	116.7	-	.	Rfam=14.1;Infernal=1.1.2;
HyS1307	cmsearch	5S_rRNA	16596	16714	116.7	-	.	Rfam=14.1;Infernal=1.1.2;
HyS1307	cmsearch	5S_rRNA	18198	18316	116.7	-	.	Rfam=14.1;Infernal=1.1.2;
HyS1307	cmsearch	5S_rRNA	18823	18941	116.7	-	.	Rfam=14.1;Infernal=1.1.2;
HyS1307	cmsearch	5S_rRNA	19448	19566	116.7	-	.	Rfam=14.1;Infernal=1.1.2;
HyS1307	cmsearch	5S_rRNA	20073	20191	116.7	-	.	Rfam=14.1;Infernal=1.1.2;
HyS1307	cmsearch	5S_rRNA	20698	20816	116.7	-	.	Rfam=14.1;Infernal=1.1.2;
HyS1307	cmsearch	5S_rRNA	21323	21441	116.7	-	.	Rfam=14.1;Infernal=1.1.2;
HyS1307	cmsearch	5S_rRNA	21948	22066	116.7	-	.	Rfam=14.1;Infernal=1.1.2;
HyS1307	cmsearch	5S_rRNA	22573	22691	116.7	-	.	Rfam=14.1;Infernal=1.1.2;
HyS1307	cmsearch	5S_rRNA	23198	23316	116.7	-	.	Rfam=14.1;Infernal=1.1.2;
HyS1307	cmsearch	5S_rRNA	2235	2353	116.7	-	.	Rfam=14.1;Infernal=1.1.2;
HyS1307	cmsearch	5S_rRNA	23823	23941	116.7	-	.	Rfam=14.1;Infernal=1.1.2;
HyS1307	cmsearch	5S_rRNA	24448	24566	116.7	-	.	Rfam=14.1;Infernal=1.1.2;
HyS1307	cmsearch	5S_rRNA	25073	25191	116.7	-	.	Rfam=14.1;Infernal=1.1.2;
HyS1307	cmsearch	5S_rRNA	25698	25816	116.7	-	.	Rfam=14.1;Infernal=1.1.2;
HyS1307	cmsearch	5S_rRNA	2860	2978	116.7	-	.	Rfam=14.1;Infernal=1.1.2;
HyS1307	cmsearch	5S_rRNA	3485	3603	116.7	-	.	Rfam=14.1;Infernal=1.1.2;
HyS1307	cmsearch	5S_rRNA	4110	4228	116.7	-	.	Rfam=14.1;Infernal=1.1.2;
HyS1307	cmsearch	5S_rRNA	361	479	116.7	-	.	Rfam=14.1;Infernal=1.1.2;
HyS1307	cmsearch	5S_rRNA	5346	5464	116.7	-	.	Rfam=14.1;Infernal=1.1.2;
HyS1307	cmsearch	5S_rRNA	5971	6089	116.7	-	.	Rfam=14.1;Infernal=1.1.2;
HyS1307	cmsearch	5S_rRNA	6596	6714	116.7	-	.	Rfam=14.1;Infernal=1.1.2;
HyS1307	cmsearch	5S_rRNA	7221	7339	116.7	-	.	Rfam=14.1;Infernal=1.1.2;
HyS1307	cmsearch	5S_rRNA	7846	7964	116.7	-	.	Rfam=14.1;Infernal=1.1.2;
HyS1307	cmsearch	5S_rRNA	8471	8589	116.7	-	.	Rfam=14.1;Infernal=1.1.2;
HyS1307	cmsearch	5S_rRNA	9096	9214	116.7	-	.	Rfam=14.1;Infernal=1.1.2;
HyS1307	cmsearch	5S_rRNA	9721	9839	116.7	-	.	Rfam=14.1;Infernal=1.1.2;
HyS1307	cmsearch	5S_rRNA	1612	1729	110.0	-	.	Rfam=14.1;Infernal=1.1.2;
HyS1307	cmsearch	5S_rRNA	4729	4847	105.2	-	.	Rfam=14.1;Infernal=1.1.2;
HyS1391	cmsearch	5S_rRNA	12382	12500	116.7	+	.	Rfam=14.1;Infernal=1.1.2;
HyS1391	cmsearch	5S_rRNA	5307	5425	116.7	+	.	Rfam=14.1;Infernal=1.1.2;
HyS1479	cmsearch	5S_rRNA	11201	11319	116.7	-	.	Rfam=14.1;Infernal=1.1.2;
HyS1479	cmsearch	5S_rRNA	19857	19975	116.7	-	.	Rfam=14.1;Infernal=1.1.2;
HyS1479	cmsearch	5S_rRNA	321	437	104.9	-	.	Rfam=14.1;Infernal=1.1.2;
HyS1513	cmsearch	5S_rRNA	15312	15430	116.7	-	.	Rfam=14.1;Infernal=1.1.2;
HyS1513	cmsearch	5S_rRNA	9382	9500	104.8	-	.	Rfam=14.1;Infernal=1.1.2;
HyS1513	cmsearch	5S_rRNA	18846	18967	70.8	-	.	Rfam=14.1;Infernal=1.1.2;
HyS1624	cmsearch	5S_rRNA	9883	10001	116.6	-	.	Rfam=14.1;Infernal=1.1.2;
HyS1624	cmsearch	5S_rRNA	13299	13417	116.6	-	.	Rfam=14.1;Infernal=1.1.2;
HyS1624	cmsearch	5S_rRNA	14436	14554	116.6	-	.	Rfam=14.1;Infernal=1.1.2;
HyS1624	cmsearch	5S_rRNA	15576	15694	116.6	-	.	Rfam=14.1;Infernal=1.1.2;
HyS1624	cmsearch	5S_rRNA	17280	17398	116.6	-	.	Rfam=14.1;Infernal=1.1.2;
HyS1624	cmsearch	5S_rRNA	17849	17967	116.6	-	.	Rfam=14.1;Infernal=1.1.2;
HyS1624	cmsearch	5S_rRNA	4755	4873	116.6	-	.	Rfam=14.1;Infernal=1.1.2;
HyS1624	cmsearch	5S_rRNA	7606	7724	116.6	-	.	Rfam=14.1;Infernal=1.1.2;
HyS1624	cmsearch	5S_rRNA	13868	13986	114.5	-	.	Rfam=14.1;Infernal=1.1.2;
HyS1624	cmsearch	5S_rRNA	21825	21943	114.5	-	.	Rfam=14.1;Infernal=1.1.2;
HyS1624	cmsearch	5S_rRNA	233	351	114.5	-	.	Rfam=14.1;Infernal=1.1.2;
HyS1624	cmsearch	5S_rRNA	8747	8865	114.5	-	.	Rfam=14.1;Infernal=1.1.2;
HyS1624	cmsearch	5S_rRNA	3617	3735	110.8	-	.	Rfam=14.1;Infernal=1.1.2;
HyS1624	cmsearch	5S_rRNA	9313	9431	110.7	-	.	Rfam=14.1;Infernal=1.1.2;
HyS1624	cmsearch	5S_rRNA	20686	20804	110.3	-	.	Rfam=14.1;Infernal=1.1.2;
HyS1624	cmsearch	5S_rRNA	1355	1472	109.9	-	.	Rfam=14.1;Infernal=1.1.2;
HyS1624	cmsearch	5S_rRNA	16712	16829	109.9	-	.	Rfam=14.1;Infernal=1.1.2;
HyS1624	cmsearch	5S_rRNA	22387	22504	109.9	-	.	Rfam=14.1;Infernal=1.1.2;
HyS1624	cmsearch	5S_rRNA	796	913	109.9	-	.	Rfam=14.1;Infernal=1.1.2;
HyS1624	cmsearch	5S_rRNA	15006	15125	108.9	-	.	Rfam=14.1;Infernal=1.1.2;
HyS1624	cmsearch	5S_rRNA	6468	6587	108.9	-	.	Rfam=14.1;Infernal=1.1.2;
HyS1624	cmsearch	5S_rRNA	2479	2595	104.7	-	.	Rfam=14.1;Infernal=1.1.2;
HyS1624	cmsearch	5S_rRNA	18418	18535	104.7	-	.	Rfam=14.1;Infernal=1.1.2;
HyS1624	cmsearch	5S_rRNA	8176	8296	104.5	-	.	Rfam=14.1;Infernal=1.1.2;
HyS1624	cmsearch	5S_rRNA	10452	10568	103.4	-	.	Rfam=14.1;Infernal=1.1.2;
HyS1624	cmsearch	5S_rRNA	12730	12848	103.2	-	.	Rfam=14.1;Infernal=1.1.2;
HyS1624	cmsearch	5S_rRNA	4186	4304	103.1	-	.	Rfam=14.1;Infernal=1.1.2;
HyS1624	cmsearch	5S_rRNA	12155	12274	103.0	-	.	Rfam=14.1;Infernal=1.1.2;
HyS1624	cmsearch	5S_rRNA	16144	16263	103.0	-	.	Rfam=14.1;Infernal=1.1.2;
HyS1624	cmsearch	5S_rRNA	1919	2038	103.0	-	.	Rfam=14.1;Infernal=1.1.2;
HyS1624	cmsearch	5S_rRNA	18987	19104	102.8	-	.	Rfam=14.1;Infernal=1.1.2;
HyS1624	cmsearch	5S_rRNA	11020	11136	102.7	-	.	Rfam=14.1;Infernal=1.1.2;
HyS1624	cmsearch	5S_rRNA	11588	11704	101.5	-	.	Rfam=14.1;Infernal=1.1.2;
HyS1624	cmsearch	5S_rRNA	7038	7155	100.7	-	.	Rfam=14.1;Infernal=1.1.2;
HyS1624	cmsearch	5S_rRNA	19556	19673	97.1	-	.	Rfam=14.1;Infernal=1.1.2;
HyS1624	cmsearch	5S_rRNA	5898	6019	97.0	-	.	Rfam=14.1;Infernal=1.1.2;
HyS1624	cmsearch	5S_rRNA	20120	20236	95.0	-	.	Rfam=14.1;Infernal=1.1.2;
HyS1624	cmsearch	5S_rRNA	5323	5442	94.6	-	.	Rfam=14.1;Infernal=1.1.2;
HyS1624	cmsearch	5S_rRNA	3046	3165	91.7	-	.	Rfam=14.1;Infernal=1.1.2;
HyS1624	cmsearch	5S_rRNA	21258	21371	79.7	-	.	Rfam=14.1;Infernal=1.1.2;
HyS1626	cmsearch	5S_rRNA	10900	11018	112.7	+	.	Rfam=14.1;Infernal=1.1.2;
HyS1626	cmsearch	5S_rRNA	13170	13288	112.7	+	.	Rfam=14.1;Infernal=1.1.2;
HyS1626	cmsearch	5S_rRNA	14306	14424	112.7	+	.	Rfam=14.1;Infernal=1.1.2;
HyS1626	cmsearch	5S_rRNA	15444	15562	112.7	+	.	Rfam=14.1;Infernal=1.1.2;
HyS1626	cmsearch	5S_rRNA	1799	1917	112.7	+	.	Rfam=14.1;Infernal=1.1.2;
HyS1626	cmsearch	5S_rRNA	4074	4192	112.7	+	.	Rfam=14.1;Infernal=1.1.2;
HyS1626	cmsearch	5S_rRNA	4643	4761	112.7	+	.	Rfam=14.1;Infernal=1.1.2;
HyS1626	cmsearch	5S_rRNA	5782	5900	112.7	+	.	Rfam=14.1;Infernal=1.1.2;
HyS1626	cmsearch	5S_rRNA	7489	7607	112.7	+	.	Rfam=14.1;Infernal=1.1.2;
HyS1626	cmsearch	5S_rRNA	9196	9314	112.7	+	.	Rfam=14.1;Infernal=1.1.2;
HyS1626	cmsearch	5S_rRNA	10331	10449	110.7	+	.	Rfam=14.1;Infernal=1.1.2;
HyS1626	cmsearch	5S_rRNA	11468	11586	110.7	+	.	Rfam=14.1;Infernal=1.1.2;
HyS1626	cmsearch	5S_rRNA	12035	12153	110.7	+	.	Rfam=14.1;Infernal=1.1.2;
HyS1626	cmsearch	5S_rRNA	12602	12720	110.7	+	.	Rfam=14.1;Infernal=1.1.2;
HyS1626	cmsearch	5S_rRNA	13738	13856	110.7	+	.	Rfam=14.1;Infernal=1.1.2;
HyS1626	cmsearch	5S_rRNA	14875	14993	110.7	+	.	Rfam=14.1;Infernal=1.1.2;
HyS1626	cmsearch	5S_rRNA	16012	16130	110.7	+	.	Rfam=14.1;Infernal=1.1.2;
HyS1626	cmsearch	5S_rRNA	16580	16698	110.7	+	.	Rfam=14.1;Infernal=1.1.2;
HyS1626	cmsearch	5S_rRNA	17147	17265	110.7	+	.	Rfam=14.1;Infernal=1.1.2;
HyS1626	cmsearch	5S_rRNA	17716	17834	110.7	+	.	Rfam=14.1;Infernal=1.1.2;
HyS1626	cmsearch	5S_rRNA	19989	20107	110.7	+	.	Rfam=14.1;Infernal=1.1.2;
HyS1626	cmsearch	5S_rRNA	2368	2486	110.7	+	.	Rfam=14.1;Infernal=1.1.2;
HyS1626	cmsearch	5S_rRNA	2937	3055	110.7	+	.	Rfam=14.1;Infernal=1.1.2;
HyS1626	cmsearch	5S_rRNA	3506	3624	110.7	+	.	Rfam=14.1;Infernal=1.1.2;
HyS1626	cmsearch	5S_rRNA	5212	5330	110.7	+	.	Rfam=14.1;Infernal=1.1.2;
HyS1626	cmsearch	5S_rRNA	6351	6469	110.7	+	.	Rfam=14.1;Infernal=1.1.2;
HyS1626	cmsearch	5S_rRNA	8058	8176	110.7	+	.	Rfam=14.1;Infernal=1.1.2;
HyS1626	cmsearch	5S_rRNA	8627	8745	110.7	+	.	Rfam=14.1;Infernal=1.1.2;
HyS1626	cmsearch	5S_rRNA	9764	9882	110.7	+	.	Rfam=14.1;Infernal=1.1.2;
HyS1626	cmsearch	5S_rRNA	18284	18402	109.9	+	.	Rfam=14.1;Infernal=1.1.2;
HyS1626	cmsearch	5S_rRNA	661	779	109.9	+	.	Rfam=14.1;Infernal=1.1.2;
HyS1626	cmsearch	5S_rRNA	6920	7038	109.9	+	.	Rfam=14.1;Infernal=1.1.2;
HyS1626	cmsearch	5S_rRNA	21693	21812	109.3	+	.	Rfam=14.1;Infernal=1.1.2;
HyS1626	cmsearch	5S_rRNA	20558	20675	106.0	+	.	Rfam=14.1;Infernal=1.1.2;
HyS1626	cmsearch	5S_rRNA	1230	1348	105.8	+	.	Rfam=14.1;Infernal=1.1.2;
HyS1626	cmsearch	5S_rRNA	19422	19539	104.0	+	.	Rfam=14.1;Infernal=1.1.2;
HyS1626	cmsearch	5S_rRNA	22284	22401	104.0	+	.	Rfam=14.1;Infernal=1.1.2;
HyS1626	cmsearch	5S_rRNA	21123	21242	103.8	+	.	Rfam=14.1;Infernal=1.1.2;
HyS1626	cmsearch	5S_rRNA	18853	18971	103.6	+	.	Rfam=14.1;Infernal=1.1.2;
HyS1626	cmsearch	5S_rRNA	91	210	87.4	+	.	Rfam=14.1;Infernal=1.1.2;
HyS1643	cmsearch	5S_rRNA	2604	2722	117.1	+	.	Rfam=14.1;Infernal=1.1.2;
HyS1643	cmsearch	5S_rRNA	11635	11753	116.6	+	.	Rfam=14.1;Infernal=1.1.2;
HyS1643	cmsearch	5S_rRNA	13330	13448	116.6	+	.	Rfam=14.1;Infernal=1.1.2;
HyS1643	cmsearch	5S_rRNA	14462	14580	116.6	+	.	Rfam=14.1;Infernal=1.1.2;
HyS1643	cmsearch	5S_rRNA	1470	1588	116.6	+	.	Rfam=14.1;Infernal=1.1.2;
HyS1643	cmsearch	5S_rRNA	15024	15142	116.6	+	.	Rfam=14.1;Infernal=1.1.2;
HyS1643	cmsearch	5S_rRNA	15586	15704	116.6	+	.	Rfam=14.1;Infernal=1.1.2;
HyS1643	cmsearch	5S_rRNA	16718	16836	116.6	+	.	Rfam=14.1;Infernal=1.1.2;
HyS1643	cmsearch	5S_rRNA	2035	2153	116.6	+	.	Rfam=14.1;Infernal=1.1.2;
HyS1643	cmsearch	5S_rRNA	3172	3290	116.6	+	.	Rfam=14.1;Infernal=1.1.2;
HyS1643	cmsearch	5S_rRNA	336	454	116.6	+	.	Rfam=14.1;Infernal=1.1.2;
HyS1643	cmsearch	5S_rRNA	3734	3852	116.6	+	.	Rfam=14.1;Infernal=1.1.2;
HyS1643	cmsearch	5S_rRNA	4300	4418	116.6	+	.	Rfam=14.1;Infernal=1.1.2;
HyS1643	cmsearch	5S_rRNA	4865	4983	116.6	+	.	Rfam=14.1;Infernal=1.1.2;
HyS1643	cmsearch	5S_rRNA	5428	5546	116.6	+	.	Rfam=14.1;Infernal=1.1.2;
HyS1643	cmsearch	5S_rRNA	5992	6110	116.6	+	.	Rfam=14.1;Infernal=1.1.2;
HyS1643	cmsearch	5S_rRNA	6555	6673	116.6	+	.	Rfam=14.1;Infernal=1.1.2;
HyS1643	cmsearch	5S_rRNA	7119	7237	116.6	+	.	Rfam=14.1;Infernal=1.1.2;
HyS1643	cmsearch	5S_rRNA	7685	7803	116.6	+	.	Rfam=14.1;Infernal=1.1.2;
HyS1643	cmsearch	5S_rRNA	8246	8364	116.6	+	.	Rfam=14.1;Infernal=1.1.2;
HyS1643	cmsearch	5S_rRNA	8808	8926	116.6	+	.	Rfam=14.1;Infernal=1.1.2;
HyS1643	cmsearch	5S_rRNA	904	1022	116.6	+	.	Rfam=14.1;Infernal=1.1.2;
HyS1643	cmsearch	5S_rRNA	9370	9488	116.6	+	.	Rfam=14.1;Infernal=1.1.2;
HyS1643	cmsearch	5S_rRNA	9933	10051	116.6	+	.	Rfam=14.1;Infernal=1.1.2;
HyS1643	cmsearch	5S_rRNA	10501	10619	114.7	+	.	Rfam=14.1;Infernal=1.1.2;
HyS1643	cmsearch	5S_rRNA	11069	11187	114.7	+	.	Rfam=14.1;Infernal=1.1.2;
HyS1643	cmsearch	5S_rRNA	12200	12316	110.6	+	.	Rfam=14.1;Infernal=1.1.2;
HyS1643	cmsearch	5S_rRNA	12764	12881	109.9	+	.	Rfam=14.1;Infernal=1.1.2;
HyS1643	cmsearch	5S_rRNA	13895	14012	109.9	+	.	Rfam=14.1;Infernal=1.1.2;
HyS1643	cmsearch	5S_rRNA	16150	16267	109.9	+	.	Rfam=14.1;Infernal=1.1.2;
HyS1643	cmsearch	5S_rRNA	17281	17398	109.9	+	.	Rfam=14.1;Infernal=1.1.2;
HyS1643	cmsearch	5S_rRNA	19039	19154	49.7	+	.	Rfam=14.1;Infernal=1.1.2;
HyS1643	cmsearch	5S_rRNA	20738	20864	49.3	+	.	Rfam=14.1;Infernal=1.1.2;
HyS1643	cmsearch	5S_rRNA	17877	18001	46.4	+	.	Rfam=14.1;Infernal=1.1.2;
HyS1804	cmsearch	5S_rRNA	15590	15708	117.0	+	.	Rfam=14.1;Infernal=1.1.2;
HyS1804	cmsearch	5S_rRNA	18939	19057	117.0	+	.	Rfam=14.1;Infernal=1.1.2;
HyS1804	cmsearch	5S_rRNA	10508	10626	116.6	+	.	Rfam=14.1;Infernal=1.1.2;
HyS1804	cmsearch	5S_rRNA	12192	12310	116.6	+	.	Rfam=14.1;Infernal=1.1.2;
HyS1804	cmsearch	5S_rRNA	13324	13442	116.6	+	.	Rfam=14.1;Infernal=1.1.2;
HyS1804	cmsearch	5S_rRNA	1445	1563	116.6	+	.	Rfam=14.1;Infernal=1.1.2;
HyS1804	cmsearch	5S_rRNA	14459	14577	116.6	+	.	Rfam=14.1;Infernal=1.1.2;
HyS1804	cmsearch	5S_rRNA	16156	16274	116.6	+	.	Rfam=14.1;Infernal=1.1.2;
HyS1804	cmsearch	5S_rRNA	16719	16837	116.6	+	.	Rfam=14.1;Infernal=1.1.2;
HyS1804	cmsearch	5S_rRNA	18369	18487	116.6	+	.	Rfam=14.1;Infernal=1.1.2;
HyS1804	cmsearch	5S_rRNA	20072	20190	116.6	+	.	Rfam=14.1;Infernal=1.1.2;
HyS1804	cmsearch	5S_rRNA	2013	2131	116.6	+	.	Rfam=14.1;Infernal=1.1.2;
HyS1804	cmsearch	5S_rRNA	2580	2698	116.6	+	.	Rfam=14.1;Infernal=1.1.2;
HyS1804	cmsearch	5S_rRNA	3149	3267	116.6	+	.	Rfam=14.1;Infernal=1.1.2;
HyS1804	cmsearch	5S_rRNA	315	433	116.6	+	.	Rfam=14.1;Infernal=1.1.2;
HyS1804	cmsearch	5S_rRNA	3718	3836	116.6	+	.	Rfam=14.1;Infernal=1.1.2;
HyS1804	cmsearch	5S_rRNA	4286	4404	116.6	+	.	Rfam=14.1;Infernal=1.1.2;
HyS1804	cmsearch	5S_rRNA	4855	4973	116.6	+	.	Rfam=14.1;Infernal=1.1.2;
HyS1804	cmsearch	5S_rRNA	5423	5541	116.6	+	.	Rfam=14.1;Infernal=1.1.2;
HyS1804	cmsearch	5S_rRNA	5989	6107	116.6	+	.	Rfam=14.1;Infernal=1.1.2;
HyS1804	cmsearch	5S_rRNA	6554	6672	116.6	+	.	Rfam=14.1;Infernal=1.1.2;
HyS1804	cmsearch	5S_rRNA	7117	7235	116.6	+	.	Rfam=14.1;Infernal=1.1.2;
HyS1804	cmsearch	5S_rRNA	7683	7801	116.6	+	.	Rfam=14.1;Infernal=1.1.2;
HyS1804	cmsearch	5S_rRNA	8249	8367	116.6	+	.	Rfam=14.1;Infernal=1.1.2;
HyS1804	cmsearch	5S_rRNA	879	997	116.6	+	.	Rfam=14.1;Infernal=1.1.2;
HyS1804	cmsearch	5S_rRNA	8818	8936	116.6	+	.	Rfam=14.1;Infernal=1.1.2;
HyS1804	cmsearch	5S_rRNA	9941	10059	116.6	+	.	Rfam=14.1;Infernal=1.1.2;
HyS1804	cmsearch	5S_rRNA	11633	11750	111.4	+	.	Rfam=14.1;Infernal=1.1.2;
HyS1804	cmsearch	5S_rRNA	12760	12877	111.4	+	.	Rfam=14.1;Infernal=1.1.2;
HyS1804	cmsearch	5S_rRNA	13891	14008	111.4	+	.	Rfam=14.1;Infernal=1.1.2;
HyS1804	cmsearch	5S_rRNA	15023	15140	111.4	+	.	Rfam=14.1;Infernal=1.1.2;
HyS1804	cmsearch	5S_rRNA	17284	17401	111.4	+	.	Rfam=14.1;Infernal=1.1.2;
HyS1804	cmsearch	5S_rRNA	11071	11188	109.9	+	.	Rfam=14.1;Infernal=1.1.2;
HyS1804	cmsearch	5S_rRNA	20638	20755	109.9	+	.	Rfam=14.1;Infernal=1.1.2;
HyS1804	cmsearch	5S_rRNA	19504	19621	103.1	+	.	Rfam=14.1;Infernal=1.1.2;
HyS1804	cmsearch	5S_rRNA	17851	17969	90.8	+	.	Rfam=14.1;Infernal=1.1.2;
HyS1830	cmsearch	5S_rRNA	8604	8721	99.8	-	.	Rfam=14.1;Infernal=1.1.2;
HyS1928	cmsearch	5S_rRNA	11824	11942	116.6	-	.	Rfam=14.1;Infernal=1.1.2;
HyS1928	cmsearch	5S_rRNA	12953	13071	116.6	-	.	Rfam=14.1;Infernal=1.1.2;
HyS1928	cmsearch	5S_rRNA	1209	1327	116.6	-	.	Rfam=14.1;Infernal=1.1.2;
HyS1928	cmsearch	5S_rRNA	16875	16993	116.6	-	.	Rfam=14.1;Infernal=1.1.2;
HyS1928	cmsearch	5S_rRNA	1772	1890	116.6	-	.	Rfam=14.1;Infernal=1.1.2;
HyS1928	cmsearch	5S_rRNA	82	200	116.6	-	.	Rfam=14.1;Infernal=1.1.2;
HyS1928	cmsearch	5S_rRNA	2337	2455	116.6	-	.	Rfam=14.1;Infernal=1.1.2;
HyS1928	cmsearch	5S_rRNA	2899	3017	116.6	-	.	Rfam=14.1;Infernal=1.1.2;
HyS1928	cmsearch	5S_rRNA	3462	3580	116.6	-	.	Rfam=14.1;Infernal=1.1.2;
HyS1928	cmsearch	5S_rRNA	4024	4142	116.6	-	.	Rfam=14.1;Infernal=1.1.2;
HyS1928	cmsearch	5S_rRNA	4586	4704	116.6	-	.	Rfam=14.1;Infernal=1.1.2;
HyS1928	cmsearch	5S_rRNA	5144	5262	116.6	-	.	Rfam=14.1;Infernal=1.1.2;
HyS1928	cmsearch	5S_rRNA	6268	6386	116.6	-	.	Rfam=14.1;Infernal=1.1.2;
HyS1928	cmsearch	5S_rRNA	6829	6947	116.6	-	.	Rfam=14.1;Infernal=1.1.2;
HyS1928	cmsearch	5S_rRNA	7389	7507	116.6	-	.	Rfam=14.1;Infernal=1.1.2;
HyS1928	cmsearch	5S_rRNA	642	760	116.6	-	.	Rfam=14.1;Infernal=1.1.2;
HyS1928	cmsearch	5S_rRNA	7953	8071	116.6	-	.	Rfam=14.1;Infernal=1.1.2;
HyS1928	cmsearch	5S_rRNA	8508	8626	116.6	-	.	Rfam=14.1;Infernal=1.1.2;
HyS1928	cmsearch	5S_rRNA	14092	14209	113.9	-	.	Rfam=14.1;Infernal=1.1.2;
HyS1928	cmsearch	5S_rRNA	13521	13639	112.4	-	.	Rfam=14.1;Infernal=1.1.2;
HyS1928	cmsearch	5S_rRNA	9612	9730	112.4	-	.	Rfam=14.1;Infernal=1.1.2;
HyS1928	cmsearch	5S_rRNA	11288	11406	112.0	-	.	Rfam=14.1;Infernal=1.1.2;
HyS1928	cmsearch	5S_rRNA	15769	15887	110.0	-	.	Rfam=14.1;Infernal=1.1.2;
HyS1928	cmsearch	5S_rRNA	5705	5822	109.9	-	.	Rfam=14.1;Infernal=1.1.2;
HyS1928	cmsearch	5S_rRNA	18013	18131	109.8	-	.	Rfam=14.1;Infernal=1.1.2;
HyS1928	cmsearch	5S_rRNA	19700	19817	107.8	-	.	Rfam=14.1;Infernal=1.1.2;
HyS1928	cmsearch	5S_rRNA	10181	10299	105.6	-	.	Rfam=14.1;Infernal=1.1.2;
HyS1928	cmsearch	5S_rRNA	16338	16456	104.7	-	.	Rfam=14.1;Infernal=1.1.2;
HyS1928	cmsearch	5S_rRNA	14662	14781	104.3	-	.	Rfam=14.1;Infernal=1.1.2;
HyS1928	cmsearch	5S_rRNA	17450	17568	100.7	-	.	Rfam=14.1;Infernal=1.1.2;
HyS1928	cmsearch	5S_rRNA	15231	15348	100.0	-	.	Rfam=14.1;Infernal=1.1.2;
HyS1928	cmsearch	5S_rRNA	10719	10837	99.9	-	.	Rfam=14.1;Infernal=1.1.2;
HyS1928	cmsearch	5S_rRNA	19130	19252	84.0	-	.	Rfam=14.1;Infernal=1.1.2;
HyS1928	cmsearch	5S_rRNA	12396	12515	81.9	-	.	Rfam=14.1;Infernal=1.1.2;
HyS1928	cmsearch	5S_rRNA	9039	9158	70.0	-	.	Rfam=14.1;Infernal=1.1.2;
HyS1928	cmsearch	5S_rRNA	18575	18697	45.9	-	.	Rfam=14.1;Infernal=1.1.2;
HyS1934	cmsearch	5S_rRNA	10148	10266	116.6	+	.	Rfam=14.1;Infernal=1.1.2;
HyS1934	cmsearch	5S_rRNA	10717	10835	116.6	+	.	Rfam=14.1;Infernal=1.1.2;
HyS1934	cmsearch	5S_rRNA	11285	11403	116.6	+	.	Rfam=14.1;Infernal=1.1.2;
HyS1934	cmsearch	5S_rRNA	11854	11972	116.6	+	.	Rfam=14.1;Infernal=1.1.2;
HyS1934	cmsearch	5S_rRNA	12423	12541	116.6	+	.	Rfam=14.1;Infernal=1.1.2;
HyS1934	cmsearch	5S_rRNA	12991	13109	116.6	+	.	Rfam=14.1;Infernal=1.1.2;
HyS1934	cmsearch	5S_rRNA	13561	13679	116.6	+	.	Rfam=14.1;Infernal=1.1.2;
HyS1934	cmsearch	5S_rRNA	14131	14249	116.6	+	.	Rfam=14.1;Infernal=1.1.2;
HyS1934	cmsearch	5S_rRNA	14700	14818	116.6	+	.	Rfam=14.1;Infernal=1.1.2;
HyS1934	cmsearch	5S_rRNA	15269	15387	116.6	+	.	Rfam=14.1;Infernal=1.1.2;
HyS1934	cmsearch	5S_rRNA	15838	15956	116.6	+	.	Rfam=14.1;Infernal=1.1.2;
HyS1934	cmsearch	5S_rRNA	16408	16526	116.6	+	.	Rfam=14.1;Infernal=1.1.2;
HyS1934	cmsearch	5S_rRNA	18114	18232	116.6	+	.	Rfam=14.1;Infernal=1.1.2;
HyS1934	cmsearch	5S_rRNA	2752	2870	116.6	+	.	Rfam=14.1;Infernal=1.1.2;
HyS1934	cmsearch	5S_rRNA	3321	3439	116.6	+	.	Rfam=14.1;Infernal=1.1.2;
HyS1934	cmsearch	5S_rRNA	3890	4008	116.6	+	.	Rfam=14.1;Infernal=1.1.2;
HyS1934	cmsearch	5S_rRNA	4460	4578	116.6	+	.	Rfam=14.1;Infernal=1.1.2;
HyS1934	cmsearch	5S_rRNA	465	583	116.6	+	.	Rfam=14.1;Infernal=1.1.2;
HyS1934	cmsearch	5S_rRNA	5029	5147	116.6	+	.	Rfam=14.1;Infernal=1.1.2;
HyS1934	cmsearch	5S_rRNA	5598	5716	116.6	+	.	Rfam=14.1;Infernal=1.1.2;
HyS1934	cmsearch	5S_rRNA	6167	6285	116.6	+	.	Rfam=14.1;Infernal=1.1.2;
HyS1934	cmsearch	5S_rRNA	6736	6854	116.6	+	.	Rfam=14.1;Infernal=1.1.2;
HyS1934	cmsearch	5S_rRNA	7305	7423	116.6	+	.	Rfam=14.1;Infernal=1.1.2;
HyS1934	cmsearch	5S_rRNA	7873	7991	116.6	+	.	Rfam=14.1;Infernal=1.1.2;
HyS1934	cmsearch	5S_rRNA	8442	8560	116.6	+	.	Rfam=14.1;Infernal=1.1.2;
HyS1934	cmsearch	5S_rRNA	9010	9128	116.6	+	.	Rfam=14.1;Infernal=1.1.2;
HyS1934	cmsearch	5S_rRNA	9579	9697	116.6	+	.	Rfam=14.1;Infernal=1.1.2;
HyS1934	cmsearch	5S_rRNA	19825	19943	114.9	+	.	Rfam=14.1;Infernal=1.1.2;
HyS1934	cmsearch	5S_rRNA	17546	17663	109.9	+	.	Rfam=14.1;Infernal=1.1.2;
HyS1934	cmsearch	5S_rRNA	1599	1717	109.5	+	.	Rfam=14.1;Infernal=1.1.2;
HyS1934	cmsearch	5S_rRNA	16977	17095	109.5	+	.	Rfam=14.1;Infernal=1.1.2;
HyS1934	cmsearch	5S_rRNA	19256	19374	109.5	+	.	Rfam=14.1;Infernal=1.1.2;
HyS1934	cmsearch	5S_rRNA	1029	1147	103.3	+	.	Rfam=14.1;Infernal=1.1.2;
HyS1934	cmsearch	5S_rRNA	2179	2299	102.9	+	.	Rfam=14.1;Infernal=1.1.2;
HyS1934	cmsearch	5S_rRNA	18685	18804	101.1	+	.	Rfam=14.1;Infernal=1.1.2;
HyS2013	cmsearch	5S_rRNA	16379	16497	116.7	-	.	Rfam=14.1;Infernal=1.1.2;
HyS2013	cmsearch	5S_rRNA	5310	5428	116.7	+	.	Rfam=14.1;Infernal=1.1.2;
HyS2013	cmsearch	5S_rRNA	18476	18593	108.4	-	.	Rfam=14.1;Infernal=1.1.2;
HyS2017	cmsearch	5S_rRNA	9950	10068	116.6	-	.	Rfam=14.1;Infernal=1.1.2;
HyS2017	cmsearch	5S_rRNA	10519	10637	116.6	-	.	Rfam=14.1;Infernal=1.1.2;
HyS2017	cmsearch	5S_rRNA	11088	11206	116.6	-	.	Rfam=14.1;Infernal=1.1.2;
HyS2017	cmsearch	5S_rRNA	11657	11775	116.6	-	.	Rfam=14.1;Infernal=1.1.2;
HyS2017	cmsearch	5S_rRNA	12226	12344	116.6	-	.	Rfam=14.1;Infernal=1.1.2;
HyS2017	cmsearch	5S_rRNA	12795	12913	116.6	-	.	Rfam=14.1;Infernal=1.1.2;
HyS2017	cmsearch	5S_rRNA	13363	13481	116.6	-	.	Rfam=14.1;Infernal=1.1.2;
HyS2017	cmsearch	5S_rRNA	13932	14050	116.6	-	.	Rfam=14.1;Infernal=1.1.2;
HyS2017	cmsearch	5S_rRNA	14500	14618	116.6	-	.	Rfam=14.1;Infernal=1.1.2;
HyS2017	cmsearch	5S_rRNA	15069	15187	116.6	-	.	Rfam=14.1;Infernal=1.1.2;
HyS2017	cmsearch	5S_rRNA	1419	1537	116.6	-	.	Rfam=14.1;Infernal=1.1.2;
HyS2017	cmsearch	5S_rRNA	15638	15756	116.6	-	.	Rfam=14.1;Infernal=1.1.2;
HyS2017	cmsearch	5S_rRNA	16207	16325	116.6	-	.	Rfam=14.1;Infernal=1.1.2;
HyS2017	cmsearch	5S_rRNA	16776	16894	116.6	-	.	Rfam=14.1;Infernal=1.1.2;
HyS2017	cmsearch	5S_rRNA	17345	17463	116.6	-	.	Rfam=14.1;Infernal=1.1.2;
HyS2017	cmsearch	5S_rRNA	17914	18032	116.6	-	.	Rfam=14.1;Infernal=1.1.2;
HyS2017	cmsearch	5S_rRNA	18483	18601	116.6	-	.	Rfam=14.1;Infernal=1.1.2;
HyS2017	cmsearch	5S_rRNA	1987	2105	116.6	-	.	Rfam=14.1;Infernal=1.1.2;
HyS2017	cmsearch	5S_rRNA	2556	2674	116.6	-	.	Rfam=14.1;Infernal=1.1.2;
HyS2017	cmsearch	5S_rRNA	3125	3243	116.6	-	.	Rfam=14.1;Infernal=1.1.2;
HyS2017	cmsearch	5S_rRNA	3693	3811	116.6	-	.	Rfam=14.1;Infernal=1.1.2;
HyS2017	cmsearch	5S_rRNA	4262	4380	116.6	-	.	Rfam=14.1;Infernal=1.1.2;
HyS2017	cmsearch	5S_rRNA	4831	4949	116.6	-	.	Rfam=14.1;Infernal=1.1.2;
HyS2017	cmsearch	5S_rRNA	5400	5518	116.6	-	.	Rfam=14.1;Infernal=1.1.2;
HyS2017	cmsearch	5S_rRNA	5969	6087	116.6	-	.	Rfam=14.1;Infernal=1.1.2;
HyS2017	cmsearch	5S_rRNA	6537	6655	116.6	-	.	Rfam=14.1;Infernal=1.1.2;
HyS2017	cmsearch	5S_rRNA	7106	7224	116.6	-	.	Rfam=14.1;Infernal=1.1.2;
HyS2017	cmsearch	5S_rRNA	7675	7793	116.6	-	.	Rfam=14.1;Infernal=1.1.2;
HyS2017	cmsearch	5S_rRNA	8243	8361	116.6	-	.	Rfam=14.1;Infernal=1.1.2;
HyS2017	cmsearch	5S_rRNA	8812	8930	116.6	-	.	Rfam=14.1;Infernal=1.1.2;
HyS2017	cmsearch	5S_rRNA	9381	9499	116.6	-	.	Rfam=14.1;Infernal=1.1.2;
HyS2017	cmsearch	5S_rRNA	19053	19170	109.9	-	.	Rfam=14.1;Infernal=1.1.2;
HyS2017	cmsearch	5S_rRNA	851	968	109.9	-	.	Rfam=14.1;Infernal=1.1.2;
HyS2017	cmsearch	5S_rRNA	282	400	102.5	-	.	Rfam=14.1;Infernal=1.1.2;
HyS2045	cmsearch	5S_rRNA	12700	12818	116.7	-	.	Rfam=14.1;Infernal=1.1.2;
HyS2045	cmsearch	5S_rRNA	18576	18694	116.7	-	.	Rfam=14.1;Infernal=1.1.2;
HyS2047	cmsearch	5S_rRNA	18616	18734	118.7	+	.	Rfam=14.1;Infernal=1.1.2;
HyS2047	cmsearch	5S_rRNA	3253	3371	118.7	+	.	Rfam=14.1;Infernal=1.1.2;
HyS2047	cmsearch	5S_rRNA	407	525	118.7	+	.	Rfam=14.1;Infernal=1.1.2;
HyS2047	cmsearch	5S_rRNA	4391	4509	118.7	+	.	Rfam=14.1;Infernal=1.1.2;
HyS2047	cmsearch	5S_rRNA	4960	5078	118.7	+	.	Rfam=14.1;Infernal=1.1.2;
HyS2047	cmsearch	5S_rRNA	6667	6785	118.7	+	.	Rfam=14.1;Infernal=1.1.2;
HyS2047	cmsearch	5S_rRNA	7236	7354	118.7	+	.	Rfam=14.1;Infernal=1.1.2;
HyS2047	cmsearch	5S_rRNA	10082	10200	117.7	+	.	Rfam=14.1;Infernal=1.1.2;
HyS2047	cmsearch	5S_rRNA	10651	10769	117.7	+	.	Rfam=14.1;Infernal=1.1.2;
HyS2047	cmsearch	5S_rRNA	11220	11338	117.7	+	.	Rfam=14.1;Infernal=1.1.2;
HyS2047	cmsearch	5S_rRNA	11789	11907	117.7	+	.	Rfam=14.1;Infernal=1.1.2;
HyS2047	cmsearch	5S_rRNA	12358	12476	117.7	+	.	Rfam=14.1;Infernal=1.1.2;
HyS2047	cmsearch	5S_rRNA	12927	13045	117.7	+	.	Rfam=14.1;Infernal=1.1.2;
HyS2047	cmsearch	5S_rRNA	13496	13614	117.7	+	.	Rfam=14.1;Infernal=1.1.2;
HyS2047	cmsearch	5S_rRNA	14065	14183	117.7	+	.	Rfam=14.1;Infernal=1.1.2;
HyS2047	cmsearch	5S_rRNA	14634	14752	117.7	+	.	Rfam=14.1;Infernal=1.1.2;
HyS2047	cmsearch	5S_rRNA	15203	15321	117.7	+	.	Rfam=14.1;Infernal=1.1.2;
HyS2047	cmsearch	5S_rRNA	1544	1662	117.7	+	.	Rfam=14.1;Infernal=1.1.2;
HyS2047	cmsearch	5S_rRNA	15772	15890	117.7	+	.	Rfam=14.1;Infernal=1.1.2;
HyS2047	cmsearch	5S_rRNA	16341	16459	117.7	+	.	Rfam=14.1;Infernal=1.1.2;
HyS2047	cmsearch	5S_rRNA	17478	17596	117.7	+	.	Rfam=14.1;Infernal=1.1.2;
HyS2047	cmsearch	5S_rRNA	18047	18165	117.7	+	.	Rfam=14.1;Infernal=1.1.2;
HyS2047	cmsearch	5S_rRNA	2113	2231	117.7	+	.	Rfam=14.1;Infernal=1.1.2;
HyS2047	cmsearch	5S_rRNA	2684	2802	117.7	+	.	Rfam=14.1;Infernal=1.1.2;
HyS2047	cmsearch	5S_rRNA	5529	5647	117.7	+	.	Rfam=14.1;Infernal=1.1.2;
HyS2047	cmsearch	5S_rRNA	7805	7923	117.7	+	.	Rfam=14.1;Infernal=1.1.2;
HyS2047	cmsearch	5S_rRNA	8374	8492	117.7	+	.	Rfam=14.1;Infernal=1.1.2;
HyS2047	cmsearch	5S_rRNA	9513	9631	117.7	+	.	Rfam=14.1;Infernal=1.1.2;
HyS2047	cmsearch	5S_rRNA	976	1094	117.7	+	.	Rfam=14.1;Infernal=1.1.2;
HyS2047	cmsearch	5S_rRNA	6098	6216	116.6	+	.	Rfam=14.1;Infernal=1.1.2;
HyS2047	cmsearch	5S_rRNA	8944	9062	116.6	+	.	Rfam=14.1;Infernal=1.1.2;
HyS2047	cmsearch	5S_rRNA	16910	17027	112.0	+	.	Rfam=14.1;Infernal=1.1.2;
HyS2047	cmsearch	5S_rRNA	3822	3940	108.6	+	.	Rfam=14.1;Infernal=1.1.2;
HyS2127	cmsearch	5S_rRNA	9684	9802	117.7	-	.	Rfam=14.1;Infernal=1.1.2;
HyS2127	cmsearch	5S_rRNA	13879	13997	117.0	-	.	Rfam=14.1;Infernal=1.1.2;
HyS2127	cmsearch	5S_rRNA	4198	4316	117.0	-	.	Rfam=14.1;Infernal=1.1.2;
HyS2127	cmsearch	5S_rRNA	433	551	117.0	-	.	Rfam=14.1;Infernal=1.1.2;
HyS2127	cmsearch	5S_rRNA	6652	6770	117.0	-	.	Rfam=14.1;Infernal=1.1.2;
HyS2127	cmsearch	5S_rRNA	12556	12674	116.6	-	.	Rfam=14.1;Infernal=1.1.2;
HyS2127	cmsearch	5S_rRNA	5330	5448	116.6	-	.	Rfam=14.1;Infernal=1.1.2;
HyS2127	cmsearch	5S_rRNA	6083	6201	116.2	-	.	Rfam=14.1;Infernal=1.1.2;
HyS2127	cmsearch	5S_rRNA	13125	13243	114.8	-	.	Rfam=14.1;Infernal=1.1.2;
HyS2127	cmsearch	5S_rRNA	16945	17063	114.8	-	.	Rfam=14.1;Infernal=1.1.2;
HyS2127	cmsearch	5S_rRNA	4767	4885	114.8	-	.	Rfam=14.1;Infernal=1.1.2;
HyS2127	cmsearch	5S_rRNA	16376	16494	114.2	-	.	Rfam=14.1;Infernal=1.1.2;
HyS2127	cmsearch	5S_rRNA	17699	17817	114.2	-	.	Rfam=14.1;Infernal=1.1.2;
HyS2127	cmsearch	5S_rRNA	9114	9231	113.9	-	.	Rfam=14.1;Infernal=1.1.2;
HyS2127	cmsearch	5S_rRNA	11990	12107	111.4	-	.	Rfam=14.1;Infernal=1.1.2;
HyS2127	cmsearch	5S_rRNA	10252	10371	110.8	-	.	Rfam=14.1;Infernal=1.1.2;
HyS2127	cmsearch	5S_rRNA	11398	11517	110.3	-	.	Rfam=14.1;Infernal=1.1.2;
HyS2127	cmsearch	5S_rRNA	7406	7523	109.6	-	.	Rfam=14.1;Infernal=1.1.2;
HyS2127	cmsearch	5S_rRNA	1752	1870	105.9	-	.	Rfam=14.1;Infernal=1.1.2;
HyS2127	cmsearch	5S_rRNA	2318	2434	105.4	-	.	Rfam=14.1;Infernal=1.1.2;
HyS2127	cmsearch	5S_rRNA	8543	8663	105.4	-	.	Rfam=14.1;Infernal=1.1.2;
HyS2127	cmsearch	5S_rRNA	3450	3566	103.1	-	.	Rfam=14.1;Infernal=1.1.2;
HyS2127	cmsearch	5S_rRNA	18275	18392	103.0	-	.	Rfam=14.1;Infernal=1.1.2;
HyS2127	cmsearch	5S_rRNA	1186	1303	102.6	-	.	Rfam=14.1;Infernal=1.1.2;
HyS2127	cmsearch	5S_rRNA	2884	3000	101.6	-	.	Rfam=14.1;Infernal=1.1.2;
HyS2127	cmsearch	5S_rRNA	7975	8094	99.6	-	.	Rfam=14.1;Infernal=1.1.2;
HyS2127	cmsearch	5S_rRNA	14449	14567	97.5	-	.	Rfam=14.1;Infernal=1.1.2;
HyS2127	cmsearch	5S_rRNA	10820	10939	93.8	-	.	Rfam=14.1;Infernal=1.1.2;
HyS2127	cmsearch	5S_rRNA	15617	15740	85.2	-	.	Rfam=14.1;Infernal=1.1.2;
HyS2127	cmsearch	5S_rRNA	15018	15147	49.3	-	.	Rfam=14.1;Infernal=1.1.2;
HyS2136	cmsearch	5S_rRNA	2788	2906	118.7	-	.	Rfam=14.1;Infernal=1.1.2;
HyS2136	cmsearch	5S_rRNA	5065	5183	118.7	-	.	Rfam=14.1;Infernal=1.1.2;
HyS2136	cmsearch	5S_rRNA	11847	11965	116.6	-	.	Rfam=14.1;Infernal=1.1.2;
HyS2136	cmsearch	5S_rRNA	12414	12532	116.6	-	.	Rfam=14.1;Infernal=1.1.2;
HyS2136	cmsearch	5S_rRNA	13549	13667	116.6	-	.	Rfam=14.1;Infernal=1.1.2;
HyS2136	cmsearch	5S_rRNA	15246	15364	116.6	-	.	Rfam=14.1;Infernal=1.1.2;
HyS2136	cmsearch	5S_rRNA	15812	15930	116.6	-	.	Rfam=14.1;Infernal=1.1.2;
HyS2136	cmsearch	5S_rRNA	16943	17061	116.6	-	.	Rfam=14.1;Infernal=1.1.2;
HyS2136	cmsearch	5S_rRNA	7905	8023	116.6	-	.	Rfam=14.1;Infernal=1.1.2;
HyS2136	cmsearch	5S_rRNA	6203	6321	111.8	-	.	Rfam=14.1;Infernal=1.1.2;
HyS2136	cmsearch	5S_rRNA	11281	11398	109.9	-	.	Rfam=14.1;Infernal=1.1.2;
HyS2136	cmsearch	5S_rRNA	12982	13099	109.9	-	.	Rfam=14.1;Infernal=1.1.2;
HyS2136	cmsearch	5S_rRNA	14114	14231	109.9	-	.	Rfam=14.1;Infernal=1.1.2;
HyS2136	cmsearch	5S_rRNA	14680	14797	109.9	-	.	Rfam=14.1;Infernal=1.1.2;
HyS2136	cmsearch	5S_rRNA	16377	16494	109.9	-	.	Rfam=14.1;Infernal=1.1.2;
HyS2136	cmsearch	5S_rRNA	17510	17627	109.9	-	.	Rfam=14.1;Infernal=1.1.2;
HyS2136	cmsearch	5S_rRNA	18075	18192	109.9	-	.	Rfam=14.1;Infernal=1.1.2;
HyS2136	cmsearch	5S_rRNA	499	616	109.9	-	.	Rfam=14.1;Infernal=1.1.2;
HyS2136	cmsearch	5S_rRNA	5634	5752	109.0	-	.	Rfam=14.1;Infernal=1.1.2;
HyS2136	cmsearch	5S_rRNA	3358	3476	108.6	-	.	Rfam=14.1;Infernal=1.1.2;
HyS2136	cmsearch	5S_rRNA	3927	4045	108.6	-	.	Rfam=14.1;Infernal=1.1.2;
HyS2136	cmsearch	5S_rRNA	4496	4614	108.6	-	.	Rfam=14.1;Infernal=1.1.2;
HyS2136	cmsearch	5S_rRNA	9038	9156	108.6	-	.	Rfam=14.1;Infernal=1.1.2;
HyS2136	cmsearch	5S_rRNA	10715	10832	107.7	-	.	Rfam=14.1;Infernal=1.1.2;
HyS2136	cmsearch	5S_rRNA	6771	6888	105.9	-	.	Rfam=14.1;Infernal=1.1.2;
HyS2136	cmsearch	5S_rRNA	7337	7454	102.9	-	.	Rfam=14.1;Infernal=1.1.2;
HyS2136	cmsearch	5S_rRNA	1646	1762	99.4	-	.	Rfam=14.1;Infernal=1.1.2;
HyS2136	cmsearch	5S_rRNA	8472	8590	97.8	-	.	Rfam=14.1;Infernal=1.1.2;
HyS2136	cmsearch	5S_rRNA	10160	10275	94.3	-	.	Rfam=14.1;Infernal=1.1.2;
HyS2136	cmsearch	5S_rRNA	2213	2334	93.8	-	.	Rfam=14.1;Infernal=1.1.2;
HyS2136	cmsearch	5S_rRNA	9603	9721	91.0	-	.	Rfam=14.1;Infernal=1.1.2;
HyS2136	cmsearch	5S_rRNA	18643	18759	88.9	-	.	Rfam=14.1;Infernal=1.1.2;
HyS2136	cmsearch	5S_rRNA	1067	1188	66.0	-	.	Rfam=14.1;Infernal=1.1.2;
HyS2150	cmsearch	5S_rRNA	9909	10027	116.6	-	.	Rfam=14.1;Infernal=1.1.2;
HyS2150	cmsearch	5S_rRNA	10479	10597	116.6	-	.	Rfam=14.1;Infernal=1.1.2;
HyS2150	cmsearch	5S_rRNA	11048	11166	116.6	-	.	Rfam=14.1;Infernal=1.1.2;
HyS2150	cmsearch	5S_rRNA	11618	11736	116.6	-	.	Rfam=14.1;Infernal=1.1.2;
HyS2150	cmsearch	5S_rRNA	12187	12305	116.6	-	.	Rfam=14.1;Infernal=1.1.2;
HyS2150	cmsearch	5S_rRNA	12756	12874	116.6	-	.	Rfam=14.1;Infernal=1.1.2;
HyS2150	cmsearch	5S_rRNA	13327	13445	116.6	-	.	Rfam=14.1;Infernal=1.1.2;
HyS2150	cmsearch	5S_rRNA	13897	14015	116.6	-	.	Rfam=14.1;Infernal=1.1.2;
HyS2150	cmsearch	5S_rRNA	1387	1505	116.6	-	.	Rfam=14.1;Infernal=1.1.2;
HyS2150	cmsearch	5S_rRNA	15602	15720	116.6	-	.	Rfam=14.1;Infernal=1.1.2;
HyS2150	cmsearch	5S_rRNA	16171	16289	116.6	-	.	Rfam=14.1;Infernal=1.1.2;
HyS2150	cmsearch	5S_rRNA	1956	2074	116.6	-	.	Rfam=14.1;Infernal=1.1.2;
HyS2150	cmsearch	5S_rRNA	2527	2645	116.6	-	.	Rfam=14.1;Infernal=1.1.2;
HyS2150	cmsearch	5S_rRNA	3077	3195	116.6	-	.	Rfam=14.1;Infernal=1.1.2;
HyS2150	cmsearch	5S_rRNA	249	367	116.6	-	.	Rfam=14.1;Infernal=1.1.2;
HyS2150	cmsearch	5S_rRNA	3646	3764	116.6	-	.	Rfam=14.1;Infernal=1.1.2;
HyS2150	cmsearch	5S_rRNA	4216	4334	116.6	-	.	Rfam=14.1;Infernal=1.1.2;
HyS2150	cmsearch	5S_rRNA	4785	4903	116.6	-	.	Rfam=14.1;Infernal=1.1.2;
HyS2150	cmsearch	5S_rRNA	5355	5473	116.6	-	.	Rfam=14.1;Infernal=1.1.2;
HyS2150	cmsearch	5S_rRNA	5924	6042	116.6	-	.	Rfam=14.1;Infernal=1.1.2;
HyS2150	cmsearch	5S_rRNA	6493	6611	116.6	-	.	Rfam=14.1;Infernal=1.1.2;
HyS2150	cmsearch	5S_rRNA	7062	7180	116.6	-	.	Rfam=14.1;Infernal=1.1.2;
HyS2150	cmsearch	5S_rRNA	7631	7749	116.6	-	.	Rfam=14.1;Infernal=1.1.2;
HyS2150	cmsearch	5S_rRNA	8201	8319	116.6	-	.	Rfam=14.1;Infernal=1.1.2;
HyS2150	cmsearch	5S_rRNA	8771	8889	116.6	-	.	Rfam=14.1;Infernal=1.1.2;
HyS2150	cmsearch	5S_rRNA	9340	9458	116.6	-	.	Rfam=14.1;Infernal=1.1.2;
HyS2150	cmsearch	5S_rRNA	818	936	114.8	-	.	Rfam=14.1;Infernal=1.1.2;
HyS2150	cmsearch	5S_rRNA	17884	18004	111.8	-	.	Rfam=14.1;Infernal=1.1.2;
HyS2150	cmsearch	5S_rRNA	16740	16859	111.2	-	.	Rfam=14.1;Infernal=1.1.2;
HyS2150	cmsearch	5S_rRNA	14467	14584	109.9	-	.	Rfam=14.1;Infernal=1.1.2;
HyS2150	cmsearch	5S_rRNA	15035	15153	107.1	-	.	Rfam=14.1;Infernal=1.1.2;
HyS2150	cmsearch	5S_rRNA	17310	17429	104.8	-	.	Rfam=14.1;Infernal=1.1.2;
HyS2150	cmsearch	5S_rRNA	18453	18565	68.2	-	.	Rfam=14.1;Infernal=1.1.2;
HyS2313	cmsearch	5S_rRNA	15699	15817	116.6	+	.	Rfam=14.1;Infernal=1.1.2;
HyS2313	cmsearch	5S_rRNA	1496	1614	113.7	+	.	Rfam=14.1;Infernal=1.1.2;
HyS2313	cmsearch	5S_rRNA	5471	5589	113.7	+	.	Rfam=14.1;Infernal=1.1.2;
HyS2313	cmsearch	5S_rRNA	9446	9564	111.6	+	.	Rfam=14.1;Infernal=1.1.2;
HyS2313	cmsearch	5S_rRNA	7747	7865	110.4	+	.	Rfam=14.1;Infernal=1.1.2;
HyS2313	cmsearch	5S_rRNA	12284	12402	110.3	+	.	Rfam=14.1;Infernal=1.1.2;
HyS2313	cmsearch	5S_rRNA	3772	3890	110.3	+	.	Rfam=14.1;Infernal=1.1.2;
HyS2313	cmsearch	5S_rRNA	6609	6727	110.3	+	.	Rfam=14.1;Infernal=1.1.2;
HyS2313	cmsearch	5S_rRNA	15135	15252	109.9	+	.	Rfam=14.1;Infernal=1.1.2;
HyS2313	cmsearch	5S_rRNA	17394	17511	109.9	+	.	Rfam=14.1;Infernal=1.1.2;
HyS2313	cmsearch	5S_rRNA	370	487	109.9	+	.	Rfam=14.1;Infernal=1.1.2;
HyS2313	cmsearch	5S_rRNA	3203	3321	109.7	+	.	Rfam=14.1;Infernal=1.1.2;
HyS2313	cmsearch	5S_rRNA	2634	2752	108.5	+	.	Rfam=14.1;Infernal=1.1.2;
HyS2313	cmsearch	5S_rRNA	7178	7296	108.1	+	.	Rfam=14.1;Infernal=1.1.2;
HyS2313	cmsearch	5S_rRNA	4902	5020	107.2	+	.	Rfam=14.1;Infernal=1.1.2;
HyS2313	cmsearch	5S_rRNA	8877	8995	107.2	+	.	Rfam=14.1;Infernal=1.1.2;
HyS2313	cmsearch	5S_rRNA	16266	16383	107.1	+	.	Rfam=14.1;Infernal=1.1.2;
HyS2313	cmsearch	5S_rRNA	930	1047	107.1	+	.	Rfam=14.1;Infernal=1.1.2;
HyS2313	cmsearch	5S_rRNA	10583	10701	103.0	+	.	Rfam=14.1;Infernal=1.1.2;
HyS2313	cmsearch	5S_rRNA	16832	16948	101.6	+	.	Rfam=14.1;Infernal=1.1.2;
HyS2313	cmsearch	5S_rRNA	4333	4451	101.4	+	.	Rfam=14.1;Infernal=1.1.2;
HyS2313	cmsearch	5S_rRNA	8308	8426	101.4	+	.	Rfam=14.1;Infernal=1.1.2;
HyS2313	cmsearch	5S_rRNA	6040	6158	100.9	+	.	Rfam=14.1;Infernal=1.1.2;
HyS2313	cmsearch	5S_rRNA	10016	10134	98.7	+	.	Rfam=14.1;Infernal=1.1.2;
HyS2313	cmsearch	5S_rRNA	11152	11268	98.4	+	.	Rfam=14.1;Infernal=1.1.2;
HyS2313	cmsearch	5S_rRNA	2065	2183	96.7	+	.	Rfam=14.1;Infernal=1.1.2;
HyS2313	cmsearch	5S_rRNA	12859	12981	95.6	+	.	Rfam=14.1;Infernal=1.1.2;
HyS2313	cmsearch	5S_rRNA	11715	11832	92.8	+	.	Rfam=14.1;Infernal=1.1.2;
HyS2313	cmsearch	5S_rRNA	13430	13549	87.4	+	.	Rfam=14.1;Infernal=1.1.2;
HyS2313	cmsearch	5S_rRNA	14577	14692	82.2	+	.	Rfam=14.1;Infernal=1.1.2;
HyS2313	cmsearch	5S_rRNA	14004	14123	79.8	+	.	Rfam=14.1;Infernal=1.1.2;
HyS2335	cmsearch	5S_rRNA	10290	10408	116.7	+	.	Rfam=14.1;Infernal=1.1.2;
HyS2335	cmsearch	5S_rRNA	12176	12294	116.7	+	.	Rfam=14.1;Infernal=1.1.2;
HyS2335	cmsearch	5S_rRNA	1349	1467	116.7	+	.	Rfam=14.1;Infernal=1.1.2;
HyS2335	cmsearch	5S_rRNA	1974	2092	116.7	+	.	Rfam=14.1;Infernal=1.1.2;
HyS2335	cmsearch	5S_rRNA	2599	2717	116.7	+	.	Rfam=14.1;Infernal=1.1.2;
HyS2335	cmsearch	5S_rRNA	3224	3342	116.7	+	.	Rfam=14.1;Infernal=1.1.2;
HyS2335	cmsearch	5S_rRNA	3849	3967	116.7	+	.	Rfam=14.1;Infernal=1.1.2;
HyS2335	cmsearch	5S_rRNA	4474	4592	116.7	+	.	Rfam=14.1;Infernal=1.1.2;
HyS2335	cmsearch	5S_rRNA	5099	5217	116.7	+	.	Rfam=14.1;Infernal=1.1.2;
HyS2335	cmsearch	5S_rRNA	5724	5842	116.7	+	.	Rfam=14.1;Infernal=1.1.2;
HyS2335	cmsearch	5S_rRNA	6349	6467	116.7	+	.	Rfam=14.1;Infernal=1.1.2;
HyS2335	cmsearch	5S_rRNA	11551	11669	112.5	+	.	Rfam=14.1;Infernal=1.1.2;
HyS2335	cmsearch	5S_rRNA	14060	14177	111.6	+	.	Rfam=14.1;Infernal=1.1.2;
HyS2335	cmsearch	5S_rRNA	6976	7093	111.6	+	.	Rfam=14.1;Infernal=1.1.2;
HyS2335	cmsearch	5S_rRNA	726	842	103.7	+	.	Rfam=14.1;Infernal=1.1.2;
HyS2335	cmsearch	5S_rRNA	100	218	99.6	+	.	Rfam=14.1;Infernal=1.1.2;
HyS2335	cmsearch	5S_rRNA	10921	11041	95.0	+	.	Rfam=14.1;Infernal=1.1.2;
HyS2335	cmsearch	5S_rRNA	12807	12927	94.5	+	.	Rfam=14.1;Infernal=1.1.2;
HyS2335	cmsearch	5S_rRNA	7601	7718	86.7	+	.	Rfam=14.1;Infernal=1.1.2;
HyS2335	cmsearch	5S_rRNA	13434	13551	86.0	+	.	Rfam=14.1;Infernal=1.1.2;
HyS2391	cmsearch	5S_rRNA	15570	15688	116.6	-	.	Rfam=14.1;Infernal=1.1.2;
HyS2391	cmsearch	5S_rRNA	2486	2604	116.6	-	.	Rfam=14.1;Infernal=1.1.2;
HyS2391	cmsearch	5S_rRNA	184	302	116.6	-	.	Rfam=14.1;Infernal=1.1.2;
HyS2391	cmsearch	5S_rRNA	5331	5449	116.6	-	.	Rfam=14.1;Infernal=1.1.2;
HyS2391	cmsearch	5S_rRNA	6467	6585	116.6	-	.	Rfam=14.1;Infernal=1.1.2;
HyS2391	cmsearch	5S_rRNA	8173	8291	116.6	-	.	Rfam=14.1;Infernal=1.1.2;
HyS2391	cmsearch	5S_rRNA	3623	3741	115.0	-	.	Rfam=14.1;Infernal=1.1.2;
HyS2391	cmsearch	5S_rRNA	3054	3172	112.6	-	.	Rfam=14.1;Infernal=1.1.2;
HyS2391	cmsearch	5S_rRNA	14432	14550	111.7	-	.	Rfam=14.1;Infernal=1.1.2;
HyS2391	cmsearch	5S_rRNA	10449	10567	110.7	-	.	Rfam=14.1;Infernal=1.1.2;
HyS2391	cmsearch	5S_rRNA	11018	11136	110.7	-	.	Rfam=14.1;Infernal=1.1.2;
HyS2391	cmsearch	5S_rRNA	11587	11705	110.7	-	.	Rfam=14.1;Infernal=1.1.2;
HyS2391	cmsearch	5S_rRNA	12156	12274	110.7	-	.	Rfam=14.1;Infernal=1.1.2;
HyS2391	cmsearch	5S_rRNA	12725	12843	110.7	-	.	Rfam=14.1;Infernal=1.1.2;
HyS2391	cmsearch	5S_rRNA	13294	13412	110.7	-	.	Rfam=14.1;Infernal=1.1.2;
HyS2391	cmsearch	5S_rRNA	15001	15119	110.7	-	.	Rfam=14.1;Infernal=1.1.2;
HyS2391	cmsearch	5S_rRNA	4192	4310	110.7	-	.	Rfam=14.1;Infernal=1.1.2;
HyS2391	cmsearch	5S_rRNA	4761	4879	110.7	-	.	Rfam=14.1;Infernal=1.1.2;
HyS2391	cmsearch	5S_rRNA	5900	6018	110.7	-	.	Rfam=14.1;Infernal=1.1.2;
HyS2391	cmsearch	5S_rRNA	7035	7153	110.7	-	.	Rfam=14.1;Infernal=1.1.2;
HyS2391	cmsearch	5S_rRNA	7604	7722	110.7	-	.	Rfam=14.1;Infernal=1.1.2;
HyS2391	cmsearch	5S_rRNA	8742	8860	110.7	-	.	Rfam=14.1;Infernal=1.1.2;
HyS2391	cmsearch	5S_rRNA	9311	9429	110.7	-	.	Rfam=14.1;Infernal=1.1.2;
HyS2391	cmsearch	5S_rRNA	9880	9998	110.7	-	.	Rfam=14.1;Infernal=1.1.2;
HyS2391	cmsearch	5S_rRNA	750	867	109.9	-	.	Rfam=14.1;Infernal=1.1.2;
HyS2391	cmsearch	5S_rRNA	1318	1435	109.1	-	.	Rfam=14.1;Infernal=1.1.2;
HyS2391	cmsearch	5S_rRNA	13863	13981	107.9	-	.	Rfam=14.1;Infernal=1.1.2;
HyS2391	cmsearch	5S_rRNA	16709	16828	103.1	-	.	Rfam=14.1;Infernal=1.1.2;
HyS2391	cmsearch	5S_rRNA	1920	2038	101.6	-	.	Rfam=14.1;Infernal=1.1.2;
HyS2391	cmsearch	5S_rRNA	16140	16257	98.7	-	.	Rfam=14.1;Infernal=1.1.2;
HyS2464	cmsearch	5S_rRNA	10678	10796	116.7	-	.	Rfam=14.1;Infernal=1.1.2;
HyS2464	cmsearch	5S_rRNA	3184	3302	116.7	-	.	Rfam=14.1;Infernal=1.1.2;
HyS2464	cmsearch	5S_rRNA	16528	16645	110.0	-	.	Rfam=14.1;Infernal=1.1.2;
HyS2742	cmsearch	5S_rRNA	13188	13306	116.6	-	.	Rfam=14.1;Infernal=1.1.2;
HyS2742	cmsearch	5S_rRNA	14883	15001	116.6	-	.	Rfam=14.1;Infernal=1.1.2;
HyS2742	cmsearch	5S_rRNA	3706	3824	116.6	-	.	Rfam=14.1;Infernal=1.1.2;
HyS2742	cmsearch	5S_rRNA	5424	5542	116.6	-	.	Rfam=14.1;Infernal=1.1.2;
HyS2742	cmsearch	5S_rRNA	836	954	116.6	-	.	Rfam=14.1;Infernal=1.1.2;
HyS2742	cmsearch	5S_rRNA	15448	15565	116.1	-	.	Rfam=14.1;Infernal=1.1.2;
HyS2742	cmsearch	5S_rRNA	14320	14437	109.9	-	.	Rfam=14.1;Infernal=1.1.2;
HyS2742	cmsearch	5S_rRNA	6559	6679	109.9	-	.	Rfam=14.1;Infernal=1.1.2;
HyS2742	cmsearch	5S_rRNA	273	389	107.2	-	.	Rfam=14.1;Infernal=1.1.2;
HyS2742	cmsearch	5S_rRNA	13756	13873	106.7	-	.	Rfam=14.1;Infernal=1.1.2;
HyS2742	cmsearch	5S_rRNA	3138	3256	104.5	-	.	Rfam=14.1;Infernal=1.1.2;
HyS2742	cmsearch	5S_rRNA	2000	2118	104.4	-	.	Rfam=14.1;Infernal=1.1.2;
HyS2742	cmsearch	5S_rRNA	2569	2687	99.9	-	.	Rfam=14.1;Infernal=1.1.2;
HyS2742	cmsearch	5S_rRNA	10158	10277	96.7	-	.	Rfam=14.1;Infernal=1.1.2;
HyS2742	cmsearch	5S_rRNA	4856	4974	94.4	-	.	Rfam=14.1;Infernal=1.1.2;
HyS2742	cmsearch	5S_rRNA	10726	10844	91.3	-	.	Rfam=14.1;Infernal=1.1.2;
HyS2742	cmsearch	5S_rRNA	9592	9709	90.0	-	.	Rfam=14.1;Infernal=1.1.2;
HyS2742	cmsearch	5S_rRNA	4282	4400	89.9	-	.	Rfam=14.1;Infernal=1.1.2;
HyS2742	cmsearch	5S_rRNA	7130	7248	86.7	-	.	Rfam=14.1;Infernal=1.1.2;
HyS2742	cmsearch	5S_rRNA	5991	6108	85.9	-	.	Rfam=14.1;Infernal=1.1.2;
HyS2742	cmsearch	5S_rRNA	1399	1511	76.8	-	.	Rfam=14.1;Infernal=1.1.2;
HyS2872	cmsearch	5S_rRNA	6986	7104	117.0	-	.	Rfam=14.1;Infernal=1.1.2;
HyS2872	cmsearch	5S_rRNA	10930	11048	116.6	-	.	Rfam=14.1;Infernal=1.1.2;
HyS2872	cmsearch	5S_rRNA	12058	12176	116.6	-	.	Rfam=14.1;Infernal=1.1.2;
HyS2872	cmsearch	5S_rRNA	12625	12743	116.6	-	.	Rfam=14.1;Infernal=1.1.2;
HyS2872	cmsearch	5S_rRNA	13752	13870	116.6	-	.	Rfam=14.1;Infernal=1.1.2;
HyS2872	cmsearch	5S_rRNA	14315	14433	116.6	-	.	Rfam=14.1;Infernal=1.1.2;
HyS2872	cmsearch	5S_rRNA	4732	4850	116.6	-	.	Rfam=14.1;Infernal=1.1.2;
HyS2872	cmsearch	5S_rRNA	7554	7672	116.6	-	.	Rfam=14.1;Infernal=1.1.2;
HyS2872	cmsearch	5S_rRNA	8680	8798	116.6	-	.	Rfam=14.1;Infernal=1.1.2;
HyS2872	cmsearch	5S_rRNA	806	924	116.6	-	.	Rfam=14.1;Infernal=1.1.2;
HyS2872	cmsearch	5S_rRNA	9804	9922	116.6	-	.	Rfam=14.1;Infernal=1.1.2;
HyS2872	cmsearch	5S_rRNA	5295	5413	115.4	-	.	Rfam=14.1;Infernal=1.1.2;
HyS2872	cmsearch	5S_rRNA	5862	5980	114.5	-	.	Rfam=14.1;Infernal=1.1.2;
HyS2872	cmsearch	5S_rRNA	13190	13308	112.7	-	.	Rfam=14.1;Infernal=1.1.2;
HyS2872	cmsearch	5S_rRNA	6422	6541	112.2	-	.	Rfam=14.1;Infernal=1.1.2;
HyS2872	cmsearch	5S_rRNA	10369	10487	110.7	-	.	Rfam=14.1;Infernal=1.1.2;
HyS2872	cmsearch	5S_rRNA	11495	11613	110.7	-	.	Rfam=14.1;Infernal=1.1.2;
HyS2872	cmsearch	5S_rRNA	8119	8237	110.7	-	.	Rfam=14.1;Infernal=1.1.2;
HyS2872	cmsearch	5S_rRNA	9242	9360	110.7	-	.	Rfam=14.1;Infernal=1.1.2;
HyS2872	cmsearch	5S_rRNA	1927	2044	109.9	-	.	Rfam=14.1;Infernal=1.1.2;
HyS2872	cmsearch	5S_rRNA	2490	2607	109.9	-	.	Rfam=14.1;Infernal=1.1.2;
HyS2872	cmsearch	5S_rRNA	3611	3728	109.9	-	.	Rfam=14.1;Infernal=1.1.2;
HyS2872	cmsearch	5S_rRNA	4172	4289	109.9	-	.	Rfam=14.1;Infernal=1.1.2;
HyS2872	cmsearch	5S_rRNA	1367	1484	108.2	-	.	Rfam=14.1;Infernal=1.1.2;
HyS2872	cmsearch	5S_rRNA	3051	3167	104.7	-	.	Rfam=14.1;Infernal=1.1.2;
HyS2872	cmsearch	5S_rRNA	257	372	101.4	-	.	Rfam=14.1;Infernal=1.1.2;
HyS2872	cmsearch	5S_rRNA	14880	14957	54.3	-	.	Rfam=14.1;Infernal=1.1.2;
HyS2916	cmsearch	5S_rRNA	10377	10495	116.6	-	.	Rfam=14.1;Infernal=1.1.2;
HyS2916	cmsearch	5S_rRNA	10937	11055	116.6	-	.	Rfam=14.1;Infernal=1.1.2;
HyS2916	cmsearch	5S_rRNA	12062	12180	116.6	-	.	Rfam=14.1;Infernal=1.1.2;
HyS2916	cmsearch	5S_rRNA	12626	12744	116.6	-	.	Rfam=14.1;Infernal=1.1.2;
HyS2916	cmsearch	5S_rRNA	13190	13308	116.6	-	.	Rfam=14.1;Infernal=1.1.2;
HyS2916	cmsearch	5S_rRNA	13754	13872	116.6	-	.	Rfam=14.1;Infernal=1.1.2;
HyS2916	cmsearch	5S_rRNA	1415	1533	116.6	-	.	Rfam=14.1;Infernal=1.1.2;
HyS2916	cmsearch	5S_rRNA	2534	2652	116.6	-	.	Rfam=14.1;Infernal=1.1.2;
HyS2916	cmsearch	5S_rRNA	3090	3208	116.6	-	.	Rfam=14.1;Infernal=1.1.2;
HyS2916	cmsearch	5S_rRNA	4208	4326	116.6	-	.	Rfam=14.1;Infernal=1.1.2;
HyS2916	cmsearch	5S_rRNA	5334	5452	116.6	-	.	Rfam=14.1;Infernal=1.1.2;
HyS2916	cmsearch	5S_rRNA	8137	8255	116.6	-	.	Rfam=14.1;Infernal=1.1.2;
HyS2916	cmsearch	5S_rRNA	9253	9371	116.6	-	.	Rfam=14.1;Infernal=1.1.2;
HyS2916	cmsearch	5S_rRNA	11498	11615	109.9	-	.	Rfam=14.1;Infernal=1.1.2;
HyS2916	cmsearch	5S_rRNA	14314	14431	109.9	-	.	Rfam=14.1;Infernal=1.1.2;
HyS2916	cmsearch	5S_rRNA	1977	2094	109.9	-	.	Rfam=14.1;Infernal=1.1.2;
HyS2916	cmsearch	5S_rRNA	3648	3765	109.9	-	.	Rfam=14.1;Infernal=1.1.2;
HyS2916	cmsearch	5S_rRNA	299	416	109.9	-	.	Rfam=14.1;Infernal=1.1.2;
HyS2916	cmsearch	5S_rRNA	5895	6012	109.9	-	.	Rfam=14.1;Infernal=1.1.2;
HyS2916	cmsearch	5S_rRNA	6456	6573	109.9	-	.	Rfam=14.1;Infernal=1.1.2;
HyS2916	cmsearch	5S_rRNA	7020	7137	109.9	-	.	Rfam=14.1;Infernal=1.1.2;
HyS2916	cmsearch	5S_rRNA	7576	7693	109.9	-	.	Rfam=14.1;Infernal=1.1.2;
HyS2916	cmsearch	5S_rRNA	8696	8813	109.9	-	.	Rfam=14.1;Infernal=1.1.2;
HyS2916	cmsearch	5S_rRNA	859	976	109.9	-	.	Rfam=14.1;Infernal=1.1.2;
HyS2916	cmsearch	5S_rRNA	9815	9932	109.9	-	.	Rfam=14.1;Infernal=1.1.2;
HyS2916	cmsearch	5S_rRNA	4771	4888	104.5	-	.	Rfam=14.1;Infernal=1.1.2;
HyS2916	cmsearch	5S_rRNA	97	216	91.2	-	.	Rfam=14.1;Infernal=1.1.2;
HyS2999	cmsearch	5S_rRNA	8337	8455	116.7	-	.	Rfam=14.1;Infernal=1.1.2;
HyS2999	cmsearch	5S_rRNA	13925	14041	104.6	+	.	Rfam=14.1;Infernal=1.1.2;
HyS3037	cmsearch	5S_rRNA	13812	13930	116.7	+	.	Rfam=14.1;Infernal=1.1.2;
HyS3037	cmsearch	5S_rRNA	3016	3134	116.7	+	.	Rfam=14.1;Infernal=1.1.2;
HyS3041	cmsearch	5S_rRNA	9956	10074	116.6	-	.	Rfam=14.1;Infernal=1.1.2;
HyS3041	cmsearch	5S_rRNA	10520	10638	116.6	-	.	Rfam=14.1;Infernal=1.1.2;
HyS3041	cmsearch	5S_rRNA	11651	11769	116.6	-	.	Rfam=14.1;Infernal=1.1.2;
HyS3041	cmsearch	5S_rRNA	12216	12334	116.6	-	.	Rfam=14.1;Infernal=1.1.2;
HyS3041	cmsearch	5S_rRNA	12782	12900	116.6	-	.	Rfam=14.1;Infernal=1.1.2;
HyS3041	cmsearch	5S_rRNA	4306	4424	116.6	-	.	Rfam=14.1;Infernal=1.1.2;
HyS3041	cmsearch	5S_rRNA	8825	8943	116.6	-	.	Rfam=14.1;Infernal=1.1.2;
HyS3041	cmsearch	5S_rRNA	9390	9508	116.6	-	.	Rfam=14.1;Infernal=1.1.2;
HyS3041	cmsearch	5S_rRNA	2030	2148	112.3	-	.	Rfam=14.1;Infernal=1.1.2;
HyS3041	cmsearch	5S_rRNA	2599	2717	111.1	-	.	Rfam=14.1;Infernal=1.1.2;
HyS3041	cmsearch	5S_rRNA	3737	3855	111.1	-	.	Rfam=14.1;Infernal=1.1.2;
HyS3041	cmsearch	5S_rRNA	1461	1579	110.7	-	.	Rfam=14.1;Infernal=1.1.2;
HyS3041	cmsearch	5S_rRNA	895	1012	109.9	-	.	Rfam=14.1;Infernal=1.1.2;
HyS3041	cmsearch	5S_rRNA	11086	11203	109.9	-	.	Rfam=14.1;Infernal=1.1.2;
HyS3041	cmsearch	5S_rRNA	13346	13463	109.9	-	.	Rfam=14.1;Infernal=1.1.2;
HyS3041	cmsearch	5S_rRNA	334	451	109.9	-	.	Rfam=14.1;Infernal=1.1.2;
HyS3041	cmsearch	5S_rRNA	4870	4987	109.9	-	.	Rfam=14.1;Infernal=1.1.2;
HyS3041	cmsearch	5S_rRNA	5435	5552	109.9	-	.	Rfam=14.1;Infernal=1.1.2;
HyS3041	cmsearch	5S_rRNA	6000	6117	109.9	-	.	Rfam=14.1;Infernal=1.1.2;
HyS3041	cmsearch	5S_rRNA	6565	6682	109.9	-	.	Rfam=14.1;Infernal=1.1.2;
HyS3041	cmsearch	5S_rRNA	7131	7248	109.9	-	.	Rfam=14.1;Infernal=1.1.2;
HyS3041	cmsearch	5S_rRNA	7695	7812	109.9	-	.	Rfam=14.1;Infernal=1.1.2;
HyS3041	cmsearch	5S_rRNA	8261	8378	109.9	-	.	Rfam=14.1;Infernal=1.1.2;
HyS3041	cmsearch	5S_rRNA	13909	14026	107.4	-	.	Rfam=14.1;Infernal=1.1.2;
HyS3041	cmsearch	5S_rRNA	3168	3286	104.7	-	.	Rfam=14.1;Infernal=1.1.2;
HyS3103	cmsearch	5S_rRNA	8101	8219	116.7	+	.	Rfam=14.1;Infernal=1.1.2;
HyS3135	cmsearch	5S_rRNA	10945	11063	116.6	+	.	Rfam=14.1;Infernal=1.1.2;
HyS3135	cmsearch	5S_rRNA	7522	7640	116.6	+	.	Rfam=14.1;Infernal=1.1.2;
HyS3135	cmsearch	5S_rRNA	8092	8210	116.6	+	.	Rfam=14.1;Infernal=1.1.2;
HyS3135	cmsearch	5S_rRNA	9806	9925	115.6	+	.	Rfam=14.1;Infernal=1.1.2;
HyS3135	cmsearch	5S_rRNA	2496	2614	111.0	+	.	Rfam=14.1;Infernal=1.1.2;
HyS3135	cmsearch	5S_rRNA	5279	5397	111.0	+	.	Rfam=14.1;Infernal=1.1.2;
HyS3135	cmsearch	5S_rRNA	1958	2076	110.0	+	.	Rfam=14.1;Infernal=1.1.2;
HyS3135	cmsearch	5S_rRNA	4741	4859	110.0	+	.	Rfam=14.1;Infernal=1.1.2;
HyS3135	cmsearch	5S_rRNA	819	937	110.0	+	.	Rfam=14.1;Infernal=1.1.2;
HyS3135	cmsearch	5S_rRNA	13238	13355	109.9	+	.	Rfam=14.1;Infernal=1.1.2;
HyS3135	cmsearch	5S_rRNA	1388	1506	109.7	+	.	Rfam=14.1;Infernal=1.1.2;
HyS3135	cmsearch	5S_rRNA	4172	4290	109.7	+	.	Rfam=14.1;Infernal=1.1.2;
HyS3135	cmsearch	5S_rRNA	9230	9349	109.3	+	.	Rfam=14.1;Infernal=1.1.2;
HyS3135	cmsearch	5S_rRNA	12088	12207	108.9	+	.	Rfam=14.1;Infernal=1.1.2;
HyS3135	cmsearch	5S_rRNA	11517	11634	108.3	+	.	Rfam=14.1;Infernal=1.1.2;
HyS3135	cmsearch	5S_rRNA	6386	6504	107.3	+	.	Rfam=14.1;Infernal=1.1.2;
HyS3135	cmsearch	5S_rRNA	250	368	106.8	+	.	Rfam=14.1;Infernal=1.1.2;
HyS3135	cmsearch	5S_rRNA	6955	7072	103.0	+	.	Rfam=14.1;Infernal=1.1.2;
HyS3135	cmsearch	5S_rRNA	8660	8778	100.6	+	.	Rfam=14.1;Infernal=1.1.2;
HyS3135	cmsearch	5S_rRNA	3603	3721	98.3	+	.	Rfam=14.1;Infernal=1.1.2;
HyS3135	cmsearch	5S_rRNA	3065	3183	97.4	+	.	Rfam=14.1;Infernal=1.1.2;
HyS3135	cmsearch	5S_rRNA	5848	5966	97.4	+	.	Rfam=14.1;Infernal=1.1.2;
HyS3135	cmsearch	5S_rRNA	12660	12782	91.7	+	.	Rfam=14.1;Infernal=1.1.2;
HyS3135	cmsearch	5S_rRNA	10377	10495	86.4	+	.	Rfam=14.1;Infernal=1.1.2;
HyS3163	cmsearch	5S_rRNA	11372	11490	116.6	+	.	Rfam=14.1;Infernal=1.1.2;
HyS3163	cmsearch	5S_rRNA	11938	12056	116.6	+	.	Rfam=14.1;Infernal=1.1.2;
HyS3163	cmsearch	5S_rRNA	12494	12612	116.6	+	.	Rfam=14.1;Infernal=1.1.2;
HyS3163	cmsearch	5S_rRNA	13058	13176	116.6	+	.	Rfam=14.1;Infernal=1.1.2;
HyS3163	cmsearch	5S_rRNA	1756	1874	116.6	+	.	Rfam=14.1;Infernal=1.1.2;
HyS3163	cmsearch	5S_rRNA	2320	2438	116.6	+	.	Rfam=14.1;Infernal=1.1.2;
HyS3163	cmsearch	5S_rRNA	2884	3002	116.6	+	.	Rfam=14.1;Infernal=1.1.2;
HyS3163	cmsearch	5S_rRNA	3447	3565	116.6	+	.	Rfam=14.1;Infernal=1.1.2;
HyS3163	cmsearch	5S_rRNA	5145	5263	116.6	+	.	Rfam=14.1;Infernal=1.1.2;
HyS3163	cmsearch	5S_rRNA	5711	5829	116.6	+	.	Rfam=14.1;Infernal=1.1.2;
HyS3163	cmsearch	5S_rRNA	6279	6397	116.6	+	.	Rfam=14.1;Infernal=1.1.2;
HyS3163	cmsearch	5S_rRNA	64	182	116.6	+	.	Rfam=14.1;Infernal=1.1.2;
HyS3163	cmsearch	5S_rRNA	6846	6964	116.6	+	.	Rfam=14.1;Infernal=1.1.2;
HyS3163	cmsearch	5S_rRNA	7413	7531	116.6	+	.	Rfam=14.1;Infernal=1.1.2;
HyS3163	cmsearch	5S_rRNA	7979	8097	116.6	+	.	Rfam=14.1;Infernal=1.1.2;
HyS3163	cmsearch	5S_rRNA	8547	8665	116.6	+	.	Rfam=14.1;Infernal=1.1.2;
HyS3163	cmsearch	5S_rRNA	9113	9231	116.6	+	.	Rfam=14.1;Infernal=1.1.2;
HyS3163	cmsearch	5S_rRNA	9680	9798	116.6	+	.	Rfam=14.1;Infernal=1.1.2;
HyS3163	cmsearch	5S_rRNA	10247	10364	109.9	+	.	Rfam=14.1;Infernal=1.1.2;
HyS3163	cmsearch	5S_rRNA	10807	10924	109.9	+	.	Rfam=14.1;Infernal=1.1.2;
HyS3163	cmsearch	5S_rRNA	1192	1309	109.9	+	.	Rfam=14.1;Infernal=1.1.2;
HyS3163	cmsearch	5S_rRNA	4011	4128	109.9	+	.	Rfam=14.1;Infernal=1.1.2;
HyS3163	cmsearch	5S_rRNA	4577	4694	109.9	+	.	Rfam=14.1;Infernal=1.1.2;
HyS3163	cmsearch	5S_rRNA	629	746	109.9	+	.	Rfam=14.1;Infernal=1.1.2;
HyS3236	cmsearch	5S_rRNA	10618	10736	116.7	-	.	Rfam=14.1;Infernal=1.1.2;
HyS3236	cmsearch	5S_rRNA	2891	3009	116.7	-	.	Rfam=14.1;Infernal=1.1.2;
HyS3258	cmsearch	5S_rRNA	2382	2500	116.7	+	.	Rfam=14.1;Infernal=1.1.2;
HyS3258	cmsearch	5S_rRNA	5950	6068	116.7	-	.	Rfam=14.1;Infernal=1.1.2;
HyS3258	cmsearch	5S_rRNA	10053	10170	108.5	-	.	Rfam=14.1;Infernal=1.1.2;
HyS3331	cmsearch	5S_rRNA	987	1106	113.1	-	.	Rfam=14.1;Infernal=1.1.2;
HyS3331	cmsearch	5S_rRNA	11224	11342	112.7	-	.	Rfam=14.1;Infernal=1.1.2;
HyS3331	cmsearch	5S_rRNA	1556	1674	112.7	-	.	Rfam=14.1;Infernal=1.1.2;
HyS3331	cmsearch	5S_rRNA	2693	2811	112.7	-	.	Rfam=14.1;Infernal=1.1.2;
HyS3331	cmsearch	5S_rRNA	3831	3949	112.7	-	.	Rfam=14.1;Infernal=1.1.2;
HyS3331	cmsearch	5S_rRNA	6105	6223	112.7	-	.	Rfam=14.1;Infernal=1.1.2;
HyS3331	cmsearch	5S_rRNA	8381	8499	112.7	-	.	Rfam=14.1;Infernal=1.1.2;
HyS3331	cmsearch	5S_rRNA	9519	9637	112.7	-	.	Rfam=14.1;Infernal=1.1.2;
HyS3331	cmsearch	5S_rRNA	10087	10205	110.7	-	.	Rfam=14.1;Infernal=1.1.2;
HyS3331	cmsearch	5S_rRNA	10655	10773	110.7	-	.	Rfam=14.1;Infernal=1.1.2;
HyS3331	cmsearch	5S_rRNA	11792	11910	110.7	-	.	Rfam=14.1;Infernal=1.1.2;
HyS3331	cmsearch	5S_rRNA	2125	2243	110.7	-	.	Rfam=14.1;Infernal=1.1.2;
HyS3331	cmsearch	5S_rRNA	3262	3380	110.7	-	.	Rfam=14.1;Infernal=1.1.2;
HyS3331	cmsearch	5S_rRNA	4399	4517	110.7	-	.	Rfam=14.1;Infernal=1.1.2;
HyS3331	cmsearch	5S_rRNA	4967	5085	110.7	-	.	Rfam=14.1;Infernal=1.1.2;
HyS3331	cmsearch	5S_rRNA	5536	5654	110.7	-	.	Rfam=14.1;Infernal=1.1.2;
HyS3331	cmsearch	5S_rRNA	6674	6792	110.7	-	.	Rfam=14.1;Infernal=1.1.2;
HyS3331	cmsearch	5S_rRNA	7243	7361	110.7	-	.	Rfam=14.1;Infernal=1.1.2;
HyS3331	cmsearch	5S_rRNA	7812	7930	110.7	-	.	Rfam=14.1;Infernal=1.1.2;
HyS3331	cmsearch	5S_rRNA	8950	9068	110.7	-	.	Rfam=14.1;Infernal=1.1.2;
HyS3331	cmsearch	5S_rRNA	12361	12479	109.9	-	.	Rfam=14.1;Infernal=1.1.2;
HyS3331	cmsearch	5S_rRNA	418	536	109.9	-	.	Rfam=14.1;Infernal=1.1.2;
HyS3339	cmsearch	5S_rRNA	2663	2781	116.6	+	.	Rfam=14.1;Infernal=1.1.2;
HyS3339	cmsearch	5S_rRNA	4328	4446	116.6	+	.	Rfam=14.1;Infernal=1.1.2;
HyS3339	cmsearch	5S_rRNA	9430	9548	116.6	+	.	Rfam=14.1;Infernal=1.1.2;
HyS3339	cmsearch	5S_rRNA	6589	6708	115.3	+	.	Rfam=14.1;Infernal=1.1.2;
HyS3339	cmsearch	5S_rRNA	1001	1119	112.0	+	.	Rfam=14.1;Infernal=1.1.2;
HyS3339	cmsearch	5S_rRNA	9996	10113	111.4	+	.	Rfam=14.1;Infernal=1.1.2;
HyS3339	cmsearch	5S_rRNA	8866	8983	111.2	+	.	Rfam=14.1;Infernal=1.1.2;
HyS3339	cmsearch	5S_rRNA	5458	5577	110.8	+	.	Rfam=14.1;Infernal=1.1.2;
HyS3339	cmsearch	5S_rRNA	10559	10676	109.9	+	.	Rfam=14.1;Infernal=1.1.2;
HyS3339	cmsearch	5S_rRNA	11680	11797	109.9	+	.	Rfam=14.1;Infernal=1.1.2;
HyS3339	cmsearch	5S_rRNA	2102	2219	109.9	+	.	Rfam=14.1;Infernal=1.1.2;
HyS3339	cmsearch	5S_rRNA	3232	3349	109.9	+	.	Rfam=14.1;Infernal=1.1.2;
HyS3339	cmsearch	5S_rRNA	3765	3882	109.9	+	.	Rfam=14.1;Infernal=1.1.2;
HyS3339	cmsearch	5S_rRNA	435	554	108.9	+	.	Rfam=14.1;Infernal=1.1.2;
HyS3339	cmsearch	5S_rRNA	4893	5009	107.2	+	.	Rfam=14.1;Infernal=1.1.2;
HyS3339	cmsearch	5S_rRNA	6028	6144	105.4	+	.	Rfam=14.1;Infernal=1.1.2;
HyS3339	cmsearch	5S_rRNA	12247	12363	102.2	+	.	Rfam=14.1;Infernal=1.1.2;
HyS3339	cmsearch	5S_rRNA	1570	1686	101.6	+	.	Rfam=14.1;Infernal=1.1.2;
HyS3339	cmsearch	5S_rRNA	7164	7282	99.7	+	.	Rfam=14.1;Infernal=1.1.2;
HyS3339	cmsearch	5S_rRNA	11118	11234	98.0	+	.	Rfam=14.1;Infernal=1.1.2;
HyS3339	cmsearch	5S_rRNA	7737	7858	96.8	+	.	Rfam=14.1;Infernal=1.1.2;
HyS3339	cmsearch	5S_rRNA	8302	8419	90.9	+	.	Rfam=14.1;Infernal=1.1.2;
HyS3403	cmsearch	5S_rRNA	9953	10071	113.7	+	.	Rfam=14.1;Infernal=1.1.2;
HyS3403	cmsearch	5S_rRNA	8814	8932	112.0	+	.	Rfam=14.1;Infernal=1.1.2;
HyS3403	cmsearch	5S_rRNA	7106	7224	111.8	+	.	Rfam=14.1;Infernal=1.1.2;
HyS3403	cmsearch	5S_rRNA	6537	6655	111.6	+	.	Rfam=14.1;Infernal=1.1.2;
HyS3403	cmsearch	5S_rRNA	8245	8363	110.7	+	.	Rfam=14.1;Infernal=1.1.2;
HyS3403	cmsearch	5S_rRNA	5397	5515	110.4	+	.	Rfam=14.1;Infernal=1.1.2;
HyS3403	cmsearch	5S_rRNA	1445	1562	109.9	+	.	Rfam=14.1;Infernal=1.1.2;
HyS3403	cmsearch	5S_rRNA	2002	2119	109.9	+	.	Rfam=14.1;Infernal=1.1.2;
HyS3403	cmsearch	5S_rRNA	2563	2680	109.9	+	.	Rfam=14.1;Infernal=1.1.2;
HyS3403	cmsearch	5S_rRNA	3691	3808	109.9	+	.	Rfam=14.1;Infernal=1.1.2;
HyS3403	cmsearch	5S_rRNA	11660	11778	109.4	+	.	Rfam=14.1;Infernal=1.1.2;
HyS3403	cmsearch	5S_rRNA	12221	12338	109.4	+	.	Rfam=14.1;Infernal=1.1.2;
HyS3403	cmsearch	5S_rRNA	7675	7793	107.9	+	.	Rfam=14.1;Infernal=1.1.2;
HyS3403	cmsearch	5S_rRNA	4259	4377	107.7	+	.	Rfam=14.1;Infernal=1.1.2;
HyS3403	cmsearch	5S_rRNA	4828	4946	106.0	+	.	Rfam=14.1;Infernal=1.1.2;
HyS3403	cmsearch	5S_rRNA	3128	3244	104.7	+	.	Rfam=14.1;Infernal=1.1.2;
HyS3403	cmsearch	5S_rRNA	10522	10640	104.5	+	.	Rfam=14.1;Infernal=1.1.2;
HyS3403	cmsearch	5S_rRNA	11091	11209	104.4	+	.	Rfam=14.1;Infernal=1.1.2;
HyS3403	cmsearch	5S_rRNA	9383	9501	104.4	+	.	Rfam=14.1;Infernal=1.1.2;
HyS3403	cmsearch	5S_rRNA	5966	6083	104.2	+	.	Rfam=14.1;Infernal=1.1.2;
HyS3403	cmsearch	5S_rRNA	885	1001	101.6	+	.	Rfam=14.1;Infernal=1.1.2;
HyS3403	cmsearch	5S_rRNA	329	446	95.3	+	.	Rfam=14.1;Infernal=1.1.2;
HyS3446	cmsearch	5S_rRNA	2513	2631	117.6	+	.	Rfam=14.1;Infernal=1.1.2;
HyS3446	cmsearch	5S_rRNA	10005	10123	116.6	+	.	Rfam=14.1;Infernal=1.1.2;
HyS3446	cmsearch	5S_rRNA	1377	1495	116.6	+	.	Rfam=14.1;Infernal=1.1.2;
HyS3446	cmsearch	5S_rRNA	815	933	116.6	+	.	Rfam=14.1;Infernal=1.1.2;
HyS3446	cmsearch	5S_rRNA	3079	3197	112.7	+	.	Rfam=14.1;Infernal=1.1.2;
HyS3446	cmsearch	5S_rRNA	10573	10691	110.7	+	.	Rfam=14.1;Infernal=1.1.2;
HyS3446	cmsearch	5S_rRNA	1944	2062	110.7	+	.	Rfam=14.1;Infernal=1.1.2;
HyS3446	cmsearch	5S_rRNA	249	367	110.7	+	.	Rfam=14.1;Infernal=1.1.2;
HyS3446	cmsearch	5S_rRNA	7760	7878	106.7	+	.	Rfam=14.1;Infernal=1.1.2;
HyS3446	cmsearch	5S_rRNA	11142	11259	104.0	+	.	Rfam=14.1;Infernal=1.1.2;
HyS3446	cmsearch	5S_rRNA	9436	9554	98.8	+	.	Rfam=14.1;Infernal=1.1.2;
HyS3446	cmsearch	5S_rRNA	11704	11821	98.5	+	.	Rfam=14.1;Infernal=1.1.2;
HyS3446	cmsearch	5S_rRNA	7192	7310	98.5	+	.	Rfam=14.1;Infernal=1.1.2;
HyS3446	cmsearch	5S_rRNA	3648	3766	93.0	+	.	Rfam=14.1;Infernal=1.1.2;
HyS3446	cmsearch	5S_rRNA	8328	8446	85.2	+	.	Rfam=14.1;Infernal=1.1.2;
HyS3464	cmsearch	5S_rRNA	10874	10992	116.7	+	.	Rfam=14.1;Infernal=1.1.2;
HyS3464	cmsearch	5S_rRNA	1380	1498	116.7	+	.	Rfam=14.1;Infernal=1.1.2;
HyS3464	cmsearch	5S_rRNA	6583	6701	116.7	+	.	Rfam=14.1;Infernal=1.1.2;
HyS3464	cmsearch	5S_rRNA	7208	7326	116.7	+	.	Rfam=14.1;Infernal=1.1.2;
HyS3464	cmsearch	5S_rRNA	7817	7935	116.7	+	.	Rfam=14.1;Infernal=1.1.2;
HyS3464	cmsearch	5S_rRNA	8426	8544	116.7	+	.	Rfam=14.1;Infernal=1.1.2;
HyS3464	cmsearch	5S_rRNA	9035	9153	116.7	+	.	Rfam=14.1;Infernal=1.1.2;
HyS3464	cmsearch	5S_rRNA	10252	10369	110.0	+	.	Rfam=14.1;Infernal=1.1.2;
HyS3464	cmsearch	5S_rRNA	5959	6076	110.0	+	.	Rfam=14.1;Infernal=1.1.2;
HyS3464	cmsearch	5S_rRNA	9644	9761	110.0	+	.	Rfam=14.1;Infernal=1.1.2;
HyS3464	cmsearch	5S_rRNA	12106	12226	94.1	+	.	Rfam=14.1;Infernal=1.1.2;
HyS3464	cmsearch	5S_rRNA	11493	11610	75.7	+	.	Rfam=14.1;Infernal=1.1.2;
HyS3474	cmsearch	5S_rRNA	10207	10325	116.6	+	.	Rfam=14.1;Infernal=1.1.2;
HyS3474	cmsearch	5S_rRNA	1417	1535	116.6	+	.	Rfam=14.1;Infernal=1.1.2;
HyS3474	cmsearch	5S_rRNA	3122	3240	116.6	+	.	Rfam=14.1;Infernal=1.1.2;
HyS3474	cmsearch	5S_rRNA	4259	4377	116.6	+	.	Rfam=14.1;Infernal=1.1.2;
HyS3474	cmsearch	5S_rRNA	4826	4944	116.6	+	.	Rfam=14.1;Infernal=1.1.2;
HyS3474	cmsearch	5S_rRNA	5394	5512	116.6	+	.	Rfam=14.1;Infernal=1.1.2;
HyS3474	cmsearch	5S_rRNA	5960	6078	116.6	+	.	Rfam=14.1;Infernal=1.1.2;
HyS3474	cmsearch	5S_rRNA	6528	6646	116.6	+	.	Rfam=14.1;Infernal=1.1.2;
HyS3474	cmsearch	5S_rRNA	7933	8051	116.6	+	.	Rfam=14.1;Infernal=1.1.2;
HyS3474	cmsearch	5S_rRNA	9069	9187	116.6	+	.	Rfam=14.1;Infernal=1.1.2;
HyS3474	cmsearch	5S_rRNA	9638	9756	116.6	+	.	Rfam=14.1;Infernal=1.1.2;
HyS3474	cmsearch	5S_rRNA	10776	10894	114.5	+	.	Rfam=14.1;Infernal=1.1.2;
HyS3474	cmsearch	5S_rRNA	11345	11463	114.5	+	.	Rfam=14.1;Infernal=1.1.2;
HyS3474	cmsearch	5S_rRNA	3691	3809	112.4	+	.	Rfam=14.1;Infernal=1.1.2;
HyS3474	cmsearch	5S_rRNA	1986	2103	109.9	+	.	Rfam=14.1;Infernal=1.1.2;
HyS3474	cmsearch	5S_rRNA	8502	8619	109.9	+	.	Rfam=14.1;Infernal=1.1.2;
HyS3474	cmsearch	5S_rRNA	7097	7214	108.6	+	.	Rfam=14.1;Infernal=1.1.2;
HyS3474	cmsearch	5S_rRNA	2554	2673	103.0	+	.	Rfam=14.1;Infernal=1.1.2;
HyS3474	cmsearch	5S_rRNA	846	964	98.4	+	.	Rfam=14.1;Infernal=1.1.2;
HyS3474	cmsearch	5S_rRNA	11915	12036	94.8	+	.	Rfam=14.1;Infernal=1.1.2;
HyS3474	cmsearch	5S_rRNA	261	382	94.3	+	.	Rfam=14.1;Infernal=1.1.2;
HyS3542	cmsearch	5S_rRNA	10575	10693	116.6	+	.	Rfam=14.1;Infernal=1.1.2;
HyS3542	cmsearch	5S_rRNA	11140	11258	116.6	+	.	Rfam=14.1;Infernal=1.1.2;
HyS3542	cmsearch	5S_rRNA	190	308	116.6	+	.	Rfam=14.1;Infernal=1.1.2;
HyS3542	cmsearch	5S_rRNA	2078	2196	116.6	+	.	Rfam=14.1;Infernal=1.1.2;
HyS3542	cmsearch	5S_rRNA	2652	2770	116.6	+	.	Rfam=14.1;Infernal=1.1.2;
HyS3542	cmsearch	5S_rRNA	4373	4491	116.6	+	.	Rfam=14.1;Infernal=1.1.2;
HyS3542	cmsearch	5S_rRNA	4939	5057	116.6	+	.	Rfam=14.1;Infernal=1.1.2;
HyS3542	cmsearch	5S_rRNA	5505	5623	116.6	+	.	Rfam=14.1;Infernal=1.1.2;
HyS3542	cmsearch	5S_rRNA	6073	6191	116.6	+	.	Rfam=14.1;Infernal=1.1.2;
HyS3542	cmsearch	5S_rRNA	7198	7316	116.6	+	.	Rfam=14.1;Infernal=1.1.2;
HyS3542	cmsearch	5S_rRNA	7758	7876	116.6	+	.	Rfam=14.1;Infernal=1.1.2;
HyS3542	cmsearch	5S_rRNA	8322	8440	116.6	+	.	Rfam=14.1;Infernal=1.1.2;
HyS3542	cmsearch	5S_rRNA	8885	9003	116.6	+	.	Rfam=14.1;Infernal=1.1.2;
HyS3542	cmsearch	5S_rRNA	9452	9570	116.6	+	.	Rfam=14.1;Infernal=1.1.2;
HyS3542	cmsearch	5S_rRNA	392	510	113.4	+	.	Rfam=14.1;Infernal=1.1.2;
HyS3542	cmsearch	5S_rRNA	3804	3922	111.8	+	.	Rfam=14.1;Infernal=1.1.2;
HyS3542	cmsearch	5S_rRNA	10013	10130	109.9	+	.	Rfam=14.1;Infernal=1.1.2;
HyS3542	cmsearch	5S_rRNA	11705	11822	109.9	+	.	Rfam=14.1;Infernal=1.1.2;
HyS3542	cmsearch	5S_rRNA	1516	1633	109.9	+	.	Rfam=14.1;Infernal=1.1.2;
HyS3542	cmsearch	5S_rRNA	6636	6753	109.9	+	.	Rfam=14.1;Infernal=1.1.2;
HyS3542	cmsearch	5S_rRNA	955	1072	109.9	+	.	Rfam=14.1;Infernal=1.1.2;
HyS3542	cmsearch	5S_rRNA	3226	3346	90.1	+	.	Rfam=14.1;Infernal=1.1.2;
HyS3645	cmsearch	5S_rRNA	10377	10495	116.7	+	.	Rfam=14.1;Infernal=1.1.2;
HyS3645	cmsearch	5S_rRNA	2856	2974	116.7	+	.	Rfam=14.1;Infernal=1.1.2;
HyS3645	cmsearch	5S_rRNA	3480	3598	116.7	+	.	Rfam=14.1;Infernal=1.1.2;
HyS3645	cmsearch	5S_rRNA	4104	4222	116.7	+	.	Rfam=14.1;Infernal=1.1.2;
HyS3645	cmsearch	5S_rRNA	5258	5376	116.7	+	.	Rfam=14.1;Infernal=1.1.2;
HyS3645	cmsearch	5S_rRNA	7880	7998	116.7	+	.	Rfam=14.1;Infernal=1.1.2;
HyS3645	cmsearch	5S_rRNA	8505	8623	116.7	+	.	Rfam=14.1;Infernal=1.1.2;
HyS3645	cmsearch	5S_rRNA	9754	9872	116.7	+	.	Rfam=14.1;Infernal=1.1.2;
HyS3645	cmsearch	5S_rRNA	6513	6631	111.6	+	.	Rfam=14.1;Infernal=1.1.2;
HyS3645	cmsearch	5S_rRNA	9130	9247	110.0	+	.	Rfam=14.1;Infernal=1.1.2;
HyS3645	cmsearch	5S_rRNA	11001	11120	108.0	+	.	Rfam=14.1;Infernal=1.1.2;
HyS3645	cmsearch	5S_rRNA	5887	6005	107.0	+	.	Rfam=14.1;Infernal=1.1.2;
HyS3645	cmsearch	5S_rRNA	2229	2350	97.6	+	.	Rfam=14.1;Infernal=1.1.2;
HyS3645	cmsearch	5S_rRNA	4751	4877	59.9	+	.	Rfam=14.1;Infernal=1.1.2;
HyS3664	cmsearch	5S_rRNA	10793	10911	116.6	+	.	Rfam=14.1;Infernal=1.1.2;
HyS3664	cmsearch	5S_rRNA	1190	1308	116.6	+	.	Rfam=14.1;Infernal=1.1.2;
HyS3664	cmsearch	5S_rRNA	1752	1870	116.6	+	.	Rfam=14.1;Infernal=1.1.2;
HyS3664	cmsearch	5S_rRNA	6239	6357	116.6	+	.	Rfam=14.1;Infernal=1.1.2;
HyS3664	cmsearch	5S_rRNA	631	749	116.6	+	.	Rfam=14.1;Infernal=1.1.2;
HyS3664	cmsearch	5S_rRNA	70	188	116.6	+	.	Rfam=14.1;Infernal=1.1.2;
HyS3664	cmsearch	5S_rRNA	7390	7508	116.6	+	.	Rfam=14.1;Infernal=1.1.2;
HyS3664	cmsearch	5S_rRNA	8517	8635	116.6	+	.	Rfam=14.1;Infernal=1.1.2;
HyS3664	cmsearch	5S_rRNA	9663	9781	116.6	+	.	Rfam=14.1;Infernal=1.1.2;
HyS3664	cmsearch	5S_rRNA	10230	10350	111.5	+	.	Rfam=14.1;Infernal=1.1.2;
HyS3664	cmsearch	5S_rRNA	2316	2433	109.9	+	.	Rfam=14.1;Infernal=1.1.2;
HyS3664	cmsearch	5S_rRNA	3442	3559	109.9	+	.	Rfam=14.1;Infernal=1.1.2;
HyS3664	cmsearch	5S_rRNA	4006	4123	109.9	+	.	Rfam=14.1;Infernal=1.1.2;
HyS3664	cmsearch	5S_rRNA	4570	4687	109.9	+	.	Rfam=14.1;Infernal=1.1.2;
HyS3664	cmsearch	5S_rRNA	5124	5241	109.9	+	.	Rfam=14.1;Infernal=1.1.2;
HyS3664	cmsearch	5S_rRNA	5683	5800	109.9	+	.	Rfam=14.1;Infernal=1.1.2;
HyS3664	cmsearch	5S_rRNA	6803	6920	109.9	+	.	Rfam=14.1;Infernal=1.1.2;
HyS3664	cmsearch	5S_rRNA	7954	8071	109.9	+	.	Rfam=14.1;Infernal=1.1.2;
HyS3664	cmsearch	5S_rRNA	9086	9203	109.9	+	.	Rfam=14.1;Infernal=1.1.2;
HyS3664	cmsearch	5S_rRNA	2879	2995	102.7	+	.	Rfam=14.1;Infernal=1.1.2;
HyS3664	cmsearch	5S_rRNA	11357	11447	69.8	+	.	Rfam=14.1;Infernal=1.1.2;
HyS3670	cmsearch	5S_rRNA	10634	10752	116.6	-	.	Rfam=14.1;Infernal=1.1.2;
HyS3670	cmsearch	5S_rRNA	1041	1159	116.6	-	.	Rfam=14.1;Infernal=1.1.2;
HyS3670	cmsearch	5S_rRNA	2732	2850	116.6	-	.	Rfam=14.1;Infernal=1.1.2;
HyS3670	cmsearch	5S_rRNA	5556	5674	116.6	-	.	Rfam=14.1;Infernal=1.1.2;
HyS3670	cmsearch	5S_rRNA	476	594	116.6	-	.	Rfam=14.1;Infernal=1.1.2;
HyS3670	cmsearch	5S_rRNA	6687	6805	116.6	-	.	Rfam=14.1;Infernal=1.1.2;
HyS3670	cmsearch	5S_rRNA	7250	7368	116.6	-	.	Rfam=14.1;Infernal=1.1.2;
HyS3670	cmsearch	5S_rRNA	8940	9058	116.6	-	.	Rfam=14.1;Infernal=1.1.2;
HyS3670	cmsearch	5S_rRNA	10068	10185	109.9	-	.	Rfam=14.1;Infernal=1.1.2;
HyS3670	cmsearch	5S_rRNA	11198	11315	109.9	-	.	Rfam=14.1;Infernal=1.1.2;
HyS3670	cmsearch	5S_rRNA	1606	1723	109.9	-	.	Rfam=14.1;Infernal=1.1.2;
HyS3670	cmsearch	5S_rRNA	2170	2287	109.9	-	.	Rfam=14.1;Infernal=1.1.2;
HyS3670	cmsearch	5S_rRNA	3298	3415	109.9	-	.	Rfam=14.1;Infernal=1.1.2;
HyS3670	cmsearch	5S_rRNA	3865	3982	109.9	-	.	Rfam=14.1;Infernal=1.1.2;
HyS3670	cmsearch	5S_rRNA	4428	4545	109.9	-	.	Rfam=14.1;Infernal=1.1.2;
HyS3670	cmsearch	5S_rRNA	4994	5111	109.9	-	.	Rfam=14.1;Infernal=1.1.2;
HyS3670	cmsearch	5S_rRNA	6122	6239	109.9	-	.	Rfam=14.1;Infernal=1.1.2;
HyS3670	cmsearch	5S_rRNA	7814	7931	109.9	-	.	Rfam=14.1;Infernal=1.1.2;
HyS3670	cmsearch	5S_rRNA	8377	8494	109.9	-	.	Rfam=14.1;Infernal=1.1.2;
HyS3670	cmsearch	5S_rRNA	9505	9622	109.9	-	.	Rfam=14.1;Infernal=1.1.2;
HyS3700	cmsearch	5S_rRNA	3595	3713	117.6	-	.	Rfam=14.1;Infernal=1.1.2;
HyS3700	cmsearch	5S_rRNA	1862	1980	114.7	-	.	Rfam=14.1;Infernal=1.1.2;
HyS3700	cmsearch	5S_rRNA	1298	1415	110.9	-	.	Rfam=14.1;Infernal=1.1.2;
HyS3700	cmsearch	5S_rRNA	2431	2548	110.9	-	.	Rfam=14.1;Infernal=1.1.2;
HyS3700	cmsearch	5S_rRNA	164	281	110.9	-	.	Rfam=14.1;Infernal=1.1.2;
HyS3700	cmsearch	5S_rRNA	731	848	110.9	-	.	Rfam=14.1;Infernal=1.1.2;
HyS3700	cmsearch	5S_rRNA	5302	5419	109.3	-	.	Rfam=14.1;Infernal=1.1.2;
HyS3700	cmsearch	5S_rRNA	5871	5989	108.5	-	.	Rfam=14.1;Infernal=1.1.2;
HyS3700	cmsearch	5S_rRNA	4164	4283	108.4	-	.	Rfam=14.1;Infernal=1.1.2;
HyS3700	cmsearch	5S_rRNA	4733	4851	104.7	-	.	Rfam=14.1;Infernal=1.1.2;
HyS3700	cmsearch	5S_rRNA	7008	7126	102.7	-	.	Rfam=14.1;Infernal=1.1.2;
HyS3700	cmsearch	5S_rRNA	6440	6557	87.7	-	.	Rfam=14.1;Infernal=1.1.2;
HyS3700	cmsearch	5S_rRNA	2998	3119	76.6	-	.	Rfam=14.1;Infernal=1.1.2;
HyS3827	cmsearch	5S_rRNA	3060	3178	116.7	+	.	Rfam=14.1;Infernal=1.1.2;
HyS3832	cmsearch	5S_rRNA	7904	8022	116.7	+	.	Rfam=14.1;Infernal=1.1.2;
HyS3960	cmsearch	5S_rRNA	10000	10118	110.7	-	.	Rfam=14.1;Infernal=1.1.2;
HyS3960	cmsearch	5S_rRNA	1565	1683	110.7	-	.	Rfam=14.1;Infernal=1.1.2;
HyS3960	cmsearch	5S_rRNA	3250	3368	110.7	-	.	Rfam=14.1;Infernal=1.1.2;
HyS3960	cmsearch	5S_rRNA	4374	4492	110.7	-	.	Rfam=14.1;Infernal=1.1.2;
HyS3960	cmsearch	5S_rRNA	6058	6176	110.7	-	.	Rfam=14.1;Infernal=1.1.2;
HyS3960	cmsearch	5S_rRNA	6623	6741	110.7	-	.	Rfam=14.1;Infernal=1.1.2;
HyS3960	cmsearch	5S_rRNA	7189	7307	110.7	-	.	Rfam=14.1;Infernal=1.1.2;
HyS3960	cmsearch	5S_rRNA	8314	8432	110.7	-	.	Rfam=14.1;Infernal=1.1.2;
HyS3960	cmsearch	5S_rRNA	9439	9557	108.0	-	.	Rfam=14.1;Infernal=1.1.2;
HyS3960	cmsearch	5S_rRNA	1007	1124	104.0	-	.	Rfam=14.1;Infernal=1.1.2;
HyS3960	cmsearch	5S_rRNA	2131	2248	104.0	-	.	Rfam=14.1;Infernal=1.1.2;
HyS3960	cmsearch	5S_rRNA	2691	2808	104.0	-	.	Rfam=14.1;Infernal=1.1.2;
HyS3960	cmsearch	5S_rRNA	3814	3931	104.0	-	.	Rfam=14.1;Infernal=1.1.2;
HyS3960	cmsearch	5S_rRNA	4937	5054	104.0	-	.	Rfam=14.1;Infernal=1.1.2;
HyS3960	cmsearch	5S_rRNA	5497	5614	104.0	-	.	Rfam=14.1;Infernal=1.1.2;
HyS3960	cmsearch	5S_rRNA	447	564	104.0	-	.	Rfam=14.1;Infernal=1.1.2;
HyS3960	cmsearch	5S_rRNA	7755	7872	104.0	-	.	Rfam=14.1;Infernal=1.1.2;
HyS3960	cmsearch	5S_rRNA	8878	8995	104.0	-	.	Rfam=14.1;Infernal=1.1.2;
HyS3978	cmsearch	5S_rRNA	4327	4445	116.7	-	.	Rfam=14.1;Infernal=1.1.2;
HyS4005	cmsearch	5S_rRNA	4126	4244	112.7	+	.	Rfam=14.1;Infernal=1.1.2;
HyS4005	cmsearch	5S_rRNA	5831	5948	110.9	+	.	Rfam=14.1;Infernal=1.1.2;
HyS4005	cmsearch	5S_rRNA	1284	1402	110.7	+	.	Rfam=14.1;Infernal=1.1.2;
HyS4005	cmsearch	5S_rRNA	155	273	110.7	+	.	Rfam=14.1;Infernal=1.1.2;
HyS4005	cmsearch	5S_rRNA	1848	1966	110.7	+	.	Rfam=14.1;Infernal=1.1.2;
HyS4005	cmsearch	5S_rRNA	5262	5380	110.7	+	.	Rfam=14.1;Infernal=1.1.2;
HyS4005	cmsearch	5S_rRNA	6970	7088	110.7	+	.	Rfam=14.1;Infernal=1.1.2;
HyS4005	cmsearch	5S_rRNA	2412	2530	109.6	+	.	Rfam=14.1;Infernal=1.1.2;
HyS4005	cmsearch	5S_rRNA	9788	9904	106.2	+	.	Rfam=14.1;Infernal=1.1.2;
HyS4005	cmsearch	5S_rRNA	3556	3674	105.0	+	.	Rfam=14.1;Infernal=1.1.2;
HyS4005	cmsearch	5S_rRNA	721	838	104.0	+	.	Rfam=14.1;Infernal=1.1.2;
HyS4005	cmsearch	5S_rRNA	7537	7654	104.0	+	.	Rfam=14.1;Infernal=1.1.2;
HyS4005	cmsearch	5S_rRNA	8101	8218	104.0	+	.	Rfam=14.1;Infernal=1.1.2;
HyS4005	cmsearch	5S_rRNA	8664	8781	104.0	+	.	Rfam=14.1;Infernal=1.1.2;
HyS4005	cmsearch	5S_rRNA	9226	9342	101.5	+	.	Rfam=14.1;Infernal=1.1.2;
HyS4005	cmsearch	5S_rRNA	4695	4812	98.3	+	.	Rfam=14.1;Infernal=1.1.2;
HyS4005	cmsearch	5S_rRNA	2986	3104	97.5	+	.	Rfam=14.1;Infernal=1.1.2;
HyS4005	cmsearch	5S_rRNA	6405	6523	95.6	+	.	Rfam=14.1;Infernal=1.1.2;
HyS4011	cmsearch	5S_rRNA	1371	1489	116.6	+	.	Rfam=14.1;Infernal=1.1.2;
HyS4011	cmsearch	5S_rRNA	1940	2058	116.6	+	.	Rfam=14.1;Infernal=1.1.2;
HyS4011	cmsearch	5S_rRNA	4785	4903	116.6	+	.	Rfam=14.1;Infernal=1.1.2;
HyS4011	cmsearch	5S_rRNA	802	920	116.6	+	.	Rfam=14.1;Infernal=1.1.2;
HyS4011	cmsearch	5S_rRNA	3077	3195	114.4	+	.	Rfam=14.1;Infernal=1.1.2;
HyS4011	cmsearch	5S_rRNA	6491	6609	114.4	+	.	Rfam=14.1;Infernal=1.1.2;
HyS4011	cmsearch	5S_rRNA	3646	3764	110.7	+	.	Rfam=14.1;Infernal=1.1.2;
HyS4011	cmsearch	5S_rRNA	5354	5472	110.7	+	.	Rfam=14.1;Infernal=1.1.2;
HyS4011	cmsearch	5S_rRNA	5922	6040	110.7	+	.	Rfam=14.1;Infernal=1.1.2;
HyS4011	cmsearch	5S_rRNA	8199	8317	110.7	+	.	Rfam=14.1;Infernal=1.1.2;
HyS4011	cmsearch	5S_rRNA	8760	8878	110.7	+	.	Rfam=14.1;Infernal=1.1.2;
HyS4011	cmsearch	5S_rRNA	9323	9441	110.7	+	.	Rfam=14.1;Infernal=1.1.2;
HyS4011	cmsearch	5S_rRNA	4214	4332	110.4	+	.	Rfam=14.1;Infernal=1.1.2;
HyS4011	cmsearch	5S_rRNA	2509	2626	108.3	+	.	Rfam=14.1;Infernal=1.1.2;
HyS4011	cmsearch	5S_rRNA	7636	7753	108.2	+	.	Rfam=14.1;Infernal=1.1.2;
HyS4011	cmsearch	5S_rRNA	7061	7179	106.4	+	.	Rfam=14.1;Infernal=1.1.2;
HyS4011	cmsearch	5S_rRNA	236	353	104.0	+	.	Rfam=14.1;Infernal=1.1.2;
HyS4042	cmsearch	5S_rRNA	2188	2306	117.6	-	.	Rfam=14.1;Infernal=1.1.2;
HyS4042	cmsearch	5S_rRNA	3897	4015	117.6	-	.	Rfam=14.1;Infernal=1.1.2;
HyS4042	cmsearch	5S_rRNA	4466	4584	116.6	-	.	Rfam=14.1;Infernal=1.1.2;
HyS4042	cmsearch	5S_rRNA	5035	5153	116.6	-	.	Rfam=14.1;Infernal=1.1.2;
HyS4042	cmsearch	5S_rRNA	5605	5723	116.6	-	.	Rfam=14.1;Infernal=1.1.2;
HyS4042	cmsearch	5S_rRNA	6175	6293	116.6	-	.	Rfam=14.1;Infernal=1.1.2;
HyS4042	cmsearch	5S_rRNA	1619	1737	114.1	-	.	Rfam=14.1;Infernal=1.1.2;
HyS4042	cmsearch	5S_rRNA	3329	3446	110.9	-	.	Rfam=14.1;Infernal=1.1.2;
HyS4042	cmsearch	5S_rRNA	2759	2877	110.7	-	.	Rfam=14.1;Infernal=1.1.2;
HyS4042	cmsearch	5S_rRNA	7314	7432	104.7	-	.	Rfam=14.1;Infernal=1.1.2;
HyS4042	cmsearch	5S_rRNA	6745	6863	103.8	-	.	Rfam=14.1;Infernal=1.1.2;
HyS4042	cmsearch	5S_rRNA	1051	1170	97.0	-	.	Rfam=14.1;Infernal=1.1.2;
HyS4042	cmsearch	5S_rRNA	7881	8008	69.1	-	.	Rfam=14.1;Infernal=1.1.2;
HyS4042	cmsearch	5S_rRNA	451	573	63.8	-	.	Rfam=14.1;Infernal=1.1.2;
HyS4124	cmsearch	5S_rRNA	1480	1598	116.6	+	.	Rfam=14.1;Infernal=1.1.2;
HyS4124	cmsearch	5S_rRNA	2047	2165	116.6	+	.	Rfam=14.1;Infernal=1.1.2;
HyS4124	cmsearch	5S_rRNA	2614	2732	116.6	+	.	Rfam=14.1;Infernal=1.1.2;
HyS4124	cmsearch	5S_rRNA	3181	3299	116.6	+	.	Rfam=14.1;Infernal=1.1.2;
HyS4124	cmsearch	5S_rRNA	354	472	116.6	+	.	Rfam=14.1;Infernal=1.1.2;
HyS4124	cmsearch	5S_rRNA	3750	3868	116.6	+	.	Rfam=14.1;Infernal=1.1.2;
HyS4124	cmsearch	5S_rRNA	4317	4435	116.6	+	.	Rfam=14.1;Infernal=1.1.2;
HyS4124	cmsearch	5S_rRNA	4885	5003	116.6	+	.	Rfam=14.1;Infernal=1.1.2;
HyS4124	cmsearch	5S_rRNA	5452	5570	116.6	+	.	Rfam=14.1;Infernal=1.1.2;
HyS4124	cmsearch	5S_rRNA	6020	6138	116.6	+	.	Rfam=14.1;Infernal=1.1.2;
HyS4124	cmsearch	5S_rRNA	6587	6705	116.6	+	.	Rfam=14.1;Infernal=1.1.2;
HyS4124	cmsearch	5S_rRNA	7157	7275	116.6	+	.	Rfam=14.1;Infernal=1.1.2;
HyS4124	cmsearch	5S_rRNA	916	1034	109.8	+	.	Rfam=14.1;Infernal=1.1.2;
HyS4124	cmsearch	5S_rRNA	8285	8402	107.1	+	.	Rfam=14.1;Infernal=1.1.2;
HyS4124	cmsearch	5S_rRNA	8845	8959	88.7	+	.	Rfam=14.1;Infernal=1.1.2;
HyS4124	cmsearch	5S_rRNA	7725	7839	88.6	+	.	Rfam=14.1;Infernal=1.1.2;
HyS4152	cmsearch	5S_rRNA	3963	4081	116.6	+	.	Rfam=14.1;Infernal=1.1.2;
HyS4152	cmsearch	5S_rRNA	4531	4649	116.6	+	.	Rfam=14.1;Infernal=1.1.2;
HyS4152	cmsearch	5S_rRNA	5100	5218	116.6	+	.	Rfam=14.1;Infernal=1.1.2;
HyS4152	cmsearch	5S_rRNA	5668	5786	116.6	+	.	Rfam=14.1;Infernal=1.1.2;
HyS4152	cmsearch	5S_rRNA	6236	6354	116.6	+	.	Rfam=14.1;Infernal=1.1.2;
HyS4152	cmsearch	5S_rRNA	6804	6922	116.6	+	.	Rfam=14.1;Infernal=1.1.2;
HyS4152	cmsearch	5S_rRNA	7372	7490	116.6	+	.	Rfam=14.1;Infernal=1.1.2;
HyS4152	cmsearch	5S_rRNA	1137	1254	109.9	+	.	Rfam=14.1;Infernal=1.1.2;
HyS4152	cmsearch	5S_rRNA	1702	1819	109.9	+	.	Rfam=14.1;Infernal=1.1.2;
HyS4152	cmsearch	5S_rRNA	2267	2384	109.9	+	.	Rfam=14.1;Infernal=1.1.2;
HyS4152	cmsearch	5S_rRNA	2833	2950	109.9	+	.	Rfam=14.1;Infernal=1.1.2;
HyS4152	cmsearch	5S_rRNA	3396	3513	109.9	+	.	Rfam=14.1;Infernal=1.1.2;
HyS4152	cmsearch	5S_rRNA	569	686	109.9	+	.	Rfam=14.1;Infernal=1.1.2;
HyS4152	cmsearch	5S_rRNA	7939	8056	109.9	+	.	Rfam=14.1;Infernal=1.1.2;
HyS4152	cmsearch	5S_rRNA	8505	8622	109.9	+	.	Rfam=14.1;Infernal=1.1.2;
HyS4152	cmsearch	5S_rRNA	9070	9186	104.7	+	.	Rfam=14.1;Infernal=1.1.2;
HyS4152	cmsearch	5S_rRNA	9	124	93.8	+	.	Rfam=14.1;Infernal=1.1.2;
HyS4166	cmsearch	5S_rRNA	928	1046	116.6	-	.	Rfam=14.1;Infernal=1.1.2;
HyS4166	cmsearch	5S_rRNA	1497	1615	116.6	-	.	Rfam=14.1;Infernal=1.1.2;
HyS4166	cmsearch	5S_rRNA	2066	2184	116.6	-	.	Rfam=14.1;Infernal=1.1.2;
HyS4166	cmsearch	5S_rRNA	2634	2752	116.6	-	.	Rfam=14.1;Infernal=1.1.2;
HyS4166	cmsearch	5S_rRNA	3203	3321	116.6	-	.	Rfam=14.1;Infernal=1.1.2;
HyS4166	cmsearch	5S_rRNA	3772	3890	116.6	-	.	Rfam=14.1;Infernal=1.1.2;
HyS4166	cmsearch	5S_rRNA	4341	4459	116.6	-	.	Rfam=14.1;Infernal=1.1.2;
HyS4166	cmsearch	5S_rRNA	358	476	116.6	-	.	Rfam=14.1;Infernal=1.1.2;
HyS4166	cmsearch	5S_rRNA	4910	5028	116.6	-	.	Rfam=14.1;Infernal=1.1.2;
HyS4166	cmsearch	5S_rRNA	5479	5597	116.6	-	.	Rfam=14.1;Infernal=1.1.2;
HyS4166	cmsearch	5S_rRNA	6049	6167	116.6	-	.	Rfam=14.1;Infernal=1.1.2;
HyS4166	cmsearch	5S_rRNA	6618	6736	116.6	-	.	Rfam=14.1;Infernal=1.1.2;
HyS4166	cmsearch	5S_rRNA	7187	7305	109.5	-	.	Rfam=14.1;Infernal=1.1.2;
HyS4166	cmsearch	5S_rRNA	7756	7874	109.5	-	.	Rfam=14.1;Infernal=1.1.2;
HyS4166	cmsearch	5S_rRNA	8325	8444	100.0	-	.	Rfam=14.1;Infernal=1.1.2;
HyS4166	cmsearch	5S_rRNA	8895	9016	92.5	-	.	Rfam=14.1;Infernal=1.1.2;
HyS4219	cmsearch	5S_rRNA	3234	3345	65.4	+	.	Rfam=14.1;Infernal=1.1.2;
HyS4245	cmsearch	5S_rRNA	3470	3588	116.7	-	.	Rfam=14.1;Infernal=1.1.2;
HyS4275	cmsearch	5S_rRNA	2178	2296	116.6	-	.	Rfam=14.1;Infernal=1.1.2;
HyS4275	cmsearch	5S_rRNA	2745	2863	116.6	-	.	Rfam=14.1;Infernal=1.1.2;
HyS4275	cmsearch	5S_rRNA	3312	3430	116.6	-	.	Rfam=14.1;Infernal=1.1.2;
HyS4275	cmsearch	5S_rRNA	3880	3998	116.6	-	.	Rfam=14.1;Infernal=1.1.2;
HyS4275	cmsearch	5S_rRNA	6711	6829	116.6	-	.	Rfam=14.1;Infernal=1.1.2;
HyS4275	cmsearch	5S_rRNA	1611	1728	109.9	-	.	Rfam=14.1;Infernal=1.1.2;
HyS4275	cmsearch	5S_rRNA	4449	4566	109.9	-	.	Rfam=14.1;Infernal=1.1.2;
HyS4275	cmsearch	5S_rRNA	5013	5130	109.9	-	.	Rfam=14.1;Infernal=1.1.2;
HyS4275	cmsearch	5S_rRNA	5578	5695	109.9	-	.	Rfam=14.1;Infernal=1.1.2;
HyS4275	cmsearch	5S_rRNA	485	602	109.9	-	.	Rfam=14.1;Infernal=1.1.2;
HyS4275	cmsearch	5S_rRNA	6144	6261	109.9	-	.	Rfam=14.1;Infernal=1.1.2;
HyS4275	cmsearch	5S_rRNA	7272	7389	109.9	-	.	Rfam=14.1;Infernal=1.1.2;
HyS4275	cmsearch	5S_rRNA	7833	7950	109.9	-	.	Rfam=14.1;Infernal=1.1.2;
HyS4275	cmsearch	5S_rRNA	8400	8513	89.6	-	.	Rfam=14.1;Infernal=1.1.2;
HyS4275	cmsearch	5S_rRNA	1050	1162	85.9	-	.	Rfam=14.1;Infernal=1.1.2;
HyS4285	cmsearch	5S_rRNA	1798	1916	116.6	+	.	Rfam=14.1;Infernal=1.1.2;
HyS4285	cmsearch	5S_rRNA	3615	3733	116.6	-	.	Rfam=14.1;Infernal=1.1.2;
HyS4285	cmsearch	5S_rRNA	5320	5438	116.6	-	.	Rfam=14.1;Infernal=1.1.2;
HyS4285	cmsearch	5S_rRNA	5983	6101	116.6	+	.	Rfam=14.1;Infernal=1.1.2;
HyS4285	cmsearch	5S_rRNA	677	795	116.6	+	.	Rfam=14.1;Infernal=1.1.2;
HyS4285	cmsearch	5S_rRNA	7113	7231	116.6	+	.	Rfam=14.1;Infernal=1.1.2;
HyS4285	cmsearch	5S_rRNA	2932	3050	113.7	+	.	Rfam=14.1;Infernal=1.1.2;
HyS4285	cmsearch	5S_rRNA	4751	4869	110.4	-	.	Rfam=14.1;Infernal=1.1.2;
HyS4285	cmsearch	5S_rRNA	117	234	109.9	+	.	Rfam=14.1;Infernal=1.1.2;
HyS4285	cmsearch	5S_rRNA	6550	6667	109.9	+	.	Rfam=14.1;Infernal=1.1.2;
HyS4285	cmsearch	5S_rRNA	7673	7790	109.9	+	.	Rfam=14.1;Infernal=1.1.2;
HyS4285	cmsearch	5S_rRNA	1235	1352	107.4	+	.	Rfam=14.1;Infernal=1.1.2;
HyS4285	cmsearch	5S_rRNA	4184	4301	106.8	-	.	Rfam=14.1;Infernal=1.1.2;
HyS4285	cmsearch	5S_rRNA	8235	8351	104.7	+	.	Rfam=14.1;Infernal=1.1.2;
HyS4285	cmsearch	5S_rRNA	2365	2481	101.6	+	.	Rfam=14.1;Infernal=1.1.2;
HyS4285	cmsearch	5S_rRNA	3495	3587	45.3	+	.	Rfam=14.1;Infernal=1.1.2;
HyS4300	cmsearch	5S_rRNA	8182	8299	117.1	+	.	Rfam=14.1;Infernal=1.1.2;
HyS4300	cmsearch	5S_rRNA	7054	7172	116.6	+	.	Rfam=14.1;Infernal=1.1.2;
HyS4300	cmsearch	5S_rRNA	838	956	116.6	+	.	Rfam=14.1;Infernal=1.1.2;
HyS4300	cmsearch	5S_rRNA	3664	3781	110.9	+	.	Rfam=14.1;Infernal=1.1.2;
HyS4300	cmsearch	5S_rRNA	4796	4913	110.9	+	.	Rfam=14.1;Infernal=1.1.2;
HyS4300	cmsearch	5S_rRNA	1969	2087	110.7	+	.	Rfam=14.1;Infernal=1.1.2;
HyS4300	cmsearch	5S_rRNA	2532	2650	110.7	+	.	Rfam=14.1;Infernal=1.1.2;
HyS4300	cmsearch	5S_rRNA	5363	5481	110.7	+	.	Rfam=14.1;Infernal=1.1.2;
HyS4300	cmsearch	5S_rRNA	7616	7734	110.7	+	.	Rfam=14.1;Infernal=1.1.2;
HyS4300	cmsearch	5S_rRNA	276	392	110.0	+	.	Rfam=14.1;Infernal=1.1.2;
HyS4300	cmsearch	5S_rRNA	1404	1521	109.9	+	.	Rfam=14.1;Infernal=1.1.2;
HyS4300	cmsearch	5S_rRNA	3099	3215	107.2	+	.	Rfam=14.1;Infernal=1.1.2;
HyS4300	cmsearch	5S_rRNA	4228	4345	104.0	+	.	Rfam=14.1;Infernal=1.1.2;
HyS4300	cmsearch	5S_rRNA	5926	6042	102.0	+	.	Rfam=14.1;Infernal=1.1.2;
HyS4300	cmsearch	5S_rRNA	6489	6605	101.7	+	.	Rfam=14.1;Infernal=1.1.2;
HyS4324	cmsearch	5S_rRNA	1585	1703	116.6	+	.	Rfam=14.1;Infernal=1.1.2;
HyS4324	cmsearch	5S_rRNA	2149	2267	116.6	+	.	Rfam=14.1;Infernal=1.1.2;
HyS4324	cmsearch	5S_rRNA	3275	3393	116.6	+	.	Rfam=14.1;Infernal=1.1.2;
HyS4324	cmsearch	5S_rRNA	460	578	116.6	+	.	Rfam=14.1;Infernal=1.1.2;
HyS4324	cmsearch	5S_rRNA	4966	5084	116.6	+	.	Rfam=14.1;Infernal=1.1.2;
HyS4324	cmsearch	5S_rRNA	8331	8449	116.6	+	.	Rfam=14.1;Infernal=1.1.2;
HyS4324	cmsearch	5S_rRNA	1022	1139	109.9	+	.	Rfam=14.1;Infernal=1.1.2;
HyS4324	cmsearch	5S_rRNA	2709	2826	109.9	+	.	Rfam=14.1;Infernal=1.1.2;
HyS4324	cmsearch	5S_rRNA	3838	3955	109.9	+	.	Rfam=14.1;Infernal=1.1.2;
HyS4324	cmsearch	5S_rRNA	4403	4520	109.9	+	.	Rfam=14.1;Infernal=1.1.2;
HyS4324	cmsearch	5S_rRNA	5528	5645	109.9	+	.	Rfam=14.1;Infernal=1.1.2;
HyS4324	cmsearch	5S_rRNA	6091	6208	109.9	+	.	Rfam=14.1;Infernal=1.1.2;
HyS4324	cmsearch	5S_rRNA	6644	6761	109.9	+	.	Rfam=14.1;Infernal=1.1.2;
HyS4324	cmsearch	5S_rRNA	7206	7323	109.9	+	.	Rfam=14.1;Infernal=1.1.2;
HyS4324	cmsearch	5S_rRNA	7768	7885	109.9	+	.	Rfam=14.1;Infernal=1.1.2;
HyS4337	cmsearch	5S_rRNA	1106	1224	116.6	+	.	Rfam=14.1;Infernal=1.1.2;
HyS4337	cmsearch	5S_rRNA	539	657	116.6	+	.	Rfam=14.1;Infernal=1.1.2;
HyS4337	cmsearch	5S_rRNA	3364	3482	111.8	+	.	Rfam=14.1;Infernal=1.1.2;
HyS4337	cmsearch	5S_rRNA	6190	6306	110.0	+	.	Rfam=14.1;Infernal=1.1.2;
HyS4337	cmsearch	5S_rRNA	1673	1790	109.9	+	.	Rfam=14.1;Infernal=1.1.2;
HyS4337	cmsearch	5S_rRNA	2239	2356	109.9	+	.	Rfam=14.1;Infernal=1.1.2;
HyS4337	cmsearch	5S_rRNA	2799	2916	109.9	+	.	Rfam=14.1;Infernal=1.1.2;
HyS4337	cmsearch	5S_rRNA	3928	4045	109.9	+	.	Rfam=14.1;Infernal=1.1.2;
HyS4337	cmsearch	5S_rRNA	4494	4611	109.9	+	.	Rfam=14.1;Infernal=1.1.2;
HyS4337	cmsearch	5S_rRNA	5060	5177	109.9	+	.	Rfam=14.1;Infernal=1.1.2;
HyS4337	cmsearch	5S_rRNA	5624	5741	109.9	+	.	Rfam=14.1;Infernal=1.1.2;
HyS4337	cmsearch	5S_rRNA	7305	7422	109.9	+	.	Rfam=14.1;Infernal=1.1.2;
HyS4337	cmsearch	5S_rRNA	6748	6863	91.5	+	.	Rfam=14.1;Infernal=1.1.2;
HyS4337	cmsearch	5S_rRNA	7867	7978	80.9	+	.	Rfam=14.1;Infernal=1.1.2;
HyS4337	cmsearch	5S_rRNA	1	91	58.9	+	.	Rfam=14.1;Infernal=1.1.2;
HyS4349	cmsearch	5S_rRNA	1833	1951	117.9	+	.	Rfam=14.1;Infernal=1.1.2;
HyS4349	cmsearch	5S_rRNA	1266	1384	116.6	+	.	Rfam=14.1;Infernal=1.1.2;
HyS4349	cmsearch	5S_rRNA	140	258	116.6	+	.	Rfam=14.1;Infernal=1.1.2;
HyS4349	cmsearch	5S_rRNA	2402	2520	116.6	+	.	Rfam=14.1;Infernal=1.1.2;
HyS4349	cmsearch	5S_rRNA	2969	3087	116.6	+	.	Rfam=14.1;Infernal=1.1.2;
HyS4349	cmsearch	5S_rRNA	3535	3653	116.6	+	.	Rfam=14.1;Infernal=1.1.2;
HyS4349	cmsearch	5S_rRNA	5785	5903	116.6	+	.	Rfam=14.1;Infernal=1.1.2;
HyS4349	cmsearch	5S_rRNA	6341	6459	116.6	+	.	Rfam=14.1;Infernal=1.1.2;
HyS4349	cmsearch	5S_rRNA	8033	8151	112.1	+	.	Rfam=14.1;Infernal=1.1.2;
HyS4349	cmsearch	5S_rRNA	4097	4214	109.9	+	.	Rfam=14.1;Infernal=1.1.2;
HyS4349	cmsearch	5S_rRNA	4656	4773	109.9	+	.	Rfam=14.1;Infernal=1.1.2;
HyS4349	cmsearch	5S_rRNA	5219	5336	109.9	+	.	Rfam=14.1;Infernal=1.1.2;
HyS4349	cmsearch	5S_rRNA	707	824	109.9	+	.	Rfam=14.1;Infernal=1.1.2;
HyS4349	cmsearch	5S_rRNA	6909	7026	107.8	+	.	Rfam=14.1;Infernal=1.1.2;
HyS4349	cmsearch	5S_rRNA	7474	7587	88.7	+	.	Rfam=14.1;Infernal=1.1.2;
HyS4366	cmsearch	5S_rRNA	7474	7592	116.7	-	.	Rfam=14.1;Infernal=1.1.2;
HyS4366	cmsearch	5S_rRNA	1606	1721	96.4	-	.	Rfam=14.1;Infernal=1.1.2;
HyS4371	cmsearch	5S_rRNA	6659	6777	116.7	-	.	Rfam=14.1;Infernal=1.1.2;
HyS4374	cmsearch	5S_rRNA	3470	3588	116.6	+	.	Rfam=14.1;Infernal=1.1.2;
HyS4374	cmsearch	5S_rRNA	4608	4726	116.6	+	.	Rfam=14.1;Infernal=1.1.2;
HyS4374	cmsearch	5S_rRNA	5177	5295	116.6	+	.	Rfam=14.1;Infernal=1.1.2;
HyS4374	cmsearch	5S_rRNA	5748	5868	110.1	+	.	Rfam=14.1;Infernal=1.1.2;
HyS4374	cmsearch	5S_rRNA	2899	3018	108.0	+	.	Rfam=14.1;Infernal=1.1.2;
HyS4374	cmsearch	5S_rRNA	6897	7013	104.7	+	.	Rfam=14.1;Infernal=1.1.2;
HyS4374	cmsearch	5S_rRNA	588	707	104.6	+	.	Rfam=14.1;Infernal=1.1.2;
HyS4374	cmsearch	5S_rRNA	1754	1872	104.4	+	.	Rfam=14.1;Infernal=1.1.2;
HyS4374	cmsearch	5S_rRNA	7459	7577	99.6	+	.	Rfam=14.1;Infernal=1.1.2;
HyS4374	cmsearch	5S_rRNA	22	138	88.5	+	.	Rfam=14.1;Infernal=1.1.2;
HyS4374	cmsearch	5S_rRNA	2330	2450	85.4	+	.	Rfam=14.1;Infernal=1.1.2;
HyS4374	cmsearch	5S_rRNA	4040	4157	83.2	+	.	Rfam=14.1;Infernal=1.1.2;
HyS4374	cmsearch	5S_rRNA	8023	8137	82.9	+	.	Rfam=14.1;Infernal=1.1.2;
HyS4374	cmsearch	5S_rRNA	1173	1301	66.9	+	.	Rfam=14.1;Infernal=1.1.2;
HyS4374	cmsearch	5S_rRNA	6319	6443	49.4	+	.	Rfam=14.1;Infernal=1.1.2;
HyS4410	cmsearch	5S_rRNA	6836	6954	110.9	+	.	Rfam=14.1;Infernal=1.1.2;
HyS4410	cmsearch	5S_rRNA	4387	4504	110.9	+	.	Rfam=14.1;Infernal=1.1.2;
HyS4410	cmsearch	5S_rRNA	995	1112	110.9	+	.	Rfam=14.1;Infernal=1.1.2;
HyS4410	cmsearch	5S_rRNA	4952	5070	110.7	+	.	Rfam=14.1;Infernal=1.1.2;
HyS4410	cmsearch	5S_rRNA	2691	2807	109.4	+	.	Rfam=14.1;Infernal=1.1.2;
HyS4410	cmsearch	5S_rRNA	7405	7523	108.3	+	.	Rfam=14.1;Infernal=1.1.2;
HyS4410	cmsearch	5S_rRNA	3821	3937	108.1	+	.	Rfam=14.1;Infernal=1.1.2;
HyS4410	cmsearch	5S_rRNA	1563	1679	107.2	+	.	Rfam=14.1;Infernal=1.1.2;
HyS4410	cmsearch	5S_rRNA	2125	2242	104.0	+	.	Rfam=14.1;Infernal=1.1.2;
HyS4410	cmsearch	5S_rRNA	3255	3372	104.0	+	.	Rfam=14.1;Infernal=1.1.2;
HyS4410	cmsearch	5S_rRNA	432	548	101.5	+	.	Rfam=14.1;Infernal=1.1.2;
HyS4410	cmsearch	5S_rRNA	6266	6385	100.3	+	.	Rfam=14.1;Infernal=1.1.2;
HyS4450	cmsearch	5S_rRNA	1457	1575	116.6	+	.	Rfam=14.1;Infernal=1.1.2;
HyS4450	cmsearch	5S_rRNA	2028	2146	116.6	+	.	Rfam=14.1;Infernal=1.1.2;
HyS4450	cmsearch	5S_rRNA	2597	2715	116.6	+	.	Rfam=14.1;Infernal=1.1.2;
HyS4450	cmsearch	5S_rRNA	3161	3279	116.6	+	.	Rfam=14.1;Infernal=1.1.2;
HyS4450	cmsearch	5S_rRNA	336	454	116.6	+	.	Rfam=14.1;Infernal=1.1.2;
HyS4450	cmsearch	5S_rRNA	3724	3842	116.6	+	.	Rfam=14.1;Infernal=1.1.2;
HyS4450	cmsearch	5S_rRNA	4288	4406	116.6	+	.	Rfam=14.1;Infernal=1.1.2;
HyS4450	cmsearch	5S_rRNA	4854	4972	116.6	+	.	Rfam=14.1;Infernal=1.1.2;
HyS4450	cmsearch	5S_rRNA	5417	5535	116.6	+	.	Rfam=14.1;Infernal=1.1.2;
HyS4450	cmsearch	5S_rRNA	6544	6662	116.6	+	.	Rfam=14.1;Infernal=1.1.2;
HyS4450	cmsearch	5S_rRNA	901	1019	116.6	+	.	Rfam=14.1;Infernal=1.1.2;
HyS4450	cmsearch	5S_rRNA	5980	6097	109.9	+	.	Rfam=14.1;Infernal=1.1.2;
HyS4450	cmsearch	5S_rRNA	7108	7225	109.9	+	.	Rfam=14.1;Infernal=1.1.2;
HyS4451	cmsearch	5S_rRNA	90	208	117.6	-	.	Rfam=14.1;Infernal=1.1.2;
HyS4451	cmsearch	5S_rRNA	5721	5839	116.6	-	.	Rfam=14.1;Infernal=1.1.2;
HyS4451	cmsearch	5S_rRNA	6848	6966	116.6	-	.	Rfam=14.1;Infernal=1.1.2;
HyS4451	cmsearch	5S_rRNA	1220	1338	110.7	-	.	Rfam=14.1;Infernal=1.1.2;
HyS4451	cmsearch	5S_rRNA	4035	4153	110.7	-	.	Rfam=14.1;Infernal=1.1.2;
HyS4451	cmsearch	5S_rRNA	4599	4717	110.7	-	.	Rfam=14.1;Infernal=1.1.2;
HyS4451	cmsearch	5S_rRNA	5163	5281	110.7	-	.	Rfam=14.1;Infernal=1.1.2;
HyS4451	cmsearch	5S_rRNA	6287	6405	110.7	-	.	Rfam=14.1;Infernal=1.1.2;
HyS4451	cmsearch	5S_rRNA	7412	7530	110.7	-	.	Rfam=14.1;Infernal=1.1.2;
HyS4451	cmsearch	5S_rRNA	657	775	110.7	-	.	Rfam=14.1;Infernal=1.1.2;
HyS4451	cmsearch	5S_rRNA	2341	2457	108.1	-	.	Rfam=14.1;Infernal=1.1.2;
HyS4451	cmsearch	5S_rRNA	1783	1900	104.0	-	.	Rfam=14.1;Infernal=1.1.2;
HyS4451	cmsearch	5S_rRNA	2905	3021	95.8	-	.	Rfam=14.1;Infernal=1.1.2;
HyS4451	cmsearch	5S_rRNA	3467	3580	67.5	-	.	Rfam=14.1;Infernal=1.1.2;
HyS4453	cmsearch	5S_rRNA	5689	5807	117.6	+	.	Rfam=14.1;Infernal=1.1.2;
HyS4453	cmsearch	5S_rRNA	1138	1256	114.9	+	.	Rfam=14.1;Infernal=1.1.2;
HyS4453	cmsearch	5S_rRNA	5125	5243	110.7	+	.	Rfam=14.1;Infernal=1.1.2;
HyS4453	cmsearch	5S_rRNA	569	687	110.7	+	.	Rfam=14.1;Infernal=1.1.2;
HyS4453	cmsearch	5S_rRNA	6254	6372	110.7	+	.	Rfam=14.1;Infernal=1.1.2;
HyS4453	cmsearch	5S_rRNA	2282	2400	109.9	+	.	Rfam=14.1;Infernal=1.1.2;
HyS4453	cmsearch	5S_rRNA	1706	1823	106.0	+	.	Rfam=14.1;Infernal=1.1.2;
HyS4453	cmsearch	5S_rRNA	6820	6937	105.7	+	.	Rfam=14.1;Infernal=1.1.2;
HyS4453	cmsearch	5S_rRNA	8	125	105.7	+	.	Rfam=14.1;Infernal=1.1.2;
HyS4453	cmsearch	5S_rRNA	4561	4676	105.2	+	.	Rfam=14.1;Infernal=1.1.2;
HyS4453	cmsearch	5S_rRNA	2852	2971	102.7	+	.	Rfam=14.1;Infernal=1.1.2;
HyS4453	cmsearch	5S_rRNA	3998	4114	99.0	+	.	Rfam=14.1;Infernal=1.1.2;
HyS4453	cmsearch	5S_rRNA	3428	3549	92.0	+	.	Rfam=14.1;Infernal=1.1.2;
HyS4469	cmsearch	5S_rRNA	24	142	116.6	-	.	Rfam=14.1;Infernal=1.1.2;
HyS4469	cmsearch	5S_rRNA	6794	6912	116.6	-	.	Rfam=14.1;Infernal=1.1.2;
HyS4469	cmsearch	5S_rRNA	2269	2387	113.4	-	.	Rfam=14.1;Infernal=1.1.2;
HyS4469	cmsearch	5S_rRNA	3975	4093	111.3	-	.	Rfam=14.1;Infernal=1.1.2;
HyS4469	cmsearch	5S_rRNA	1146	1263	109.9	-	.	Rfam=14.1;Infernal=1.1.2;
HyS4469	cmsearch	5S_rRNA	1703	1820	109.9	-	.	Rfam=14.1;Infernal=1.1.2;
HyS4469	cmsearch	5S_rRNA	5680	5797	109.9	-	.	Rfam=14.1;Infernal=1.1.2;
HyS4469	cmsearch	5S_rRNA	6238	6355	109.9	-	.	Rfam=14.1;Infernal=1.1.2;
HyS4469	cmsearch	5S_rRNA	7355	7472	109.9	-	.	Rfam=14.1;Infernal=1.1.2;
HyS4469	cmsearch	5S_rRNA	586	703	108.3	-	.	Rfam=14.1;Infernal=1.1.2;
HyS4469	cmsearch	5S_rRNA	3408	3527	108.2	-	.	Rfam=14.1;Infernal=1.1.2;
HyS4469	cmsearch	5S_rRNA	5114	5233	106.4	-	.	Rfam=14.1;Infernal=1.1.2;
HyS4469	cmsearch	5S_rRNA	4544	4663	100.2	-	.	Rfam=14.1;Infernal=1.1.2;
HyS4469	cmsearch	5S_rRNA	2837	2956	81.4	-	.	Rfam=14.1;Infernal=1.1.2;
HyS4497	cmsearch	5S_rRNA	195	313	116.6	-	.	Rfam=14.1;Infernal=1.1.2;
HyS4497	cmsearch	5S_rRNA	5266	5383	111.2	-	.	Rfam=14.1;Infernal=1.1.2;
HyS4497	cmsearch	5S_rRNA	2438	2556	110.7	-	.	Rfam=14.1;Infernal=1.1.2;
HyS4497	cmsearch	5S_rRNA	760	878	110.7	-	.	Rfam=14.1;Infernal=1.1.2;
HyS4497	cmsearch	5S_rRNA	5833	5950	108.2	-	.	Rfam=14.1;Infernal=1.1.2;
HyS4497	cmsearch	5S_rRNA	4699	4815	107.2	-	.	Rfam=14.1;Infernal=1.1.2;
HyS4497	cmsearch	5S_rRNA	4133	4250	106.0	-	.	Rfam=14.1;Infernal=1.1.2;
HyS4497	cmsearch	5S_rRNA	1318	1435	104.0	-	.	Rfam=14.1;Infernal=1.1.2;
HyS4497	cmsearch	5S_rRNA	3002	3119	104.0	-	.	Rfam=14.1;Infernal=1.1.2;
HyS4497	cmsearch	5S_rRNA	3567	3684	104.0	-	.	Rfam=14.1;Infernal=1.1.2;
HyS4497	cmsearch	5S_rRNA	6399	6516	104.0	-	.	Rfam=14.1;Infernal=1.1.2;
HyS4497	cmsearch	5S_rRNA	6961	7078	104.0	-	.	Rfam=14.1;Infernal=1.1.2;
HyS4497	cmsearch	5S_rRNA	1879	1994	101.4	-	.	Rfam=14.1;Infernal=1.1.2;
HyS4504	cmsearch	5S_rRNA	2999	3117	116.6	-	.	Rfam=14.1;Infernal=1.1.2;
HyS4504	cmsearch	5S_rRNA	3566	3684	116.6	-	.	Rfam=14.1;Infernal=1.1.2;
HyS4504	cmsearch	5S_rRNA	4134	4252	116.6	-	.	Rfam=14.1;Infernal=1.1.2;
HyS4504	cmsearch	5S_rRNA	2435	2552	113.9	-	.	Rfam=14.1;Infernal=1.1.2;
HyS4504	cmsearch	5S_rRNA	1303	1420	109.9	-	.	Rfam=14.1;Infernal=1.1.2;
HyS4504	cmsearch	5S_rRNA	1869	1986	109.9	-	.	Rfam=14.1;Infernal=1.1.2;
HyS4504	cmsearch	5S_rRNA	5263	5380	109.9	-	.	Rfam=14.1;Infernal=1.1.2;
HyS4504	cmsearch	5S_rRNA	736	852	103.2	-	.	Rfam=14.1;Infernal=1.1.2;
HyS4504	cmsearch	5S_rRNA	4700	4815	101.4	-	.	Rfam=14.1;Infernal=1.1.2;
HyS4544	cmsearch	5S_rRNA	2175	2293	116.6	+	.	Rfam=14.1;Infernal=1.1.2;
HyS4544	cmsearch	5S_rRNA	6113	6231	116.6	+	.	Rfam=14.1;Infernal=1.1.2;
HyS4544	cmsearch	5S_rRNA	2740	2857	111.4	+	.	Rfam=14.1;Infernal=1.1.2;
HyS4544	cmsearch	5S_rRNA	3863	3980	111.4	+	.	Rfam=14.1;Infernal=1.1.2;
HyS4544	cmsearch	5S_rRNA	1048	1165	109.9	+	.	Rfam=14.1;Infernal=1.1.2;
HyS4544	cmsearch	5S_rRNA	1609	1726	109.9	+	.	Rfam=14.1;Infernal=1.1.2;
HyS4544	cmsearch	5S_rRNA	3304	3421	109.9	+	.	Rfam=14.1;Infernal=1.1.2;
HyS4544	cmsearch	5S_rRNA	4424	4541	109.9	+	.	Rfam=14.1;Infernal=1.1.2;
HyS4544	cmsearch	5S_rRNA	488	605	109.9	+	.	Rfam=14.1;Infernal=1.1.2;
HyS4544	cmsearch	5S_rRNA	4985	5102	109.9	+	.	Rfam=14.1;Infernal=1.1.2;
HyS4544	cmsearch	5S_rRNA	5550	5667	109.9	+	.	Rfam=14.1;Infernal=1.1.2;
HyS4544	cmsearch	5S_rRNA	6677	6790	87.4	+	.	Rfam=14.1;Infernal=1.1.2;
HyS4562	cmsearch	5S_rRNA	1579	1697	116.6	+	.	Rfam=14.1;Infernal=1.1.2;
HyS4562	cmsearch	5S_rRNA	2696	2814	116.6	+	.	Rfam=14.1;Infernal=1.1.2;
HyS4562	cmsearch	5S_rRNA	446	564	116.6	+	.	Rfam=14.1;Infernal=1.1.2;
HyS4562	cmsearch	5S_rRNA	4843	4961	116.6	+	.	Rfam=14.1;Infernal=1.1.2;
HyS4562	cmsearch	5S_rRNA	1015	1133	111.6	+	.	Rfam=14.1;Infernal=1.1.2;
HyS4562	cmsearch	5S_rRNA	3261	3378	109.9	+	.	Rfam=14.1;Infernal=1.1.2;
HyS4562	cmsearch	5S_rRNA	2148	2249	89.0	+	.	Rfam=14.1;Infernal=1.1.2;
HyS4579	cmsearch	5S_rRNA	3035	3153	117.0	+	.	Rfam=14.1;Infernal=1.1.2;
HyS4579	cmsearch	5S_rRNA	1957	2075	116.6	+	.	Rfam=14.1;Infernal=1.1.2;
HyS4579	cmsearch	5S_rRNA	5293	5411	116.6	+	.	Rfam=14.1;Infernal=1.1.2;
HyS4579	cmsearch	5S_rRNA	826	944	116.6	+	.	Rfam=14.1;Infernal=1.1.2;
HyS4579	cmsearch	5S_rRNA	5857	5975	113.3	+	.	Rfam=14.1;Infernal=1.1.2;
HyS4579	cmsearch	5S_rRNA	2473	2591	110.7	+	.	Rfam=14.1;Infernal=1.1.2;
HyS4579	cmsearch	5S_rRNA	1391	1508	109.9	+	.	Rfam=14.1;Infernal=1.1.2;
HyS4579	cmsearch	5S_rRNA	3604	3721	109.9	+	.	Rfam=14.1;Infernal=1.1.2;
HyS4579	cmsearch	5S_rRNA	4169	4286	108.3	+	.	Rfam=14.1;Infernal=1.1.2;
HyS4579	cmsearch	5S_rRNA	4728	4845	104.0	+	.	Rfam=14.1;Infernal=1.1.2;
HyS4579	cmsearch	5S_rRNA	266	380	89.6	+	.	Rfam=14.1;Infernal=1.1.2;
HyS4618	cmsearch	5S_rRNA	716	834	115.6	-	.	Rfam=14.1;Infernal=1.1.2;
HyS4618	cmsearch	5S_rRNA	1280	1397	109.9	-	.	Rfam=14.1;Infernal=1.1.2;
HyS4618	cmsearch	5S_rRNA	1843	1960	109.9	-	.	Rfam=14.1;Infernal=1.1.2;
HyS4618	cmsearch	5S_rRNA	2408	2525	109.9	-	.	Rfam=14.1;Infernal=1.1.2;
HyS4618	cmsearch	5S_rRNA	2973	3090	109.9	-	.	Rfam=14.1;Infernal=1.1.2;
HyS4618	cmsearch	5S_rRNA	3534	3651	109.9	-	.	Rfam=14.1;Infernal=1.1.2;
HyS4618	cmsearch	5S_rRNA	4093	4210	109.9	-	.	Rfam=14.1;Infernal=1.1.2;
HyS4618	cmsearch	5S_rRNA	4656	4773	109.9	-	.	Rfam=14.1;Infernal=1.1.2;
HyS4618	cmsearch	5S_rRNA	5220	5337	109.9	-	.	Rfam=14.1;Infernal=1.1.2;
HyS4618	cmsearch	5S_rRNA	153	271	102.3	-	.	Rfam=14.1;Infernal=1.1.2;
HyS4621	cmsearch	5S_rRNA	2130	2248	116.7	+	.	Rfam=14.1;Infernal=1.1.2;
HyS4621	cmsearch	5S_rRNA	2700	2818	116.7	+	.	Rfam=14.1;Infernal=1.1.2;
HyS4621	cmsearch	5S_rRNA	4591	4709	116.7	+	.	Rfam=14.1;Infernal=1.1.2;
HyS4621	cmsearch	5S_rRNA	892	1009	110.0	+	.	Rfam=14.1;Infernal=1.1.2;
HyS4621	cmsearch	5S_rRNA	276	393	107.9	+	.	Rfam=14.1;Infernal=1.1.2;
HyS4621	cmsearch	5S_rRNA	5222	5338	104.9	+	.	Rfam=14.1;Infernal=1.1.2;
HyS4621	cmsearch	5S_rRNA	1508	1624	104.8	+	.	Rfam=14.1;Infernal=1.1.2;
HyS4621	cmsearch	5S_rRNA	3952	4068	103.6	+	.	Rfam=14.1;Infernal=1.1.2;
HyS4621	cmsearch	5S_rRNA	3322	3443	93.5	+	.	Rfam=14.1;Infernal=1.1.2;
HyS4633	cmsearch	5S_rRNA	1126	1244	116.6	-	.	Rfam=14.1;Infernal=1.1.2;
HyS4633	cmsearch	5S_rRNA	1690	1808	116.6	-	.	Rfam=14.1;Infernal=1.1.2;
HyS4633	cmsearch	5S_rRNA	2250	2368	116.6	-	.	Rfam=14.1;Infernal=1.1.2;
HyS4633	cmsearch	5S_rRNA	2813	2931	116.6	-	.	Rfam=14.1;Infernal=1.1.2;
HyS4633	cmsearch	5S_rRNA	3934	4052	116.6	-	.	Rfam=14.1;Infernal=1.1.2;
HyS4633	cmsearch	5S_rRNA	563	681	116.6	-	.	Rfam=14.1;Infernal=1.1.2;
HyS4633	cmsearch	5S_rRNA	1	118	113.9	-	.	Rfam=14.1;Infernal=1.1.2;
HyS4633	cmsearch	5S_rRNA	4509	4626	110.9	-	.	Rfam=14.1;Infernal=1.1.2;
HyS4633	cmsearch	5S_rRNA	3375	3492	109.9	-	.	Rfam=14.1;Infernal=1.1.2;
HyS4633	cmsearch	5S_rRNA	5076	5193	109.9	-	.	Rfam=14.1;Infernal=1.1.2;
HyS0028	cmsearch	U1	241588	241752	141.5	+	.	Rfam=14.1;Infernal=1.1.2;
HyS0033	cmsearch	U1	14	146	54.0	+	.	Rfam=14.1;Infernal=1.1.2;
HyS0033	cmsearch	U1	3144	3273	53.4	+	.	Rfam=14.1;Infernal=1.1.2;
HyS0033	cmsearch	U1	5639	5769	53.3	+	.	Rfam=14.1;Infernal=1.1.2;
HyS0033	cmsearch	U1	6262	6392	53.3	+	.	Rfam=14.1;Infernal=1.1.2;
HyS0033	cmsearch	U1	2520	2650	53.3	+	.	Rfam=14.1;Infernal=1.1.2;
HyS0033	cmsearch	U1	4392	4522	53.3	+	.	Rfam=14.1;Infernal=1.1.2;
HyS0033	cmsearch	U1	6886	7016	53.3	+	.	Rfam=14.1;Infernal=1.1.2;
HyS0033	cmsearch	U1	3738	3897	52.7	+	.	Rfam=14.1;Infernal=1.1.2;
HyS0033	cmsearch	U1	1895	2025	51.6	+	.	Rfam=14.1;Infernal=1.1.2;
HyS0033	cmsearch	U1	1271	1400	51.1	+	.	Rfam=14.1;Infernal=1.1.2;
HyS0033	cmsearch	U1	5016	5146	50.5	+	.	Rfam=14.1;Infernal=1.1.2;
HyS0033	cmsearch	U1	644	776	48.7	+	.	Rfam=14.1;Infernal=1.1.2;
HyS0048	cmsearch	U1	1146894	1147057	84.5	+	.	Rfam=14.1;Infernal=1.1.2;
HyS0051	cmsearch	U1	12115	12279	141.5	+	.	Rfam=14.1;Infernal=1.1.2;
HyS0051	cmsearch	U1	28375	28539	131.1	+	.	Rfam=14.1;Infernal=1.1.2;
HyS0051	cmsearch	U1	403	567	129.4	+	.	Rfam=14.1;Infernal=1.1.2;
HyS0088	cmsearch	U1	136443	136607	128.8	+	.	Rfam=14.1;Infernal=1.1.2;
HyS0385	cmsearch	U1	10204	10368	141.5	+	.	Rfam=14.1;Infernal=1.1.2;
HyS0385	cmsearch	U1	16055	16219	141.5	+	.	Rfam=14.1;Infernal=1.1.2;
HyS0385	cmsearch	U1	21905	22069	141.5	+	.	Rfam=14.1;Infernal=1.1.2;
HyS0385	cmsearch	U1	27761	27925	141.5	+	.	Rfam=14.1;Infernal=1.1.2;
HyS0385	cmsearch	U1	33636	33800	141.5	+	.	Rfam=14.1;Infernal=1.1.2;
HyS0385	cmsearch	U1	39512	39676	141.5	+	.	Rfam=14.1;Infernal=1.1.2;
HyS0385	cmsearch	U1	45388	45552	141.5	+	.	Rfam=14.1;Infernal=1.1.2;
HyS0385	cmsearch	U1	50365	50529	141.5	+	.	Rfam=14.1;Infernal=1.1.2;
HyS0385	cmsearch	U1	56241	56405	141.5	+	.	Rfam=14.1;Infernal=1.1.2;
HyS0385	cmsearch	U1	62080	62242	133.7	+	.	Rfam=14.1;Infernal=1.1.2;
HyS1028	cmsearch	U1	25530	25694	141.5	+	.	Rfam=14.1;Infernal=1.1.2;
HyS1028	cmsearch	U1	5282	5446	141.5	+	.	Rfam=14.1;Infernal=1.1.2;
HyS1028	cmsearch	U1	30474	30640	128.0	+	.	Rfam=14.1;Infernal=1.1.2;
HyS1028	cmsearch	U1	10316	10446	53.3	+	.	Rfam=14.1;Infernal=1.1.2;
HyS1028	cmsearch	U1	10941	11071	53.3	+	.	Rfam=14.1;Infernal=1.1.2;
HyS1028	cmsearch	U1	11566	11696	53.3	+	.	Rfam=14.1;Infernal=1.1.2;
HyS1028	cmsearch	U1	12191	12321	53.3	+	.	Rfam=14.1;Infernal=1.1.2;
HyS1028	cmsearch	U1	12816	12946	53.3	+	.	Rfam=14.1;Infernal=1.1.2;
HyS1028	cmsearch	U1	13441	13571	53.3	+	.	Rfam=14.1;Infernal=1.1.2;
HyS1028	cmsearch	U1	14066	14196	53.3	+	.	Rfam=14.1;Infernal=1.1.2;
HyS1028	cmsearch	U1	14691	14821	53.3	+	.	Rfam=14.1;Infernal=1.1.2;
HyS1028	cmsearch	U1	15316	15446	53.3	+	.	Rfam=14.1;Infernal=1.1.2;
HyS1028	cmsearch	U1	15941	16071	53.3	+	.	Rfam=14.1;Infernal=1.1.2;
HyS1028	cmsearch	U1	16566	16696	53.3	+	.	Rfam=14.1;Infernal=1.1.2;
HyS1028	cmsearch	U1	17191	17321	53.3	+	.	Rfam=14.1;Infernal=1.1.2;
HyS1028	cmsearch	U1	17816	17946	53.3	+	.	Rfam=14.1;Infernal=1.1.2;
HyS1028	cmsearch	U1	18441	18571	53.3	+	.	Rfam=14.1;Infernal=1.1.2;
HyS1028	cmsearch	U1	19066	19196	53.3	+	.	Rfam=14.1;Infernal=1.1.2;
HyS1028	cmsearch	U1	19691	19821	53.3	+	.	Rfam=14.1;Infernal=1.1.2;
HyS1028	cmsearch	U1	5941	6071	53.3	+	.	Rfam=14.1;Infernal=1.1.2;
HyS1028	cmsearch	U1	6566	6696	53.3	+	.	Rfam=14.1;Infernal=1.1.2;
HyS1028	cmsearch	U1	7191	7321	53.3	+	.	Rfam=14.1;Infernal=1.1.2;
HyS1028	cmsearch	U1	7816	7946	53.3	+	.	Rfam=14.1;Infernal=1.1.2;
HyS1028	cmsearch	U1	8441	8571	53.3	+	.	Rfam=14.1;Infernal=1.1.2;
HyS1028	cmsearch	U1	9066	9196	53.3	+	.	Rfam=14.1;Infernal=1.1.2;
HyS1028	cmsearch	U1	9691	9821	53.3	+	.	Rfam=14.1;Infernal=1.1.2;
HyS1251	cmsearch	U1	10235	10365	53.3	-	.	Rfam=14.1;Infernal=1.1.2;
HyS1251	cmsearch	U1	10860	10990	53.3	-	.	Rfam=14.1;Infernal=1.1.2;
HyS1251	cmsearch	U1	11485	11615	53.3	-	.	Rfam=14.1;Infernal=1.1.2;
HyS1251	cmsearch	U1	12110	12240	53.3	-	.	Rfam=14.1;Infernal=1.1.2;
HyS1251	cmsearch	U1	12734	12864	53.3	-	.	Rfam=14.1;Infernal=1.1.2;
HyS1251	cmsearch	U1	13590	13720	53.3	+	.	Rfam=14.1;Infernal=1.1.2;
HyS1251	cmsearch	U1	14839	14969	53.3	+	.	Rfam=14.1;Infernal=1.1.2;
HyS1251	cmsearch	U1	15463	15593	53.3	+	.	Rfam=14.1;Infernal=1.1.2;
HyS1251	cmsearch	U1	16088	16218	53.3	+	.	Rfam=14.1;Infernal=1.1.2;
HyS1251	cmsearch	U1	16713	16843	53.3	+	.	Rfam=14.1;Infernal=1.1.2;
HyS1251	cmsearch	U1	17338	17468	53.3	+	.	Rfam=14.1;Infernal=1.1.2;
HyS1251	cmsearch	U1	17963	18093	53.3	+	.	Rfam=14.1;Infernal=1.1.2;
HyS1251	cmsearch	U1	18588	18718	53.3	+	.	Rfam=14.1;Infernal=1.1.2;
HyS1251	cmsearch	U1	19213	19343	53.3	+	.	Rfam=14.1;Infernal=1.1.2;
HyS1251	cmsearch	U1	19838	19968	53.3	+	.	Rfam=14.1;Infernal=1.1.2;
HyS1251	cmsearch	U1	20463	20593	53.3	+	.	Rfam=14.1;Infernal=1.1.2;
HyS1251	cmsearch	U1	21088	21218	53.3	+	.	Rfam=14.1;Infernal=1.1.2;
HyS1251	cmsearch	U1	21713	21843	53.3	+	.	Rfam=14.1;Infernal=1.1.2;
HyS1251	cmsearch	U1	22338	22468	53.3	+	.	Rfam=14.1;Infernal=1.1.2;
HyS1251	cmsearch	U1	2110	2240	53.3	-	.	Rfam=14.1;Infernal=1.1.2;
HyS1251	cmsearch	U1	22963	23093	53.3	+	.	Rfam=14.1;Infernal=1.1.2;
HyS1251	cmsearch	U1	23588	23718	53.3	+	.	Rfam=14.1;Infernal=1.1.2;
HyS1251	cmsearch	U1	24213	24343	53.3	+	.	Rfam=14.1;Infernal=1.1.2;
HyS1251	cmsearch	U1	2735	2865	53.3	-	.	Rfam=14.1;Infernal=1.1.2;
HyS1251	cmsearch	U1	3360	3490	53.3	-	.	Rfam=14.1;Infernal=1.1.2;
HyS1251	cmsearch	U1	3985	4115	53.3	-	.	Rfam=14.1;Infernal=1.1.2;
HyS1251	cmsearch	U1	4610	4740	53.3	-	.	Rfam=14.1;Infernal=1.1.2;
HyS1251	cmsearch	U1	5235	5365	53.3	-	.	Rfam=14.1;Infernal=1.1.2;
HyS1251	cmsearch	U1	5860	5990	53.3	-	.	Rfam=14.1;Infernal=1.1.2;
HyS1251	cmsearch	U1	6485	6615	53.3	-	.	Rfam=14.1;Infernal=1.1.2;
HyS1251	cmsearch	U1	7110	7240	53.3	-	.	Rfam=14.1;Infernal=1.1.2;
HyS1251	cmsearch	U1	7735	7865	53.3	-	.	Rfam=14.1;Infernal=1.1.2;
HyS1251	cmsearch	U1	8360	8490	53.3	-	.	Rfam=14.1;Infernal=1.1.2;
HyS1251	cmsearch	U1	8985	9115	53.3	-	.	Rfam=14.1;Infernal=1.1.2;
HyS1251	cmsearch	U1	9610	9740	53.3	-	.	Rfam=14.1;Infernal=1.1.2;
HyS1251	cmsearch	U1	24838	24968	53.0	+	.	Rfam=14.1;Infernal=1.1.2;
HyS1251	cmsearch	U1	14215	14345	52.4	+	.	Rfam=14.1;Infernal=1.1.2;
HyS1251	cmsearch	U1	195	325	49.8	-	.	Rfam=14.1;Infernal=1.1.2;
HyS1251	cmsearch	U1	25462	25590	49.1	+	.	Rfam=14.1;Infernal=1.1.2;
HyS1251	cmsearch	U1	1479	1608	45.8	-	.	Rfam=14.1;Infernal=1.1.2;
HyS1307	cmsearch	U1	16740	16869	53.7	+	.	Rfam=14.1;Infernal=1.1.2;
HyS1307	cmsearch	U1	1755	1884	53.7	+	.	Rfam=14.1;Infernal=1.1.2;
HyS1307	cmsearch	U1	10490	10620	53.3	+	.	Rfam=14.1;Infernal=1.1.2;
HyS1307	cmsearch	U1	11115	11245	53.3	+	.	Rfam=14.1;Infernal=1.1.2;
HyS1307	cmsearch	U1	1130	1260	53.3	+	.	Rfam=14.1;Infernal=1.1.2;
HyS1307	cmsearch	U1	11740	11870	53.3	+	.	Rfam=14.1;Infernal=1.1.2;
HyS1307	cmsearch	U1	12365	12495	53.3	+	.	Rfam=14.1;Infernal=1.1.2;
HyS1307	cmsearch	U1	12990	13120	53.3	+	.	Rfam=14.1;Infernal=1.1.2;
HyS1307	cmsearch	U1	13615	13745	53.3	+	.	Rfam=14.1;Infernal=1.1.2;
HyS1307	cmsearch	U1	14240	14370	53.3	+	.	Rfam=14.1;Infernal=1.1.2;
HyS1307	cmsearch	U1	14865	14995	53.3	+	.	Rfam=14.1;Infernal=1.1.2;
HyS1307	cmsearch	U1	15490	15620	53.3	+	.	Rfam=14.1;Infernal=1.1.2;
HyS1307	cmsearch	U1	16115	16245	53.3	+	.	Rfam=14.1;Infernal=1.1.2;
HyS1307	cmsearch	U1	18342	18472	53.3	+	.	Rfam=14.1;Infernal=1.1.2;
HyS1307	cmsearch	U1	18967	19097	53.3	+	.	Rfam=14.1;Infernal=1.1.2;
[truncated: 980 more rows]
