# Supplementary material for: The genome of the colonial hydroid Hydractinia reveals that their stem cells use a toolkit of evolutionarily shared genes with all animals
Source: Genome Res. 2024 Mar;34(3):498–513. doi: 10.1101/gr.278382.123 (PMC11067881; doi:10.1101/gr.278382.123)
Supplement: Supplement 10 [file Supplemental_Data.zip › Supplemental_Data/Supplemental_Data_S36.gff]

HyS0088	tRNAscan-SE	tRNA-Ser	89765	89837	27.9	+	.	tRNAscan-SE=2.0.5;
HyS0088	tRNAscan-SE	tRNA-Arg	136076	136148	61.3	+	.	tRNAscan-SE=2.0.5;
HyS0088	tRNAscan-SE	tRNA-Cys	348613	348685	26.0	+	.	tRNAscan-SE=2.0.5;
HyS0088	tRNAscan-SE	tRNA-Undet	430222	430290	47.1	+	.	tRNAscan-SE=2.0.5;
HyS0088	tRNAscan-SE	tRNA-Undet	438675	438743	47.1	+	.	tRNAscan-SE=2.0.5;
HyS0088	tRNAscan-SE	tRNA-Arg	506565	506641	21.9	+	.	tRNAscan-SE=2.0.5;
HyS0088	tRNAscan-SE	tRNA-Arg	791565	791641	21.9	+	.	tRNAscan-SE=2.0.5;
HyS0088	tRNAscan-SE	tRNA-Arg	643417	643493	21.9	-	.	tRNAscan-SE=2.0.5;
HyS0134	tRNAscan-SE	tRNA-Undet	291334	291407	22.0	-	.	tRNAscan-SE=2.0.5;
HyS0134	tRNAscan-SE	tRNA-Undet	190597	190665	31.0	-	.	tRNAscan-SE=2.0.5;
HyS0134	tRNAscan-SE	tRNA-Arg	112254	112330	21.9	-	.	tRNAscan-SE=2.0.5;
HyS0134	tRNAscan-SE	tRNA-Undet	4879	4947	42.8	-	.	tRNAscan-SE=2.0.5;
HyS0140	tRNAscan-SE	tRNA-Phe	49224	49292	46.2	+	.	tRNAscan-SE=2.0.5;
HyS0140	tRNAscan-SE	tRNA-Undet	149463	149531	43.7	-	.	tRNAscan-SE=2.0.5;
HyS0259	tRNAscan-SE	tRNA-Trp	94811	94890	30.1	-	.	tRNAscan-SE=2.0.5;
HyS0259	tRNAscan-SE	tRNA-Trp	94634	94708	53.7	-	.	tRNAscan-SE=2.0.5;
HyS0259	tRNAscan-SE	tRNA-Trp	93852	93925	27.0	-	.	tRNAscan-SE=2.0.5;
HyS0259	tRNAscan-SE	tRNA-Gly	92099	92174	46.7	-	.	tRNAscan-SE=2.0.5;
HyS0259	tRNAscan-SE	tRNA-Pro	91827	91896	21.4	-	.	tRNAscan-SE=2.0.5;
HyS0259	tRNAscan-SE	tRNA-Trp	91329	91400	45.2	-	.	tRNAscan-SE=2.0.5;
HyS0259	tRNAscan-SE	tRNA-Pro	90245	90315	22.3	-	.	tRNAscan-SE=2.0.5;
HyS0259	tRNAscan-SE	tRNA-Gly	89767	89838	57.2	-	.	tRNAscan-SE=2.0.5;
HyS0259	tRNAscan-SE	tRNA-Pro	89487	89560	66.2	-	.	tRNAscan-SE=2.0.5;
HyS0259	tRNAscan-SE	tRNA-Undet	87894	87967	27.5	-	.	tRNAscan-SE=2.0.5;
HyS0259	tRNAscan-SE	tRNA-Gln	87262	87337	25.5	-	.	tRNAscan-SE=2.0.5;
HyS0259	tRNAscan-SE	tRNA-Trp	86782	86855	33.9	-	.	tRNAscan-SE=2.0.5;
HyS0259	tRNAscan-SE	tRNA-Trp	85991	86062	67.0	-	.	tRNAscan-SE=2.0.5;
HyS0259	tRNAscan-SE	tRNA-Pro	85722	85792	54.6	-	.	tRNAscan-SE=2.0.5;
HyS0259	tRNAscan-SE	tRNA-Trp	85232	85303	69.7	-	.	tRNAscan-SE=2.0.5;
HyS0259	tRNAscan-SE	tRNA-Pro	84962	85032	66.7	-	.	tRNAscan-SE=2.0.5;
HyS0259	tRNAscan-SE	tRNA-Trp	84474	84545	71.6	-	.	tRNAscan-SE=2.0.5;
HyS0259	tRNAscan-SE	tRNA-Pro	84204	84275	64.2	-	.	tRNAscan-SE=2.0.5;
HyS0259	tRNAscan-SE	tRNA-Trp	83717	83787	52.4	-	.	tRNAscan-SE=2.0.5;
HyS0259	tRNAscan-SE	tRNA-Trp	83542	83613	67.0	-	.	tRNAscan-SE=2.0.5;
HyS0259	tRNAscan-SE	tRNA-Pro	83269	83340	74.5	-	.	tRNAscan-SE=2.0.5;
HyS0259	tRNAscan-SE	tRNA-Trp	82786	82857	67.2	-	.	tRNAscan-SE=2.0.5;
HyS0259	tRNAscan-SE	tRNA-Pro	82514	82585	63.8	-	.	tRNAscan-SE=2.0.5;
HyS0259	tRNAscan-SE	tRNA-Trp	82025	82096	50.4	-	.	tRNAscan-SE=2.0.5;
HyS0259	tRNAscan-SE	tRNA-Pro	81751	81822	56.5	-	.	tRNAscan-SE=2.0.5;
HyS0259	tRNAscan-SE	tRNA-Trp	81263	81334	69.0	-	.	tRNAscan-SE=2.0.5;
HyS0259	tRNAscan-SE	tRNA-Pro	80990	81061	70.4	-	.	tRNAscan-SE=2.0.5;
HyS0259	tRNAscan-SE	tRNA-Trp	80501	80572	67.7	-	.	tRNAscan-SE=2.0.5;
HyS0259	tRNAscan-SE	tRNA-Pro	80229	80300	70.4	-	.	tRNAscan-SE=2.0.5;
HyS0259	tRNAscan-SE	tRNA-Trp	79741	79812	67.0	-	.	tRNAscan-SE=2.0.5;
HyS0259	tRNAscan-SE	tRNA-Pro	79469	79540	62.3	-	.	tRNAscan-SE=2.0.5;
HyS0259	tRNAscan-SE	tRNA-Trp	79117	79188	67.0	-	.	tRNAscan-SE=2.0.5;
HyS0259	tRNAscan-SE	tRNA-Pro	78845	78916	70.4	-	.	tRNAscan-SE=2.0.5;
HyS0259	tRNAscan-SE	tRNA-Trp	78356	78427	67.7	-	.	tRNAscan-SE=2.0.5;
HyS0259	tRNAscan-SE	tRNA-Pro	78084	78155	70.7	-	.	tRNAscan-SE=2.0.5;
HyS0259	tRNAscan-SE	tRNA-Trp	77595	77666	66.0	-	.	tRNAscan-SE=2.0.5;
HyS0259	tRNAscan-SE	tRNA-Pro	77323	77394	70.7	-	.	tRNAscan-SE=2.0.5;
HyS0259	tRNAscan-SE	tRNA-Trp	76834	76905	66.0	-	.	tRNAscan-SE=2.0.5;
HyS0259	tRNAscan-SE	tRNA-Pro	76562	76633	70.7	-	.	tRNAscan-SE=2.0.5;
HyS0259	tRNAscan-SE	tRNA-Trp	76072	76143	67.0	-	.	tRNAscan-SE=2.0.5;
HyS0259	tRNAscan-SE	tRNA-Pro	75800	75871	65.0	-	.	tRNAscan-SE=2.0.5;
HyS0259	tRNAscan-SE	tRNA-Trp	75311	75382	65.6	-	.	tRNAscan-SE=2.0.5;
HyS0259	tRNAscan-SE	tRNA-Pro	75039	75110	70.7	-	.	tRNAscan-SE=2.0.5;
HyS0259	tRNAscan-SE	tRNA-Trp	74550	74621	67.0	-	.	tRNAscan-SE=2.0.5;
HyS0259	tRNAscan-SE	tRNA-Trp	73942	74013	67.0	-	.	tRNAscan-SE=2.0.5;
HyS0259	tRNAscan-SE	tRNA-Pro	73670	73741	63.1	-	.	tRNAscan-SE=2.0.5;
HyS0259	tRNAscan-SE	tRNA-Trp	73181	73252	65.6	-	.	tRNAscan-SE=2.0.5;
HyS0259	tRNAscan-SE	tRNA-Pro	72909	72980	70.7	-	.	tRNAscan-SE=2.0.5;
HyS0259	tRNAscan-SE	tRNA-Trp	72420	72491	67.0	-	.	tRNAscan-SE=2.0.5;
HyS0259	tRNAscan-SE	tRNA-Trp	71812	71883	66.0	-	.	tRNAscan-SE=2.0.5;
HyS0259	tRNAscan-SE	tRNA-Undet	71551	71611	45.1	-	.	tRNAscan-SE=2.0.5;
HyS0259	tRNAscan-SE	tRNA-Trp	71199	71270	64.1	-	.	tRNAscan-SE=2.0.5;
HyS0259	tRNAscan-SE	tRNA-Pro	70927	70998	70.4	-	.	tRNAscan-SE=2.0.5;
HyS0259	tRNAscan-SE	tRNA-Trp	70400	70471	57.8	-	.	tRNAscan-SE=2.0.5;
HyS0259	tRNAscan-SE	tRNA-Trp	70248	70319	55.3	-	.	tRNAscan-SE=2.0.5;
HyS0259	tRNAscan-SE	tRNA-Pro	69976	70047	62.0	-	.	tRNAscan-SE=2.0.5;
HyS0259	tRNAscan-SE	tRNA-Leu	69839	69894	22.2	-	.	tRNAscan-SE=2.0.5;
HyS0259	tRNAscan-SE	tRNA-Trp	69487	69559	71.2	-	.	tRNAscan-SE=2.0.5;
HyS0259	tRNAscan-SE	tRNA-Pro	69215	69286	70.4	-	.	tRNAscan-SE=2.0.5;
HyS0259	tRNAscan-SE	tRNA-Trp	68726	68797	77.1	-	.	tRNAscan-SE=2.0.5;
HyS0259	tRNAscan-SE	tRNA-Pro	68454	68525	64.6	-	.	tRNAscan-SE=2.0.5;
HyS0259	tRNAscan-SE	tRNA-Trp	68139	68208	55.7	-	.	tRNAscan-SE=2.0.5;
HyS0259	tRNAscan-SE	tRNA-Pro	67867	67938	70.7	-	.	tRNAscan-SE=2.0.5;
HyS0259	tRNAscan-SE	tRNA-Trp	67378	67449	75.1	-	.	tRNAscan-SE=2.0.5;
HyS0259	tRNAscan-SE	tRNA-Pro	67106	67177	66.2	-	.	tRNAscan-SE=2.0.5;
HyS0259	tRNAscan-SE	tRNA-Phe	66617	66688	77.0	-	.	tRNAscan-SE=2.0.5;
HyS0259	tRNAscan-SE	tRNA-Pro	66345	66416	70.4	-	.	tRNAscan-SE=2.0.5;
HyS0259	tRNAscan-SE	tRNA-Phe	65857	65928	77.0	-	.	tRNAscan-SE=2.0.5;
HyS0259	tRNAscan-SE	tRNA-Pro	65585	65656	47.2	-	.	tRNAscan-SE=2.0.5;
HyS0259	tRNAscan-SE	tRNA-Phe	65096	65167	69.0	-	.	tRNAscan-SE=2.0.5;
HyS0259	tRNAscan-SE	tRNA-Phe	64921	64992	77.0	-	.	tRNAscan-SE=2.0.5;
HyS0259	tRNAscan-SE	tRNA-Pro	64649	64720	61.8	-	.	tRNAscan-SE=2.0.5;
HyS0259	tRNAscan-SE	tRNA-Phe	64160	64231	66.8	-	.	tRNAscan-SE=2.0.5;
HyS0259	tRNAscan-SE	tRNA-Trp	63986	64064	68.3	-	.	tRNAscan-SE=2.0.5;
HyS0259	tRNAscan-SE	tRNA-Pro	63714	63785	47.2	-	.	tRNAscan-SE=2.0.5;
HyS0259	tRNAscan-SE	tRNA-Phe	63225	63296	69.0	-	.	tRNAscan-SE=2.0.5;
HyS0259	tRNAscan-SE	tRNA-Phe	63050	63121	77.0	-	.	tRNAscan-SE=2.0.5;
HyS0259	tRNAscan-SE	tRNA-Pro	62778	62849	61.8	-	.	tRNAscan-SE=2.0.5;
HyS0259	tRNAscan-SE	tRNA-Phe	62289	62360	66.8	-	.	tRNAscan-SE=2.0.5;
HyS0259	tRNAscan-SE	tRNA-Trp	62115	62193	68.3	-	.	tRNAscan-SE=2.0.5;
HyS0259	tRNAscan-SE	tRNA-Gln	61843	61914	74.8	-	.	tRNAscan-SE=2.0.5;
HyS0259	tRNAscan-SE	tRNA-Phe	61354	61425	69.0	-	.	tRNAscan-SE=2.0.5;
HyS0259	tRNAscan-SE	tRNA-Phe	61179	61250	77.0	-	.	tRNAscan-SE=2.0.5;
HyS0259	tRNAscan-SE	tRNA-Pro	60907	60978	61.8	-	.	tRNAscan-SE=2.0.5;
HyS0259	tRNAscan-SE	tRNA-Phe	60418	60489	66.8	-	.	tRNAscan-SE=2.0.5;
HyS0259	tRNAscan-SE	tRNA-Trp	60244	60322	68.3	-	.	tRNAscan-SE=2.0.5;
HyS0259	tRNAscan-SE	tRNA-Gln	59972	60043	74.8	-	.	tRNAscan-SE=2.0.5;
HyS0259	tRNAscan-SE	tRNA-Trp	59484	59556	51.0	-	.	tRNAscan-SE=2.0.5;
HyS0259	tRNAscan-SE	tRNA-Pro	59212	59283	59.1	-	.	tRNAscan-SE=2.0.5;
HyS0259	tRNAscan-SE	tRNA-Phe	58723	58794	77.0	-	.	tRNAscan-SE=2.0.5;
HyS0259	tRNAscan-SE	tRNA-Pro	58450	58521	70.4	-	.	tRNAscan-SE=2.0.5;
HyS0259	tRNAscan-SE	tRNA-Trp	57962	58034	65.4	-	.	tRNAscan-SE=2.0.5;
HyS0259	tRNAscan-SE	tRNA-Pro	57690	57761	70.4	-	.	tRNAscan-SE=2.0.5;
HyS0259	tRNAscan-SE	tRNA-Phe	57202	57273	77.0	-	.	tRNAscan-SE=2.0.5;
HyS0259	tRNAscan-SE	tRNA-Pro	56930	57001	63.0	-	.	tRNAscan-SE=2.0.5;
HyS0259	tRNAscan-SE	tRNA-Trp	56441	56512	64.1	-	.	tRNAscan-SE=2.0.5;
HyS0259	tRNAscan-SE	tRNA-Pro	56170	56241	70.7	-	.	tRNAscan-SE=2.0.5;
HyS0259	tRNAscan-SE	tRNA-Trp	55681	55752	67.8	-	.	tRNAscan-SE=2.0.5;
HyS0274	tRNAscan-SE	tRNA-Arg	15470	15546	21.9	+	.	tRNAscan-SE=2.0.5;
HyS0274	tRNAscan-SE	tRNA-Ala	61195	61267	20.5	+	.	tRNAscan-SE=2.0.5;
HyS0274	tRNAscan-SE	tRNA-Ala	63206	63278	20.5	+	.	tRNAscan-SE=2.0.5;
HyS0319	tRNAscan-SE	tRNA-Thr	73322	73394	37.6	-	.	tRNAscan-SE=2.0.5;
HyS0611	tRNAscan-SE	tRNA-Arg	30612	30688	21.9	-	.	tRNAscan-SE=2.0.5;
HyS0647	tRNAscan-SE	tRNA-Trp	5969	6040	67.3	-	.	tRNAscan-SE=2.0.5;
HyS0647	tRNAscan-SE	tRNA-Pro	5689	5761	34.0	-	.	tRNAscan-SE=2.0.5;
HyS0647	tRNAscan-SE	tRNA-Trp	5203	5275	67.6	-	.	tRNAscan-SE=2.0.5;
HyS0647	tRNAscan-SE	tRNA-Pro	4924	4995	61.6	-	.	tRNAscan-SE=2.0.5;
HyS0647	tRNAscan-SE	tRNA-Trp	4437	4510	51.6	-	.	tRNAscan-SE=2.0.5;
HyS0647	tRNAscan-SE	tRNA-Pro	4158	4229	63.8	-	.	tRNAscan-SE=2.0.5;
HyS0647	tRNAscan-SE	tRNA-Trp	3671	3742	45.7	-	.	tRNAscan-SE=2.0.5;
HyS0647	tRNAscan-SE	tRNA-Pro	3392	3463	63.8	-	.	tRNAscan-SE=2.0.5;
HyS0647	tRNAscan-SE	tRNA-Trp	2905	2976	55.5	-	.	tRNAscan-SE=2.0.5;
HyS0647	tRNAscan-SE	tRNA-Arg	2626	2697	56.3	-	.	tRNAscan-SE=2.0.5;
HyS0647	tRNAscan-SE	tRNA-Trp	2139	2210	55.5	-	.	tRNAscan-SE=2.0.5;
HyS0647	tRNAscan-SE	tRNA-Arg	1860	1931	61.3	-	.	tRNAscan-SE=2.0.5;
HyS0647	tRNAscan-SE	tRNA-Trp	1372	1443	76.6	-	.	tRNAscan-SE=2.0.5;
HyS0647	tRNAscan-SE	tRNA-Pro	1093	1164	55.2	-	.	tRNAscan-SE=2.0.5;
HyS0647	tRNAscan-SE	tRNA-Trp	607	678	76.6	-	.	tRNAscan-SE=2.0.5;
HyS0647	tRNAscan-SE	tRNA-Pro	329	399	51.9	-	.	tRNAscan-SE=2.0.5;
HyS0850	tRNAscan-SE	tRNA-Leu	270	349	35.8	+	.	tRNAscan-SE=2.0.5;
HyS0850	tRNAscan-SE	tRNA-Leu	841	922	53.5	+	.	tRNAscan-SE=2.0.5;
HyS0850	tRNAscan-SE	tRNA-Leu	1307	1388	53.5	+	.	tRNAscan-SE=2.0.5;
HyS0850	tRNAscan-SE	tRNA-Leu	1875	1956	52.1	+	.	tRNAscan-SE=2.0.5;
HyS0850	tRNAscan-SE	tRNA-Leu	2467	2548	56.7	+	.	tRNAscan-SE=2.0.5;
HyS0850	tRNAscan-SE	tRNA-Leu	2921	3002	49.6	+	.	tRNAscan-SE=2.0.5;
HyS0850	tRNAscan-SE	tRNA-Leu	3526	3607	67.1	+	.	tRNAscan-SE=2.0.5;
HyS0850	tRNAscan-SE	tRNA-Leu	3993	4074	42.9	+	.	tRNAscan-SE=2.0.5;
HyS0850	tRNAscan-SE	tRNA-Ile	4587	4670	34.0	+	.	tRNAscan-SE=2.0.5;
HyS0850	tRNAscan-SE	tRNA-Leu	5181	5262	61.9	+	.	tRNAscan-SE=2.0.5;
HyS0850	tRNAscan-SE	tRNA-Leu	5648	5729	60.9	+	.	tRNAscan-SE=2.0.5;
HyS0850	tRNAscan-SE	tRNA-Leu	6239	6320	58.6	+	.	tRNAscan-SE=2.0.5;
HyS0850	tRNAscan-SE	tRNA-Leu	6706	6787	67.7	+	.	tRNAscan-SE=2.0.5;
HyS0850	tRNAscan-SE	tRNA-Ile	7297	7378	43.1	+	.	tRNAscan-SE=2.0.5;
HyS0850	tRNAscan-SE	tRNA-Leu	7888	7969	61.9	+	.	tRNAscan-SE=2.0.5;
HyS0850	tRNAscan-SE	tRNA-Leu	8356	8437	60.9	+	.	tRNAscan-SE=2.0.5;
HyS0850	tRNAscan-SE	tRNA-Leu	8947	9027	51.3	+	.	tRNAscan-SE=2.0.5;
HyS0850	tRNAscan-SE	tRNA-Leu	9413	9494	67.7	+	.	tRNAscan-SE=2.0.5;
HyS0850	tRNAscan-SE	tRNA-Leu	10004	10085	68.0	+	.	tRNAscan-SE=2.0.5;
HyS0850	tRNAscan-SE	tRNA-Leu	10470	10551	67.7	+	.	tRNAscan-SE=2.0.5;
HyS0850	tRNAscan-SE	tRNA-Leu	11062	11143	68.0	+	.	tRNAscan-SE=2.0.5;
HyS0850	tRNAscan-SE	tRNA-Leu	11529	11610	68.0	+	.	tRNAscan-SE=2.0.5;
HyS0850	tRNAscan-SE	tRNA-Leu	12110	12191	62.2	+	.	tRNAscan-SE=2.0.5;
HyS0850	tRNAscan-SE	tRNA-Leu	12577	12658	51.5	+	.	tRNAscan-SE=2.0.5;
HyS0850	tRNAscan-SE	tRNA-Leu	13170	13251	62.2	+	.	tRNAscan-SE=2.0.5;
HyS0850	tRNAscan-SE	tRNA-Leu	13637	13718	51.5	+	.	tRNAscan-SE=2.0.5;
HyS0850	tRNAscan-SE	tRNA-Leu	14230	14311	68.0	+	.	tRNAscan-SE=2.0.5;
HyS0850	tRNAscan-SE	tRNA-Leu	14697	14778	67.7	+	.	tRNAscan-SE=2.0.5;
HyS0850	tRNAscan-SE	tRNA-Leu	15277	15358	58.6	+	.	tRNAscan-SE=2.0.5;
HyS0850	tRNAscan-SE	tRNA-Leu	16078	16159	52.9	+	.	tRNAscan-SE=2.0.5;
HyS0850	tRNAscan-SE	tRNA-Leu	16546	16627	47.8	+	.	tRNAscan-SE=2.0.5;
HyS0850	tRNAscan-SE	tRNA-Leu	17139	17220	48.7	+	.	tRNAscan-SE=2.0.5;
HyS0850	tRNAscan-SE	tRNA-Leu	17940	18021	51.8	+	.	tRNAscan-SE=2.0.5;
HyS0850	tRNAscan-SE	tRNA-Leu	18408	18489	45.1	+	.	tRNAscan-SE=2.0.5;
HyS0850	tRNAscan-SE	tRNA-Leu	19001	19082	68.0	+	.	tRNAscan-SE=2.0.5;
HyS0850	tRNAscan-SE	tRNA-Leu	19467	19548	54.4	+	.	tRNAscan-SE=2.0.5;
HyS0850	tRNAscan-SE	tRNA-Leu	20060	20141	68.0	+	.	tRNAscan-SE=2.0.5;
HyS0850	tRNAscan-SE	tRNA-Leu	20526	20607	40.4	+	.	tRNAscan-SE=2.0.5;
HyS0850	tRNAscan-SE	tRNA-Leu	21784	21865	68.0	+	.	tRNAscan-SE=2.0.5;
HyS0850	tRNAscan-SE	tRNA-Leu	22251	22332	59.5	+	.	tRNAscan-SE=2.0.5;
HyS0850	tRNAscan-SE	tRNA-Leu	22844	22925	51.4	+	.	tRNAscan-SE=2.0.5;
HyS0850	tRNAscan-SE	tRNA-Leu	23311	23392	68.0	+	.	tRNAscan-SE=2.0.5;
HyS0850	tRNAscan-SE	tRNA-Leu	23904	23985	47.3	+	.	tRNAscan-SE=2.0.5;
HyS0850	tRNAscan-SE	tRNA-Leu	24371	24452	56.4	+	.	tRNAscan-SE=2.0.5;
HyS0850	tRNAscan-SE	tRNA-Leu	24964	25048	45.2	+	.	tRNAscan-SE=2.0.5;
HyS0850	tRNAscan-SE	tRNA-Leu	25430	25511	39.2	+	.	tRNAscan-SE=2.0.5;
HyS0850	tRNAscan-SE	tRNA-Leu	26001	26082	59.5	+	.	tRNAscan-SE=2.0.5;
HyS0850	tRNAscan-SE	tRNA-Leu	26468	26549	68.0	+	.	tRNAscan-SE=2.0.5;
HyS0850	tRNAscan-SE	tRNA-Leu	27061	27142	63.0	+	.	tRNAscan-SE=2.0.5;
HyS0850	tRNAscan-SE	tRNA-Leu	27527	27608	27.6	+	.	tRNAscan-SE=2.0.5;
HyS0850	tRNAscan-SE	tRNA-Leu	28120	28201	63.0	+	.	tRNAscan-SE=2.0.5;
HyS0850	tRNAscan-SE	tRNA-Leu	28586	28667	51.4	+	.	tRNAscan-SE=2.0.5;
HyS0850	tRNAscan-SE	tRNA-Leu	29179	29260	64.0	+	.	tRNAscan-SE=2.0.5;
HyS0850	tRNAscan-SE	tRNA-Leu	29645	29726	41.1	+	.	tRNAscan-SE=2.0.5;
HyS0850	tRNAscan-SE	tRNA-Leu	30237	30318	63.4	+	.	tRNAscan-SE=2.0.5;
HyS0850	tRNAscan-SE	tRNA-Val	30588	30656	44.9	+	.	tRNAscan-SE=2.0.5;
HyS0850	tRNAscan-SE	tRNA-Leu	31168	31249	63.0	+	.	tRNAscan-SE=2.0.5;
HyS0850	tRNAscan-SE	tRNA-Leu	31634	31715	51.4	+	.	tRNAscan-SE=2.0.5;
HyS0850	tRNAscan-SE	tRNA-Leu	32227	32308	64.0	+	.	tRNAscan-SE=2.0.5;
HyS0850	tRNAscan-SE	tRNA-Leu	32693	32774	41.1	+	.	tRNAscan-SE=2.0.5;
HyS0850	tRNAscan-SE	tRNA-Leu	33285	33367	56.1	+	.	tRNAscan-SE=2.0.5;
HyS0850	tRNAscan-SE	tRNA-Val	33640	33708	44.9	+	.	tRNAscan-SE=2.0.5;
HyS0850	tRNAscan-SE	tRNA-Undet	34233	34314	55.4	+	.	tRNAscan-SE=2.0.5;
HyS2473	tRNAscan-SE	tRNA-Thr	409	480	74.9	+	.	tRNAscan-SE=2.0.5;
HyS2473	tRNAscan-SE	tRNA-Thr	840	910	52.4	+	.	tRNAscan-SE=2.0.5;
HyS2473	tRNAscan-SE	tRNA-Ala	1273	1344	45.1	+	.	tRNAscan-SE=2.0.5;
HyS2473	tRNAscan-SE	tRNA-Thr	1702	1773	63.8	+	.	tRNAscan-SE=2.0.5;
HyS2473	tRNAscan-SE	tRNA-Thr	2130	2200	48.6	+	.	tRNAscan-SE=2.0.5;
HyS2473	tRNAscan-SE	tRNA-Thr	2558	2629	74.9	+	.	tRNAscan-SE=2.0.5;
HyS2473	tRNAscan-SE	tRNA-Thr	2989	3060	77.4	+	.	tRNAscan-SE=2.0.5;
HyS2473	tRNAscan-SE	tRNA-Thr	3425	3496	75.0	+	.	tRNAscan-SE=2.0.5;
HyS2473	tRNAscan-SE	tRNA-Thr	3856	3927	52.2	+	.	tRNAscan-SE=2.0.5;
HyS2473	tRNAscan-SE	tRNA-Thr	4282	4353	75.0	+	.	tRNAscan-SE=2.0.5;
HyS2473	tRNAscan-SE	tRNA-Thr	4713	4782	42.4	+	.	tRNAscan-SE=2.0.5;
HyS2473	tRNAscan-SE	tRNA-Thr	5143	5214	75.0	+	.	tRNAscan-SE=2.0.5;
HyS2473	tRNAscan-SE	tRNA-Thr	5574	5643	31.7	+	.	tRNAscan-SE=2.0.5;
HyS2473	tRNAscan-SE	tRNA-Thr	5997	6068	75.0	+	.	tRNAscan-SE=2.0.5;
HyS2473	tRNAscan-SE	tRNA-Undet	6428	6496	28.0	+	.	tRNAscan-SE=2.0.5;
HyS2473	tRNAscan-SE	tRNA-Thr	6855	6926	75.0	+	.	tRNAscan-SE=2.0.5;
HyS2473	tRNAscan-SE	tRNA-Thr	7280	7349	56.1	+	.	tRNAscan-SE=2.0.5;
HyS2473	tRNAscan-SE	tRNA-Undet	7707	7775	26.4	+	.	tRNAscan-SE=2.0.5;
HyS2473	tRNAscan-SE	tRNA-Thr	8136	8205	31.7	+	.	tRNAscan-SE=2.0.5;
HyS2473	tRNAscan-SE	tRNA-Thr	8550	8621	75.0	+	.	tRNAscan-SE=2.0.5;
HyS2473	tRNAscan-SE	tRNA-Thr	8986	9057	37.0	+	.	tRNAscan-SE=2.0.5;
HyS2473	tRNAscan-SE	tRNA-Thr	9404	9475	74.9	+	.	tRNAscan-SE=2.0.5;
HyS2473	tRNAscan-SE	tRNA-Thr	9842	9913	72.7	+	.	tRNAscan-SE=2.0.5;
HyS2473	tRNAscan-SE	tRNA-Thr	10266	10337	75.0	+	.	tRNAscan-SE=2.0.5;
HyS2473	tRNAscan-SE	tRNA-Thr	10698	10769	75.0	+	.	tRNAscan-SE=2.0.5;
HyS2473	tRNAscan-SE	tRNA-Thr	11130	11201	75.0	+	.	tRNAscan-SE=2.0.5;
HyS2473	tRNAscan-SE	tRNA-Thr	11560	11631	75.0	+	.	tRNAscan-SE=2.0.5;
HyS2473	tRNAscan-SE	tRNA-Thr	11985	12056	75.0	+	.	tRNAscan-SE=2.0.5;
HyS2473	tRNAscan-SE	tRNA-Thr	12414	12485	51.6	+	.	tRNAscan-SE=2.0.5;
HyS2473	tRNAscan-SE	tRNA-Thr	12835	12904	54.2	+	.	tRNAscan-SE=2.0.5;
HyS2473	tRNAscan-SE	tRNA-Thr	13259	13330	75.0	+	.	tRNAscan-SE=2.0.5;
HyS2473	tRNAscan-SE	tRNA-Thr	13691	13762	38.8	+	.	tRNAscan-SE=2.0.5;
HyS2942	tRNAscan-SE	tRNA-Undet	148	218	37.0	+	.	tRNAscan-SE=2.0.5;
HyS2942	tRNAscan-SE	tRNA-His	441	512	39.2	+	.	tRNAscan-SE=2.0.5;
HyS2942	tRNAscan-SE	tRNA-His	737	808	41.3	+	.	tRNAscan-SE=2.0.5;
HyS2942	tRNAscan-SE	tRNA-His	1326	1396	21.8	+	.	tRNAscan-SE=2.0.5;
HyS2942	tRNAscan-SE	tRNA-His	1619	1690	54.8	+	.	tRNAscan-SE=2.0.5;
HyS2942	tRNAscan-SE	tRNA-His	1914	1985	43.0	+	.	tRNAscan-SE=2.0.5;
HyS2942	tRNAscan-SE	tRNA-His	2208	2279	48.8	+	.	tRNAscan-SE=2.0.5;
HyS2942	tRNAscan-SE	tRNA-His	2503	2574	41.3	+	.	tRNAscan-SE=2.0.5;
HyS2942	tRNAscan-SE	tRNA-His	3095	3166	23.4	+	.	tRNAscan-SE=2.0.5;
HyS2942	tRNAscan-SE	tRNA-Asn	3390	3463	41.8	+	.	tRNAscan-SE=2.0.5;
HyS2942	tRNAscan-SE	tRNA-His	3689	3761	38.7	+	.	tRNAscan-SE=2.0.5;
HyS2942	tRNAscan-SE	tRNA-His	3986	4058	43.7	+	.	tRNAscan-SE=2.0.5;
HyS2942	tRNAscan-SE	tRNA-His	4287	4358	50.5	+	.	tRNAscan-SE=2.0.5;
HyS2942	tRNAscan-SE	tRNA-His	4580	4651	44.3	+	.	tRNAscan-SE=2.0.5;
HyS2942	tRNAscan-SE	tRNA-His	4875	4947	43.3	+	.	tRNAscan-SE=2.0.5;
HyS2942	tRNAscan-SE	tRNA-Lys	5171	5243	43.4	+	.	tRNAscan-SE=2.0.5;
HyS2942	tRNAscan-SE	tRNA-His	5469	5540	33.9	+	.	tRNAscan-SE=2.0.5;
HyS2942	tRNAscan-SE	tRNA-His	5764	5835	44.2	+	.	tRNAscan-SE=2.0.5;
HyS2942	tRNAscan-SE	tRNA-His	6060	6131	37.4	+	.	tRNAscan-SE=2.0.5;
HyS2942	tRNAscan-SE	tRNA-His	6357	6428	39.4	+	.	tRNAscan-SE=2.0.5;
HyS2942	tRNAscan-SE	tRNA-His	6651	6721	46.2	+	.	tRNAscan-SE=2.0.5;
HyS2942	tRNAscan-SE	tRNA-His	6943	7014	53.2	+	.	tRNAscan-SE=2.0.5;
HyS2942	tRNAscan-SE	tRNA-His	7238	7309	67.7	+	.	tRNAscan-SE=2.0.5;
HyS2942	tRNAscan-SE	tRNA-His	7532	7603	57.5	+	.	tRNAscan-SE=2.0.5;
HyS2942	tRNAscan-SE	tRNA-His	7835	7906	44.6	+	.	tRNAscan-SE=2.0.5;
HyS2942	tRNAscan-SE	tRNA-His	8126	8197	29.2	+	.	tRNAscan-SE=2.0.5;
HyS2942	tRNAscan-SE	tRNA-His	8420	8491	57.3	+	.	tRNAscan-SE=2.0.5;
HyS2942	tRNAscan-SE	tRNA-His	8712	8783	55.7	+	.	tRNAscan-SE=2.0.5;
HyS2942	tRNAscan-SE	tRNA-His	9015	9086	44.6	+	.	tRNAscan-SE=2.0.5;
HyS2942	tRNAscan-SE	tRNA-His	9306	9377	29.2	+	.	tRNAscan-SE=2.0.5;
HyS2942	tRNAscan-SE	tRNA-His	9601	9672	57.3	+	.	tRNAscan-SE=2.0.5;
HyS2942	tRNAscan-SE	tRNA-His	9893	9964	55.7	+	.	tRNAscan-SE=2.0.5;
HyS2942	tRNAscan-SE	tRNA-His	10188	10259	52.6	+	.	tRNAscan-SE=2.0.5;
HyS2942	tRNAscan-SE	tRNA-His	10480	10551	49.2	+	.	tRNAscan-SE=2.0.5;
HyS2942	tRNAscan-SE	tRNA-His	10783	10854	44.6	+	.	tRNAscan-SE=2.0.5;
HyS2942	tRNAscan-SE	tRNA-His	11074	11145	32.0	+	.	tRNAscan-SE=2.0.5;
HyS2942	tRNAscan-SE	tRNA-His	11369	11440	52.6	+	.	tRNAscan-SE=2.0.5;
HyS2942	tRNAscan-SE	tRNA-His	11660	11731	49.2	+	.	tRNAscan-SE=2.0.5;
HyS2942	tRNAscan-SE	tRNA-His	11955	12026	49.9	+	.	tRNAscan-SE=2.0.5;
HyS2942	tRNAscan-SE	tRNA-His	12249	12320	39.2	+	.	tRNAscan-SE=2.0.5;
HyS2942	tRNAscan-SE	tRNA-His	12543	12611	24.8	+	.	tRNAscan-SE=2.0.5;
HyS2942	tRNAscan-SE	tRNA-His	12832	12903	61.7	+	.	tRNAscan-SE=2.0.5;
HyS2942	tRNAscan-SE	tRNA-His	13124	13195	53.0	+	.	tRNAscan-SE=2.0.5;
HyS2942	tRNAscan-SE	tRNA-His	13416	13487	57.5	+	.	tRNAscan-SE=2.0.5;
HyS2942	tRNAscan-SE	tRNA-His	13715	13786	30.7	+	.	tRNAscan-SE=2.0.5;
HyS3333	tRNAscan-SE	tRNA-Undet	8256	8324	45.5	+	.	tRNAscan-SE=2.0.5;
HyS3483	tRNAscan-SE	tRNA-Undet	7299	7367	36.0	+	.	tRNAscan-SE=2.0.5;
HyS4383	tRNAscan-SE	tRNA-Trp	7741	7811	53.7	-	.	tRNAscan-SE=2.0.5;
HyS4383	tRNAscan-SE	tRNA-Trp	6977	7048	76.6	-	.	tRNAscan-SE=2.0.5;
HyS4383	tRNAscan-SE	tRNA-Pro	6700	6770	25.0	-	.	tRNAscan-SE=2.0.5;
HyS4383	tRNAscan-SE	tRNA-Trp	6213	6284	61.4	-	.	tRNAscan-SE=2.0.5;
HyS4383	tRNAscan-SE	tRNA-Pro	5933	6003	45.9	-	.	tRNAscan-SE=2.0.5;
HyS4383	tRNAscan-SE	tRNA-Trp	5449	5519	73.5	-	.	tRNAscan-SE=2.0.5;
HyS4383	tRNAscan-SE	tRNA-Gln	5176	5242	20.0	-	.	tRNAscan-SE=2.0.5;
HyS4383	tRNAscan-SE	tRNA-Trp	4692	4763	61.4	-	.	tRNAscan-SE=2.0.5;
HyS4383	tRNAscan-SE	tRNA-Pro	4413	4484	48.2	-	.	tRNAscan-SE=2.0.5;
HyS4383	tRNAscan-SE	tRNA-Sup	3945	4015	58.1	-	.	tRNAscan-SE=2.0.5;
HyS4383	tRNAscan-SE	tRNA-Pro	3082	3151	20.3	-	.	tRNAscan-SE=2.0.5;
HyS4383	tRNAscan-SE	tRNA-Trp	2600	2670	46.6	-	.	tRNAscan-SE=2.0.5;
HyS4383	tRNAscan-SE	tRNA-Ser	1862	1933	36.3	-	.	tRNAscan-SE=2.0.5;
HyS4383	tRNAscan-SE	tRNA-Pro	1583	1655	48.7	-	.	tRNAscan-SE=2.0.5;
HyS4383	tRNAscan-SE	tRNA-Trp	1100	1169	55.7	-	.	tRNAscan-SE=2.0.5;
HyS4383	tRNAscan-SE	tRNA-Pro	821	892	70.4	-	.	tRNAscan-SE=2.0.5;
HyS4383	tRNAscan-SE	tRNA-Trp	344	412	34.7	-	.	tRNAscan-SE=2.0.5;
HyS4383	tRNAscan-SE	tRNA-Pro	72	143	44.1	-	.	tRNAscan-SE=2.0.5;
HyS0002	tRNAscan-SE	tRNA-Undet	8369	8437	43.3	+	.	tRNAscan-SE=2.0.5;
HyS0002	tRNAscan-SE	tRNA-Undet	81419	81487	39.3	+	.	tRNAscan-SE=2.0.5;
HyS0002	tRNAscan-SE	tRNA-Undet	82457	82523	55.8	+	.	tRNAscan-SE=2.0.5;
HyS0002	tRNAscan-SE	tRNA-Lys	510991	511062	24.9	+	.	tRNAscan-SE=2.0.5;
HyS0002	tRNAscan-SE	tRNA-Trp	533271	533341	26.3	+	.	tRNAscan-SE=2.0.5;
HyS0002	tRNAscan-SE	tRNA-Thr	1665515	1665587	23.5	+	.	tRNAscan-SE=2.0.5;
HyS0002	tRNAscan-SE	tRNA-Trp	1985016	1985086	34.9	+	.	tRNAscan-SE=2.0.5;
HyS0002	tRNAscan-SE	tRNA-Undet	2030612	2030680	43.7	+	.	tRNAscan-SE=2.0.5;
HyS0002	tRNAscan-SE	tRNA-Undet	2034729	2034797	43.7	+	.	tRNAscan-SE=2.0.5;
HyS0002	tRNAscan-SE	tRNA-Undet	2036347	2036415	43.7	+	.	tRNAscan-SE=2.0.5;
HyS0002	tRNAscan-SE	tRNA-Arg	2172038	2172110	67.3	+	.	tRNAscan-SE=2.0.5;
HyS0002	tRNAscan-SE	tRNA-Leu	2186807	2186889	82.5	+	.	tRNAscan-SE=2.0.5;
HyS0002	tRNAscan-SE	tRNA-Undet	2260397	2260465	43.7	+	.	tRNAscan-SE=2.0.5;
HyS0002	tRNAscan-SE	tRNA-Undet	2260802	2260870	48.2	+	.	tRNAscan-SE=2.0.5;
HyS0002	tRNAscan-SE	tRNA-Undet	2262894	2262962	43.7	+	.	tRNAscan-SE=2.0.5;
HyS0002	tRNAscan-SE	tRNA-Sup	2384079	2384152	26.4	+	.	tRNAscan-SE=2.0.5;
HyS0002	tRNAscan-SE	tRNA-Arg	2886787	2886863	22.5	+	.	tRNAscan-SE=2.0.5;
HyS0002	tRNAscan-SE	tRNA-Arg	2957828	2957904	22.7	+	.	tRNAscan-SE=2.0.5;
HyS0002	tRNAscan-SE	tRNA-Arg	3403714	3403790	21.9	+	.	tRNAscan-SE=2.0.5;
HyS0002	tRNAscan-SE	tRNA-Ser	3654823	3654904	90.2	+	.	tRNAscan-SE=2.0.5;
HyS0002	tRNAscan-SE	tRNA-Arg	3655395	3655467	65.7	+	.	tRNAscan-SE=2.0.5;
HyS0002	tRNAscan-SE	tRNA-Undet	4188236	4188307	23.8	+	.	tRNAscan-SE=2.0.5;
HyS0002	tRNAscan-SE	tRNA-Arg	4249765	4249840	22.8	+	.	tRNAscan-SE=2.0.5;
HyS0002	tRNAscan-SE	tRNA-Trp	4458336	4458408	27.6	+	.	tRNAscan-SE=2.0.5;
HyS0002	tRNAscan-SE	tRNA-Undet	4484810	4484879	35.9	+	.	tRNAscan-SE=2.0.5;
HyS0002	tRNAscan-SE	tRNA-Arg	4524416	4524489	71.0	+	.	tRNAscan-SE=2.0.5;
HyS0002	tRNAscan-SE	tRNA-Cys	4533386	4533457	80.3	+	.	tRNAscan-SE=2.0.5;
HyS0002	tRNAscan-SE	tRNA-Ser	4587362	4587443	90.2	+	.	tRNAscan-SE=2.0.5;
HyS0002	tRNAscan-SE	tRNA-Glu	4608281	4608352	74.1	+	.	tRNAscan-SE=2.0.5;
HyS0002	tRNAscan-SE	tRNA-Arg	6636264	6636340	21.9	+	.	tRNAscan-SE=2.0.5;
HyS0002	tRNAscan-SE	tRNA-Trp	6818926	6818996	33.4	+	.	tRNAscan-SE=2.0.5;
HyS0002	tRNAscan-SE	tRNA-Thr	7120197	7120265	20.0	+	.	tRNAscan-SE=2.0.5;
HyS0002	tRNAscan-SE	tRNA-Thr	7128147	7128215	20.0	+	.	tRNAscan-SE=2.0.5;
HyS0002	tRNAscan-SE	tRNA-Arg	7393803	7393879	21.9	+	.	tRNAscan-SE=2.0.5;
HyS0002	tRNAscan-SE	tRNA-Undet	7396772	7396840	47.1	+	.	tRNAscan-SE=2.0.5;
HyS0002	tRNAscan-SE	tRNA-Undet	7405386	7405454	47.1	+	.	tRNAscan-SE=2.0.5;
HyS0002	tRNAscan-SE	tRNA-Arg	7438676	7438747	30.5	+	.	tRNAscan-SE=2.0.5;
HyS0002	tRNAscan-SE	tRNA-Sup	7450033	7450103	31.3	+	.	tRNAscan-SE=2.0.5;
HyS0002	tRNAscan-SE	tRNA-Arg	7916476	7916550	24.5	+	.	tRNAscan-SE=2.0.5;
HyS0002	tRNAscan-SE	tRNA-Glu	7788467	7788538	74.1	-	.	tRNAscan-SE=2.0.5;
HyS0002	tRNAscan-SE	tRNA-Thr	6719475	6719545	34.9	-	.	tRNAscan-SE=2.0.5;
HyS0002	tRNAscan-SE	tRNA-Met	6359591	6359665	35.0	-	.	tRNAscan-SE=2.0.5;
HyS0002	tRNAscan-SE	tRNA-Arg	6217799	6217875	20.1	-	.	tRNAscan-SE=2.0.5;
HyS0002	tRNAscan-SE	tRNA-Arg	5670204	5670280	21.9	-	.	tRNAscan-SE=2.0.5;
HyS0002	tRNAscan-SE	tRNA-Undet	5286357	5286425	43.7	-	.	tRNAscan-SE=2.0.5;
HyS0002	tRNAscan-SE	tRNA-Sup	4981961	4982040	31.8	-	.	tRNAscan-SE=2.0.5;
HyS0002	tRNAscan-SE	tRNA-Ser	4612921	4613002	90.2	-	.	tRNAscan-SE=2.0.5;
HyS0002	tRNAscan-SE	tRNA-Ser	4587866	4587947	90.0	-	.	tRNAscan-SE=2.0.5;
HyS0002	tRNAscan-SE	tRNA-Arg	4540948	4541024	20.1	-	.	tRNAscan-SE=2.0.5;
HyS0002	tRNAscan-SE	tRNA-Asp	4524899	4524970	68.0	-	.	tRNAscan-SE=2.0.5;
HyS0002	tRNAscan-SE	tRNA-Gln	4524656	4524727	70.8	-	.	tRNAscan-SE=2.0.5;
HyS0002	tRNAscan-SE	tRNA-Thr	2138493	2138564	22.4	-	.	tRNAscan-SE=2.0.5;
HyS0002	tRNAscan-SE	tRNA-Undet	2031021	2031089	42.8	-	.	tRNAscan-SE=2.0.5;
HyS0002	tRNAscan-SE	tRNA-Undet	2026286	2026354	37.3	-	.	tRNAscan-SE=2.0.5;
HyS0002	tRNAscan-SE	tRNA-Undet	2025742	2025810	43.7	-	.	tRNAscan-SE=2.0.5;
HyS0002	tRNAscan-SE	tRNA-Undet	2023226	2023294	43.7	-	.	tRNAscan-SE=2.0.5;
HyS0002	tRNAscan-SE	tRNA-Undet	1119782	1119850	48.2	-	.	tRNAscan-SE=2.0.5;
HyS0002	tRNAscan-SE	tRNA-Trp	707659	707725	25.6	-	.	tRNAscan-SE=2.0.5;
HyS0002	tRNAscan-SE	tRNA-Arg	52385	52459	22.2	-	.	tRNAscan-SE=2.0.5;
HyS0047	tRNAscan-SE	tRNA-Arg	86254	86330	21.9	+	.	tRNAscan-SE=2.0.5;
HyS0047	tRNAscan-SE	tRNA-Undet	283981	284049	42.8	+	.	tRNAscan-SE=2.0.5;
HyS0047	tRNAscan-SE	tRNA-Arg	550686	550762	21.9	+	.	tRNAscan-SE=2.0.5;
HyS0047	tRNAscan-SE	tRNA-Cys	1659508	1659585	29.1	+	.	tRNAscan-SE=2.0.5;
HyS0047	tRNAscan-SE	tRNA-Arg	1746637	1746713	21.9	+	.	tRNAscan-SE=2.0.5;
HyS0047	tRNAscan-SE	tRNA-Thr	1983801	1983872	70.8	+	.	tRNAscan-SE=2.0.5;
HyS0047	tRNAscan-SE	tRNA-Ile	2192225	2192317	71.8	+	.	tRNAscan-SE=2.0.5;
HyS0047	tRNAscan-SE	tRNA-Ile	2192920	2193012	71.8	+	.	tRNAscan-SE=2.0.5;
HyS0047	tRNAscan-SE	tRNA-Ile	2193615	2193707	71.8	+	.	tRNAscan-SE=2.0.5;
HyS0047	tRNAscan-SE	tRNA-Ile	2194310	2194402	71.8	+	.	tRNAscan-SE=2.0.5;
HyS0047	tRNAscan-SE	tRNA-Ile	2195005	2195097	71.8	+	.	tRNAscan-SE=2.0.5;
HyS0047	tRNAscan-SE	tRNA-Ile	2195700	2195792	71.8	+	.	tRNAscan-SE=2.0.5;
HyS0047	tRNAscan-SE	tRNA-Ile	2196395	2196487	71.8	+	.	tRNAscan-SE=2.0.5;
HyS0047	tRNAscan-SE	tRNA-Ile	2197090	2197182	71.8	+	.	tRNAscan-SE=2.0.5;
HyS0047	tRNAscan-SE	tRNA-Ile	2197785	2197877	71.8	+	.	tRNAscan-SE=2.0.5;
HyS0047	tRNAscan-SE	tRNA-Ile	2198480	2198572	71.8	+	.	tRNAscan-SE=2.0.5;
HyS0047	tRNAscan-SE	tRNA-Ile	2199175	2199267	71.8	+	.	tRNAscan-SE=2.0.5;
HyS0047	tRNAscan-SE	tRNA-Ile	2199870	2199962	71.8	+	.	tRNAscan-SE=2.0.5;
HyS0047	tRNAscan-SE	tRNA-Ile	2200565	2200657	71.8	+	.	tRNAscan-SE=2.0.5;
HyS0047	tRNAscan-SE	tRNA-Ile	2201260	2201352	71.8	+	.	tRNAscan-SE=2.0.5;
HyS0047	tRNAscan-SE	tRNA-Ile	2201955	2202047	71.8	+	.	tRNAscan-SE=2.0.5;
HyS0047	tRNAscan-SE	tRNA-Ile	2202650	2202742	71.8	+	.	tRNAscan-SE=2.0.5;
HyS0047	tRNAscan-SE	tRNA-Ile	2203345	2203437	71.8	+	.	tRNAscan-SE=2.0.5;
HyS0047	tRNAscan-SE	tRNA-Ile	2204040	2204132	71.8	+	.	tRNAscan-SE=2.0.5;
HyS0047	tRNAscan-SE	tRNA-Ile	2204735	2204827	71.8	+	.	tRNAscan-SE=2.0.5;
HyS0047	tRNAscan-SE	tRNA-Ile	2205430	2205522	71.8	+	.	tRNAscan-SE=2.0.5;
HyS0047	tRNAscan-SE	tRNA-Ile	2206125	2206217	71.8	+	.	tRNAscan-SE=2.0.5;
HyS0047	tRNAscan-SE	tRNA-Ile	2206820	2206912	71.8	+	.	tRNAscan-SE=2.0.5;
HyS0047	tRNAscan-SE	tRNA-Ile	2207517	2207609	71.8	+	.	tRNAscan-SE=2.0.5;
HyS0047	tRNAscan-SE	tRNA-Undet	2238074	2238152	21.9	-	.	tRNAscan-SE=2.0.5;
HyS0047	tRNAscan-SE	tRNA-Leu	2235077	2235143	21.0	-	.	tRNAscan-SE=2.0.5;
HyS0047	tRNAscan-SE	tRNA-Undet	2232651	2232719	31.8	-	.	tRNAscan-SE=2.0.5;
HyS0047	tRNAscan-SE	tRNA-Thr	2207294	2207366	77.0	-	.	tRNAscan-SE=2.0.5;
HyS0047	tRNAscan-SE	tRNA-Ile	2207038	2207111	80.1	-	.	tRNAscan-SE=2.0.5;
HyS0047	tRNAscan-SE	tRNA-Thr	2206598	2206670	77.0	-	.	tRNAscan-SE=2.0.5;
HyS0047	tRNAscan-SE	tRNA-Ile	2206342	2206415	80.1	-	.	tRNAscan-SE=2.0.5;
HyS0047	tRNAscan-SE	tRNA-Thr	2205903	2205975	77.0	-	.	tRNAscan-SE=2.0.5;
HyS0047	tRNAscan-SE	tRNA-Ile	2205647	2205720	80.1	-	.	tRNAscan-SE=2.0.5;
HyS0047	tRNAscan-SE	tRNA-Thr	2205208	2205280	77.0	-	.	tRNAscan-SE=2.0.5;
HyS0047	tRNAscan-SE	tRNA-Ile	2204952	2205025	80.1	-	.	tRNAscan-SE=2.0.5;
HyS0047	tRNAscan-SE	tRNA-Thr	2204513	2204585	77.0	-	.	tRNAscan-SE=2.0.5;
HyS0047	tRNAscan-SE	tRNA-Ile	2204257	2204330	80.1	-	.	tRNAscan-SE=2.0.5;
HyS0047	tRNAscan-SE	tRNA-Thr	2203818	2203890	77.0	-	.	tRNAscan-SE=2.0.5;
HyS0047	tRNAscan-SE	tRNA-Ile	2203562	2203635	80.1	-	.	tRNAscan-SE=2.0.5;
HyS0047	tRNAscan-SE	tRNA-Thr	2203123	2203195	77.0	-	.	tRNAscan-SE=2.0.5;
HyS0047	tRNAscan-SE	tRNA-Ile	2202867	2202940	80.1	-	.	tRNAscan-SE=2.0.5;
HyS0047	tRNAscan-SE	tRNA-Thr	2202428	2202500	77.0	-	.	tRNAscan-SE=2.0.5;
HyS0047	tRNAscan-SE	tRNA-Ile	2202172	2202245	80.1	-	.	tRNAscan-SE=2.0.5;
HyS0047	tRNAscan-SE	tRNA-Thr	2201733	2201805	77.0	-	.	tRNAscan-SE=2.0.5;
HyS0047	tRNAscan-SE	tRNA-Ile	2201477	2201550	80.1	-	.	tRNAscan-SE=2.0.5;
HyS0047	tRNAscan-SE	tRNA-Thr	2201038	2201110	77.0	-	.	tRNAscan-SE=2.0.5;
HyS0047	tRNAscan-SE	tRNA-Ile	2200782	2200855	80.1	-	.	tRNAscan-SE=2.0.5;
HyS0047	tRNAscan-SE	tRNA-Thr	2200343	2200415	77.0	-	.	tRNAscan-SE=2.0.5;
HyS0047	tRNAscan-SE	tRNA-Ile	2200087	2200160	80.1	-	.	tRNAscan-SE=2.0.5;
HyS0047	tRNAscan-SE	tRNA-Thr	2199648	2199720	77.0	-	.	tRNAscan-SE=2.0.5;
HyS0047	tRNAscan-SE	tRNA-Ile	2199392	2199465	80.1	-	.	tRNAscan-SE=2.0.5;
HyS0047	tRNAscan-SE	tRNA-Thr	2198953	2199025	77.0	-	.	tRNAscan-SE=2.0.5;
HyS0047	tRNAscan-SE	tRNA-Ile	2198697	2198770	80.1	-	.	tRNAscan-SE=2.0.5;
HyS0047	tRNAscan-SE	tRNA-Thr	2198258	2198330	77.0	-	.	tRNAscan-SE=2.0.5;
HyS0047	tRNAscan-SE	tRNA-Ile	2198002	2198075	80.1	-	.	tRNAscan-SE=2.0.5;
HyS0047	tRNAscan-SE	tRNA-Thr	2197563	2197635	77.0	-	.	tRNAscan-SE=2.0.5;
HyS0047	tRNAscan-SE	tRNA-Ile	2197307	2197380	80.1	-	.	tRNAscan-SE=2.0.5;
HyS0047	tRNAscan-SE	tRNA-Thr	2196868	2196940	77.0	-	.	tRNAscan-SE=2.0.5;
HyS0047	tRNAscan-SE	tRNA-Ile	2196612	2196685	80.1	-	.	tRNAscan-SE=2.0.5;
HyS0047	tRNAscan-SE	tRNA-Thr	2196173	2196245	77.0	-	.	tRNAscan-SE=2.0.5;
HyS0047	tRNAscan-SE	tRNA-Ile	2195917	2195990	80.1	-	.	tRNAscan-SE=2.0.5;
HyS0047	tRNAscan-SE	tRNA-Thr	2195478	2195550	77.0	-	.	tRNAscan-SE=2.0.5;
HyS0047	tRNAscan-SE	tRNA-Ile	2195222	2195295	80.1	-	.	tRNAscan-SE=2.0.5;
HyS0047	tRNAscan-SE	tRNA-Thr	2194783	2194855	77.0	-	.	tRNAscan-SE=2.0.5;
HyS0047	tRNAscan-SE	tRNA-Ile	2194527	2194600	80.1	-	.	tRNAscan-SE=2.0.5;
HyS0047	tRNAscan-SE	tRNA-Thr	2194088	2194160	77.0	-	.	tRNAscan-SE=2.0.5;
HyS0047	tRNAscan-SE	tRNA-Ile	2193832	2193905	80.1	-	.	tRNAscan-SE=2.0.5;
HyS0047	tRNAscan-SE	tRNA-Thr	2193393	2193465	77.0	-	.	tRNAscan-SE=2.0.5;
HyS0047	tRNAscan-SE	tRNA-Ile	2193137	2193210	80.1	-	.	tRNAscan-SE=2.0.5;
HyS0047	tRNAscan-SE	tRNA-Thr	2192698	2192770	77.0	-	.	tRNAscan-SE=2.0.5;
HyS0047	tRNAscan-SE	tRNA-Ile	2192442	2192515	80.1	-	.	tRNAscan-SE=2.0.5;
HyS0047	tRNAscan-SE	tRNA-Thr	2192003	2192075	77.0	-	.	tRNAscan-SE=2.0.5;
HyS0047	tRNAscan-SE	tRNA-Ile	2191747	2191820	80.1	-	.	tRNAscan-SE=2.0.5;
HyS0047	tRNAscan-SE	tRNA-Arg	1162466	1162534	22.1	-	.	tRNAscan-SE=2.0.5;
HyS0047	tRNAscan-SE	tRNA-Arg	925498	925574	23.4	-	.	tRNAscan-SE=2.0.5;
HyS0047	tRNAscan-SE	tRNA-Arg	855427	855503	21.9	-	.	tRNAscan-SE=2.0.5;
HyS0047	tRNAscan-SE	tRNA-Arg	491299	491370	20.8	-	.	tRNAscan-SE=2.0.5;
HyS0047	tRNAscan-SE	tRNA-Gly	455415	455485	77.2	-	.	tRNAscan-SE=2.0.5;
HyS0047	tRNAscan-SE	tRNA-Arg	366564	366640	25.7	-	.	tRNAscan-SE=2.0.5;
HyS0047	tRNAscan-SE	tRNA-Leu	356018	356089	35.5	-	.	tRNAscan-SE=2.0.5;
HyS0047	tRNAscan-SE	tRNA-Arg	287655	287731	21.9	-	.	tRNAscan-SE=2.0.5;
HyS0268	tRNAscan-SE	tRNA-Undet	8300	8368	43.7	+	.	tRNAscan-SE=2.0.5;
HyS0268	tRNAscan-SE	tRNA-Undet	20898	20966	43.6	+	.	tRNAscan-SE=2.0.5;
HyS0268	tRNAscan-SE	tRNA-Undet	66304	66372	35.3	+	.	tRNAscan-SE=2.0.5;
HyS0291	tRNAscan-SE	tRNA-Undet	71139	71206	35.1	+	.	tRNAscan-SE=2.0.5;
HyS0291	tRNAscan-SE	tRNA-Undet	79695	79762	35.1	+	.	tRNAscan-SE=2.0.5;
HyS0291	tRNAscan-SE	tRNA-Arg	58045	58116	23.6	-	.	tRNAscan-SE=2.0.5;
HyS0291	tRNAscan-SE	tRNA-Undet	52013	52081	36.0	-	.	tRNAscan-SE=2.0.5;
HyS0391	tRNAscan-SE	tRNA-Phe	26500	26568	40.0	+	.	tRNAscan-SE=2.0.5;
HyS0826	tRNAscan-SE	tRNA-Undet	24524	24592	31.8	-	.	tRNAscan-SE=2.0.5;
HyS0901	tRNAscan-SE	tRNA-Ala	90	158	31.0	+	.	tRNAscan-SE=2.0.5;
HyS0901	tRNAscan-SE	tRNA-Asp	411	482	36.7	+	.	tRNAscan-SE=2.0.5;
HyS0901	tRNAscan-SE	tRNA-Lys	552	624	81.7	+	.	tRNAscan-SE=2.0.5;
HyS0901	tRNAscan-SE	tRNA-Ala	731	803	60.6	+	.	tRNAscan-SE=2.0.5;
HyS0901	tRNAscan-SE	tRNA-Leu	870	985	48.0	+	.	tRNAscan-SE=2.0.5;
HyS0901	tRNAscan-SE	tRNA-Ala	1369	1439	26.4	+	.	tRNAscan-SE=2.0.5;
HyS0901	tRNAscan-SE	tRNA-Lys	1836	1908	81.7	+	.	tRNAscan-SE=2.0.5;
HyS0901	tRNAscan-SE	tRNA-Ala	2015	2093	20.1	+	.	tRNAscan-SE=2.0.5;
HyS0901	tRNAscan-SE	tRNA-Leu	2147	2268	51.4	+	.	tRNAscan-SE=2.0.5;
HyS0901	tRNAscan-SE	tRNA-Ala	2665	2737	56.6	+	.	tRNAscan-SE=2.0.5;
HyS0901	tRNAscan-SE	tRNA-Asp	2995	3066	68.0	+	.	tRNAscan-SE=2.0.5;
HyS0901	tRNAscan-SE	tRNA-Lys	3140	3212	81.7	+	.	tRNAscan-SE=2.0.5;
HyS0901	tRNAscan-SE	tRNA-Ala	3320	3392	60.6	+	.	tRNAscan-SE=2.0.5;
HyS0901	tRNAscan-SE	tRNA-Leu	3461	3576	73.5	+	.	tRNAscan-SE=2.0.5;
HyS0901	tRNAscan-SE	tRNA-Ala	3965	4037	56.6	+	.	tRNAscan-SE=2.0.5;
HyS0901	tRNAscan-SE	tRNA-Asp	4297	4368	68.0	+	.	tRNAscan-SE=2.0.5;
HyS0901	tRNAscan-SE	tRNA-Lys	4442	4514	81.7	+	.	tRNAscan-SE=2.0.5;
HyS0901	tRNAscan-SE	tRNA-Ala	4622	4694	60.6	+	.	tRNAscan-SE=2.0.5;
HyS0901	tRNAscan-SE	tRNA-Leu	4763	4878	73.5	+	.	tRNAscan-SE=2.0.5;
HyS0901	tRNAscan-SE	tRNA-Ala	5267	5339	56.6	+	.	tRNAscan-SE=2.0.5;
HyS0901	tRNAscan-SE	tRNA-Asp	5599	5670	68.0	+	.	tRNAscan-SE=2.0.5;
HyS0901	tRNAscan-SE	tRNA-Lys	5744	5816	81.7	+	.	tRNAscan-SE=2.0.5;
HyS0901	tRNAscan-SE	tRNA-Ala	5924	5996	60.6	+	.	tRNAscan-SE=2.0.5;
HyS0901	tRNAscan-SE	tRNA-Leu	6065	6180	73.5	+	.	tRNAscan-SE=2.0.5;
HyS0901	tRNAscan-SE	tRNA-Ala	6569	6641	56.6	+	.	tRNAscan-SE=2.0.5;
HyS0901	tRNAscan-SE	tRNA-Asp	6901	6972	68.0	+	.	tRNAscan-SE=2.0.5;
HyS0901	tRNAscan-SE	tRNA-Lys	7046	7118	81.7	+	.	tRNAscan-SE=2.0.5;
HyS0901	tRNAscan-SE	tRNA-Ala	7226	7298	60.6	+	.	tRNAscan-SE=2.0.5;
HyS0901	tRNAscan-SE	tRNA-Leu	7367	7482	73.5	+	.	tRNAscan-SE=2.0.5;
HyS0901	tRNAscan-SE	tRNA-Ala	7871	7943	56.6	+	.	tRNAscan-SE=2.0.5;
HyS0901	tRNAscan-SE	tRNA-Asp	8203	8274	63.0	+	.	tRNAscan-SE=2.0.5;
HyS0901	tRNAscan-SE	tRNA-Lys	8348	8420	81.7	+	.	tRNAscan-SE=2.0.5;
HyS0901	tRNAscan-SE	tRNA-Ala	8528	8600	60.6	+	.	tRNAscan-SE=2.0.5;
HyS0901	tRNAscan-SE	tRNA-Leu	8669	8784	73.5	+	.	tRNAscan-SE=2.0.5;
HyS0901	tRNAscan-SE	tRNA-Ala	9173	9245	50.0	+	.	tRNAscan-SE=2.0.5;
HyS0901	tRNAscan-SE	tRNA-Asp	9505	9576	68.0	+	.	tRNAscan-SE=2.0.5;
HyS0901	tRNAscan-SE	tRNA-Lys	9650	9722	81.7	+	.	tRNAscan-SE=2.0.5;
HyS0901	tRNAscan-SE	tRNA-Ala	9830	9902	60.6	+	.	tRNAscan-SE=2.0.5;
HyS0901	tRNAscan-SE	tRNA-Leu	9971	10086	73.5	+	.	tRNAscan-SE=2.0.5;
HyS0901	tRNAscan-SE	tRNA-Ala	10475	10547	56.6	+	.	tRNAscan-SE=2.0.5;
HyS0901	tRNAscan-SE	tRNA-Lys	18442	18514	81.7	+	.	tRNAscan-SE=2.0.5;
HyS0901	tRNAscan-SE	tRNA-Ala	18622	18694	52.2	+	.	tRNAscan-SE=2.0.5;
HyS0901	tRNAscan-SE	tRNA-Asp	18954	19025	68.0	+	.	tRNAscan-SE=2.0.5;
HyS0901	tRNAscan-SE	tRNA-Lys	19099	19171	81.7	+	.	tRNAscan-SE=2.0.5;
HyS0901	tRNAscan-SE	tRNA-Ala	19279	19351	60.6	+	.	tRNAscan-SE=2.0.5;
HyS0901	tRNAscan-SE	tRNA-Leu	19420	19535	73.5	+	.	tRNAscan-SE=2.0.5;
HyS0901	tRNAscan-SE	tRNA-Ala	19924	19996	56.6	+	.	tRNAscan-SE=2.0.5;
HyS0901	tRNAscan-SE	tRNA-Asp	20256	20327	68.0	+	.	tRNAscan-SE=2.0.5;
HyS0901	tRNAscan-SE	tRNA-Lys	20401	20473	81.7	+	.	tRNAscan-SE=2.0.5;
HyS0901	tRNAscan-SE	tRNA-Ala	20581	20653	50.3	+	.	tRNAscan-SE=2.0.5;
HyS0901	tRNAscan-SE	tRNA-Asp	20913	20984	68.0	+	.	tRNAscan-SE=2.0.5;
HyS0901	tRNAscan-SE	tRNA-Lys	21058	21130	81.7	+	.	tRNAscan-SE=2.0.5;
HyS0901	tRNAscan-SE	tRNA-Ala	21238	21310	60.6	+	.	tRNAscan-SE=2.0.5;
HyS0901	tRNAscan-SE	tRNA-Leu	21379	21494	73.5	+	.	tRNAscan-SE=2.0.5;
HyS0901	tRNAscan-SE	tRNA-Ala	21883	21955	56.6	+	.	tRNAscan-SE=2.0.5;
HyS0901	tRNAscan-SE	tRNA-iMet	32855	32926	55.1	+	.	tRNAscan-SE=2.0.5;
HyS0901	tRNAscan-SE	tRNA-Pro	33285	33356	73.8	+	.	tRNAscan-SE=2.0.5;
HyS0901	tRNAscan-SE	tRNA-iMet	21723	21794	58.4	-	.	tRNAscan-SE=2.0.5;
HyS0901	tRNAscan-SE	tRNA-Tyr	21536	21629	76.8	-	.	tRNAscan-SE=2.0.5;
HyS0901	tRNAscan-SE	tRNA-iMet	19764	19835	58.4	-	.	tRNAscan-SE=2.0.5;
HyS0901	tRNAscan-SE	tRNA-Tyr	19577	19670	76.8	-	.	tRNAscan-SE=2.0.5;
HyS0901	tRNAscan-SE	tRNA-iMet	10315	10386	58.4	-	.	tRNAscan-SE=2.0.5;
HyS0901	tRNAscan-SE	tRNA-Tyr	10128	10221	76.8	-	.	tRNAscan-SE=2.0.5;
HyS0901	tRNAscan-SE	tRNA-iMet	9013	9084	58.4	-	.	tRNAscan-SE=2.0.5;
HyS0901	tRNAscan-SE	tRNA-Tyr	8826	8919	76.8	-	.	tRNAscan-SE=2.0.5;
HyS0901	tRNAscan-SE	tRNA-iMet	7711	7782	58.4	-	.	tRNAscan-SE=2.0.5;
HyS0901	tRNAscan-SE	tRNA-Tyr	7524	7617	76.8	-	.	tRNAscan-SE=2.0.5;
HyS0901	tRNAscan-SE	tRNA-iMet	6409	6480	58.4	-	.	tRNAscan-SE=2.0.5;
HyS0901	tRNAscan-SE	tRNA-Tyr	6222	6315	76.8	-	.	tRNAscan-SE=2.0.5;
HyS0901	tRNAscan-SE	tRNA-iMet	5107	5178	58.4	-	.	tRNAscan-SE=2.0.5;
HyS0901	tRNAscan-SE	tRNA-Tyr	4920	5013	76.8	-	.	tRNAscan-SE=2.0.5;
HyS0901	tRNAscan-SE	tRNA-iMet	3805	3876	58.4	-	.	tRNAscan-SE=2.0.5;
HyS0901	tRNAscan-SE	tRNA-Tyr	3618	3711	76.8	-	.	tRNAscan-SE=2.0.5;
HyS0901	tRNAscan-SE	tRNA-Undet	2506	2576	42.1	-	.	tRNAscan-SE=2.0.5;
HyS0901	tRNAscan-SE	tRNA-Tyr	2312	2412	20.0	-	.	tRNAscan-SE=2.0.5;
HyS0901	tRNAscan-SE	tRNA-iMet	1212	1282	43.6	-	.	tRNAscan-SE=2.0.5;
HyS0901	tRNAscan-SE	tRNA-Tyr	1026	1118	60.6	-	.	tRNAscan-SE=2.0.5;
HyS1403	tRNAscan-SE	tRNA-Leu	521	601	52.0	+	.	tRNAscan-SE=2.0.5;
HyS1403	tRNAscan-SE	tRNA-Leu	986	1067	60.4	+	.	tRNAscan-SE=2.0.5;
HyS1403	tRNAscan-SE	tRNA-Leu	1577	1657	55.5	+	.	tRNAscan-SE=2.0.5;
HyS1403	tRNAscan-SE	tRNA-Ile	2040	2121	55.0	+	.	tRNAscan-SE=2.0.5;
HyS1403	tRNAscan-SE	tRNA-Leu	2644	2725	66.1	+	.	tRNAscan-SE=2.0.5;
HyS1403	tRNAscan-SE	tRNA-Ile	3111	3192	55.0	+	.	tRNAscan-SE=2.0.5;
HyS1403	tRNAscan-SE	tRNA-Leu	3704	3785	66.1	+	.	tRNAscan-SE=2.0.5;
HyS1403	tRNAscan-SE	tRNA-Leu	4171	4252	61.0	+	.	tRNAscan-SE=2.0.5;
HyS1403	tRNAscan-SE	tRNA-Leu	4638	4719	68.0	+	.	tRNAscan-SE=2.0.5;
HyS1403	tRNAscan-SE	tRNA-Leu	5231	5312	63.9	+	.	tRNAscan-SE=2.0.5;
HyS1403	tRNAscan-SE	tRNA-Leu	5698	5779	60.2	+	.	tRNAscan-SE=2.0.5;
HyS1403	tRNAscan-SE	tRNA-Leu	6165	6246	60.0	+	.	tRNAscan-SE=2.0.5;
HyS1403	tRNAscan-SE	tRNA-Leu	6769	6850	47.0	+	.	tRNAscan-SE=2.0.5;
HyS1403	tRNAscan-SE	tRNA-Leu	7373	7454	68.0	+	.	tRNAscan-SE=2.0.5;
HyS1403	tRNAscan-SE	tRNA-Leu	7839	7920	68.0	+	.	tRNAscan-SE=2.0.5;
HyS1403	tRNAscan-SE	tRNA-Leu	8442	8523	68.0	+	.	tRNAscan-SE=2.0.5;
HyS1403	tRNAscan-SE	tRNA-Leu	8908	8989	60.0	+	.	tRNAscan-SE=2.0.5;
HyS1403	tRNAscan-SE	tRNA-Leu	9512	9593	47.0	+	.	tRNAscan-SE=2.0.5;
HyS1403	tRNAscan-SE	tRNA-Leu	10114	10195	68.0	+	.	tRNAscan-SE=2.0.5;
HyS1403	tRNAscan-SE	tRNA-Leu	10578	10659	68.0	+	.	tRNAscan-SE=2.0.5;
HyS1403	tRNAscan-SE	tRNA-Leu	11181	11262	68.0	+	.	tRNAscan-SE=2.0.5;
HyS1403	tRNAscan-SE	tRNA-Leu	11646	11727	68.0	+	.	tRNAscan-SE=2.0.5;
HyS1403	tRNAscan-SE	tRNA-Leu	12250	12331	68.0	+	.	tRNAscan-SE=2.0.5;
HyS1403	tRNAscan-SE	tRNA-Leu	12717	12798	60.0	+	.	tRNAscan-SE=2.0.5;
HyS1403	tRNAscan-SE	tRNA-Leu	13321	13402	47.0	+	.	tRNAscan-SE=2.0.5;
HyS1403	tRNAscan-SE	tRNA-Leu	13925	14006	68.0	+	.	tRNAscan-SE=2.0.5;
HyS1403	tRNAscan-SE	tRNA-Leu	14391	14472	68.0	+	.	tRNAscan-SE=2.0.5;
HyS1403	tRNAscan-SE	tRNA-Leu	14995	15076	68.0	+	.	tRNAscan-SE=2.0.5;
HyS1403	tRNAscan-SE	tRNA-Leu	15461	15542	68.0	+	.	tRNAscan-SE=2.0.5;
HyS1403	tRNAscan-SE	tRNA-Leu	16065	16146	59.6	+	.	tRNAscan-SE=2.0.5;
HyS1403	tRNAscan-SE	tRNA-Leu	16657	16738	58.4	+	.	tRNAscan-SE=2.0.5;
HyS1403	tRNAscan-SE	tRNA-Leu	17124	17205	60.0	+	.	tRNAscan-SE=2.0.5;
HyS1403	tRNAscan-SE	tRNA-Leu	17728	17809	47.0	+	.	tRNAscan-SE=2.0.5;
HyS1403	tRNAscan-SE	tRNA-Leu	18322	18403	58.4	+	.	tRNAscan-SE=2.0.5;
HyS1403	tRNAscan-SE	tRNA-Leu	18789	18870	60.0	+	.	tRNAscan-SE=2.0.5;
HyS1403	tRNAscan-SE	tRNA-Leu	19393	19474	47.0	+	.	tRNAscan-SE=2.0.5;
HyS1403	tRNAscan-SE	tRNA-Leu	19988	20069	31.0	+	.	tRNAscan-SE=2.0.5;
HyS1403	tRNAscan-SE	tRNA-Leu	20455	20536	26.8	+	.	tRNAscan-SE=2.0.5;
HyS1403	tRNAscan-SE	tRNA-Leu	21049	21130	63.6	+	.	tRNAscan-SE=2.0.5;
HyS1403	tRNAscan-SE	tRNA-Leu	21653	21734	67.1	+	.	tRNAscan-SE=2.0.5;
HyS1403	tRNAscan-SE	tRNA-Leu	22112	22195	46.7	+	.	tRNAscan-SE=2.0.5;
HyS1403	tRNAscan-SE	tRNA-Leu	22709	22790	55.6	+	.	tRNAscan-SE=2.0.5;
HyS1403	tRNAscan-SE	tRNA-Leu	23301	23382	57.2	+	.	tRNAscan-SE=2.0.5;
HyS1403	tRNAscan-SE	tRNA-Leu	23768	23849	57.4	+	.	tRNAscan-SE=2.0.5;
HyS1403	tRNAscan-SE	tRNA-Leu	24359	24440	61.1	+	.	tRNAscan-SE=2.0.5;
HyS1956	tRNAscan-SE	tRNA-Sup	19113	19183	54.4	+	.	tRNAscan-SE=2.0.5;
HyS1956	tRNAscan-SE	tRNA-Thr	18418	18488	61.7	-	.	tRNAscan-SE=2.0.5;
HyS1956	tRNAscan-SE	tRNA-Arg	17989	18060	37.2	-	.	tRNAscan-SE=2.0.5;
HyS1956	tRNAscan-SE	tRNA-Thr	17557	17628	59.9	-	.	tRNAscan-SE=2.0.5;
HyS1956	tRNAscan-SE	tRNA-Thr	17119	17190	77.4	-	.	tRNAscan-SE=2.0.5;
HyS1956	tRNAscan-SE	tRNA-Arg	16681	16752	34.3	-	.	tRNAscan-SE=2.0.5;
HyS1956	tRNAscan-SE	tRNA-Thr	16244	16315	61.0	-	.	tRNAscan-SE=2.0.5;
HyS1956	tRNAscan-SE	tRNA-Thr	15806	15877	74.9	-	.	tRNAscan-SE=2.0.5;
HyS1956	tRNAscan-SE	tRNA-Thr	15367	15438	77.4	-	.	tRNAscan-SE=2.0.5;
HyS1956	tRNAscan-SE	tRNA-Arg	14929	15000	38.8	-	.	tRNAscan-SE=2.0.5;
HyS1956	tRNAscan-SE	tRNA-Thr	14492	14563	59.9	-	.	tRNAscan-SE=2.0.5;
HyS1956	tRNAscan-SE	tRNA-Thr	14054	14125	74.9	-	.	tRNAscan-SE=2.0.5;
HyS1956	tRNAscan-SE	tRNA-Arg	13616	13687	31.6	-	.	tRNAscan-SE=2.0.5;
HyS1956	tRNAscan-SE	tRNA-Thr	13179	13250	61.0	-	.	tRNAscan-SE=2.0.5;
HyS1956	tRNAscan-SE	tRNA-Thr	12741	12812	77.4	-	.	tRNAscan-SE=2.0.5;
HyS1956	tRNAscan-SE	tRNA-Arg	12282	12353	37.2	-	.	tRNAscan-SE=2.0.5;
HyS1956	tRNAscan-SE	tRNA-Thr	11845	11916	73.7	-	.	tRNAscan-SE=2.0.5;
HyS1956	tRNAscan-SE	tRNA-Thr	11407	11478	77.4	-	.	tRNAscan-SE=2.0.5;
HyS1956	tRNAscan-SE	tRNA-Thr	10969	11040	77.4	-	.	tRNAscan-SE=2.0.5;
HyS1956	tRNAscan-SE	tRNA-Thr	10531	10602	58.5	-	.	tRNAscan-SE=2.0.5;
HyS1956	tRNAscan-SE	tRNA-Thr	10093	10164	65.8	-	.	tRNAscan-SE=2.0.5;
HyS1956	tRNAscan-SE	tRNA-Thr	9656	9727	65.8	-	.	tRNAscan-SE=2.0.5;
HyS1956	tRNAscan-SE	tRNA-Thr	9218	9289	77.4	-	.	tRNAscan-SE=2.0.5;
HyS1956	tRNAscan-SE	tRNA-Thr	8780	8851	68.6	-	.	tRNAscan-SE=2.0.5;
HyS1956	tRNAscan-SE	tRNA-Thr	8342	8413	54.0	-	.	tRNAscan-SE=2.0.5;
HyS1956	tRNAscan-SE	tRNA-Ala	7904	7975	45.1	-	.	tRNAscan-SE=2.0.5;
HyS1956	tRNAscan-SE	tRNA-Thr	7467	7538	65.7	-	.	tRNAscan-SE=2.0.5;
HyS1956	tRNAscan-SE	tRNA-Thr	7032	7103	62.3	-	.	tRNAscan-SE=2.0.5;
HyS1956	tRNAscan-SE	tRNA-Thr	6599	6670	74.9	-	.	tRNAscan-SE=2.0.5;
HyS1956	tRNAscan-SE	tRNA-Thr	6165	6236	65.7	-	.	tRNAscan-SE=2.0.5;
HyS1956	tRNAscan-SE	tRNA-Thr	5727	5798	68.6	-	.	tRNAscan-SE=2.0.5;
HyS1956	tRNAscan-SE	tRNA-Thr	5289	5360	65.7	-	.	tRNAscan-SE=2.0.5;
HyS1956	tRNAscan-SE	tRNA-Thr	4851	4922	65.1	-	.	tRNAscan-SE=2.0.5;
HyS1956	tRNAscan-SE	tRNA-Thr	4413	4484	54.0	-	.	tRNAscan-SE=2.0.5;
HyS1956	tRNAscan-SE	tRNA-Ala	3975	4046	45.1	-	.	tRNAscan-SE=2.0.5;
HyS1956	tRNAscan-SE	tRNA-Thr	3538	3609	65.7	-	.	tRNAscan-SE=2.0.5;
HyS1956	tRNAscan-SE	tRNA-Thr	3100	3171	62.3	-	.	tRNAscan-SE=2.0.5;
HyS1956	tRNAscan-SE	tRNA-Thr	2664	2735	74.9	-	.	tRNAscan-SE=2.0.5;
HyS1956	tRNAscan-SE	tRNA-Thr	2226	2297	65.7	-	.	tRNAscan-SE=2.0.5;
HyS1956	tRNAscan-SE	tRNA-Thr	1788	1859	55.4	-	.	tRNAscan-SE=2.0.5;
HyS1956	tRNAscan-SE	tRNA-Arg	1350	1421	34.0	-	.	tRNAscan-SE=2.0.5;
HyS1956	tRNAscan-SE	tRNA-Thr	912	983	58.2	-	.	tRNAscan-SE=2.0.5;
HyS1956	tRNAscan-SE	tRNA-Thr	474	545	36.8	-	.	tRNAscan-SE=2.0.5;
HyS2253	tRNAscan-SE	tRNA-Ser	423	495	26.0	+	.	tRNAscan-SE=2.0.5;
HyS2253	tRNAscan-SE	tRNA-Trp	1146	1218	35.8	+	.	tRNAscan-SE=2.0.5;
HyS2253	tRNAscan-SE	tRNA-Lys	1510	1582	32.3	+	.	tRNAscan-SE=2.0.5;
HyS2253	tRNAscan-SE	tRNA-Trp	1870	1942	35.8	+	.	tRNAscan-SE=2.0.5;
HyS2253	tRNAscan-SE	tRNA-Arg	2295	2369	29.1	+	.	tRNAscan-SE=2.0.5;
HyS2253	tRNAscan-SE	tRNA-Arg	3020	3092	45.0	+	.	tRNAscan-SE=2.0.5;
HyS2253	tRNAscan-SE	tRNA-Gly	3384	3458	31.2	+	.	tRNAscan-SE=2.0.5;
HyS2253	tRNAscan-SE	tRNA-Arg	3737	3811	51.6	+	.	tRNAscan-SE=2.0.5;
HyS2253	tRNAscan-SE	tRNA-Arg	4462	4534	35.2	+	.	tRNAscan-SE=2.0.5;
HyS2253	tRNAscan-SE	tRNA-Arg	5178	5250	34.7	+	.	tRNAscan-SE=2.0.5;
HyS2253	tRNAscan-SE	tRNA-Arg	5530	5602	24.1	+	.	tRNAscan-SE=2.0.5;
HyS2253	tRNAscan-SE	tRNA-Arg	5894	5966	38.6	+	.	tRNAscan-SE=2.0.5;
HyS2253	tRNAscan-SE	tRNA-Arg	6976	7048	23.5	+	.	tRNAscan-SE=2.0.5;
HyS2253	tRNAscan-SE	tRNA-Arg	8420	8492	54.7	+	.	tRNAscan-SE=2.0.5;
HyS2253	tRNAscan-SE	tRNA-Arg	8779	8851	33.5	+	.	tRNAscan-SE=2.0.5;
HyS2253	tRNAscan-SE	tRNA-Lys	9631	9707	24.1	+	.	tRNAscan-SE=2.0.5;
HyS2253	tRNAscan-SE	tRNA-Arg	9995	10067	44.2	+	.	tRNAscan-SE=2.0.5;
HyS2253	tRNAscan-SE	tRNA-Arg	10713	10785	32.7	+	.	tRNAscan-SE=2.0.5;
HyS2253	tRNAscan-SE	tRNA-Lys	11803	11876	33.0	+	.	tRNAscan-SE=2.0.5;
HyS2253	tRNAscan-SE	tRNA-Arg	12166	12238	40.7	+	.	tRNAscan-SE=2.0.5;
HyS2253	tRNAscan-SE	tRNA-Arg	13248	13320	36.5	+	.	tRNAscan-SE=2.0.5;
HyS2253	tRNAscan-SE	tRNA-Arg	13612	13684	26.9	+	.	tRNAscan-SE=2.0.5;
HyS2253	tRNAscan-SE	tRNA-Arg	13973	14045	59.1	+	.	tRNAscan-SE=2.0.5;
HyS2253	tRNAscan-SE	tRNA-Arg	14685	14757	35.5	+	.	tRNAscan-SE=2.0.5;
HyS2253	tRNAscan-SE	tRNA-Arg	16115	16187	59.2	+	.	tRNAscan-SE=2.0.5;
HyS2253	tRNAscan-SE	tRNA-Arg	17552	17623	49.9	+	.	tRNAscan-SE=2.0.5;
HyS3048	tRNAscan-SE	tRNA-Thr	1	69	54.3	+	.	tRNAscan-SE=2.0.5;
HyS3048	tRNAscan-SE	tRNA-Thr	432	503	75.0	+	.	tRNAscan-SE=2.0.5;
HyS3048	tRNAscan-SE	tRNA-Thr	868	939	75.0	+	.	tRNAscan-SE=2.0.5;
HyS3048	tRNAscan-SE	tRNA-Thr	1296	1367	75.0	+	.	tRNAscan-SE=2.0.5;
HyS3048	tRNAscan-SE	tRNA-Thr	1731	1802	75.0	+	.	tRNAscan-SE=2.0.5;
HyS3048	tRNAscan-SE	tRNA-Thr	2162	2233	75.0	+	.	tRNAscan-SE=2.0.5;
HyS3048	tRNAscan-SE	tRNA-Thr	2592	2663	75.0	+	.	tRNAscan-SE=2.0.5;
HyS3048	tRNAscan-SE	tRNA-Thr	3029	3100	62.9	+	.	tRNAscan-SE=2.0.5;
HyS3048	tRNAscan-SE	tRNA-Thr	3465	3536	57.5	+	.	tRNAscan-SE=2.0.5;
HyS3048	tRNAscan-SE	tRNA-Thr	3901	3972	47.2	+	.	tRNAscan-SE=2.0.5;
HyS3048	tRNAscan-SE	tRNA-Thr	4339	4410	56.2	+	.	tRNAscan-SE=2.0.5;
HyS3048	tRNAscan-SE	tRNA-Thr	4777	4848	58.9	+	.	tRNAscan-SE=2.0.5;
HyS3048	tRNAscan-SE	tRNA-Thr	5213	5284	66.4	+	.	tRNAscan-SE=2.0.5;
HyS3048	tRNAscan-SE	tRNA-Thr	5650	5721	56.6	+	.	tRNAscan-SE=2.0.5;
HyS3048	tRNAscan-SE	tRNA-Thr	6088	6159	31.1	+	.	tRNAscan-SE=2.0.5;
HyS3048	tRNAscan-SE	tRNA-Thr	6526	6597	59.5	+	.	tRNAscan-SE=2.0.5;
HyS3048	tRNAscan-SE	tRNA-Thr	6962	7033	40.4	+	.	tRNAscan-SE=2.0.5;
HyS3048	tRNAscan-SE	tRNA-Thr	7400	7471	53.9	+	.	tRNAscan-SE=2.0.5;
HyS3048	tRNAscan-SE	tRNA-Thr	8254	8325	34.6	+	.	tRNAscan-SE=2.0.5;
HyS3048	tRNAscan-SE	tRNA-Thr	8692	8763	43.8	+	.	tRNAscan-SE=2.0.5;
HyS3048	tRNAscan-SE	tRNA-Thr	9130	9200	30.2	+	.	tRNAscan-SE=2.0.5;
HyS3048	tRNAscan-SE	tRNA-Thr	9563	9633	40.7	+	.	tRNAscan-SE=2.0.5;
HyS3048	tRNAscan-SE	tRNA-Thr	9997	10068	74.3	+	.	tRNAscan-SE=2.0.5;
HyS3048	tRNAscan-SE	tRNA-Thr	10431	10502	25.0	+	.	tRNAscan-SE=2.0.5;
HyS3048	tRNAscan-SE	tRNA-Thr	10863	10934	59.6	+	.	tRNAscan-SE=2.0.5;
HyS3048	tRNAscan-SE	tRNA-Thr	11300	11371	75.0	+	.	tRNAscan-SE=2.0.5;
HyS3048	tRNAscan-SE	tRNA-Thr	11726	11797	75.0	+	.	tRNAscan-SE=2.0.5;
HyS3048	tRNAscan-SE	tRNA-Thr	12155	12226	75.0	+	.	tRNAscan-SE=2.0.5;
HyS3048	tRNAscan-SE	tRNA-Thr	12582	12653	75.0	+	.	tRNAscan-SE=2.0.5;
HyS3048	tRNAscan-SE	tRNA-Thr	13013	13084	76.8	+	.	tRNAscan-SE=2.0.5;
HyS3048	tRNAscan-SE	tRNA-Thr	13435	13506	57.5	+	.	tRNAscan-SE=2.0.5;
HyS3048	tRNAscan-SE	tRNA-Thr	13867	13938	47.2	+	.	tRNAscan-SE=2.0.5;
HyS0064	tRNAscan-SE	tRNA-Phe	11573	11642	20.3	+	.	tRNAscan-SE=2.0.5;
HyS0064	tRNAscan-SE	tRNA-Undet	12438	12505	35.1	+	.	tRNAscan-SE=2.0.5;
HyS0064	tRNAscan-SE	tRNA-Arg	375285	375361	21.9	+	.	tRNAscan-SE=2.0.5;
HyS0064	tRNAscan-SE	tRNA-Arg	785176	785252	21.9	+	.	tRNAscan-SE=2.0.5;
HyS0064	tRNAscan-SE	tRNA-Sup	813047	813117	31.5	+	.	tRNAscan-SE=2.0.5;
HyS0064	tRNAscan-SE	tRNA-Pro	815694	815765	73.8	+	.	tRNAscan-SE=2.0.5;
HyS0064	tRNAscan-SE	tRNA-Trp	886276	886346	27.4	+	.	tRNAscan-SE=2.0.5;
HyS0064	tRNAscan-SE	tRNA-Ser	1033637	1033716	30.0	-	.	tRNAscan-SE=2.0.5;
HyS0064	tRNAscan-SE	tRNA-Undet	994094	994162	34.4	-	.	tRNAscan-SE=2.0.5;
HyS0064	tRNAscan-SE	tRNA-Undet	989801	989869	34.4	-	.	tRNAscan-SE=2.0.5;
HyS0064	tRNAscan-SE	tRNA-Trp	967883	967954	37.0	-	.	tRNAscan-SE=2.0.5;
HyS0064	tRNAscan-SE	tRNA-Lys	547437	547508	39.2	-	.	tRNAscan-SE=2.0.5;
HyS0064	tRNAscan-SE	tRNA-Trp	498912	498982	23.5	-	.	tRNAscan-SE=2.0.5;
HyS0064	tRNAscan-SE	tRNA-Sup	423154	423231	42.3	-	.	tRNAscan-SE=2.0.5;
HyS0148	tRNAscan-SE	tRNA-Pro	239965	240038	47.6	+	.	tRNAscan-SE=2.0.5;
HyS0148	tRNAscan-SE	tRNA-Trp	240317	240388	70.8	+	.	tRNAscan-SE=2.0.5;
HyS0148	tRNAscan-SE	tRNA-Pro	240595	240666	43.2	+	.	tRNAscan-SE=2.0.5;
HyS0148	tRNAscan-SE	tRNA-Trp	241370	241441	68.2	+	.	tRNAscan-SE=2.0.5;
HyS0148	tRNAscan-SE	tRNA-Pro	241649	241720	42.6	+	.	tRNAscan-SE=2.0.5;
HyS0148	tRNAscan-SE	tRNA-Pro	241941	242012	30.2	+	.	tRNAscan-SE=2.0.5;
HyS0148	tRNAscan-SE	tRNA-Trp	242426	242497	77.1	+	.	tRNAscan-SE=2.0.5;
HyS0148	tRNAscan-SE	tRNA-Trp	243038	243109	58.6	+	.	tRNAscan-SE=2.0.5;
HyS0148	tRNAscan-SE	tRNA-Pro	243311	243381	55.5	+	.	tRNAscan-SE=2.0.5;
HyS0148	tRNAscan-SE	tRNA-Trp	243798	243869	29.1	+	.	tRNAscan-SE=2.0.5;
HyS0148	tRNAscan-SE	tRNA-Trp	244307	244378	58.6	+	.	tRNAscan-SE=2.0.5;
HyS0148	tRNAscan-SE	tRNA-Trp	244678	244752	25.0	+	.	tRNAscan-SE=2.0.5;
HyS0148	tRNAscan-SE	tRNA-Pro	244956	245028	56.7	+	.	tRNAscan-SE=2.0.5;
HyS0148	tRNAscan-SE	tRNA-Trp	245441	245512	28.8	+	.	tRNAscan-SE=2.0.5;
HyS0148	tRNAscan-SE	tRNA-Trp	245949	246020	57.0	+	.	tRNAscan-SE=2.0.5;
HyS0148	tRNAscan-SE	tRNA-Trp	246317	246388	53.1	+	.	tRNAscan-SE=2.0.5;
HyS0148	tRNAscan-SE	tRNA-Trp	246771	246842	57.0	+	.	tRNAscan-SE=2.0.5;
HyS0148	tRNAscan-SE	tRNA-Trp	247139	247210	42.0	+	.	tRNAscan-SE=2.0.5;
HyS0148	tRNAscan-SE	tRNA-Pro	247417	247489	40.6	+	.	tRNAscan-SE=2.0.5;
HyS0148	tRNAscan-SE	tRNA-Trp	247903	247974	39.1	+	.	tRNAscan-SE=2.0.5;
HyS0148	tRNAscan-SE	tRNA-Pro	248182	248254	56.7	+	.	tRNAscan-SE=2.0.5;
HyS0148	tRNAscan-SE	tRNA-Trp	248668	248739	40.0	+	.	tRNAscan-SE=2.0.5;
HyS0148	tRNAscan-SE	tRNA-Pro	248940	249011	70.4	+	.	tRNAscan-SE=2.0.5;
HyS0148	tRNAscan-SE	tRNA-Trp	249429	249500	77.1	+	.	tRNAscan-SE=2.0.5;
HyS0148	tRNAscan-SE	tRNA-Pro	249700	249771	70.4	+	.	tRNAscan-SE=2.0.5;
HyS0148	tRNAscan-SE	tRNA-Trp	250189	250260	77.1	+	.	tRNAscan-SE=2.0.5;
HyS0148	tRNAscan-SE	tRNA-Pro	250461	250532	70.4	+	.	tRNAscan-SE=2.0.5;
HyS0148	tRNAscan-SE	tRNA-Trp	250950	251021	77.1	+	.	tRNAscan-SE=2.0.5;
HyS0148	tRNAscan-SE	tRNA-Pro	251221	251292	70.4	+	.	tRNAscan-SE=2.0.5;
HyS0148	tRNAscan-SE	tRNA-Trp	251710	251781	77.1	+	.	tRNAscan-SE=2.0.5;
HyS0148	tRNAscan-SE	tRNA-Pro	251981	252052	70.4	+	.	tRNAscan-SE=2.0.5;
HyS0148	tRNAscan-SE	tRNA-Trp	252469	252540	77.1	+	.	tRNAscan-SE=2.0.5;
HyS0148	tRNAscan-SE	tRNA-Pro	252741	252812	70.4	+	.	tRNAscan-SE=2.0.5;
HyS0148	tRNAscan-SE	tRNA-Trp	253227	253298	77.1	+	.	tRNAscan-SE=2.0.5;
HyS0148	tRNAscan-SE	tRNA-Ser	214327	214408	88.6	-	.	tRNAscan-SE=2.0.5;
HyS0148	tRNAscan-SE	tRNA-Arg	208531	208607	21.9	-	.	tRNAscan-SE=2.0.5;
HyS0210	tRNAscan-SE	tRNA-Trp	78967	79038	26.3	+	.	tRNAscan-SE=2.0.5;
HyS0326	tRNAscan-SE	tRNA-Undet	8394	8457	37.3	-	.	tRNAscan-SE=2.0.5;
HyS0544	tRNAscan-SE	tRNA-Sup	16804	16874	31.5	-	.	tRNAscan-SE=2.0.5;
HyS1508	tRNAscan-SE	tRNA-Undet	20702	20770	38.5	-	.	tRNAscan-SE=2.0.5;
HyS1621	tRNAscan-SE	tRNA-Cys	12992	13063	25.9	+	.	tRNAscan-SE=2.0.5;
HyS1621	tRNAscan-SE	tRNA-Arg	11961	12037	21.9	-	.	tRNAscan-SE=2.0.5;
HyS2013	tRNAscan-SE	tRNA-Arg	10657	10729	56.8	+	.	tRNAscan-SE=2.0.5;
HyS2013	tRNAscan-SE	tRNA-Arg	15113	15185	66.9	+	.	tRNAscan-SE=2.0.5;
HyS2013	tRNAscan-SE	tRNA-Val	17198	17275	28.4	+	.	tRNAscan-SE=2.0.5;
HyS2013	tRNAscan-SE	tRNA-Arg	11082	11154	66.9	-	.	tRNAscan-SE=2.0.5;
HyS2013	tRNAscan-SE	tRNA-Arg	6622	6694	66.9	-	.	tRNAscan-SE=2.0.5;
HyS2013	tRNAscan-SE	tRNA-Arg	771	843	66.9	-	.	tRNAscan-SE=2.0.5;
HyS2143	tRNAscan-SE	tRNA-Undet	3332	3401	31.8	-	.	tRNAscan-SE=2.0.5;
HyS2828	tRNAscan-SE	tRNA-Ser	8748	8820	36.2	-	.	tRNAscan-SE=2.0.5;
HyS2991	tRNAscan-SE	tRNA-Ser	263	345	43.0	+	.	tRNAscan-SE=2.0.5;
HyS2991	tRNAscan-SE	tRNA-Gln	353	425	58.9	+	.	tRNAscan-SE=2.0.5;
HyS2991	tRNAscan-SE	tRNA-Ser	874	954	53.0	+	.	tRNAscan-SE=2.0.5;
HyS2991	tRNAscan-SE	tRNA-Gln	962	1031	37.1	+	.	tRNAscan-SE=2.0.5;
HyS2991	tRNAscan-SE	tRNA-Ser	1199	1280	66.2	+	.	tRNAscan-SE=2.0.5;
HyS2991	tRNAscan-SE	tRNA-Gln	1288	1359	64.6	+	.	tRNAscan-SE=2.0.5;
HyS2991	tRNAscan-SE	tRNA-Asn	1814	1895	49.7	+	.	tRNAscan-SE=2.0.5;
HyS2991	tRNAscan-SE	tRNA-Gln	1903	1974	38.7	+	.	tRNAscan-SE=2.0.5;
HyS2991	tRNAscan-SE	tRNA-Ser	2436	2517	75.7	+	.	tRNAscan-SE=2.0.5;
HyS2991	tRNAscan-SE	tRNA-Gln	2525	2596	62.3	+	.	tRNAscan-SE=2.0.5;
HyS2991	tRNAscan-SE	tRNA-Asn	3059	3140	57.7	+	.	tRNAscan-SE=2.0.5;
HyS2991	tRNAscan-SE	tRNA-Gln	3148	3219	65.7	+	.	tRNAscan-SE=2.0.5;
HyS2991	tRNAscan-SE	tRNA-Ser	3681	3762	70.7	+	.	tRNAscan-SE=2.0.5;
HyS2991	tRNAscan-SE	tRNA-Gln	3770	3841	46.4	+	.	tRNAscan-SE=2.0.5;
HyS2991	tRNAscan-SE	tRNA-Ser	4304	4384	61.6	+	.	tRNAscan-SE=2.0.5;
HyS2991	tRNAscan-SE	tRNA-Gln	4392	4463	47.4	+	.	tRNAscan-SE=2.0.5;
HyS2991	tRNAscan-SE	tRNA-Ser	5033	5114	38.6	+	.	tRNAscan-SE=2.0.5;
HyS2991	tRNAscan-SE	tRNA-Gln	5122	5193	67.0	+	.	tRNAscan-SE=2.0.5;
HyS2991	tRNAscan-SE	tRNA-Ser	5656	5737	83.2	+	.	tRNAscan-SE=2.0.5;
HyS2991	tRNAscan-SE	tRNA-Gln	5745	5816	68.0	+	.	tRNAscan-SE=2.0.5;
HyS2991	tRNAscan-SE	tRNA-Ser	6387	6468	66.2	+	.	tRNAscan-SE=2.0.5;
HyS2991	tRNAscan-SE	tRNA-Gln	6476	6547	67.6	+	.	tRNAscan-SE=2.0.5;
HyS2991	tRNAscan-SE	tRNA-Ser	7010	7091	70.9	+	.	tRNAscan-SE=2.0.5;
HyS2991	tRNAscan-SE	tRNA-Gln	7099	7170	68.0	+	.	tRNAscan-SE=2.0.5;
HyS2991	tRNAscan-SE	tRNA-Ser	7339	7420	70.1	+	.	tRNAscan-SE=2.0.5;
HyS2991	tRNAscan-SE	tRNA-Gln	7428	7499	65.4	+	.	tRNAscan-SE=2.0.5;
HyS2991	tRNAscan-SE	tRNA-Ser	8071	8152	66.2	+	.	tRNAscan-SE=2.0.5;
HyS2991	tRNAscan-SE	tRNA-Gln	8160	8231	64.6	+	.	tRNAscan-SE=2.0.5;
HyS2991	tRNAscan-SE	tRNA-Asn	8694	8775	49.7	+	.	tRNAscan-SE=2.0.5;
HyS2991	tRNAscan-SE	tRNA-Gln	8783	8854	38.7	+	.	tRNAscan-SE=2.0.5;
HyS2991	tRNAscan-SE	tRNA-Ser	9316	9397	84.0	+	.	tRNAscan-SE=2.0.5;
HyS2991	tRNAscan-SE	tRNA-Gln	9405	9476	62.3	+	.	tRNAscan-SE=2.0.5;
HyS2991	tRNAscan-SE	tRNA-Asn	9939	10020	57.7	+	.	tRNAscan-SE=2.0.5;
HyS2991	tRNAscan-SE	tRNA-Gln	10028	10099	70.8	+	.	tRNAscan-SE=2.0.5;
HyS2991	tRNAscan-SE	tRNA-Ser	10669	10750	66.2	+	.	tRNAscan-SE=2.0.5;
HyS2991	tRNAscan-SE	tRNA-Gln	10758	10829	64.6	+	.	tRNAscan-SE=2.0.5;
HyS2991	tRNAscan-SE	tRNA-Asn	11291	11372	49.7	+	.	tRNAscan-SE=2.0.5;
HyS2991	tRNAscan-SE	tRNA-Gln	11380	11451	44.4	+	.	tRNAscan-SE=2.0.5;
HyS2991	tRNAscan-SE	tRNA-Ser	11909	11990	83.8	+	.	tRNAscan-SE=2.0.5;
HyS2991	tRNAscan-SE	tRNA-Gln	11998	12069	62.3	+	.	tRNAscan-SE=2.0.5;
HyS2991	tRNAscan-SE	tRNA-Asn	12532	12613	57.7	+	.	tRNAscan-SE=2.0.5;
HyS2991	tRNAscan-SE	tRNA-Ser	13128	13209	70.2	+	.	tRNAscan-SE=2.0.5;
HyS2991	tRNAscan-SE	tRNA-Gln	13217	13288	44.4	+	.	tRNAscan-SE=2.0.5;
HyS2991	tRNAscan-SE	tRNA-Ser	13894	13975	88.9	+	.	tRNAscan-SE=2.0.5;
HyS2991	tRNAscan-SE	tRNA-Gln	13983	14054	58.0	+	.	tRNAscan-SE=2.0.5;
HyS2991	tRNAscan-SE	tRNA-Lys	14261	14333	58.5	-	.	tRNAscan-SE=2.0.5;
HyS2991	tRNAscan-SE	tRNA-Lys	13495	13566	41.1	-	.	tRNAscan-SE=2.0.5;
HyS2991	tRNAscan-SE	tRNA-Lys	12872	12944	51.5	-	.	tRNAscan-SE=2.0.5;
HyS2991	tRNAscan-SE	tRNA-Lys	12276	12348	63.3	-	.	tRNAscan-SE=2.0.5;
HyS2991	tRNAscan-SE	tRNA-Lys	11657	11729	61.5	-	.	tRNAscan-SE=2.0.5;
HyS2991	tRNAscan-SE	tRNA-Lys	11035	11107	80.5	-	.	tRNAscan-SE=2.0.5;
HyS2991	tRNAscan-SE	tRNA-Lys	10304	10376	71.5	-	.	tRNAscan-SE=2.0.5;
HyS2991	tRNAscan-SE	tRNA-Lys	9683	9755	63.3	-	.	tRNAscan-SE=2.0.5;
HyS2991	tRNAscan-SE	tRNA-Lys	9060	9132	61.5	-	.	tRNAscan-SE=2.0.5;
HyS2991	tRNAscan-SE	tRNA-Lys	8438	8510	80.5	-	.	tRNAscan-SE=2.0.5;
HyS2991	tRNAscan-SE	tRNA-Lys	7706	7778	71.5	-	.	tRNAscan-SE=2.0.5;
HyS2991	tRNAscan-SE	tRNA-Lys	6754	6826	88.2	-	.	tRNAscan-SE=2.0.5;
HyS2991	tRNAscan-SE	tRNA-Lys	6022	6094	71.5	-	.	tRNAscan-SE=2.0.5;
HyS2991	tRNAscan-SE	tRNA-Lys	5400	5472	65.2	-	.	tRNAscan-SE=2.0.5;
HyS2991	tRNAscan-SE	tRNA-Lys	4669	4741	65.2	-	.	tRNAscan-SE=2.0.5;
HyS2991	tRNAscan-SE	tRNA-Lys	4048	4120	87.8	-	.	tRNAscan-SE=2.0.5;
HyS2991	tRNAscan-SE	tRNA-Lys	3425	3497	26.4	-	.	tRNAscan-SE=2.0.5;
HyS2991	tRNAscan-SE	tRNA-Lys	2803	2875	63.3	-	.	tRNAscan-SE=2.0.5;
HyS2991	tRNAscan-SE	tRNA-Lys	2180	2252	61.5	-	.	tRNAscan-SE=2.0.5;
HyS2991	tRNAscan-SE	tRNA-Lys	1562	1635	67.2	-	.	tRNAscan-SE=2.0.5;
HyS2991	tRNAscan-SE	tRNA-Arg	618	691	82.1	-	.	tRNAscan-SE=2.0.5;
HyS3010	tRNAscan-SE	tRNA-Leu	13951	14033	57.4	-	.	tRNAscan-SE=2.0.5;
HyS3010	tRNAscan-SE	tRNA-Leu	13503	13585	60.8	-	.	tRNAscan-SE=2.0.5;
HyS3010	tRNAscan-SE	tRNA-Leu	13051	13133	52.9	-	.	tRNAscan-SE=2.0.5;
HyS3010	tRNAscan-SE	tRNA-Leu	12598	12680	77.7	-	.	tRNAscan-SE=2.0.5;
HyS3010	tRNAscan-SE	tRNA-Leu	12145	12227	60.8	-	.	tRNAscan-SE=2.0.5;
HyS3010	tRNAscan-SE	tRNA-Leu	11694	11775	64.8	-	.	tRNAscan-SE=2.0.5;
HyS3010	tRNAscan-SE	tRNA-Leu	11241	11323	72.2	-	.	tRNAscan-SE=2.0.5;
HyS3010	tRNAscan-SE	tRNA-Leu	10788	10870	73.0	-	.	tRNAscan-SE=2.0.5;
HyS3010	tRNAscan-SE	tRNA-Leu	10335	10417	65.2	-	.	tRNAscan-SE=2.0.5;
HyS3010	tRNAscan-SE	tRNA-Leu	9885	9967	59.8	-	.	tRNAscan-SE=2.0.5;
HyS3010	tRNAscan-SE	tRNA-Leu	9432	9514	80.2	-	.	tRNAscan-SE=2.0.5;
HyS3010	tRNAscan-SE	tRNA-Leu	8979	9061	70.5	-	.	tRNAscan-SE=2.0.5;
HyS3010	tRNAscan-SE	tRNA-Leu	8527	8609	52.9	-	.	tRNAscan-SE=2.0.5;
HyS3010	tRNAscan-SE	tRNA-Leu	8074	8156	80.2	-	.	tRNAscan-SE=2.0.5;
HyS3010	tRNAscan-SE	tRNA-Leu	7622	7704	80.2	-	.	tRNAscan-SE=2.0.5;
HyS3010	tRNAscan-SE	tRNA-Leu	7171	7252	52.8	-	.	tRNAscan-SE=2.0.5;
HyS3010	tRNAscan-SE	tRNA-Leu	6718	6800	73.9	-	.	tRNAscan-SE=2.0.5;
HyS3010	tRNAscan-SE	tRNA-Leu	6265	6347	80.2	-	.	tRNAscan-SE=2.0.5;
HyS3010	tRNAscan-SE	tRNA-Leu	5812	5894	72.4	-	.	tRNAscan-SE=2.0.5;
HyS3010	tRNAscan-SE	tRNA-Leu	5357	5439	80.2	-	.	tRNAscan-SE=2.0.5;
HyS3010	tRNAscan-SE	tRNA-Leu	4904	4986	80.2	-	.	tRNAscan-SE=2.0.5;
HyS3010	tRNAscan-SE	tRNA-Leu	4452	4533	56.8	-	.	tRNAscan-SE=2.0.5;
HyS3010	tRNAscan-SE	tRNA-Leu	3999	4081	72.3	-	.	tRNAscan-SE=2.0.5;
HyS3010	tRNAscan-SE	tRNA-Leu	3548	3628	55.4	-	.	tRNAscan-SE=2.0.5;
HyS3010	tRNAscan-SE	tRNA-Leu	3094	3176	73.9	-	.	tRNAscan-SE=2.0.5;
HyS3010	tRNAscan-SE	tRNA-Leu	2644	2724	61.5	-	.	tRNAscan-SE=2.0.5;
HyS3010	tRNAscan-SE	tRNA-Leu	2195	2274	34.2	-	.	tRNAscan-SE=2.0.5;
HyS3010	tRNAscan-SE	tRNA-Leu	1389	1471	77.3	-	.	tRNAscan-SE=2.0.5;
HyS3010	tRNAscan-SE	tRNA-Leu	938	1020	75.6	-	.	tRNAscan-SE=2.0.5;
HyS3010	tRNAscan-SE	tRNA-Leu	489	571	83.7	-	.	tRNAscan-SE=2.0.5;
HyS3010	tRNAscan-SE	tRNA-Leu	33	118	45.6	-	.	tRNAscan-SE=2.0.5;
HyS3199	tRNAscan-SE	tRNA-Arg	6690	6766	21.9	+	.	tRNAscan-SE=2.0.5;
HyS3199	tRNAscan-SE	tRNA-Undet	7428	7496	39.5	+	.	tRNAscan-SE=2.0.5;
HyS3240	tRNAscan-SE	tRNA-Gly	13106	13178	36.9	-	.	tRNAscan-SE=2.0.5;
HyS3240	tRNAscan-SE	tRNA-Gly	12829	12902	58.5	-	.	tRNAscan-SE=2.0.5;
HyS3240	tRNAscan-SE	tRNA-Gly	12546	12618	52.0	-	.	tRNAscan-SE=2.0.5;
HyS3240	tRNAscan-SE	tRNA-Gly	12273	12343	53.7	-	.	tRNAscan-SE=2.0.5;
HyS3240	tRNAscan-SE	tRNA-Gly	11455	11526	69.5	-	.	tRNAscan-SE=2.0.5;
HyS3240	tRNAscan-SE	tRNA-Gly	11178	11249	69.5	-	.	tRNAscan-SE=2.0.5;
HyS3240	tRNAscan-SE	tRNA-Gly	10899	10971	45.3	-	.	tRNAscan-SE=2.0.5;
HyS3240	tRNAscan-SE	tRNA-Gly	10625	10696	69.5	-	.	tRNAscan-SE=2.0.5;
HyS3240	tRNAscan-SE	tRNA-Gly	10348	10420	63.0	-	.	tRNAscan-SE=2.0.5;
HyS3240	tRNAscan-SE	tRNA-Gly	10069	10140	69.5	-	.	tRNAscan-SE=2.0.5;
HyS3240	tRNAscan-SE	tRNA-Gly	9796	9867	53.8	-	.	tRNAscan-SE=2.0.5;
HyS3240	tRNAscan-SE	tRNA-Gly	9519	9591	62.3	-	.	tRNAscan-SE=2.0.5;
HyS3240	tRNAscan-SE	tRNA-Gly	9245	9316	69.5	-	.	tRNAscan-SE=2.0.5;
HyS3240	tRNAscan-SE	tRNA-Gly	8967	9038	63.1	-	.	tRNAscan-SE=2.0.5;
HyS3240	tRNAscan-SE	tRNA-Gly	8690	8761	69.5	-	.	tRNAscan-SE=2.0.5;
HyS3240	tRNAscan-SE	tRNA-Gly	8413	8484	69.5	-	.	tRNAscan-SE=2.0.5;
HyS3240	tRNAscan-SE	tRNA-Gly	8136	8207	69.5	-	.	tRNAscan-SE=2.0.5;
HyS3240	tRNAscan-SE	tRNA-Gly	7859	7930	69.5	-	.	tRNAscan-SE=2.0.5;
HyS3240	tRNAscan-SE	tRNA-Gly	7583	7654	55.1	-	.	tRNAscan-SE=2.0.5;
HyS3240	tRNAscan-SE	tRNA-Gly	7308	7379	62.4	-	.	tRNAscan-SE=2.0.5;
HyS3240	tRNAscan-SE	tRNA-Gly	7032	7103	69.5	-	.	tRNAscan-SE=2.0.5;
HyS3240	tRNAscan-SE	tRNA-Gly	6754	6825	63.1	-	.	tRNAscan-SE=2.0.5;
HyS3240	tRNAscan-SE	tRNA-Gly	6477	6548	62.4	-	.	tRNAscan-SE=2.0.5;
HyS3240	tRNAscan-SE	tRNA-Gly	6200	6271	69.5	-	.	tRNAscan-SE=2.0.5;
HyS3240	tRNAscan-SE	tRNA-Gly	5922	5993	69.5	-	.	tRNAscan-SE=2.0.5;
HyS3240	tRNAscan-SE	tRNA-Gly	5643	5714	69.5	-	.	tRNAscan-SE=2.0.5;
HyS3240	tRNAscan-SE	tRNA-Gly	5366	5437	69.5	-	.	tRNAscan-SE=2.0.5;
HyS3240	tRNAscan-SE	tRNA-Gly	5090	5161	69.5	-	.	tRNAscan-SE=2.0.5;
HyS3240	tRNAscan-SE	tRNA-Gly	4813	4884	69.5	-	.	tRNAscan-SE=2.0.5;
HyS3240	tRNAscan-SE	tRNA-Gly	4535	4606	69.5	-	.	tRNAscan-SE=2.0.5;
HyS3240	tRNAscan-SE	tRNA-Gly	4259	4329	37.2	-	.	tRNAscan-SE=2.0.5;
HyS3240	tRNAscan-SE	tRNA-Gly	3982	4053	69.5	-	.	tRNAscan-SE=2.0.5;
HyS3240	tRNAscan-SE	tRNA-Gly	3706	3777	55.1	-	.	tRNAscan-SE=2.0.5;
HyS3240	tRNAscan-SE	tRNA-Gly	3430	3501	69.5	-	.	tRNAscan-SE=2.0.5;
HyS3240	tRNAscan-SE	tRNA-Gly	2875	2946	55.1	-	.	tRNAscan-SE=2.0.5;
HyS3240	tRNAscan-SE	tRNA-Gly	2599	2670	69.5	-	.	tRNAscan-SE=2.0.5;
HyS3240	tRNAscan-SE	tRNA-Gly	2320	2391	69.5	-	.	tRNAscan-SE=2.0.5;
HyS3240	tRNAscan-SE	tRNA-Gly	2043	2113	37.2	-	.	tRNAscan-SE=2.0.5;
HyS3240	tRNAscan-SE	tRNA-Gly	1766	1837	69.5	-	.	tRNAscan-SE=2.0.5;
HyS3240	tRNAscan-SE	tRNA-Gly	1490	1561	55.1	-	.	tRNAscan-SE=2.0.5;
HyS3240	tRNAscan-SE	tRNA-Gly	1213	1284	69.5	-	.	tRNAscan-SE=2.0.5;
HyS3240	tRNAscan-SE	tRNA-Gly	936	1007	69.5	-	.	tRNAscan-SE=2.0.5;
HyS3240	tRNAscan-SE	tRNA-Gly	389	461	36.0	-	.	tRNAscan-SE=2.0.5;
HyS3240	tRNAscan-SE	tRNA-Gly	114	184	35.6	-	.	tRNAscan-SE=2.0.5;
HyS3690	tRNAscan-SE	tRNA-Val	180	253	73.0	+	.	tRNAscan-SE=2.0.5;
HyS3690	tRNAscan-SE	tRNA-Gln	294	364	48.1	+	.	tRNAscan-SE=2.0.5;
HyS3690	tRNAscan-SE	tRNA-Met	495	572	49.3	+	.	tRNAscan-SE=2.0.5;
HyS3690	tRNAscan-SE	tRNA-Val	793	864	47.4	+	.	tRNAscan-SE=2.0.5;
HyS3690	tRNAscan-SE	tRNA-Gln	904	974	53.5	+	.	tRNAscan-SE=2.0.5;
HyS3690	tRNAscan-SE	tRNA-Met	1106	1178	66.9	+	.	tRNAscan-SE=2.0.5;
HyS3690	tRNAscan-SE	tRNA-Val	1408	1480	77.7	+	.	tRNAscan-SE=2.0.5;
HyS3690	tRNAscan-SE	tRNA-Gln	1521	1592	68.8	+	.	tRNAscan-SE=2.0.5;
HyS3690	tRNAscan-SE	tRNA-Met	1723	1795	77.7	+	.	tRNAscan-SE=2.0.5;
HyS3690	tRNAscan-SE	tRNA-Val	2022	2094	77.7	+	.	tRNAscan-SE=2.0.5;
HyS3690	tRNAscan-SE	tRNA-Gln	2136	2207	68.8	+	.	tRNAscan-SE=2.0.5;
HyS3690	tRNAscan-SE	tRNA-Met	2338	2410	77.7	+	.	tRNAscan-SE=2.0.5;
HyS3690	tRNAscan-SE	tRNA-Val	2792	2864	77.7	+	.	tRNAscan-SE=2.0.5;
HyS3690	tRNAscan-SE	tRNA-Gln	2905	2976	68.8	+	.	tRNAscan-SE=2.0.5;
HyS3690	tRNAscan-SE	tRNA-Met	3108	3180	77.7	+	.	tRNAscan-SE=2.0.5;
HyS3690	tRNAscan-SE	tRNA-Val	3409	3481	77.7	+	.	tRNAscan-SE=2.0.5;
HyS3690	tRNAscan-SE	tRNA-Gln	3522	3593	68.8	+	.	tRNAscan-SE=2.0.5;
HyS3690	tRNAscan-SE	tRNA-Met	3725	3797	77.7	+	.	tRNAscan-SE=2.0.5;
HyS3690	tRNAscan-SE	tRNA-Undet	4026	4097	62.4	+	.	tRNAscan-SE=2.0.5;
HyS3690	tRNAscan-SE	tRNA-Gln	4138	4209	68.8	+	.	tRNAscan-SE=2.0.5;
HyS3690	tRNAscan-SE	tRNA-Met	4341	4413	77.7	+	.	tRNAscan-SE=2.0.5;
HyS3690	tRNAscan-SE	tRNA-Val	4642	4714	77.7	+	.	tRNAscan-SE=2.0.5;
HyS3690	tRNAscan-SE	tRNA-Gln	4756	4828	56.6	+	.	tRNAscan-SE=2.0.5;
HyS3690	tRNAscan-SE	tRNA-Met	4959	5034	55.1	+	.	tRNAscan-SE=2.0.5;
HyS3690	tRNAscan-SE	tRNA-Val	5261	5333	73.3	+	.	tRNAscan-SE=2.0.5;
HyS3690	tRNAscan-SE	tRNA-Gln	5376	5447	68.8	+	.	tRNAscan-SE=2.0.5;
HyS3690	tRNAscan-SE	tRNA-Met	5577	5649	78.2	+	.	tRNAscan-SE=2.0.5;
HyS3690	tRNAscan-SE	tRNA-Val	5877	5947	47.6	+	.	tRNAscan-SE=2.0.5;
HyS3690	tRNAscan-SE	tRNA-Gln	5987	6059	61.9	+	.	tRNAscan-SE=2.0.5;
HyS3690	tRNAscan-SE	tRNA-Met	6191	6263	76.5	+	.	tRNAscan-SE=2.0.5;
HyS3690	tRNAscan-SE	tRNA-Val	6488	6560	77.7	+	.	tRNAscan-SE=2.0.5;
HyS3690	tRNAscan-SE	tRNA-Gln	6601	6672	68.8	+	.	tRNAscan-SE=2.0.5;
HyS3690	tRNAscan-SE	tRNA-Met	6806	6877	74.6	+	.	tRNAscan-SE=2.0.5;
HyS3690	tRNAscan-SE	tRNA-Val	7105	7177	77.7	+	.	tRNAscan-SE=2.0.5;
HyS3690	tRNAscan-SE	tRNA-Gln	7218	7289	68.8	+	.	tRNAscan-SE=2.0.5;
HyS3690	tRNAscan-SE	tRNA-Met	7422	7494	77.7	+	.	tRNAscan-SE=2.0.5;
HyS3690	tRNAscan-SE	tRNA-Val	7724	7796	71.1	+	.	tRNAscan-SE=2.0.5;
HyS3690	tRNAscan-SE	tRNA-Gln	7838	7910	56.2	+	.	tRNAscan-SE=2.0.5;
HyS3690	tRNAscan-SE	tRNA-Met	8040	8113	77.5	+	.	tRNAscan-SE=2.0.5;
HyS3690	tRNAscan-SE	tRNA-Val	8342	8414	77.7	+	.	tRNAscan-SE=2.0.5;
HyS3690	tRNAscan-SE	tRNA-Gln	8456	8527	49.6	+	.	tRNAscan-SE=2.0.5;
HyS3690	tRNAscan-SE	tRNA-Met	8660	8732	77.7	+	.	tRNAscan-SE=2.0.5;
HyS3690	tRNAscan-SE	tRNA-Val	8961	9033	77.7	+	.	tRNAscan-SE=2.0.5;
HyS3690	tRNAscan-SE	tRNA-Gln	9075	9146	68.8	+	.	tRNAscan-SE=2.0.5;
HyS3690	tRNAscan-SE	tRNA-Ile	9278	9350	77.8	+	.	tRNAscan-SE=2.0.5;
HyS3690	tRNAscan-SE	tRNA-Val	9580	9652	77.7	+	.	tRNAscan-SE=2.0.5;
HyS3690	tRNAscan-SE	tRNA-Gln	9693	9764	68.8	+	.	tRNAscan-SE=2.0.5;
HyS3690	tRNAscan-SE	tRNA-Met	9895	9968	69.0	+	.	tRNAscan-SE=2.0.5;
HyS3690	tRNAscan-SE	tRNA-Val	10196	10268	77.7	+	.	tRNAscan-SE=2.0.5;
HyS3690	tRNAscan-SE	tRNA-Gln	10310	10381	68.8	+	.	tRNAscan-SE=2.0.5;
HyS3690	tRNAscan-SE	tRNA-Met	10515	10587	77.7	+	.	tRNAscan-SE=2.0.5;
HyS3690	tRNAscan-SE	tRNA-Val	10816	10888	77.7	+	.	tRNAscan-SE=2.0.5;
HyS3690	tRNAscan-SE	tRNA-Gln	10929	11000	68.8	+	.	tRNAscan-SE=2.0.5;
HyS3690	tRNAscan-SE	tRNA-Met	11132	11204	77.7	+	.	tRNAscan-SE=2.0.5;
HyS3690	tRNAscan-SE	tRNA-Val	10652	10724	75.2	-	.	tRNAscan-SE=2.0.5;
HyS3690	tRNAscan-SE	tRNA-Val	10032	10104	69.8	-	.	tRNAscan-SE=2.0.5;
HyS3690	tRNAscan-SE	tRNA-Val	9415	9488	72.6	-	.	tRNAscan-SE=2.0.5;
HyS3690	tRNAscan-SE	tRNA-Val	8798	8870	53.9	-	.	tRNAscan-SE=2.0.5;
HyS3690	tRNAscan-SE	tRNA-Val	8178	8250	75.2	-	.	tRNAscan-SE=2.0.5;
HyS3690	tRNAscan-SE	tRNA-Val	7560	7631	63.3	-	.	tRNAscan-SE=2.0.5;
HyS3690	tRNAscan-SE	tRNA-Val	6942	7014	75.2	-	.	tRNAscan-SE=2.0.5;
HyS3690	tRNAscan-SE	tRNA-Val	6328	6398	59.6	-	.	tRNAscan-SE=2.0.5;
HyS3690	tRNAscan-SE	tRNA-Val	5714	5787	70.2	-	.	tRNAscan-SE=2.0.5;
HyS3690	tRNAscan-SE	tRNA-Val	5098	5170	75.2	-	.	tRNAscan-SE=2.0.5;
HyS3690	tRNAscan-SE	tRNA-Val	4478	4550	75.2	-	.	tRNAscan-SE=2.0.5;
HyS3690	tRNAscan-SE	tRNA-Val	3862	3934	75.2	-	.	tRNAscan-SE=2.0.5;
HyS3690	tRNAscan-SE	tRNA-Val	3245	3317	75.2	-	.	tRNAscan-SE=2.0.5;
HyS3690	tRNAscan-SE	tRNA-Val	2474	2546	52.9	-	.	tRNAscan-SE=2.0.5;
HyS3690	tRNAscan-SE	tRNA-Val	1860	1930	59.7	-	.	tRNAscan-SE=2.0.5;
HyS3690	tRNAscan-SE	tRNA-Val	1243	1315	65.6	-	.	tRNAscan-SE=2.0.5;
HyS3690	tRNAscan-SE	tRNA-Val	631	701	49.9	-	.	tRNAscan-SE=2.0.5;
HyS3690	tRNAscan-SE	tRNA-Val	19	89	45.6	-	.	tRNAscan-SE=2.0.5;
HyS4204	tRNAscan-SE	tRNA-Met	84	156	77.7	-	.	tRNAscan-SE=2.0.5;
HyS4210	tRNAscan-SE	tRNA-Phe	104	176	88.8	+	.	tRNAscan-SE=2.0.5;
HyS4210	tRNAscan-SE	tRNA-Thr	500	572	75.8	+	.	tRNAscan-SE=2.0.5;
HyS4210	tRNAscan-SE	tRNA-Ser	631	712	90.2	+	.	tRNAscan-SE=2.0.5;
HyS4210	tRNAscan-SE	tRNA-Glu	810	881	75.3	+	.	tRNAscan-SE=2.0.5;
HyS4210	tRNAscan-SE	tRNA-Cys	958	1029	80.3	+	.	tRNAscan-SE=2.0.5;
HyS4210	tRNAscan-SE	tRNA-Ser	1104	1185	90.0	+	.	tRNAscan-SE=2.0.5;
HyS4210	tRNAscan-SE	tRNA-Phe	1266	1338	88.8	+	.	tRNAscan-SE=2.0.5;
HyS4210	tRNAscan-SE	tRNA-Thr	1663	1735	75.8	+	.	tRNAscan-SE=2.0.5;
HyS4210	tRNAscan-SE	tRNA-Ser	1794	1875	90.2	+	.	tRNAscan-SE=2.0.5;
HyS4210	tRNAscan-SE	tRNA-Glu	1973	2044	75.3	+	.	tRNAscan-SE=2.0.5;
HyS4210	tRNAscan-SE	tRNA-Cys	2121	2192	80.3	+	.	tRNAscan-SE=2.0.5;
HyS4210	tRNAscan-SE	tRNA-Ser	2267	2348	90.0	+	.	tRNAscan-SE=2.0.5;
HyS4210	tRNAscan-SE	tRNA-Phe	2429	2501	88.8	+	.	tRNAscan-SE=2.0.5;
HyS4210	tRNAscan-SE	tRNA-Thr	2826	2898	75.8	+	.	tRNAscan-SE=2.0.5;
HyS4210	tRNAscan-SE	tRNA-Ser	2957	3038	90.2	+	.	tRNAscan-SE=2.0.5;
HyS4210	tRNAscan-SE	tRNA-Glu	3136	3207	75.3	+	.	tRNAscan-SE=2.0.5;
HyS4210	tRNAscan-SE	tRNA-Cys	3284	3355	80.3	+	.	tRNAscan-SE=2.0.5;
HyS4210	tRNAscan-SE	tRNA-Ser	3430	3511	90.0	+	.	tRNAscan-SE=2.0.5;
HyS4210	tRNAscan-SE	tRNA-Phe	3592	3664	88.8	+	.	tRNAscan-SE=2.0.5;
HyS4210	tRNAscan-SE	tRNA-Thr	3989	4061	75.8	+	.	tRNAscan-SE=2.0.5;
HyS4210	tRNAscan-SE	tRNA-Ser	4120	4201	90.2	+	.	tRNAscan-SE=2.0.5;
HyS4210	tRNAscan-SE	tRNA-Glu	4299	4370	75.3	+	.	tRNAscan-SE=2.0.5;
HyS4210	tRNAscan-SE	tRNA-Cys	4447	4518	80.3	+	.	tRNAscan-SE=2.0.5;
HyS4210	tRNAscan-SE	tRNA-Ser	4593	4674	90.0	+	.	tRNAscan-SE=2.0.5;
HyS4210	tRNAscan-SE	tRNA-Phe	4755	4827	88.8	+	.	tRNAscan-SE=2.0.5;
HyS4210	tRNAscan-SE	tRNA-Thr	5152	5224	75.8	+	.	tRNAscan-SE=2.0.5;
HyS4210	tRNAscan-SE	tRNA-Ser	5283	5364	90.2	+	.	tRNAscan-SE=2.0.5;
HyS4210	tRNAscan-SE	tRNA-Glu	5462	5533	75.3	+	.	tRNAscan-SE=2.0.5;
HyS4210	tRNAscan-SE	tRNA-Cys	5610	5681	80.3	+	.	tRNAscan-SE=2.0.5;
HyS4210	tRNAscan-SE	tRNA-Ser	5756	5837	90.0	+	.	tRNAscan-SE=2.0.5;
HyS4210	tRNAscan-SE	tRNA-Phe	5918	5990	88.8	+	.	tRNAscan-SE=2.0.5;
HyS4210	tRNAscan-SE	tRNA-Thr	6315	6387	75.8	+	.	tRNAscan-SE=2.0.5;
HyS4210	tRNAscan-SE	tRNA-Ser	6446	6527	89.9	+	.	tRNAscan-SE=2.0.5;
HyS4210	tRNAscan-SE	tRNA-Phe	6607	6679	88.8	+	.	tRNAscan-SE=2.0.5;
HyS4210	tRNAscan-SE	tRNA-Thr	7002	7074	75.8	+	.	tRNAscan-SE=2.0.5;
HyS4210	tRNAscan-SE	tRNA-Ser	7132	7212	91.1	+	.	tRNAscan-SE=2.0.5;
HyS4210	tRNAscan-SE	tRNA-Undet	7310	7380	62.3	+	.	tRNAscan-SE=2.0.5;
HyS4210	tRNAscan-SE	tRNA-Cys	7457	7528	80.3	+	.	tRNAscan-SE=2.0.5;
HyS4210	tRNAscan-SE	tRNA-Ser	7603	7684	90.0	+	.	tRNAscan-SE=2.0.5;
HyS4210	tRNAscan-SE	tRNA-Phe	7763	7835	88.8	+	.	tRNAscan-SE=2.0.5;
HyS4210	tRNAscan-SE	tRNA-Thr	8158	8230	75.8	+	.	tRNAscan-SE=2.0.5;
HyS4210	tRNAscan-SE	tRNA-Ser	8289	8370	90.2	+	.	tRNAscan-SE=2.0.5;
HyS4210	tRNAscan-SE	tRNA-Undet	8467	8533	32.5	+	.	tRNAscan-SE=2.0.5;
HyS4210	tRNAscan-SE	tRNA-Cys	8605	8672	22.9	+	.	tRNAscan-SE=2.0.5;
HyS4210	tRNAscan-SE	tRNA-Ser	8746	8825	87.8	+	.	tRNAscan-SE=2.0.5;
HyS4210	tRNAscan-SE	tRNA-Undet	8910	8975	47.4	+	.	tRNAscan-SE=2.0.5;
HyS4210	tRNAscan-SE	tRNA-Undet	7972	8041	61.5	-	.	tRNAscan-SE=2.0.5;
HyS4210	tRNAscan-SE	tRNA-Gly	6815	6885	77.2	-	.	tRNAscan-SE=2.0.5;
HyS4210	tRNAscan-SE	tRNA-Gly	6128	6198	77.2	-	.	tRNAscan-SE=2.0.5;
HyS4210	tRNAscan-SE	tRNA-Gly	4965	5035	77.2	-	.	tRNAscan-SE=2.0.5;
HyS4210	tRNAscan-SE	tRNA-Gly	3802	3872	77.2	-	.	tRNAscan-SE=2.0.5;
HyS4210	tRNAscan-SE	tRNA-Gly	2639	2709	77.2	-	.	tRNAscan-SE=2.0.5;
HyS4210	tRNAscan-SE	tRNA-Gly	1476	1546	77.2	-	.	tRNAscan-SE=2.0.5;
HyS4210	tRNAscan-SE	tRNA-Gly	313	383	77.2	-	.	tRNAscan-SE=2.0.5;
HyS4571	tRNAscan-SE	tRNA-Asn	43	115	27.9	+	.	tRNAscan-SE=2.0.5;
HyS4571	tRNAscan-SE	tRNA-Asn	295	368	81.5	+	.	tRNAscan-SE=2.0.5;
HyS4571	tRNAscan-SE	tRNA-Asn	557	631	44.6	+	.	tRNAscan-SE=2.0.5;
HyS4571	tRNAscan-SE	tRNA-Asn	824	897	81.5	+	.	tRNAscan-SE=2.0.5;
HyS4571	tRNAscan-SE	tRNA-Asn	1091	1165	47.8	+	.	tRNAscan-SE=2.0.5;
HyS4571	tRNAscan-SE	tRNA-Asn	1357	1431	62.4	+	.	tRNAscan-SE=2.0.5;
HyS4571	tRNAscan-SE	tRNA-Asn	1630	1701	21.5	+	.	tRNAscan-SE=2.0.5;
HyS4571	tRNAscan-SE	tRNA-Asn	1898	1971	49.6	+	.	tRNAscan-SE=2.0.5;
HyS4571	tRNAscan-SE	tRNA-Asn	2167	2240	52.8	+	.	tRNAscan-SE=2.0.5;
HyS4571	tRNAscan-SE	tRNA-Asn	2434	2507	79.5	+	.	tRNAscan-SE=2.0.5;
HyS4571	tRNAscan-SE	tRNA-Asn	2701	2778	41.6	+	.	tRNAscan-SE=2.0.5;
HyS4571	tRNAscan-SE	tRNA-Asn	2971	3042	61.0	+	.	tRNAscan-SE=2.0.5;
HyS4571	tRNAscan-SE	tRNA-Asn	3239	3313	24.1	+	.	tRNAscan-SE=2.0.5;
HyS4571	tRNAscan-SE	tRNA-Asn	3507	3580	81.5	+	.	tRNAscan-SE=2.0.5;
HyS4571	tRNAscan-SE	tRNA-Asn	3775	3850	54.0	+	.	tRNAscan-SE=2.0.5;
HyS4571	tRNAscan-SE	tRNA-Asn	4041	4114	81.5	+	.	tRNAscan-SE=2.0.5;
HyS4571	tRNAscan-SE	tRNA-Asn	4309	4384	54.0	+	.	tRNAscan-SE=2.0.5;
HyS4571	tRNAscan-SE	tRNA-Asn	4578	4651	81.5	+	.	tRNAscan-SE=2.0.5;
HyS4571	tRNAscan-SE	tRNA-Asn	4846	4920	54.8	+	.	tRNAscan-SE=2.0.5;
HyS4571	tRNAscan-SE	tRNA-Asn	5114	5187	81.5	+	.	tRNAscan-SE=2.0.5;
HyS4571	tRNAscan-SE	tRNA-Asn	5381	5454	47.1	+	.	tRNAscan-SE=2.0.5;
HyS4571	tRNAscan-SE	tRNA-Asn	5649	5722	81.5	+	.	tRNAscan-SE=2.0.5;
HyS4571	tRNAscan-SE	tRNA-Asn	6177	6250	81.5	+	.	tRNAscan-SE=2.0.5;
HyS4571	tRNAscan-SE	tRNA-Asn	6445	6517	57.3	+	.	tRNAscan-SE=2.0.5;
HyS4593	tRNAscan-SE	tRNA-Arg	255	326	54.7	+	.	tRNAscan-SE=2.0.5;
HyS4593	tRNAscan-SE	tRNA-Arg	771	842	62.0	+	.	tRNAscan-SE=2.0.5;
HyS4593	tRNAscan-SE	tRNA-Undet	1816	1887	33.1	+	.	tRNAscan-SE=2.0.5;
HyS4593	tRNAscan-SE	tRNA-Undet	2854	2922	20.9	+	.	tRNAscan-SE=2.0.5;
HyS4593	tRNAscan-SE	tRNA-Arg	4798	4869	40.2	+	.	tRNAscan-SE=2.0.5;
HyS4593	tRNAscan-SE	tRNA-Arg	5322	5395	47.7	+	.	tRNAscan-SE=2.0.5;
HyS4593	tRNAscan-SE	tRNA-Undet	5844	5913	44.2	+	.	tRNAscan-SE=2.0.5;
HyS4616	tRNAscan-SE	tRNA-Lys	938	1010	29.2	+	.	tRNAscan-SE=2.0.5;
HyS4616	tRNAscan-SE	tRNA-Lys	1561	1632	65.4	+	.	tRNAscan-SE=2.0.5;
HyS4616	tRNAscan-SE	tRNA-Lys	2174	2245	72.2	+	.	tRNAscan-SE=2.0.5;
HyS4616	tRNAscan-SE	tRNA-Lys	2791	2862	78.0	+	.	tRNAscan-SE=2.0.5;
HyS4616	tRNAscan-SE	tRNA-Lys	3790	3862	87.8	+	.	tRNAscan-SE=2.0.5;
HyS4616	tRNAscan-SE	tRNA-Lys	4408	4478	59.0	+	.	tRNAscan-SE=2.0.5;
HyS4616	tRNAscan-SE	tRNA-Lys	5022	5094	87.8	+	.	tRNAscan-SE=2.0.5;
HyS4616	tRNAscan-SE	tRNA-Lys	5639	5710	75.9	+	.	tRNAscan-SE=2.0.5;
HyS4616	tRNAscan-SE	tRNA-Ser	5376	5457	87.6	-	.	tRNAscan-SE=2.0.5;
HyS4616	tRNAscan-SE	tRNA-Gln	5297	5368	70.8	-	.	tRNAscan-SE=2.0.5;
HyS4616	tRNAscan-SE	tRNA-Ser	4760	4840	85.6	-	.	tRNAscan-SE=2.0.5;
HyS4616	tRNAscan-SE	tRNA-Gln	4681	4752	70.8	-	.	tRNAscan-SE=2.0.5;
HyS4616	tRNAscan-SE	tRNA-Ser	4146	4226	69.2	-	.	tRNAscan-SE=2.0.5;
HyS4616	tRNAscan-SE	tRNA-Gln	4067	4138	70.8	-	.	tRNAscan-SE=2.0.5;
HyS4616	tRNAscan-SE	tRNA-Ser	3528	3607	53.5	-	.	tRNAscan-SE=2.0.5;
HyS4616	tRNAscan-SE	tRNA-Gln	3449	3520	36.2	-	.	tRNAscan-SE=2.0.5;
HyS4616	tRNAscan-SE	tRNA-Ser	3143	3224	87.6	-	.	tRNAscan-SE=2.0.5;
HyS4616	tRNAscan-SE	tRNA-Gln	3065	3135	49.4	-	.	tRNAscan-SE=2.0.5;
HyS4616	tRNAscan-SE	tRNA-Ser	2527	2608	87.6	-	.	tRNAscan-SE=2.0.5;
HyS4616	tRNAscan-SE	tRNA-Gln	2448	2519	70.8	-	.	tRNAscan-SE=2.0.5;
HyS4616	tRNAscan-SE	tRNA-Ser	1912	1993	87.6	-	.	tRNAscan-SE=2.0.5;
HyS4616	tRNAscan-SE	tRNA-Gln	1833	1904	70.8	-	.	tRNAscan-SE=2.0.5;
HyS4616	tRNAscan-SE	tRNA-Ser	1297	1378	87.6	-	.	tRNAscan-SE=2.0.5;
HyS4616	tRNAscan-SE	tRNA-Gln	1218	1289	66.4	-	.	tRNAscan-SE=2.0.5;
HyS4616	tRNAscan-SE	tRNA-Ser	675	754	53.5	-	.	tRNAscan-SE=2.0.5;
HyS4616	tRNAscan-SE	tRNA-Gln	596	667	36.2	-	.	tRNAscan-SE=2.0.5;
HyS4616	tRNAscan-SE	tRNA-Ser	288	368	75.7	-	.	tRNAscan-SE=2.0.5;
HyS4616	tRNAscan-SE	tRNA-Undet	210	280	37.5	-	.	tRNAscan-SE=2.0.5;
HyS0018	tRNAscan-SE	tRNA-Lys	746035	746111	21.9	+	.	tRNAscan-SE=2.0.5;
HyS0018	tRNAscan-SE	tRNA-Arg	1310424	1310495	25.3	+	.	tRNAscan-SE=2.0.5;
HyS0018	tRNAscan-SE	tRNA-Trp	1769045	1769115	30.6	+	.	tRNAscan-SE=2.0.5;
HyS0018	tRNAscan-SE	tRNA-Arg	2470062	2470138	22.0	+	.	tRNAscan-SE=2.0.5;
HyS0018	tRNAscan-SE	tRNA-Thr	2685780	2685855	21.2	+	.	tRNAscan-SE=2.0.5;
HyS0018	tRNAscan-SE	tRNA-Arg	2754251	2754327	22.2	+	.	tRNAscan-SE=2.0.5;
HyS0018	tRNAscan-SE	tRNA-Arg	2755321	2755397	21.9	+	.	tRNAscan-SE=2.0.5;
HyS0018	tRNAscan-SE	tRNA-Undet	2922188	2922258	55.2	+	.	tRNAscan-SE=2.0.5;
HyS0018	tRNAscan-SE	tRNA-Trp	2963325	2963391	29.9	+	.	tRNAscan-SE=2.0.5;
HyS0018	tRNAscan-SE	tRNA-Lys	3224856	3224927	29.1	+	.	tRNAscan-SE=2.0.5;
HyS0018	tRNAscan-SE	tRNA-Undet	4177244	4177317	26.0	+	.	tRNAscan-SE=2.0.5;
HyS0018	tRNAscan-SE	tRNA-Arg	4229555	4229626	22.0	-	.	tRNAscan-SE=2.0.5;
HyS0018	tRNAscan-SE	tRNA-Tyr	3949867	3949927	20.1	-	.	tRNAscan-SE=2.0.5;
HyS0018	tRNAscan-SE	tRNA-Arg	3871336	3871407	20.4	-	.	tRNAscan-SE=2.0.5;
HyS0018	tRNAscan-SE	tRNA-Trp	3741650	3741720	28.0	-	.	tRNAscan-SE=2.0.5;
HyS0018	tRNAscan-SE	tRNA-Trp	3556382	3556457	26.1	-	.	tRNAscan-SE=2.0.5;
HyS0018	tRNAscan-SE	tRNA-Arg	3350293	3350369	21.9	-	.	tRNAscan-SE=2.0.5;
HyS0018	tRNAscan-SE	tRNA-Sup	3155639	3155721	20.9	-	.	tRNAscan-SE=2.0.5;
HyS0018	tRNAscan-SE	tRNA-Undet	2414878	2414946	43.7	-	.	tRNAscan-SE=2.0.5;
HyS0018	tRNAscan-SE	tRNA-Sup	1535884	1535954	31.5	-	.	tRNAscan-SE=2.0.5;
HyS0018	tRNAscan-SE	tRNA-Leu	845367	845450	79.8	-	.	tRNAscan-SE=2.0.5;
HyS0018	tRNAscan-SE	tRNA-Arg	681609	681685	21.9	-	.	tRNAscan-SE=2.0.5;
HyS0018	tRNAscan-SE	tRNA-Arg	458763	458834	25.2	-	.	tRNAscan-SE=2.0.5;
HyS0018	tRNAscan-SE	tRNA-Arg	348510	348581	20.8	-	.	tRNAscan-SE=2.0.5;
HyS0018	tRNAscan-SE	tRNA-Undet	74688	74756	42.8	-	.	tRNAscan-SE=2.0.5;
HyS0061	tRNAscan-SE	tRNA-Arg	506948	507019	21.6	+	.	tRNAscan-SE=2.0.5;
HyS0061	tRNAscan-SE	tRNA-Thr	812216	812287	23.8	+	.	tRNAscan-SE=2.0.5;
HyS0061	tRNAscan-SE	tRNA-Arg	1363122	1363197	20.1	+	.	tRNAscan-SE=2.0.5;
HyS0061	tRNAscan-SE	tRNA-Val	1492944	1493026	41.4	+	.	tRNAscan-SE=2.0.5;
HyS0061	tRNAscan-SE	tRNA-Leu	1493397	1493479	50.0	+	.	tRNAscan-SE=2.0.5;
HyS0061	tRNAscan-SE	tRNA-Leu	1493976	1494058	65.8	+	.	tRNAscan-SE=2.0.5;
HyS0061	tRNAscan-SE	tRNA-Leu	1494879	1494961	41.2	+	.	tRNAscan-SE=2.0.5;
HyS0061	tRNAscan-SE	tRNA-Leu	1495713	1495795	43.1	+	.	tRNAscan-SE=2.0.5;
HyS0061	tRNAscan-SE	tRNA-Leu	1496166	1496248	24.7	+	.	tRNAscan-SE=2.0.5;
HyS0061	tRNAscan-SE	tRNA-Leu	1496609	1496691	75.7	+	.	tRNAscan-SE=2.0.5;
HyS0061	tRNAscan-SE	tRNA-Leu	1497062	1497144	26.8	+	.	tRNAscan-SE=2.0.5;
HyS0061	tRNAscan-SE	tRNA-Leu	1497505	1497587	49.8	+	.	tRNAscan-SE=2.0.5;
HyS0061	tRNAscan-SE	tRNA-Leu	1497957	1498039	71.2	+	.	tRNAscan-SE=2.0.5;
HyS0061	tRNAscan-SE	tRNA-Leu	1498410	1498491	33.7	+	.	tRNAscan-SE=2.0.5;
HyS0061	tRNAscan-SE	tRNA-Leu	1498862	1498944	68.0	+	.	tRNAscan-SE=2.0.5;
HyS0061	tRNAscan-SE	tRNA-Leu	1499308	1499391	30.6	+	.	tRNAscan-SE=2.0.5;
HyS0061	tRNAscan-SE	tRNA-Leu	1499762	1499844	54.4	+	.	tRNAscan-SE=2.0.5;
HyS0061	tRNAscan-SE	tRNA-Leu	1500200	1500283	30.6	+	.	tRNAscan-SE=2.0.5;
HyS0061	tRNAscan-SE	tRNA-Leu	1500654	1500736	54.4	+	.	tRNAscan-SE=2.0.5;
HyS0061	tRNAscan-SE	tRNA-Leu	1501099	1501180	33.8	+	.	tRNAscan-SE=2.0.5;
HyS0061	tRNAscan-SE	tRNA-Leu	1501551	1501633	63.6	+	.	tRNAscan-SE=2.0.5;
HyS0061	tRNAscan-SE	tRNA-Leu	1502005	1502087	58.3	+	.	tRNAscan-SE=2.0.5;
HyS0061	tRNAscan-SE	tRNA-Leu	1502458	1502540	66.3	+	.	tRNAscan-SE=2.0.5;
HyS0061	tRNAscan-SE	tRNA-Leu	1502904	1502987	40.7	+	.	tRNAscan-SE=2.0.5;
HyS0061	tRNAscan-SE	tRNA-Leu	1503358	1503440	54.4	+	.	tRNAscan-SE=2.0.5;
HyS0061	tRNAscan-SE	tRNA-Leu	1503796	1503879	40.7	+	.	tRNAscan-SE=2.0.5;
HyS0061	tRNAscan-SE	tRNA-Leu	1504250	1504332	54.4	+	.	tRNAscan-SE=2.0.5;
HyS0061	tRNAscan-SE	tRNA-Leu	1504689	1504771	69.7	+	.	tRNAscan-SE=2.0.5;
HyS0061	tRNAscan-SE	tRNA-Leu	1505143	1505225	60.5	+	.	tRNAscan-SE=2.0.5;
HyS0061	tRNAscan-SE	tRNA-Leu	1505596	1505679	48.7	+	.	tRNAscan-SE=2.0.5;
HyS0061	tRNAscan-SE	tRNA-Ser	1506049	1506132	33.6	+	.	tRNAscan-SE=2.0.5;
HyS0061	tRNAscan-SE	tRNA-Leu	1506507	1506589	66.2	+	.	tRNAscan-SE=2.0.5;
HyS0061	tRNAscan-SE	tRNA-Leu	1506960	1507043	61.7	+	.	tRNAscan-SE=2.0.5;
HyS0061	tRNAscan-SE	tRNA-Leu	1507415	1507500	31.3	+	.	tRNAscan-SE=2.0.5;
HyS0061	tRNAscan-SE	tRNA-Leu	1507854	1507936	47.0	+	.	tRNAscan-SE=2.0.5;
HyS0061	tRNAscan-SE	tRNA-Leu	1508300	1508382	77.7	+	.	tRNAscan-SE=2.0.5;
HyS0061	tRNAscan-SE	tRNA-Leu	1508754	1508836	55.4	+	.	tRNAscan-SE=2.0.5;
HyS0061	tRNAscan-SE	tRNA-Leu	1509207	1509289	42.5	+	.	tRNAscan-SE=2.0.5;
HyS0061	tRNAscan-SE	tRNA-Leu	1509651	1509733	59.2	+	.	tRNAscan-SE=2.0.5;
HyS0061	tRNAscan-SE	tRNA-Leu	1510105	1510187	39.7	+	.	tRNAscan-SE=2.0.5;
HyS0061	tRNAscan-SE	tRNA-Leu	1510634	1510716	60.2	+	.	tRNAscan-SE=2.0.5;
HyS0061	tRNAscan-SE	tRNA-Leu	1511080	1511162	73.7	+	.	tRNAscan-SE=2.0.5;
HyS0061	tRNAscan-SE	tRNA-Leu	1511532	1511614	60.2	+	.	tRNAscan-SE=2.0.5;
HyS0061	tRNAscan-SE	tRNA-Phe	1511975	1512057	50.6	+	.	tRNAscan-SE=2.0.5;
HyS0061	tRNAscan-SE	tRNA-Leu	1512421	1512503	83.7	+	.	tRNAscan-SE=2.0.5;
HyS0061	tRNAscan-SE	tRNA-Leu	1512874	1512956	60.2	+	.	tRNAscan-SE=2.0.5;
HyS0061	tRNAscan-SE	tRNA-Leu	1513317	1513399	46.5	+	.	tRNAscan-SE=2.0.5;
HyS0061	tRNAscan-SE	tRNA-Leu	1513763	1513845	77.7	+	.	tRNAscan-SE=2.0.5;
HyS0061	tRNAscan-SE	tRNA-Leu	1514217	1514299	58.2	+	.	tRNAscan-SE=2.0.5;
HyS0061	tRNAscan-SE	tRNA-Leu	1514670	1514753	46.2	+	.	tRNAscan-SE=2.0.5;
HyS0061	tRNAscan-SE	tRNA-Leu	1515125	1515210	31.3	+	.	tRNAscan-SE=2.0.5;
HyS0061	tRNAscan-SE	tRNA-Leu	1515564	1515646	47.0	+	.	tRNAscan-SE=2.0.5;
HyS0061	tRNAscan-SE	tRNA-Leu	1516010	1516092	55.4	+	.	tRNAscan-SE=2.0.5;
HyS0061	tRNAscan-SE	tRNA-Leu	1516463	1516545	51.1	+	.	tRNAscan-SE=2.0.5;
HyS0061	tRNAscan-SE	tRNA-Leu	1516907	1516989	68.4	+	.	tRNAscan-SE=2.0.5;
HyS0061	tRNAscan-SE	tRNA-Leu	1517361	1517443	37.3	+	.	tRNAscan-SE=2.0.5;
HyS0061	tRNAscan-SE	tRNA-Leu	1517806	1517888	57.5	+	.	tRNAscan-SE=2.0.5;
HyS0061	tRNAscan-SE	tRNA-Leu	1518250	1518332	68.4	+	.	tRNAscan-SE=2.0.5;
HyS0061	tRNAscan-SE	tRNA-Leu	1518704	1518786	37.3	+	.	tRNAscan-SE=2.0.5;
HyS0061	tRNAscan-SE	tRNA-Leu	1519149	1519231	57.5	+	.	tRNAscan-SE=2.0.5;
HyS0061	tRNAscan-SE	tRNA-Leu	1519592	1519674	83.7	+	.	tRNAscan-SE=2.0.5;
HyS0061	tRNAscan-SE	tRNA-Leu	1520045	1520127	60.2	+	.	tRNAscan-SE=2.0.5;
HyS0061	tRNAscan-SE	tRNA-Leu	1520488	1520570	60.2	+	.	tRNAscan-SE=2.0.5;
HyS0061	tRNAscan-SE	tRNA-Leu	1520934	1521016	81.8	+	.	tRNAscan-SE=2.0.5;
HyS0061	tRNAscan-SE	tRNA-Leu	1521387	1521469	60.2	+	.	tRNAscan-SE=2.0.5;
HyS0061	tRNAscan-SE	tRNA-Leu	1521830	1521912	60.2	+	.	tRNAscan-SE=2.0.5;
HyS0061	tRNAscan-SE	tRNA-Leu	1522276	1522358	83.7	+	.	tRNAscan-SE=2.0.5;
HyS0061	tRNAscan-SE	tRNA-Leu	1522730	1522812	46.5	+	.	tRNAscan-SE=2.0.5;
HyS0061	tRNAscan-SE	tRNA-Leu	1523176	1523258	62.7	+	.	tRNAscan-SE=2.0.5;
HyS0061	tRNAscan-SE	tRNA-Leu	1523621	1523703	51.1	+	.	tRNAscan-SE=2.0.5;
HyS0061	tRNAscan-SE	tRNA-Leu	1524065	1524147	45.7	+	.	tRNAscan-SE=2.0.5;
HyS0061	tRNAscan-SE	tRNA-Leu	1524518	1524600	51.6	+	.	tRNAscan-SE=2.0.5;
HyS0061	tRNAscan-SE	tRNA-Leu	1524961	1525043	60.2	+	.	tRNAscan-SE=2.0.5;
HyS0061	tRNAscan-SE	tRNA-Leu	1525407	1525489	83.7	+	.	tRNAscan-SE=2.0.5;
HyS0061	tRNAscan-SE	tRNA-Leu	1525861	1525943	47.0	+	.	tRNAscan-SE=2.0.5;
HyS0061	tRNAscan-SE	tRNA-Leu	1526307	1526389	62.7	+	.	tRNAscan-SE=2.0.5;
HyS0061	tRNAscan-SE	tRNA-Leu	1526752	1526834	51.1	+	.	tRNAscan-SE=2.0.5;
HyS0061	tRNAscan-SE	tRNA-Leu	1527196	1527278	45.7	+	.	tRNAscan-SE=2.0.5;
HyS0061	tRNAscan-SE	tRNA-Leu	1527649	1527731	66.9	+	.	tRNAscan-SE=2.0.5;
HyS0061	tRNAscan-SE	tRNA-Leu	1528103	1528185	37.2	+	.	tRNAscan-SE=2.0.5;
HyS0061	tRNAscan-SE	tRNA-Leu	1528548	1528630	60.2	+	.	tRNAscan-SE=2.0.5;
HyS0061	tRNAscan-SE	tRNA-Leu	1528991	1529073	60.2	+	.	tRNAscan-SE=2.0.5;
HyS0061	tRNAscan-SE	tRNA-Leu	1529438	1529520	55.4	+	.	tRNAscan-SE=2.0.5;
HyS0061	tRNAscan-SE	tRNA-Leu	1529891	1529973	51.1	+	.	tRNAscan-SE=2.0.5;
HyS0061	tRNAscan-SE	tRNA-Leu	1530335	1530417	57.5	+	.	tRNAscan-SE=2.0.5;
HyS0061	tRNAscan-SE	tRNA-Leu	1530778	1530860	56.7	+	.	tRNAscan-SE=2.0.5;
HyS0061	tRNAscan-SE	tRNA-Leu	1531224	1531306	83.7	+	.	tRNAscan-SE=2.0.5;
HyS0061	tRNAscan-SE	tRNA-Leu	1531678	1531760	39.7	+	.	tRNAscan-SE=2.0.5;
HyS0061	tRNAscan-SE	tRNA-Leu	1532123	1532205	60.2	+	.	tRNAscan-SE=2.0.5;
HyS0061	tRNAscan-SE	tRNA-Leu	1532566	1532648	50.5	+	.	tRNAscan-SE=2.0.5;
HyS0061	tRNAscan-SE	tRNA-Leu	1533013	1533095	83.7	+	.	tRNAscan-SE=2.0.5;
HyS0061	tRNAscan-SE	tRNA-Leu	1533466	1533548	60.2	+	.	tRNAscan-SE=2.0.5;
HyS0061	tRNAscan-SE	tRNA-Leu	1533910	1534000	38.7	+	.	tRNAscan-SE=2.0.5;
HyS0061	tRNAscan-SE	tRNA-Leu	1538132	1538215	32.2	+	.	tRNAscan-SE=2.0.5;
HyS0061	tRNAscan-SE	tRNA-Undet	1538368	1538449	47.5	+	.	tRNAscan-SE=2.0.5;
HyS0061	tRNAscan-SE	tRNA-Leu	1538818	1538900	68.6	+	.	tRNAscan-SE=2.0.5;
HyS0061	tRNAscan-SE	tRNA-Leu	1539272	1539354	84.7	+	.	tRNAscan-SE=2.0.5;
HyS0061	tRNAscan-SE	tRNA-Leu	1539724	1539807	59.2	+	.	tRNAscan-SE=2.0.5;
HyS0061	tRNAscan-SE	tRNA-Leu	1540175	1540262	35.4	+	.	tRNAscan-SE=2.0.5;
HyS0061	tRNAscan-SE	tRNA-Leu	1540632	1540714	39.2	+	.	tRNAscan-SE=2.0.5;
HyS0061	tRNAscan-SE	tRNA-Leu	1541086	1541168	83.5	+	.	tRNAscan-SE=2.0.5;
HyS0061	tRNAscan-SE	tRNA-Leu	1541538	1541621	59.2	+	.	tRNAscan-SE=2.0.5;
HyS0061	tRNAscan-SE	tRNA-Leu	1541992	1542074	49.0	+	.	tRNAscan-SE=2.0.5;
HyS0061	tRNAscan-SE	tRNA-Leu	1542446	1542528	58.6	+	.	tRNAscan-SE=2.0.5;
HyS0061	tRNAscan-SE	tRNA-Leu	1542899	1542981	61.1	+	.	tRNAscan-SE=2.0.5;
HyS0061	tRNAscan-SE	tRNA-Leu	1543332	1543414	35.6	+	.	tRNAscan-SE=2.0.5;
HyS0061	tRNAscan-SE	tRNA-Leu	1543784	1543866	77.4	+	.	tRNAscan-SE=2.0.5;
HyS0061	tRNAscan-SE	tRNA-Leu	1544238	1544320	84.7	+	.	tRNAscan-SE=2.0.5;
HyS0061	tRNAscan-SE	tRNA-Leu	1544690	1544773	59.2	+	.	tRNAscan-SE=2.0.5;
HyS0061	tRNAscan-SE	tRNA-Leu	1545144	1545226	45.5	+	.	tRNAscan-SE=2.0.5;
HyS0061	tRNAscan-SE	tRNA-Leu	1545598	1545680	59.3	+	.	tRNAscan-SE=2.0.5;
HyS0061	tRNAscan-SE	tRNA-Leu	1546051	1546133	84.7	+	.	tRNAscan-SE=2.0.5;
HyS0061	tRNAscan-SE	tRNA-Leu	1546431	1546513	51.2	+	.	tRNAscan-SE=2.0.5;
HyS0061	tRNAscan-SE	tRNA-Leu	1546885	1546967	82.9	+	.	tRNAscan-SE=2.0.5;
HyS0061	tRNAscan-SE	tRNA-Leu	1547337	1547420	59.2	+	.	tRNAscan-SE=2.0.5;
HyS0061	tRNAscan-SE	tRNA-Leu	1547718	1547800	73.7	+	.	tRNAscan-SE=2.0.5;
HyS0061	tRNAscan-SE	tRNA-Leu	1548172	1548254	76.7	+	.	tRNAscan-SE=2.0.5;
HyS0061	tRNAscan-SE	tRNA-Leu	1548624	1548707	51.2	+	.	tRNAscan-SE=2.0.5;
HyS0061	tRNAscan-SE	tRNA-Leu	1549078	1549160	49.3	+	.	tRNAscan-SE=2.0.5;
HyS0061	tRNAscan-SE	tRNA-Leu	1549532	1549614	64.9	+	.	tRNAscan-SE=2.0.5;
HyS0061	tRNAscan-SE	tRNA-Leu	1549985	1550067	65.0	+	.	tRNAscan-SE=2.0.5;
HyS0061	tRNAscan-SE	tRNA-Leu	1550418	1550500	35.6	+	.	tRNAscan-SE=2.0.5;
HyS0061	tRNAscan-SE	tRNA-Leu	1550870	1550952	77.4	+	.	tRNAscan-SE=2.0.5;
HyS0061	tRNAscan-SE	tRNA-Leu	1551324	1551406	58.7	+	.	tRNAscan-SE=2.0.5;
HyS0061	tRNAscan-SE	tRNA-Leu	1551777	1551859	61.1	+	.	tRNAscan-SE=2.0.5;
HyS0061	tRNAscan-SE	tRNA-Leu	1552209	1552292	35.9	+	.	tRNAscan-SE=2.0.5;
HyS0061	tRNAscan-SE	tRNA-Leu	1552663	1552745	84.7	+	.	tRNAscan-SE=2.0.5;
HyS0061	tRNAscan-SE	tRNA-Leu	1553043	1553125	65.7	+	.	tRNAscan-SE=2.0.5;
HyS0061	tRNAscan-SE	tRNA-Leu	1553497	1553579	78.4	+	.	tRNAscan-SE=2.0.5;
HyS0061	tRNAscan-SE	tRNA-Leu	1553949	1554032	59.2	+	.	tRNAscan-SE=2.0.5;
HyS0061	tRNAscan-SE	tRNA-Leu	1554330	1554412	73.7	+	.	tRNAscan-SE=2.0.5;
HyS0061	tRNAscan-SE	tRNA-Leu	1554784	1554866	76.7	+	.	tRNAscan-SE=2.0.5;
HyS0061	tRNAscan-SE	tRNA-Leu	1555236	1555319	51.2	+	.	tRNAscan-SE=2.0.5;
HyS0061	tRNAscan-SE	tRNA-Sup	1555690	1555772	49.3	+	.	tRNAscan-SE=2.0.5;
HyS0061	tRNAscan-SE	tRNA-Leu	1556144	1556226	65.9	+	.	tRNAscan-SE=2.0.5;
HyS0061	tRNAscan-SE	tRNA-Leu	1556597	1556679	61.1	+	.	tRNAscan-SE=2.0.5;
HyS0061	tRNAscan-SE	tRNA-Leu	1557030	1557112	35.6	+	.	tRNAscan-SE=2.0.5;
HyS0061	tRNAscan-SE	tRNA-Leu	1557482	1557564	77.4	+	.	tRNAscan-SE=2.0.5;
HyS0061	tRNAscan-SE	tRNA-Leu	1557936	1558018	84.7	+	.	tRNAscan-SE=2.0.5;
HyS0061	tRNAscan-SE	tRNA-Leu	1558388	1558471	59.2	+	.	tRNAscan-SE=2.0.5;
HyS0061	tRNAscan-SE	tRNA-Leu	1558842	1558935	44.0	+	.	tRNAscan-SE=2.0.5;
HyS0061	tRNAscan-SE	tRNA-Leu	1559296	1559378	64.9	+	.	tRNAscan-SE=2.0.5;
HyS0061	tRNAscan-SE	tRNA-Leu	1559749	1559831	61.1	+	.	tRNAscan-SE=2.0.5;
HyS0061	tRNAscan-SE	tRNA-Leu	1560181	1560264	35.9	+	.	tRNAscan-SE=2.0.5;
HyS0061	tRNAscan-SE	tRNA-Leu	1560635	1560717	66.3	+	.	tRNAscan-SE=2.0.5;
HyS0061	tRNAscan-SE	tRNA-Leu	1561089	1561171	73.8	+	.	tRNAscan-SE=2.0.5;
HyS0061	tRNAscan-SE	tRNA-Leu	1561542	1561624	67.1	+	.	tRNAscan-SE=2.0.5;
HyS0061	tRNAscan-SE	tRNA-Leu	1561995	1562077	56.9	+	.	tRNAscan-SE=2.0.5;
HyS0061	tRNAscan-SE	tRNA-Leu	1562449	1562531	66.8	+	.	tRNAscan-SE=2.0.5;
HyS0061	tRNAscan-SE	tRNA-Leu	1562903	1562985	57.7	+	.	tRNAscan-SE=2.0.5;
HyS0061	tRNAscan-SE	tRNA-Leu	1563356	1563438	51.3	+	.	tRNAscan-SE=2.0.5;
HyS0061	tRNAscan-SE	tRNA-Leu	1563788	1563871	35.8	+	.	tRNAscan-SE=2.0.5;
HyS0061	tRNAscan-SE	tRNA-Leu	1564242	1564324	84.7	+	.	tRNAscan-SE=2.0.5;
HyS0061	tRNAscan-SE	tRNA-Leu	1564696	1564778	71.5	+	.	tRNAscan-SE=2.0.5;
HyS0061	tRNAscan-SE	tRNA-Leu	1565757	1565839	61.8	+	.	tRNAscan-SE=2.0.5;
HyS0061	tRNAscan-SE	tRNA-Leu	1566210	1566292	47.8	+	.	tRNAscan-SE=2.0.5;
HyS0061	tRNAscan-SE	tRNA-Leu	1566663	1566745	39.7	+	.	tRNAscan-SE=2.0.5;
HyS0061	tRNAscan-SE	tRNA-Leu	1567696	1567778	39.0	+	.	tRNAscan-SE=2.0.5;
HyS0061	tRNAscan-SE	tRNA-Leu	1568149	1568231	53.3	+	.	tRNAscan-SE=2.0.5;
HyS0061	tRNAscan-SE	tRNA-Leu	1568602	1568679	37.1	+	.	tRNAscan-SE=2.0.5;
HyS0061	tRNAscan-SE	tRNA-Leu	1569049	1569132	57.0	+	.	tRNAscan-SE=2.0.5;
HyS0061	tRNAscan-SE	tRNA-Leu	1570053	1570135	61.8	+	.	tRNAscan-SE=2.0.5;
HyS0061	tRNAscan-SE	tRNA-Leu	1570506	1570588	47.8	+	.	tRNAscan-SE=2.0.5;
HyS0061	tRNAscan-SE	tRNA-Leu	1570959	1571041	39.7	+	.	tRNAscan-SE=2.0.5;
HyS0061	tRNAscan-SE	tRNA-Leu	1571992	1572074	39.0	+	.	tRNAscan-SE=2.0.5;
HyS0061	tRNAscan-SE	tRNA-Leu	1572445	1572527	53.3	+	.	tRNAscan-SE=2.0.5;
HyS0061	tRNAscan-SE	tRNA-Leu	1572898	1572980	67.6	+	.	tRNAscan-SE=2.0.5;
HyS0061	tRNAscan-SE	tRNA-Leu	1573350	1573434	55.8	+	.	tRNAscan-SE=2.0.5;
HyS0061	tRNAscan-SE	tRNA-Leu	1574355	1574437	48.9	+	.	tRNAscan-SE=2.0.5;
HyS0061	tRNAscan-SE	tRNA-Leu	1574809	1574890	25.6	+	.	tRNAscan-SE=2.0.5;
HyS0061	tRNAscan-SE	tRNA-Leu	1575250	1575332	72.8	+	.	tRNAscan-SE=2.0.5;
HyS0061	tRNAscan-SE	tRNA-Leu	1575703	1575785	47.7	+	.	tRNAscan-SE=2.0.5;
HyS0061	tRNAscan-SE	tRNA-Leu	1576149	1576231	41.3	+	.	tRNAscan-SE=2.0.5;
HyS0061	tRNAscan-SE	tRNA-Leu	1576595	1576677	43.0	+	.	tRNAscan-SE=2.0.5;
HyS0061	tRNAscan-SE	tRNA-Leu	1577041	1577123	63.8	+	.	tRNAscan-SE=2.0.5;
HyS0061	tRNAscan-SE	tRNA-Leu	1577494	1577576	37.0	+	.	tRNAscan-SE=2.0.5;
HyS0061	tRNAscan-SE	tRNA-Leu	1577940	1578025	41.2	+	.	tRNAscan-SE=2.0.5;
HyS0061	tRNAscan-SE	tRNA-Leu	1578385	1578468	57.8	+	.	tRNAscan-SE=2.0.5;
HyS0061	tRNAscan-SE	tRNA-Leu	1578841	1578924	38.9	+	.	tRNAscan-SE=2.0.5;
HyS0061	tRNAscan-SE	tRNA-Sup	1579297	1579379	49.8	+	.	tRNAscan-SE=2.0.5;
HyS0061	tRNAscan-SE	tRNA-Leu	1579751	1579833	57.3	+	.	tRNAscan-SE=2.0.5;
HyS0061	tRNAscan-SE	tRNA-Leu	1580206	1580288	49.2	+	.	tRNAscan-SE=2.0.5;
HyS0061	tRNAscan-SE	tRNA-Sup	1580655	1580737	42.0	+	.	tRNAscan-SE=2.0.5;
HyS0061	tRNAscan-SE	tRNA-Sup	1581109	1581191	51.9	+	.	tRNAscan-SE=2.0.5;
HyS0061	tRNAscan-SE	tRNA-Leu	1581563	1581651	48.7	+	.	tRNAscan-SE=2.0.5;
HyS0061	tRNAscan-SE	tRNA-Leu	1582020	1582102	37.4	+	.	tRNAscan-SE=2.0.5;
HyS0061	tRNAscan-SE	tRNA-Leu	1582474	1582557	56.4	+	.	tRNAscan-SE=2.0.5;
HyS0061	tRNAscan-SE	tRNA-Sup	1582929	1583011	61.1	+	.	tRNAscan-SE=2.0.5;
HyS0061	tRNAscan-SE	tRNA-Sup	1583383	1583465	51.6	+	.	tRNAscan-SE=2.0.5;
HyS0061	tRNAscan-SE	tRNA-Leu	1583837	1583925	48.7	+	.	tRNAscan-SE=2.0.5;
HyS0061	tRNAscan-SE	tRNA-Leu	1584294	1584376	45.2	+	.	tRNAscan-SE=2.0.5;
HyS0061	tRNAscan-SE	tRNA-Leu	1584748	1584831	55.2	+	.	tRNAscan-SE=2.0.5;
HyS0061	tRNAscan-SE	tRNA-Sup	1585203	1585285	49.2	+	.	tRNAscan-SE=2.0.5;
HyS0061	tRNAscan-SE	tRNA-Leu	1585657	1585739	56.7	+	.	tRNAscan-SE=2.0.5;
HyS0061	tRNAscan-SE	tRNA-Leu	1586108	1586190	63.2	+	.	tRNAscan-SE=2.0.5;
HyS0061	tRNAscan-SE	tRNA-Leu	1586562	1586645	55.2	+	.	tRNAscan-SE=2.0.5;
HyS0061	tRNAscan-SE	tRNA-Sup	1587017	1587099	51.9	+	.	tRNAscan-SE=2.0.5;
HyS0061	tRNAscan-SE	tRNA-Leu	1587471	1587553	56.7	+	.	tRNAscan-SE=2.0.5;
HyS0061	tRNAscan-SE	tRNA-Leu	1587922	1588004	63.2	+	.	tRNAscan-SE=2.0.5;
HyS0061	tRNAscan-SE	tRNA-Leu	1588376	1588459	55.2	+	.	tRNAscan-SE=2.0.5;
HyS0061	tRNAscan-SE	tRNA-Leu	1588831	1588913	74.7	+	.	tRNAscan-SE=2.0.5;
HyS0061	tRNAscan-SE	tRNA-Sup	1589285	1589367	56.8	+	.	tRNAscan-SE=2.0.5;
HyS0061	tRNAscan-SE	tRNA-Leu	1589739	1589821	56.3	+	.	tRNAscan-SE=2.0.5;
HyS0061	tRNAscan-SE	tRNA-Leu	1590193	1590276	48.7	+	.	tRNAscan-SE=2.0.5;
HyS0061	tRNAscan-SE	tRNA-Leu	1591060	1591142	74.7	+	.	tRNAscan-SE=2.0.5;
HyS0061	tRNAscan-SE	tRNA-Sup	1591514	1591596	56.8	+	.	tRNAscan-SE=2.0.5;
HyS0061	tRNAscan-SE	tRNA-Sup	1592862	1592944	43.3	+	.	tRNAscan-SE=2.0.5;
HyS0061	tRNAscan-SE	tRNA-Phe	1593768	1593850	59.0	+	.	tRNAscan-SE=2.0.5;
HyS0061	tRNAscan-SE	tRNA-Leu	1594221	1594303	43.5	+	.	tRNAscan-SE=2.0.5;
HyS0061	tRNAscan-SE	tRNA-Leu	1594675	1594768	61.2	+	.	tRNAscan-SE=2.0.5;
HyS0061	tRNAscan-SE	tRNA-Leu	1595292	1595374	45.5	+	.	tRNAscan-SE=2.0.5;
HyS0061	tRNAscan-SE	tRNA-Leu	1596043	1596125	20.2	+	.	tRNAscan-SE=2.0.5;
HyS0061	tRNAscan-SE	tRNA-Leu	1596497	1596579	60.0	+	.	tRNAscan-SE=2.0.5;
HyS0061	tRNAscan-SE	tRNA-Leu	1596949	1597031	50.7	+	.	tRNAscan-SE=2.0.5;
HyS0061	tRNAscan-SE	tRNA-Leu	1597403	1597485	61.2	+	.	tRNAscan-SE=2.0.5;
HyS0061	tRNAscan-SE	tRNA-Ile	1598021	1598103	45.3	+	.	tRNAscan-SE=2.0.5;
HyS0061	tRNAscan-SE	tRNA-Leu	1598475	1598557	66.9	+	.	tRNAscan-SE=2.0.5;
HyS0061	tRNAscan-SE	tRNA-Ile	1599093	1599175	45.3	+	.	tRNAscan-SE=2.0.5;
HyS0061	tRNAscan-SE	tRNA-Leu	1599547	1599629	66.9	+	.	tRNAscan-SE=2.0.5;
HyS0061	tRNAscan-SE	tRNA-Leu	1600165	1600247	44.3	+	.	tRNAscan-SE=2.0.5;
HyS0061	tRNAscan-SE	tRNA-Leu	1600619	1600701	60.1	+	.	tRNAscan-SE=2.0.5;
HyS0061	tRNAscan-SE	tRNA-Leu	1601205	1601287	44.3	+	.	tRNAscan-SE=2.0.5;
HyS0061	tRNAscan-SE	tRNA-Leu	1601824	1601906	45.5	+	.	tRNAscan-SE=2.0.5;
HyS0061	tRNAscan-SE	tRNA-Leu	1603029	1603111	52.8	+	.	tRNAscan-SE=2.0.5;
HyS0061	tRNAscan-SE	tRNA-Leu	1603481	1603563	50.7	+	.	tRNAscan-SE=2.0.5;
HyS0061	tRNAscan-SE	tRNA-Leu	1603935	1604017	61.2	+	.	tRNAscan-SE=2.0.5;
HyS0061	tRNAscan-SE	tRNA-Leu	1604552	1604634	42.2	+	.	tRNAscan-SE=2.0.5;
HyS0061	tRNAscan-SE	tRNA-Leu	1605006	1605088	61.2	+	.	tRNAscan-SE=2.0.5;
HyS0061	tRNAscan-SE	tRNA-Leu	1605459	1605541	44.3	+	.	tRNAscan-SE=2.0.5;
HyS0061	tRNAscan-SE	tRNA-Leu	1606078	1606160	45.5	+	.	tRNAscan-SE=2.0.5;
HyS0061	tRNAscan-SE	tRNA-Leu	1606531	1606613	50.7	+	.	tRNAscan-SE=2.0.5;
HyS0061	tRNAscan-SE	tRNA-Leu	1606985	1607067	61.2	+	.	tRNAscan-SE=2.0.5;
HyS0061	tRNAscan-SE	tRNA-Leu	1607602	1607684	50.7	+	.	tRNAscan-SE=2.0.5;
HyS0061	tRNAscan-SE	tRNA-Leu	1608056	1608138	56.6	+	.	tRNAscan-SE=2.0.5;
HyS0061	tRNAscan-SE	tRNA-Ile	1608674	1608756	45.3	+	.	tRNAscan-SE=2.0.5;
HyS0061	tRNAscan-SE	tRNA-Leu	1609128	1609210	66.9	+	.	tRNAscan-SE=2.0.5;
HyS0061	tRNAscan-SE	tRNA-Leu	1609746	1609828	44.3	+	.	tRNAscan-SE=2.0.5;
HyS0061	tRNAscan-SE	tRNA-Leu	1610200	1610282	63.3	+	.	tRNAscan-SE=2.0.5;
HyS0061	tRNAscan-SE	tRNA-Leu	1611412	1611494	34.3	+	.	tRNAscan-SE=2.0.5;
HyS0061	tRNAscan-SE	tRNA-Leu	1611865	1611947	66.9	+	.	tRNAscan-SE=2.0.5;
HyS0061	tRNAscan-SE	tRNA-Leu	1612938	1613020	69.5	+	.	tRNAscan-SE=2.0.5;
HyS0061	tRNAscan-SE	tRNA-Leu	1613390	1613472	39.0	+	.	tRNAscan-SE=2.0.5;
HyS0061	tRNAscan-SE	tRNA-Leu	1613843	1613925	40.7	+	.	tRNAscan-SE=2.0.5;
HyS0061	tRNAscan-SE	tRNA-Leu	1614291	1614374	42.0	+	.	tRNAscan-SE=2.0.5;
HyS0061	tRNAscan-SE	tRNA-Phe	1614743	1614825	56.0	+	.	tRNAscan-SE=2.0.5;
HyS0061	tRNAscan-SE	tRNA-Sup	1615196	1615278	55.4	+	.	tRNAscan-SE=2.0.5;
HyS0061	tRNAscan-SE	tRNA-Leu	1615646	1615728	38.1	+	.	tRNAscan-SE=2.0.5;
HyS0061	tRNAscan-SE	tRNA-Leu	1616099	1616182	59.7	+	.	tRNAscan-SE=2.0.5;
HyS0061	tRNAscan-SE	tRNA-Leu	1616529	1616611	66.3	+	.	tRNAscan-SE=2.0.5;
HyS0061	tRNAscan-SE	tRNA-Sup	1617837	1617919	63.9	+	.	tRNAscan-SE=2.0.5;
HyS0061	tRNAscan-SE	tRNA-Leu	1618720	1618802	61.1	+	.	tRNAscan-SE=2.0.5;
HyS0061	tRNAscan-SE	tRNA-Leu	1624290	1624372	24.8	+	.	tRNAscan-SE=2.0.5;
HyS0061	tRNAscan-SE	tRNA-Sup	1624912	1624994	59.3	+	.	tRNAscan-SE=2.0.5;
HyS0061	tRNAscan-SE	tRNA-Leu	1625363	1625446	33.6	+	.	tRNAscan-SE=2.0.5;
HyS0061	tRNAscan-SE	tRNA-Leu	1625793	1625875	58.2	+	.	tRNAscan-SE=2.0.5;
HyS0061	tRNAscan-SE	tRNA-Leu	1626247	1626329	33.2	+	.	tRNAscan-SE=2.0.5;
HyS0061	tRNAscan-SE	tRNA-Leu	1626951	1627033	32.6	+	.	tRNAscan-SE=2.0.5;
HyS0061	tRNAscan-SE	tRNA-Val	1627404	1627486	52.4	+	.	tRNAscan-SE=2.0.5;
HyS0061	tRNAscan-SE	tRNA-Leu	1627610	1627692	75.8	+	.	tRNAscan-SE=2.0.5;
HyS0061	tRNAscan-SE	tRNA-Leu	1628063	1628145	73.6	+	.	tRNAscan-SE=2.0.5;
HyS0061	tRNAscan-SE	tRNA-Val	1628517	1628599	61.9	+	.	tRNAscan-SE=2.0.5;
HyS0061	tRNAscan-SE	tRNA-Leu	1628970	1629052	75.7	+	.	tRNAscan-SE=2.0.5;
HyS0061	tRNAscan-SE	tRNA-Leu	1629424	1629506	69.3	+	.	tRNAscan-SE=2.0.5;
HyS0061	tRNAscan-SE	tRNA-Leu	1629877	1629959	74.7	+	.	tRNAscan-SE=2.0.5;
HyS0061	tRNAscan-SE	tRNA-Leu	1630330	1630412	71.9	+	.	tRNAscan-SE=2.0.5;
HyS0061	tRNAscan-SE	tRNA-Leu	1630780	1630862	80.2	+	.	tRNAscan-SE=2.0.5;
HyS0061	tRNAscan-SE	tRNA-Leu	1631233	1631315	50.0	+	.	tRNAscan-SE=2.0.5;
HyS0061	tRNAscan-SE	tRNA-Leu	1635120	1635203	42.4	+	.	tRNAscan-SE=2.0.5;
HyS0061	tRNAscan-SE	tRNA-Leu	1635576	1635669	50.1	+	.	tRNAscan-SE=2.0.5;
HyS0061	tRNAscan-SE	tRNA-Leu	1636178	1636260	60.8	+	.	tRNAscan-SE=2.0.5;
HyS0061	tRNAscan-SE	tRNA-Leu	1636631	1636713	52.9	+	.	tRNAscan-SE=2.0.5;
HyS0061	tRNAscan-SE	tRNA-Leu	1637084	1637166	70.3	+	.	tRNAscan-SE=2.0.5;
HyS0061	tRNAscan-SE	tRNA-Leu	1637537	1637619	70.8	+	.	tRNAscan-SE=2.0.5;
HyS0061	tRNAscan-SE	tRNA-Leu	1637992	1638074	79.2	+	.	tRNAscan-SE=2.0.5;
HyS0061	tRNAscan-SE	tRNA-Leu	1638446	1638528	70.2	+	.	tRNAscan-SE=2.0.5;
HyS0061	tRNAscan-SE	tRNA-Leu	1638900	1638982	80.2	+	.	tRNAscan-SE=2.0.5;
HyS0061	tRNAscan-SE	tRNA-Leu	1639353	1639435	80.1	+	.	tRNAscan-SE=2.0.5;
HyS0061	tRNAscan-SE	tRNA-Phe	1639807	1639889	71.6	+	.	tRNAscan-SE=2.0.5;
HyS0061	tRNAscan-SE	tRNA-Leu	1640260	1640342	73.0	+	.	tRNAscan-SE=2.0.5;
HyS0061	tRNAscan-SE	tRNA-Leu	1640713	1640794	31.9	+	.	tRNAscan-SE=2.0.5;
HyS0061	tRNAscan-SE	tRNA-Leu	1641476	1641558	63.9	+	.	tRNAscan-SE=2.0.5;
HyS0061	tRNAscan-SE	tRNA-Leu	1641928	1642010	68.1	+	.	tRNAscan-SE=2.0.5;
HyS0061	tRNAscan-SE	tRNA-Leu	1642381	1642463	83.8	+	.	tRNAscan-SE=2.0.5;
HyS0061	tRNAscan-SE	tRNA-Leu	1642834	1642916	77.5	+	.	tRNAscan-SE=2.0.5;
HyS0061	tRNAscan-SE	tRNA-Leu	1643287	1643369	74.9	+	.	tRNAscan-SE=2.0.5;
HyS0061	tRNAscan-SE	tRNA-Leu	1644051	1644133	31.8	+	.	tRNAscan-SE=2.0.5;
HyS0061	tRNAscan-SE	tRNA-Leu	1644505	1644586	55.8	+	.	tRNAscan-SE=2.0.5;
HyS0061	tRNAscan-SE	tRNA-Leu	1644958	1645040	43.2	+	.	tRNAscan-SE=2.0.5;
HyS0061	tRNAscan-SE	tRNA-Leu	1645411	1645493	70.1	+	.	tRNAscan-SE=2.0.5;
HyS0061	tRNAscan-SE	tRNA-Leu	1645864	1645946	79.2	+	.	tRNAscan-SE=2.0.5;
HyS0061	tRNAscan-SE	tRNA-Leu	1646628	1646710	24.6	+	.	tRNAscan-SE=2.0.5;
HyS0061	tRNAscan-SE	tRNA-Leu	1647082	1647164	70.5	+	.	tRNAscan-SE=2.0.5;
HyS0061	tRNAscan-SE	tRNA-Leu	1647536	1647618	37.8	+	.	tRNAscan-SE=2.0.5;
HyS0061	tRNAscan-SE	tRNA-Leu	1647958	1648041	40.1	+	.	tRNAscan-SE=2.0.5;
HyS0061	tRNAscan-SE	tRNA-Leu	1648722	1648804	24.6	+	.	tRNAscan-SE=2.0.5;
HyS0061	tRNAscan-SE	tRNA-Leu	1649176	1649258	70.5	+	.	tRNAscan-SE=2.0.5;
HyS0061	tRNAscan-SE	tRNA-Leu	1649630	1649712	37.8	+	.	tRNAscan-SE=2.0.5;
HyS0061	tRNAscan-SE	tRNA-Leu	1650052	1650135	40.1	+	.	tRNAscan-SE=2.0.5;
HyS0061	tRNAscan-SE	tRNA-Leu	1650507	1650589	72.1	+	.	tRNAscan-SE=2.0.5;
HyS0061	tRNAscan-SE	tRNA-Leu	1650961	1651043	33.7	+	.	tRNAscan-SE=2.0.5;
HyS0061	tRNAscan-SE	tRNA-Leu	1651384	1651466	37.4	+	.	tRNAscan-SE=2.0.5;
HyS0061	tRNAscan-SE	tRNA-Leu	1651837	1651919	59.7	+	.	tRNAscan-SE=2.0.5;
HyS0061	tRNAscan-SE	tRNA-Leu	1652289	1652371	58.3	+	.	tRNAscan-SE=2.0.5;
HyS0061	tRNAscan-SE	tRNA-Leu	1653348	1653430	83.7	+	.	tRNAscan-SE=2.0.5;
HyS0061	tRNAscan-SE	tRNA-Leu	1653801	1653883	38.0	+	.	tRNAscan-SE=2.0.5;
HyS0061	tRNAscan-SE	tRNA-Leu	1654224	1654306	63.1	+	.	tRNAscan-SE=2.0.5;
HyS0061	tRNAscan-SE	tRNA-Leu	1654677	1654759	83.7	+	.	tRNAscan-SE=2.0.5;
HyS0061	tRNAscan-SE	tRNA-Leu	1655441	1655523	31.8	+	.	tRNAscan-SE=2.0.5;
HyS0061	tRNAscan-SE	tRNA-Leu	1655895	1655977	71.4	+	.	tRNAscan-SE=2.0.5;
HyS0061	tRNAscan-SE	tRNA-Leu	1656349	1656431	83.7	+	.	tRNAscan-SE=2.0.5;
HyS0061	tRNAscan-SE	tRNA-Leu	1656802	1656884	74.9	+	.	tRNAscan-SE=2.0.5;
HyS0061	tRNAscan-SE	tRNA-Leu	1657566	1657648	31.8	+	.	tRNAscan-SE=2.0.5;
HyS0061	tRNAscan-SE	tRNA-Leu	1658020	1658102	78.1	+	.	tRNAscan-SE=2.0.5;
HyS0061	tRNAscan-SE	tRNA-Leu	1658442	1658525	46.8	+	.	tRNAscan-SE=2.0.5;
HyS0061	tRNAscan-SE	tRNA-Leu	1658897	1658979	75.8	+	.	tRNAscan-SE=2.0.5;
HyS0061	tRNAscan-SE	tRNA-Leu	1659351	1659433	41.3	+	.	tRNAscan-SE=2.0.5;
HyS0061	tRNAscan-SE	tRNA-Leu	1659804	1659886	83.7	+	.	tRNAscan-SE=2.0.5;
HyS0061	tRNAscan-SE	tRNA-Leu	1660568	1660650	24.6	+	.	tRNAscan-SE=2.0.5;
HyS0061	tRNAscan-SE	tRNA-Leu	1661021	1661103	78.1	+	.	tRNAscan-SE=2.0.5;
HyS0061	tRNAscan-SE	tRNA-Leu	1661474	1661556	73.8	+	.	tRNAscan-SE=2.0.5;
HyS0061	tRNAscan-SE	tRNA-Leu	1661927	1662009	83.7	+	.	tRNAscan-SE=2.0.5;
HyS0061	tRNAscan-SE	tRNA-Leu	1662691	1662773	24.6	+	.	tRNAscan-SE=2.0.5;
HyS0061	tRNAscan-SE	tRNA-Leu	1663144	1663226	78.1	+	.	tRNAscan-SE=2.0.5;
HyS0061	tRNAscan-SE	tRNA-Leu	1663598	1663680	83.7	+	.	tRNAscan-SE=2.0.5;
HyS0061	tRNAscan-SE	tRNA-Leu	1664051	1664133	74.9	+	.	tRNAscan-SE=2.0.5;
HyS0061	tRNAscan-SE	tRNA-Phe	1664815	1664897	31.8	+	.	tRNAscan-SE=2.0.5;
HyS0061	tRNAscan-SE	tRNA-Leu	1665269	1665351	71.8	+	.	tRNAscan-SE=2.0.5;
HyS0061	tRNAscan-SE	tRNA-Leu	1665723	1665805	43.2	+	.	tRNAscan-SE=2.0.5;
HyS0061	tRNAscan-SE	tRNA-Leu	1666145	1666228	46.8	+	.	tRNAscan-SE=2.0.5;
HyS0061	tRNAscan-SE	tRNA-Leu	1666600	1666682	75.8	+	.	tRNAscan-SE=2.0.5;
HyS0061	tRNAscan-SE	tRNA-Leu	1667054	1667136	41.3	+	.	tRNAscan-SE=2.0.5;
HyS0061	tRNAscan-SE	tRNA-Leu	1667507	1667589	73.8	+	.	tRNAscan-SE=2.0.5;
HyS0061	tRNAscan-SE	tRNA-Leu	1667960	1668042	83.7	+	.	tRNAscan-SE=2.0.5;
HyS0061	tRNAscan-SE	tRNA-Leu	1668724	1668806	24.6	+	.	tRNAscan-SE=2.0.5;
HyS0061	tRNAscan-SE	tRNA-Leu	1669177	1669259	35.6	+	.	tRNAscan-SE=2.0.5;
HyS0061	tRNAscan-SE	tRNA-Leu	1669599	1669682	46.8	+	.	tRNAscan-SE=2.0.5;
HyS0061	tRNAscan-SE	tRNA-Leu	1670054	1670136	72.1	+	.	tRNAscan-SE=2.0.5;
HyS0061	tRNAscan-SE	tRNA-Leu	1670508	1670590	67.8	+	.	tRNAscan-SE=2.0.5;
HyS0061	tRNAscan-SE	tRNA-Leu	1670960	1671042	65.6	+	.	tRNAscan-SE=2.0.5;
HyS0061	tRNAscan-SE	tRNA-Leu	1672019	1672101	80.1	+	.	tRNAscan-SE=2.0.5;
HyS0061	tRNAscan-SE	tRNA-Leu	1672472	1672554	38.0	+	.	tRNAscan-SE=2.0.5;
HyS0061	tRNAscan-SE	tRNA-Leu	1672895	1672977	63.1	+	.	tRNAscan-SE=2.0.5;
HyS0061	tRNAscan-SE	tRNA-Leu	1673348	1673430	66.5	+	.	tRNAscan-SE=2.0.5;
HyS0061	tRNAscan-SE	tRNA-Leu	1673801	1673883	74.2	+	.	tRNAscan-SE=2.0.5;
HyS0061	tRNAscan-SE	tRNA-Leu	1674254	1674336	85.2	+	.	tRNAscan-SE=2.0.5;
HyS0061	tRNAscan-SE	tRNA-Leu	1674707	1674789	49.1	+	.	tRNAscan-SE=2.0.5;
HyS0061	tRNAscan-SE	tRNA-Leu	1675130	1675212	63.1	+	.	tRNAscan-SE=2.0.5;
HyS0061	tRNAscan-SE	tRNA-Leu	1675583	1675665	71.0	+	.	tRNAscan-SE=2.0.5;
HyS0061	tRNAscan-SE	tRNA-Leu	1676036	1676118	69.7	+	.	tRNAscan-SE=2.0.5;
HyS0061	tRNAscan-SE	tRNA-Leu	1676488	1676570	77.5	+	.	tRNAscan-SE=2.0.5;
HyS0061	tRNAscan-SE	tRNA-Leu	1676694	1676776	67.3	+	.	tRNAscan-SE=2.0.5;
HyS0061	tRNAscan-SE	tRNA-Leu	1677148	1677229	58.5	+	.	tRNAscan-SE=2.0.5;
HyS0061	tRNAscan-SE	tRNA-Leu	1677600	1677682	70.7	+	.	tRNAscan-SE=2.0.5;
HyS0061	tRNAscan-SE	tRNA-Leu	1678054	1678136	83.7	+	.	tRNAscan-SE=2.0.5;
HyS0061	tRNAscan-SE	tRNA-Leu	1678507	1678589	73.8	+	.	tRNAscan-SE=2.0.5;
HyS0061	tRNAscan-SE	tRNA-Leu	1678961	1679043	83.2	+	.	tRNAscan-SE=2.0.5;
HyS0061	tRNAscan-SE	tRNA-Leu	1679405	1679487	55.9	+	.	tRNAscan-SE=2.0.5;
HyS0061	tRNAscan-SE	tRNA-Leu	1679858	1679940	65.2	+	.	tRNAscan-SE=2.0.5;
HyS0061	tRNAscan-SE	tRNA-Leu	1680312	1680394	83.7	+	.	tRNAscan-SE=2.0.5;
HyS0061	tRNAscan-SE	tRNA-Leu	1680764	1680846	73.1	+	.	tRNAscan-SE=2.0.5;
HyS0061	tRNAscan-SE	tRNA-Leu	1681217	1681299	74.0	+	.	tRNAscan-SE=2.0.5;
HyS0061	tRNAscan-SE	tRNA-Leu	1681671	1681753	74.0	+	.	tRNAscan-SE=2.0.5;
HyS0061	tRNAscan-SE	tRNA-Leu	1682124	1682206	80.2	+	.	tRNAscan-SE=2.0.5;
HyS0061	tRNAscan-SE	tRNA-Leu	1682576	1682658	72.2	+	.	tRNAscan-SE=2.0.5;
HyS0061	tRNAscan-SE	tRNA-Leu	1683029	1683111	68.2	+	.	tRNAscan-SE=2.0.5;
HyS0061	tRNAscan-SE	tRNA-Leu	1683235	1683317	77.0	+	.	tRNAscan-SE=2.0.5;
HyS0061	tRNAscan-SE	tRNA-Leu	1683688	1683770	55.7	+	.	tRNAscan-SE=2.0.5;
HyS0061	tRNAscan-SE	tRNA-Leu	1684142	1684223	64.7	+	.	tRNAscan-SE=2.0.5;
HyS0061	tRNAscan-SE	tRNA-Leu	1684594	1684676	65.4	+	.	tRNAscan-SE=2.0.5;
HyS0061	tRNAscan-SE	tRNA-Leu	1685046	1685128	66.9	+	.	tRNAscan-SE=2.0.5;
HyS0061	tRNAscan-SE	tRNA-Leu	1685499	1685581	83.7	+	.	tRNAscan-SE=2.0.5;
HyS0061	tRNAscan-SE	tRNA-Leu	1685951	1686033	72.2	+	.	tRNAscan-SE=2.0.5;
HyS0061	tRNAscan-SE	tRNA-Leu	1686404	1686486	68.2	+	.	tRNAscan-SE=2.0.5;
HyS0061	tRNAscan-SE	tRNA-Leu	1686610	1686692	77.0	+	.	tRNAscan-SE=2.0.5;
HyS0061	tRNAscan-SE	tRNA-Leu	1687063	1687145	55.7	+	.	tRNAscan-SE=2.0.5;
HyS0061	tRNAscan-SE	tRNA-Leu	1687516	1687597	64.7	+	.	tRNAscan-SE=2.0.5;
HyS0061	tRNAscan-SE	tRNA-Leu	1687966	1688048	65.4	+	.	tRNAscan-SE=2.0.5;
HyS0061	tRNAscan-SE	tRNA-Leu	1688420	1688502	73.1	+	.	tRNAscan-SE=2.0.5;
HyS0061	tRNAscan-SE	tRNA-Leu	1688627	1688709	79.2	+	.	tRNAscan-SE=2.0.5;
HyS0061	tRNAscan-SE	tRNA-Leu	1689080	1689162	63.6	+	.	tRNAscan-SE=2.0.5;
HyS0061	tRNAscan-SE	tRNA-Leu	1689534	1689615	64.7	+	.	tRNAscan-SE=2.0.5;
HyS0061	tRNAscan-SE	tRNA-Leu	1689986	1690068	71.8	+	.	tRNAscan-SE=2.0.5;
HyS0061	tRNAscan-SE	tRNA-Leu	1690440	1690522	80.5	+	.	tRNAscan-SE=2.0.5;
HyS0061	tRNAscan-SE	tRNA-Leu	1690893	1690975	73.8	+	.	tRNAscan-SE=2.0.5;
HyS0061	tRNAscan-SE	tRNA-Leu	1691347	1691429	84.2	+	.	tRNAscan-SE=2.0.5;
HyS0061	tRNAscan-SE	tRNA-Leu	1691791	1691872	64.7	+	.	tRNAscan-SE=2.0.5;
HyS0061	tRNAscan-SE	tRNA-Leu	1692243	1692325	65.4	+	.	tRNAscan-SE=2.0.5;
HyS0061	tRNAscan-SE	tRNA-Leu	1692695	1692777	73.1	+	.	tRNAscan-SE=2.0.5;
HyS0061	tRNAscan-SE	tRNA-Leu	1692901	1692983	79.2	+	.	tRNAscan-SE=2.0.5;
HyS0061	tRNAscan-SE	tRNA-Leu	1693354	1693436	63.6	+	.	tRNAscan-SE=2.0.5;
HyS0061	tRNAscan-SE	tRNA-Leu	1693808	1693889	64.7	+	.	tRNAscan-SE=2.0.5;
HyS0061	tRNAscan-SE	tRNA-Leu	1694260	1694342	71.8	+	.	tRNAscan-SE=2.0.5;
HyS0061	tRNAscan-SE	tRNA-Leu	1694714	1694796	80.5	+	.	tRNAscan-SE=2.0.5;
HyS0061	tRNAscan-SE	tRNA-Leu	1695167	1695249	73.8	+	.	tRNAscan-SE=2.0.5;
HyS0061	tRNAscan-SE	tRNA-Leu	1695621	1695703	84.2	+	.	tRNAscan-SE=2.0.5;
HyS0061	tRNAscan-SE	tRNA-Leu	1696065	1696147	60.9	+	.	tRNAscan-SE=2.0.5;
HyS0061	tRNAscan-SE	tRNA-Leu	1696288	1696370	76.5	+	.	tRNAscan-SE=2.0.5;
HyS0061	tRNAscan-SE	tRNA-Leu	1696742	1696824	83.7	+	.	tRNAscan-SE=2.0.5;
HyS0061	tRNAscan-SE	tRNA-Leu	1697195	1697277	73.8	+	.	tRNAscan-SE=2.0.5;
HyS0061	tRNAscan-SE	tRNA-Leu	1697649	1697731	84.2	+	.	tRNAscan-SE=2.0.5;
HyS0061	tRNAscan-SE	tRNA-Leu	1698094	1698176	64.4	+	.	tRNAscan-SE=2.0.5;
HyS0061	tRNAscan-SE	tRNA-Leu	1698547	1698629	83.7	+	.	tRNAscan-SE=2.0.5;
HyS0061	tRNAscan-SE	tRNA-Leu	1699000	1699082	73.1	+	.	tRNAscan-SE=2.0.5;
HyS0061	tRNAscan-SE	tRNA-Leu	1699453	1699535	83.7	+	.	tRNAscan-SE=2.0.5;
HyS0061	tRNAscan-SE	tRNA-Leu	1699907	1699989	61.5	+	.	tRNAscan-SE=2.0.5;
HyS0061	tRNAscan-SE	tRNA-Leu	1700360	1700442	64.4	+	.	tRNAscan-SE=2.0.5;
HyS0061	tRNAscan-SE	tRNA-Leu	1700813	1700895	83.7	+	.	tRNAscan-SE=2.0.5;
HyS0061	tRNAscan-SE	tRNA-Leu	1701266	1701348	73.1	+	.	tRNAscan-SE=2.0.5;
HyS0061	tRNAscan-SE	tRNA-Leu	1701719	1701801	83.7	+	.	tRNAscan-SE=2.0.5;
HyS0061	tRNAscan-SE	tRNA-Leu	1702173	1702255	71.0	+	.	tRNAscan-SE=2.0.5;
HyS0061	tRNAscan-SE	tRNA-Leu	1702626	1702708	61.6	+	.	tRNAscan-SE=2.0.5;
HyS0061	tRNAscan-SE	tRNA-Leu	1703079	1703161	83.7	+	.	tRNAscan-SE=2.0.5;
HyS0061	tRNAscan-SE	tRNA-Leu	1703532	1703614	73.1	+	.	tRNAscan-SE=2.0.5;
HyS0061	tRNAscan-SE	tRNA-Leu	1703985	1704067	83.7	+	.	tRNAscan-SE=2.0.5;
HyS0061	tRNAscan-SE	tRNA-Leu	1704439	1704521	84.2	+	.	tRNAscan-SE=2.0.5;
HyS0061	tRNAscan-SE	tRNA-Leu	1704892	1704974	52.8	+	.	tRNAscan-SE=2.0.5;
HyS0061	tRNAscan-SE	tRNA-Leu	1705098	1705180	64.4	+	.	tRNAscan-SE=2.0.5;
HyS0061	tRNAscan-SE	tRNA-Leu	1705552	1705634	84.2	+	.	tRNAscan-SE=2.0.5;
HyS0061	tRNAscan-SE	tRNA-Leu	1706005	1706087	84.2	+	.	tRNAscan-SE=2.0.5;
HyS0061	tRNAscan-SE	tRNA-Leu	1706459	1706541	64.6	+	.	tRNAscan-SE=2.0.5;
HyS0061	tRNAscan-SE	tRNA-Leu	1706912	1706994	67.0	+	.	tRNAscan-SE=2.0.5;
HyS0061	tRNAscan-SE	tRNA-Leu	1707366	1707448	73.1	+	.	tRNAscan-SE=2.0.5;
HyS0061	tRNAscan-SE	tRNA-Leu	1707819	1707901	83.7	+	.	tRNAscan-SE=2.0.5;
HyS0061	tRNAscan-SE	tRNA-Leu	1708272	1708354	62.5	+	.	tRNAscan-SE=2.0.5;
HyS0061	tRNAscan-SE	tRNA-Leu	1708478	1708560	83.7	+	.	tRNAscan-SE=2.0.5;
HyS0061	tRNAscan-SE	tRNA-Leu	1708932	1709014	71.0	+	.	tRNAscan-SE=2.0.5;
HyS0061	tRNAscan-SE	tRNA-Leu	1709385	1709467	67.0	+	.	tRNAscan-SE=2.0.5;
HyS0061	tRNAscan-SE	tRNA-Leu	1709839	1709920	63.7	+	.	tRNAscan-SE=2.0.5;
HyS0061	tRNAscan-SE	tRNA-Leu	1710291	1710373	77.9	+	.	tRNAscan-SE=2.0.5;
HyS0061	tRNAscan-SE	tRNA-Leu	1710745	1710827	64.6	+	.	tRNAscan-SE=2.0.5;
HyS0061	tRNAscan-SE	tRNA-Leu	1711198	1711280	77.9	+	.	tRNAscan-SE=2.0.5;
HyS0061	tRNAscan-SE	tRNA-Leu	1711652	1711734	73.1	+	.	tRNAscan-SE=2.0.5;
HyS0061	tRNAscan-SE	tRNA-Leu	1712105	1712187	83.7	+	.	tRNAscan-SE=2.0.5;
HyS0061	tRNAscan-SE	tRNA-Leu	1712559	1712641	84.2	+	.	tRNAscan-SE=2.0.5;
HyS0061	tRNAscan-SE	tRNA-Leu	1713012	1713094	62.5	+	.	tRNAscan-SE=2.0.5;
HyS0061	tRNAscan-SE	tRNA-Leu	1713218	1713300	83.7	+	.	tRNAscan-SE=2.0.5;
HyS0061	tRNAscan-SE	tRNA-Leu	1713672	1713754	71.0	+	.	tRNAscan-SE=2.0.5;
HyS0061	tRNAscan-SE	tRNA-Leu	1714125	1714207	67.0	+	.	tRNAscan-SE=2.0.5;
HyS0061	tRNAscan-SE	tRNA-Leu	1714579	1714660	63.7	+	.	tRNAscan-SE=2.0.5;
HyS0061	tRNAscan-SE	tRNA-Leu	1715031	1715113	83.7	+	.	tRNAscan-SE=2.0.5;
HyS0061	tRNAscan-SE	tRNA-Leu	1715485	1715567	54.9	+	.	tRNAscan-SE=2.0.5;
HyS0061	tRNAscan-SE	tRNA-Leu	1715938	1716020	83.7	+	.	tRNAscan-SE=2.0.5;
HyS0061	tRNAscan-SE	tRNA-Leu	1716392	1716474	71.1	+	.	tRNAscan-SE=2.0.5;
HyS0061	tRNAscan-SE	tRNA-Leu	1721456	1721538	83.7	+	.	tRNAscan-SE=2.0.5;
HyS0061	tRNAscan-SE	tRNA-Leu	1721910	1721992	84.2	+	.	tRNAscan-SE=2.0.5;
HyS0061	tRNAscan-SE	tRNA-Leu	1722363	1722445	36.3	+	.	tRNAscan-SE=2.0.5;
HyS0061	tRNAscan-SE	tRNA-Leu	1722816	1722898	83.7	+	.	tRNAscan-SE=2.0.5;
HyS0061	tRNAscan-SE	tRNA-Leu	1723270	1723352	73.6	+	.	tRNAscan-SE=2.0.5;
HyS0061	tRNAscan-SE	tRNA-Leu	1723723	1723805	83.7	+	.	tRNAscan-SE=2.0.5;
HyS0061	tRNAscan-SE	tRNA-Leu	1724177	1724259	59.7	+	.	tRNAscan-SE=2.0.5;
HyS0061	tRNAscan-SE	tRNA-Leu	1724630	1724712	62.5	+	.	tRNAscan-SE=2.0.5;
HyS0061	tRNAscan-SE	tRNA-Leu	1725084	1725166	71.0	+	.	tRNAscan-SE=2.0.5;
HyS0061	tRNAscan-SE	tRNA-Leu	1725537	1725619	74.2	+	.	tRNAscan-SE=2.0.5;
HyS0061	tRNAscan-SE	tRNA-Leu	1725743	1725825	69.9	+	.	tRNAscan-SE=2.0.5;
HyS0061	tRNAscan-SE	tRNA-Leu	1726196	1726278	84.2	+	.	tRNAscan-SE=2.0.5;
HyS0061	tRNAscan-SE	tRNA-Leu	1726649	1726731	62.5	+	.	tRNAscan-SE=2.0.5;
HyS0061	tRNAscan-SE	tRNA-Leu	1726855	1726937	68.5	+	.	tRNAscan-SE=2.0.5;
HyS0061	tRNAscan-SE	tRNA-Leu	1727309	1727391	71.0	+	.	tRNAscan-SE=2.0.5;
HyS0061	tRNAscan-SE	tRNA-Leu	1727762	1727829	33.5	+	.	tRNAscan-SE=2.0.5;
HyS0061	tRNAscan-SE	tRNA-Leu	1728201	1728282	72.3	+	.	tRNAscan-SE=2.0.5;
HyS0061	tRNAscan-SE	tRNA-Leu	1728653	1728735	62.5	+	.	tRNAscan-SE=2.0.5;
HyS0061	tRNAscan-SE	tRNA-Leu	1728859	1728941	83.7	+	.	tRNAscan-SE=2.0.5;
HyS0061	tRNAscan-SE	tRNA-Leu	1729314	1729396	78.2	+	.	tRNAscan-SE=2.0.5;
HyS0061	tRNAscan-SE	tRNA-Leu	1729767	1729849	70.4	+	.	tRNAscan-SE=2.0.5;
HyS0061	tRNAscan-SE	tRNA-Leu	1730221	1730303	84.2	+	.	tRNAscan-SE=2.0.5;
HyS0061	tRNAscan-SE	tRNA-Leu	1730674	1730756	62.5	+	.	tRNAscan-SE=2.0.5;
HyS0061	tRNAscan-SE	tRNA-Leu	1730880	1730962	68.5	+	.	tRNAscan-SE=2.0.5;
HyS0061	tRNAscan-SE	tRNA-Leu	1731334	1731416	71.0	+	.	tRNAscan-SE=2.0.5;
HyS0061	tRNAscan-SE	tRNA-Leu	1731787	1731854	33.5	+	.	tRNAscan-SE=2.0.5;
HyS0061	tRNAscan-SE	tRNA-Leu	1732226	1732307	72.3	+	.	tRNAscan-SE=2.0.5;
HyS0061	tRNAscan-SE	tRNA-Leu	1732678	1732760	62.5	+	.	tRNAscan-SE=2.0.5;
HyS0061	tRNAscan-SE	tRNA-Leu	1732884	1732966	83.7	+	.	tRNAscan-SE=2.0.5;
HyS0061	tRNAscan-SE	tRNA-Leu	1733339	1733421	78.2	+	.	tRNAscan-SE=2.0.5;
HyS0061	tRNAscan-SE	tRNA-Leu	1733792	1733874	69.2	+	.	tRNAscan-SE=2.0.5;
HyS0061	tRNAscan-SE	tRNA-Leu	1734246	1734328	73.1	+	.	tRNAscan-SE=2.0.5;
HyS0061	tRNAscan-SE	tRNA-Leu	1734699	1734781	64.0	+	.	tRNAscan-SE=2.0.5;
HyS0061	tRNAscan-SE	tRNA-Leu	1735153	1735235	61.2	+	.	tRNAscan-SE=2.0.5;
HyS0061	tRNAscan-SE	tRNA-Leu	1735606	1735688	64.0	+	.	tRNAscan-SE=2.0.5;
HyS0061	tRNAscan-SE	tRNA-Leu	1736060	1736142	73.1	+	.	tRNAscan-SE=2.0.5;
HyS0061	tRNAscan-SE	tRNA-Leu	1736266	1736348	77.4	+	.	tRNAscan-SE=2.0.5;
HyS0061	tRNAscan-SE	tRNA-Leu	1736719	1736801	66.8	+	.	tRNAscan-SE=2.0.5;
HyS0061	tRNAscan-SE	tRNA-Leu	1737172	1737254	62.0	+	.	tRNAscan-SE=2.0.5;
HyS0061	tRNAscan-SE	tRNA-Leu	1737627	1737709	72.7	+	.	tRNAscan-SE=2.0.5;
HyS0061	tRNAscan-SE	tRNA-Ile	1738080	1738162	69.7	+	.	tRNAscan-SE=2.0.5;
HyS0061	tRNAscan-SE	tRNA-Leu	1738533	1738615	61.1	+	.	tRNAscan-SE=2.0.5;
HyS0061	tRNAscan-SE	tRNA-Leu	1738987	1739069	84.2	+	.	tRNAscan-SE=2.0.5;
HyS0061	tRNAscan-SE	tRNA-Leu	1739432	1739514	80.1	+	.	tRNAscan-SE=2.0.5;
HyS0061	tRNAscan-SE	tRNA-Leu	1739886	1739968	84.2	+	.	tRNAscan-SE=2.0.5;
HyS0061	tRNAscan-SE	tRNA-Leu	1740331	1740413	80.1	+	.	tRNAscan-SE=2.0.5;
HyS0061	tRNAscan-SE	tRNA-Leu	1740785	1740867	66.1	+	.	tRNAscan-SE=2.0.5;
HyS0061	tRNAscan-SE	tRNA-Leu	1741238	1741320	70.6	+	.	tRNAscan-SE=2.0.5;
HyS0061	tRNAscan-SE	tRNA-Leu	1741691	1741773	74.2	+	.	tRNAscan-SE=2.0.5;
HyS0061	tRNAscan-SE	tRNA-Leu	1742145	1742227	81.2	+	.	tRNAscan-SE=2.0.5;
HyS0061	tRNAscan-SE	tRNA-Leu	1742598	1742680	84.2	+	.	tRNAscan-SE=2.0.5;
HyS0061	tRNAscan-SE	tRNA-Leu	1743051	1743133	64.4	+	.	tRNAscan-SE=2.0.5;
HyS0061	tRNAscan-SE	tRNA-Leu	1743257	1743339	74.2	+	.	tRNAscan-SE=2.0.5;
HyS0061	tRNAscan-SE	tRNA-Leu	1743710	1743792	68.5	+	.	tRNAscan-SE=2.0.5;
HyS0061	tRNAscan-SE	tRNA-Leu	1744164	1744246	71.0	+	.	tRNAscan-SE=2.0.5;
HyS0061	tRNAscan-SE	tRNA-Leu	1744617	1744699	74.2	+	.	tRNAscan-SE=2.0.5;
HyS0061	tRNAscan-SE	tRNA-Leu	1744823	1744905	80.2	+	.	tRNAscan-SE=2.0.5;
HyS0061	tRNAscan-SE	tRNA-Leu	1745276	1745358	69.6	+	.	tRNAscan-SE=2.0.5;
HyS0061	tRNAscan-SE	tRNA-Leu	1745729	1745811	64.9	+	.	tRNAscan-SE=2.0.5;
HyS0061	tRNAscan-SE	tRNA-Leu	1746182	1746264	56.9	+	.	tRNAscan-SE=2.0.5;
HyS0061	tRNAscan-SE	tRNA-Leu	1671530	1671612	46.2	-	.	tRNAscan-SE=2.0.5;
HyS0061	tRNAscan-SE	tRNA-Leu	1652859	1652941	52.9	-	.	tRNAscan-SE=2.0.5;
HyS0061	tRNAscan-SE	tRNA-Ser	65873	65945	36.6	-	.	tRNAscan-SE=2.0.5;
HyS0195	tRNAscan-SE	tRNA-Undet	469	537	35.4	-	.	tRNAscan-SE=2.0.5;
HyS1029	tRNAscan-SE	tRNA-Thr	417	488	69.0	+	.	tRNAscan-SE=2.0.5;
HyS1029	tRNAscan-SE	tRNA-Thr	855	926	35.1	+	.	tRNAscan-SE=2.0.5;
HyS1029	tRNAscan-SE	tRNA-Thr	1292	1363	61.3	+	.	tRNAscan-SE=2.0.5;
HyS1029	tRNAscan-SE	tRNA-Thr	1728	1799	52.0	+	.	tRNAscan-SE=2.0.5;
HyS1029	tRNAscan-SE	tRNA-Thr	2166	2237	77.4	+	.	tRNAscan-SE=2.0.5;
HyS1029	tRNAscan-SE	tRNA-Thr	2604	2675	35.0	+	.	tRNAscan-SE=2.0.5;
HyS1029	tRNAscan-SE	tRNA-Thr	3041	3112	62.3	+	.	tRNAscan-SE=2.0.5;
HyS1029	tRNAscan-SE	tRNA-Thr	3477	3548	48.4	+	.	tRNAscan-SE=2.0.5;
HyS1029	tRNAscan-SE	tRNA-Thr	3915	3986	75.0	+	.	tRNAscan-SE=2.0.5;
HyS1029	tRNAscan-SE	tRNA-Thr	4353	4424	50.5	+	.	tRNAscan-SE=2.0.5;
HyS1029	tRNAscan-SE	tRNA-Thr	4791	4862	65.4	+	.	tRNAscan-SE=2.0.5;
HyS1029	tRNAscan-SE	tRNA-Thr	5229	5300	48.3	+	.	tRNAscan-SE=2.0.5;
HyS1029	tRNAscan-SE	tRNA-Thr	5664	5735	69.0	+	.	tRNAscan-SE=2.0.5;
HyS1029	tRNAscan-SE	tRNA-Thr	6059	6130	35.1	+	.	tRNAscan-SE=2.0.5;
HyS1029	tRNAscan-SE	tRNA-Thr	6496	6567	61.3	+	.	tRNAscan-SE=2.0.5;
HyS1029	tRNAscan-SE	tRNA-Thr	6932	7003	68.8	+	.	tRNAscan-SE=2.0.5;
HyS1029	tRNAscan-SE	tRNA-Thr	7370	7441	65.3	+	.	tRNAscan-SE=2.0.5;
HyS1029	tRNAscan-SE	tRNA-Thr	7807	7878	59.5	+	.	tRNAscan-SE=2.0.5;
HyS1029	tRNAscan-SE	tRNA-Thr	8244	8315	48.3	+	.	tRNAscan-SE=2.0.5;
HyS1029	tRNAscan-SE	tRNA-Thr	8680	8751	50.5	+	.	tRNAscan-SE=2.0.5;
HyS1029	tRNAscan-SE	tRNA-Thr	9118	9189	28.8	+	.	tRNAscan-SE=2.0.5;
HyS1029	tRNAscan-SE	tRNA-Thr	9556	9627	44.7	+	.	tRNAscan-SE=2.0.5;
HyS1029	tRNAscan-SE	tRNA-Thr	9994	10065	48.2	+	.	tRNAscan-SE=2.0.5;
HyS1029	tRNAscan-SE	tRNA-Thr	10432	10503	50.1	+	.	tRNAscan-SE=2.0.5;
HyS1029	tRNAscan-SE	tRNA-Thr	10869	10940	75.0	+	.	tRNAscan-SE=2.0.5;
HyS1029	tRNAscan-SE	tRNA-Thr	11307	11378	58.8	+	.	tRNAscan-SE=2.0.5;
HyS1029	tRNAscan-SE	tRNA-Thr	11745	11816	65.3	+	.	tRNAscan-SE=2.0.5;
HyS1029	tRNAscan-SE	tRNA-Thr	12182	12253	59.5	+	.	tRNAscan-SE=2.0.5;
HyS1029	tRNAscan-SE	tRNA-Thr	12619	12690	48.3	+	.	tRNAscan-SE=2.0.5;
HyS1029	tRNAscan-SE	tRNA-Thr	13055	13126	50.5	+	.	tRNAscan-SE=2.0.5;
HyS1029	tRNAscan-SE	tRNA-Thr	13493	13564	28.8	+	.	tRNAscan-SE=2.0.5;
HyS1029	tRNAscan-SE	tRNA-Thr	13931	14002	44.7	+	.	tRNAscan-SE=2.0.5;
HyS1029	tRNAscan-SE	tRNA-Thr	14369	14439	26.3	+	.	tRNAscan-SE=2.0.5;
HyS1029	tRNAscan-SE	tRNA-Thr	14807	14878	44.7	+	.	tRNAscan-SE=2.0.5;
HyS1029	tRNAscan-SE	tRNA-Thr	15246	15317	37.8	+	.	tRNAscan-SE=2.0.5;
HyS1029	tRNAscan-SE	tRNA-Thr	15683	15754	75.0	+	.	tRNAscan-SE=2.0.5;
HyS1029	tRNAscan-SE	tRNA-Thr	16121	16191	23.6	+	.	tRNAscan-SE=2.0.5;
HyS1029	tRNAscan-SE	tRNA-Ala	16559	16630	46.8	+	.	tRNAscan-SE=2.0.5;
HyS1029	tRNAscan-SE	tRNA-Thr	16997	17068	75.0	+	.	tRNAscan-SE=2.0.5;
HyS1029	tRNAscan-SE	tRNA-Thr	17435	17505	26.3	+	.	tRNAscan-SE=2.0.5;
HyS1029	tRNAscan-SE	tRNA-Thr	17873	17944	44.7	+	.	tRNAscan-SE=2.0.5;
HyS1029	tRNAscan-SE	tRNA-Thr	18312	18383	37.8	+	.	tRNAscan-SE=2.0.5;
HyS1029	tRNAscan-SE	tRNA-Thr	18749	18820	75.0	+	.	tRNAscan-SE=2.0.5;
HyS1029	tRNAscan-SE	tRNA-Thr	19187	19257	23.6	+	.	tRNAscan-SE=2.0.5;
HyS1029	tRNAscan-SE	tRNA-Ala	19625	19696	46.8	+	.	tRNAscan-SE=2.0.5;
HyS1029	tRNAscan-SE	tRNA-Thr	20063	20134	60.5	+	.	tRNAscan-SE=2.0.5;
HyS1029	tRNAscan-SE	tRNA-Arg	30631	30708	51.9	-	.	tRNAscan-SE=2.0.5;
HyS1029	tRNAscan-SE	tRNA-Arg	30136	30209	70.3	-	.	tRNAscan-SE=2.0.5;
HyS1029	tRNAscan-SE	tRNA-Arg	29633	29704	60.4	-	.	tRNAscan-SE=2.0.5;
HyS1029	tRNAscan-SE	tRNA-Arg	29132	29204	54.8	-	.	tRNAscan-SE=2.0.5;
HyS1029	tRNAscan-SE	tRNA-Arg	28633	28705	61.8	-	.	tRNAscan-SE=2.0.5;
HyS1029	tRNAscan-SE	tRNA-Arg	28129	28202	60.4	-	.	tRNAscan-SE=2.0.5;
HyS1029	tRNAscan-SE	tRNA-Arg	27625	27698	50.3	-	.	tRNAscan-SE=2.0.5;
HyS1029	tRNAscan-SE	tRNA-Arg	27114	27187	45.9	-	.	tRNAscan-SE=2.0.5;
HyS1029	tRNAscan-SE	tRNA-Arg	26606	26680	31.4	-	.	tRNAscan-SE=2.0.5;
HyS1029	tRNAscan-SE	tRNA-Arg	26096	26169	44.6	-	.	tRNAscan-SE=2.0.5;
HyS1029	tRNAscan-SE	tRNA-Arg	25586	25659	44.7	-	.	tRNAscan-SE=2.0.5;
HyS1029	tRNAscan-SE	tRNA-Arg	25072	25150	42.9	-	.	tRNAscan-SE=2.0.5;
HyS1029	tRNAscan-SE	tRNA-Arg	24557	24631	52.7	-	.	tRNAscan-SE=2.0.5;
HyS1029	tRNAscan-SE	tRNA-Arg	24050	24123	42.9	-	.	tRNAscan-SE=2.0.5;
HyS1029	tRNAscan-SE	tRNA-Arg	23540	23613	42.0	-	.	tRNAscan-SE=2.0.5;
HyS1029	tRNAscan-SE	tRNA-Arg	23030	23103	39.2	-	.	tRNAscan-SE=2.0.5;
HyS1029	tRNAscan-SE	tRNA-Arg	22519	22592	51.3	-	.	tRNAscan-SE=2.0.5;
HyS1029	tRNAscan-SE	tRNA-Arg	22007	22085	42.2	-	.	tRNAscan-SE=2.0.5;
HyS1029	tRNAscan-SE	tRNA-Arg	21504	21577	60.4	-	.	tRNAscan-SE=2.0.5;
HyS1029	tRNAscan-SE	tRNA-Arg	20994	21067	51.5	-	.	tRNAscan-SE=2.0.5;
HyS1029	tRNAscan-SE	tRNA-Lys	20484	20557	37.0	-	.	tRNAscan-SE=2.0.5;
HyS1794	tRNAscan-SE	tRNA-Arg	200	278	37.5	+	.	tRNAscan-SE=2.0.5;
HyS1794	tRNAscan-SE	tRNA-Arg	710	783	71.0	+	.	tRNAscan-SE=2.0.5;
HyS1794	tRNAscan-SE	tRNA-Arg	1220	1293	62.0	+	.	tRNAscan-SE=2.0.5;
HyS1794	tRNAscan-SE	tRNA-Arg	1726	1804	43.6	+	.	tRNAscan-SE=2.0.5;
HyS1794	tRNAscan-SE	tRNA-Arg	2235	2308	71.0	+	.	tRNAscan-SE=2.0.5;
HyS1794	tRNAscan-SE	tRNA-Arg	2745	2818	62.9	+	.	tRNAscan-SE=2.0.5;
HyS1794	tRNAscan-SE	tRNA-Arg	3251	3324	46.2	+	.	tRNAscan-SE=2.0.5;
HyS1794	tRNAscan-SE	tRNA-Arg	3760	3833	57.2	+	.	tRNAscan-SE=2.0.5;
HyS1794	tRNAscan-SE	tRNA-Arg	4270	4343	62.0	+	.	tRNAscan-SE=2.0.5;
HyS1794	tRNAscan-SE	tRNA-Arg	4779	4851	37.6	+	.	tRNAscan-SE=2.0.5;
HyS1794	tRNAscan-SE	tRNA-Arg	5286	5359	45.3	+	.	tRNAscan-SE=2.0.5;
HyS1794	tRNAscan-SE	tRNA-Arg	5791	5869	37.5	+	.	tRNAscan-SE=2.0.5;
HyS1794	tRNAscan-SE	tRNA-Arg	6300	6373	71.0	+	.	tRNAscan-SE=2.0.5;
HyS1794	tRNAscan-SE	tRNA-Arg	6810	6883	71.0	+	.	tRNAscan-SE=2.0.5;
HyS1794	tRNAscan-SE	tRNA-Arg	7314	7387	53.3	+	.	tRNAscan-SE=2.0.5;
HyS1794	tRNAscan-SE	tRNA-Arg	7823	7896	53.3	+	.	tRNAscan-SE=2.0.5;
HyS1794	tRNAscan-SE	tRNA-Arg	8332	8405	53.3	+	.	tRNAscan-SE=2.0.5;
HyS1794	tRNAscan-SE	tRNA-Arg	8842	8915	37.4	+	.	tRNAscan-SE=2.0.5;
HyS1794	tRNAscan-SE	tRNA-Arg	9348	9426	43.6	+	.	tRNAscan-SE=2.0.5;
HyS1794	tRNAscan-SE	tRNA-Arg	9857	9930	61.4	+	.	tRNAscan-SE=2.0.5;
HyS1794	tRNAscan-SE	tRNA-Arg	10367	10440	71.0	+	.	tRNAscan-SE=2.0.5;
HyS1794	tRNAscan-SE	tRNA-Arg	10871	10944	48.7	+	.	tRNAscan-SE=2.0.5;
HyS1794	tRNAscan-SE	tRNA-Arg	11381	11454	52.5	+	.	tRNAscan-SE=2.0.5;
HyS1794	tRNAscan-SE	tRNA-Arg	11883	11956	57.1	+	.	tRNAscan-SE=2.0.5;
HyS1794	tRNAscan-SE	tRNA-Arg	12392	12465	38.1	+	.	tRNAscan-SE=2.0.5;
HyS1794	tRNAscan-SE	tRNA-Arg	12899	12977	35.5	+	.	tRNAscan-SE=2.0.5;
HyS1794	tRNAscan-SE	tRNA-Arg	13413	13486	45.3	+	.	tRNAscan-SE=2.0.5;
HyS1794	tRNAscan-SE	tRNA-Arg	13920	13998	43.2	+	.	tRNAscan-SE=2.0.5;
HyS1794	tRNAscan-SE	tRNA-Arg	14429	14502	71.0	+	.	tRNAscan-SE=2.0.5;
HyS1794	tRNAscan-SE	tRNA-Arg	14939	15012	64.4	+	.	tRNAscan-SE=2.0.5;
HyS1794	tRNAscan-SE	tRNA-Arg	15443	15516	53.3	+	.	tRNAscan-SE=2.0.5;
HyS1794	tRNAscan-SE	tRNA-Arg	15952	16025	53.3	+	.	tRNAscan-SE=2.0.5;
HyS1794	tRNAscan-SE	tRNA-Arg	16461	16534	53.3	+	.	tRNAscan-SE=2.0.5;
HyS1794	tRNAscan-SE	tRNA-Arg	16971	17044	42.9	+	.	tRNAscan-SE=2.0.5;
HyS1794	tRNAscan-SE	tRNA-Arg	17477	17555	43.6	+	.	tRNAscan-SE=2.0.5;
HyS1794	tRNAscan-SE	tRNA-Arg	17986	18059	61.4	+	.	tRNAscan-SE=2.0.5;
HyS1794	tRNAscan-SE	tRNA-Arg	18496	18569	71.0	+	.	tRNAscan-SE=2.0.5;
HyS1794	tRNAscan-SE	tRNA-Arg	19000	19073	48.7	+	.	tRNAscan-SE=2.0.5;
HyS1794	tRNAscan-SE	tRNA-Arg	19510	19583	52.5	+	.	tRNAscan-SE=2.0.5;
HyS1794	tRNAscan-SE	tRNA-Arg	20012	20085	61.2	+	.	tRNAscan-SE=2.0.5;
HyS1794	tRNAscan-SE	tRNA-Undet	20523	20598	25.0	+	.	tRNAscan-SE=2.0.5;
HyS2196	tRNAscan-SE	tRNA-Arg	358	429	22.0	+	.	tRNAscan-SE=2.0.5;
HyS2272	tRNAscan-SE	tRNA-Leu	16513	16594	68.0	-	.	tRNAscan-SE=2.0.5;
HyS2272	tRNAscan-SE	tRNA-Leu	15910	15991	58.9	-	.	tRNAscan-SE=2.0.5;
HyS2272	tRNAscan-SE	tRNA-Leu	15316	15397	54.5	-	.	tRNAscan-SE=2.0.5;
HyS2272	tRNAscan-SE	tRNA-Leu	14850	14931	68.0	-	.	tRNAscan-SE=2.0.5;
HyS2272	tRNAscan-SE	tRNA-Leu	14257	14338	54.5	-	.	tRNAscan-SE=2.0.5;
HyS2272	tRNAscan-SE	tRNA-Leu	13790	13871	67.0	-	.	tRNAscan-SE=2.0.5;
HyS2272	tRNAscan-SE	tRNA-Leu	13199	13280	68.0	-	.	tRNAscan-SE=2.0.5;
HyS2272	tRNAscan-SE	tRNA-Leu	12732	12813	68.0	-	.	tRNAscan-SE=2.0.5;
HyS2272	tRNAscan-SE	tRNA-Undet	12140	12220	57.6	-	.	tRNAscan-SE=2.0.5;
HyS2272	tRNAscan-SE	tRNA-Leu	11674	11755	68.0	-	.	tRNAscan-SE=2.0.5;
HyS2272	tRNAscan-SE	tRNA-Leu	11207	11288	68.0	-	.	tRNAscan-SE=2.0.5;
HyS2272	tRNAscan-SE	tRNA-Leu	10615	10696	68.0	-	.	tRNAscan-SE=2.0.5;
HyS2272	tRNAscan-SE	tRNA-Leu	10148	10229	68.0	-	.	tRNAscan-SE=2.0.5;
HyS2272	tRNAscan-SE	tRNA-Leu	9556	9637	60.6	-	.	tRNAscan-SE=2.0.5;
HyS2272	tRNAscan-SE	tRNA-Leu	9089	9170	68.0	-	.	tRNAscan-SE=2.0.5;
HyS2272	tRNAscan-SE	tRNA-Leu	8497	8578	68.0	-	.	tRNAscan-SE=2.0.5;
HyS2272	tRNAscan-SE	tRNA-Leu	8030	8111	68.0	-	.	tRNAscan-SE=2.0.5;
HyS2272	tRNAscan-SE	tRNA-Leu	7438	7519	68.0	-	.	tRNAscan-SE=2.0.5;
HyS2272	tRNAscan-SE	tRNA-Leu	6970	7051	68.0	-	.	tRNAscan-SE=2.0.5;
HyS2272	tRNAscan-SE	tRNA-Leu	6377	6458	65.5	-	.	tRNAscan-SE=2.0.5;
HyS2272	tRNAscan-SE	tRNA-Leu	5910	5991	68.0	-	.	tRNAscan-SE=2.0.5;
HyS2272	tRNAscan-SE	tRNA-Leu	5317	5398	68.0	-	.	tRNAscan-SE=2.0.5;
HyS2272	tRNAscan-SE	tRNA-Leu	4849	4930	68.0	-	.	tRNAscan-SE=2.0.5;
HyS2272	tRNAscan-SE	tRNA-Leu	4257	4338	68.0	-	.	tRNAscan-SE=2.0.5;
HyS2272	tRNAscan-SE	tRNA-Leu	3789	3871	69.2	-	.	tRNAscan-SE=2.0.5;
HyS2272	tRNAscan-SE	tRNA-Leu	3196	3277	60.6	-	.	tRNAscan-SE=2.0.5;
HyS2272	tRNAscan-SE	tRNA-Leu	2729	2810	68.0	-	.	tRNAscan-SE=2.0.5;
HyS2272	tRNAscan-SE	tRNA-Undet	2138	2218	57.6	-	.	tRNAscan-SE=2.0.5;
HyS2279	tRNAscan-SE	tRNA-Lys	824	896	87.8	+	.	tRNAscan-SE=2.0.5;
HyS2279	tRNAscan-SE	tRNA-Lys	1442	1514	87.8	+	.	tRNAscan-SE=2.0.5;
HyS2279	tRNAscan-SE	tRNA-Lys	2056	2128	69.1	+	.	tRNAscan-SE=2.0.5;
HyS2279	tRNAscan-SE	tRNA-Lys	2670	2741	59.6	+	.	tRNAscan-SE=2.0.5;
HyS2279	tRNAscan-SE	tRNA-Lys	3287	3358	52.4	+	.	tRNAscan-SE=2.0.5;
HyS2279	tRNAscan-SE	tRNA-Lys	3900	3972	87.8	+	.	tRNAscan-SE=2.0.5;
HyS2279	tRNAscan-SE	tRNA-Lys	4512	4585	81.3	+	.	tRNAscan-SE=2.0.5;
HyS2279	tRNAscan-SE	tRNA-Lys	5128	5200	87.8	+	.	tRNAscan-SE=2.0.5;
HyS2279	tRNAscan-SE	tRNA-Lys	5740	5812	64.9	+	.	tRNAscan-SE=2.0.5;
HyS2279	tRNAscan-SE	tRNA-Lys	6355	6426	55.8	+	.	tRNAscan-SE=2.0.5;
HyS2279	tRNAscan-SE	tRNA-Lys	6965	7036	55.0	+	.	tRNAscan-SE=2.0.5;
HyS2279	tRNAscan-SE	tRNA-Lys	7572	7644	87.8	+	.	tRNAscan-SE=2.0.5;
HyS2279	tRNAscan-SE	tRNA-Lys	8190	8262	80.0	+	.	tRNAscan-SE=2.0.5;
HyS2279	tRNAscan-SE	tRNA-Lys	8806	8878	87.8	+	.	tRNAscan-SE=2.0.5;
HyS2279	tRNAscan-SE	tRNA-Lys	9411	9483	74.7	+	.	tRNAscan-SE=2.0.5;
HyS2279	tRNAscan-SE	tRNA-Lys	10028	10100	82.7	+	.	tRNAscan-SE=2.0.5;
HyS2279	tRNAscan-SE	tRNA-Lys	10640	10712	87.8	+	.	tRNAscan-SE=2.0.5;
HyS2279	tRNAscan-SE	tRNA-Lys	11257	11328	67.8	+	.	tRNAscan-SE=2.0.5;
HyS2279	tRNAscan-SE	tRNA-Lys	11868	11936	39.0	+	.	tRNAscan-SE=2.0.5;
HyS2279	tRNAscan-SE	tRNA-Lys	12483	12555	87.8	+	.	tRNAscan-SE=2.0.5;
HyS2279	tRNAscan-SE	tRNA-Lys	13096	13167	76.9	+	.	tRNAscan-SE=2.0.5;
HyS2279	tRNAscan-SE	tRNA-Lys	13711	13783	64.9	+	.	tRNAscan-SE=2.0.5;
HyS2279	tRNAscan-SE	tRNA-Lys	14328	14398	50.6	+	.	tRNAscan-SE=2.0.5;
HyS2279	tRNAscan-SE	tRNA-Lys	14938	15010	87.8	+	.	tRNAscan-SE=2.0.5;
HyS2279	tRNAscan-SE	tRNA-Lys	15550	15621	67.8	+	.	tRNAscan-SE=2.0.5;
HyS2279	tRNAscan-SE	tRNA-Lys	16158	16226	50.5	+	.	tRNAscan-SE=2.0.5;
HyS2279	tRNAscan-SE	tRNA-Lys	16768	16840	87.8	+	.	tRNAscan-SE=2.0.5;
HyS2279	tRNAscan-SE	tRNA-Lys	17384	17453	59.4	+	.	tRNAscan-SE=2.0.5;
HyS2279	tRNAscan-SE	tRNA-Ser	17734	17812	60.5	-	.	tRNAscan-SE=2.0.5;
HyS2279	tRNAscan-SE	tRNA-Gln	17656	17726	55.9	-	.	tRNAscan-SE=2.0.5;
HyS2279	tRNAscan-SE	tRNA-Ser	17123	17204	87.6	-	.	tRNAscan-SE=2.0.5;
HyS2279	tRNAscan-SE	tRNA-Gln	17044	17115	70.8	-	.	tRNAscan-SE=2.0.5;
HyS2279	tRNAscan-SE	tRNA-Ser	16506	16587	87.6	-	.	tRNAscan-SE=2.0.5;
HyS2279	tRNAscan-SE	tRNA-Gln	16428	16498	55.9	-	.	tRNAscan-SE=2.0.5;
HyS2279	tRNAscan-SE	tRNA-Ser	15902	15981	73.7	-	.	tRNAscan-SE=2.0.5;
HyS2279	tRNAscan-SE	tRNA-Undet	15825	15894	38.1	-	.	tRNAscan-SE=2.0.5;
HyS2279	tRNAscan-SE	tRNA-Ser	15289	15369	75.7	-	.	tRNAscan-SE=2.0.5;
HyS2279	tRNAscan-SE	tRNA-Gln	15211	15281	55.9	-	.	tRNAscan-SE=2.0.5;
HyS2279	tRNAscan-SE	tRNA-Ser	14680	14759	73.7	-	.	tRNAscan-SE=2.0.5;
HyS2279	tRNAscan-SE	tRNA-Gln	14602	14672	55.9	-	.	tRNAscan-SE=2.0.5;
HyS2279	tRNAscan-SE	tRNA-Ser	14067	14147	75.7	-	.	tRNAscan-SE=2.0.5;
HyS2279	tRNAscan-SE	tRNA-Gln	13988	14059	61.2	-	.	tRNAscan-SE=2.0.5;
HyS2279	tRNAscan-SE	tRNA-Ser	13450	13531	86.4	-	.	tRNAscan-SE=2.0.5;
HyS2279	tRNAscan-SE	tRNA-Gln	13371	13442	64.7	-	.	tRNAscan-SE=2.0.5;
HyS2279	tRNAscan-SE	tRNA-Ser	12835	12916	87.6	-	.	tRNAscan-SE=2.0.5;
HyS2279	tRNAscan-SE	tRNA-Gln	12757	12827	55.9	-	.	tRNAscan-SE=2.0.5;
HyS2279	tRNAscan-SE	tRNA-Ser	12220	12300	75.7	-	.	tRNAscan-SE=2.0.5;
HyS2279	tRNAscan-SE	tRNA-Gln	12142	12212	55.9	-	.	tRNAscan-SE=2.0.5;
HyS2279	tRNAscan-SE	tRNA-Ser	11609	11690	87.6	-	.	tRNAscan-SE=2.0.5;
HyS2279	tRNAscan-SE	tRNA-Gln	11530	11601	70.8	-	.	tRNAscan-SE=2.0.5;
HyS2279	tRNAscan-SE	tRNA-Ser	10996	11077	87.6	-	.	tRNAscan-SE=2.0.5;
HyS2279	tRNAscan-SE	tRNA-Gln	10918	10988	55.9	-	.	tRNAscan-SE=2.0.5;
HyS2279	tRNAscan-SE	tRNA-Ser	10378	10459	87.6	-	.	tRNAscan-SE=2.0.5;
HyS2279	tRNAscan-SE	tRNA-Gln	10300	10370	55.9	-	.	tRNAscan-SE=2.0.5;
HyS2279	tRNAscan-SE	tRNA-Ser	9766	9847	80.4	-	.	tRNAscan-SE=2.0.5;
HyS2279	tRNAscan-SE	tRNA-Gln	9687	9758	70.8	-	.	tRNAscan-SE=2.0.5;
HyS2279	tRNAscan-SE	tRNA-Ser	9151	9231	75.7	-	.	tRNAscan-SE=2.0.5;
HyS2279	tRNAscan-SE	tRNA-Gln	9076	9143	37.7	-	.	tRNAscan-SE=2.0.5;
HyS2279	tRNAscan-SE	tRNA-Ser	8545	8625	72.7	-	.	tRNAscan-SE=2.0.5;
HyS2279	tRNAscan-SE	tRNA-Gln	8467	8537	55.9	-	.	tRNAscan-SE=2.0.5;
HyS2279	tRNAscan-SE	tRNA-Ser	7927	8008	87.6	-	.	tRNAscan-SE=2.0.5;
HyS2279	tRNAscan-SE	tRNA-Gln	7848	7919	70.8	-	.	tRNAscan-SE=2.0.5;
HyS2279	tRNAscan-SE	tRNA-Ser	7311	7391	75.7	-	.	tRNAscan-SE=2.0.5;
HyS2279	tRNAscan-SE	tRNA-Gln	7233	7303	55.9	-	.	tRNAscan-SE=2.0.5;
HyS2279	tRNAscan-SE	tRNA-Ser	6709	6788	73.7	-	.	tRNAscan-SE=2.0.5;
HyS2279	tRNAscan-SE	tRNA-Gln	6630	6701	61.2	-	.	tRNAscan-SE=2.0.5;
HyS2279	tRNAscan-SE	tRNA-Ser	6093	6174	87.6	-	.	tRNAscan-SE=2.0.5;
HyS2279	tRNAscan-SE	tRNA-Gln	6014	6085	70.8	-	.	tRNAscan-SE=2.0.5;
HyS2279	tRNAscan-SE	tRNA-Ser	5481	5560	73.1	-	.	tRNAscan-SE=2.0.5;
HyS2279	tRNAscan-SE	tRNA-Gln	5402	5473	70.8	-	.	tRNAscan-SE=2.0.5;
HyS2279	tRNAscan-SE	tRNA-Ser	4866	4946	75.7	-	.	tRNAscan-SE=2.0.5;
HyS2279	tRNAscan-SE	tRNA-Gln	4788	4858	55.9	-	.	tRNAscan-SE=2.0.5;
HyS2279	tRNAscan-SE	tRNA-Ser	4252	4332	75.7	-	.	tRNAscan-SE=2.0.5;
HyS2279	tRNAscan-SE	tRNA-Gln	4174	4244	55.9	-	.	tRNAscan-SE=2.0.5;
HyS2279	tRNAscan-SE	tRNA-Ser	3638	3718	75.7	-	.	tRNAscan-SE=2.0.5;
HyS2279	tRNAscan-SE	tRNA-Gln	3560	3630	55.9	-	.	tRNAscan-SE=2.0.5;
HyS2279	tRNAscan-SE	tRNA-Ser	3025	3107	81.1	-	.	tRNAscan-SE=2.0.5;
HyS2279	tRNAscan-SE	tRNA-Gln	2946	3017	61.5	-	.	tRNAscan-SE=2.0.5;
HyS2279	tRNAscan-SE	tRNA-Ser	2411	2492	87.6	-	.	tRNAscan-SE=2.0.5;
HyS2279	tRNAscan-SE	tRNA-Gln	2332	2403	70.8	-	.	tRNAscan-SE=2.0.5;
HyS2279	tRNAscan-SE	tRNA-Ser	1794	1875	87.6	-	.	tRNAscan-SE=2.0.5;
HyS2279	tRNAscan-SE	tRNA-Gln	1715	1786	70.8	-	.	tRNAscan-SE=2.0.5;
HyS2279	tRNAscan-SE	tRNA-Ser	1181	1262	87.6	-	.	tRNAscan-SE=2.0.5;
HyS2279	tRNAscan-SE	tRNA-Gln	1102	1173	70.8	-	.	tRNAscan-SE=2.0.5;
HyS2279	tRNAscan-SE	tRNA-Ser	560	640	62.8	-	.	tRNAscan-SE=2.0.5;
HyS2279	tRNAscan-SE	tRNA-Ser	176	255	61.1	-	.	tRNAscan-SE=2.0.5;
HyS2279	tRNAscan-SE	tRNA-Gln	97	168	44.3	-	.	tRNAscan-SE=2.0.5;
HyS2292	tRNAscan-SE	tRNA-Trp	346	417	76.6	+	.	tRNAscan-SE=2.0.5;
HyS2292	tRNAscan-SE	tRNA-Pro	623	694	70.4	+	.	tRNAscan-SE=2.0.5;
HyS2292	tRNAscan-SE	tRNA-Trp	1105	1175	58.8	+	.	tRNAscan-SE=2.0.5;
HyS2292	tRNAscan-SE	tRNA-Undet	1383	1453	55.5	+	.	tRNAscan-SE=2.0.5;
HyS2292	tRNAscan-SE	tRNA-Trp	1865	1936	76.6	+	.	tRNAscan-SE=2.0.5;
HyS2292	tRNAscan-SE	tRNA-Pro	2143	2214	70.4	+	.	tRNAscan-SE=2.0.5;
HyS2292	tRNAscan-SE	tRNA-Trp	2629	2700	76.6	+	.	tRNAscan-SE=2.0.5;
HyS2292	tRNAscan-SE	tRNA-Pro	2905	2976	64.9	+	.	tRNAscan-SE=2.0.5;
HyS2292	tRNAscan-SE	tRNA-Undet	3384	3454	55.5	+	.	tRNAscan-SE=2.0.5;
HyS2292	tRNAscan-SE	tRNA-Trp	3870	3941	76.6	+	.	tRNAscan-SE=2.0.5;
HyS2292	tRNAscan-SE	tRNA-Pro	4149	4220	70.4	+	.	tRNAscan-SE=2.0.5;
HyS2292	tRNAscan-SE	tRNA-Trp	4633	4704	68.7	+	.	tRNAscan-SE=2.0.5;
HyS2292	tRNAscan-SE	tRNA-Pro	4911	4981	49.9	+	.	tRNAscan-SE=2.0.5;
HyS2292	tRNAscan-SE	tRNA-Trp	5314	5384	62.0	+	.	tRNAscan-SE=2.0.5;
HyS2292	tRNAscan-SE	tRNA-Pro	5592	5663	51.6	+	.	tRNAscan-SE=2.0.5;
HyS2292	tRNAscan-SE	tRNA-Trp	6079	6150	68.7	+	.	tRNAscan-SE=2.0.5;
HyS2292	tRNAscan-SE	tRNA-Pro	6358	6429	62.4	+	.	tRNAscan-SE=2.0.5;
HyS2292	tRNAscan-SE	tRNA-Trp	6767	6838	76.6	+	.	tRNAscan-SE=2.0.5;
HyS2292	tRNAscan-SE	tRNA-Trp	7439	7510	66.5	+	.	tRNAscan-SE=2.0.5;
HyS2292	tRNAscan-SE	tRNA-Pro	7718	7789	70.4	+	.	tRNAscan-SE=2.0.5;
HyS2292	tRNAscan-SE	tRNA-Trp	8055	8126	68.2	+	.	tRNAscan-SE=2.0.5;
HyS2292	tRNAscan-SE	tRNA-Pro	8334	8405	57.5	+	.	tRNAscan-SE=2.0.5;
HyS2292	tRNAscan-SE	tRNA-Trp	8822	8895	54.3	+	.	tRNAscan-SE=2.0.5;
HyS2292	tRNAscan-SE	tRNA-Pro	9104	9174	29.6	+	.	tRNAscan-SE=2.0.5;
HyS2292	tRNAscan-SE	tRNA-Trp	9588	9659	61.9	+	.	tRNAscan-SE=2.0.5;
HyS2292	tRNAscan-SE	tRNA-Pro	9867	9938	64.9	+	.	tRNAscan-SE=2.0.5;
HyS2292	tRNAscan-SE	tRNA-Trp	10355	10426	66.7	+	.	tRNAscan-SE=2.0.5;
HyS2292	tRNAscan-SE	tRNA-Pro	10634	10706	59.0	+	.	tRNAscan-SE=2.0.5;
HyS2292	tRNAscan-SE	tRNA-Trp	11122	11193	70.3	+	.	tRNAscan-SE=2.0.5;
HyS2292	tRNAscan-SE	tRNA-Leu	11401	11472	64.9	+	.	tRNAscan-SE=2.0.5;
HyS2292	tRNAscan-SE	tRNA-Trp	11887	11959	68.4	+	.	tRNAscan-SE=2.0.5;
HyS2292	tRNAscan-SE	tRNA-Pro	12167	12238	70.4	+	.	tRNAscan-SE=2.0.5;
HyS2292	tRNAscan-SE	tRNA-Trp	12653	12724	56.2	+	.	tRNAscan-SE=2.0.5;
HyS2292	tRNAscan-SE	tRNA-Pro	12932	13003	67.1	+	.	tRNAscan-SE=2.0.5;
HyS2292	tRNAscan-SE	tRNA-Trp	13419	13490	70.3	+	.	tRNAscan-SE=2.0.5;
HyS2292	tRNAscan-SE	tRNA-Pro	13698	13769	55.5	+	.	tRNAscan-SE=2.0.5;
HyS2292	tRNAscan-SE	tRNA-Trp	14184	14255	54.9	+	.	tRNAscan-SE=2.0.5;
HyS2292	tRNAscan-SE	tRNA-Pro	14463	14534	57.7	+	.	tRNAscan-SE=2.0.5;
HyS2292	tRNAscan-SE	tRNA-Trp	14949	15020	54.9	+	.	tRNAscan-SE=2.0.5;
HyS2292	tRNAscan-SE	tRNA-Pro	15228	15299	55.5	+	.	tRNAscan-SE=2.0.5;
HyS2292	tRNAscan-SE	tRNA-Trp	15716	15787	60.8	+	.	tRNAscan-SE=2.0.5;
HyS2292	tRNAscan-SE	tRNA-Pro	15995	16066	64.9	+	.	tRNAscan-SE=2.0.5;
HyS2292	tRNAscan-SE	tRNA-Trp	16482	16553	70.3	+	.	tRNAscan-SE=2.0.5;
HyS2292	tRNAscan-SE	tRNA-Leu	16761	16832	64.9	+	.	tRNAscan-SE=2.0.5;
HyS2292	tRNAscan-SE	tRNA-Trp	17247	17319	71.0	+	.	tRNAscan-SE=2.0.5;
HyS2292	tRNAscan-SE	tRNA-Pro	17526	17598	63.5	+	.	tRNAscan-SE=2.0.5;
HyS2513	tRNAscan-SE	tRNA-Undet	632	706	40.9	+	.	tRNAscan-SE=2.0.5;
HyS2513	tRNAscan-SE	tRNA-Asn	897	969	64.8	+	.	tRNAscan-SE=2.0.5;
HyS2513	tRNAscan-SE	tRNA-Asn	1164	1239	54.0	+	.	tRNAscan-SE=2.0.5;
HyS2513	tRNAscan-SE	tRNA-Asn	1433	1506	81.5	+	.	tRNAscan-SE=2.0.5;
HyS2513	tRNAscan-SE	tRNA-Asn	1701	1775	46.1	+	.	tRNAscan-SE=2.0.5;
HyS2513	tRNAscan-SE	tRNA-Asn	1969	2042	81.5	+	.	tRNAscan-SE=2.0.5;
HyS2513	tRNAscan-SE	tRNA-Asn	2237	2312	54.0	+	.	tRNAscan-SE=2.0.5;
HyS2513	tRNAscan-SE	tRNA-Asn	2505	2578	81.5	+	.	tRNAscan-SE=2.0.5;
HyS2513	tRNAscan-SE	tRNA-Asn	2773	2848	54.0	+	.	tRNAscan-SE=2.0.5;
HyS2513	tRNAscan-SE	tRNA-Asn	3042	3115	81.5	+	.	tRNAscan-SE=2.0.5;
HyS2513	tRNAscan-SE	tRNA-Asn	3310	3385	54.0	+	.	tRNAscan-SE=2.0.5;
HyS2513	tRNAscan-SE	tRNA-Asn	3579	3652	81.5	+	.	tRNAscan-SE=2.0.5;
HyS2513	tRNAscan-SE	tRNA-Asn	3847	3922	54.0	+	.	tRNAscan-SE=2.0.5;
HyS2513	tRNAscan-SE	tRNA-Asn	4116	4189	81.5	+	.	tRNAscan-SE=2.0.5;
HyS2513	tRNAscan-SE	tRNA-Asn	4384	4459	54.0	+	.	tRNAscan-SE=2.0.5;
HyS2513	tRNAscan-SE	tRNA-Asn	4653	4726	81.5	+	.	tRNAscan-SE=2.0.5;
HyS2513	tRNAscan-SE	tRNA-Asn	4921	4996	54.0	+	.	tRNAscan-SE=2.0.5;
HyS2513	tRNAscan-SE	tRNA-Asn	5190	5263	81.5	+	.	tRNAscan-SE=2.0.5;
HyS2513	tRNAscan-SE	tRNA-Asn	5458	5533	54.0	+	.	tRNAscan-SE=2.0.5;
HyS2513	tRNAscan-SE	tRNA-Asn	5727	5800	81.5	+	.	tRNAscan-SE=2.0.5;
HyS2513	tRNAscan-SE	tRNA-Asn	5995	6070	54.0	+	.	tRNAscan-SE=2.0.5;
HyS2513	tRNAscan-SE	tRNA-Asn	6263	6336	81.5	+	.	tRNAscan-SE=2.0.5;
HyS2513	tRNAscan-SE	tRNA-Asn	6531	6606	54.0	+	.	tRNAscan-SE=2.0.5;
HyS2513	tRNAscan-SE	tRNA-Asn	6800	6873	81.5	+	.	tRNAscan-SE=2.0.5;
HyS2513	tRNAscan-SE	tRNA-Asn	7068	7143	54.0	+	.	tRNAscan-SE=2.0.5;
HyS2513	tRNAscan-SE	tRNA-Asn	7337	7410	81.5	+	.	tRNAscan-SE=2.0.5;
HyS2513	tRNAscan-SE	tRNA-Asn	7605	7680	54.0	+	.	tRNAscan-SE=2.0.5;
HyS2513	tRNAscan-SE	tRNA-Asn	7874	7947	81.5	+	.	tRNAscan-SE=2.0.5;
HyS2513	tRNAscan-SE	tRNA-Asn	8142	8217	54.0	+	.	tRNAscan-SE=2.0.5;
HyS2513	tRNAscan-SE	tRNA-Asn	8411	8484	81.5	+	.	tRNAscan-SE=2.0.5;
HyS2513	tRNAscan-SE	tRNA-Asn	8679	8754	54.0	+	.	tRNAscan-SE=2.0.5;
HyS2513	tRNAscan-SE	tRNA-Asn	8948	9021	81.5	+	.	tRNAscan-SE=2.0.5;
HyS2513	tRNAscan-SE	tRNA-Asn	9217	9290	52.8	+	.	tRNAscan-SE=2.0.5;
HyS2513	tRNAscan-SE	tRNA-Asn	9486	9559	81.5	+	.	tRNAscan-SE=2.0.5;
HyS2513	tRNAscan-SE	tRNA-Asn	9755	9828	52.8	+	.	tRNAscan-SE=2.0.5;
HyS2513	tRNAscan-SE	tRNA-Asn	10024	10097	81.5	+	.	tRNAscan-SE=2.0.5;
HyS2513	tRNAscan-SE	tRNA-Asn	10292	10367	54.0	+	.	tRNAscan-SE=2.0.5;
HyS2513	tRNAscan-SE	tRNA-Asn	10561	10634	81.5	+	.	tRNAscan-SE=2.0.5;
HyS2513	tRNAscan-SE	tRNA-Asn	10829	10904	54.0	+	.	tRNAscan-SE=2.0.5;
HyS2513	tRNAscan-SE	tRNA-Asn	11098	11171	81.5	+	.	tRNAscan-SE=2.0.5;
HyS2513	tRNAscan-SE	tRNA-Asn	11366	11441	54.0	+	.	tRNAscan-SE=2.0.5;
HyS2513	tRNAscan-SE	tRNA-Asn	11635	11708	81.5	+	.	tRNAscan-SE=2.0.5;
HyS2513	tRNAscan-SE	tRNA-Asn	11903	11978	54.0	+	.	tRNAscan-SE=2.0.5;
HyS2513	tRNAscan-SE	tRNA-Asn	12172	12245	81.5	+	.	tRNAscan-SE=2.0.5;
HyS2513	tRNAscan-SE	tRNA-Asn	12440	12515	54.0	+	.	tRNAscan-SE=2.0.5;
HyS2513	tRNAscan-SE	tRNA-Asn	12709	12782	81.5	+	.	tRNAscan-SE=2.0.5;
HyS2513	tRNAscan-SE	tRNA-Asn	12977	13052	54.0	+	.	tRNAscan-SE=2.0.5;
HyS2513	tRNAscan-SE	tRNA-Asn	13246	13319	81.5	+	.	tRNAscan-SE=2.0.5;
HyS2513	tRNAscan-SE	tRNA-Asn	13514	13589	54.0	+	.	tRNAscan-SE=2.0.5;
HyS2513	tRNAscan-SE	tRNA-Asn	13783	13856	81.5	+	.	tRNAscan-SE=2.0.5;
HyS2513	tRNAscan-SE	tRNA-Asn	14051	14126	54.0	+	.	tRNAscan-SE=2.0.5;
HyS2513	tRNAscan-SE	tRNA-Asn	14320	14393	81.5	+	.	tRNAscan-SE=2.0.5;
HyS2513	tRNAscan-SE	tRNA-Asn	14588	14663	54.0	+	.	tRNAscan-SE=2.0.5;
HyS2513	tRNAscan-SE	tRNA-Asn	14857	14930	81.5	+	.	tRNAscan-SE=2.0.5;
HyS2513	tRNAscan-SE	tRNA-Asn	15125	15200	54.0	+	.	tRNAscan-SE=2.0.5;
HyS2513	tRNAscan-SE	tRNA-Asn	15394	15467	81.5	+	.	tRNAscan-SE=2.0.5;
HyS2513	tRNAscan-SE	tRNA-Asn	15662	15737	54.0	+	.	tRNAscan-SE=2.0.5;
HyS2513	tRNAscan-SE	tRNA-Asn	15932	16005	81.5	+	.	tRNAscan-SE=2.0.5;
HyS2513	tRNAscan-SE	tRNA-Asn	16200	16274	34.7	+	.	tRNAscan-SE=2.0.5;
HyS2513	tRNAscan-SE	tRNA-Asn	16464	16539	65.8	+	.	tRNAscan-SE=2.0.5;
HyS2805	tRNAscan-SE	tRNA-Lys	348	420	77.5	+	.	tRNAscan-SE=2.0.5;
HyS2805	tRNAscan-SE	tRNA-Lys	971	1042	31.5	+	.	tRNAscan-SE=2.0.5;
HyS2805	tRNAscan-SE	tRNA-Lys	1766	1838	68.4	+	.	tRNAscan-SE=2.0.5;
HyS2805	tRNAscan-SE	tRNA-Lys	2389	2461	40.6	+	.	tRNAscan-SE=2.0.5;
HyS2805	tRNAscan-SE	tRNA-Lys	3184	3256	46.3	+	.	tRNAscan-SE=2.0.5;
HyS2805	tRNAscan-SE	tRNA-Lys	3808	3880	55.4	+	.	tRNAscan-SE=2.0.5;
HyS2805	tRNAscan-SE	tRNA-Lys	4431	4503	51.7	+	.	tRNAscan-SE=2.0.5;
HyS2805	tRNAscan-SE	tRNA-Lys	5054	5126	68.8	+	.	tRNAscan-SE=2.0.5;
HyS2805	tRNAscan-SE	tRNA-Lys	5678	5750	40.2	+	.	tRNAscan-SE=2.0.5;
HyS2805	tRNAscan-SE	tRNA-Lys	6301	6373	68.8	+	.	tRNAscan-SE=2.0.5;
HyS2805	tRNAscan-SE	tRNA-Lys	6925	6997	55.1	+	.	tRNAscan-SE=2.0.5;
HyS2805	tRNAscan-SE	tRNA-Lys	7548	7620	55.4	+	.	tRNAscan-SE=2.0.5;
HyS2805	tRNAscan-SE	tRNA-Lys	8171	8243	57.6	+	.	tRNAscan-SE=2.0.5;
HyS2805	tRNAscan-SE	tRNA-Lys	8793	8865	55.4	+	.	tRNAscan-SE=2.0.5;
HyS2805	tRNAscan-SE	tRNA-Lys	9420	9488	52.5	+	.	tRNAscan-SE=2.0.5;
HyS2805	tRNAscan-SE	tRNA-Lys	10040	10112	55.4	+	.	tRNAscan-SE=2.0.5;
HyS2805	tRNAscan-SE	tRNA-Lys	10663	10735	51.7	+	.	tRNAscan-SE=2.0.5;
HyS2805	tRNAscan-SE	tRNA-Lys	11286	11358	68.8	+	.	tRNAscan-SE=2.0.5;
HyS2805	tRNAscan-SE	tRNA-Lys	11910	11982	40.2	+	.	tRNAscan-SE=2.0.5;
HyS2805	tRNAscan-SE	tRNA-Lys	12533	12605	68.8	+	.	tRNAscan-SE=2.0.5;
HyS2805	tRNAscan-SE	tRNA-Lys	13157	13229	55.1	+	.	tRNAscan-SE=2.0.5;
HyS2805	tRNAscan-SE	tRNA-Lys	13780	13852	55.4	+	.	tRNAscan-SE=2.0.5;
HyS2805	tRNAscan-SE	tRNA-Lys	14401	14473	49.2	+	.	tRNAscan-SE=2.0.5;
HyS2805	tRNAscan-SE	tRNA-Lys	15018	15091	57.8	+	.	tRNAscan-SE=2.0.5;
HyS2805	tRNAscan-SE	tRNA-Ser	14757	14836	51.2	-	.	tRNAscan-SE=2.0.5;
HyS2805	tRNAscan-SE	tRNA-Gln	14679	14749	52.1	-	.	tRNAscan-SE=2.0.5;
HyS2805	tRNAscan-SE	tRNA-Ser	14138	14219	67.4	-	.	tRNAscan-SE=2.0.5;
HyS2805	tRNAscan-SE	tRNA-Gln	14059	14130	46.2	-	.	tRNAscan-SE=2.0.5;
HyS2805	tRNAscan-SE	tRNA-Ser	13515	13596	49.0	-	.	tRNAscan-SE=2.0.5;
HyS2805	tRNAscan-SE	tRNA-Gln	13436	13507	70.8	-	.	tRNAscan-SE=2.0.5;
HyS2805	tRNAscan-SE	tRNA-Undet	12891	12972	51.9	-	.	tRNAscan-SE=2.0.5;
HyS2805	tRNAscan-SE	tRNA-Gln	12812	12883	70.8	-	.	tRNAscan-SE=2.0.5;
HyS2805	tRNAscan-SE	tRNA-Ser	12268	12349	67.7	-	.	tRNAscan-SE=2.0.5;
HyS2805	tRNAscan-SE	tRNA-Gln	12189	12260	63.4	-	.	tRNAscan-SE=2.0.5;
HyS2805	tRNAscan-SE	tRNA-Ser	11644	11725	58.3	-	.	tRNAscan-SE=2.0.5;
HyS2805	tRNAscan-SE	tRNA-Gln	11565	11636	70.8	-	.	tRNAscan-SE=2.0.5;
HyS2805	tRNAscan-SE	tRNA-Ser	11021	11102	67.7	-	.	tRNAscan-SE=2.0.5;
HyS2805	tRNAscan-SE	tRNA-Gln	10942	11013	57.1	-	.	tRNAscan-SE=2.0.5;
HyS2805	tRNAscan-SE	tRNA-Asn	10396	10479	62.0	-	.	tRNAscan-SE=2.0.5;
HyS2805	tRNAscan-SE	tRNA-Gln	10319	10390	62.3	-	.	tRNAscan-SE=2.0.5;
HyS2805	tRNAscan-SE	tRNA-Ser	9775	9856	45.0	-	.	tRNAscan-SE=2.0.5;
HyS2805	tRNAscan-SE	tRNA-Gln	9695	9766	46.2	-	.	tRNAscan-SE=2.0.5;
HyS2805	tRNAscan-SE	tRNA-Thr	9151	9232	57.6	-	.	tRNAscan-SE=2.0.5;
HyS2805	tRNAscan-SE	tRNA-Gln	9072	9143	70.8	-	.	tRNAscan-SE=2.0.5;
HyS2805	tRNAscan-SE	tRNA-Ser	8528	8609	63.0	-	.	tRNAscan-SE=2.0.5;
HyS2805	tRNAscan-SE	tRNA-Gln	8449	8520	70.8	-	.	tRNAscan-SE=2.0.5;
HyS2805	tRNAscan-SE	tRNA-Ser	7906	7987	67.4	-	.	tRNAscan-SE=2.0.5;
HyS2805	tRNAscan-SE	tRNA-Gln	7827	7898	46.2	-	.	tRNAscan-SE=2.0.5;
HyS2805	tRNAscan-SE	tRNA-Ser	7283	7364	49.0	-	.	tRNAscan-SE=2.0.5;
HyS2805	tRNAscan-SE	tRNA-Gln	7204	7275	70.8	-	.	tRNAscan-SE=2.0.5;
HyS2805	tRNAscan-SE	tRNA-Undet	6659	6740	51.9	-	.	tRNAscan-SE=2.0.5;
HyS2805	tRNAscan-SE	tRNA-Gln	6580	6651	70.8	-	.	tRNAscan-SE=2.0.5;
HyS2805	tRNAscan-SE	tRNA-Ser	6036	6117	67.7	-	.	tRNAscan-SE=2.0.5;
HyS2805	tRNAscan-SE	tRNA-Gln	5957	6028	63.4	-	.	tRNAscan-SE=2.0.5;
HyS2805	tRNAscan-SE	tRNA-Ser	5412	5493	58.3	-	.	tRNAscan-SE=2.0.5;
HyS2805	tRNAscan-SE	tRNA-Gln	5333	5404	70.8	-	.	tRNAscan-SE=2.0.5;
HyS2805	tRNAscan-SE	tRNA-Ser	4789	4870	67.7	-	.	tRNAscan-SE=2.0.5;
HyS2805	tRNAscan-SE	tRNA-Gln	4710	4781	57.1	-	.	tRNAscan-SE=2.0.5;
HyS2805	tRNAscan-SE	tRNA-Asn	4164	4247	62.0	-	.	tRNAscan-SE=2.0.5;
HyS2805	tRNAscan-SE	tRNA-Gln	4087	4158	62.3	-	.	tRNAscan-SE=2.0.5;
HyS2805	tRNAscan-SE	tRNA-Ser	3542	3623	51.7	-	.	tRNAscan-SE=2.0.5;
HyS2805	tRNAscan-SE	tRNA-Gln	3463	3534	52.9	-	.	tRNAscan-SE=2.0.5;
HyS2805	tRNAscan-SE	tRNA-Ser	2919	3000	61.4	-	.	tRNAscan-SE=2.0.5;
HyS2805	tRNAscan-SE	tRNA-Gln	2840	2911	55.9	-	.	tRNAscan-SE=2.0.5;
HyS2805	tRNAscan-SE	tRNA-Ser	2124	2205	53.8	-	.	tRNAscan-SE=2.0.5;
HyS2805	tRNAscan-SE	tRNA-Gln	2045	2116	31.3	-	.	tRNAscan-SE=2.0.5;
HyS2805	tRNAscan-SE	tRNA-Ser	1501	1582	48.1	-	.	tRNAscan-SE=2.0.5;
HyS2805	tRNAscan-SE	tRNA-Sup	1422	1493	55.9	-	.	tRNAscan-SE=2.0.5;
HyS2805	tRNAscan-SE	tRNA-Ser	706	787	58.1	-	.	tRNAscan-SE=2.0.5;
HyS2805	tRNAscan-SE	tRNA-Gln	627	698	31.3	-	.	tRNAscan-SE=2.0.5;
HyS2805	tRNAscan-SE	tRNA-Ser	83	164	76.2	-	.	tRNAscan-SE=2.0.5;
HyS2805	tRNAscan-SE	tRNA-Gln	4	75	50.9	-	.	tRNAscan-SE=2.0.5;
HyS3005	tRNAscan-SE	tRNA-Lys	202	273	72.2	+	.	tRNAscan-SE=2.0.5;
HyS3005	tRNAscan-SE	tRNA-Lys	814	884	65.8	+	.	tRNAscan-SE=2.0.5;
HyS3005	tRNAscan-SE	tRNA-Lys	1425	1495	66.4	+	.	tRNAscan-SE=2.0.5;
[truncated: 22,077 more rows]
