# Supplementary material for: The genome of the colonial hydroid Hydractinia reveals that their stem cells use a toolkit of evolutionarily shared genes with all animals
Source: Genome Res. 2024 Mar;34(3):498–513. doi: 10.1101/gr.278382.123 (PMC11067881; doi:10.1101/gr.278382.123)
Supplement: Supplement 10 [file Supplemental_Data.zip › Supplemental_Data/Supplemental_Data_S39.hech_Hbox]

(((((((((HsNOBOX:0.64146392966396537094,HyE0050.108:0.18287109189190201008)7:0.11765833204132544743,(((((((((HyE0087.72:1.98224016678509484812,(((HsCERS3:0.37673180123452593149,(HsCERS4:0.52353148356502576810,HsCERS2:0.32068250161616707050)48:0.34378389546761101148)57:0.29675741594827081959,(DmLag1:0.79650302270387196568,(HsCERS5:0.16629813940431603658,((HyE0028.77:0.99603796970299052216,(HyE2966.2:0.00000100000050002909,HyE0001.5:0.00000100000050002909)100:0.65929497285793414729)74:0.91193776753680311220,HsCERS6:0.10200429930748547425)24:0.08874691815580407206)36:0.30439443198730420370)22:0.38022624928445331038)57:1.48482291679267275342,(((HsHOMEZIII:1.37408296766150539447,(HsZHX3V:0.63353986316295540782,HsZHX1V:1.26173345597436603605)60:0.73169060262339002954)39:1.14485787295212593229,(HsZEB2:0.55120086205203355778,HsZEB1:0.82280844654925888726)85:1.20417296977059473662)5:0.86132987229335344903,HsHOPX:1.04800946215081891566)4:0.00000100000050002909)4:0.14118076474085061722)4:0.45879176925311404567,(HsHMBOX1:0.39931524105600008090,(NvHNF:0.07255181746454043845,(HsHNF1B:0.02637034903182371506,HsHNF1A:0.06224248429869861515)82:0.11749696119945872430)98:1.16431882960216626088)81:0.76024932130973621458)0:0.04232771646482180045,HyE0013.109:1.10216808789126652357)0:0.12056366511795693630,(((((((HsGBX1:0.01307452097796466331,HsGBX2:0.01595226561246336841)76:0.06360021307275172397,Dmunpg:0.00000100000050002909)91:0.26163333017745454834,((Dmexex:0.04540325838832990485,HsMNX1:0.07068979069147512950)78:0.17429549388125528675,(((HsHOXB1:0.01470574175797380485,((Dmlab:0.12068242611860412195,HsHOXD1:0.09331455677288259809)42:0.04922958615985737613,HsHOXA1:0.00000100000050002909)33:0.09592016707411375742)96:0.32443561590675662476,((Dmpb:0.01801583325460837798,(HsHOXA2:0.00000100000050002909,HsHOXB2:0.01506572122267498502)67:0.03000828121115287767)79:0.11158595126195748615,((HyE0011.129:0.09339052398041385039,(Dmind:0.12448035042066356304,(HsGSX1:0.01293709061621115680,HsGSX2:0.01550817441511425157)89:0.02484270966168419456)86:0.21548056115562821966)64:0.10370131174533235574,((PsXlox:0.00000100000050002909,HsPDX1:0.06369472885670739160)90:0.10107028555015920568,(((HsHOXD3:0.01451705782535318151,(HsHOXB3:0.01451765106721257699,HsHOXA3:0.00000100000050002909)54:0.00000100000050002909)58:0.09445098702735109375,SmHox3b:0.09763916211609580120)33:0.10136076925256574943,(HyE0011.177:0.24940105627650011044,((HyE0028.62:0.37575039655266151417,HyE0015.222:0.24785507942770854117)36:0.07859584893790795557,(((DmAbdB:0.29587785275621275582,(HsHOXC11:0.04637826186597741873,(HsHOXA11:0.03037228543126432867,(((HsHOXC12:0.16493633594971096601,HsHOXD12:0.02722916277399306528)94:0.24105069104827206439,((HsHOXA13:0.00000100000050002909,(HsHOXC13:0.06308088495221189640,HsHOXB13:0.16760417619076165008)28:0.01319872165237689562)60:0.13871020017051238771,HsHOXD13:0.00000100000050002909)90:0.36514131463403226574)57:0.33310303537675223229,HsHOXD11:0.00000100000050002909)5:0.01513585168885734494)4:0.00000100000050002909)27:0.21274337488543629271)25:0.11679557345747387798,((HsHOXC9:0.00000100000050002909,((HsHOXA9:0.03179645476019993949,HsHOXB9:0.04636371048489130314)30:0.01297172033228350362,HsHOXD9:0.02388884237075934031)23:0.00730720267045222027)48:0.06194350286379277787,(HsHOXC10:0.00000100000050002909,(HsHOXA10:0.03107088616995291874,HsHOXD10:0.01542417236593870110)58:0.03108520164599780713)93:0.13200631328987810775)18:0.00000100000050002909)54:0.26940239301279655937,(DmScr:0.00000100000050002909,(((((Dmcad:0.09218099898855346142,(HsCDX2:0.02080976169409214441,(HsCDX4:0.11768384314329544127,HsCDX1:0.02270787848745078885)26:0.02037026492886920628)16:0.04583591956017495084)90:0.46752386242858096077,HyE0213.38:0.44844405359370581587)8:0.20028746827404059205,Dmftz:0.03505408856729261280)0:0.12106085337094393828,(HsHOXA7:0.00000100000050002909,((((HsHOXA6:0.01635680669907001866,HsHOXB6:0.03247493441115077706)25:0.01661994300031272367,(HsHOXC6:0.05121754256962639945,(HsHOXD8:0.02135892971163204368,(HyE0018.78:1.21821355837625588947,(HsHOXB8:0.00000100000050002909,HsHOXC8:0.01638459521235864635)80:0.00000100000050002909)15:0.01158239178487962574)25:0.12637790048606306614)9:0.01404732474100135221)1:0.00000100000050002909,(DmUbx:0.04298937271601856180,DmAbdA:0.02390291927372354200)90:0.05286735090179212060)4:0.01598155928639040727,(HsHOXB7:0.03260787914197021964,DmAntp:0.00000100000050002909)16:0.00000100000050002909)5:0.01595408705696085144)9:0.03263100132904549200)0:0.03536142675048684764,(HsHOXC5:0.07443490449599980685,(((DmDfd:0.08360971980775437629,(HsHOXC4:0.00000100000050002909,HsHOXB4:0.03078730851743010505)55:0.01499008096807865828)26:0.01556725648790041605,(HsHOXA4:0.01515261570074181476,HsHOXD4:0.00000100000050002909)60:0.00000100000050002909)33:0.07450590252709374250,(HsHOXA5:0.00000100000050002909,HsHOXB5:0.00000100000050002909)100:0.03110227080818278242)4:0.01836384296302354460)3:0.04873838365253832516)0:0.02865703490470910067)1:0.08818748933885917074)1:0.10170621654075175100)0:0.00000100000050002909)4:0.14962600405769252432)1:0.00000100000050002909)1:0.09686027009404125920)2:0.10629163926044124522)2:0.05762840913600596193)3:0.09455756020215146107,(((BfRo:0.13511722702595274637,Dmro:0.06871008159578342878)83:0.25414278303427861871,(HsEVX1:0.00000100000050002909,(HsEVX2:0.00000100000050002909,Dmeve:0.10135139416861004003)39:0.01626144607409284529)96:0.28014677981399016549)32:0.14993925793306639438,(HyE0110.24:0.00000100000050002909,(HsMEOX2:0.02916098133576961599,(HsMEOX1:0.00000100000050002909,Dmbtn:0.26345054020685881868)15:0.01967263390145003801)47:0.13079207290403724318)68:0.33272448618258021469)6:0.05928132961554923724)1:0.00630767647161584438)3:0.07863079751180097887)2:0.10489124924689537111,((((HyE0026.173:0.08388101621189615609,((HyE0026.67:0.00000100000050002909,HyE1933.2:0.00000100000050002909)100:0.10148599603073470143,(DmDll:0.04350721790619763857,((HsDLX1:0.00000100000050002909,(HsDLX4:0.11644239554862990949,HsDLX6:0.00000100000050002909)45:0.02989797793409646950)46:0.03033978442275573478,(HsDLX5:0.02877070529390808942,(HsDLX2:0.00000100000050002909,HsDLX3:0.08190821643298422383)68:0.03320653429268926454)52:0.06936442923110724967)8:0.02842113153999249395)32:0.11047683679832766279)48:0.15277230860275989310)91:0.30911153413132724799,((DmDr:0.05196594534232423790,(HsMSX2:0.00000100000050002909,HsMSX1:0.02893707963666246330)67:0.02741883598992884974)68:0.05577550996420190671,((DmCG15696:0.55069848939321930370,BfMsxlx:0.20850586464270942644)78:0.44194636042605556225,HyE0077.55:0.10510625117893755698)26:0.12480749254591563813)41:0.26217823443980575737)11:0.07313781086284210087,((((BfNkx7:0.05722732312312116265,DmNK7.1:0.09573181743612167727)97:0.19441285211618625217,((HsTLX1:0.00000100000050002909,((HsTLX2:0.11535342268775479468,HsTLX3:0.01378519369624475570)22:0.02445984160816045902,DmC15:0.08913014340405667202)21:0.03029465243936235730)84:0.27462921237067594582,(HyE0070.68:0.21970087610015429092,(HsNKX6.3:0.00000100000050002909,(HsNKX6.1:0.01563344000127642533,(DmHGTX:0.04913900956091590139,HsNKX6.2:0.01578006369414341678)38:0.01595069881339514217)36:0.05079936656496186059)43:0.07190643378709252187)96:0.29621643159891908326)14:0.11241505507319156376)5:0.09068061197049911981,((((HsNANOG:0.67922146989283305185,((HsBSX:0.04272630441805712331,Dmbsh:0.01893955264556972801)83:0.12807152598452725689,((HyE0137.52:0.36842246777942283531,(HsBARX2:0.13552233375917951963,HsBARX1:0.00029137185403698351)89:0.16611976613080364773)49:0.13442417125919156606,((DmCG12361:0.04594669285179470847,(HsDBX2:0.14039756862792374115,HsDBX1:0.00000100000050002909)84:0.08343679399520603779)74:0.13015949756263137105,(HsHLX:0.05956726125863479743,DmH2.0:0.11666721483045490448)80:0.16245315015479513954)95:0.56694284975602660115)5:0.04575554337111674419)10:0.12327845035269389962)2:0.08828637154840487944,(HyE0017.2:0.04701465237771161598,HyE3863.1:0.00000100000050002909)99:0.45782160931176774099)5:0.04973783292995863359,(HsVENTX:0.69812524912144502398,((HsHHEX:0.00171530714660782864,(DmCG7056:0.44193715804198185904,HyE0028.10:0.28269266425873362802)42:0.13370898627247235213)84:0.57435332183181531107,(HsLBX2:0.27404842687031455428,(Dmlbl:0.03816943166790290332,(Dmlbe:0.02616980397271474051,HsLBX1:0.13160220449304474433)30:0.02015715215950629469)52:0.07238683495421664726)90:0.30164241460790097715)8:0.02984956637021552589)4:0.04329194044733494784)0:0.11423292611666395480,(((HsNKX3.2:0.00000100000050002909,(Dmbap:0.09012383122079890840,HsNKX3.1:0.14319404962683923710)22:0.04685766847300287807)57:0.11837155606311007550,(HsNKX2.3:0.00000100000050002909,(HsNKX2.6:0.05419194907779769504,((HyE0014.152:0.29863153949832837997,HsNKX2.5:0.00000100000050002909)28:0.02511141644439912612,(PdNK4:0.01314376817695776106,(((HsNKX2.4:0.00000100000050002909,HsNKX2.1:0.00000100000050002909)99:0.01577380388666426228,Dmscro:0.04443760684543607981)35:0.02978597369679781073,((HsNKX2.8:0.08968271701381737293,(HyE0109.89:0.42844803956848731552,(HyE0066.22:0.00000100000050002909,HyE0518.1:0.00000100000050002909)100:0.20211741388611134673)68:0.18827071556090838045)13:0.00000100000050002909,(HsNKX2.2:0.00000100000050002909,Dmvnd:0.04714866843695792592)57:0.01208514409128123336)43:0.08665205388511923457)55:0.09439529396086764057)18:0.03018647422532651919)33:0.04414927371679130963)25:0.00858727499552268229)60:0.22191936876362400310)43:0.07329502931157869106,(DmHmx:0.00000100000050002909,(HsHMX1:0.06599466372917497936,((((HyE0085.29:0.39405877159544877575,HyE0111.20:0.30444009918865377884)40:0.09832777675101379844,HyE0028.134:0.19607600637312361247)34:0.08497365461879390069,HsHMX2:0.03405526984957781694)22:0.02849886755600255714,HsHMX3:0.01167385982123348744)8:0.01263384518599288547)9:0.03133705378774100797)69:0.26999716232488291112)8:0.17703767100430023440)0:0.01269277690561701130)0:0.12975950530643090564,(((HsBARHL1:0.00000100000050002909,HsBARHL2:0.06487201257040929592)53:0.00000100000050002909,(DmBH2:0.00927143091025138186,DmBH1:0.05010407498447911473)66:0.16485579524059557066)59:0.11022645225471151831,(BfBari:0.24834005949891532761,DmCG11085:0.07423731475105452282)77:0.23871666652730264002)25:0.13957286605502006172)0:0.03146937111092341921)0:0.05427094320822570261,(Dmslou:0.01609290091149823826,(HsNKX1.2:0.01482186271416803362,HsNKX1.1:0.00000100000050002909)63:0.01435875832921539724)98:0.37905479426772020757)1:0.03968354422169882018)0:0.11365203519521929754,((BfAbox:0.06455189481422471398,DmCG34031:0.14121641329119966057)96:0.32615713331149487342,(((HsEN2:0.00000100000050002909,HsEN1:0.04295773675983570461)74:0.00000100000050002909,(Dmen:0.00803088914414845992,Dminv:0.12783347742747366849)79:0.26662953535486266787)85:0.53725619780692424055,((BfNedxb:0.00000100000050002909,BfNedxa:0.01554614553113540555)96:0.09492573973955253930,DmCG13424:0.17810044760043197698)78:0.16314103494060813726)8:0.08589212415040212156)4:0.05300714299744714586)0:0.06668738466613488569,(((HyE0022.125:0.78197069258216833632,(HsVAX2:0.00000100000050002909,HsVAX1:0.00000100000050002909)100:0.23124152560800229073)25:0.11941847936511841566,(HsNOTO:0.51476900128588676253,(DmCG18599:0.16436471998052626375,HyE0113.57:0.38109456754648479704)56:0.15040771432594479684)27:0.16098957021405266299)3:0.02247275554977082312,(HyE0061.32:0.23868617084028390107,((DmE5:0.04141397776405256193,Dmems:0.08871576648294786371)52:0.09759828571612637338,(HsEMX1:0.05320798055497884260,HsEMX2:0.01375586192716948819)49:0.01677490191116669249)35:0.14628377200006803527)29:0.16035088189228363653)33:0.16640017456017341946)3:0.23739645711974197151,(((HyE3613.3:0.00000100000050002909,HyE0019.93:0.00000100000050002909)100:0.90157608298614844156,((HsLEUTX:0.88084883142200021133,(((HsPOU6F1:0.09987539380774809739,(Dmpdm3:0.21291952355799315111,HsPOU6F2:0.02738528478523701362)74:0.10689733328225503595)66:0.14959190656105217365,(((HsPOU1F1:0.12316658637163790946,NvPOU1:0.20467460864075984195)83:0.17101735036732540474,((((HsPOU2F3:0.09585623712579342814,(((Dmnub:0.04630722171782850755,Dmpdm2:0.14517506055975618051)56:0.09402765905926775691,HsPOU2F2:0.09618724059782497726)25:0.01686230996991760003,HsPOU2F1:0.00000100000050002909)51:0.09798793408105606340)74:0.26869469075928825719,(HyE3813.2:0.00000100000050002909,HyE0062.120:0.00000100000050002909)100:0.34787240336095381910)14:0.00000100000050002909,((HsPOU3F4:0.05642109239914126079,(HsPOU3F2:0.00000100000050002909,(HsPOU3F1:0.04455647287216737279,((HsPOU5F1:0.06634661170125796814,HsPOU5F2:0.64163399252506814197)97:0.50976714296205949406,HsPOU3F3:0.00000100000050002909)27:0.01388578281590968286)25:0.00000100000050002909)20:0.00000100000050002909)36:0.03361441780144889396,Dmvvl:0.01243498481853319744)49:0.14326586958074652434)45:0.08201971484689683789,(((((HyE0019.69:0.21528856552298175631,HyE0019.68:0.00000100000050002909)69:0.09393159709065906915,HsPOU4F2:0.00000100000050002909)6:0.00000100000050002909,HsPOU4F3:0.01451335947107473823)24:0.01450449519450553934,HsPOU4F1:0.00000100000050002909)18:0.00000100000050002909,Dmacj6:0.04780001222679901296)76:0.54160320044217769020)5:0.00000100000050002909)52:0.32764852493227475394,((HsTSHZ2:0.04704383485330123488,(HsTSHZ1:0.03267493124151157197,HsTSHZ3:0.02901189153399245935)76:0.00000100000050002909)100:2.33179482230088730432,HyE0088.53:0.00000100000050002909)15:0.73640971660413390154)2:0.06783051668838056825)5:0.35874047863730779140,((BfCompassI:0.77741962101213069047,(DmdveII:0.68746148417184405055,DmdveI:0.39067355384810859009)50:0.27299139892815993402)91:0.94536877522612006164,(HsHDX:0.91514916794770662101,((HyE1000.1:0.00000100000050002909,HyE0006.148:0.00000100000050002909)32:0.00000100000050002909,HyE1836.3:0.00000100000050002909)100:1.26977551695746315730)32:0.46856760732236596434)1:0.05188671822930920885)1:0.18209701628887695057)1:0.13911218174614595200,((((HsZFHX2I:0.41441039113789812642,((Dmzfh2II:0.41633615197131890184,HsZFHX3II:0.03904257163333111486)19:0.00000100000050002909,HsZFHX4II:0.04213910621478564322)39:0.02761985253800268089)74:0.53671182242416848318,(HyE0072.35:0.87272115749763190529,((HsZFHX3I:0.00000100000050002909,(HsZFHX4I:0.04075176719622442684,Dmzfh2I:0.19097795129217398635)46:0.08631020313664369836)92:0.64852237151524561032,((((HsZHX1II:0.44829397508837726116,(((HsZHX2IV:0.60905132110504334175,HsZHX1IV:0.22383284355505816965)31:0.05175112729072706835,(HsHOMEZII:0.67439093581677322931,HsZHX3IV:0.42818424092852491736)56:0.21879151012719769143)69:0.71004407688949366939,HsZHX2II:0.48902535785320838668)9:0.03316235521900467303)11:0.16386937938291717964,(HsZHX3III:0.32312552975189162696,(HsZHX1III:0.33367355528047470958,HsZHX2III:0.31214879369609221937)39:0.10156230813810121494)82:1.06526766805395234350)4:0.00000100000050002909,HsZHX3II:0.53035350004697467963)30:1.05260263687703425894,(HsSATB1:0.09123302818639800194,HsSATB2:0.06594993088213660370)94:1.22722557579200008959)4:0.12539989307155563480)0:0.18367905447935933827)0:0.00000100000050002909)0:0.21224648708503832117,((Dmct:0.32723717876368085822,(HsCUX2:0.07421264570250124537,((Dmpros:0.19910946516461497380,(HsPROX1:0.10258330142889343639,HsPROX2:0.14496992126760518960)76:0.14716062375957328356)100:5.14187288762083394289,HsCUX1:0.00000100000050002909)14:0.19425205504551579239)21:0.60472047504350179281)21:0.87545335635878185343,(((Dmonecut:0.07667824640471268549,(HsONECUT3:0.10392102959151884589,(HsONECUT1:0.05039033983394902022,HsONECUT2:0.06553987474585414030)48:0.03092967886379829542)56:0.02525563693503708740)99:1.22717273292270867557,((((HyE0082.29:0.00000100000050002909,HyE4586.1:0.00000100000050002909)100:0.16673529712968257477,((HyE0137.39:0.09142732274158131556,((HsSIX6:0.01598574857935037424,HsSIX3:0.00000100000050002909)49:0.00000100000050002909,DmOptix:0.04963903589695566054)58:0.02432520585784390607)93:0.32221235235943257447,((HsSIX2:0.01599249581101262058,HsSIX1:0.01644632002301769577)49:0.00000100000050002909,Dmso:0.04802305372711770937)55:0.01063997361723159271)29:0.03648495804742062781)30:0.09951941567444608228,((((HsSIX4:0.12524955637197565661,HsSIX5:0.19351697758158878382)43:0.07793922085270812983,DmSix4:0.07686982345823648033)51:0.11994273054942766743,HyE0247.11:0.32486053037963980028)57:0.12270642906819777262,HyE0076.62:0.68010460132887329276)22:0.05912201681839208273)77:0.75560913858851774805,((HsPBX4:0.02454833915181299508,(HyE0113.43:0.08270889880613965794,(HsPBX2:0.00000100000050002909,(Dmexd:0.03029523026783905934,(HsPBX3:0.01493938245131287701,HsPBX1:0.01507229985868926980)43:0.00000100000050002909)50:0.01501541276077995000)55:0.01290824485748895065)68:0.04165730582294563389)91:0.46976324995703266918,(DmCG11617:0.75894060665529528009,((((HyE0005.259:0.03321025941742149212,((HyE0044.55:0.13109152515947214424,(Dmhth:0.03595642753568259464,((HsMEIS1:0.00000100000050002909,HsMEIS3:0.01456646021763923805)75:0.01455785221815161269,HsMEIS2:0.00000100000050002909)77:0.01026896623431731645)54:0.01341866811625105731)80:0.18207985227416847995,(HsPKNOX1:0.01522181301560065689,(HsPKNOX2:0.00000100000050002909,AmPrep:0.12405312065872385607)44:0.01285185472963047172)92:0.10915728491330622951)52:0.04181149716615827766)44:0.15387740240624772636,((HsTGIF2LX:0.00000100000050002909,HsTGIF2LY:0.01463078248738854288)99:0.12082158430478616429,((HsTGIF2:0.07238924589411720179,HsTGIF1:0.10936164462754159599)22:0.00000100000050002909,(Dmachi:0.01481842400002243189,Dmvis:0.00000100000050002909)100:0.26471258121311808109)58:0.11526413891616070495)94:0.24618986757990735104)58:0.30110873214835187639,((HsHOMEZI:0.59672537169799821921,(HsZHX1I:0.16956354042201732257,(HsZHX2I:0.41201752907622124500,HsZHX3I:0.17410347893191377433)40:0.16058304636735901139)50:0.78692976927007085575)94:2.57131201153955402106,HyE0051.123:0.00000100000050002909)6:0.75330100822984080722)1:0.14268927021542446298,(HsMKX:0.52550760612200153599,(HsIRX6:0.02857196789020038583,(((Dmcaup:0.01443907886970905927,Dmara:0.01469105197305081538)80:0.02779416373969273435,((HsIRX1:0.01448214836228511014,HsIRX3:0.00000100000050002909)80:0.03375324098409121509,(HsIRX2:0.00000100000050002909,HsIRX5:0.00000100000050002909)99:0.05786483603979455242)35:0.02652621702340201768)16:0.02031721320621459118,((HsIRX4:0.04445120875046956049,Dmmirr:0.00000100000050002909)39:0.00005082046011273671,HyE0008.252:0.01524274045781202555)54:0.01547888111619752198)10:0.00000100000050002909)66:0.34639187334140897345)65:0.46312829221389101297)6:0.02149374805153839510)3:0.13493617545284025683)2:0.27334192421760994396)1:0.35413060794711698209)0:0.18376213456401577218,(HsADNP:0.41974888570122581566,HsADNP2:0.66634111233453596768)100:1.57689764927851117093)0:0.00000100000050002909)0:0.39031966227370601397)0:0.04997644148795551272,((((DmLim1:0.05499539003167583373,((HsLHX1:0.00000100000050002909,HsLHX5:0.00000100000050002909)99:0.02785004583486899027,(HyE0478.8:0.00000100000050002909,(HyE0080.51:0.00000100000050002909,HyE0478.9:0.00000100000050002909)30:0.00000100000050002909)100:0.11924820252581494473)32:0.05685887480447646136)73:0.18319615101903924392,(DmLim3:0.01136858406523399111,(HsLHX4:0.02870162019049235860,(((DmCG32105:0.08328767782827449506,(DmCG4328:0.08891226260662660197,(HsLMX1B:0.00000100000050002909,HsLMX1A:0.00000100000050002909)100:0.09085903737522731116)56:0.01848826435894653300)73:0.18890596930090394756,(HyE0047.28:0.00000100000050002909,HyE2527.2:0.00000100000050002909)100:0.02944100900062991688)92:0.49623116529846778011,HsLHX3:0.00000100000050002909)9:0.01915658630348431035)19:0.05633983018486824618)34:0.10662771053448848180)40:0.13645325005978056754,(HsISL1:0.00000100000050002909,(Dmtup:0.06717927504087872759,HsISL2:0.00000100000050002909)38:0.01436576281880062693)98:0.93688142160050214002)33:0.24524042257239656029,(((HsZFHX2III:0.21559149225206794553,HsZFHX4IV:0.05985171820832312084)39:0.03365883305506689460,HsZFHX3IV:0.04242087051689324984)100:0.52110137577022697108,((HyE0025.16:0.12821426498042923225,(((Dmap:0.07577134964223042335,(HsLHX2:0.00000100000050002909,HsLHX9:0.00000100000050002909)100:0.00000100000050002909)91:0.58491164892498892502,(HsLHX8:0.00511168120365341604,HsLHX6:0.05387037382249021400)76:0.15297060569518847184)39:0.30479470359172300409,DmAwh:0.00691240413348787053)19:0.16980986498372735438)35:0.22685637692865542880,(Dmzfh1:0.83979068290865577229,(((Dmzfh2III:0.46674670685978697504,HsZFHX2II:0.01285867510181516911)47:0.15083431941592934100,HsZFHX3III:0.00000100000050002909)15:0.00000100000050002909,HsZFHX4III:0.03304832477669104873)78:0.34389565804376737157)30:0.11949429927386794048)9:0.26818558198173397811)7:0.10894580715031218499)3:0.39742453045899406305)0:0.12401584448260684346)0:0.09518957298644216414)0:0.11512868449707083784,((HyE0352.10:0.00000100000050002909,HyE0084.29:0.09078296405263580615)92:0.74849139945759446402,HyE0122.10:1.10888522212538798151)7:0.11753794925997028409)0:0.07736590315239617877)0:0.06317032560238720895)1:0.02973828582031825749,(HsTPRXL:0.20067264715618227111,HsTPRX1:0.24848082598538548393)92:0.42852876525234034899)1:0.08265222403532571094,HsHESX1:0.42155396933014094296)0:0.08352976494308209099,HsESX1:0.25635334365066925200)0:0.06150120931232606891,HsRHOXF1:0.58278933756420392420)0:0.19430314917162924693,((HsPRRX1:0.01195359344974869509,(HsPRRX2:0.00000100000050002909,DmCG9876:0.13478929224554014876)28:0.01716491755205832442)83:0.18888313046840765619,((HsRHOXF2B:0.01528233651541624147,HsRHOXF2:0.00000100000050002909)100:0.57368198440153861384,HyE0122.60:0.53344314636435241628)26:0.16245028433186611827)3:0.03094345598092244562)0:0.02360503314044798406)0:0.00000100000050002909,((DmPtx1:0.02119303450481888063,(((HyE0212.25:0.00000100000050002909,HyE3240.1:0.00000100000050002909)100:0.31163030234811972541,HsPITX1:0.00796173915278460854)29:0.02148912085883977058,(HsPITX3:0.00000100000050002909,HsPITX2:0.00000100000050002909)85:0.00000100000050002909)28:0.02686966121133155250)59:0.29296945429573911790,((HyE0044.141:0.43867439923401818636,(HsPROP1:0.33817695053681118278,DmCG32532:0.05220498337371617253)46:0.12978874929363540258)20:0.12137549074052102205,((((HsSEBOX:0.70451538481795228375,((HsDUXAI:0.73129819106977822507,HsDUXAII:0.11651469812895488831)64:0.24103298877936460420,HsDUXBII:0.81382945486409319358)22:0.13191664183391019205)9:0.20697464224909906116,Dmprd:0.00000100000050002909)0:0.09218982215582431639,(Dmgsb:0.18644909090875824709,Dmgsbn:0.04006060088689149951)54:0.08990129096525258101)0:0.07010949629321631960,(HsPAX3:0.01562167888090570077,HsPAX7:0.01479616651978663336)75:0.00000100000050002909)0:0.11460981042167878163)0:0.04266414378301139343)0:0.04187404796155454884)0:0.01798409896214536383,(((HsDMBX1:0.00000100000050002909,(HyE0023.57:0.01576911956122384675,Hvmanacle:0.08371884195009149376)92:0.35095760161861061510)65:0.16210496279589103885,(((HsPAX6:0.00000100000050002909,(Dmey:0.01744070539374380571,Dmtoy:0.03385471569236652573)80:0.08801389898809598711)86:0.21327710281613052046,((HyE0094.65:0.25667945613279785633,(Dmtoe:0.07170467120457149623,Dmeyg:0.02348758993961371291)91:0.13404015960765724991)32:0.09399716790598960925,(HsPAX4:0.40547895881425483067,(HyE4150.1:0.00000100000050002909,HyE0094.36:0.00000100000050002909)100:0.51806842898683191923)25:0.08828779589148827434)2:0.01678083283904263645)13:0.13192770487827545911,HsMIXL:0.43877647958410170848)0:0.04510638803551755838)0:0.07226605062396876389,((((DmGsc:0.11448085892600844138,(HyE0137.41:0.28403695481930518740,(HsGSC:0.13013623737335364150,HsGSC2:0.23697403858728802173)31:0.13489011619616089743)13:0.04247343855794480372)40:0.24853335081585314903,((HsARGFX:0.36313330786169917275,(HsDUXBI:1.32137955445528820775,HsDPRX:0.63675805515103933718)6:0.22732996160390375739)2:0.19903765126500722049,(HsCRX:0.04249182129220829135,((HsOTX1:0.00000100000050002909,(Dmoc:0.03095056125155335944,HsOTX2:0.00000100000050002909)41:0.01472601135746805408)47:0.02913862685810533412,((HyE0078.71:0.13085296179651523252,(HyE0021.163:0.00000100000050002909,HyE1684.2:0.00000100000050002909)100:0.04004527834384757207)85:0.05885108906005115381,(HyE0007.103:0.00000100000050002909,HyE1498.4:0.00000100000050002909)100:0.21659272059068312988)28:0.08624084593792992470)32:0.04894230276703049470)51:0.10798208947143039804)3:0.06020311006373506302)0:0.05961341218669406056,DmCG11294:0.12695464136068007610)0:0.05987581933437492038,HsISX:0.32868565548907341389)0:0.00000100000050002909)0:0.04677878878857764239)0:0.00000100000050002909,((DmPHDP:0.16129616631881985023,(HsPHOX2A:0.00000100000050002909,HsPHOX2B:0.00000100000050002909)100:0.01685438150542127242)68:0.12495785526199010285,(DmCG34340:0.04966299130427540010,HsDRGX:0.03017425131652895151)69:0.07960872292435942910)9:0.03539182848576583745)0:0.02458025286517025870,(NvCART1:0.08500210422743841032,(HsALX4:0.00000100000050002909,((((HsVSX1:0.08237631382218904563,HsVSX2:0.00000100000050002909)51:0.00000100000050002909,(DmCG33980:0.05068078533852032191,DmCG4136:0.12809024133594942851)84:0.10439803886720040726)73:0.18664826111438861944,HsALX1:0.05497349005162162350)8:0.02637684763547900116,HsALX3:0.06246245205078088808)2:0.00000100000050002909)6:0.03653461094128596792)11:0.06981883043176821679)0:0.01529285797992245566,(DmRx:0.00000100000050002909,(HsRAX:0.00970803644237460892,HsRAX2:0.05712234777926488566)52:0.01346852528246979437)92:0.20035761073216826200)0:0.03932749809106546313,(DmPph13:0.11146754747350534620,Dmal:0.09306422936448378869)6:0.02031160531764169414)0:0.03355522244039271795,((((HsOTP:0.04438093701664241192,(Dmotp:0.01866714703798546746,HyE0002.92:0.04739148762739440329)59:0.00000100000050002909)84:0.24421991644399829169,HyE0367.3:0.00000100000050002909)26:0.07205904378418662160,HyE0005.46:0.42524372516741776318)4:0.00000100000050002909,((Dmrepo:0.28788908258397383211,(HyE0117.9:0.01856249689396181901,Dmhbn:0.04540977311526818438)86:0.12332614056569971006)7:0.00000100000050002909,((DmCG34367:0.04674080144862956948,(HsSHOX:0.00000100000050002909,HsSHOX2:0.00000100000050002909)96:0.00000100000050002909)88:0.22987626462197352506,(((Dmunc4:0.03255707115047955236,DmOdsH:0.22544394669175307766)90:0.09288317413332386474,HsUNCX:0.10994260776390847589)70:0.03816645883306584580,(HyE0001.295:0.00000100000050002909,HyE1111.3:0.00000100000050002909)100:0.24918167387798845214)56:0.10119308273252307362)7:0.02387408722424063170)0:0.03335689686487480765)0:0.04873245569651255688,HsARX:0.00000100000050002909);
