# Supplementary material for: The genome of the colonial hydroid Hydractinia reveals that their stem cells use a toolkit of evolutionarily shared genes with all animals
Source: Genome Res. 2024 Mar;34(3):498–513. doi: 10.1101/gr.278382.123 (PMC11067881; doi:10.1101/gr.278382.123)
Supplement: Supplement 10 [file Supplemental_Data.zip › Supplemental_Data/Supplemental_Data_S4.tsv]

	acanthaster_planci	acropora_digitifera	amphimedon_queenslandica	aurelia_aurita_atlantic	aurelia_aurita_pacific	branchiostoma_floridae	caenorhabditis_elegans	capitella_teleta	capsaspora_owczarzaki	ciona_intestinalis	clytia_hemisphaerica	creolimax_fragrantissima	danio_rerio	daphnia_pulex	dendronephthya_gigantea	drosophila_melanogaster	exaiptasia_pallida	gallus_gallus	helobdella_robusta	hofstenia_miamia	hoilungia_hongkongensis	homo_sapiens	hydra_magnipapillata	hydractinia_echinata	hydractinia_symbiolongicarpus	ixodes_scapularis	kudoa_iwatai	lottia_gigantea	mnemiopsis_leidyi	monosiga_brevicolis	morbakka_virulenta	nematostella_vectensis	nemopilema_nomurai	notospermus_geniculatus	octopus_bimaculoides	orbicella_faveolata	phoronis_australis	pocillopora_damicornis	pristionchus_pacificus	renilla_muelleri	saccharomyces_cerevisiae	saccoglossus_kowalevskii	salpingoeca_rosetta	schistosoma_mansoni	schmidtea_mediterranea	sphaeroforma_arctica	tribolium_castaneum	trichoplax_adhaerens	xenopus_tropicalis
acanthaster_planci	7863	6135	5416	5923	5344	6403	4239	6509	3954	5741	5444	3505	6256	5051	6059	4855	6325	5917	5276	4533	5180	6290	5367	5631	5653	5079	2245	6419	4651	3798	5885	6045	5876	6762	6135	6325	6598	6331	3511	5368	2322	6799	4281	4384	4938	3502	5161	5267	6245
acropora_digitifera	6135	9278	5429	6422	5814	6008	4082	6120	3886	5502	5877	3477	5874	4789	6811	4634	7747	5559	5026	4418	5147	5896	5670	6055	6055	4807	2241	6039	4674	3756	6278	7047	6317	6328	5825	8491	6204	8321	3384	5844	2282	6259	4251	4241	4767	3473	4910	5230	5859
amphimedon_queenslandica	5416	5429	7064	5339	4856	5282	3917	5459	3861	4958	4951	3420	5311	4479	5425	4359	5541	5049	4716	4150	4758	5335	5020	5156	5153	4427	2209	5388	4385	3702	5293	5344	5305	5629	5212	5572	5506	5546	3211	4805	2298	5520	4173	4049	4482	3407	4619	4841	5292
aurelia_aurita_atlantic	5923	6422	5339	9994	8468	5767	4050	5950	3853	5356	6357	3444	5700	4731	6364	4586	6601	5386	4982	4395	5058	5715	6092	6536	6510	4723	2267	5883	4667	3722	6915	6251	7937	6176	5663	6594	6004	6563	3361	5625	2281	6012	4193	4222	4734	3441	4867	5135	5687
aurelia_aurita_pacific	5344	5814	4856	8468	9416	5182	3659	5385	3456	4822	5789	3100	5110	4254	5742	4126	5968	4843	4501	4006	4518	5119	5515	5944	5895	4281	2047	5295	4192	3339	6269	5695	7206	5584	5105	5969	5407	5918	3043	5165	2074	5418	3759	3771	4245	3122	4366	4619	5104
branchiostoma_floridae	6403	6008	5282	5767	5182	8014	4171	6398	3910	5679	5334	3476	6220	4954	5914	4757	6211	5893	5176	4381	5044	6252	5205	5487	5496	4952	2195	6355	4567	3756	5727	5962	5705	6547	5990	6222	6467	6217	3435	5161	2296	6575	4231	4250	4811	3459	5039	5114	6209
caenorhabditis_elegans	4239	4082	3917	4050	3659	4171	6149	4412	3276	4082	3793	3033	4346	4081	4123	4069	4201	4179	4113	3437	3755	4342	3928	3962	3957	4052	2119	4352	3540	3008	4100	4097	4091	4403	4332	4174	4410	4210	4976	3704	2153	4333	3317	3663	3910	3002	4155	3825	4285
capitella_teleta	6509	6120	5459	5950	5385	6398	4412	8793	4085	5750	5476	3687	6282	5223	6055	5071	6316	5926	5792	4622	5210	6281	5507	5708	5694	5311	2291	6871	4722	3904	5957	6200	5915	7162	6482	6317	6920	6328	3601	5446	2444	6646	4392	4566	5193	3658	5368	5344	6250
capsaspora_owczarzaki	3954	3886	3861	3853	3456	3910	3276	4085	4803	3687	3547	3489	4033	3625	3928	3504	4038	3849	3618	3079	3636	4023	3691	3744	3757	3563	1995	3993	3299	3233	3904	3931	3902	4044	3925	4021	4066	4061	2665	3542	2360	4044	3611	3133	3424	3422	3598	3708	3982
ciona_intestinalis	5741	5502	4958	5356	4822	5679	4082	5750	3687	6521	5015	3326	5758	4706	5524	4598	5668	5506	4944	4276	4784	5837	4952	5176	5190	4648	2219	5679	4431	3614	5387	5421	5380	5842	5561	5640	5831	5677	3350	4913	2247	5867	4040	4247	4681	3312	4841	4870	5756
clytia_hemisphaerica	5444	5877	4951	6357	5789	5334	3793	5476	3547	5015	8112	3201	5274	4406	5838	4258	6027	4999	4634	4161	4627	5264	6110	6944	6895	4357	2145	5401	4388	3490	6080	5680	6157	5685	5236	6028	5515	5985	3182	5166	2115	5516	3900	3947	4417	3218	4524	4714	5244
creolimax_fragrantissima	3505	3477	3420	3444	3100	3476	3033	3687	3489	3326	3201	6006	3614	3293	3490	3226	3603	3432	3310	2814	3315	3601	3337	3384	3367	3230	1954	3578	3002	3027	3511	3566	3496	3599	3521	3591	3604	3622	2463	3185	2376	3588	3347	2948	3120	5680	3288	3363	3563
danio_rerio	6256	5874	5311	5700	5110	6220	4346	6282	4033	5758	5274	3614	8240	5186	5859	5014	6069	7232	5334	4455	5134	7656	5315	5487	5510	5138	2294	6183	4591	3785	5758	5859	5722	6382	6081	6069	6352	6122	3533	5146	2401	6443	4321	4473	4926	3555	5304	5219	7644
daphnia_pulex	5051	4789	4479	4731	4254	4954	4081	5223	3625	4706	4406	3293	5186	6061	4823	4977	4967	4947	4708	3821	4307	5150	4550	4606	4603	4886	2204	5173	3968	3307	4774	4804	4749	5273	5138	4935	5268	4970	3340	4290	2233	5154	3680	3980	4316	3267	5172	4377	5103
dendronephthya_gigantea	6059	6811	5425	6364	5742	5914	4123	6055	3928	5524	5838	3490	5859	4823	8024	4659	6974	5547	5058	4408	5152	5880	5660	6037	6041	4791	2284	5985	4700	3762	6196	6488	6283	6243	5800	6988	6168	6978	3402	6308	2310	6182	4270	4285	4804	3479	4958	5231	5845
drosophila_melanogaster	4855	4634	4359	4586	4126	4757	4069	5071	3504	4598	4258	3226	5014	4977	4659	5947	4782	4803	4596	3794	4231	5009	4417	4460	4477	4707	2196	4990	3897	3243	4653	4626	4625	5084	4978	4743	5067	4791	3321	4163	2242	4984	3611	4005	4284	3179	5623	4302	4945
exaiptasia_pallida	6325	7747	5541	6601	5968	6211	4201	6316	4038	5668	6027	3603	6069	4967	6974	4782	8962	5729	5173	4522	5314	6090	5817	6245	6229	4944	2308	6220	4800	3862	6480	7430	6500	6518	6001	8045	6416	8025	3464	6019	2362	6466	4385	4371	4918	3586	5060	5406	6048
gallus_gallus	5917	5559	5049	5386	4843	5893	4179	5926	3849	5506	4999	3432	7232	4947	5547	4803	5729	7813	5100	4262	4894	7569	5068	5196	5219	4925	2201	5850	4384	3627	5454	5541	5405	6029	5809	5732	6012	5783	3405	4908	2285	6094	4106	4299	4727	3396	5079	4980	7366
helobdella_robusta	5276	5026	4716	4982	4501	5176	4113	5792	3618	4944	4634	3310	5334	4708	5058	4596	5173	5100	6500	4106	4528	5344	4840	4849	4839	4679	2227	5495	4153	3478	5056	5053	5011	5602	5433	5191	5533	5199	3387	4526	2254	5375	3887	4240	4673	3280	4815	4607	5293
hofstenia_miamia	4533	4418	4150	4395	4006	4381	3437	4622	3079	4276	4161	2814	4455	3821	4408	3794	4522	4262	4106	5512	3945	4482	4310	4275	4276	3818	1944	4521	3796	3056	4396	4385	4383	4680	4451	4487	4620	4505	2889	4019	1934	4622	3389	3642	4059	2808	3970	4031	4463
hoilungia_hongkongensis	5180	5147	4758	5058	4518	5044	3755	5210	3636	4784	4627	3315	5134	4307	5152	4231	5314	4894	4528	3945	6737	5174	4683	4842	4863	4274	2133	5164	4160	3475	5094	5103	5097	5289	5074	5301	5287	5346	3059	4546	2213	5281	3944	3960	4340	3269	4433	6432	5121
homo_sapiens	6290	5896	5335	5715	5119	6252	4342	6281	4023	5837	5264	3601	7656	5150	5880	5009	6090	7569	5344	4482	5174	8339	5308	5499	5523	5113	2294	6201	4633	3797	5787	5872	5746	6390	6114	6087	6386	6147	3520	5162	2393	6462	4318	4505	4975	3542	5295	5256	7836
hydra_magnipapillata	5367	5670	5020	6092	5515	5205	3928	5507	3691	4952	6110	3337	5315	4550	5660	4417	5817	5068	4840	4310	4683	5308	7943	6470	6454	4509	2256	5371	4387	3525	6000	5558	5990	5636	5295	5813	5489	5822	3244	5054	2239	5433	3985	4060	4547	3335	4678	4786	5273
hydractinia_echinata	5631	6055	5156	6536	5944	5487	3962	5708	3744	5176	6944	3384	5487	4606	6037	4460	6245	5196	4849	4275	4842	5499	6470	9938	9275	4569	2251	5612	4481	3651	6399	5897	6399	5893	5444	6205	5739	6212	3285	5381	2252	5714	4093	4127	4609	3375	4718	4947	5465
hydractinia_symbiolongicarpus	5653	6055	5153	6510	5895	5496	3957	5694	3757	5190	6895	3367	5510	4603	6041	4477	6229	5219	4839	4276	4863	5523	6454	9275	9722	4562	2248	5610	4500	3635	6399	5890	6420	5881	5455	6205	5752	6218	3280	5328	2226	5715	4102	4119	4603	3360	4740	4950	5491
ixodes_scapularis	5079	4807	4427	4723	4281	4952	4052	5311	3563	4648	4357	3230	5138	4886	4791	4707	4944	4925	4679	3818	4274	5113	4509	4569	4562	6152	2157	5190	3886	3230	4771	4838	4738	5345	5155	4940	5245	4958	3318	4304	2201	5160	3597	3910	4265	3212	4945	4360	5069
kudoa_iwatai	2245	2241	2209	2267	2047	2195	2119	2291	1995	2219	2145	1954	2294	2204	2284	2196	2308	2201	2227	1944	2133	2294	2256	2251	2248	2157	2394	2266	2069	1859	2283	2251	2299	2289	2275	2292	2290	2307	1748	2111	1546	2272	2011	2133	2155	1932	2203	2179	2272
lottia_gigantea	6419	6039	5388	5883	5295	6355	4352	6871	3993	5679	5401	3578	6183	5173	5985	4990	6220	5850	5495	4521	5164	6201	5371	5612	5610	5190	2266	8152	4652	3826	5876	6024	5851	7027	6574	6230	6855	6252	3578	5276	2363	6564	4328	4506	5121	3567	5287	5245	6150
mnemiopsis_leidyi	4651	4674	4385	4667	4192	4567	3540	4722	3299	4431	4388	3002	4591	3968	4700	3897	4800	4384	4153	3796	4160	4633	4387	4481	4500	3886	2069	4652	5508	3216	4633	4600	4647	4790	4588	4797	4740	4809	2919	4218	2079	4715	3611	3705	4063	3005	4075	4241	4599
monosiga_brevicolis	3798	3756	3702	3722	3339	3756	3008	3904	3233	3614	3490	3027	3785	3307	3762	3243	3862	3627	3478	3056	3475	3797	3525	3651	3635	3230	1859	3826	3216	5115	3758	3784	3732	3883	3749	3854	3870	3870	2489	3454	2112	3882	4604	3061	3335	3044	3372	3540	3773
morbakka_virulenta	5885	6278	5293	6915	6269	5727	4100	5957	3904	5387	6080	3511	5758	4774	6196	4653	6480	5454	5056	4396	5094	5787	6000	6399	6399	4771	2283	5876	4633	3758	7979	6182	6855	6078	5713	6445	5994	6480	3382	5579	2328	5998	4236	4273	4780	3483	4925	5191	5739
nematostella_vectensis	6045	7047	5344	6251	5695	5962	4097	6200	3931	5421	5680	3566	5859	4804	6488	4626	7430	5541	5053	4385	5103	5872	5558	5897	5890	4838	2251	6024	4600	3784	6182	8432	6185	6227	5769	7305	6126	7278	3370	5714	2350	6182	4279	4242	4756	3548	4903	5198	5843
nemopilema_nomurai	5876	6317	5305	7937	7206	5705	4091	5915	3902	5380	6157	3496	5722	4749	6283	4625	6500	5405	5011	4383	5097	5746	5990	6399	6420	4738	2299	5851	4647	3732	6855	6185	8541	6053	5697	6482	5992	6511	3374	5555	2313	5966	4214	4266	4766	3463	4899	5167	5710
notospermus_geniculatus	6762	6328	5629	6176	5584	6547	4403	7162	4044	5842	5685	3599	6382	5273	6243	5084	6518	6029	5602	4680	5289	6390	5636	5893	5881	5345	2289	7027	4790	3883	6078	6227	6053	9255	6597	6494	7209	6493	3621	5527	2377	6836	4413	4614	5271	3585	5413	5381	6354
octopus_bimaculoides	6135	5825	5212	5663	5105	5990	4332	6482	3925	5561	5236	3521	6081	5138	5800	4978	6001	5809	5433	4451	5074	6114	5295	5444	5455	5155	2275	6574	4588	3749	5713	5769	5697	6597	7417	6006	6503	6035	3540	5123	2343	6291	4227	4505	5063	3484	5262	5159	6055
orbicella_faveolata	6325	8491	5572	6594	5969	6222	4174	6317	4021	5640	6028	3591	6069	4935	6988	4743	8045	5732	5191	4487	5301	6087	5813	6205	6205	4940	2292	6230	4797	3854	6445	7305	6482	6494	6006	9810	6411	8984	3459	5982	2360	6496	4376	4345	4894	3583	5036	5382	6056
phoronis_australis	6598	6204	5506	6004	5407	6467	4410	6920	4066	5831	5515	3604	6352	5268	6168	5067	6416	6012	5533	4620	5287	6386	5489	5739	5752	5245	2290	6855	4740	3870	5994	6126	5992	7209	6503	6411	8156	6445	3610	5420	2389	6765	4411	4579	5190	3579	5381	5378	6319
pocillopora_damicornis	6331	8321	5546	6563	5918	6217	4210	6328	4061	5677	5985	3622	6122	4970	6978	4791	8025	5783	5199	4505	5346	6147	5822	6212	6218	4958	2307	6252	4809	3870	6480	7278	6511	6493	6035	8984	6445	9486	3471	5981	2379	6505	4404	4383	4918	3609	5067	5428	6101
pristionchus_pacificus	3511	3384	3211	3361	3043	3435	4976	3601	2665	3350	3182	2463	3533	3340	3402	3321	3464	3405	3387	2889	3059	3520	3244	3285	3280	3318	1748	3578	2919	2489	3382	3370	3374	3621	3540	3459	3610	3471	5420	3092	1745	3551	2680	2975	3210	2454	3395	3123	3488
renilla_muelleri	5368	5844	4805	5625	5165	5161	3704	5446	3542	4913	5166	3185	5146	4290	6308	4163	6019	4908	4526	4019	4546	5162	5054	5381	5328	4304	2111	5276	4218	3454	5579	5714	5555	5527	5123	5982	5420	5981	3092	7261	2150	5422	3858	3837	4305	3191	4423	4683	5148
saccharomyces_cerevisiae	2322	2282	2298	2281	2074	2296	2153	2444	2360	2247	2115	2376	2401	2233	2310	2242	2362	2285	2254	1934	2213	2393	2239	2252	2226	2201	1546	2363	2079	2112	2328	2350	2313	2377	2343	2360	2389	2379	1745	2150	2770	2369	2260	2096	2179	2351	2262	2275	2369
saccoglossus_kowalevskii	6799	6259	5520	6012	5418	6575	4333	6646	4044	5867	5516	3588	6443	5154	6182	4984	6466	6094	5375	4622	5281	6462	5433	5714	5715	5160	2272	6564	4715	3882	5998	6182	5966	6836	6291	6496	6765	6505	3551	5422	2369	7986	4388	4480	5055	3573	5284	5370	6417
salpingoeca_rosetta	4281	4251	4173	4193	3759	4231	3317	4392	3611	4040	3900	3347	4321	3680	4270	3611	4385	4106	3887	3389	3944	4318	3985	4093	4102	3597	2011	4328	3611	4604	4236	4279	4214	4413	4227	4376	4411	4404	2680	3858	2260	4388	5764	3403	3728	3323	3757	3997	4286
schistosoma_mansoni	4384	4241	4049	4222	3771	4250	3663	4566	3133	4247	3947	2948	4473	3980	4285	4005	4371	4299	4240	3642	3960	4505	4060	4127	4119	3910	2133	4506	3705	3061	4273	4242	4266	4614	4505	4345	4579	4383	2975	3837	2096	4480	3403	5085	4651	2925	4145	4028	4452
schmidtea_mediterranea	4938	4767	4482	4734	4245	4811	3910	5193	3424	4681	4417	3120	4926	4316	4804	4284	4918	4727	4673	4059	4340	4975	4547	4609	4603	4265	2155	5121	4063	3335	4780	4756	4766	5271	5063	4894	5190	4918	3210	4305	2179	5055	3728	4651	6303	3118	4457	4427	4949
sphaeroforma_arctica	3502	3473	3407	3441	3122	3459	3002	3658	3422	3312	3218	5680	3555	3267	3479	3179	3586	3396	3280	2808	3269	3542	3335	3375	3360	3212	1932	3567	3005	3044	3483	3548	3463	3585	3484	3583	3579	3609	2454	3191	2351	3573	3323	2925	3118	6171	3245	3319	3508
tribolium_castaneum	5161	4910	4619	4867	4366	5039	4155	5368	3598	4841	4524	3288	5304	5172	4958	5623	5060	5079	4815	3970	4433	5295	4678	4718	4740	4945	2203	5287	4075	3372	4925	4903	4899	5413	5262	5036	5381	5067	3395	4423	2262	5284	3757	4145	4457	3245	6364	4513	5240
trichoplax_adhaerens	5267	5230	4841	5135	4619	5114	3825	5344	3708	4870	4714	3363	5219	4377	5231	4302	5406	4980	4607	4031	6432	5256	4786	4947	4950	4360	2179	5245	4241	3540	5191	5198	5167	5381	5159	5382	5378	5428	3123	4683	2275	5370	3997	4028	4427	3319	4513	6900	5198
xenopus_tropicalis	6245	5859	5292	5687	5104	6209	4285	6250	3982	5756	5244	3563	7644	5103	5845	4945	6048	7366	5293	4463	5121	7836	5273	5465	5491	5069	2272	6150	4599	3773	5739	5843	5710	6354	6055	6056	6319	6101	3488	5148	2369	6417	4286	4452	4949	3508	5240	5198	8343
