# Supplementary material for: The genome of the colonial hydroid Hydractinia reveals that their stem cells use a toolkit of evolutionarily shared genes with all animals
Source: Genome Res. 2024 Mar;34(3):498–513. doi: 10.1101/gr.278382.123 (PMC11067881; doi:10.1101/gr.278382.123)
Supplement: Supplement 10 [file Supplemental_Data.zip › Supplemental_Data/Supplemental_Data_S40.hsym_Hbox]

(HsPKNOX2:0.00000100000050002909,(AmPrep:0.09734328409312201225,((HyS0051.77:0.12608707611118075143,((HsMEIS1:0.00000100000050002909,HsMEIS3:0.01412498517687110766)74:0.01411632409643487351,(Dmhth:0.04425726549106863417,HsMEIS2:0.00000100000050002909)11:0.00000100000050002909)40:0.01530005124243458657)76:0.18242400026993832451,((((HsTGIF2LX:0.00000100000050002909,HsTGIF2LY:0.01418631144691923779)99:0.13548169113101565797,((Dmachi:0.01436202660457140158,Dmvis:0.00000100000050002909)100:0.25621016681935360193,(HsTGIF2:0.07080634700204481435,HsTGIF1:0.10577202475863153874)21:0.00000100000050002909)58:0.09386400740300837597)89:0.21866863321965845923,(((HsMKX:0.50195429615649889143,(HsIRX6:0.02744827568822928027,((((HsIRX2:0.00000100000050002909,HsIRX5:0.00000100000050002909)99:0.05611926433794415386,(HsIRX1:0.01409724827420089088,HsIRX3:0.00000100000050002909)81:0.03287116655022003647)46:0.02582566827107934948,(Dmcaup:0.01405312338104059040,Dmara:0.01428705440551701622)79:0.02688711605788325285)21:0.01984486163450151913,((HyS0002.33:0.04295164637611208203,HsIRX4:0.03166991755518065027)36:0.01166579260392102899,Dmmirr:0.00000100000050002909)55:0.01557926690542607052)23:0.00000100000050002909)68:0.35055268196494943078)64:0.46559255563048268511,((((HsPBX4:0.03286423894512488508,(((Dmexd:0.02935755578717854156,(HsPBX3:0.01448397149747530747,HsPBX1:0.01460882207982718180)40:0.00000100000050002909)42:0.01454868676280712640,HsPBX2:0.00000100000050002909)45:0.01279680811687818227,(HyS0046.118:0.16856008265307834137,HyS0046.123:0.00000100000050002909)77:0.07993506016709778228)46:0.03028934564405716748)70:0.33802227571871168443,(((HsTSHZ2:0.00000100000050002909,(HsTSHZ3:0.02816082796582090875,HsTSHZ1:0.03160614232519114164)70:0.04554544409846308234)99:2.21518349562122107699,(HsHMBOX1:0.65738782510242488311,(NvHNF:0.00000100000050002909,(HsHNF1A:0.05945341849706684001,HsHNF1B:0.02599112440634912535)79:0.18422984095869063270)97:0.88997360628803590110)77:0.47633357184293095843)3:0.20352652448207089741,((HsADNP:0.38727394376230145356,HsADNP2:0.66784023572607120744)91:1.48253043006325091469,((((HsCUX2:0.08075605560433417318,(HsCUX1:0.00000100000050002909,((HsPROX1:0.09935067161845688444,HsPROX2:0.14177199925447231399)66:0.13953184351230185634,Dmpros:0.19706109801760562927)100:4.90077424759141866417)10:0.17912427708263356507)16:0.52615898677704731057,Dmct:0.38786386988731541559)17:0.59808316339387357363,(Dmonecut:0.07580939130973593509,(HsONECUT3:0.10042255792083450150,(HsONECUT1:0.04838200016889038224,HsONECUT2:0.06394848709802689046)59:0.03004870938464855243)62:0.02326337880438093461)100:1.15591803843880480684)3:0.37625204854002658461,(((((HyS0034.123:0.93936697283457604168,(((HsSATB1:0.09569447342210042617,HsSATB2:0.05658938713043057400)99:1.24847439964529605128,(((HsZHX3II:0.57111187624395975959,HsZHX1II:0.47688145916811636171)26:0.05269992799393205529,HsZHX2II:0.48379920206867443877)39:0.25283070690235504019,(((HsHOMEZII:0.64579154377470193715,HsZHX3IV:0.43292301581649661468)52:0.21422901699249527474,(HsZHX1IV:0.22229498157460256258,HsZHX2IV:0.57865202853072217337)32:0.01741959061690678129)73:0.58688207197650510416,((HsZHX1V:0.66549346057354452633,(HsZHX3V:0.41256595558292419312,HsHOMEZIII:2.04505758764741596423)39:0.74099896644815654856)48:2.06048563929566164177,(HsZHX2III:0.30140705754095070690,(HsZHX3III:0.39039582674074857493,HsZHX1III:0.34277016347941546837)36:0.00000100000050002909)90:0.66155893931991327506)7:0.30752591836382625612)0:0.00000100000050002909)10:0.83905158810945923431)0:0.12918163265254559158,(HsZFHX3I:0.05585188368623207611,(Dmzfh2I:0.18598142821406207781,HsZFHX4I:0.04152872315729603386)45:0.02387596611852014702)92:0.61743467890453362923)0:0.21112074133321542813)0:0.00324596338533774407,((HsZEB1:0.50125731539382112345,HsZEB2:0.74874010585834505083)85:1.50472021530968014247,((((DmLim1:0.05066122424180100059,(HyS0009.272:0.11209932799532799919,(HsLHX1:0.00000100000050002909,HsLHX5:0.00000100000050002909)100:0.03466914932742762301)42:0.05408717222971207855)80:0.21521627927150063786,(DmLim3:0.01100157152615497021,(HsLHX4:0.02794228863138446470,((HyS0032.236:0.01207632243516674163,(((HsLMX1A:0.00000100000050002909,HsLMX1B:0.00000100000050002909)100:0.08807443899030539813,DmCG4328:0.08625271602130778203)47:0.01934086194591118704,DmCG32105:0.08064386620640490166)75:0.18657311984129404392)93:0.49213561745987083329,HsLHX3:0.00000100000050002909)10:0.01852909514217919093)14:0.05416821608838484625)31:0.07602417852267427667)42:0.18360206628351302682,(HsISL1:0.00000100000050002909,(HsISL2:0.00000100000050002909,Dmtup:0.06512783284130810313)34:0.01398601147479360679)100:0.85092254979470172138)28:0.21459951864203741234,((HsZFHX2III:0.13823651542102838308,(HsZFHX4IV:0.05945169740409804449,HsZFHX3IV:0.07368278180588670734)39:0.06927193446026783108)98:0.57140915824065086071,((Dmzfh2III:0.19555526117380878093,(HsZFHX2II:0.05068231098112244148,(HsZFHX3III:0.00000100000050002909,HsZFHX4III:0.03188929524967891449)46:0.10998503844833019960)41:0.24788852537647218521)77:0.26391343445842091464,(((HyS0017.231:0.00000100000050002909,HyS3177.3:0.00000100000050002909)100:0.11742751164278819598,(((HsLHX8:0.00000100000050002909,HsLHX6:0.05725519416175897658)73:0.14843949829660132989,(HyS0046.28:0.46190040265463150337,((HsLHX2:0.00000100000050002909,HsLHX9:0.00000100000050002909)100:0.00000100000050002909,Dmap:0.07367003435208449580)51:0.15258132424327269794)78:0.42165025687395907283)38:0.30105955222638763891,DmAwh:0.01175113291416835654)22:0.16929899571532361358)33:0.30606827045795120812,Dmzfh1:0.85766647497771830722)3:0.05271495399385291852)9:0.09752790195266961004)10:0.11249376514781693481)4:0.16083600644463380558)0:0.25311055738523274838)0:0.08119150500456752406,((HsZFHX2I:0.35923368961118606890,(Dmzfh2II:0.40561632661871294125,(HsZFHX3II:0.03933183496023265335,HsZFHX4II:0.03960912165952779063)32:0.00000100000050002909)50:0.06965936595024958822)80:0.60269860025720745078,HyS0028.48:0.85783809265729815685)3:0.13810535425357758910)0:0.15897342857673837924,(HsLEUTX:0.87329452564762721778,(((BfCompassI:0.76939768130447883099,(DmdveII:0.69843249216814284885,DmdveI:0.35498524947818893560)46:0.27996573989521811310)83:0.98266359681867443410,(HyS0020.252:1.24242217106453534115,HsHDX:0.81914390700206207718)46:0.55433399763158641704)7:0.00000100000050002909,((((((HsPOU4F1:0.00000100000050002909,Dmacj6:0.04616914143211974658)49:0.00000100000050002909,(HyS0034.96:0.09086738136333544213,(HsPOU4F3:0.01406176742899909946,HsPOU4F2:0.00000100000050002909)61:0.00000100000050002909)28:0.01405237007748685873)86:0.52221820826785803060,(NvPOU1:0.19487452721039852377,HsPOU1F1:0.12219636086351094717)79:0.16713392468748525244)13:0.00000100000050002909,(((HsPOU2F3:0.09448971866082576943,(HsPOU2F1:0.00000100000050002909,((Dmnub:0.04537752771592304391,Dmpdm2:0.14244511897668157840)43:0.09155836530849477406,HsPOU2F2:0.09348459372542540502)28:0.01654363279348695578)43:0.09581937919529182057)75:0.26427005816775095415,HyS0098.14:0.35412744593834633022)9:0.00000100000050002909,(Dmvvl:0.01237920619742838985,((((HsPOU3F3:0.00000100000050002909,(HsPOU5F2:0.64524208930650261973,HsPOU5F1:0.03835042100458753433)96:0.52260025402435950070)21:0.01357756591400655771,HsPOU3F1:0.04348398622174089179)21:0.00000100000050002909,HsPOU3F2:0.00000100000050002909)21:0.00000100000050002909,HsPOU3F4:0.05518955367789551286)32:0.03253792392887471657)33:0.13332115460304405641)37:0.08135007217327271112)54:0.35143410698818233762,HyS0008.328:0.68289849460266183190)9:0.06426735216760008640,(HsPOU6F1:0.11100223705047010392,(HsPOU6F2:0.02524094695276236575,Dmpdm3:0.20995174122750842605)71:0.09442762631669202045)63:0.15351445194412469131)38:0.44572891395506980539)5:0.21047217067071841146)6:0.13108927996000377392)0:0.06921460557906947142,(((HyS0004.342:0.88028059341372222324,(HyS0742.3:0.00000100000050002909,HyS0021.139:0.00000100000050002909)100:0.98258855969236225114)11:0.31979519969905878529,(((HsESX1:0.26298553489580223097,(HsRHOXF1:0.57124526817814558211,((HyS0004.298:0.55751573893076389332,(HsRHOXF2B:0.01498336175814139574,HsRHOXF2:0.00000100000050002909)98:0.45694704413091291606)32:0.12914336224474937120,((HsPRRX1:0.01220738604636089839,(DmCG9876:0.13109284099514037503,HsPRRX2:0.00000100000050002909)33:0.01620325050324595423)81:0.16773555491715411159,((HsNOBOX:0.66604956200298182090,HyS0009.110:0.15082327016525917673)17:0.14033843612125637690,(((((((HsPAX6:0.00000100000050002909,(Dmtoy:0.03258180085564361950,Dmey:0.01696328978600581197)87:0.08522434626911176703)90:0.20081739543231291734,((Dmeyg:0.03833612943607352108,Dmtoe:0.05547640084271057703)91:0.18830562495461380945,(HyS0010.413:0.50895744414895183194,HsPAX4:0.38499990268622014122)15:0.08539566949832365361)5:0.09048150295866957959)2:0.00545661093983424317,HyS0010.387:0.27338762808377214952)9:0.15856171994591902741,(DmRx:0.00000100000050002909,(HsRAX:0.00956792123520414789,HsRAX2:0.05571885657188514057)50:0.01321157817900005943)84:0.14187700080376747236)1:0.08164676995548533767,((DmPtx1:0.01709239729577992362,((HyS0010.323:0.30570725606231169413,HsPITX1:0.00783593268696899416)37:0.02109123753298545317,(HsPITX2:0.00000100000050002909,HsPITX3:0.00000100000050002909)88:0.00000100000050002909)41:0.02963630195153961824)70:0.23219302210239417539,(((HsMIXL:0.42708887986017057825,(HyS0051.140:0.00000100000050002909,HyS0360.1:0.00000100000050002909)100:0.35783993839588762453)8:0.06256777045322967079,(DmCG32532:0.06493909909796731494,HsPROP1:0.31849002020228939225)42:0.13752416248543875010)3:0.08967245450143934704,((HsPAX3:0.01518486245337686072,HsPAX7:0.01462200536753187514)69:0.00000100000050002909,(((HsSEBOX:0.68910077709099804011,((HsDUXAII:0.12133719598371354997,((HsZHX2I:0.10865317401728062652,((HsHOMEZI:1.35978508826188315695,HsZHX1I:0.12840910006664502108)40:0.18984059008263340362,HsZHX3I:0.17386405505302360286)21:0.30007257071051546271)97:3.76597754421591313090,HsDUXAI:0.22407112406729731702)12:0.47940476226296457885)11:0.23217787799123898451,HsDUXBII:0.79053630879532155173)5:0.12019931369591345394)3:0.20761645469715761525,Dmprd:0.00000100000050002909)0:0.09028885915539114349,(Dmgsb:0.18095304565993380885,Dmgsbn:0.03999247586854706021)49:0.08766495955170013066)0:0.06869254940241721619)0:0.10858370633634008284)0:0.07623089120101357585)0:0.02997417523460442490)0:0.00000100000050002909,((((HyS0017.118:0.00000100000050002909,(HsOTP:0.04347243310960896556,(Dmotp:0.01830298706439644971,HyS0007.198:0.04644337302734307532)74:0.00000100000050002909)89:0.23853323538086701472)20:0.09008958965145968945,(HsARX:0.00000100000050002909,(HyS0058.21:0.24661847120063756789,((NvCART1:0.07689146121354142882,(HsALX4:0.00000100000050002909,(((HsVSX2:0.00000100000050002909,HsVSX1:0.08066539443310749569)52:0.00000100000050002909,(DmCG33980:0.04874401575850085405,DmCG4136:0.12627858438901212734)85:0.10329894853386682729)77:0.21313317239343521070,(HsALX1:0.06483170585007064224,HsALX3:0.03404129395749865700)30:0.02751138522176502232)2:0.00000100000050002909)7:0.03823457217571168271)11:0.07727333262927736646,((Dmrepo:0.24025285704257737240,(Dmhbn:0.01722829281312432056,HyS0035.20:0.04557715013454540637)94:0.11702864165500749538)5:0.03423557870029695499,(HyS0054.71:0.23919899452338871937,((DmOdsH:0.20100273281234556921,Dmunc4:0.04725096748589389245)93:0.08033869370202577354,HsUNCX:0.11700570936452764359)68:0.03154930411204232010)57:0.11302205263597156493)5:0.00000100000050002909)2:0.01891145016427785500)1:0.01170958027758716748)1:0.03312817379008629881)2:0.02768946559006283878,Dmal:0.08624080011910299770)2:0.02648912029945618349,DmPph13:0.07990201204982752548)1:0.04660135015966559296)0:0.01670477784086973547,(((DmPHDP:0.15898954728797812241,(HsPHOX2B:0.00000100000050002909,HsPHOX2A:0.00000100000050002909)100:0.01293722559557543630)71:0.13860890459295707733,(DmCG34340:0.04911839392900797102,HsDRGX:0.02942146341529224343)76:0.07080256508539392590)14:0.04167174567135175506,((DmCG34367:0.03917197780518951594,(HsSHOX:0.00000100000050002909,HsSHOX2:0.00000100000050002909)96:0.00666965183777290006)87:0.25055974767313188289,(DmCG11294:0.11517823686172780351,(HsISX:0.32230269830071162085,((((HsDUXBI:1.27028961156112907283,HsDPRX:0.60633820641733437995)6:0.22742451241226710468,HsARGFX:0.34683956512964980723)4:0.19545290949894777999,(HsCRX:0.04820840404316762556,(((HsOTX2:0.00000100000050002909,Dmoc:0.03000942181692293348)34:0.01429702989957753155,HsOTX1:0.00000100000050002909)53:0.03521588746387318419,(HyS0028.203:0.21068267783252592196,(HyS0028.140:0.15419045778890214105,HyS0015.289:0.04292494986258340445)74:0.05187092913329621746)40:0.09329582371666836349)37:0.03106712006985737698)57:0.09944222837941589510)3:0.12986161871671275669,(((HyS0022.208:0.23989274254842943290,(((HsTPRX1:0.33312347324641389257,HsTPRXL:0.11461412387786978906)94:0.63071489005780845272,(HsHOPX:1.66112576404880618597,HsGSC:0.00000100000050002909)4:0.08849648705490041622)1:0.00000100000050002909,HsGSC2:0.26236275158689620346)1:0.15627479608885722073)0:0.03167851632620845292,DmGsc:0.15195480485898976708)1:0.21719742913812353780,(HsDMBX1:0.00000100000050002909,(Hvmanacle:0.08114381550692224832,HyS0010.23:0.01540406256815330353)92:0.34238408401841291528)60:0.18077528787975374880)0:0.03695806620471758785)0:0.05037836961809052938)0:0.02606460570844310737)0:0.00000100000050002909)0:0.05696019821302439334)0:0.00000100000050002909)0:0.01325231667934467436)0:0.02564522280581784872)0:0.04573545398029297410)0:0.15039309895933736239)0:0.03853174043780251828)0:0.07701549322359269034,HsHESX1:0.48815954196165628476)0:0.11766167456421280924,(((HyS0132.10:0.25732999305896014919,((Dmems:0.08717676771287931337,DmE5:0.04100437553926996465)56:0.08090561063950721388,(HsEMX1:0.05331009450665446375,HsEMX2:0.01089534391386702897)50:0.03574395130773316137)46:0.11692013901152720212)33:0.13832538584690690087,((HsNOTO:0.47813642212508927765,(DmCG18599:0.15205564985054464966,(HyS0038.55:1.02270251021293367977,HyS0046.135:0.12218430685338364794)51:0.25786716918393465248)49:0.16990818995477727227)25:0.18877091476460608477,(HsVAX1:0.00000100000050002909,HsVAX2:0.00000100000050002909)100:0.31253370972172117570)10:0.02532109200908527064)32:0.17149099597893821545,((((Dmen:0.00869907489263845556,Dminv:0.12414437506487653595)91:0.25903566154425267110,(HsEN2:0.00000100000050002909,HsEN1:0.04216199484766126881)78:0.00000100000050002909)91:0.59397686975761287975,((BfNedxa:0.01523101840464718103,BfNedxb:0.00000100000050002909)90:0.08995098207698641601,DmCG13424:0.17514232247213504245)71:0.07452068683609087973)15:0.19824072205117510004,((((Dmslou:0.00000100000050002909,(HsNKX1.2:0.01446128744002390942,HsNKX1.1:0.00000100000050002909)59:0.02951523242979135764)27:0.00000100000050002909,HyS0009.60:0.08387743373635687949)96:0.35727893331072935190,((((((HsBARHL2:0.06291959622437655331,HsBARHL1:0.00000100000050002909)53:0.00000100000050002909,(DmBH2:0.00919389229809912216,DmBH1:0.04857671598577095046)59:0.16232601569845220291)53:0.15320300503543857196,(BfBari:0.22363583606592257746,DmCG11085:0.09478670999641160277)78:0.19127276646505017577)21:0.06853052879205628889,(BfAbox:0.00620439094051554538,DmCG34031:0.19159536634054064042)100:0.39893851775548971883)5:0.02513451002466197265,(((HsTLX2:0.05853236226762562056,(HsTLX3:0.00000100000050002909,(DmC15:0.08628820936765330130,HsTLX1:0.03530982628248775790)29:0.03227150160817475466)38:0.06969005899670920046)87:0.22311932474780221680,(((HsNKX2.3:0.00000100000050002909,((((((Dmvnd:0.04620065568253546584,HsNKX2.2:0.00000100000050002909)61:0.01221085351635768819,((HyS0022.92:0.41475135544070790283,HyS0018.218:0.20202867240266297877)72:0.17447491976526507962,HsNKX2.8:0.08729656127032989210)27:0.00000100000050002909)55:0.08466831021127471657,((HsNKX2.4:0.00000100000050002909,HsNKX2.1:0.00000100000050002909)99:0.01548653706395275442,Dmscro:0.04357135574954312807)57:0.02903236927712451662)69:0.09231839618438385242,PdNK4:0.01322262218524094916)31:0.02918280626319993964,HsNKX2.5:0.02476626391063953617)52:0.04314170215747090142,HsNKX2.6:0.05338396902491982648)27:0.00845188937570814057)61:0.19710777501837756231,(HsNKX3.1:0.11190843979971754063,(Dmbap:0.08827236070887418962,HsNKX3.2:0.04436513426991205156)30:0.02904338739827118723)61:0.11273749738116145558)42:0.12812547728361986521,((DmHmx:0.00000100000050002909,(HsHMX1:0.06388391401801413183,(HsHMX3:0.01146045617574026863,(((HyS0012.226:0.29325339490046070656,(HyS0089.49:0.00000100000050002909,HyS0089.64:0.00000100000050002909)100:0.38064447391058670034)39:0.09715137139511426101,HyS0011.313:0.18575234549512117943)32:0.08678011900038042070,HsHMX2:0.03264471805044514424)30:0.02807488840471851488)7:0.01235348845843954428)12:0.03039154437850417889)63:0.26520038030407921958,((DmNK7.1:0.06947356546223960871,BfNkx7:0.08533437071142931096)93:0.13082834059989087439,((HyS0041.60:0.00000100000050002909,HyS0550.6:0.00000100000050002909)100:0.21234439653728923170,(HsNKX6.3:0.00000100000050002909,((DmHGTX:0.04779464003056434207,HsNKX6.2:0.01536448322789374030)31:0.01552028238865658938,HsNKX6.1:0.01522814870519417600)30:0.04935061639895943486)37:0.06939905928593327611)91:0.33326646330347220459)23:0.16443435616571125402)10:0.08727646820757281598)2:0.07029333935848217085)1:0.04951772489560132828,((HsNANOG:0.67520610893791765950,((HsBSX:0.04107557026335260930,Dmbsh:0.01954438761427898172)88:0.14144761421418075575,((HyS0022.220:0.38927777429924631525,(HsBARX2:0.12954694590613025085,HsBARX1:0.00470119936292198639)81:0.18626439195948299443)46:0.13983061433149721053,((DmCG12361:0.02125978046468058463,(HsDBX1:0.00717514275844146829,HsDBX2:0.13253199192897938130)82:0.09825543739394859699)76:0.13296268275598760455,(HsHLX:0.08680179452077046998,DmH2.0:0.08301996115436466317)79:0.12793320088872014995)91:0.56437394326119916244)13:0.00795424014298691355)10:0.11126444862432147143)4:0.13380314251199817988,((((HsLBX2:0.21772436695582547683,(Dmlbl:0.03823303010990905526,(Dmlbe:0.02562481919589658028,HsLBX1:0.12849925738197465197)23:0.01983803349287435736)52:0.12022150221422951699)88:0.35286052759757413622,(HsHHEX:0.01066556924484786048,(DmCG7056:0.42829739282499629249,HyS0078.56:0.27423004629194397408)37:0.12696727335399041192)83:0.49398944448162801502)12:0.03239385810618002071,HsVENTX:0.62867794079664274243)6:0.05346605279495689894,HyS0004.350:0.39955934483682054026)1:0.00000100000050002909)0:0.09935274704633842435)2:0.15325449065230095647)0:0.04950331467283317771,((HyS0004.167:0.06233482974664287385,(HyS0004.62:0.08184576104788247874,((HsDLX5:0.02535940094780802720,(HsDLX2:0.00000100000050002909,HsDLX3:0.07968144468181941054)70:0.03491859300630315022)61:0.05148445007288963288,(DmDll:0.06641081570298450198,(HsDLX1:0.00000100000050002909,(HsDLX6:0.00000100000050002909,HsDLX4:0.11642176447833296749)56:0.02915942058820483046)55:0.03051761852781970097)23:0.02311536915227527245)43:0.12240921472041606244)55:0.17936504594861751860)85:0.33764802451788550330,(((BfMsxlx:0.21094514940761160959,DmCG15696:0.52149746571332555867)77:0.42626423715950112481,(HyS0022.183:0.00000100000050002909,HyS0802.2:0.00000100000050002909)100:0.10764736193585515422)29:0.10829340067945211756,(DmDr:0.05512221975437393146,(HsMSX2:0.00000100000050002909,HsMSX1:0.02825860533320769669)67:0.02207824298234397839)73:0.06361493499992715295)39:0.25217438842922101916)8:0.07148673469953334414)0:0.04465761027539389555)0:0.03610249297165867011,(((((HsHOXB1:0.02125124672163051023,((HsHOXD1:0.09142802920400180944,Dmlab:0.11794714566057130922)40:0.04833430409368692782,HsHOXA1:0.00000100000050002909)39:0.08726060649484478071)97:0.31731923253927063477,((((HsPDX1:0.06239865360175999437,PsXlox:0.00000100000050002909)87:0.08374903258253191263,(((HsHOXD3:0.01425338455737231932,(HsHOXA3:0.00000100000050002909,HsHOXB3:0.01425401259832143226)51:0.00000100000050002909)56:0.11234152165766643494,SmHox3b:0.07193883654812668893)34:0.09638199214525390579,((((HyS0024.46:0.85498708237313636449,(((HsCDX4:0.11507689572512588838,HsCDX1:0.02187140448870881354)30:0.01960162754667064272,HsCDX2:0.02107184723635477375)20:0.02655899271836810113,Dmcad:0.10555003808164509227)94:0.26525922261379847322)8:0.24591208719201465560,(HyS0018.90:0.46943957793433804815,HyS0005.209:0.20844763149691858395)21:0.07236769172694762497)0:0.03152311473027832184,(((HsHOXB5:0.00000100000050002909,HsHOXA5:0.00000100000050002909)99:0.01240085857811168771,(((HsHOXA6:0.00000100000050002909,(HsHOXB6:0.03178714657157675344,(((((((HsHOXC9:0.00000100000050002909,((HsHOXA9:0.03114281160693921705,HsHOXB9:0.04545095943436143482)35:0.01273847797775527237,HsHOXD9:0.02344783599908928720)29:0.00716707223716031745)56:0.05775648179819115741,((HsHOXA11:0.02976723537118465199,(HsHOXC11:0.04544571965365142713,(((HsHOXC12:0.15987924317071028346,HsHOXD12:0.02797810149035050500)88:0.23347176774452266246,(HsHOXD13:0.00000100000050002909,(HsHOXA13:0.00000100000050002909,(HsHOXB13:0.16357522877717320386,HsHOXC13:0.06166725960585239114)25:0.01311906441667951527)58:0.13568145167910419802)85:0.35379825968608785702)57:0.32360697027743384746,HsHOXD11:0.00000100000050002909)6:0.01486255030053991108)3:0.00000100000050002909)36:0.20867433527361103907,DmAbdB:0.28860113348526045263)21:0.11619065301226243203)7:0.00000100000050002909,(HsHOXC10:0.00000100000050002909,(HsHOXD10:0.01511798244828023441,HsHOXA10:0.03044952864988652308)57:0.03045883792078554059)89:0.13212667614488904366)42:0.37528373135147752304,DmScr:0.00000100000050002909)1:0.06803348682629710431,HsHOXA7:0.00000100000050002909)0:0.01562152860772452606,(HsHOXB7:0.03191309956490256949,DmAntp:0.00000100000050002909)21:0.00000100000050002909)0:0.01564712993409530378,(((HsHOXD8:0.02090757730292154906,(HsHOXC8:0.01603249628823827724,HsHOXB8:0.00000100000050002909)78:0.01133626673727021299)78:0.12341348317464106987,HsHOXC6:0.05010476356432493755)25:0.01378268067694236876,(DmAbdA:0.02349088553198856039,DmUbx:0.04192511798076897084)90:0.05161075671864987641)8:0.00000100000050002909)0:0.01625416222450845258)0:0.01600354143934909143)3:0.06353560291355486722,Dmftz:0.11865595475932723402)4:0.02834980506338724213,HsHOXC5:0.06430265633457640795)3:0.02865556375043850842)5:0.05684220206311653423,(DmDfd:0.05388473657723727439,((HsHOXB4:0.03017956325630158018,HsHOXC4:0.00000100000050002909)55:0.02994929268408671671,(HsHOXA4:0.01485809772645230870,HsHOXD4:0.00000100000050002909)65:0.00000100000050002909)24:0.04013233294238729293)38:0.01510791278071657931)3:0.05898149017417749634)0:0.09850202294390184021,((HyS0011.24:0.00000100000050002909,HyS0011.19:0.00000100000050002909)100:0.25013598820452243032,HyS0011.252:0.34705005445772563188)39:0.15925410437699480393)3:0.07153139981337244824)1:0.00167962397499701790)1:0.10015333409182433644,((HyS1800.3:0.00000100000050002909,HyS0005.246:0.00000100000050002909)100:0.09104277449949330081,((HsGSX2:0.01518940994453321126,HsGSX1:0.01274684261645401412)87:0.02675431728010196908,Dmind:0.11975467965584235541)84:0.20777132908620105090)61:0.10041410026415906187)2:0.10275054384008358577,((HsHOXA2:0.00000100000050002909,HsHOXB2:0.01477861446467411063)60:0.02912645490910115501,Dmpb:0.01762248593764759175)87:0.10881037962900572125)0:0.05761075546537765962)1:0.06187197832381773066,(HsMNX1:0.03868078581362178331,Dmexex:0.07333705737206044906)84:0.15647430977311624356)0:0.02734262373276415137,((HyS0053.104:0.00000100000050002909,((Dmbtn:0.25611885418823959748,HsMEOX1:0.00000100000050002909)23:0.01927521970854686323,HsMEOX2:0.02857114934176746904)61:0.12774879471092215333)81:0.32323075121514593944,((Dmro:0.06941709420631075877,BfRo:0.12951958435275101600)90:0.24915254519875817962,(HsEVX1:0.00000100000050002909,(HsEVX2:0.00000100000050002909,Dmeve:0.09905041870434064255)38:0.01589951571097208624)97:0.28443604702860963984)42:0.14624944428362393611)5:0.05588485480201802608)1:0.09091357539515615427,(Dmunpg:0.00390191629241831575,(HsGBX1:0.01288481628968560222,HsGBX2:0.01561148969319403959)88:0.05841925145750718334)96:0.23031110990795361504)1:0.12080174480662285441)0:0.03481649023354058126)2:0.05947007383136111019)5:0.17275975999039538955)0:0.24559785553959478932)0:0.00801613126558330634,((HsCERS5:0.00000100000050002909,(HsCERS6:0.20538512276320450289,((HyS0019.183:1.12345298534539295154,(HsCERS3:0.45943452853161276250,(HsCERS2:0.31168640764637112195,HsCERS4:0.50126722596762418593)44:0.19850658621640920876)53:0.50073433666260469543)10:0.44344382670307330718,DmLag1:1.01495959268427715649)3:0.02113747322090475320)7:0.14515359075523040500)51:2.65759568832394865723,HyS0083.48:0.00000100000050002909)3:0.68018944975118067475)0:0.21444727889195119852)0:0.29105568659911335017)0:0.02046456561339821123)1:0.30232835277685055075)11:0.20716850611870510357)10:0.15682835014355589465,(((Dmso:0.04662573251701888910,(HsSIX1:0.01588017458217627631,(HyS0003.228:0.21621189620990138858,HsSIX2:0.00000100000050002909)19:0.01563193740519502883)17:0.00000100000050002909)44:0.07621779318603638664,((HsSIX6:0.00000100000050002909,(HsSIX3:0.00000100000050002909,DmOptix:0.04869046391595824308)25:0.01568524053293946299)52:0.02487604601205219146,HyS0022.206:0.08409970512608755389)98:0.27887372737227494879)54:0.11722181210571361309,((HyS0025.85:0.00000100000050002909,HyS0025.95:0.00000100000050002909)100:0.32104988644699811173,((HsSIX4:0.12188991127950069004,HsSIX5:0.18343830595870996847)39:0.07006657298174219506,DmSix4:0.08406344548638325365)55:0.09029152994075410887)66:0.15347403235600307059)82:0.95295921493592850027)34:0.08228033686155555859,DmCG11617:0.71729385034272519217)27:0.05642392023577222360)29:0.09691151007976853138,HyS0062.116:0.76155925278803604517)70:0.31948762534720159811)49:0.14462971687366521500,HyS0001.518:0.07929005551752808800)37:0.03338216673282417418)90:0.11784552820088751990)52:0.02714802114423161064,HsPKNOX1:0.02736356215103066813);
