# Supplementary material for: The genome of the colonial hydroid Hydractinia reveals that their stem cells use a toolkit of evolutionarily shared genes with all animals
Source: Genome Res. 2024 Mar;34(3):498–513. doi: 10.1101/gr.278382.123 (PMC11067881; doi:10.1101/gr.278382.123)
Supplement: Supplement 10 [file Supplemental_Data.zip › Supplemental_Data/Supplemental_Data_S41.nex.con.tre]

#NEXUS
[ID: 4937899754]
begin taxa;
	dimensions ntax=456;
	taxlabels
		HyE0001_295
		HyE1111_3
		DmOdsH
		Dmunc4
		HsUNCX
		HyE0002_92
		Dmotp
		HsOTP
		HyE0117_9
		Dmhbn
		HyE0367_3
		HsARX
		Dmal
		HsALX1
		HsALX3
		HsALX4
		NvCART1
		DmPph13
		DmCG34340
		HsDRGX
		DmPHDP
		HsPHOX2A
		HsPHOX2B
		DmCG11294
		DmRx
		HsRAX
		HsRAX2
		Dmgsb
		Dmgsbn
		HsPAX3
		HsPAX7
		Dmprd
		Dmrepo
		DmCG4136
		DmCG33980
		HsVSX1
		HsVSX2
		DmCG9876
		HsPRRX1
		HsPRRX2
		DmCG34367
		HsSHOX
		HsSHOX2
		HyE0050_108
		DmCG32532
		HsPROP1
		HyE0007_103
		HyE1498_4
		HyE0021_163
		HyE1684_2
		HyE0078_71
		Dmoc
		HsOTX1
		HsOTX2
		HsCRX
		Dmey
		Dmtoy
		HsPAX6
		Dmeyg
		Dmtoe
		HyE0094_65
		HsISX
		HyE0137_41
		DmGsc
		HsGSC
		HsGSC2
		HyE0023_57
		Hvmanacle
		HsDMBX1
		HyE0212_25
		HyE3240_1
		DmPtx1
		HsPITX1
		HsPITX2
		HsPITX3
		HsMIXL
		HsESX1
		HyE0044_141
		HyE0005_46
		HsPAX4
		HsHESX1
		HyE0094_36
		HyE4150_1
		HsRHOXF1
		HyE0122_60
		HsNOBOX
		HsARGFX
		HyE0011_129
		Dmind
		HsGSX1
		HsGSX2
		DmAbdA
		DmUbx
		DmAntp
		HsHOXA7
		HsHOXB7
		HsHOXA6
		HsHOXB6
		HsHOXC6
		DmScr
		HsHOXA5
		HsHOXB5
		HsHOXC5
		DmDfd
		HsHOXA4
		HsHOXD4
		HsHOXB4
		HsHOXC4
		HsHOXB8
		HsHOXC8
		HsHOXD8
		Dmftz
		Dmpb
		HsHOXA2
		HsHOXB2
		HsHOXA3
		HsHOXB3
		HsHOXD3
		SmHox3b
		HsPDX1
		PsXlox
		HyE0011_177
		Dmlab
		HsHOXA1
		HsHOXB1
		HsHOXD1
		DmAbdB
		HsHOXA9
		HsHOXC9
		HsHOXD9
		HsHOXB9
		HsHOXA10
		HsHOXC10
		HsHOXD10
		HsHOXA11
		HsHOXD11
		HsHOXC11
		HsHOXC12
		HsHOXD12
		HyE0015_222
		HsHOXA13
		HsHOXC13
		HsHOXD13
		HsHOXB13
		HyE0028_62
		HyE0110_24
		HsMEOX1
		HsMEOX2
		Dmbtn
		HyE0014_152
		Dmscro
		HsNKX2_1
		HsNKX2_4
		Dmvnd
		HsNKX2_2
		HsNKX2_8
		HsNKX2_3
		HsNKX2_6
		HsNKX2_5
		PdNK4
		Dmbap
		HsNKX3_2
		HsNKX3_1
		HyE0066_22
		HyE0518_1
		HyE0028_134
		DmHmx
		HsHMX3
		HsHMX1
		HsHMX2
		HyE0111_20
		BfNkx7
		DmNK7_1
		HyE0070_68
		DmHGTX
		HsNKX6_1
		HsNKX6_2
		HsNKX6_3
		DmC15
		HsTLX1
		HsTLX3
		HsTLX2
		HyE0026_173
		HyE0026_67
		HyE1933_2
		DmDll
		HsDLX1
		HsDLX6
		HsDLX2
		HsDLX5
		HsDLX3
		HsDLX4
		HyE0077_55
		DmDr
		HsMSX1
		HsMSX2
		BfAbox
		DmCG34031
		BfBari
		DmCG11085
		DmBH1
		DmBH2
		HsBARHL1
		HsBARHL2
		Dmslou
		HsNKX1_1
		HsNKX1_2
		BfNedxa
		BfNedxb
		DmCG13424
		Dmexex
		HsMNX1
		Dmunpg
		HsGBX1
		HsGBX2
		HyE0137_52
		HsBARX1
		HsBARX2
		Dmbsh
		HsBSX
		HyE0017_2
		HyE3863_1
		HyE0085_29
		DmCG12361
		HsDBX1
		HsDBX2
		DmH2_0
		HsHLX
		HyE0061_32
		DmE5
		Dmems
		HsEMX1
		HsEMX2
		HsVAX1
		HsVAX2
		HyE0113_57
		DmCG18599
		BfRo
		Dmro
		Dmeve
		HsEVX1
		HsEVX2
		Dmen
		Dminv
		HsEN1
		HsEN2
		Dmcad
		HsCDX1
		HsCDX2
		HsCDX4
		Dmlbe
		Dmlbl
		HsLBX1
		HsLBX2
		HsNOTO
		HyE0109_89
		HyE0213_38
		HyE0028_10
		HsHHEX
		DmCG7056
		HsVENTX
		HyE0022_125
		BfMsxlx
		DmCG15696
		HsRHOXF2
		HsRHOXF2B
		HsTPRX1
		HsTPRXL
		HsDUXAI
		HsDUXAII
		HsDUXBI
		HsDPRX
		HsSEBOX
		HsDUXBII
		HsNANOG
		HyE0018_78
		HyE0019_93
		HyE3613_3
		HsLEUTX
		HyE0019_68
		Dmacj6
		HsPOU4F1
		HsPOU4F2
		HsPOU4F3
		HyE0019_69
		HyE0062_120
		HyE3813_2
		Dmnub
		HsPOU2F1
		HsPOU2F2
		Dmpdm2
		HsPOU2F3
		Dmvvl
		HsPOU3F1
		HsPOU3F2
		HsPOU3F3
		HsPOU3F4
		HsPOU1F1
		NvPOU1
		HsPOU5F1
		HsPOU5F2
		HyE0088_53
		Dmpdm3
		HsPOU6F2
		HsPOU6F1
		HyE0072_35
		HyE0025_16
		DmAwh
		HsLHX6
		HsLHX8
		Dmap
		HsLHX2
		HsLHX9
		Dmzfh2III
		HsZFHX2II
		HsZFHX3III
		HsZFHX4III
		HyE0047_28
		HyE2527_2
		DmCG4328
		HsLMX1A
		HsLMX1B
		DmCG32105
		HyE0080_51
		HyE0478_8
		HyE0478_9
		DmLim1
		HsLHX1
		HsLHX5
		DmLim3
		HsLHX3
		HsLHX4
		Dmtup
		HsISL1
		HsISL2
		HsZFHX2III
		HsZFHX3IV
		HsZFHX4IV
		Dmzfh1
		Dmzfh2II
		HsZFHX3II
		HsZFHX4II
		HsZFHX2I
		Dmzfh2I
		HsZFHX3I
		HsZFHX4I
		HyE0005_259
		AmPrep
		HsPKNOX1
		HsPKNOX2
		HyE0044_55
		Dmhth
		HsMEIS1
		HsMEIS2
		HsMEIS3
		Dmachi
		Dmvis
		HsTGIF1
		HsTGIF2
		HsTGIF2LX
		HsTGIF2LY
		HyE0008_252
		Dmmirr
		HsIRX6
		HsIRX4
		Dmara
		Dmcaup
		HsIRX1
		HsIRX3
		HsIRX2
		HsIRX5
		HsMKX
		HyE0051_123
		HyE0113_43
		Dmexd
		HsPBX1
		HsPBX2
		HsPBX3
		HsPBX4
		DmCG11617
		HyE0076_62
		HyE0082_29
		HyE4586_1
		Dmso
		HsSIX1
		HsSIX2
		HyE0137_39
		DmOptix
		HsSIX3
		HsSIX6
		DmSix4
		HsSIX4
		HsSIX5
		HyE0247_11
		HyE0084_29
		HyE0352_10
		HyE0013_109
		HyE0122_10
		BfCompassI
		DmdveI
		DmdveII
		Dmct
		HsCUX1
		HsCUX2
		HsHMBOX1
		HsHNF1A
		HsHNF1B
		NvHNF
		HsHOMEZII
		HsZHX1IV
		HsZHX3IV
		HsZHX2IV
		HsZHX1II
		HsZHX2II
		HsZHX3II
		HsZHX1III
		HsZHX3III
		HsZHX2III
		HsSATB1
		HsSATB2
		HyE0001_5
		HyE2966_2
		HyE0028_77
		DmLag1
		HsCERS2
		HsCERS4
		HsCERS3
		HsCERS5
		HsCERS6
		Dmonecut
		HsONECUT1
		HsONECUT2
		HsONECUT3
		HyE0006_148
		HyE1000_1
		HyE1836_3
		HsHDX
		HsZEB1
		HsZEB2
		HsHOMEZI
		HsZHX1I
		HsZHX3I
		HsZHX2I
		HsHOMEZIII
		HsZHX1V
		HsZHX3V
		HyE0087_72
		HsHOPX
		HsTSHZ1
		HsTSHZ3
		HsTSHZ2
		HsADNP
		HsADNP2
		Dmpros
		HsPROX1
		HsPROX2
		;
end;
begin trees;
	translate
		1	HyE0001_295,
		2	HyE1111_3,
		3	DmOdsH,
		4	Dmunc4,
		5	HsUNCX,
		6	HyE0002_92,
		7	Dmotp,
		8	HsOTP,
		9	HyE0117_9,
		10	Dmhbn,
		11	HyE0367_3,
		12	HsARX,
		13	Dmal,
		14	HsALX1,
		15	HsALX3,
		16	HsALX4,
		17	NvCART1,
		18	DmPph13,
		19	DmCG34340,
		20	HsDRGX,
		21	DmPHDP,
		22	HsPHOX2A,
		23	HsPHOX2B,
		24	DmCG11294,
		25	DmRx,
		26	HsRAX,
		27	HsRAX2,
		28	Dmgsb,
		29	Dmgsbn,
		30	HsPAX3,
		31	HsPAX7,
		32	Dmprd,
		33	Dmrepo,
		34	DmCG4136,
		35	DmCG33980,
		36	HsVSX1,
		37	HsVSX2,
		38	DmCG9876,
		39	HsPRRX1,
		40	HsPRRX2,
		41	DmCG34367,
		42	HsSHOX,
		43	HsSHOX2,
		44	HyE0050_108,
		45	DmCG32532,
		46	HsPROP1,
		47	HyE0007_103,
		48	HyE1498_4,
		49	HyE0021_163,
		50	HyE1684_2,
		51	HyE0078_71,
		52	Dmoc,
		53	HsOTX1,
		54	HsOTX2,
		55	HsCRX,
		56	Dmey,
		57	Dmtoy,
		58	HsPAX6,
		59	Dmeyg,
		60	Dmtoe,
		61	HyE0094_65,
		62	HsISX,
		63	HyE0137_41,
		64	DmGsc,
		65	HsGSC,
		66	HsGSC2,
		67	HyE0023_57,
		68	Hvmanacle,
		69	HsDMBX1,
		70	HyE0212_25,
		71	HyE3240_1,
		72	DmPtx1,
		73	HsPITX1,
		74	HsPITX2,
		75	HsPITX3,
		76	HsMIXL,
		77	HsESX1,
		78	HyE0044_141,
		79	HyE0005_46,
		80	HsPAX4,
		81	HsHESX1,
		82	HyE0094_36,
		83	HyE4150_1,
		84	HsRHOXF1,
		85	HyE0122_60,
		86	HsNOBOX,
		87	HsARGFX,
		88	HyE0011_129,
		89	Dmind,
		90	HsGSX1,
		91	HsGSX2,
		92	DmAbdA,
		93	DmUbx,
		94	DmAntp,
		95	HsHOXA7,
		96	HsHOXB7,
		97	HsHOXA6,
		98	HsHOXB6,
		99	HsHOXC6,
		100	DmScr,
		101	HsHOXA5,
		102	HsHOXB5,
		103	HsHOXC5,
		104	DmDfd,
		105	HsHOXA4,
		106	HsHOXD4,
		107	HsHOXB4,
		108	HsHOXC4,
		109	HsHOXB8,
		110	HsHOXC8,
		111	HsHOXD8,
		112	Dmftz,
		113	Dmpb,
		114	HsHOXA2,
		115	HsHOXB2,
		116	HsHOXA3,
		117	HsHOXB3,
		118	HsHOXD3,
		119	SmHox3b,
		120	HsPDX1,
		121	PsXlox,
		122	HyE0011_177,
		123	Dmlab,
		124	HsHOXA1,
		125	HsHOXB1,
		126	HsHOXD1,
		127	DmAbdB,
		128	HsHOXA9,
		129	HsHOXC9,
		130	HsHOXD9,
		131	HsHOXB9,
		132	HsHOXA10,
		133	HsHOXC10,
		134	HsHOXD10,
		135	HsHOXA11,
		136	HsHOXD11,
		137	HsHOXC11,
		138	HsHOXC12,
		139	HsHOXD12,
		140	HyE0015_222,
		141	HsHOXA13,
		142	HsHOXC13,
		143	HsHOXD13,
		144	HsHOXB13,
		145	HyE0028_62,
		146	HyE0110_24,
		147	HsMEOX1,
		148	HsMEOX2,
		149	Dmbtn,
		150	HyE0014_152,
		151	Dmscro,
		152	HsNKX2_1,
		153	HsNKX2_4,
		154	Dmvnd,
		155	HsNKX2_2,
		156	HsNKX2_8,
		157	HsNKX2_3,
		158	HsNKX2_6,
		159	HsNKX2_5,
		160	PdNK4,
		161	Dmbap,
		162	HsNKX3_2,
		163	HsNKX3_1,
		164	HyE0066_22,
		165	HyE0518_1,
		166	HyE0028_134,
		167	DmHmx,
		168	HsHMX3,
		169	HsHMX1,
		170	HsHMX2,
		171	HyE0111_20,
		172	BfNkx7,
		173	DmNK7_1,
		174	HyE0070_68,
		175	DmHGTX,
		176	HsNKX6_1,
		177	HsNKX6_2,
		178	HsNKX6_3,
		179	DmC15,
		180	HsTLX1,
		181	HsTLX3,
		182	HsTLX2,
		183	HyE0026_173,
		184	HyE0026_67,
		185	HyE1933_2,
		186	DmDll,
		187	HsDLX1,
		188	HsDLX6,
		189	HsDLX2,
		190	HsDLX5,
		191	HsDLX3,
		192	HsDLX4,
		193	HyE0077_55,
		194	DmDr,
		195	HsMSX1,
		196	HsMSX2,
		197	BfAbox,
		198	DmCG34031,
		199	BfBari,
		200	DmCG11085,
		201	DmBH1,
		202	DmBH2,
		203	HsBARHL1,
		204	HsBARHL2,
		205	Dmslou,
		206	HsNKX1_1,
		207	HsNKX1_2,
		208	BfNedxa,
		209	BfNedxb,
		210	DmCG13424,
		211	Dmexex,
		212	HsMNX1,
		213	Dmunpg,
		214	HsGBX1,
		215	HsGBX2,
		216	HyE0137_52,
		217	HsBARX1,
		218	HsBARX2,
		219	Dmbsh,
		220	HsBSX,
		221	HyE0017_2,
		222	HyE3863_1,
		223	HyE0085_29,
		224	DmCG12361,
		225	HsDBX1,
		226	HsDBX2,
		227	DmH2_0,
		228	HsHLX,
		229	HyE0061_32,
		230	DmE5,
		231	Dmems,
		232	HsEMX1,
		233	HsEMX2,
		234	HsVAX1,
		235	HsVAX2,
		236	HyE0113_57,
		237	DmCG18599,
		238	BfRo,
		239	Dmro,
		240	Dmeve,
		241	HsEVX1,
		242	HsEVX2,
		243	Dmen,
		244	Dminv,
		245	HsEN1,
		246	HsEN2,
		247	Dmcad,
		248	HsCDX1,
		249	HsCDX2,
		250	HsCDX4,
		251	Dmlbe,
		252	Dmlbl,
		253	HsLBX1,
		254	HsLBX2,
		255	HsNOTO,
		256	HyE0109_89,
		257	HyE0213_38,
		258	HyE0028_10,
		259	HsHHEX,
		260	DmCG7056,
		261	HsVENTX,
		262	HyE0022_125,
		263	BfMsxlx,
		264	DmCG15696,
		265	HsRHOXF2,
		266	HsRHOXF2B,
		267	HsTPRX1,
		268	HsTPRXL,
		269	HsDUXAI,
		270	HsDUXAII,
		271	HsDUXBI,
		272	HsDPRX,
		273	HsSEBOX,
		274	HsDUXBII,
		275	HsNANOG,
		276	HyE0018_78,
		277	HyE0019_93,
		278	HyE3613_3,
		279	HsLEUTX,
		280	HyE0019_68,
		281	Dmacj6,
		282	HsPOU4F1,
		283	HsPOU4F2,
		284	HsPOU4F3,
		285	HyE0019_69,
		286	HyE0062_120,
		287	HyE3813_2,
		288	Dmnub,
		289	HsPOU2F1,
		290	HsPOU2F2,
		291	Dmpdm2,
		292	HsPOU2F3,
		293	Dmvvl,
		294	HsPOU3F1,
		295	HsPOU3F2,
		296	HsPOU3F3,
		297	HsPOU3F4,
		298	HsPOU1F1,
		299	NvPOU1,
		300	HsPOU5F1,
		301	HsPOU5F2,
		302	HyE0088_53,
		303	Dmpdm3,
		304	HsPOU6F2,
		305	HsPOU6F1,
		306	HyE0072_35,
		307	HyE0025_16,
		308	DmAwh,
		309	HsLHX6,
		310	HsLHX8,
		311	Dmap,
		312	HsLHX2,
		313	HsLHX9,
		314	Dmzfh2III,
		315	HsZFHX2II,
		316	HsZFHX3III,
		317	HsZFHX4III,
		318	HyE0047_28,
		319	HyE2527_2,
		320	DmCG4328,
		321	HsLMX1A,
		322	HsLMX1B,
		323	DmCG32105,
		324	HyE0080_51,
		325	HyE0478_8,
		326	HyE0478_9,
		327	DmLim1,
		328	HsLHX1,
		329	HsLHX5,
		330	DmLim3,
		331	HsLHX3,
		332	HsLHX4,
		333	Dmtup,
		334	HsISL1,
		335	HsISL2,
		336	HsZFHX2III,
		337	HsZFHX3IV,
		338	HsZFHX4IV,
		339	Dmzfh1,
		340	Dmzfh2II,
		341	HsZFHX3II,
		342	HsZFHX4II,
		343	HsZFHX2I,
		344	Dmzfh2I,
		345	HsZFHX3I,
		346	HsZFHX4I,
		347	HyE0005_259,
		348	AmPrep,
		349	HsPKNOX1,
		350	HsPKNOX2,
		351	HyE0044_55,
		352	Dmhth,
		353	HsMEIS1,
		354	HsMEIS2,
		355	HsMEIS3,
		356	Dmachi,
		357	Dmvis,
		358	HsTGIF1,
		359	HsTGIF2,
		360	HsTGIF2LX,
		361	HsTGIF2LY,
		362	HyE0008_252,
		363	Dmmirr,
		364	HsIRX6,
		365	HsIRX4,
		366	Dmara,
		367	Dmcaup,
		368	HsIRX1,
		369	HsIRX3,
		370	HsIRX2,
		371	HsIRX5,
		372	HsMKX,
		373	HyE0051_123,
		374	HyE0113_43,
		375	Dmexd,
		376	HsPBX1,
		377	HsPBX2,
		378	HsPBX3,
		379	HsPBX4,
		380	DmCG11617,
		381	HyE0076_62,
		382	HyE0082_29,
		383	HyE4586_1,
		384	Dmso,
		385	HsSIX1,
		386	HsSIX2,
		387	HyE0137_39,
		388	DmOptix,
		389	HsSIX3,
		390	HsSIX6,
		391	DmSix4,
		392	HsSIX4,
		393	HsSIX5,
		394	HyE0247_11,
		395	HyE0084_29,
		396	HyE0352_10,
		397	HyE0013_109,
		398	HyE0122_10,
		399	BfCompassI,
		400	DmdveI,
		401	DmdveII,
		402	Dmct,
		403	HsCUX1,
		404	HsCUX2,
		405	HsHMBOX1,
		406	HsHNF1A,
		407	HsHNF1B,
		408	NvHNF,
		409	HsHOMEZII,
		410	HsZHX1IV,
		411	HsZHX3IV,
		412	HsZHX2IV,
		413	HsZHX1II,
		414	HsZHX2II,
		415	HsZHX3II,
		416	HsZHX1III,
		417	HsZHX3III,
		418	HsZHX2III,
		419	HsSATB1,
		420	HsSATB2,
		421	HyE0001_5,
		422	HyE2966_2,
		423	HyE0028_77,
		424	DmLag1,
		425	HsCERS2,
		426	HsCERS4,
		427	HsCERS3,
		428	HsCERS5,
		429	HsCERS6,
		430	Dmonecut,
		431	HsONECUT1,
		432	HsONECUT2,
		433	HsONECUT3,
		434	HyE0006_148,
		435	HyE1000_1,
		436	HyE1836_3,
		437	HsHDX,
		438	HsZEB1,
		439	HsZEB2,
		440	HsHOMEZI,
		441	HsZHX1I,
		442	HsZHX3I,
		443	HsZHX2I,
		444	HsHOMEZIII,
		445	HsZHX1V,
		446	HsZHX3V,
		447	HyE0087_72,
		448	HsHOPX,
		449	HsTSHZ1,
		450	HsTSHZ3,
		451	HsTSHZ2,
		452	HsADNP,
		453	HsADNP2,
		454	Dmpros,
		455	HsPROX1,
		456	HsPROX2
		;
tree con_all_compat = [&U] (1[&prob=1.00000000e+00,prob_stddev=0.00000000e+00,prob_range={1.00000000e+00,1.00000000e+00},prob(percent)="100",prob+-sd="100+-0"]:9.917105e-03[&length_mean=1.41578271e-02,length_median=9.91710500e-03,length_95%HPD={8.84443000e-07,4.06928700e-02}],2[&prob=1.00000000e+00,prob_stddev=0.00000000e+00,prob_range={1.00000000e+00,1.00000000e+00},prob(percent)="100",prob+-sd=…
end;
