# Supplementary material for: The genome of the colonial hydroid Hydractinia reveals that their stem cells use a toolkit of evolutionarily shared genes with all animals
Source: Genome Res. 2024 Mar;34(3):498–513. doi: 10.1101/gr.278382.123 (PMC11067881; doi:10.1101/gr.278382.123)
Supplement: Supplement 10 [file Supplemental_Data.zip › Supplemental_Data/Supplemental_Data_S42.nex.con.tre]

#NEXUS
[ID: 4395028390]
begin taxa;
	dimensions ntax=445;
	taxlabels
		AmPrep
		BfAbox
		BfBari
		BfCompassI
		BfMsxlx
		BfNedxa
		BfNedxb
		BfNkx7
		BfRo
		DmAbdA
		DmAbdB
		Dmachi
		Dmacj6
		Dmal
		DmAntp
		Dmap
		Dmara
		DmAwh
		Dmbap
		DmBH1
		DmBH2
		Dmbsh
		Dmbtn
		DmC15
		Dmcad
		Dmcaup
		DmCG4136
		DmCG4328
		DmCG7056
		DmCG9876
		DmCG11085
		DmCG11294
		DmCG11617
		DmCG12361
		DmCG13424
		DmCG15696
		DmCG18599
		DmCG32105
		DmCG32532
		DmCG33980
		DmCG34031
		DmCG34340
		DmCG34367
		Dmct
		DmDfd
		DmDll
		DmDr
		DmdveI
		DmdveII
		DmE5
		Dmems
		Dmen
		Dmeve
		Dmexd
		Dmexex
		Dmey
		Dmeyg
		Dmftz
		Dmgsb
		Dmgsbn
		DmGsc
		DmH2_0
		Dmhbn
		DmHGTX
		DmHmx
		Dmhth
		Dmind
		Dminv
		Dmlab
		DmLag1
		Dmlbe
		Dmlbl
		DmLim1
		DmLim3
		Dmmirr
		DmNK7_1
		Dmnub
		Dmoc
		DmOdsH
		Dmonecut
		DmOptix
		Dmotp
		Dmpb
		Dmpdm2
		Dmpdm3
		DmPHDP
		DmPph13
		Dmprd
		Dmpros
		DmPtx1
		Dmrepo
		Dmro
		DmRx
		DmScr
		Dmscro
		DmSix4
		Dmslou
		Dmso
		Dmtoe
		Dmtoy
		Dmtup
		DmUbx
		Dmunc4
		Dmunpg
		Dmvis
		Dmvnd
		Dmvvl
		Dmzfh1
		Dmzfh2I
		Dmzfh2II
		Dmzfh2III
		HsADNP
		HsADNP2
		HsALX1
		HsALX3
		HsALX4
		HsARGFX
		HsARX
		HsBARHL1
		HsBARHL2
		HsBARX1
		HsBARX2
		HsBSX
		HsCDX1
		HsCDX2
		HsCDX4
		HsCERS2
		HsCERS3
		HsCERS4
		HsCERS5
		HsCERS6
		HsCRX
		HsCUX1
		HsCUX2
		HsDBX1
		HsDBX2
		HsDLX1
		HsDLX2
		HsDLX3
		HsDLX4
		HsDLX5
		HsDLX6
		HsDMBX1
		HsDPRX
		HsDRGX
		HsDUXAI
		HsDUXAII
		HsDUXBI
		HsDUXBII
		HsEMX1
		HsEMX2
		HsEN1
		HsEN2
		HsESX1
		HsEVX1
		HsEVX2
		HsGBX1
		HsGBX2
		HsGSC
		HsGSC2
		HsGSX1
		HsGSX2
		HsHDX
		HsHESX1
		HsHHEX
		HsHLX
		HsHMBOX1
		HsHMX1
		HsHMX2
		HsHMX3
		HsHNF1A
		HsHNF1B
		HsHOMEZI
		HsHOMEZII
		HsHOMEZIII
		HsHOPX
		HsHOXA1
		HsHOXA2
		HsHOXA3
		HsHOXA4
		HsHOXA5
		HsHOXA6
		HsHOXA7
		HsHOXA9
		HsHOXA10
		HsHOXA11
		HsHOXA13
		HsHOXB1
		HsHOXB2
		HsHOXB3
		HsHOXB4
		HsHOXB5
		HsHOXB6
		HsHOXB7
		HsHOXB8
		HsHOXB9
		HsHOXB13
		HsHOXC4
		HsHOXC5
		HsHOXC6
		HsHOXC8
		HsHOXC9
		HsHOXC10
		HsHOXC11
		HsHOXC12
		HsHOXC13
		HsHOXD1
		HsHOXD3
		HsHOXD4
		HsHOXD8
		HsHOXD9
		HsHOXD10
		HsHOXD11
		HsHOXD12
		HsHOXD13
		HsIRX1
		HsIRX2
		HsIRX3
		HsIRX4
		HsIRX5
		HsIRX6
		HsISL1
		HsISL2
		HsISX
		HsLBX1
		HsLBX2
		HsLEUTX
		HsLHX1
		HsLHX2
		HsLHX3
		HsLHX4
		HsLHX5
		HsLHX6
		HsLHX8
		HsLHX9
		HsLMX1A
		HsLMX1B
		HsMEIS1
		HsMEIS2
		HsMEIS3
		HsMEOX1
		HsMEOX2
		HsMIXL
		HsMKX
		HsMNX1
		HsMSX1
		HsMSX2
		HsNANOG
		HsNKX1_1
		HsNKX1_2
		HsNKX2_1
		HsNKX2_2
		HsNKX2_3
		HsNKX2_4
		HsNKX2_5
		HsNKX2_6
		HsNKX2_8
		HsNKX3_1
		HsNKX3_2
		HsNKX6_1
		HsNKX6_2
		HsNKX6_3
		HsNOBOX
		HsNOTO
		HsONECUT1
		HsONECUT2
		HsONECUT3
		HsOTP
		HsOTX1
		HsOTX2
		HsPAX3
		HsPAX4
		HsPAX6
		HsPAX7
		HsPBX1
		HsPBX2
		HsPBX3
		HsPBX4
		HsPDX1
		HsPHOX2A
		HsPHOX2B
		HsPITX1
		HsPITX2
		HsPITX3
		HsPKNOX1
		HsPKNOX2
		HsPOU1F1
		HsPOU2F1
		HsPOU2F2
		HsPOU2F3
		HsPOU3F1
		HsPOU3F2
		HsPOU3F3
		HsPOU3F4
		HsPOU4F1
		HsPOU4F2
		HsPOU4F3
		HsPOU5F1
		HsPOU5F2
		HsPOU6F1
		HsPOU6F2
		HsPROP1
		HsPROX1
		HsPROX2
		HsPRRX1
		HsPRRX2
		HsRAX
		HsRAX2
		HsRHOXF1
		HsRHOXF2
		HsRHOXF2B
		HsSATB1
		HsSATB2
		HsSEBOX
		HsSHOX
		HsSHOX2
		HsSIX1
		HsSIX2
		HsSIX3
		HsSIX4
		HsSIX5
		HsSIX6
		HsTGIF1
		HsTGIF2
		HsTGIF2LX
		HsTGIF2LY
		HsTLX1
		HsTLX2
		HsTLX3
		HsTPRX1
		HsTPRXL
		HsTSHZ1
		HsTSHZ2
		HsTSHZ3
		HsUNCX
		HsVAX1
		HsVAX2
		HsVENTX
		HsVSX1
		HsVSX2
		HsZEB1
		HsZEB2
		HsZFHX2I
		HsZFHX2II
		HsZFHX2III
		HsZFHX3I
		HsZFHX3II
		HsZFHX3III
		HsZFHX3IV
		HsZFHX4I
		HsZFHX4II
		HsZFHX4III
		HsZFHX4IV
		HsZHX1I
		HsZHX1II
		HsZHX1III
		HsZHX1IV
		HsZHX1V
		HsZHX2I
		HsZHX2II
		HsZHX2III
		HsZHX2IV
		HsZHX3I
		HsZHX3II
		HsZHX3III
		HsZHX3IV
		HsZHX3V
		Hvmanacle
		HyS0001_518
		HyS0002_33
		HyS0003_228
		HyS0004_62
		HyS0004_167
		HyS0004_298
		HyS0004_342
		HyS0004_350
		HyS0005_209
		HyS0005_246
		HyS0007_198
		HyS0008_328
		HyS0009_60
		HyS0009_110
		HyS0009_272
		HyS0010_23
		HyS0010_323
		HyS0010_387
		HyS0010_413
		HyS0011_19
		HyS0011_24
		HyS0011_252
		HyS0011_313
		HyS0012_226
		HyS0015_289
		HyS0017_118
		HyS0017_231
		HyS0018_90
		HyS0018_218
		HyS0019_183
		HyS0020_252
		HyS0021_139
		HyS0022_92
		HyS0022_183
		HyS0022_206
		HyS0022_208
		HyS0022_220
		HyS0024_46
		HyS0025_85
		HyS0025_95
		HyS0028_48
		HyS0028_140
		HyS0028_203
		HyS0032_236
		HyS0034_96
		HyS0034_123
		HyS0035_20
		HyS0038_55
		HyS0041_60
		HyS0046_28
		HyS0046_118
		HyS0046_123
		HyS0046_135
		HyS0051_77
		HyS0051_140
		HyS0053_104
		HyS0054_71
		HyS0058_21
		HyS0062_116
		HyS0078_56
		HyS0083_48
		HyS0089_49
		HyS0089_64
		HyS0098_14
		HyS0132_10
		HyS0360_1
		HyS0550_6
		HyS0742_3
		HyS0802_2
		HyS1800_3
		HyS3177_3
		NvCART1
		NvHNF
		NvPOU1
		PdNK4
		PsXlox
		SmHox3b
		;
end;
begin trees;
	translate
		1	AmPrep,
		2	BfAbox,
		3	BfBari,
		4	BfCompassI,
		5	BfMsxlx,
		6	BfNedxa,
		7	BfNedxb,
		8	BfNkx7,
		9	BfRo,
		10	DmAbdA,
		11	DmAbdB,
		12	Dmachi,
		13	Dmacj6,
		14	Dmal,
		15	DmAntp,
		16	Dmap,
		17	Dmara,
		18	DmAwh,
		19	Dmbap,
		20	DmBH1,
		21	DmBH2,
		22	Dmbsh,
		23	Dmbtn,
		24	DmC15,
		25	Dmcad,
		26	Dmcaup,
		27	DmCG4136,
		28	DmCG4328,
		29	DmCG7056,
		30	DmCG9876,
		31	DmCG11085,
		32	DmCG11294,
		33	DmCG11617,
		34	DmCG12361,
		35	DmCG13424,
		36	DmCG15696,
		37	DmCG18599,
		38	DmCG32105,
		39	DmCG32532,
		40	DmCG33980,
		41	DmCG34031,
		42	DmCG34340,
		43	DmCG34367,
		44	Dmct,
		45	DmDfd,
		46	DmDll,
		47	DmDr,
		48	DmdveI,
		49	DmdveII,
		50	DmE5,
		51	Dmems,
		52	Dmen,
		53	Dmeve,
		54	Dmexd,
		55	Dmexex,
		56	Dmey,
		57	Dmeyg,
		58	Dmftz,
		59	Dmgsb,
		60	Dmgsbn,
		61	DmGsc,
		62	DmH2_0,
		63	Dmhbn,
		64	DmHGTX,
		65	DmHmx,
		66	Dmhth,
		67	Dmind,
		68	Dminv,
		69	Dmlab,
		70	DmLag1,
		71	Dmlbe,
		72	Dmlbl,
		73	DmLim1,
		74	DmLim3,
		75	Dmmirr,
		76	DmNK7_1,
		77	Dmnub,
		78	Dmoc,
		79	DmOdsH,
		80	Dmonecut,
		81	DmOptix,
		82	Dmotp,
		83	Dmpb,
		84	Dmpdm2,
		85	Dmpdm3,
		86	DmPHDP,
		87	DmPph13,
		88	Dmprd,
		89	Dmpros,
		90	DmPtx1,
		91	Dmrepo,
		92	Dmro,
		93	DmRx,
		94	DmScr,
		95	Dmscro,
		96	DmSix4,
		97	Dmslou,
		98	Dmso,
		99	Dmtoe,
		100	Dmtoy,
		101	Dmtup,
		102	DmUbx,
		103	Dmunc4,
		104	Dmunpg,
		105	Dmvis,
		106	Dmvnd,
		107	Dmvvl,
		108	Dmzfh1,
		109	Dmzfh2I,
		110	Dmzfh2II,
		111	Dmzfh2III,
		112	HsADNP,
		113	HsADNP2,
		114	HsALX1,
		115	HsALX3,
		116	HsALX4,
		117	HsARGFX,
		118	HsARX,
		119	HsBARHL1,
		120	HsBARHL2,
		121	HsBARX1,
		122	HsBARX2,
		123	HsBSX,
		124	HsCDX1,
		125	HsCDX2,
		126	HsCDX4,
		127	HsCERS2,
		128	HsCERS3,
		129	HsCERS4,
		130	HsCERS5,
		131	HsCERS6,
		132	HsCRX,
		133	HsCUX1,
		134	HsCUX2,
		135	HsDBX1,
		136	HsDBX2,
		137	HsDLX1,
		138	HsDLX2,
		139	HsDLX3,
		140	HsDLX4,
		141	HsDLX5,
		142	HsDLX6,
		143	HsDMBX1,
		144	HsDPRX,
		145	HsDRGX,
		146	HsDUXAI,
		147	HsDUXAII,
		148	HsDUXBI,
		149	HsDUXBII,
		150	HsEMX1,
		151	HsEMX2,
		152	HsEN1,
		153	HsEN2,
		154	HsESX1,
		155	HsEVX1,
		156	HsEVX2,
		157	HsGBX1,
		158	HsGBX2,
		159	HsGSC,
		160	HsGSC2,
		161	HsGSX1,
		162	HsGSX2,
		163	HsHDX,
		164	HsHESX1,
		165	HsHHEX,
		166	HsHLX,
		167	HsHMBOX1,
		168	HsHMX1,
		169	HsHMX2,
		170	HsHMX3,
		171	HsHNF1A,
		172	HsHNF1B,
		173	HsHOMEZI,
		174	HsHOMEZII,
		175	HsHOMEZIII,
		176	HsHOPX,
		177	HsHOXA1,
		178	HsHOXA2,
		179	HsHOXA3,
		180	HsHOXA4,
		181	HsHOXA5,
		182	HsHOXA6,
		183	HsHOXA7,
		184	HsHOXA9,
		185	HsHOXA10,
		186	HsHOXA11,
		187	HsHOXA13,
		188	HsHOXB1,
		189	HsHOXB2,
		190	HsHOXB3,
		191	HsHOXB4,
		192	HsHOXB5,
		193	HsHOXB6,
		194	HsHOXB7,
		195	HsHOXB8,
		196	HsHOXB9,
		197	HsHOXB13,
		198	HsHOXC4,
		199	HsHOXC5,
		200	HsHOXC6,
		201	HsHOXC8,
		202	HsHOXC9,
		203	HsHOXC10,
		204	HsHOXC11,
		205	HsHOXC12,
		206	HsHOXC13,
		207	HsHOXD1,
		208	HsHOXD3,
		209	HsHOXD4,
		210	HsHOXD8,
		211	HsHOXD9,
		212	HsHOXD10,
		213	HsHOXD11,
		214	HsHOXD12,
		215	HsHOXD13,
		216	HsIRX1,
		217	HsIRX2,
		218	HsIRX3,
		219	HsIRX4,
		220	HsIRX5,
		221	HsIRX6,
		222	HsISL1,
		223	HsISL2,
		224	HsISX,
		225	HsLBX1,
		226	HsLBX2,
		227	HsLEUTX,
		228	HsLHX1,
		229	HsLHX2,
		230	HsLHX3,
		231	HsLHX4,
		232	HsLHX5,
		233	HsLHX6,
		234	HsLHX8,
		235	HsLHX9,
		236	HsLMX1A,
		237	HsLMX1B,
		238	HsMEIS1,
		239	HsMEIS2,
		240	HsMEIS3,
		241	HsMEOX1,
		242	HsMEOX2,
		243	HsMIXL,
		244	HsMKX,
		245	HsMNX1,
		246	HsMSX1,
		247	HsMSX2,
		248	HsNANOG,
		249	HsNKX1_1,
		250	HsNKX1_2,
		251	HsNKX2_1,
		252	HsNKX2_2,
		253	HsNKX2_3,
		254	HsNKX2_4,
		255	HsNKX2_5,
		256	HsNKX2_6,
		257	HsNKX2_8,
		258	HsNKX3_1,
		259	HsNKX3_2,
		260	HsNKX6_1,
		261	HsNKX6_2,
		262	HsNKX6_3,
		263	HsNOBOX,
		264	HsNOTO,
		265	HsONECUT1,
		266	HsONECUT2,
		267	HsONECUT3,
		268	HsOTP,
		269	HsOTX1,
		270	HsOTX2,
		271	HsPAX3,
		272	HsPAX4,
		273	HsPAX6,
		274	HsPAX7,
		275	HsPBX1,
		276	HsPBX2,
		277	HsPBX3,
		278	HsPBX4,
		279	HsPDX1,
		280	HsPHOX2A,
		281	HsPHOX2B,
		282	HsPITX1,
		283	HsPITX2,
		284	HsPITX3,
		285	HsPKNOX1,
		286	HsPKNOX2,
		287	HsPOU1F1,
		288	HsPOU2F1,
		289	HsPOU2F2,
		290	HsPOU2F3,
		291	HsPOU3F1,
		292	HsPOU3F2,
		293	HsPOU3F3,
		294	HsPOU3F4,
		295	HsPOU4F1,
		296	HsPOU4F2,
		297	HsPOU4F3,
		298	HsPOU5F1,
		299	HsPOU5F2,
		300	HsPOU6F1,
		301	HsPOU6F2,
		302	HsPROP1,
		303	HsPROX1,
		304	HsPROX2,
		305	HsPRRX1,
		306	HsPRRX2,
		307	HsRAX,
		308	HsRAX2,
		309	HsRHOXF1,
		310	HsRHOXF2,
		311	HsRHOXF2B,
		312	HsSATB1,
		313	HsSATB2,
		314	HsSEBOX,
		315	HsSHOX,
		316	HsSHOX2,
		317	HsSIX1,
		318	HsSIX2,
		319	HsSIX3,
		320	HsSIX4,
		321	HsSIX5,
		322	HsSIX6,
		323	HsTGIF1,
		324	HsTGIF2,
		325	HsTGIF2LX,
		326	HsTGIF2LY,
		327	HsTLX1,
		328	HsTLX2,
		329	HsTLX3,
		330	HsTPRX1,
		331	HsTPRXL,
		332	HsTSHZ1,
		333	HsTSHZ2,
		334	HsTSHZ3,
		335	HsUNCX,
		336	HsVAX1,
		337	HsVAX2,
		338	HsVENTX,
		339	HsVSX1,
		340	HsVSX2,
		341	HsZEB1,
		342	HsZEB2,
		343	HsZFHX2I,
		344	HsZFHX2II,
		345	HsZFHX2III,
		346	HsZFHX3I,
		347	HsZFHX3II,
		348	HsZFHX3III,
		349	HsZFHX3IV,
		350	HsZFHX4I,
		351	HsZFHX4II,
		352	HsZFHX4III,
		353	HsZFHX4IV,
		354	HsZHX1I,
		355	HsZHX1II,
		356	HsZHX1III,
		357	HsZHX1IV,
		358	HsZHX1V,
		359	HsZHX2I,
		360	HsZHX2II,
		361	HsZHX2III,
		362	HsZHX2IV,
		363	HsZHX3I,
		364	HsZHX3II,
		365	HsZHX3III,
		366	HsZHX3IV,
		367	HsZHX3V,
		368	Hvmanacle,
		369	HyS0001_518,
		370	HyS0002_33,
		371	HyS0003_228,
		372	HyS0004_62,
		373	HyS0004_167,
		374	HyS0004_298,
		375	HyS0004_342,
		376	HyS0004_350,
		377	HyS0005_209,
		378	HyS0005_246,
		379	HyS0007_198,
		380	HyS0008_328,
		381	HyS0009_60,
		382	HyS0009_110,
		383	HyS0009_272,
		384	HyS0010_23,
		385	HyS0010_323,
		386	HyS0010_387,
		387	HyS0010_413,
		388	HyS0011_19,
		389	HyS0011_24,
		390	HyS0011_252,
		391	HyS0011_313,
		392	HyS0012_226,
		393	HyS0015_289,
		394	HyS0017_118,
		395	HyS0017_231,
		396	HyS0018_90,
		397	HyS0018_218,
		398	HyS0019_183,
		399	HyS0020_252,
		400	HyS0021_139,
		401	HyS0022_92,
		402	HyS0022_183,
		403	HyS0022_206,
		404	HyS0022_208,
		405	HyS0022_220,
		406	HyS0024_46,
		407	HyS0025_85,
		408	HyS0025_95,
		409	HyS0028_48,
		410	HyS0028_140,
		411	HyS0028_203,
		412	HyS0032_236,
		413	HyS0034_96,
		414	HyS0034_123,
		415	HyS0035_20,
		416	HyS0038_55,
		417	HyS0041_60,
		418	HyS0046_28,
		419	HyS0046_118,
		420	HyS0046_123,
		421	HyS0046_135,
		422	HyS0051_77,
		423	HyS0051_140,
		424	HyS0053_104,
		425	HyS0054_71,
		426	HyS0058_21,
		427	HyS0062_116,
		428	HyS0078_56,
		429	HyS0083_48,
		430	HyS0089_49,
		431	HyS0089_64,
		432	HyS0098_14,
		433	HyS0132_10,
		434	HyS0360_1,
		435	HyS0550_6,
		436	HyS0742_3,
		437	HyS0802_2,
		438	HyS1800_3,
		439	HyS3177_3,
		440	NvCART1,
		441	NvHNF,
		442	NvPOU1,
		443	PdNK4,
		444	PsXlox,
		445	SmHox3b
		;
tree con_all_compat = [&U] (1[&prob=1.00000000e+00,prob_stddev=0.00000000e+00,prob_range={1.00000000e+00,1.00000000e+00},prob(percent)="100",prob+-sd="100+-0"]:1.103037e-01[&length_mean=1.14246976e-01,length_median=1.10303700e-01,length_95%HPD={3.19077800e-02,2.02860500e-01}],(((((((((((((((((((2[&prob=1.00000000e+00,prob_stddev=0.00000000e+00,prob_range={1.00000000e+00,1.00000000e+00},prob(perce…
end;
