# Supplementary material for: The genome of the colonial hydroid Hydractinia reveals that their stem cells use a toolkit of evolutionarily shared genes with all animals
Source: Genome Res. 2024 Mar;34(3):498–513. doi: 10.1101/gr.278382.123 (PMC11067881; doi:10.1101/gr.278382.123)
Supplement: Supplement 10 [file Supplemental_Data.zip › Supplemental_Data/Supplemental_Data_S43.phy]

 399 60
Bf_Abox DRKPRQAYSSRQLERLEEEFKKDKYLSVSKRVELAESLELTEIQVKTWFQNRRTKWKKQT
Bf_Ankx RRRQRRLFSGHQVMELETRFLEKNYLSRIERICLANALNLSETQVKTWFQNRRTKARRKH
Bf_Barh PRKARTAFTDHQLAQLERSFERQKYLSVQDRMELAASLNLTDTQVKTWYQNRRTKWKRQN
Bf_Bari QRRRRTVFTQSQLRALERKFRCQKYLSVSERAEVARALGLSETQIKTWYQNRRTKWKRET
Bf_Barx CRRSRTVFTELQLLGLEKRFEKQKYLSTPDRVELAESLGLSQLQVKTWYQNRRMKWKKMV
Bf_Bsx RRKARTVFSDSQLNGLEKRFESQKYLSTPERMDLAAALNLTETQVKTWFQNRRMKHKKLQ
Bf_Cdx KDKYRVVYSDHQRLELEKEFYSNKYITIKRKVQLANELGLSERQVKIWFQNRRAKQRKMA
Bf_Csx RRKPRVLFSQAQVFELERRFKQQRYLSAPEREQLAQMLKLTSTQVKIWFQNRRYKCKRQR
Bf_Dbx GMLRRAVFSDFQRKSLEKMFQKQKYISKQDRRKLAEKLGLKDSQVKIWFQNRRMKWRNSK
Bf_Dll MRKPRTIYTSFQLQQLNRRFQRTQYLALPERAELAAQLGLTQTQVKIWFQNRRSKYKKLM
Bf_Emxa PKRVRTAFTPTQLLRLEHAFEKNHYVVGQERKQLAQQLTLSETQVKVWFQNRRTKYKRDQ
Bf_Emxb PKRIRTAFTPSQLLRLEHAFEKNHYVVGQERKHLAQSLSLTETQVKVWFQNRRTKHKREQ
Bf_Emxc PKRIRTAFTPSQLLRLEHAFEKNHYVVGQERKHLAQSLSLTETQVKVWFQNRRTKYKRDQ
Bf_En EKRPRTAFTSEQLQRLKKEFQENRYLTEQRRQDLARELKLNESQIKIWFQNKRAKIKKAA
Bf_Evxa VRRYRTAFTREQLARLEKEFYRENYVSRPRRCELAAQLNLPETTIKVWFQNRRMKDKRQR
Bf_Evxb VRRYRTAFSREQTARLEKEFHRDNYLSRPRRCELAAALNLPETTIKVWFQNRRMKEKRQR
Bf_Gbx TRRRRTAFTSEQLLELEKEFHSKKYLSLTERSQIAHALKLSEVQVKIWFQNRRAKWKRVK
Bf_Gsx SRRMRTAFSSTQLLELEREFASNMYLSRLRRIEIATFLNLSEKQVKIWFQNRRVKHKKEA
Bf_Hhex RKGGQVRFSNDQTLELEKKFESQKYLSPPERKRLAKSLQLTERQVKTWFQNRRAKWRRLK
Bf_Hlx RTWSRAVFSNLQRKGLEKRFDIQKYVTKPDRKQLASMLGLTDAQVKVWFQNRRMKWRNAM
Bf_Hmx KKKTRTVFSRQQVFQLESTFDMKRYLSSSERAGLAASLHLTETQVKIWFQNRRNKWKRQL
Bf_Hox1 PNNGRTNFTTKQLTELEKEFHYNKYLTRARRVEIAAALNLNETQVKIWFQNRRMKQKKRE
Bf_Hox2 SRRLRTVFTNTQLLELEKEFHYNKYVCKPRRKEIASYLDLNERQVKIWFQNRRMRQKRRD
Bf_Hox3 GKRARTAYTSAQLVELEKEFHFNRYLCRPRRVEMAAMLNLTERQIKIWFQNRRMKYKKEQ
Bf_Hox4 TKRSRTAYTRQQVLELEKEFHFNRYLTRRRRIEIAHSLGLTERQIKIWFQNRRMKWKKDN
Bf_Hox5 NKRTRTAYTRYQTLELEKEFHFNRYLTRRRRIEIAHALCLTERQIKIWFQNRRMKWKKEN
Bf_Hox6 KKRGRQTYTRYQTLELEKEFHFNKYLTRKRRIEIAHLLGLTERQIKIWFQNRRMKWKKEN
Bf_Hox7 RKRGRQTYTRYQTLELEKEFHFNKYLTRRRRIEIAHALCLTERQIKIWFQNRRMKWKKEN
Bf_Hox8 RRRGRQTYSRYQTLELEKEFHFNKYLTRRRRIEIAHALGLTERQIKIWFQNRRMKLKKEA
Bf_Hox9 SRKKRCPYTRFQTLELEKEFLYNMYLTRERRYEISQHVNLTERQVKIWFQNRRMKMKKMS
Bf_Hox10 GRKKRCPYTKYQILELEKEFLFNMYVSRERRQEISRHVNLSDRQVKIWFQNRRMKMKRMN
Bf_Hox11 TRKKRCPYTKYQTLELEKEFLFNMFVTRERRQEIARQLNLTDRQVKIWFQNRRMKMKRMK
Bf_Hox12 SRKKRCPYSKVQLLELEKEFLYNMYITREQRGEIARKVNLTDRQVKIWFQNRRMKMKRMK
Bf_Hox13 GRKKRCPYTKYQLSVLEQEYIQNRYVSRETRLELSQRLNLTDRQVKIWFQNRRMKQKRLE
Bf_Hox14 VRPKRRPYSKYQLNELENEYVQNQYISRDKRLQLSQKLNLTERQVKIWFQNRRIKQKKLD
Bf_Hox15 TRKKRRPYSKPQLALLEDEYASQKFLTKEKRKEISESSSLSERQVMIWFQNRRMKEKKLA
Bf_Hx KNKARTAFAGYQVFQLEKRFQTQKYLAAAERQELAQRIGLTDTQVKTWFQNRRMKWKRQQ
Bf_Lbx RRKSRTAFTNHQIYELEKRFLYQKYLSPADRDQIAQSLGLTNAQVITWFQNRRAKLKRDL
Bf_Lcx SKKLRTAFSSHQVHELETRFSTQKYLSASDREELSQALDLTDAQVKTWFQNRRMKWKRQV
Bf_Mnxa TRRPRTAFTSQQLLELEKYFKENKYLSRPKRFEVATALMLTETQVKIWFQNRRMKWKRSK
Bf_Mnxb TRRPRTAFTSQQLLELEKHFKENKYLSRPKRFEVATSLMLTETQVKIWFQNRRMKWKRSK
Bf_Mox PRKERTAFTKQQIMELENEFRHHNYLTRLRRYEIAVKLDLTERQVKVWFQNRRMKWKRTK
Bf_Msx NRKPRTPFTTQQLLALERKFRQKQYLSIAERAEFSASLNLTETQVKIWFQNRRAKAKRLQ
Bf_Msxlx GRNPRVPFSAHQVATLESKFRRTHYLSSVDVSELSVALNLSENRVKIWFQNRRARERRER
Bf_Nedxa KKRPRTAFTAEQIKELEGEFQKNKYLSVTKRLELSNQLKLTETQIKIWFQNRRTKWKRKF
Bf_Nedxb KKRPRTAFTAEQIKELEGEFQKNKYLSVTKRLELSNQLKLTETQIKIWFQNRRTKWKRKY
Bf_Nkx1a PRRARTAFTYEQLVALENKFKQTRYLSVCERLNLALSLSLTETQVKIWFQNRRTKWKKQN
Bf_Nkx1b PRRVRTAFTYEQLVALENKFKQTRYLSVCERLNLALSLSLTETQVKIWFQNRRTKWKKQN
Bf_Nkx2_1 RRKRRVLFSQAQVYELERRFKQQKYLSAPEREHLAQLINLTPTQVKIWFQNHRYKCKRQD
Bf_Nkx2_2 KRKRRVLFSKAQTYELERRFRQQRYLSAPEREHLARLIRLTPTQVKIWFQNHRYKCKRAQ
Bf_Nkx3 KKRSRAAFSHAQVFELERRFSHQRYLSGPERADLAAALKLTETQVKIWFQNRRYKTKRRQ
Bf_Nkx6 RKHTRPTFSGQQIFALEKTFEQTKYLAGPERARLAYSLGMTESQVKVWFQNRRTKWRKKH
Bf_Nkx7 KKKARTTFTGRQIFELEKQFEVKKYLSASERADLAALLNVTDTQVKIWFQNRRTKWKKQD
Bf_Not GKRIRTIFTPEQLERLEREFSRQQYMVGSERYHLAASLNLTEAQVKVWFQNRRIKWRRQN
Bf_Ro QRRQRTTFTTEQTMKLELEYNRTEYITRPRRFELAEMLNLSETQIKIWFQNRRAKDKRIE
Bf_Tlx RKKPRTSFTRLQICELEKRFHKQKYLASAERAQLATQLKMTDAQVKTWFQNRRTKWRRQT
Bf_Vax PKRARTAFTADQLKDLERAFQGSQYVVGQDRTELARQLRLTETQVKVWFQNRRTKYKREK
Bf_Vent1 GRKARTAFTTEQVMALEERFRLQKYLSAADRETLAKATGLTDEQVKTWFQNRRMKLKRQQ
Bf_Vent2 GRKARTAFTTEQVMALEERFRLQKYLSAADRETLAKATGLTDEQVKTWFQNRRMKLKRQQ
Bf_Xlox NKRTRTAYTRGQLLELEKEFHFNKYISRPRRIELAAMLNLTERHIKIWFQNRRMKWKKEQ
Cg_BarH1 PRKARTAFTDHQLNSLEKSFERQKYLSVQDRMELASKLNLTDTQVKTWYQNRRTKWKRQ-
Cg_BarH2 PRKARTAFTDHQLNCLEKSFERQKYLSVQDRMELAAKLNLTDTQVKTWYQNR--------
Cg_BarH3 PRKARTAFTDQQLNNLEKHFARQKYLSVQDRMELAAKLGLSDTQVKTWYQNRRTKWKRQ-
Cg_BarH4 PRKARTAFTDQQLNNLEKHFARQKYLSVQDRLELATKLGLSDTQVKTWYQNRRTKWKRQ-
Cg_Barx -RRSRTVFTELQLIGLEKRFESQKYLSTPDRIDLAESLGLSQVQVKTWYQNRRMKWKKS-
Cg_Bsx RRKARTVFSDQQLNGLEKRFEAQRYLSTPERVELANQLSLSETQVKTWFQNRRMKHKKL-
Cg_Cdx --KYRVVYSDHQRLELEKEFHYSRYITIRRKAELAQNLALSERQVKIWFQNRRAKERKQN
Cg_Dbx ---RRAVFSDMQRKGLEKMFQKQKYISKPDRKKLAAKLGLKDSQVKIWFQNRRMKWRNS-
Cg_Emx1 -KRIRTAFSPTQLLQLEHAFEKNHYVVGQERKELALKLGLSETQVKVWFQNRRTKYKRV-
Cg_Emx2 PKRIRTAFSPSQLLKLEKVFERNHYVVGQERKDLATNLNLSETQVKVWFQNRRTKYKRV-
Cg_Emx3 PKRIRTAFSPSQLLQLEKAFEKSHYVVGQERKDLASELQLTETQVKVWFQNRRTKHKRI-
Cg_En1 -KRPRTAFTTDQLQRLKSEFEENRYLTEKRRLELSEELKLSESQIKIWFQNKRAKIKKS-
Cg_En2 -KRPRTAFSNEQLQRLKVEFEKCQYLTEQRRLELAKTLNLSEGQIKIWFQNKRAKVKKS-
Cg_Evx1 -RRYRTAFTKEQLNRLEKEFLKENYVSRPKRCELAAQLNLSESTIKVWFQNRRMKDKRQ-
Cg_Evx2 -RRYRTAFTREQIGRLEKEFYKENYVSRPRRCELAKLLNLPENTIKVWFQNRRMKDKRQ-
Cg_Gbx TRRRRTAFTSEQLLELEKEFHSKKYLSLTERSHIAHNLKLSEVQVKIWFQNRRAKWKRV-
Cg_Gsx -KRIRTAFTSTQLLELEREFNSNMYLSRLRRIEIATYLNLSEKQVKIWFQNRRVKFKKE-
Cg_Hbn -RRSRTTFTTYQLHQLERAFEKTQYPDVFTREELAMRLDLSEARVQVWFQNRRAKWRKR-
Cg_Hex ---GQVRFSNDQTVELEKKFESHKYLSPPERKRLAKTLQLTERQVKTWFQNRRAKWRRL-
Cg_Hlx ---SRAVFSNLQRKGLEKRFEVQKYVTKPDRRQLAAMLGLTDAQVKVWFQNRRMKWRHA-
Cg_Hmx1 RKKTRTVFSRHQIFYLESAFDAKRYLSSTERSEIASTLNLTETQVKVWFQNRRNKWKSQ-
Cg_Hmx2 KKKTRTVFSRSQVFQLESTFDMKRYLSSSERAGLAASLQLTETQVKIWFQNRRNKWKRQ-
Cg_Hox1 ----RTNFTNKQLTELEKEFHFNKYLTRARRIEIAAALGLNETQVKIWFQNRRMKQKKR-
Cg_Hox2 -RRLRTAYTNTQLLELEKEFHFNKYLCRPRRIEIAASLDLTERQVKVWFQNRRMKYKRQ-
Cg_Hox3 -KRARTAYTSAQLVELEKEFHFNRYLCRPRRIEMAALLSLTERQIKIWFQNRRMKFKKEQ
Cg_Hox4 -KRNRTAYTRHQILELEKEFHFNRYLTRRRRIEIAHTLCLSERQIKIWFQNRRMKWKKE-
Cg_Hrox PRKERTAFTKHQIRELEKEFAVHNYLTRLRRYEIAVALDLTERQVKVWFQNRRMKWKRV-
Cg_Lbx RRKSRTAFTNQQIYELEKRFLYQKYLTPADRDEIAQNLGLSNAQVITWFQNRRAKLKR--
Cg_Lox2 RRRGRQTYTRFQTLELEKEFKFNRYLTRRRRIELSHMLCLTERQIKIWFQNRRMKEKKE-
Cg_Lox4 RRRGRQTYSRYQTLELEKEFQFNHYLTRKRRIEVAHSLCLTERQIKIWFQNRRMKLKKE-
Cg_Lox5 QKRTRQTYTRYQTLELEKEFHFNRYLTRRRRIEIAHLLGLTERQIKIWFQNRRMKWKKD-
Cg_Msx -RKPRTPFTTSQLLALERKFRQKQYLSIAERAEFSASLNLTETQVKIWFQNRRAKAKRL-
Cg_Nk1 PRRARTAFTYEQLVALENKFKTTRYLSVCERLNLALSLNLTETQVKIWFQNRRTKWKKQN
Cg_Nk2_1 RRKRRVLFSQAQVYELERRFKQQKYLSAPEREHLASMINLTPTQVKIWFQNHRYKCKRQ-
Cg_Nk2_2 KRKRRVLFSKAQTYELERRFRQQRYLSAPEREHLASIIRLTPVQVKIWFQNHRYKLKRA-
Cg_Nk3 KKRSRAAFSHAQVFELERRFRHQRYLSGPERADLANALKLTETQIKIWFQNRRYKTKRRQ
Cg_Nk4 RRKPRVLFSQAQVFELERRFKQQRYLSAPEREQLANLLKLTSTQVKIWFQNRRYKCKRQ-
Cg_Nk6 -KHTRPTFSGQQIFALEKTFEQTKYLAGPERARLAYALGMSESQVKVWFQNRRTKWRKK-
Cg_Nk7 KKKARTTFTGRQIFELEKQFEQKKYLSSAERAEMATLLNVTETQVKIWFQNRRTKWKKQE
Cg_NKL RKKARTAFSTEQIHDLEKRYQAQKYLPANERQALAEKLGLSDQQVKTWFQNRRMKEKRQK
Cg_Noto GKRVRTIFTPEQLERLEAEFEKQQYMVGTERYYLACSLNLTEAQVKVWFQNRRIKWRKQ-
Cg_Post1 -RKRRRPYSKFQIAELEREYNNSTYISKSRRWELSQLINLSERQIKIWFQNRRIKAKK--
Cg_Post2 GRKKRKPYTRYQTMVLENEFLNSSYITRQKRWEISCKLQLSERQVKVWFQNRRMKRKKL-
Cg_Ro PRRQRTTFSSDQTVKLEIEYSRTEYITRSRRYELAELLCLTENQIKIWFQNRRAKEKRI-
Cg_Tlx1 RKKPRTSFSRMTIIELEKRFDRQKYLASSERTSLAKSLKISDSQVKTWFQNRRTKWRRQ-
Cg_Tlx2 RKKPRTSFSRLQIMELEKRFHRQKYLASAERSTLAKALKMTDAQVKTWFQNRRTKWRRQ-
Cg_Xlox -KRTRTAYTRGQLLELEKEFHFNKYISRPRRIELAAMLNLTERHIKIWFQNRRMKWKKD-
Ct_Antp RKRGRQTYTRYQTLELEKEFHFNRYLTRRRRIEIAHALCLTERQIKIWFQNRRMKWKKE-
Ct_BarHA PRKARTAFTDHQLNTLEQSFERQKYLSVQDRMELAAKLNLTDTQVKTWYQNRR-------
Ct_BarHB PRRRRTAFTHAQLQFLERKFRCQKYLSVADRADVAETLNLTETQIKTWYQNRREE-----
Ct_BarHC PRKARTAFTDHQLNTLEQSFERQKYLSVQDRMELAAKLNLTDTQVKTWYQNRRTKWKRQ-
Ct_Barx -RRSRTVFTELQLLGLEQRFEYQKYLSTADRSQLALQLGLSQMQVKTWYQNRRMKWKKQ-
Ct_Cdx --KYRIVYSEYQKVELEKEYLYSKYITIQRKAELSRSIGLSERQVKIWFQNRRAKERKQK
Ct_Dbx ---RRAVFSDFQRKGLEKMFQKQKYISKPDRKKLAEKLGLKDSQVKIWFQNRRMKWRNS-
Ct_Dfd -KRTRTAYTRHQILELEKEFHFNRYLTRRRRIEIAHTLCLSERQIKIWFQNRRMKWKKE-
Ct_DlxA -RKPRTIYSSLQLQQLNRRFQRTQYLALPERAELAASLGLTQTQVKIWFQNKRSKYKK--
Ct_DlxB -RKPRTIYSSLQLQQLNRRFQRTQYLALPERAELAASLGLTQTQVKIWFQNKRSKCKK--
Ct_EmxA PKRIRTAFSPSQLLQLEHAFEKNHYVVGQERKELAASLNLTETQVKVWFQNRRTKHKRV-
Ct_EmxB PKRIRTAFSPSQLLRLEHAFEKNHYVVGQERKELAQNLSLTETQVKVWFQNRRTKFKRR-
Ct_EnA -KRPRTAFNRDQLERLTREFDDSRYLSEDRRRKLASELSLSESQIKIWFQNKRAKVKK--
Ct_EnB -KRPRTAFTADQLASLKREFDDNRYLTEERRQKLAIQLDLNESQIKIWFQNKRAKMKKS-
Ct_EvxA -RRYRTAFTREQLGRLEREFLKENYVSRPRRCELAASLNLPESTIKVWFQNRRMKDKRQR
Ct_EvxB -RRYRTAFTREQLGRLEREFLKENYVSRPRRCELAASLNLPESTIKVWFQNRRMKDKRQR
Ct_Gbx TRRRRTAFTSEQLLELEKEFHSKKYLSLTERSQIAHQLNLSEVQVKIWFQNRRAKWKRV-
Ct_Gsx -KRMRTAFSSTQLLELEREFASNMYLSRLRRIEIATYLSLSEKQVKIWFQNRRVKFKKE-
Ct_Hbn -RRSRTTFTTYQLHQLERAFEKTQYPDVFTREELALRLDLSEARVQVWFQNRRAKWRKR-
Ct_HexA ---GQVRFSNDQSTELEKKFDSQKYLTPPERKKLAKSLQLTERQVKTWFQNRRAKWRRV-
Ct_HexB ---GQVRFSNDQSTELEKKFDSQKYLTPPERKKLAKSLQLTERQVKTWFQNRRAKWRRV-
Ct_HmxA KKKTRTVFSRSQVFQLESTFDMKRYLSSSERAGLAASLHLTETQVKIWFQNRRNKWKRQ-
Ct_HmxB KKKTRTVFSRGQIFTLESTFDSKRYLSSAERAGLAMNLKISEGQVKIWFQNRRNKWKKQ-
Ct_HmxC KKKTRTVFSRGQIFTLESTFDSKRYLSSAERAGLAMNLKISEGQVKIWFQNRRNKWKKQ-
Ct_Hox3 -KRARTAYTSAQLVELEKEFHFNRYLCRPRRIEMAALLNLTERQIKIWFQNRRMKYKKD-
Ct_Hrox PRKERTAFTKHQIRELEKEFNAHNYLTRLRRYEIAVALDLTERQVKVWFQNRRMKWKRT-
Ct_Lab ----RTNFTNKQLTELEKEFHFNKYLTRARRIEIAASLGLNETQVKIWFQNRRMKQKKR-
Ct_Lbx RRKSRTAFTNQQIYELEKRFLYQKYLTPADRDEIAQNLGLSNAQVITWFQNRRAKLKRD-
Ct_Lox2 RRRGRQTYTRYQTLELEKEFKFNRYLTRRRRIELSHMLCLTERQIKIWFQNRRMKEKKE-
Ct_Lox4 RRRGRQTYSRYQTLELEKEFQFNHYLTRKRRIEIAHALCLTERQIKIWFQNRRMKLKKE-
Ct_Lox5 QKRTRQTYTRYQTLELEKEFHYNRYLTRRRRIEIAHALQLTERQIKIWFQNRRMKYKKE-
Ct_Msxlx -RNPRVPFTQHQVVMLEQKFRHTHYLSSVDVAELSAKLNLTETRVKIWFQNRRARERR--
Ct_Nk1A --RVRTAFTYEQLVALENKFRQTRYLSVCERLNLALSLNLTETQVKIWFQNRRTKWKKQN
Ct_Nk1B PRRARTAFTYEQLVALENKFKQTRYLSVCERLNLALSLNLTETQVKIWFQNRRTKWKKQN
Ct_Nk2_1A RRKRRILFTQAQIYELERRFKQQKYLSAPEREHLASMIGLTPTQVKIWFQNHRYKTKKSQ
Ct_Nk2_1B RRKRRVLFSQAQVYELERRFKQQKYLSAPEREQLAALIGLSPTQVKIWFQNHRYKTKKG-
Ct_Nk2_2A KKKRRVLFSKAQTYELERRFRQQRYLSAPEREHLASILRLTPTQVKIWFQNHRYKLKKA-
Ct_Nk2_2B KKKRRVLFSKAQTFELEKRFRQQRYLSAPEREHLASILRLTPTQVKIWFQNHRYKLKKA-
Ct_Nk3 KKRSRAAFSHAQVFELERRFSHQRYLSAPERADLAQVLKLTETQVKIWFQNRRYKTKRKQ
Ct_Nk7 KKKARTTFTGRQIFELEKQFELKKYLSSSERAEMATLLNVTETQVKIWFQNRRTKWKKQE
Ct_NKLAclade -KKPRTTFLPHQLRCLEETYAKRRYVSAAEREKIAIMLQLTDVQVKTWFQNRRMKARRMQ
Ct_NKLBclade -KKARTTFTADQTIILEETYVHRRYLPAAERRRLAARLRLGDQQVKTWFQNRRMKEKR--
Ct_NKLHD21 PKRARTTFSPDQLYQLESEFCRNQYLVGRERSQLAVKLGLSETQVKVWFQNRRTK-----
Ct_NKLHD22 -RKPRTPFTTQQLLALERKFREKQYLSIAERAEFSTSLNLTETQVKIWFQNRRAKSKRL-
Ct_NKLHD23 -RKPRQAYSAKQLEKLETEFKSDKYLSVSKRMDLSHSLGLTETQIKTWFQNRR-------
Ct_NKLHD24 KRKPRVLFSQAQVYELERRFKQQRYLSAPEREQLAAMLKMSSQQVKIWFQNRRYKMKRQ-
Ct_NKLHD25 ---SRAVFSNLQRKGLEKRFDVQKYVTKPDRRQLASLLGLTDAQVKVWFQNRRMKWRHQ-
Ct_NKLHD26 -RKPRTPFTTQQLLALERKFREKQYLSIAERAEFSTSLNLTETQVKIWFQNRRAKSKRL-
Ct_NKLHD27 KRKPRVLFSQAQVYELERRFKQQRYLSAPEREQLASMLKLTSQQVKIWFQNRRYKMKRQ-
Ct_Noto -KRVRTIFTPEQLERLEAEFERQQYMVGTERYYLAAALNLTEAQVKVWFQNRRIKWRKQ-
Ct_Pb PRRLRTAYTNTQLLELEKEFHFNKYLCRPRRIEIAASLDLTERQVKVWFQNRRMKFKRQ-
Ct_Post1 -KKKRKPYSKPQVSALENEYSTSTYITKARRKEVARELDLTERQIKIWYQNRRIKEKK--
Ct_Post2 QRKKRKPYTRYQTMVLENEFINNSYITRQKRWEISCKLHLSERQVKVWFQNRRMKRKKL-
Ct_RoA -RRQRTTFTSEQTLKLELEYQRMEYITRPRRFELAELLNLTETQIKIWYQNRRAKDKRI-
Ct_RoB -RRQRTTFTSEQTLKLELEYQRMEYIARPRRFELAELLNLTETQIKIWYQNRRAKDKRI-
Ct_RoC -RRQRTTFTSEQTLKLELEYQRMEYITRPRRFELAELLNLTETQIKIWYQNRRAKDKRI-
Ct_Scr -KRTRTSYTRHQTLELEKEFHFNRYLTRRRRIEIAHSLNLTERQIKIWFQNRRMKWKKE-
Ct_Tlx RKKPRTSFSRLQIIELEKRFHRQKYLASAERSALAKGLKMTDAQVKTWFQNRRTKWRRQ-
Ct_XloxB -KRTRTAYTRAQLLELEKEFHFNRYITRPRRVELAAHLNLTEQHIKIWFQNRRMKWKKD-
Dm_abdA RRRGRQTYTRFQTLELEKEFHFNHYLTRRRRIEIAHALCLTERQIKIWFQNRRMKLKKEL
Dm_AbdB VRKKRKPYSKFQTLELEKEFLFNAYVSKQKRWELARNLQLTERQVKIWFQNRRMKNKKNS
Dm_Antp RKRGRQTYTRYQTLELEKEFHFNRYLTRRRRIEIAHALCLTERQIKIWFQNRRMKWKKEN
Dm_bap KKRSRAAFSHAQVFELERRFAQQRYLSGPERSEMAKSLRLTETQVKIWFQNRRYKTKRKQ
Dm_bcd PRRTRTTFTSSQIAELEQHFLQGRYLTAPRLADLSAKLALGTAQVKIWFKNRRRRHKIQS
Dm_BH1 QRKARTAFTDHQLQTLEKSFERQKYLSVQERQELAHKLDLSDCQVKTWYQNRRTKWKRQT
Dm_BH2 QRKARTAFTDHQLQTLEKSFERQKYLSVQDRMELANKLELSDCQVKTWYQNRRTKWKRQT
Dm_bsh RRKARTVFSDPQLSGLEKRFEGQRYLSTPERVELATALGLSETQVKTWFQNRRMKHKKQL
Dm_btn NRKERTAFSKTQLKQLEAEFCYSNYLTRLRRYEIAVALELTERQVKVWFQNRRMKCKRIK
Dm_C15 RKKPRTSFTRIQVAELEKRFHKQKYLASAERAALARGLKMTDAQVKTWFQNRRTKWRRQT
Dm_cad KDKYRVVYTDFQRLELEKEYCTSRYITIRRKSELAQTLSLSERQVKIWFQNRRAKERKQN
Dm_CG7056 RKGGQIRFTSQQTKNLEARFASSKYLSPEERRHLALQLKLTDRQVKTWFQNRRAKWRRAN
Dm_CG11085 PRRRRTAFTHAQLAYLERKFRCQKYLSVADRSDVAETLNLSETQVKTWYQNRRTKWKRQN
Dm_CG12361 GMMRRAVFSDSQRKGLEKRFQQQKYISKPDRKKLAERLGLKDSQVKIWFQNRRMKWRNSK
Dm_CG13424 KKRPRTAFSAAQIKALETEFERGKYLSVAKRTALAKQLQLTETQIKIWFQNRRTKWKRKY
Dm_CG15696 GRLPRIPFTPQQLQALENAYKESNYLSAEDANKLADSLELTNTRVKIWFQNRRARERREK
Dm_CG18599 NKRVRTIFTPEQLECLEAEFERQQYMVGPERLYLAHTLKLTEAQVKVWFQNRRIKWRKHH
Dm_CG34031 DRKPRQAYSASQLERLENEFNLDKYLSVSKRVELSKSLSLTEVQVKTWFQNRRTKWKKQL
Dm_Dfd PKRQRTAYTRHQILELEKEFHYNRYLTRRRRIEIAHTLVLSERQIKIWFQNRRMKWKKDN
Dm_Dll MRKPRTIYSSLQLQQLNRRFQRTQYLALPERAELAASLGLTQTQVKIWFQNRRSKYKKMM
Dm_Dr NRKPRTPFTTQQLLSLEKKFREKQYLSIAERAEFSSSLRLTETQVKIWFQNRRAKAKRLQ
Dm_E5 PKRVRTAFSPTQLLKLEHAFEGNHYVVGAERKQLAQGLSLTETQVKVWFQNRRTKHKRMQ
Dm_ems PKRIRTAFSPSQLLKLEHAFESNQYVVGAERKALAQNLNLSETQVKVWFQNRRTKHKRMQ
Dm_en EKRPRTAFSSEQLARLKREFNENRYLTERRRQQLSSELGLNEAQIKIWFQNKRAKIKKST
Dm_eve VRRYRTAFTRDQLGRLEKEFYKENYVSRPRRCELAAQLNLPESTIKVWFQNRRMKDKRQR
Dm_exex TRRPRTAFTSQQLLELEKQFKQNKYLSRPKRFEVASGLMLSETQVKIWFQNRRMKWKRSK
Dm_ftz SKRTRQTYTRYQTLELEKEFHFNRYITRRRRIDIANALSLSERQIKIWFQNRRMKSKKDR
Dm_H2_0 RSWSRAVFSNLQRKGLEIQFQQQKYITKPDRRKLAARLNLTDAQVKVWFQNRRMKWRHTR
Dm_HGTX KKHTRPTFSGQQIFALEKTFEQTKYLAGPERAKLAYALGMSESQVKVWFQNRRTKWRKRH
Dm_Hmx KKKTRTVFSRAQVFQLESTFDLKRYLSSSERAGLAASLRLTETQVKIWFQNRRNKWKRQL
Dm_ind SKRIRTAFTSTQLLELEREFSHNAYLSRLRRIEIANRLRLSEKQVKIWFQNRRVKQKKGG
Dm_inv DKRPRTAFSGTQLARLKHEFNENRYLTEKRRQQLSGELGLNEAQIKIWFQNKRAKLKKSS
Dm_lab NNSGRTNFTNKQLTELEKEFHFNRYLTRARRIEIANTLQLNETQVKIWFQNRRMKQKKRV
Dm_lbe KRKSRTAFTNHQIFELEKRFLYQKYLSPADRDEIAASLGLSNAQVITWFQNRRAKQKRDI
Dm_lbl KRKSRTAFTNQQIFELEKRFLYQKYLSPADRDEIAGGLGLSNAQVITWFQNRRAKLKRDM
Dm_NK7_1 KKKARTTFTGRQIFELEKMFENKKYLSASERTEMAKLLMVTETQVKIWFQNRRTKWKKQD
Dm_pb PRRLRTAYTNTQLLELEKEFHFNKYLCRPRRIEIAASLDLTERQVKVWFQNRRMKHKRQT
Dm_ro QRRQRTTFSTEQTLRLEVEFHRNEYISRSRRFELAETLRLTETQIKIWFQNRRAKDKRIE
Dm_Scr TKRQRTSYTRYQTLELEKEFHFNRYLTRRRRIEIAHALCLTERQIKIWFQNRRMKWKKEH
Dm_scro RRKRRVLFTQAQVYELERRFKQQRYLSAPEREHLASLIHLTPTQVKIWFQNHRYKCKRQA
Dm_slou PRRARTAFTYEQLVSLENKFKTTRYLSVCERLNLALSLSLTETQVKIWFQNRRTKWKKQN
Dm_tin KRKPRVLFSQAQVLELECRFRLKKYLTGAEREIIAQKLNLSATQVKIWFQNRRYKSKRGD
Dm_Ubx RRRGRQTYTRYQTLELEKEFHTNHYLTRRRRIEMAHALCLTERQIKIWFQNRRMKLKKEI
Dm_unpg SRRRRTAFTSEQLLELEREFHAKKYLSLTERSQIATSLKLSEVQVKIWFQNRRAKWKRVK
Dm_vnd KRKRRVLFTKAQTYELERRFRQQRYLSAPEREHLASLIRLTPTQVKIWFQNHRYKTKRAQ
Hs_BARHL1 PRKARTAFTDHQLAQLERSFERQKYLSVQDRMELAASLNLTDTQVKTWYQNRRTKWKRQT
Hs_BARHL2 PRKARTAFSDHQLNQLERSFERQKYLSVQDRMDLAAALNLTDTQVKTWYQNRRTKWKRQT
Hs_BARX1 GRRSRTVFTELQLMGLEKRFEKQKYLSTPDRIDLAESLGLSQLQVKTWYQNRRMKWKKIV
Hs_BARX2 PRRSRTIFTELQLMGLEKKFQKQKYLSTPDRLDLAQSLGLTQLQVKTWYQNRRMKWKKMV
Hs_BSX RRKARTVFSDSQLSGLEKRFEIQRYLSTPERVELATALSLSETQVKTWFQNRRMKHKKQL
Hs_CDX1 KDKYRVVYTDHQRLELEKEFHYSRYITIRRKSELAANLGLTERQVKIWFQNRRAKERKVN
Hs_CDX2 KDKYRVVYTDHQRLELEKEFHYSRYITIRRKAELAATLGLSERQVKIWFQNRRAKERKIN
Hs_CDX4 KEKYRVVYTDHQRLELEKEFHCNRYITIQRKSELAVNLGLSERQVKIWFQNRRAKERKMI
Hs_DBX1 GMLRRAVFSDVQRKALEKMFQKQKYISKPDRKKLAAKLGLKDSQVKIWFQNRRMKWRNSK
Hs_DBX2 GILRRAVFSEDQRKALEKMFQKQKYISKTDRKKLAINLGLKESQVKIWFQNRRMKWRNSK
Hs_DLX1 IRKPRTIYSSLQLQALNRRFQQTQYLALPERAELAASLGLTQTQVKIWFQNKRSKFKKLM
Hs_DLX2 VRKPRTIYSSFQLAALQRRFQKTQYLALPERAELAASLGLTQTQVKIWFQNRRSKFKKMW
Hs_DLX3 VRKPRTIYSSYQLAALQRRFQKAQYLALPERAELAAQLGLTQTQVKIWFQNRRSKFKKLY
Hs_DLX4 LRKPRTIYSSLQLQHLNQRFQHTQYLALPERAQLAAQLGLTQTQVKIWFQNKRSKYKKLL
Hs_DLX5 VRKPRTIYSSFQLAALQRRFQKTQYLALPERAELAASLGLTQTQVKIWFQNKRSKIKKIM
Hs_DLX6 IRKPRTIYSSLQLQALNHRFQQTQYLALPERAELAASLGLTQTQVKIWFQNKRSKFKKLL
Hs_EMX1 PKRIRTAFSPSQLLRLERAFEKNHYVVGAERKQLAGSLSLSETQVKVWFQNRRTKYKRQK
Hs_EMX2 PKRIRTAFSPSQLLRLEHAFEKNHYVVGAERKQLAHSLSLTETQVKVWFQNRRTKFKRQK
Hs_EN1 DKRPRTAFTAEQLQRLKAEFQANRYITEQRRQTLAQELSLNESQIKIWFQNKRAKIKKAT
Hs_EN2 DKRPRTAFTAEQLQRLKAEFQTNRYLTEQRRQSLAQELSLNESQIKIWFQNKRAKIKKAT
Hs_EVX1 MRRYRTAFTREQIARLEKEFYRENYVSRPRRCELAAALNLPETTIKVWFQNRRMKDKRQR
Hs_EVX2 VRRYRTAFTREQIARLEKEFYRENYVSRPRRCELAAALNLPETTIKVWFQNRRMKDKRQR
Hs_GBX1 SRRRRTAFTSEQLLELEKEFHCKKYLSLTERSQIAHALKLSEVQVKIWFQNRRAKWKRIK
Hs_GBX2 NRRRRTAFTSEQLLELEKEFHCKKYLSLTERSQIAHALKLSEVQVKIWFQNRRAKWKRVK
Hs_GSX1 SKRMRTAFTSTQLLELEREFASNMYLSRLRRIEIATYLNLSEKQVKIWFQNRRVKHKKEG
Hs_GSX2 GKRMRTAFTSTQLLELEREFSSNMYLSRLRRIEIATYLNLSEKQVKIWFQNRRVKHKKEG
Hs_HHEX RKGGQVRFSNDQTIELEKKFETQKYLSPPERKRLAKMLQLSERQVKTWFQNRRAKWRRLK
Hs_HLX RSWSRAVFSNLQRKGLEKRFEIQKYVTKPDRKQLAAMLGLTDAQVKVWFQNRRMKWRHSK
Hs_HMX1 KKKTRTVFSRSQVFQLESTFDLKRYLSTAERAGLAASLQLTETQVKIWFQNRRNKWKRHV
Hs_HMX2 KKKTRTVFSRSQVYQLESTFDMKRYLSSSERACLASSLQLTETQVKTWFQNRRNKWKRQL
Hs_HMX3 KKKTRTVFSRSQVFQLESTFDMKRYLSSSERAGLAASLHLTETQVKIWFQNRRNKWKRQL
Hs_HOXA1 PNAVRTNFTTKQLTELEKEFHFNKYLTRARRVEIAASLQLNETQVKIWFQNRRMKQKKRE
Hs_HOXA2 SRRLRTAYTNTQLLELEKEFHFNKYLCRPRRVEIAALLDLTERQVKVWFQNRRMKHKRQT
Hs_HOXA3 SKRARTAYTSAQLVELEKEFHFNRYLCRPRRVEMANLLNLTERQIKIWFQNRRMKYKKDQ
Hs_HOXA4 PKRSRTAYTRQQVLELEKEFHFNRYLTRRRRIEIAHTLCLSERQVKIWFQNRRMKWKKDH
Hs_HOXA5 GKRARTAYTRYQTLELEKEFHFNRYLTRRRRIEIAHALCLSERQIKIWFQNRRMKWKKDN
Hs_HOXA6 GRRGRQTYTRYQTLELEKEFHFNRYLTRRRRIEIANALCLTERQIKIWFQNRRMKWKKEN
Hs_HOXA7 RKRGRQTYTRYQTLELEKEFHFNRYLTRRRRIEIAHALCLTERQIKIWFQNRRMKWKKEH
Hs_HOXA9 TRKKRCPYTKHQTLELEKEFLFNMYLTRDRRYEVARLLNLTERQVKIWFQNRRMKMKKIN
Hs_HOXA10 GRKKRCPYTKHQTLELEKEFLFNMYLTRERRLEISRSVHLTDRQVKIWFQNRRMKLKKMN
Hs_HOXA11 TRKKRCPYTKYQIRELEREFFFSVYINKEKRLQLSRMLNLTDRQVKIWFQNRRMKEKKIN
Hs_HOXA13 GRKKRVPYTKVQLKELEREYATNKFITKDKRRRISATTNLSERQVTIWFQNRRVKEKKVI
Hs_HOXB1 PSGLRTNFTTRQLTELEKEFHFNKYLSRARRVEIAATLELNETQVKIWFQNRRMKQKKRE
Hs_HOXB2 ARRLRTAYTNTQLLELEKEFHFNKYLCRPRRVEIAALLDLTERQVKVWFQNRRMKHKRQT
Hs_HOXB3 SKRARTAYTSAQLVELEKEFHFNRYLCRPRRVEMANLLNLSERQIKIWFQNRRMKYKKDQ
Hs_HOXB4 PKRSRTAYTRQQVLELEKEFHYNRYLTRRRRVEIAHALCLSERQIKIWFQNRRMKWKKDH
Hs_HOXB5 GKRARTAYTRYQTLELEKEFHFNRYLTRRRRIEIAHALCLSERQIKIWFQNRRMKWKKDN
Hs_HOXB6 GRRGRQTYTRYQTLELEKEFHYNRYLTRRRRIEIAHALCLTERQIKIWFQNRRMKWKKES
Hs_HOXB7 RKRGRQTYTRYQTLELEKEFHYNRYLTRRRRIEIAHTLCLTERQIKIWFQNRRMKWKKEN
Hs_HOXB8 RRRGRQTYSRYQTLELEKEFLFNPYLTRKRRIEVSHALGLTERQVKIWFQNRRMKWKKEN
Hs_HOXB9 SRKKRCPYTKYQTLELEKEFLFNMYLTRDRRHEVARLLNLSERQVKIWFQNRRMKMKKMN
Hs_HOXB13 GRKKRIPYSKGQLRELEREYAANKFITKDKRRKISAATSLSERQITIWFQNRRVKEKKVL
Hs_HOXC4 PKRSRTAYTRQQVLELEKEFHYNRYLTRRRRIEIAHSLCLSERQIKIWFQNRRMKWKKDH
Hs_HOXC5 GKRSRTSYTRYQTLELEKEFHFNRYLTRRRRIEIANNLCLNERQIKIWFQNRRMKWKKDS
Hs_HOXC6 RRRGRQIYSRYQTLELEKEFHFNRYLTRRRRIEIANALCLTERQIKIWFQNRRMKWKKES
Hs_HOXC8 RRSGRQTYSRYQTLELEKEFLFNPYLTRKRRIEVSHALGLTERQVKIWFQNRRMKWKKEN
Hs_HOXC9 TRKKRCPYTKYQTLELEKEFLFNMYLTRDRRYEVARVLNLTERQVKIWFQNRRMKMKKMN
Hs_HOXC10 GRKKRCPYTKHQTLELEKEFLFNMYLTRERRLEISKTINLTDRQVKIWFQNRRMKLKKMN
Hs_HOXC11 TRKKRCPYSKFQIRELEREFFFNVYINKEKRLQLSRMLNLTDRQVKIWFQNRRMKEKKLS
Hs_HOXC12 SRKKRKPYSKLQLAELEGEFLVNEFITRQRRRELSDRLNLSDQQVKIWFQNRRMKKKRLL
Hs_HOXC13 GRKKRVPYTKVQLKELEKEYAASKFITKEKRRRISATTNLSERQVTIWFQNRRVKEKKVV
Hs_HOXD1 SSAIRTNFSTKQLTELEKEFHFNKYLTRARRIEIANCLHLNDTQVKIWFQNRRMKQKKRE
Hs_HOXD3 SKRVRTAYTSAQLVELEKEFHFNRYLCRPRRVEMANLLNLTERQIKIWFQNRRMKYKKDQ
Hs_HOXD4 PKRSRTAYTRQQVLELEKEFHFNRYLTRRRRIEIAHTLCLSERQIKIWFQNRRMKWKKDH
Hs_HOXD8 RRRGRQTYSRFQTLELEKEFLFNPYLTRKRRIEVSHALALTERQVKIWFQNRRMKWKKEN
Hs_HOXD9 TRKKRCPYTKYQTLELEKEFLFNMYLTRDRRYEVARILNLTERQVKIWFQNRRMKMKKMS
Hs_HOXD10 GRKKRCPYTKHQTLELEKEFLFNMYLTRERRLEISKSVNLTDRQVKIWFQNRRMKLKKMS
Hs_HOXD11 SRKKRCPYTKYQIRELEREFFFNVYINKEKRLQLSRMLNLTDRQVKIWFQNRRMKEKKLN
Hs_HOXD12 ARKKRKPYTKQQIAELENEFLVNEFINRQKRKELSNRLNLSDQQVKIWFQNRRMKKKRVV
Hs_HOXD13 GRKKRVPYTKLQLKELENEYAINKFINKDKRRRISAATNLSERQVTIWFQNRRVKDKKIV
Hs_LBX1 RRKSRTAFTNHQIYELEKRFLYQKYLSPADRDQIAQQLGLTNAQVITWFQNRRAKLKREL
Hs_LBX2 RRKSRTAFTAQQVLELERRFVFQKYLAPSERDGLATRLGLANAQVVTWFQNRRAKLKRDV
Hs_MEOX1 ARKERTAFTKEQLRELEAEFAHHNYLTRLRRYEIAVNLDLSERQVKVWFQNRRMKWKRVK
Hs_MEOX2 PRKERTAFTKEQIRELEAEFAHHNYLTRLRRYEIAVNLDLTERQVKVWFQNRRMKWKRVK
Hs_MNX1 CRRPRTAFTSQQLLELEHQFKFNKYLSRPKRFEVATSLMLTETQVKIWFQNRRMKWKRSK
Hs_MSX1 NRKPRTPFTTAQLLALERKFRQKQYLSIAERAEFSSSLSLTETQVKIWFQNRRAKAKRLQ
Hs_MSX2 NRKPRTPFTTSQLLALERKFRQKQYLSIAERAEFSSSLNLTETQVKIWFQNRRAKAKRLQ
Hs_NANOG KQKTRTVFSSTQLCVLNDRFQRQKYLSLQQMQELSNILNLSYKQVKTWFQNQRMKSKRWQ
Hs_NKX1_1 PRRARTAFTYEQLVALENKFKATRYLSVCERLNLALSLSLTETQVKIWFQNRRTKWKKQN
Hs_NKX1_2 PRRARTAFTYEQLVALENKFRATRYLSVCERLNLALSLSLTETQVKIWFQNRRTKWKKQN
Hs_NKX2_1 RRKRRVLFSQAQVYELERRFKQQKYLSAPEREHLASMIHLTPTQVKIWFQNHRYKMKRQA
Hs_NKX2_2 KRKRRVLFSKAQTYELERRFRQQRYLSAPEREHLASLIRLTPTQVKIWFQNHRYKMKRAR
Hs_NKX2_3 RRKPRVLFSQAQVFELERRFKQQRYLSAPEREHLASSLKLTSTQVKIWFQNRRYKCKRQR
Hs_NKX2_4 RRKRRVLFSQAQVYELERRFKQQKYLSAPEREHLASMIHLTPTQVKIWFQNHRYKMKRQA
Hs_NKX2_5 RRKPRVLFSQAQVYELERRFKQQRYLSAPERDQLASVLKLTSTQVKIWFQNRRYKCKRQR
Hs_NKX2_6 RRKPRVLFSQAQVLALERRFKQQRYLSAPEREHLASALQLTSTQVKIWFQNRRYKCKRQR
Hs_NKX2_8 RKKRRVLFSKAQTLELERRFRQQRYLSAPEREQLASLLRLTPTQVKIWFQNHRYKLKRAR
Hs_NKX3_1 QKRSRAAFSHTQVIELERKFSHQKYLSAPERAHLAKNLKLTETQVKIWFQNRRYKTKRKQ
Hs_NKX3_2 KKRSRAAFSHAQVFELERRFNHQRYLSGPERADLAASLKLTETQVKIWFQNRRYKTKRRQ
Hs_NKX6_1 RKHTRPTFSGQQIFALEKTFEQTKYLAGPERARLAYSLGMTESQVKVWFQNRRTKWRKKH
Hs_NKX6_2 KKHSRPTFSGQQIFALEKTFEQTKYLAGPERARLAYSLGMTESQVKVWFQNRRTKWRKRH
Hs_NKX6_3 KKHTRPTFTGHQIFALEKTFEQTKYLAGPERARLAYSLGMTESQVKVWFQNRRTKWRKKS
Hs_NOTO QKRVRTMFNLEQLEELEKVFAKQHNLVGKKRAQLAARLKLTENQVRVWFQNRRVKYQKQQ
Hs_PDX1 NKRTRTAYTRAQLLELEKEFLFNKYISRPRRVELAVMLNLTERHIKIWFQNRRMKWKKEE
Hs_TLX1 KKKPRTSFTRLQICELEKRFHRQKYLASAERAALAKALKMTDAQVKTWFQNRRTKWRRQT
Hs_TLX2 RKKPRTSFSRSQVLELERRFLRQKYLASAERAALAKALRMTDAQVKTWFQNRRTKWRRQT
Hs_TLX3 RKKPRTSFSRVQICELEKRFHRQKYLASAERAALAKSLKMTDAQVKTWFQNRRTKWRRQT
Hs_VAX1 PKRTRTSFTAEQLYRLEMEFQRCQYVVGRERTELARQLNLSETQVKVWFQNRRTKQKKDQ
Hs_VAX2 PKRTRTSFTAEQLYRLEMEFQRCQYVVGRERTELARQLNLSETQVKVWFQNRRTKQKKDQ
Hs_VENTX APRVRTAFTMEQVRTLEGVFQHHQYLSPLERKRLAREMQLSEVQIKTWFQNRRMKHKRQM
HyE0011_129 VKRIRTAYTSIQLLELEKEFQNNRYLSRLRRIQIAAMLDLTEKQVKIWFQNRRVKWKKDK
HyE0011_177 GKRKRTSYTRRQIYELEKEFHVNRYITRERRIEMSLTLNLSERQIKTWFQNRRMKTKKEK
HyE0014_152 RKKPRILFSQSQVMELEKKFKEQKYLSASERDQMASKLNLTPTQVKIWFQNKRYKCKKQT
HyE0015_222 TKRKRMTYSRKQLLELEKEFHYNHFLKKERRSDLAKQLNLTERQIKIWFQNRRMKYKKES
HyE0017_2 ERKLRTTFSSEQVLLLEKRFNKQRYLSANERLELAKKLRLSDNQVKTWYQNRRMKLKKTI
HyE0018_78 KTKTRRVFEQSTQLQLEMEFRSSPYLTSWKRQDLSEKLNLSERQVRVWFQNRRMRVKNEK
HyE0022_125 RKRQRTIFTPSQLRKLEEKFKECSFIVGEDRQMLAKDLKLKEQQVKIWFQNRRTKCKQSG
HyE0026_67 SRKPRTIYSSYQLRLLNKRFERTQYLALPERAELAGELGLTQTQVKIWFQNKRSKFKKIV
HyE0026_173 PRKPRTIFTSQQLRELNRSFERTHYLSLPERAELAHALNLTQTQIKIWFQNKRSKFKKII
HyE0028_10 RKGGQVRFSHTQSSELERVFSIQKYISPQERKQLSRTLDLTERQVKTWFQNRRAKWRRIK
HyE0028_62 KRRKRTAYTRKQLTELELEFRCSQFLTRDRRMEMAAVLGLSERQIKIWFQNRRMKYKKRA
HyE0028_134 KKKSRTVFSRYQVEHLENTFKMKRYLSSTERGTIAESLSLSETQVKIWFQNRRNKWKRKL
HyE0061_32 RKRHRTAFTPTQLLGLENSFERGHYLVGDERRQLAQFLRLTETQIKVWFQNRRTKWKRQR
HyE0066_22 FKKRRILFSRQQTWELERIFRQQPYLSAPEREVLAKKINLTPTQIKIWFQNHRYKMKKCM
HyE0070_68 PKSSRPTFNGHQIFHLEKTFEKTKYLAGPERGRLAKALRMSENQVKVWFQNRRTKWRKKL
HyE0077_55 NRKPRTPFSANQLLTLEQKFKKKQYLSINERAELSDLLNLTETQIKIWFQNRRAKEKRLR
HyE0085_29 QKKSRTVFTKHQILQLEAMFYSKRYLNNTDRLMLSSNLSLSENQVKVWFQNRRNKWKREM
HyE0109_89 RRKRRVLFTREQTLELERVFQRHQYLTLHQRYHLSKRIQLSPTQVKIWFQNHRYKLKKYF
HyE0110_24 SRKERTAFTKDQIRELENEFNRNNYLTRLRRYEIAVNLNLSERQVKVWFQNRRMKWKRVK
HyE0111_20 KKKTRTVFTRQQIQRLENAFDRKKYFTNSERQKLAGDLLLSETQVKIWLQNRRNKWKKQL
HyE0113_57 SKRRRTIFTANQLERLEYEFQQQQYIVGQERRFLARELGLNEVQVKVWFQNRRIKWRKFA
HyE0137_52 CRKPRTVFSELQLMILEREFSEHKYLSTPQRTKLADRLGLNQTQVKTWYQNRRMKWKKET
HyE0213_38 TMRSRPCFSSHQTRELEREFSLCQYVTRRRRIELAYSLNLSEKQIKTWFQNRRVKERKQK
HyE0518_1 FKKRRILFSRQQTWELERIFRQQPYLSAPEREVLAKKINLTPTQIKIWFQNHRYKMKKCM
HyE1933_2 SRKPRTIYSSYQLRLLNKRFERTQYLALPERAELAGELGLTQTQVKIWFQNKRSKFKKIV
HyE3863_1 ERKLRTTFSSEQVLLLEKRFNKQRYLSANERLELAKKLRLSDNQVKTWYQNRRMKLKRQL
Nv_ax1 GKRKRTAYTRKQLLELEKEFHFNHFLTKERRSEMASQLNLTERQVKIWFQNRRMKWKKCN
Nv_ax1a KHRKRMAYTRIQLLELEKEFHFTRYLTKERRTEMARMLDLTERQVKIWFQNRRMKWKKDN
Nv_ax6 SQKKRFTFTQRQLVELEKEFHFSKYLTRTRRIEIATTLKLTEMQIKIWFQNRRMKWKREF
Nv_ax6a SDKNRTIYSTRQLVELEKEFHYNRYLCRPRRIEIAQSLELTEKQVKIWFQNRRMKWKKEN
Nv_ax7 TKRYRTSYTNRQLLELEKEFHYNKYLCGTRRRELANAMKLTERQVKVWFQNRRMKLKKDE
Nv_ax8a SKRHRTSYTNKQLLELEKEFHFNKYLCSSRRREISKALQLTERQVKIWFQNRRMKWKKDE
Nv_ax8b SKRHRTSYTNKQLLELEKEFHFNKYLCSSRRREISKALQLTERQVKIWFQNRRMKWKKDE
Nv_Dlx IRKPRTIYSSFQLRELNKRFIKTQYLALPERADLAAYLGLTQTQVKIWFQNRRSKFKKTL
Nv_Evx TRRYRTAFTREQLKRLEKEFMRENYVSRTRRCELANALNLSETTIKIWFQNRRMKSKRRR
Nv_Gbx RRRKRTAFTSKQLLQLEREFHNKKYVSLEERSVIATNLNLTEVQVKIWFQNRRAKWKRVR
Nv_Gsx SKRIRTAYTSMQLLELEKEFSQNRYLSRLRRIQIAALLDLSEKQVKIWFQNRRVKWKKDK
Nv_HD065 RSRARTAYTASQQLELEKEFLYSRYITRTRRKELANTLDLSEKHIKIWFQNRRMKKKKTD
Nv_HlxB9 HRRPRTAFSSHQLLALERQFQLHKYLTRPQRYELATSLMLTETQVKIWFQNRRMKWKRCN
Nv_MoxA KRKERTAFTTHQLRELENEFTRNNYLTRLRRYEIAVSLDLTERQVKVWFQNRRMKWKRVK
Nv_MoxB KRKERTAFTKHQIQELENEFQRNNYLTRLRRYEIAVSLDLTERQVKVWFQNRRMKWKRVK
Nv_MoxC KRKERTAFSKHQLQELENEFIRNNYLTRLRRYEIAVSLDLTERQVKVWFQNRRMKWKRVK
Nv_MoxD KRKERTVFSKYQLTELEREFCRNNYLTRLRRYEIAVSLDLGERQVKVWFQNRRMKWKRGR
Nv_Ro PRRQRTTFTSEQTLKLELEFHQNEYITRSRRFELAACLNLTETQVKIWFQNRRAKDKRLE
Tc_abdA RRRGRQTYTRFQTLELEKEFHFNHYLTRRRRIEIAHALCLTERQIKIWFQNRRMKLKKEL
Tc_AbdB VRKKRKPYSKFQTLELEKEFLFNAYVSKQKRWELARNLNLTERQVKIWFQNRRMKNKKNS
Tc_Abox DRKPRQAYSAKQLERLESEFKVDKYLSVSKRMELSKALNLTEVQIKTWFQNRRTKWKKQL
Tc_Bap KKRSRAAFTHAQVFELERRFSQQRYLSGPERADLAQALKLTETQVKIWYQNRRYKTKRKQ
Tc_Bari PRRRRTAFTHAQLAYLERKFRCQKYLSVADRSDVADALNLSETQVKTWYQNRRTKWKRQN
Tc_BH QRKARTAFTDLQLQTLEKSFERQKYLSVQDRMELAAKLSLTDTQVKTWYQNRRIEWTLET
Tc_Bsh RRKARTVFSDPQLTGLEKRFSSQRYLSTPERVELASALSLSETQVKTWFQNRRMKHKKQM
Tc_Btn VRKERTAFTKEQIKQLENEFAHSNYLTRLRRYEIAVALDLTERQVKVWFQNRRMKWKRTK
Tc_C15 RKKPRTSFTRLQIAELEKRFHKQKYLASAERAALAKTLKMTDAQVKTWFQNRRTKWRRQT
Tc_Cad2 KDKYRVVYTDHQRVELEKEFYYSRYITIRRKAELANSLGLSERQVKIWFQNRRAKERKQV
Tc_Cx TKRQRTSYTRYQTLELEKEFHFNRYLTRRRRIEIAHALCLTERQIKIWFQNRRMKWKKEH
Tc_Dbx GMMRRAVFSDLQRKGLERRFQIQKYISKPDRKKLAEKLGLKDSQVKIWFQNRRMKWRNSK
Tc_Dfd PKRQRTAYTRHQILELEKEFHYNRYLTRRRRIEIAHTLVLSERQIKIWFQNRRMKWKKDN
Tc_Dll MRKPRTIYSSLQLQQLNRRFQRTQYLALPERAELAASLGLTQTQVKIWFQNRRSKYKKMM
Tc_Dr1 NRKPRTPFTTQQLLALEKKFRDKQYLSIAERAEFSSSLRLTETQVKIWFQNRRAKAKRLQ
Tc_Dr2 NRKPRTPFTTQQLLALEKKFRDKQYLSIAERAEFSSSLRLTETQVKIWFQNRRAKAKRLQ
Tc_Ems PKRIRTAFSPSQLLKLEHAFEKNHYVVGAERKQLAQSLSLTETQVKVWFQNRRTKHKRMQ
Tc_En DKRPRTAFSSAQLARLKHEFNENRYLTERRRQQLSAELGLNEAQIKIWFQNKRAKIKKSS
Tc_Eve IRRYRTAFTREQLSRLEKEFHRENYVSRPRRCELAAQLHLPESTIKVWFQNRRMKDKRQR
Tc_Exex TRRPRTAFTSQQLLELEKQFRQNKYLSRPKRFEVATSLMLTETQVKIWFQNRRMKWKRSK
Tc_ftz NKRTRQTYTRYQTLELEKEFHFNKYLTRRRRIEIAESLRLTERQIKIWFQNRRMKAKKDT
Tc_H2_0 RSWSRAVFSNLQRKGLERRFQLQKYITKPDRRQLAATLGLTDAQVKVWFQNRRMKWRHSK
Tc_Hex RKGGQVRFTANQTDALEKRFTSHKYLSPEDRKLLAESLKLTDRQVKTWFQNRRAKWRRCN
Tc_Hgtx KKHTRPTFSGQQIFALEKTFEQTKYLAGPERAKLAYALGMTESQVKVWFQNRRTKWRKKH
Tc_Hmx KKKTRTVFSRSQVFQLESTFDMKRYLSSSERAGLAASLHLTETQVKIWFQNRRNKWKRQL
Tc_Ind SKRIRTAFTSTQLLELEREFASNMYLSRLRRIEIATCLRLSEKQVKIWFQNRRVKYKKED
Tc_Inv EKRPRTAFSGAQLARLKHEFAENRYLTERRRQQLSAELGLNEAQIKIWFQNKRAKIKKAS
Tc_lab LNTGRTNFTNKQLTELEKEFHFNKYLTRARRIEIASALQLNETQVKIWFQNRRMKQKKRM
Tc_Lbx KRKSRTAFTNHQIFELEKRFLYQKYLSPADRDEIASSLGLTNAQVITWFQNRRAKLKRDM
Tc_Msxlx GRHPRIPFTSYQLSVLEEKFKQSPYLSSEEVTMLSRQLQLVDVRVKIWFQNRRARERRER
Tc_mxp PRRLRTAYTNTQLLELEKEFHFNKYLCRPRRIEIAASLDLTERQVKVWFQNRRMKHKRQT
Tc_Nedx KKRPRTAFTASQIKSLEAEFERNKYLSVAKRCQLSKTLKLTETQIKIWFQNRRTKWKRKY
Tc_NK7 KKKARTTFTGRQIFELEKQFEMKKYLSSSERSEMAKLLNVTETQVKIWFQNRRTKWKKID
Tc_Not SKRVRTIFTPEQLERLEAEFERQQYMVGPERLYLAHTLQLTEAQVKVWFQNRRIKWRKHH
Tc_ptl RKRGRQTYTRYQTLELEKEFHFNRYLTRRRRIEIAHALCLTERQIKIWFQNRRMKWKKEN
Tc_Ro PRRQRTTFSSEQTLRLEIEYQRSEYISRGRRCELAEALKLSETQIKIWFQNRRAKDKRIE
Tc_Scro RRKRRVLFTQAQVYELERRFKQQKYLSAPEREHLASLIHLTPTQVKIWFQNHRYKCKRQA
Tc_Slou PRRARTAFTYEQLVALENKFKTTRYLSVCERLNLALSLSLTETQVKIWFQNRRTKWKKQN
Tc_Tin KRKPRVLFSQAQVYELERRFKQQKYLSAPEREQMAQGLKLTPTQVKIWFQNRRYKSKRQT
Tc_Unpg ARRRRTAFTSEQLLELEREFHAKKYLSLTERSQIASALRLSEVQVKIWFQNRRAKWKRVK
Tc_Utx RRRGRQTYTRYQTLELEKEFHTNHYLTRRRRIEMAHALCLTERQIKIWFQNRRMKLKKEI
Tc_Vnd KRKRRVLFSKAQTYELERRFRQQRYLSAPEREHLASIIRLTPTQVKIWFQNHRYKTKRAQ
Tc_zen1 GKRARTAYTSAQLVELEREFHHGKYLSRPRRIQIAENLNLSERQIKIWFQNRRMKHKKEQ
Tc_zen2 GKRARTAYTSSQLVELEREFHRSKYLCRPRRIQMAQNLNLTERQIKIWFQNRRMKFKKEE
