# Supplementary material for: The genome of the colonial hydroid Hydractinia reveals that their stem cells use a toolkit of evolutionarily shared genes with all animals
Source: Genome Res. 2024 Mar;34(3):498–513. doi: 10.1101/gr.278382.123 (PMC11067881; doi:10.1101/gr.278382.123)
Supplement: Supplement 10 [file Supplemental_Data.zip › Supplemental_Data/Supplemental_Data_S45.hsym_ANTP]

((Cg_En1:0.00000100000050002909,((Bf_En:0.00552411972131837837,(((Dm_en:0.00000100000050002909,(Tc_En:0.00000100000050002909,(Dm_inv:0.07472666877559973331,Tc_Inv:0.05989523458704502923)57:0.01805216599662140542)92:0.09046174928846351104)94:0.14236231123102593976,(Ct_EnB:0.16827215090820016319,Ct_EnA:0.30482375076895451560)59:0.08665309135640107685)39:0.12587174677667686828,(Hs_EN1:0.04970260827676809684,Hs_EN2:0.00000100000050002909)94:0.10620327050956253345)15:0.06658284064161981708)37:0.16198772259010160712,Cg_En2:0.28969928228235486412)12:0.11671937023406250833)90:0.88195801195547240958,((Bf_Nedxb:0.00000100000050002909,(Dm_CG13424:0.18410573475747890604,Tc_Nedx:0.04012859257402335428)49:0.19990047277384664914)11:0.00000100000050002909,(((((Tc_Exex:0.00000100000050002909,((Dm_exex:0.05397249709596884520,Hs_MNX1:0.07052811392986357841)7:0.00000100000050002909,(Bf_Mnxa:0.03561646040504426458,Bf_Mnxb:0.00000100000050002909)84:0.03493034693122942097)27:0.01702685960567151130)36:0.03977777569108653655,Nv_HlxB9:0.27422982872079021410)42:0.11552937178875824498,(((Nv_Ro:0.00000100000050002909,(((Bf_Ro:0.10097215877677927220,(Ct_RoB:0.02033928713707322533,(Ct_RoC:0.00000100000050002909,Ct_RoA:0.00000100000050002909)74:0.00000100000050002909)98:0.06679632664332234293)58:0.03030220605342012763,Cg_Ro:0.21596701854542557641)38:0.05463863735800480320,(Dm_ro:0.09307094317280265039,Tc_Ro:0.14117192226416611089)36:0.10844998551250081831)49:0.11656655093223149133)81:0.25690046551892492532,(Bf_Evxb:0.01845890730120805165,((Nv_Evx:0.23239235725633403118,(Bf_Evxa:0.00000100000050002909,((Cg_Evx2:0.09537803197884739403,(Dm_eve:0.01906242304515298053,(Cg_Evx1:0.08778043240141120140,(Ct_EvxB:0.00000100000050002909,Ct_EvxA:0.00000100000050002909)98:0.04188764904957185259)33:0.02327570347653552113)22:0.00000100000050002909)34:0.03442901129951640715,Tc_Eve:0.07220037951500216100)31:0.02698072058936120884)28:0.01970042877612310228)12:0.01827175504168218612,(Hs_EVX2:0.00000100000050002909,Hs_EVX1:0.01931762657894560420)50:0.00000100000050002909)44:0.09811601829193219992)91:0.46338799743191139147)29:0.10625917663188252926,(Dm_bcd:1.21348183380692109523,((Nv_ax6:0.45511560116299004664,(Ct_Lab:0.00000100000050002909,(Cg_Hox1:0.00000100000050002909,((Dm_lab:0.10470927867149265600,Tc_lab:0.02647972602730982311)49:0.04202673537593336339,((Hs_HOXA1:0.00000100000050002909,(Hs_HOXB1:0.10797641152240111673,Hs_HOXD1:0.15405423796570499873)41:0.02804550041192117524)50:0.05755212582736623367,Bf_Hox1:0.05297660819080928646)33:0.04923423341078952964)11:0.02555560208554447793)7:0.02311011650151756358)92:0.28788877464096868097)17:0.05652815870518015928,((Bf_Mox:0.00000100000050002909,((Dm_btn:0.25968019605608694267,Tc_Btn:0.00000100000050002909)36:0.09605015632751945365,((Hs_MEOX2:0.00000100000050002909,Hs_MEOX1:0.05681283495426454888)46:0.04706367373810534105,((Ct_Hrox:0.06878149378291090188,Cg_Hrox:0.00000100000050002909)43:0.05969948862131505690,((Nv_MoxB:0.01744788198567410673,(((HyS0024_46:1.93564894363727924009,Nv_MoxD:0.00000100000050002909)5:0.21571933774485207991,Nv_MoxC:0.00207599010779828050)2:0.04169133537588030902,Nv_MoxA:0.03236856048000599784)1:0.02598603411120045323)1:0.03074077209791955742,HyS0053_104:0.11231060471635645470)1:0.07468721534870331746)0:0.02988580551590996892)0:0.02804156009922838949)1:0.07646313917251798542)12:0.50373456834291596707,(((((Bf_Hox2:0.34917686067567543784,Hs_HOXA2:0.00000100000050002909)11:0.00000100000050002909,Hs_HOXB2:0.01778825219999531984)22:0.05829346964222358735,(Tc_mxp:0.00000100000050002909,Dm_pb:0.00000100000050002909)89:0.00000100000050002909)17:0.02139042508617975194,(Cg_Hox2:0.00000100000050002909,Ct_Pb:0.01921736339539199812)38:0.00000100000050002909)39:0.10765841771436848728,((Nv_ax7:0.24788495577425756489,(Nv_ax8b:0.00000100000050002909,Nv_ax8a:0.00000100000050002909)100:0.03290183151500517683)85:0.25103184133185757476,((((HyS0005_246:0.00000100000050002909,HyS1800_3:0.00000100000050002909)100:0.04167507216283542620,(((Cg_Gsx:0.03690844931482259450,(Hs_GSX2:0.01867953330443919424,((Bf_Gsx:0.04553563255012949701,Ct_Gsx:0.04028189143524672777)41:0.02235729165247383327,Hs_GSX1:0.00000100000050002909)26:0.01545778505012704827)34:0.03085290333792905029)15:0.00000100000050002909,(Dm_ind:0.13594306814556078589,Tc_Ind:0.04948315282822929317)41:0.02969383837233603024)75:0.28423353035269371958,Nv_Gsx:0.00000100000050002909)33:0.09072785079460690683)63:0.28362699045769551587,((((Tc_zen2:0.08316795157438881814,Tc_zen1:0.11033776184395306663)67:0.15833355842573010319,Bf_Hox3:0.01293351240639445746)19:0.00000100000050002909,(Cg_Hox3:0.03921100708408391949,((Hs_HOXB3:0.01731463167872612785,(Hs_HOXD3:0.01731080304671510015,Hs_HOXA3:0.00000100000050002909)40:0.00000100000050002909)68:0.05202606521054328054,Ct_Hox3:0.00000100000050002909)30:0.02281658966963958160)25:0.02788434916593295759)37:0.06241447308397558846,((Nv_HD065:0.67038415472065493450,((Hs_PDX1:0.06631927855103243730,(Bf_Xlox:0.00000100000050002909,Cg_Xlox:0.02054171034924017619)58:0.02883163171875352884)48:0.04725131631923052550,Ct_XloxB:0.07412856750656122984)34:0.00000100000050002909)46:0.08326335309687030173,(((HyS0011_252:0.57481381941593800988,((HyS0011_24:0.00000100000050002909,HyS0011_19:0.00000100000050002909)100:0.26343970888978740508,Nv_ax1:0.06139763619267604028)37:0.04176677890850989672)31:0.06483174269026453773,Nv_ax1a:0.21020772101549453637)30:0.07037182905007498268,(HyS0005_209:0.27774084586771252692,(((Hs_HOXC5:0.12976991894426148644,(Hs_HOXB5:0.00000100000050002909,Hs_HOXA5:0.00000100000050002909)98:0.00304221818799232067)30:0.03798551142954619680,(Bf_Hox5:0.00000100000050002909,(((Ct_Lox5:0.06286043396810085671,(Cg_Lox5:0.04051065671659778017,(Dm_ftz:0.11921567933335847078,Tc_ftz:0.12068689704173717059)45:0.05326940321100733650)16:0.02165615850819603908)20:0.02513235938323627947,(((((((((Bf_Hox9:0.09418972038820809523,(((Bf_Hox11:0.05658526639495124744,Bf_Hox12:0.17753129202630543726)38:0.05784959253448172106,Bf_Hox10:0.06556442137922349755)20:0.05168919888399835932,(Hs_HOXA10:0.01914723716539031353,(Hs_HOXC10:0.03684144634947547625,Hs_HOXD10:0.01863604558487232457)56:0.01702614711587805210)76:0.08519320493398256644)6:0.04077634192644727373)9:0.02450059090563314751,(((Dm_AbdB:0.01786018731210272867,Tc_AbdB:0.00000100000050002909)97:0.27470151512766555202,((((Hs_HOXD13:0.10374656868249589048,((Hs_HOXA13:0.00000100000050002909,Hs_HOXB13:0.22320145219754625177)28:0.02559743542810613212,Hs_HOXC13:0.06767490020963123909)33:0.04712214661848485725)84:0.22585063580813374839,Bf_Hox15:0.42134161775250494886)84:0.37887478168293109437,(Hs_HOXC12:0.12938715996763858196,Hs_HOXD12:0.10214007746898692841)92:0.16678932993178519073)33:0.26446498566489112791,(Cg_Post2:0.05530917314551558883,Ct_Post2:0.02731293865343297281)84:0.25808194885395274731)7:0.12730339911215821092)1:0.11298775779921464701,(((Hs_HOXC11:0.05624826442165282298,Hs_HOXA11:0.03723628407794125211)42:0.01671549988223398203,Hs_HOXD11:0.00000100000050002909)82:0.17948983596624712433,(Bf_Hox13:0.20646672026528384292,(Bf_Hox14:0.08226157267383192584,(Ct_Post1:0.61097276076217510443,Cg_Post1:0.22285748069997296517)62:0.40855104687265431096)28:0.14680700802074284073)9:0.25258394758455149365)4:0.15239305059755306471)15:0.13735510943800488537)11:0.00000100000050002909,((Hs_HOXA9:0.03762859986943808965,(Hs_HOXC9:0.00824722899864801032,Hs_HOXD9:0.02823960454540811599)62:0.01573151873884731308)41:0.01492283884778236765,Hs_HOXB9:0.03870351841543914068)62:0.07634713791742168965)52:0.46885271904623065931,(Hs_HOXD8:0.03054926957210079771,(Hs_HOXC8:0.01933250763939572264,Hs_HOXB8:0.00000100000050002909)76:0.00838604086784269266)93:0.06793716481386795347)9:0.08287417001699017016,(Ct_Lox2:0.00000100000050002909,Cg_Lox2:0.01909708456398267681)95:0.09107769978682718481)2:0.02422862390680368544,(Hs_HOXC6:0.07743260690416757519,((Bf_Hox8:0.05799319252921601719,(Cg_Lox4:0.03846775688939660376,Ct_Lox4:0.00000100000050002909)69:0.03888290797262610593)16:0.02545592829133143040,((Tc_Utx:0.00000100000050002909,Dm_Ubx:0.00000100000050002909)98:0.05376311316344240671,(Dm_abdA:0.00000100000050002909,Tc_abdA:0.00000100000050002909)97:0.02866979705140432905)58:0.00319672190399068919)29:0.06185638383263768192)9:0.00000100000050002909)1:0.00000100000050002909,(Hs_HOXA6:0.01945034685731390073,Hs_HOXB6:0.03836049390920458907)37:0.01976393563367399506)5:0.01889651846731052465,((Tc_ptl:0.00000100000050002909,Dm_Antp:0.00000100000050002909)45:0.00000100000050002909,((Bf_Hox6:0.08383096387776853287,Bf_Hox7:0.00000100000050002909)22:0.01864131602433411958,Hs_HOXB7:0.03865235264872107085)3:0.00000100000050002909)4:0.00000100000050002909)1:0.00000100000050002909,(Hs_HOXA7:0.01881372144108721736,Ct_Antp:0.00000100000050002909)35:0.00000100000050002909)3:0.03624276667643017841)4:0.05298982872504028746,((((Cg_Cdx:0.05049693377797828675,(((Hs_CDX4:0.14498842306831064008,Hs_CDX1:0.02795529852891987660)24:0.03339883421403287006,Hs_CDX2:0.01527111127294165580)22:0.04690491652884101748,((Tc_Cad2:0.02605454985291991155,Bf_Cdx:0.24580447157678195214)22:0.08250214416881017365,(Ct_Cdx:0.32363581601471763660,Dm_cad:0.09390503602890504231)45:0.05313883686600081452)7:0.00000100000050002909)10:0.00000100000050002909)96:0.50365481258420874422,HyS0018_90:0.48034901035722249452)13:0.25198707472185294387,Ct_Scr:0.00000100000050002909)1:0.06194694173734167919,(Dm_Scr:0.00000100000050002909,Tc_Cx:0.00000100000050002909)98:0.05218417349515576398)0:0.00000100000050002909)0:0.02668973652539305408)0:0.03730225899470759887)1:0.06120523701226081997,(Ct_Dfd:0.00000100000050002909,(Cg_Hox4:0.00581103821195812827,((Tc_Dfd:0.00000100000050002909,Dm_Dfd:0.00000100000050002909)100:0.05594000239984239092,((Bf_Hox4:0.08171579333431469583,(Hs_HOXB4:0.03702526692499741312,Hs_HOXC4:0.00000100000050002909)64:0.01849178981929929313)11:0.01786663126717322192,(Hs_HOXA4:0.01815696282394217015,Hs_HOXD4:0.00000100000050002909)63:0.00000100000050002909)26:0.07064178533158671502)15:0.03829313141203054965)7:0.02265054433056826882)16:0.00000100000050002909)1:0.12007015686190056214)1:0.08446394647870700267)1:0.07456239413123354198)1:0.04909560479438706410)0:0.10487410359733431719)1:0.06806729545939783910,Nv_ax6a:0.31669031585714341182)1:0.04828482982293761522)2:0.11510283613786190249)3:0.06445149999135639518)5:0.03071304310316063171)7:0.11684919483388747641)2:0.00000100000050002909)3:0.10843699070218483504)2:0.07600714224876622960,(((Nv_Gbx:0.20535685590489696772,(Dm_unpg:0.00000100000050002909,(Tc_Unpg:0.04469462083833953409,(((Ct_Gbx:0.02482534316643612154,Cg_Gbx:0.03433684979845268853)39:0.01427094065181518101,Bf_Gbx:0.00000100000050002909)38:0.02848991410831962570,(Hs_GBX1:0.01738609873953024867,Hs_GBX2:0.01710734964711864425)57:0.00798778578601408613)38:0.05362168553528541548)27:0.02572034617474266982)54:0.09118190642425655357)83:0.30879285030494929565,((HyS0004_167:0.08914837394033002516,(HyS0004_62:0.12135294482883210443,((Ct_DlxB:0.02137205332719383302,(((Nv_Dlx:0.26724729007520464652,Bf_Dll:0.04694528401987294042)6:0.02660180649087235880,(Tc_Dll:0.00000100000050002909,Dm_Dll:0.00000100000050002909)97:0.00000100000050002909)10:0.02636584255214453540,(Hs_DLX4:0.15233110849008471566,Ct_DlxA:0.00000100000050002909)12:0.00000100000050002909)4:0.00000100000050002909)6:0.02014182615896452366,((Hs_DLX5:0.03218288724412221580,(Hs_DLX2:0.00000100000050002909,Hs_DLX3:0.09970436641920914222)64:0.04347651525471356304)58:0.09145642130896509958,(Hs_DLX1:0.00000100000050002909,Hs_DLX6:0.03557474187092337509)63:0.02518197752958759375)19:0.04600106188574317606)27:0.15111206404173460616)48:0.21733170104167795489)87:0.51099381958178669016,((((Ct_Msxlx:0.08324943537763462853,Bf_Msxlx:0.17292161230999014698)65:0.03808640633765190270,(Dm_CG15696:0.56175115426298527499,Tc_Msxlx:0.28697612658911075822)78:0.32904038489929204880)93:0.55731762526772210542,(HyS0802_2:0.00000100000050002909,HyS0022_183:0.00000100000050002909)100:0.19737606120493675355)39:0.11124045762380449509,(((Cg_Msx:0.00000100000050002909,(Hs_MSX2:0.00000100000050002909,Hs_MSX1:0.03341985276496703405)39:0.01653460219697396386)35:0.01715439886641199549,Bf_Msx:0.00000100000050002909)25:0.00000100000050002909,((Ct_NKLHD22:0.00000100000050002909,Ct_NKLHD26:0.00000100000050002909)98:0.03299779490119993802,(Dm_Dr:0.01784451374452799416,(Tc_Dr2:0.00000100000050002909,Tc_Dr1:0.00000100000050002909)90:0.01636860182110275175)77:0.04837663894214736665)49:0.03028371644327952292)54:0.05272023325281099265)60:0.20715795481196833117)10:0.05629936635598772887)2:0.08631726613922940938,(((Ct_Nk1B:0.00000100000050002909,(((Ct_Nk1A:0.03607542001780584401,Bf_Nkx1b:0.00000100000050002909)22:0.01718037262658341988,Bf_Nkx1a:0.00000100000050002909)4:0.00000100000050002909,((Tc_Slou:0.00000100000050002909,((HyS0009_60:0.09888999753119598335,Dm_slou:0.00000100000050002909)38:0.01718685163948646330,Cg_Nk1:0.01745409105277789460)2:0.00000100000050002909)28:0.00814807151300165136,(Hs_NKX1_2:0.01738411466800851915,Hs_NKX1_1:0.00000100000050002909)55:0.01177038957347838720)30:0.01545530351479026433)7:0.01743909675963933176)93:0.30318977098981669815,((Bf_Barh:0.00000100000050002909,(Hs_BARHL1:0.00000100000050002909,(Hs_BARHL2:0.04702577820907295064,(((Ct_BarHA:0.00000100000050002909,Ct_BarHC:0.00000100000050002909)81:0.01821742916427458725,((Dm_BH1:0.05690997839349125342,Dm_BH2:0.01351023667100450208)75:0.07561403159683599551,Tc_BH:0.12958083793499516889)47:0.04117133716353345990)30:0.01199664411455333979,((Cg_BarH4:0.03895368268706517895,Cg_BarH3:0.00000100000050002909)90:0.12003760790644056600,(Cg_BarH1:0.02274319052945323466,Cg_BarH2:0.02022534122521988872)38:0.00000100000050002909)27:0.00117903144659348906)40:0.05441792595560628054)21:0.02732252396102501438)18:0.01730787207465853128)48:0.16263716770732705719,((Tc_Bari:0.03660982736972090423,Dm_CG11085:0.00000100000050002909)56:0.00000100000050002909,(Bf_Bari:0.34216679974940084064,Ct_BarHB:0.09764333435208140399)34:0.06303429245935789071)83:0.27848943543148213520)29:0.16323838215501423887)7:0.08417882359409181725,((((Bf_Ankx:0.72218500569302435110,((Bf_Hhex:0.00000100000050002909,((Hs_HHEX:0.07113354388016103480,(Cg_Hex:0.00000100000050002909,(Dm_CG7056:0.29254796167640373383,Tc_Hex:0.14065097584233601791)86:0.38540636143213191644)39:0.03644211100754179977)17:0.01418260614462359299,((Ct_HexA:0.00000100000050002909,Ct_HexB:0.00000100000050002909)100:0.04722729912972028349,HyS0078_56:0.40906496965996580473)58:0.08756087460100711595)32:0.01759324757141765908)95:0.69200493209968705344,(Hs_TLX2:0.05592223782624047845,((Cg_Tlx2:0.02536510030035550242,(Cg_Tlx1:0.20528332905618551507,Ct_Tlx:0.01052709456376342556)40:0.02420500352636446167)48:0.02231862238151461481,((Hs_TLX1:0.01851673612567118765,(Bf_Tlx:0.05812663729279248653,(Dm_C15:0.07569423753580138692,Tc_C15:0.01340437634854234512)57:0.02242406926654409022)38:0.02090655810530514525)33:0.01867401650787782474,Hs_TLX3:0.03569172139895661344)29:0.01913662393513436422)28:0.06509891223789419923)77:0.40576803721963439209)8:0.00000100000050002909)5:0.07162121485294373202,((((((Bf_Vent2:0.00000100000050002909,Bf_Vent1:0.00000100000050002909)100:0.36106400486204692779,((Tc_Lbx:0.00000100000050002909,(Dm_lbe:0.05243787615782267292,(Hs_LBX2:0.45487642572304287647,Dm_lbl:0.04028921638104183967)11:0.01732974936414031011)13:0.02290832202358100700)24:0.05707139744392919489,((Hs_LBX1:0.03821563085446789965,Bf_Lbx:0.00000100000050002909)67:0.02444020679807143437,(Cg_Lbx:0.00000100000050002909,Ct_Lbx:0.00000100000050002909)98:0.08345303962462571890)29:0.01352566393324520881)95:0.40351959419723903988)23:0.05769036771395175817,Bf_Lcx:0.22883858572129112119)14:0.06540828778865587223,(Bf_Hx:0.17806687050616848422,(((Ct_NKLAclade:0.96940859932071554717,Ct_NKLBclade:0.12317005980735293291)59:0.77841126717647335376,Cg_NKL:0.03632224768991780539)33:0.27950661724192815694,(HyS0004_350:0.45037552182432372128,Hs_NANOG:0.85703821131005120115)5:0.05219516258054932717)3:0.11904081035806150790)1:0.01830216066678008735)1:0.07328191304968477426,(((Dm_H2.0:0.18086681379069452502,(Tc_H2.0:0.00000100000050002909,(((Bf_Hlx:0.07390347774800053171,Ct_NKLHD25:0.04565333329444660332)39:0.04955399460086448715,Cg_Hlx:0.00000100000050002909)37:0.04933913210335029442,Hs_HLX:0.01862946645128843448)53:0.10124819688762098924)41:0.00369365129495953645)54:0.19659568661350085295,(Tc_Dbx:0.00000100000050002909,(Dm_CG12361:0.05242322735509437337,(((Hs_DBX1:0.00000100000050002909,Hs_DBX2:0.17364966727272859726)64:0.03897208270160911620,Cg_Dbx:0.00000100000050002909)56:0.03332520529792410563,(Ct_Dbx:0.00000100000050002909,Bf_Dbx:0.05860176024046348520)57:0.00727367180541377192)76:0.05843382815216499604)44:0.05576942145858155425)77:0.18255542170424846060)95:0.85448925557249555407,((Dm_bsh:0.01197688522026307129,(((Bf_Bsx:0.14634670680666353459,Cg_Bsx:0.07352453240374814958)29:0.04849089943311656048,Hs_BSX:0.02418286965980146266)13:0.01926280845665298211,Tc_Bsh:0.07731739019143835101)15:0.02708303463819970031)55:0.18701173790369438055,(HyS0022_220:0.42549709331067331330,(Ct_Barx:0.20842161939679779148,(((Cg_Barx:0.10053117851883792977,Hs_BARX1:0.02599239317073670508)35:0.00000100000050002909,Hs_BARX2:0.14242489907091362977)49:0.07470475501088631731,Bf_Barx:0.00000100000050002909)51:0.07058125340660921510)61:0.12071579026459687556)62:0.22562736178993661462)20:0.00965023599001380711)16:0.35398047083642164568)0:0.00000100000050002909,Hs_VENTX:1.30330132059740955164)1:0.06343106953045278551)1:0.03211389243549900296,((Ct_Nk3:0.01421691723379066644,(Hs_NKX3_1:0.17201985905189387527,(((Hs_NKX3_2:0.03537586654145013360,Bf_Nkx3:0.00000100000050002909)49:0.01389906530627590432,Cg_Nk3:0.05651967831773376666)49:0.02363704054076822339,(Dm_bap:0.13184242435879614530,Tc_Bap:0.03733966797963078621)29:0.01552236832307442652)35:0.02091320786159384451)6:0.00000100000050002909)59:0.16322298070882554355,(Bf_Csx:0.00000100000050002909,(((Hs_NKX2_5:0.03713841667970384924,((Ct_NKLHD27:0.00000100000050002909,Ct_NKLHD24:0.05348556162476653802)86:0.05641509226066954152,((Dm_tin:0.49552268705784058289,Tc_Tin:0.00000100000050002909)40:0.12510469118704345415,(((Bf_Nkx2_2:0.01969913234990232007,((Dm_vnd:0.01779038054500499400,Tc_Vnd:0.01762363008037661979)31:0.00000100000050002909,((((HyS0018_218:0.27237300618697896093,HyS0022_92:0.60547446091902612508)74:0.23360949297437202943,((Hs_NKX2_8:0.09805541436494000229,Ct_Nk2.2B:0.02104909192309045371)23:0.01601163922093447323,Ct_Nk2.2A:0.00000100000050002909)48:0.02485229315514565426)16:0.03167953166668174142,Cg_Nk2.2:0.02054450334411179330)18:0.03494525734208202977,Hs_NKX2_2:0.00000100000050002909)25:0.03676593725604117291)23:0.01821540794182439915)60:0.15340823543235540538,(Ct_Nk2.1B:0.10113881699119703361,Ct_Nk2.1A:0.05882724494344604427)65:0.06589635061023854656)19:0.01932884308998818537,((((Hs_NKX2_1:0.00000100000050002909,Hs_NKX2_4:0.00000100000050002909)94:0.01769539612108492893,(Dm_scro:0.01771256117877987105,Tc_Scro:0.00000100000050002909)60:0.03517443272110561819)26:0.03287425354310900133,Cg_Nk2.1:0.00000100000050002909)7:0.00000100000050002909,Bf_Nkx2_1:0.05893168126283582914)16:0.00000100000050002909)74:0.10679056208208179135)14:0.04527080481069009621)7:0.00000100000050002909)9:0.01781066107565491483,Cg_Nk4:0.03722891338056251442)0:0.00000100000050002909,(Hs_NKX2_6:0.07347758032532746009,Hs_NKX2_3:0.00000100000050002909)44:0.03911307050960562137)5:0.01784066870338652314)65:0.24446844728914757239)52:0.21991774353841783696)1:0.08912498853613905203,(((HyS0012_226:0.43795703323265389173,(HyS0089_64:0.00000100000050002909,HyS0089_49:0.00000100000050002909)100:0.53185839069112350597)30:0.09310245356131471861,((HyS0011_313:0.29786572006848832661,Cg_Hmx1:0.18844182508935852782)28:0.05500194539354492929,(Bf_Hmx:0.00000100000050002909,(((Hs_HMX2:0.06767495380367444247,Cg_Hmx2:0.00000100000050002909)16:0.00000100000050002909,(Hs_HMX1:0.07675415736855362159,((Ct_HmxB:0.00000100000050002909,Ct_HmxC:0.00000100000050002909)100:0.28811873362822199018,Dm_Hmx:0.00000100000050002909)21:0.03920335945202552824)18:0.01286518339353878368)15:0.01627254312780085713,(Ct_HmxA:0.00000100000050002909,(Hs_HMX3:0.00000100000050002909,Tc_Hmx:0.00000100000050002909)54:0.00000100000050002909)44:0.00000100000050002909)19:0.01680586303746569102)19:0.07747327932119732474)9:0.03167972431387252458)59:0.29267307383542928712,((Cg_Nk7:0.00000100000050002909,(Ct_Nk7:0.00000100000050002909,(Bf_Nkx7:0.11645394743980828911,(Dm_NK7.1:0.09774516742412350800,Tc_NK7:0.03228217359244474338)40:0.04051183350729397475)31:0.03185568436596665498)32:0.03666218207188841338)80:0.15120438853533810231,(((Ct_Hbn:0.02079954002219836645,Cg_Hbn:0.00000100000050002909)100:0.81511269657396234756,((Hs_NOTO:0.56976652991098875045,(Bf_Not:0.07350172633887822049,(Ct_Noto:0.01993526767647329709,(((HyS0046_135:0.16490176709657911047,HyS0038_55:1.82774755617550255238)42:0.41613022316908720999,(Tc_Not:0.00000100000050002909,Dm_CG18599:0.05867452412567532999)69:0.02870925973153660993)23:0.15616951007918031258,Cg_Noto:0.04135006918146838517)9:0.00000100000050002909)26:0.06544016524503411258)40:0.26359289166414617833)24:0.28025890607511338981,(Ct_NKLHD21:0.18354868630928142248,(((Bf_Emxa:0.00000100000050002909,((Bf_Emxc:0.00000100000050002909,Bf_Emxb:0.03406673664300113175)43:0.01663779423098803514,(((Ct_EmxB:0.04672765884470164721,((Cg_Emx1:0.08637397286026593513,Cg_Emx2:0.13831900491177098744)16:0.02910147759520262042,(Cg_Emx3:0.15181100551050219494,Ct_EmxA:0.00000100000050002909)28:0.02880279486734843922)28:0.08419313274168048478)14:0.02839766768891230364,((Hs_EMX2:0.02426441941909117037,Hs_EMX1:0.05737462655955330448)46:0.02761233470463110573,(Tc_Ems:0.00000100000050002909,(Dm_E5:0.06761769958930562152,Dm_ems:0.10426606302850002783)34:0.00915786579866879891)45:0.05193664958206052618)24:0.01866666005398410697)15:0.01810812355654812383,HyS0132_10:0.43637524053032139548)4:0.02086306491798531684)5:0.09328661094701250212)17:0.25280739815719871499,Bf_Vax:0.26879410095992062324)9:0.13506760314462332162,(Hs_VAX2:0.00000100000050002909,Hs_VAX1:0.00000100000050002909)100:0.14433316406227056361)6:0.25686562947416885505)11:0.06142994742357894833)36:0.22195758809874649442)6:0.28369015579653267256,(Hs_NKX6_3:0.00000100000050002909,((Hs_NKX6_2:0.03762008249997873116,((Dm_HGTX:0.03806777054544571021,(Cg_Nk6:0.00000100000050002909,(HyS0550_6:0.00000100000050002909,HyS0041_60:0.00000100000050002909)100:0.33271361871633786667)28:0.00000100000050002909)28:0.01950954330595632349,Tc_Hgtx:0.01900760806782809259)26:0.01898963382216243070)8:0.00000100000050002909,(Hs_NKX6_1:0.00000100000050002909,Bf_Nkx6:0.00000100000050002909)93:0.01864008803374298667)28:0.05946609814199542432)93:0.33849673351492648443)3:0.20168310908079759014)1:0.06283220615772674988)1:0.10457394484504532739)0:0.19057966629396888569)0:0.05390818855077268018)4:0.08731441205516130011)10:0.06751599273182988525,(Bf_Abox:0.00000100000050002909,((Tc_Abox:0.00676657047429339662,Ct_NKLHD23:0.21042515666941760677)46:0.10089901380185102575,Dm_CG34031:0.06608282503555600040)50:0.21892894507448615316)94:0.59209709735417437315)10:0.47429990571154456713)1:0.01829555216650215199,Bf_Nedxa:0.00000100000050002909);
