# Supplementary material for: The genome of the colonial hydroid Hydractinia reveals that their stem cells use a toolkit of evolutionarily shared genes with all animals
Source: Genome Res. 2024 Mar;34(3):498–513. doi: 10.1101/gr.278382.123 (PMC11067881; doi:10.1101/gr.278382.123)
Supplement: Supplement 10 [file Supplemental_Data.zip › Supplemental_Data/Supplemental_Data_S46.hec_ANTP]

((Ct_NKLHD23:0.04393526109067937696,((((Nv_HlxB9:0.26293315541352768605,(Tc_Exex:0.00000100000050002909,((Hs_MNX1:0.06930319050026782779,(Bf_Mnxb:0.00000100000050002909,Bf_Mnxa:0.03503355380490159876)84:0.03436159080941079969)12:0.00000100000050002909,Dm_exex:0.05308805315546790554)26:0.01675406753582468072)35:0.04670972414486670304)43:0.12269782009754748309,((Dm_bcd:1.18907092717485252109,((Bf_Evxb:0.01835149711319043059,((Nv_Evx:0.22795053011950608401,(Bf_Evxa:0.00000100000050002909,(Tc_Eve:0.07094867816285700679,(Cg_Evx2:0.09358241302281804230,(Dm_eve:0.01873563263187961320,((Ct_EvxA:0.00000100000050002909,Ct_EvxB:0.00000100000050002909)98:0.04113625816737878638,Cg_Evx1:0.08619533551333566357)33:0.02284179749826592554)22:0.00000100000050002909)33:0.03382118564783365838)31:0.02652952519804851333)27:0.01931490139813174869)13:0.01800144247331752351,(Hs_EVX2:0.00000100000050002909,Hs_EVX1:0.01898793180971749400)49:0.00000100000050002909)45:0.09612988064735603078)92:0.45414864363548851367,(((((Ct_RoB:0.01996239828313295384,(Ct_RoC:0.00000100000050002909,Ct_RoA:0.00000100000050002909)73:0.00000100000050002909)98:0.06546397042560625490,Bf_Ro:0.09915106333128560767)58:0.02977607502928207930,Cg_Ro:0.21148703117078368474)38:0.05359543313445623569,(Dm_ro:0.09137249708682421145,Tc_Ro:0.13851169639183072424)36:0.10621797482818520764)48:0.11435184741499386518,Nv_Ro:0.00000100000050002909)82:0.24848325495645476324)30:0.10134065224329635857)2:0.00000100000050002909,(((Bf_Mox:0.00000100000050002909,((Tc_Btn:0.00000100000050002909,Dm_btn:0.25477311911779126907)36:0.09426866412926968031,(((Ct_Hrox:0.06757138467118962988,Cg_Hrox:0.00000100000050002909)44:0.05859470347376750932,((Nv_MoxB:0.01721585036783679010,((Nv_MoxC:0.00210783021037337648,(HyE0018_78:1.97309194405254362259,Nv_MoxD:0.00000100000050002909)8:0.21159489437502917997)3:0.04096767658953787833,Nv_MoxA:0.03176612700268641176)1:0.02554756159125251558)2:0.03014653958041949022,HyE0110_24:0.11038767933848356306)2:0.07342994900000744674)0:0.02937106093840979870,(Hs_MEOX2:0.00000100000050002909,Hs_MEOX1:0.05585406023522468399)47:0.04622828715737944266)1:0.02759180177303185988)2:0.07516796015654286789)17:0.50073344132591302014,(((Nv_ax7:0.24275133301273255082,(Nv_ax8b:0.00000100000050002909,Nv_ax8a:0.00000100000050002909)100:0.03209391356497984932)83:0.24060666142431935688,((((((Tc_zen1:0.10874225620263840153,Tc_zen2:0.08165383485054088231)68:0.15976897868767050981,Bf_Hox3:0.00941902752282074499)18:0.01974441827113143644,((((Hs_HOXB3:0.01702535723765202097,Hs_HOXA3:0.00000100000050002909)41:0.00000100000050002909,Hs_HOXD3:0.01702168581810364900)69:0.04297163903900678289,Ct_Hox3:0.00000100000050002909)29:0.01903163220660474692,Cg_Hox3:0.03871858051115360799)24:0.02023233598801733174)39:0.06365551761438828504,((Ct_XloxB:0.07693546562245209830,((Bf_Xlox:0.00000100000050002909,Cg_Xlox:0.02017809923144884762)59:0.02540604431261846499,Hs_PDX1:0.06819626349299853785)46:0.04144926562849853002)33:0.06572481736737882663,((HyE0011_177:0.36782065210474762518,(Nv_ax1a:0.21309468697513761493,(HyE0028_62:0.52646411706791207408,(Nv_ax1:0.07899810866087289551,HyE0015_222:0.24344077206869990659)37:0.05886369325201978170)29:0.05638835252485779881)28:0.03175281571059987429)14:0.05119834522978555097,(((Nv_HD065:0.41239283075382510146,(((((Tc_Cad2:0.02494617395765975215,Bf_Cdx:0.24105428156950814422)22:0.08297311301110399384,(Ct_Cdx:0.32305713802973479165,Dm_cad:0.08506602824488619652)45:0.04716818646959800715)7:0.00000100000050002909,((Hs_CDX1:0.02723735786051342117,Hs_CDX4:0.14348137583644784976)22:0.04300982197941176366,Hs_CDX2:0.00013730884170651400)20:0.04653461846591536860)10:0.00000100000050002909,Cg_Cdx:0.05373359861978225377)97:0.40402236427444798705,HyE0213_38:0.54358143609712206157)14:0.04724201931252203918)7:0.22573521877713723094,Ct_Scr:0.02765217481828813328)1:0.00000100000050002909,((Ct_Dfd:0.00000100000050002909,(((((Hs_HOXC4:0.00000100000050002909,Hs_HOXB4:0.03640289887864889273)64:0.01817900558634015507,Bf_Hox4:0.08028543899120355043)12:0.01757029490928033177,(Hs_HOXD4:0.00000100000050002909,Hs_HOXA4:0.01785320883071812165)65:0.00000100000050002909)28:0.06931377687995310399,(Dm_Dfd:0.00000100000050002909,Tc_Dfd:0.00000100000050002909)100:0.05628441150689366540)14:0.02928568741389996066,Cg_Hox4:0.00948296986219173722)8:0.01488051566771573034)17:0.06476327954891414329,(((Hs_HOXB5:0.00000100000050002909,Hs_HOXA5:0.00000100000050002909)98:0.00000100000050002909,Hs_HOXC5:0.12865038963599331745)29:0.07625989199034148569,(Bf_Hox5:0.00000100000050002909,(((((Tc_ftz:0.11802132753178166957,Dm_ftz:0.11722758329688635903)44:0.05170630323112777177,Cg_Lox5:0.04018118749008603441)17:0.02128685780220305676,Ct_Lox5:0.06207984098335847523)22:0.02431838171824791256,((Ct_Antp:0.00000100000050002909,Hs_HOXA7:0.01846196492777625597)32:0.00000100000050002909,((((((Dm_abdA:0.00000100000050002909,Tc_abdA:0.00000100000050002909)97:0.02814451405899543943,(Tc_Utx:0.00000100000050002909,Dm_Ubx:0.00000100000050002909)98:0.05274538385102743587)54:0.00312473372900904734,(Bf_Hox8:0.05683101500724403038,(Ct_Lox4:0.00000100000050002909,Cg_Lox4:0.03776414606300079052)69:0.03815402132656810913)16:0.02501619566178519063)27:0.06064964168154507451,((Hs_HOXB6:0.03765742620959156711,Hs_HOXA6:0.01908823382405879995)38:0.01939588734902259609,Hs_HOXC6:0.07664758936188843796)7:0.00000100000050002909)5:0.00000100000050002909,((((Bf_Hox9:0.09322089377220157957,((Hs_HOXA10:0.01895471859247103638,(Hs_HOXC10:0.03647197053485173868,Hs_HOXD10:0.01844645285975048815)57:0.01685149590820777740)75:0.08432814067561009153,(Bf_Hox10:0.06489171270134155844,(Bf_Hox11:0.05595102573892923176,Bf_Hox12:0.17565184077773676741)38:0.05726160255505617636)20:0.05112199294606856875)7:0.04037309455011472287)10:0.02421688948961478113,((((Dm_AbdB:0.01767653171501057385,Tc_AbdB:0.00000100000050002909)97:0.27204350720463155167,(((Hs_HOXD12:0.10118725073916753909,Hs_HOXC12:0.12790781826509564634)92:0.16536421272352810896,((Hs_HOXD13:0.10262785742423427560,(Hs_HOXC13:0.06700046639098836132,(Hs_HOXB13:0.22098379857603589471,Hs_HOXA13:0.00000100000050002909)28:0.02532962231783282558)34:0.04671217482618424122)85:0.22312805747477817975,Bf_Hox15:0.41743109663800664899)85:0.37402906449999745453)34:0.26101853413282050109,(Cg_Post2:0.05475556738701366222,Ct_Post2:0.02699786486857628023)89:0.25558039584731800931)8:0.12622867507187443548)2:0.11094968657835059533,((((Ct_Post1:0.60148109397377425012,Cg_Post1:0.22242890742501347789)62:0.40358293763974267820,Bf_Hox14:0.08102050663470018732)27:0.14539083712927389214,Bf_Hox13:0.20454661755848704829)8:0.24961160658312164795,(Hs_HOXD11:0.00000100000050002909,(Hs_HOXA11:0.03685737255821926878,Hs_HOXC11:0.05567645833796581317)41:0.01654128828772107734)81:0.17768748773572853872)3:0.15077189373988411636)17:0.13595702948463214699,(Hs_HOXB9:0.03831168885079669351,(Hs_HOXA9:0.03723934376349901515,(Hs_HOXD9:0.02794666453243887377,Hs_HOXC9:0.00816134901721833964)63:0.01556868709755777902)43:0.01475441621074322952)63:0.07557890418371165930)1:0.00000100000050002909)59:0.46486439090402542629,(Hs_HOXD8:0.02992861920900932726,(Hs_HOXC8:0.01897221618132144405,Hs_HOXB8:0.00000100000050002909)73:0.00828713745676955965)86:0.06686719330543262896)7:0.08086309005413544471,(Ct_Lox2:0.00000100000050002909,Cg_Lox2:0.01874622383460020775)96:0.08916478800362362400)1:0.02378224294329762262)5:0.01854089600067852436,((Dm_Antp:0.00000100000050002909,(Hs_HOXB7:0.03792133318304507367,(Bf_Hox6:0.08219260059598823553,Bf_Hox7:0.00000100000050002909)23:0.01829395735498882264)3:0.00000100000050002909)0:0.00000100000050002909,Tc_ptl:0.00000100000050002909)3:0.00000100000050002909)1:0.00000100000050002909)3:0.03597188624303648830)4:0.04963499081724326994,(Dm_Scr:0.00000100000050002909,Tc_Cx:0.00000100000050002909)98:0.06955535438400185788)2:0.01073998180138184197)1:0.00000100000050002909)4:0.03348881604292176795)1:0.02252973609545991587)0:0.13118782691454652922)1:0.05678570158260156514)2:0.05849993857080632020)1:0.07626578425236316128,(((Cg_Gsx:0.01870885233198046893,((Dm_ind:0.15733262903215328166,Tc_Ind:0.02625715050461817010)42:0.04588542825406755066,((Bf_Gsx:0.06726746689717431893,(Hs_GSX2:0.03451159347469117539,Hs_GSX1:0.00000100000050002909)24:0.00000100000050002909)13:0.01775605709907250238,Ct_Gsx:0.04016894929856287821)35:0.01968931240419288103)22:0.00764326324296101759)74:0.29863787998809082636,Nv_Gsx:0.00000100000050002909)31:0.08374194737894462282,HyE0011_129:0.04553106169720196050)62:0.27591650323587696425)1:0.06244931570517137792,Nv_ax6a:0.31700220385051164351)2:0.04759839096452173762)4:0.11036780072155336074,((Cg_Hox2:0.00000100000050002909,(((Bf_Hox2:0.34275345270113033447,Hs_HOXA2:0.00000100000050002909)10:0.00000100000050002909,Hs_HOXB2:0.01749219498631578509)22:0.05729312169864293064,(Dm_pb:0.00000100000050002909,Tc_mxp:0.00000100000050002909)87:0.00000100000050002909)17:0.02106414928060421424)13:0.00000100000050002909,Ct_Pb:0.01888780078346082025)39:0.10693132646068090330)3:0.06274400461224154124)5:0.02926317452552414447,(Nv_ax6:0.45873873014743399290,(Ct_Lab:0.00000100000050002909,(Cg_Hox1:0.00000100000050002909,(((Hs_HOXA1:0.00000100000050002909,(Hs_HOXD1:0.15194282713696311005,Hs_HOXB1:0.10672218204898033245)43:0.02640307847017570389)51:0.05639785249918623927,Bf_Hox1:0.05201716553821343625)34:0.04767517810235923775,(Tc_lab:0.02602318807481906332,Dm_lab:0.10253542553433130091)51:0.04193021312543477458)11:0.02502854846553640572)5:0.02265237674901189255)92:0.29158948093867215201)16:0.04438442969412865341)6:0.12045877291430169553)3:0.09349162431276165919)3:0.07411289406243996847,((((Cg_Hbn:0.00000100000050002909,Ct_Hbn:0.02040206264701457245)100:0.87808029717650282198,((Hs_NOTO:0.58031352252903323219,((((Dm_CG18599:0.05750460171062033582,Tc_Not:0.00000100000050002909)69:0.02693005966291063188,HyE0113_57:0.57021385608601005135)36:0.15440731662456144702,(Ct_Noto:0.01943060868572992969,Cg_Noto:0.04052811541822361890)30:0.00000100000050002909)38:0.09718076045671317220,Bf_Not:0.03885929943905723494)57:0.27132893943492736311)38:0.30338839210731688434,(((HyE0022_125:1.23247275858547000738,(Hs_VAX1:0.00000100000050002909,Hs_VAX2:0.00000100000050002909)100:0.13393998565531936573)20:0.07365937049141384196,(Bf_Vax:0.26055893115229411539,(Bf_Emxa:0.01689476397606147484,((Bf_Emxb:0.03349616295525426057,Bf_Emxc:0.00000100000050002909)42:0.01655526322937512715,(((((Cg_Emx2:0.13568549719054293079,Cg_Emx1:0.08466868151962858580)16:0.02870547093958240176,(Cg_Emx3:0.14897448290876677546,Ct_EmxA:0.00000100000050002909)27:0.02830097485707248200)28:0.08262198621265942622,Ct_EmxB:0.04592488174232974008)13:0.02790784160943615005,((Hs_EMX2:0.02386274089332078921,Hs_EMX1:0.05637300051873014861)48:0.02715226601429304026,(Tc_Ems:0.00000100000050002909,(Dm_E5:0.06646521348189732281,Dm_ems:0.10245958721552397841)34:0.00900408967050032871)47:0.05104922334401482131)25:0.01833549084173561813)16:0.01784506025754640721,HyE0061_32:0.42698686230046428713)3:0.02019969650037112263)4:0.07452792743900521488)14:0.24751098251949596452)8:0.08290392882900715632)5:0.16022124230987599969,Ct_NKLHD21:0.24429323128370325491)12:0.00000100000050002909)39:0.24701476376684466940)6:0.22334542660413089776,(((((HyE0028_134:0.28731398849584088850,Cg_Hmx1:0.19181064964193103584)28:0.06237851261209165915,((Bf_Hmx:0.00000100000050002909,(((Ct_HmxA:0.00000100000050002909,Hs_HMX3:0.00000100000050002909)11:0.00000100000050002909,((Hs_HMX1:0.07525694570549777696,((Ct_HmxC:0.00000100000050002909,Ct_HmxB:0.00000100000050002909)100:0.28223566846405212516,Dm_Hmx:0.00000100000050002909)23:0.03842622228057634287)19:0.01266152514090633681,(Hs_HMX2:0.06640797937714100485,Cg_Hmx2:0.00000100000050002909)14:0.00000100000050002909)18:0.01597419078761618677)0:0.00000100000050002909,Tc_Hmx:0.00000100000050002909)20:0.01648584702804344396)22:0.06263021502354378101,(HyE0085_29:0.53129719759895199793,HyE0111_20:0.41457069124299517071)32:0.13526949576682739673)4:0.00000100000050002909)65:0.32646586321753301441,(Cg_Nk7:0.00000100000050002909,(Ct_Nk7:0.00000100000050002909,(Bf_Nkx7:0.11424772452399152567,(Dm_NK7.1:0.09588311333126105229,Tc_NK7:0.03165080056844991885)42:0.03977094202882133778)32:0.03129484321044755102)34:0.03600166566624767028)80:0.25062221521655836387)19:0.07974538052995551463,(((Ct_Nk3:0.01422473278801295905,(Hs_NKX3_1:0.16903685302968721182,(((Hs_NKX3_2:0.03478124531867767683,Bf_Nkx3:0.00000100000050002909)50:0.01366809327478815499,Cg_Nk3:0.05553964613578345200)47:0.02322771800025027339,(Dm_bap:0.12957725263412378514,Tc_Bap:0.03669305894982378274)29:0.01525280379169914081)38:0.02022867449529743705)7:0.00000100000050002909)65:0.14839736020288532559,(Bf_Csx:0.00000100000050002909,(((Hs_NKX2_3:0.00000100000050002909,Hs_NKX2_6:0.07248961029591714789)42:0.03859595446607540226,(Hs_NKX2_5:0.03653877141857765631,(((HyE0014_152:0.25699148387695830431,(Tc_Tin:0.01376571222363251468,Dm_tin:0.47114506309074383195)30:0.06429366378066692089)28:0.04759703855955303015,((Cg_Nk2.1:0.00000100000050002909,(((Bf_Nkx2_2:0.01979029692927746983,((Tc_Vnd:0.01738143493359063652,Dm_vnd:0.01754401181167012866)30:0.00000100000050002909,(((HyE0066_22:0.00000100000050002909,HyE0518_1:0.00000100000050002909)100:0.25179112843611012318,HyE0109_89:0.58281225134723702030)68:0.26017771158560909495,((Cg_Nk2.2:0.02159172564092860791,(Hs_NKX2_8:0.07837818053063973223,(Ct_Nk2.2A:0.00000100000050002909,Ct_Nk2.2B:0.03699035388365686655)53:0.02106362044114931317)49:0.03720504859544154774)30:0.03322675000453036848,Hs_NKX2_2:0.00000100000050002909)14:0.00000100000050002909)18:0.03625730168147772020)19:0.01759810834724277392)53:0.15040608029706445392,(Ct_Nk2.1B:0.09950677423882556272,Ct_Nk2.1A:0.05839087927597327171)65:0.06326172986669523213)18:0.02375347042997124139,Bf_Nkx2_1:0.05774559102525810006)4:0.00000100000050002909)3:0.00000100000050002909,((Hs_NKX2_1:0.00000100000050002909,Hs_NKX2_4:0.00000100000050002909)94:0.01745216590431008380,(Dm_scro:0.01747056364029566169,Tc_Scro:0.00000100000050002909)58:0.03471555410186967505)23:0.03091628777466374003)71:0.09900033009283042140)20:0.05262077360660317310,(Ct_NKLHD24:0.05275853236384452083,Ct_NKLHD27:0.00000100000050002909)88:0.05575080193611721413)9:0.00000100000050002909)14:0.01738258630048961778)8:0.00213706392951928774,Cg_Nk4:0.03543004453361330020)7:0.01674703988245182171)65:0.25439800199640444367)58:0.21515054208403061597,((Hs_VENTX:1.27669762967511646323,(((((Tc_Dbx:0.00000100000050002909,(Dm_CG12361:0.05127003532260682173,((Cg_Dbx:0.00000100000050002909,(Hs_DBX2:0.17014242390778436254,Hs_DBX1:0.00000100000050002909)64:0.03810046989357678687)56:0.03256496410630354416,(Ct_Dbx:0.00000100000050002909,Bf_Dbx:0.05728924486522878751)57:0.00713214182634930131)77:0.05708440789386137748)43:0.05448959950034426569)77:0.18284873255541969628,(Dm_H2.0:0.17636609570676820002,(Tc_H2.0:0.00000100000050002909,(Hs_HLX:0.01830355006640867546,((Bf_Hlx:0.07240713285797234500,Ct_NKLHD25:0.04499704025561233195)40:0.04853720569963220627,Cg_Hlx:0.00000100000050002909)38:0.04829066088485366171)53:0.09907006596856852976)43:0.00403880312545805507)56:0.18787397329412824920)95:0.70499607586745394183,(HyE0137_52:0.41471931037499359940,(Ct_Barx:0.19515951867629979799,(((Hs_BARX1:0.02550364320687809050,Cg_Barx:0.09845562400841009754)29:0.00000100000050002909,Hs_BARX2:0.13967873621488360869)45:0.07333487894380644190,Bf_Barx:0.00000100000050002909)43:0.08319754113896216108)61:0.11970732317187059157)63:0.24653601577569345116)11:0.10409843080059787146,(Bf_Bsx:0.04873456185052757461,((Hs_BSX:0.02388030212672934485,(Tc_Bsh:0.07668006046232997419,Dm_bsh:0.03749291818239239293)33:0.01892799548463213258)36:0.03618166449822218800,Cg_Bsx:0.08251859911203189568)31:0.10641766163620468288)54:0.13050891051438590074)14:0.27260382417002598787,((((Bf_Vent2:0.00000100000050002909,Bf_Vent1:0.00000100000050002909)100:0.35498616060539661676,((Hs_LBX1:0.03758764321911018530,Bf_Lbx:0.00000100000050002909)65:0.02519987176868369178,((Tc_Lbx:0.00000100000050002909,(Dm_lbe:0.05157210027922094070,(Hs_LBX2:0.44617489985335706537,Dm_lbl:0.03951016381101207092)12:0.01714431992756555029)14:0.02254270753599304719)23:0.06851489794029465286,(Cg_Lbx:0.00000100000050002909,Ct_Lbx:0.00000100000050002909)99:0.08175788731566799306)27:0.00000100000050002909)95:0.41074952186674090759)24:0.06056272366915409905,Bf_Lcx:0.21441169125122777617)14:0.06789146228506716396,((Hs_NANOG:0.84777726922976104351,((HyE3863_1:0.00000100000050002909,HyE0017_2:0.05575498729366411971)97:0.48384191557936556682,((Ct_NKLAclade:0.93802773347942691728,Ct_NKLBclade:0.12115559062524791645)61:0.73465005308017627961,Cg_NKL:0.06224845145456601309)32:0.23458073625260267292)6:0.00000100000050002909)3:0.12844373865171343496,Bf_Hx:0.17569231107552277238)1:0.01978263311551256565)1:0.08922443982012744079)0:0.00000100000050002909)1:0.05634645832781399327,((((Tc_Hgtx:0.00000100000050002909,(((Hs_NKX6_3:0.05831119130300520259,(Bf_Nkx6:0.00000100000050002909,Hs_NKX6_1:0.00000100000050002909)92:0.01828920105019405523)13:0.00000100000050002909,Hs_NKX6_2:0.03690799089655984883)14:0.01862656979421518227,(Dm_HGTX:0.03734711856019355680,(HyE0070_68:0.32523945475261001326,Cg_Nk6:0.00000100000050002909)28:0.00000100000050002909)31:0.01913732265349505843)6:0.01864345217728597195)93:0.51113608037286994978,(Hs_TLX2:0.07114657952462480339,((Hs_TLX3:0.03506227874713172682,(Hs_TLX1:0.01807073393902410355,(Bf_Tlx:0.05691922260780105797,(Tc_C15:0.01316106896676222382,Dm_C15:0.07414511935887187211)56:0.02195050629249156379)39:0.02049097147675589883)36:0.01827410836262690144)32:0.01826811945718015764,(Cg_Tlx2:0.02473729945513330683,(Ct_Tlx:0.01018877692123631995,Cg_Tlx1:0.20092987969406367332)40:0.02393490834821230748)50:0.02248919771085338207)34:0.04802268919885088749)79:0.33797096802752057965)18:0.09466383965789437749,(Bf_Hhex:0.00000100000050002909,((HyE0028_10:0.40182955474901732584,(Ct_HexA:0.00000100000050002909,Ct_HexB:0.00000100000050002909)100:0.04711070542282413953)57:0.08586296415717595276,(((Tc_Hex:0.13847310458620332163,Dm_CG7056:0.28676641889249954165)86:0.37811690412568382813,Cg_Hex:0.00000100000050002909)39:0.03586969530769813785,Hs_HHEX:0.07000526259466124945)16:0.01390152018435868858)31:0.01736850097471652477)94:0.69517759715392901665)3:0.00000100000050002909,Bf_Ankx:0.73759631265482894502)2:0.05701400399586828427)0:0.03206567579755400382)0:0.04628810419218508387)1:0.21712873113157254990,((Ct_Nk1B:0.00000100000050002909,(((Tc_Slou:0.00000100000050002909,(Dm_slou:0.01690253183898446712,Cg_Nk1:0.01716422554043760956)5:0.00000100000050002909)44:0.00801279582264294299,(Hs_NKX1_1:0.00000100000050002909,Hs_NKX1_2:0.01709581779554348105)57:0.01157376442456972861)42:0.01519707827337148272,((Bf_Nkx1b:0.00000100000050002909,Ct_Nk1A:0.03562696861812415100)44:0.01689657999117821774,Bf_Nkx1a:0.00000100000050002909)6:0.00000100000050002909)8:0.01714957632067708529)94:0.30378752554089161197,((Bf_Barh:0.00000100000050002909,((Hs_BARHL2:0.04625462528292893782,((((Dm_BH2:0.01331501188580603429,Dm_BH1:0.05593212396701088135)77:0.07429039164206405199,Tc_BH:0.12729382895012078536)46:0.04047124703682427466,(Ct_BarHC:0.00000100000050002909,Ct_BarHA:0.00000100000050002909)81:0.01792988118925165422)30:0.01178148333011978278,((Cg_BarH3:0.00000100000050002909,Cg_BarH4:0.03828428805052970507)90:0.11795710205475389010,(Cg_BarH2:0.01986715009223108050,Cg_BarH1:0.02237626117461685715)37:0.00000100000050002909)29:0.00113904452320302374)41:0.05352916626581784298)22:0.02683710948318121167,Hs_BARHL1:0.00000100000050002909)19:0.01702108646641603898)46:0.16101292007840739551,(((Bf_Bari:0.33607211855766100372,Ct_BarHB:0.09562792951866330715)39:0.06224899547530061972,Dm_CG11085:0.00000100000050002909)13:0.00000100000050002909,Tc_Bari:0.03601326572867240283)83:0.27186403022317140454)30:0.14802565834411784973)9:0.08191575915100825223)0:0.04212090159694223401)0:0.04767770705349564514,((Nv_Gbx:0.19841158562653737896,(Dm_unpg:0.00000100000050002909,(((Hs_GBX1:0.01710379523357030002,Hs_GBX2:0.01683066381448528742)58:0.00785242990313014463,(Bf_Gbx:0.00000100000050002909,(Ct_Gbx:0.02441135012544455932,Cg_Gbx:0.03376779134490819068)37:0.01403962967854590141)37:0.02803644132368266970)38:0.05272014598633228272,Tc_Unpg:0.04396214850486919457)26:0.02530663337803856425)55:0.09433842655738314265)82:0.26285984544446139299,(((((Ct_NKLHD26:0.00000100000050002909,Ct_NKLHD22:0.00000100000050002909)98:0.03264270453775101194,(Dm_Dr:0.01763505117234361735,(Tc_Dr1:0.00000100000050002909,Tc_Dr2:0.00000100000050002909)90:0.01620981367467255393)76:0.04787452538917289641)50:0.02995841603172630027,((Cg_Msx:0.00000100000050002909,(Hs_MSX1:0.03306091000602393720,Hs_MSX2:0.00000100000050002909)37:0.01635697739511724619)36:0.01697015194750446654,Bf_Msx:0.00000100000050002909)25:0.00000100000050002909)54:0.05021907100951994440,(HyE0077_55:0.19381427916929727662,((Bf_Msxlx:0.17089982893203686798,Ct_Msxlx:0.08225818592021076625)66:0.03839967247674053175,(Dm_CG15696:0.55450004142006903418,Tc_Msxlx:0.28337979237433047475)79:0.32532584566596611797)94:0.55165217253869258673)38:0.11265002907238670649)59:0.22825227570614003980,(((HyE0026_67:0.00000100000050002909,HyE1933_2:0.00000100000050002909)100:0.11883951079709204057,(((Hs_DLX4:0.14934114773129714138,(((Nv_Dlx:0.26176732439655037155,Bf_Dll:0.04609192926602518475)7:0.02601191672761267101,(Tc_Dll:0.00000100000050002909,Dm_Dll:0.00000100000050002909)97:0.00000100000050002909)11:0.02584806272812149516,Ct_DlxA:0.00000100000050002909)3:0.00000100000050002909)4:0.00000100000050002909,Ct_DlxB:0.02092010178849108490)6:0.01984877735842104779,((Hs_DLX5:0.03157889147460800350,(Hs_DLX3:0.09768613536157466637,Hs_DLX2:0.00000100000050002909)66:0.04258094566774905249)57:0.08959160916582489809,(Hs_DLX6:0.03489064018164977216,Hs_DLX1:0.00000100000050002909)64:0.02481870676574907467)19:0.04496618784020633974)30:0.14782008135116378456)50:0.22012376998278282425,HyE0026_173:0.08006748359187780550)87:0.49242308529033235187)8:0.07632759792015279821)2:0.09080344400631508439)5:0.05022232197019264183)9:0.36054880015394513704,(((Bf_Nedxb:0.00000100000050002909,(Dm_CG13424:0.18062888788721104261,Tc_Nedx:0.03941475394196082560)50:0.19628941359459009530)10:0.01798858325085820470,Bf_Nedxa:0.00000100000050002909)61:0.02859381497488323876,(Cg_En1:0.00000100000050002909,(Cg_En2:0.28313741265165853767,(Bf_En:0.00627550177982289133,((Hs_EN2:0.00000100000050002909,Hs_EN1:0.04886877087127693836)93:0.10411345328404682242,((Dm_en:0.00000100000050002909,(Tc_En:0.00000100000050002909,(Dm_inv:0.07339388137983356153,Tc_Inv:0.05881004754725089462)57:0.01774390455028120733)92:0.08890431754390371033)94:0.13952778671576032687,(Ct_EnB:0.16482695051365137129,Ct_EnA:0.29760504087432687603)61:0.08505117712285498177)39:0.12317184890558677268)15:0.06493012747356115277)34:0.15803268303341191925)11:0.11437580607489826467)90:0.84213387160877872795)10:0.15761751067850685026)93:0.50940577757885541210)38:0.15758292319929825820,(Bf_Abox:0.21459222247833883990,Dm_CG34031:0.06514277614635380353)36:0.09782607650993679904,Tc_Abox:0.00760814664501419276);
