# Supplementary material for: The genome of the colonial hydroid Hydractinia reveals that their stem cells use a toolkit of evolutionarily shared genes with all animals
Source: Genome Res. 2024 Mar;34(3):498–513. doi: 10.1101/gr.278382.123 (PMC11067881; doi:10.1101/gr.278382.123)
Supplement: Supplement 10 [file Supplemental_Data.zip › Supplemental_Data/Supplemental_Data_S48.nex.con.tre]

#NEXUS
[ID: 4697445253]
begin taxa;
	dimensions ntax=401;
	taxlabels
		Bf_Abox
		Bf_Ankx
		Bf_Barh
		Bf_Bari
		Bf_Barx
		Bf_Bsx
		Bf_Cdx
		Bf_Csx
		Bf_Dbx
		Bf_Dll
		Bf_Emxa
		Bf_Emxb
		Bf_Emxc
		Bf_En
		Bf_Evxa
		Bf_Evxb
		Bf_Gbx
		Bf_Gsx
		Bf_Hhex
		Bf_Hlx
		Bf_Hmx
		Bf_Hox1
		Bf_Hox2
		Bf_Hox3
		Bf_Hox4
		Bf_Hox5
		Bf_Hox6
		Bf_Hox7
		Bf_Hox8
		Bf_Hox9
		Bf_Hox10
		Bf_Hox11
		Bf_Hox12
		Bf_Hox13
		Bf_Hox14
		Bf_Hox15
		Bf_Hx
		Bf_Lbx
		Bf_Lcx
		Bf_Mnxa
		Bf_Mnxb
		Bf_Mox
		Bf_Msx
		Bf_Msxlx
		Bf_Nedxa
		Bf_Nedxb
		Bf_Nkx1a
		Bf_Nkx1b
		Bf_Nkx2_1
		Bf_Nkx2_2
		Bf_Nkx3
		Bf_Nkx6
		Bf_Nkx7
		Bf_Not
		Bf_Ro
		Bf_Tlx
		Bf_Vax
		Bf_Vent1
		Bf_Vent2
		Bf_Xlox
		Cg_BarH1
		Cg_BarH2
		Cg_BarH3
		Cg_BarH4
		Cg_Barx
		Cg_Bsx
		Cg_Cdx
		Cg_Dbx
		Cg_Emx1
		Cg_Emx2
		Cg_Emx3
		Cg_En1
		Cg_En2
		Cg_Evx1
		Cg_Evx2
		Cg_Gbx
		Cg_Gsx
		Cg_Hbn
		Cg_Hex
		Cg_Hlx
		Cg_Hmx1
		Cg_Hmx2
		Cg_Hox1
		Cg_Hox2
		Cg_Hox3
		Cg_Hox4
		Cg_Hrox
		Cg_Lbx
		Cg_Lox2
		Cg_Lox4
		Cg_Lox5
		Cg_Msx
		Cg_Nk1
		Cg_Nk2-1
		Cg_Nk2-2
		Cg_Nk3
		Cg_Nk4
		Cg_Nk6
		Cg_Nk7
		Cg_NKL
		Cg_Noto
		Cg_Post1
		Cg_Post2
		Cg_Ro
		Cg_Tlx1
		Cg_Tlx2
		Cg_Xlox
		Ct_Antp
		Ct_BarHA
		Ct_BarHB
		Ct_BarHC
		Ct_Barx
		Ct_Cdx
		Ct_Dbx
		Ct_Dfd
		Ct_DlxA
		Ct_DlxB
		Ct_EmxA
		Ct_EmxB
		Ct_EnA
		Ct_EnB
		Ct_EvxA
		Ct_EvxB
		Ct_Gbx
		Ct_Gsx
		Ct_Hbn
		Ct_HexA
		Ct_HexB
		Ct_HmxA
		Ct_HmxB
		Ct_HmxC
		Ct_Hox3
		Ct_Hrox
		Ct_Lab
		Ct_Lbx
		Ct_Lox2
		Ct_Lox4
		Ct_Lox5
		Ct_Msxlx
		Ct_Nk1A
		Ct_Nk1B
		Ct_Nk2-1A
		Ct_Nk2-1B
		Ct_Nk2-2A
		Ct_Nk2-2B
		Ct_Nk3
		Ct_Nk7
		Ct_NKLAclade
		Ct_NKLBclade
		Ct_NKLHD21
		Ct_NKLHD22
		Ct_NKLHD23
		Ct_NKLHD24
		Ct_NKLHD25
		Ct_NKLHD26
		Ct_NKLHD27
		Ct_Noto
		Ct_Pb
		Ct_Post1
		Ct_Post2
		Ct_RoA
		Ct_RoB
		Ct_RoC
		Ct_Scr
		Ct_Tlx
		Ct_XloxB
		Dm_abdA
		Dm_AbdB
		Dm_Antp
		Dm_bap
		Dm_bcd
		Dm_BH1
		Dm_BH2
		Dm_bsh
		Dm_btn
		Dm_C15
		Dm_cad
		Dm_CG7056
		Dm_CG11085
		Dm_CG12361
		Dm_CG13424
		Dm_CG15696
		Dm_CG18599
		Dm_CG34031
		Dm_Dfd
		Dm_Dll
		Dm_Dr
		Dm_E5
		Dm_ems
		Dm_en
		Dm_eve
		Dm_exex
		Dm_ftz
		Dm_H2-0
		Dm_HGTX
		Dm_Hmx
		Dm_ind
		Dm_inv
		Dm_lab
		Dm_lbe
		Dm_lbl
		Dm_NK7-1
		Dm_pb
		Dm_ro
		Dm_Scr
		Dm_scro
		Dm_slou
		Dm_tin
		Dm_Ubx
		Dm_unpg
		Dm_vnd
		Hs_BARHL1
		Hs_BARHL2
		Hs_BARX1
		Hs_BARX2
		Hs_BSX
		Hs_CDX1
		Hs_CDX2
		Hs_CDX4
		Hs_DBX1
		Hs_DBX2
		Hs_DLX1
		Hs_DLX2
		Hs_DLX3
		Hs_DLX4
		Hs_DLX5
		Hs_DLX6
		Hs_EMX1
		Hs_EMX2
		Hs_EN1
		Hs_EN2
		Hs_EVX1
		Hs_EVX2
		Hs_GBX1
		Hs_GBX2
		Hs_GSX1
		Hs_GSX2
		Hs_HHEX
		Hs_HLX
		Hs_HMX1
		Hs_HMX2
		Hs_HMX3
		Hs_HOXA1
		Hs_HOXA2
		Hs_HOXA3
		Hs_HOXA4
		Hs_HOXA5
		Hs_HOXA6
		Hs_HOXA7
		Hs_HOXA9
		Hs_HOXA10
		Hs_HOXA11
		Hs_HOXA13
		Hs_HOXB1
		Hs_HOXB2
		Hs_HOXB3
		Hs_HOXB4
		Hs_HOXB5
		Hs_HOXB6
		Hs_HOXB7
		Hs_HOXB8
		Hs_HOXB9
		Hs_HOXB13
		Hs_HOXC4
		Hs_HOXC5
		Hs_HOXC6
		Hs_HOXC8
		Hs_HOXC9
		Hs_HOXC10
		Hs_HOXC11
		Hs_HOXC12
		Hs_HOXC13
		Hs_HOXD1
		Hs_HOXD3
		Hs_HOXD4
		Hs_HOXD8
		Hs_HOXD9
		Hs_HOXD10
		Hs_HOXD11
		Hs_HOXD12
		Hs_HOXD13
		Hs_LBX1
		Hs_LBX2
		Hs_MEOX1
		Hs_MEOX2
		Hs_MNX1
		Hs_MSX1
		Hs_MSX2
		Hs_NANOG
		Hs_NKX1_1
		Hs_NKX1_2
		Hs_NKX2_1
		Hs_NKX2_2
		Hs_NKX2_3
		Hs_NKX2_4
		Hs_NKX2_5
		Hs_NKX2_6
		Hs_NKX2_8
		Hs_NKX3_1
		Hs_NKX3_2
		Hs_NKX6_1
		Hs_NKX6_2
		Hs_NKX6_3
		Hs_NOTO
		Hs_PDX1
		Hs_TLX1
		Hs_TLX2
		Hs_TLX3
		Hs_VAX1
		Hs_VAX2
		Hs_VENTX
		HyS0004_62
		HyS0004_167
		HyS0004_350
		HyS0005_209
		HyS0005_246
		HyS0009_60
		HyS0011_19
		HyS0011_24
		HyS0011_252
		HyS0011_313
		HyS0012_226
		HyS0018_90
		HyS0018_218
		HyS0022_92
		HyS0022_183
		HyS0022_220
		HyS0024_46
		HyS0038_55
		HyS0041_60
		HyS0046_135
		HyS0053_104
		HyS0078_56
		HyS0089_49
		HyS0089_64
		HyS0132_10
		HyS0550_6
		HyS0802_2
		HyS1800_3
		Nv_ax1
		Nv_ax1a
		Nv_ax6
		Nv_ax6a
		Nv_ax7
		Nv_ax8a
		Nv_ax8b
		Nv_Dlx
		Nv_Evx
		Nv_Gbx
		Nv_Gsx
		Nv_HD065
		Nv_HlxB9
		Nv_MoxA
		Nv_MoxB
		Nv_MoxC
		Nv_MoxD
		Nv_Ro
		Tc_abdA
		Tc_AbdB
		Tc_Abox
		Tc_Bap
		Tc_Bari
		Tc_BH
		Tc_Bsh
		Tc_Btn
		Tc_C15
		Tc_Cad2
		Tc_Cx
		Tc_Dbx
		Tc_Dfd
		Tc_Dll
		Tc_Dr1
		Tc_Dr2
		Tc_Ems
		Tc_En
		Tc_Eve
		Tc_Exex
		Tc_ftz
		Tc_H2-0
		Tc_Hex
		Tc_Hgtx
		Tc_Hmx
		Tc_Ind
		Tc_Inv
		Tc_lab
		Tc_Lbx
		Tc_Msxlx
		Tc_mxp
		Tc_Nedx
		Tc_NK7
		Tc_Not
		Tc_ptl
		Tc_Ro
		Tc_Scro
		Tc_Slou
		Tc_Tin
		Tc_Unpg
		Tc_Utx
		Tc_Vnd
		Tc_zen1
		Tc_zen2
		;
end;
begin trees;
	translate
		1	Bf_Abox,
		2	Bf_Ankx,
		3	Bf_Barh,
		4	Bf_Bari,
		5	Bf_Barx,
		6	Bf_Bsx,
		7	Bf_Cdx,
		8	Bf_Csx,
		9	Bf_Dbx,
		10	Bf_Dll,
		11	Bf_Emxa,
		12	Bf_Emxb,
		13	Bf_Emxc,
		14	Bf_En,
		15	Bf_Evxa,
		16	Bf_Evxb,
		17	Bf_Gbx,
		18	Bf_Gsx,
		19	Bf_Hhex,
		20	Bf_Hlx,
		21	Bf_Hmx,
		22	Bf_Hox1,
		23	Bf_Hox2,
		24	Bf_Hox3,
		25	Bf_Hox4,
		26	Bf_Hox5,
		27	Bf_Hox6,
		28	Bf_Hox7,
		29	Bf_Hox8,
		30	Bf_Hox9,
		31	Bf_Hox10,
		32	Bf_Hox11,
		33	Bf_Hox12,
		34	Bf_Hox13,
		35	Bf_Hox14,
		36	Bf_Hox15,
		37	Bf_Hx,
		38	Bf_Lbx,
		39	Bf_Lcx,
		40	Bf_Mnxa,
		41	Bf_Mnxb,
		42	Bf_Mox,
		43	Bf_Msx,
		44	Bf_Msxlx,
		45	Bf_Nedxa,
		46	Bf_Nedxb,
		47	Bf_Nkx1a,
		48	Bf_Nkx1b,
		49	Bf_Nkx2_1,
		50	Bf_Nkx2_2,
		51	Bf_Nkx3,
		52	Bf_Nkx6,
		53	Bf_Nkx7,
		54	Bf_Not,
		55	Bf_Ro,
		56	Bf_Tlx,
		57	Bf_Vax,
		58	Bf_Vent1,
		59	Bf_Vent2,
		60	Bf_Xlox,
		61	Cg_BarH1,
		62	Cg_BarH2,
		63	Cg_BarH3,
		64	Cg_BarH4,
		65	Cg_Barx,
		66	Cg_Bsx,
		67	Cg_Cdx,
		68	Cg_Dbx,
		69	Cg_Emx1,
		70	Cg_Emx2,
		71	Cg_Emx3,
		72	Cg_En1,
		73	Cg_En2,
		74	Cg_Evx1,
		75	Cg_Evx2,
		76	Cg_Gbx,
		77	Cg_Gsx,
		78	Cg_Hbn,
		79	Cg_Hex,
		80	Cg_Hlx,
		81	Cg_Hmx1,
		82	Cg_Hmx2,
		83	Cg_Hox1,
		84	Cg_Hox2,
		85	Cg_Hox3,
		86	Cg_Hox4,
		87	Cg_Hrox,
		88	Cg_Lbx,
		89	Cg_Lox2,
		90	Cg_Lox4,
		91	Cg_Lox5,
		92	Cg_Msx,
		93	Cg_Nk1,
		94	Cg_Nk2-1,
		95	Cg_Nk2-2,
		96	Cg_Nk3,
		97	Cg_Nk4,
		98	Cg_Nk6,
		99	Cg_Nk7,
		100	Cg_NKL,
		101	Cg_Noto,
		102	Cg_Post1,
		103	Cg_Post2,
		104	Cg_Ro,
		105	Cg_Tlx1,
		106	Cg_Tlx2,
		107	Cg_Xlox,
		108	Ct_Antp,
		109	Ct_BarHA,
		110	Ct_BarHB,
		111	Ct_BarHC,
		112	Ct_Barx,
		113	Ct_Cdx,
		114	Ct_Dbx,
		115	Ct_Dfd,
		116	Ct_DlxA,
		117	Ct_DlxB,
		118	Ct_EmxA,
		119	Ct_EmxB,
		120	Ct_EnA,
		121	Ct_EnB,
		122	Ct_EvxA,
		123	Ct_EvxB,
		124	Ct_Gbx,
		125	Ct_Gsx,
		126	Ct_Hbn,
		127	Ct_HexA,
		128	Ct_HexB,
		129	Ct_HmxA,
		130	Ct_HmxB,
		131	Ct_HmxC,
		132	Ct_Hox3,
		133	Ct_Hrox,
		134	Ct_Lab,
		135	Ct_Lbx,
		136	Ct_Lox2,
		137	Ct_Lox4,
		138	Ct_Lox5,
		139	Ct_Msxlx,
		140	Ct_Nk1A,
		141	Ct_Nk1B,
		142	Ct_Nk2-1A,
		143	Ct_Nk2-1B,
		144	Ct_Nk2-2A,
		145	Ct_Nk2-2B,
		146	Ct_Nk3,
		147	Ct_Nk7,
		148	Ct_NKLAclade,
		149	Ct_NKLBclade,
		150	Ct_NKLHD21,
		151	Ct_NKLHD22,
		152	Ct_NKLHD23,
		153	Ct_NKLHD24,
		154	Ct_NKLHD25,
		155	Ct_NKLHD26,
		156	Ct_NKLHD27,
		157	Ct_Noto,
		158	Ct_Pb,
		159	Ct_Post1,
		160	Ct_Post2,
		161	Ct_RoA,
		162	Ct_RoB,
		163	Ct_RoC,
		164	Ct_Scr,
		165	Ct_Tlx,
		166	Ct_XloxB,
		167	Dm_abdA,
		168	Dm_AbdB,
		169	Dm_Antp,
		170	Dm_bap,
		171	Dm_bcd,
		172	Dm_BH1,
		173	Dm_BH2,
		174	Dm_bsh,
		175	Dm_btn,
		176	Dm_C15,
		177	Dm_cad,
		178	Dm_CG7056,
		179	Dm_CG11085,
		180	Dm_CG12361,
		181	Dm_CG13424,
		182	Dm_CG15696,
		183	Dm_CG18599,
		184	Dm_CG34031,
		185	Dm_Dfd,
		186	Dm_Dll,
		187	Dm_Dr,
		188	Dm_E5,
		189	Dm_ems,
		190	Dm_en,
		191	Dm_eve,
		192	Dm_exex,
		193	Dm_ftz,
		194	Dm_H2-0,
		195	Dm_HGTX,
		196	Dm_Hmx,
		197	Dm_ind,
		198	Dm_inv,
		199	Dm_lab,
		200	Dm_lbe,
		201	Dm_lbl,
		202	Dm_NK7-1,
		203	Dm_pb,
		204	Dm_ro,
		205	Dm_Scr,
		206	Dm_scro,
		207	Dm_slou,
		208	Dm_tin,
		209	Dm_Ubx,
		210	Dm_unpg,
		211	Dm_vnd,
		212	Hs_BARHL1,
		213	Hs_BARHL2,
		214	Hs_BARX1,
		215	Hs_BARX2,
		216	Hs_BSX,
		217	Hs_CDX1,
		218	Hs_CDX2,
		219	Hs_CDX4,
		220	Hs_DBX1,
		221	Hs_DBX2,
		222	Hs_DLX1,
		223	Hs_DLX2,
		224	Hs_DLX3,
		225	Hs_DLX4,
		226	Hs_DLX5,
		227	Hs_DLX6,
		228	Hs_EMX1,
		229	Hs_EMX2,
		230	Hs_EN1,
		231	Hs_EN2,
		232	Hs_EVX1,
		233	Hs_EVX2,
		234	Hs_GBX1,
		235	Hs_GBX2,
		236	Hs_GSX1,
		237	Hs_GSX2,
		238	Hs_HHEX,
		239	Hs_HLX,
		240	Hs_HMX1,
		241	Hs_HMX2,
		242	Hs_HMX3,
		243	Hs_HOXA1,
		244	Hs_HOXA2,
		245	Hs_HOXA3,
		246	Hs_HOXA4,
		247	Hs_HOXA5,
		248	Hs_HOXA6,
		249	Hs_HOXA7,
		250	Hs_HOXA9,
		251	Hs_HOXA10,
		252	Hs_HOXA11,
		253	Hs_HOXA13,
		254	Hs_HOXB1,
		255	Hs_HOXB2,
		256	Hs_HOXB3,
		257	Hs_HOXB4,
		258	Hs_HOXB5,
		259	Hs_HOXB6,
		260	Hs_HOXB7,
		261	Hs_HOXB8,
		262	Hs_HOXB9,
		263	Hs_HOXB13,
		264	Hs_HOXC4,
		265	Hs_HOXC5,
		266	Hs_HOXC6,
		267	Hs_HOXC8,
		268	Hs_HOXC9,
		269	Hs_HOXC10,
		270	Hs_HOXC11,
		271	Hs_HOXC12,
		272	Hs_HOXC13,
		273	Hs_HOXD1,
		274	Hs_HOXD3,
		275	Hs_HOXD4,
		276	Hs_HOXD8,
		277	Hs_HOXD9,
		278	Hs_HOXD10,
		279	Hs_HOXD11,
		280	Hs_HOXD12,
		281	Hs_HOXD13,
		282	Hs_LBX1,
		283	Hs_LBX2,
		284	Hs_MEOX1,
		285	Hs_MEOX2,
		286	Hs_MNX1,
		287	Hs_MSX1,
		288	Hs_MSX2,
		289	Hs_NANOG,
		290	Hs_NKX1_1,
		291	Hs_NKX1_2,
		292	Hs_NKX2_1,
		293	Hs_NKX2_2,
		294	Hs_NKX2_3,
		295	Hs_NKX2_4,
		296	Hs_NKX2_5,
		297	Hs_NKX2_6,
		298	Hs_NKX2_8,
		299	Hs_NKX3_1,
		300	Hs_NKX3_2,
		301	Hs_NKX6_1,
		302	Hs_NKX6_2,
		303	Hs_NKX6_3,
		304	Hs_NOTO,
		305	Hs_PDX1,
		306	Hs_TLX1,
		307	Hs_TLX2,
		308	Hs_TLX3,
		309	Hs_VAX1,
		310	Hs_VAX2,
		311	Hs_VENTX,
		312	HyS0004_62,
		313	HyS0004_167,
		314	HyS0004_350,
		315	HyS0005_209,
		316	HyS0005_246,
		317	HyS0009_60,
		318	HyS0011_19,
		319	HyS0011_24,
		320	HyS0011_252,
		321	HyS0011_313,
		322	HyS0012_226,
		323	HyS0018_90,
		324	HyS0018_218,
		325	HyS0022_92,
		326	HyS0022_183,
		327	HyS0022_220,
		328	HyS0024_46,
		329	HyS0038_55,
		330	HyS0041_60,
		331	HyS0046_135,
		332	HyS0053_104,
		333	HyS0078_56,
		334	HyS0089_49,
		335	HyS0089_64,
		336	HyS0132_10,
		337	HyS0550_6,
		338	HyS0802_2,
		339	HyS1800_3,
		340	Nv_ax1,
		341	Nv_ax1a,
		342	Nv_ax6,
		343	Nv_ax6a,
		344	Nv_ax7,
		345	Nv_ax8a,
		346	Nv_ax8b,
		347	Nv_Dlx,
		348	Nv_Evx,
		349	Nv_Gbx,
		350	Nv_Gsx,
		351	Nv_HD065,
		352	Nv_HlxB9,
		353	Nv_MoxA,
		354	Nv_MoxB,
		355	Nv_MoxC,
		356	Nv_MoxD,
		357	Nv_Ro,
		358	Tc_abdA,
		359	Tc_AbdB,
		360	Tc_Abox,
		361	Tc_Bap,
		362	Tc_Bari,
		363	Tc_BH,
		364	Tc_Bsh,
		365	Tc_Btn,
		366	Tc_C15,
		367	Tc_Cad2,
		368	Tc_Cx,
		369	Tc_Dbx,
		370	Tc_Dfd,
		371	Tc_Dll,
		372	Tc_Dr1,
		373	Tc_Dr2,
		374	Tc_Ems,
		375	Tc_En,
		376	Tc_Eve,
		377	Tc_Exex,
		378	Tc_ftz,
		379	Tc_H2-0,
		380	Tc_Hex,
		381	Tc_Hgtx,
		382	Tc_Hmx,
		383	Tc_Ind,
		384	Tc_Inv,
		385	Tc_lab,
		386	Tc_Lbx,
		387	Tc_Msxlx,
		388	Tc_mxp,
		389	Tc_Nedx,
		390	Tc_NK7,
		391	Tc_Not,
		392	Tc_ptl,
		393	Tc_Ro,
		394	Tc_Scro,
		395	Tc_Slou,
		396	Tc_Tin,
		397	Tc_Unpg,
		398	Tc_Utx,
		399	Tc_Vnd,
		400	Tc_zen1,
		401	Tc_zen2
		;
tree con_all_compat = [&U] (1[&prob=1.00000000e+00,prob_stddev=0.00000000e+00,prob_range={1.00000000e+00,1.00000000e+00},prob(percent)="100",prob+-sd="100+-0"]:1.590219e-01[&length_mean=1.60399408e-01,length_median=1.59021900e-01,length_95%HPD={7.76644000e-04,2.95251600e-01}],184[&prob=1.00000000e+00,prob_stddev=0.00000000e+00,prob_range={1.00000000e+00,1.00000000e+00},prob(percent)="100",prob+-s…
end;
