# Supplementary material for: The genome of the colonial hydroid Hydractinia reveals that their stem cells use a toolkit of evolutionarily shared genes with all animals
Source: Genome Res. 2024 Mar;34(3):498–513. doi: 10.1101/gr.278382.123 (PMC11067881; doi:10.1101/gr.278382.123)
Supplement: Supplement 10 [file Supplemental_Data.zip › Supplemental_Data/Supplemental_Data_S5.tsv]

	acanthaster_planci	acropora_digitifera	amphimedon_queenslandica	aurelia_aurita_atlantic	aurelia_aurita_pacific	branchiostoma_floridae	caenorhabditis_elegans	capitella_teleta	capsaspora_owczarzaki	ciona_intestinalis	clytia_hemisphaerica	creolimax_fragrantissima	danio_rerio	daphnia_pulex	dendronephthya_gigantea	drosophila_melanogaster	exaiptasia_pallida	gallus_gallus	helobdella_robusta	hofstenia_miamia	hoilungia_hongkongensis	homo_sapiens	hydra_magnipapillata	hydractinia_echinata	hydractinia_symbiolongicarpus	ixodes_scapularis	kudoa_iwatai	lottia_gigantea	mnemiopsis_leidyi	monosiga_brevicolis	morbakka_virulenta	nematostella_vectensis	nemopilema_nomurai	notospermus_geniculatus	octopus_bimaculoides	orbicella_faveolata	phoronis_australis	pocillopora_damicornis	pristionchus_pacificus	renilla_muelleri	saccharomyces_cerevisiae	saccoglossus_kowalevskii	salpingoeca_rosetta	schistosoma_mansoni	schmidtea_mediterranea	sphaeroforma_arctica	tribolium_castaneum	trichoplax_adhaerens	xenopus_tropicalis
OG0033325	Apla|oki.1.47.t1
OG0033326	Apla|oki.1.278.t1
OG0033327	Apla|oki.1.237.t1
OG0033328	Apla|oki.1.238.t1
OG0033329	Apla|oki.1.3.t1
OG0033330	Apla|oki.1.322.t1
OG0033331	Apla|oki.1.281.t1
OG0033332	Apla|oki.1.351.t1
OG0033333	Apla|oki.1.284.t1
OG0033334	Apla|oki.1.185.t1
OG0033335	Apla|oki.1.240.t1
OG0033336	Apla|oki.1.159.t1
OG0033337	Apla|oki.1.103.t1
OG0033338	Apla|oki.1.83.t1
OG0033339	Apla|oki.1.170.t1
OG0033340	Apla|oki.1.254.t1
OG0033341	Apla|oki.1.110.t1
OG0033342	Apla|oki.1.320.t1
OG0033343	Apla|oki.1.208.t1
OG0033344	Apla|oki.1.345.t1
OG0033345	Apla|oki.1.192.t1
OG0033346	Apla|oki.1.349.t1
OG0033347	Apla|oki.1.55.t1
OG0033348	Apla|oki.1.48.t1
OG0033349	Apla|oki.1.164.t1
OG0033350	Apla|oki.1.236.t1
OG0033351	Apla|oki.1.127.t1
OG0033352	Apla|oki.1.67.t1
OG0033353	Apla|oki.1.5.t1
OG0033354	Apla|oki.1.160.t1
OG0033355	Apla|oki.1.82.t1
OG0033356	Apla|oki.1.246.t1
OG0033357	Apla|oki.1.321.t1
OG0033358	Apla|oki.1.248.t1
OG0033359	Apla|oki.1.263.t1
OG0033360	Apla|oki.1.316.t1
OG0033361	Apla|oki.1.228.t1
OG0033362	Apla|oki.1.352.t1
OG0033363	Apla|oki.1.325.t1
OG0033364	Apla|oki.1.86.t1
OG0033365	Apla|oki.1.239.t1
OG0033366	Apla|oki.1.295.t1
OG0033367	Apla|oki.1.306.t1
OG0033368	Apla|oki.1.250.t1
OG0033369	Apla|oki.1.309.t1
OG0033370	Apla|oki.1.72.t1
OG0033371	Apla|oki.1.183.t1
OG0033372	Apla|oki.1.96.t1
OG0033373	Apla|oki.1.136.t1
OG0033374	Apla|oki.1.155.t1
OG0033375	Apla|oki.1.319.t1
OG0033376	Apla|oki.1.11.t1
OG0033377	Apla|oki.1.25.t1
OG0033378	Apla|oki.1.163.t1
OG0033379	Apla|oki.1.280.t1
OG0033380	Apla|oki.1.249.t1
OG0033381	Apla|oki.1.106.t1
OG0033382	Apla|oki.1.20.t1
OG0033383	Apla|oki.1.205.t1
OG0033384	Apla|oki.1.84.t1
OG0033385	Apla|oki.1.102.t1
OG0033386	Apla|oki.1.224.t1
OG0033387	Apla|oki.1.251.t1
OG0033388	Apla|oki.1.85.t1
OG0033389	Apla|oki.1.152.t1
OG0033390	Apla|oki.1.80.t1
OG0033391	Apla|oki.1.15.t1
OG0033392	Apla|oki.1.120.t1
OG0033393	Apla|oki.10.233.t1
OG0033394	Apla|oki.10.24.t1
OG0033395	Apla|oki.10.200.t1
OG0033396	Apla|oki.10.167.t1
OG0033397	Apla|oki.10.217.t1
OG0033398	Apla|oki.10.67.t1
OG0033399	Apla|oki.10.162.t1
OG0033400	Apla|oki.10.185.t1
OG0033401	Apla|oki.10.209.t1
OG0033402	Apla|oki.10.28.t1
OG0033403	Apla|oki.10.127.t1
OG0033404	Apla|oki.10.100.t1
OG0033405	Apla|oki.10.118.t1
OG0033406	Apla|oki.10.244.t1
OG0033407	Apla|oki.10.276.t1
OG0033408	Apla|oki.10.18.t1
OG0033409	Apla|oki.10.229.t1
OG0033410	Apla|oki.10.17.t1
OG0033411	Apla|oki.10.104.t1
OG0033412	Apla|oki.10.115.t1
OG0033413	Apla|oki.10.25.t1
OG0033414	Apla|oki.10.157.t1
OG0033415	Apla|oki.10.228.t1
OG0033416	Apla|oki.10.114.t1
OG0033417	Apla|oki.10.243.t1
OG0033418	Apla|oki.10.222.t1
OG0033419	Apla|oki.10.262.t1
OG0033420	Apla|oki.10.66.t1
OG0033421	Apla|oki.10.26.t1
OG0033422	Apla|oki.10.226.t1
OG0033423	Apla|oki.10.125.t1
OG0033424	Apla|oki.10.99.t1
OG0033425	Apla|oki.10.187.t1
OG0033426	Apla|oki.10.205.t1
OG0033427	Apla|oki.10.116.t1
OG0033428	Apla|oki.10.15.t1
OG0033429	Apla|oki.10.14.t1
OG0033430	Apla|oki.10.224.t1
OG0033431	Apla|oki.10.278.t1
OG0033432	Apla|oki.10.82.t1
OG0033433	Apla|oki.10.160.t1
OG0033434	Apla|oki.10.101.t1
OG0033435	Apla|oki.10.163.t1
OG0033436	Apla|oki.10.76.t1
OG0033437	Apla|oki.10.199.t1
OG0033438	Apla|oki.10.68.t1
OG0033439	Apla|oki.10.105.t1
OG0033440	Apla|oki.10.242.t1
OG0033441	Apla|oki.10.94.t1
OG0033442	Apla|oki.10.183.t1
OG0033443	Apla|oki.100.43.t1
OG0033444	Apla|oki.100.27.t1
OG0033445	Apla|oki.100.80.t1
OG0033446	Apla|oki.100.50.t1
OG0033447	Apla|oki.100.51.t1
OG0033448	Apla|oki.100.78.t1
OG0033449	Apla|oki.100.64.t1
OG0033450	Apla|oki.100.52.t1
OG0033451	Apla|oki.100.32.t1
OG0033452	Apla|oki.100.92.t1
OG0033453	Apla|oki.100.55.t1
OG0033454	Apla|oki.100.68.t1
OG0033455	Apla|oki.100.79.t1
OG0033456	Apla|oki.100.77.t1
OG0033457	Apla|oki.100.58.t1
OG0033458	Apla|oki.100.45.t1
OG0033459	Apla|oki.100.72.t1
OG0033460	Apla|oki.100.67.t1
OG0033461	Apla|oki.100.18.t1
OG0033462	Apla|oki.100.59.t1
OG0033463	Apla|oki.100.105.t1
OG0033464	Apla|oki.100.66.t1
OG0033465	Apla|oki.100.1.t1
OG0033466	Apla|oki.100.19.t1
OG0033467	Apla|oki.100.56.t1
OG0033468	Apla|oki.100.62.t1
OG0033469	Apla|oki.100.36.t1
OG0033470	Apla|oki.100.40.t1
OG0033471	Apla|oki.100.63.t1
OG0033472	Apla|oki.100.90.t1
OG0033473	Apla|oki.100.35.t1
OG0033474	Apla|oki.100.103.t1
OG0033475	Apla|oki.100.94.t1
OG0033476	Apla|oki.100.99.t1
OG0033477	Apla|oki.100.7.t1
OG0033478	Apla|oki.101.54.t1
OG0033479	Apla|oki.101.69.t1
OG0033480	Apla|oki.101.63.t1
OG0033481	Apla|oki.101.62.t1
OG0033482	Apla|oki.101.43.t1
OG0033483	Apla|oki.101.60.t1
OG0033484	Apla|oki.101.13.t1
OG0033485	Apla|oki.101.61.t1
OG0033486	Apla|oki.101.5.t1
OG0033487	Apla|oki.101.56.t1
OG0033488	Apla|oki.101.46.t1
OG0033489	Apla|oki.101.58.t1
OG0033490	Apla|oki.101.64.t1
OG0033491	Apla|oki.101.51.t1
OG0033492	Apla|oki.101.49.t1
OG0033493	Apla|oki.101.57.t1
OG0033494	Apla|oki.102.11.t1
OG0033495	Apla|oki.102.16.t1
OG0033496	Apla|oki.102.38.t1
OG0033497	Apla|oki.102.1.t1
OG0033498	Apla|oki.102.24.t1
OG0033499	Apla|oki.102.26.t1
OG0033500	Apla|oki.102.25.t1
OG0033501	Apla|oki.102.31.t1
OG0033502	Apla|oki.102.29.t1
OG0033503	Apla|oki.102.28.t1
OG0033504	Apla|oki.1020.1.t1
OG0033505	Apla|oki.1029.1.t1
OG0033506	Apla|oki.103.90.t1
OG0033507	Apla|oki.103.56.t1
OG0033508	Apla|oki.103.60.t1
OG0033509	Apla|oki.103.38.t1
OG0033510	Apla|oki.103.93.t1
OG0033511	Apla|oki.103.97.t1
OG0033512	Apla|oki.103.45.t1
OG0033513	Apla|oki.103.59.t1
OG0033514	Apla|oki.103.43.t1
OG0033515	Apla|oki.103.63.t1
OG0033516	Apla|oki.103.76.t1
OG0033517	Apla|oki.103.12.t1
OG0033518	Apla|oki.103.65.t1
OG0033519	Apla|oki.103.41.t1
OG0033520	Apla|oki.103.57.t1
OG0033521	Apla|oki.103.64.t1
OG0033522	Apla|oki.103.44.t1
OG0033523	Apla|oki.103.54.t1
OG0033524	Apla|oki.103.61.t1
OG0033525	Apla|oki.103.81.t1
OG0033526	Apla|oki.103.78.t1
OG0033527	Apla|oki.1032.1.t1
OG0033528	Apla|oki.1038.1.t1
OG0033529	Apla|oki.104.8.t1
OG0033530	Apla|oki.104.7.t1
OG0033531	Apla|oki.104.35.t1
OG0033532	Apla|oki.104.13.t1
OG0033533	Apla|oki.104.20.t1
OG0033534	Apla|oki.104.34.t1
OG0033535	Apla|oki.104.10.t1
OG0033536	Apla|oki.1048.1.t1
OG0033537	Apla|oki.105.3.t1
OG0033538	Apla|oki.105.16.t1
OG0033539	Apla|oki.105.55.t1
OG0033540	Apla|oki.105.37.t1
OG0033541	Apla|oki.105.31.t1
OG0033542	Apla|oki.105.35.t1
OG0033543	Apla|oki.105.32.t1
OG0033544	Apla|oki.105.40.t1
OG0033545	Apla|oki.105.90.t1
OG0033546	Apla|oki.105.36.t1
OG0033547	Apla|oki.105.33.t1
OG0033548	Apla|oki.106.89.t1
OG0033549	Apla|oki.106.77.t1
OG0033550	Apla|oki.106.57.t1
OG0033551	Apla|oki.106.87.t1
OG0033552	Apla|oki.106.68.t1
OG0033553	Apla|oki.106.20.t1
OG0033554	Apla|oki.106.19.t1
OG0033555	Apla|oki.106.88.t1
OG0033556	Apla|oki.106.32.t1
OG0033557	Apla|oki.106.60.t1
OG0033558	Apla|oki.106.34.t1
OG0033559	Apla|oki.106.59.t1
OG0033560	Apla|oki.107.43.t1
OG0033561	Apla|oki.107.44.t1
OG0033562	Apla|oki.107.7.t1
OG0033563	Apla|oki.107.17.t1
OG0033564	Apla|oki.108.29.t1
OG0033565	Apla|oki.108.30.t1
OG0033566	Apla|oki.108.23.t1
OG0033567	Apla|oki.108.61.t1
OG0033568	Apla|oki.108.33.t1
OG0033569	Apla|oki.108.32.t1
OG0033570	Apla|oki.108.21.t1
OG0033571	Apla|oki.108.50.t1
OG0033572	Apla|oki.108.11.t1
OG0033573	Apla|oki.108.22.t1
OG0033574	Apla|oki.108.31.t1
OG0033575	Apla|oki.108.25.t1
OG0033576	Apla|oki.108.59.t1
OG0033577	Apla|oki.108.43.t1
OG0033578	Apla|oki.108.27.t1
OG0033579	Apla|oki.1085.1.t1
OG0033580	Apla|oki.109.58.t1
OG0033581	Apla|oki.109.44.t1
OG0033582	Apla|oki.109.40.t1
OG0033583	Apla|oki.109.49.t1
OG0033584	Apla|oki.109.41.t1
OG0033585	Apla|oki.109.59.t1
OG0033586	Apla|oki.109.62.t1
OG0033587	Apla|oki.109.53.t1
OG0033588	Apla|oki.109.47.t1
OG0033589	Apla|oki.11.90.t1
OG0033590	Apla|oki.11.42.t1
OG0033591	Apla|oki.11.80.t1
OG0033592	Apla|oki.11.148.t1
OG0033593	Apla|oki.11.83.t1
OG0033594	Apla|oki.11.185.t1
OG0033595	Apla|oki.11.126.t1
OG0033596	Apla|oki.11.204.t1
OG0033597	Apla|oki.11.125.t1
OG0033598	Apla|oki.11.214.t1
OG0033599	Apla|oki.11.189.t1
OG0033600	Apla|oki.11.62.t1
OG0033601	Apla|oki.11.219.t1
OG0033602	Apla|oki.11.44.t1
OG0033603	Apla|oki.11.172.t1
OG0033604	Apla|oki.11.17.t1
OG0033605	Apla|oki.11.170.t1
OG0033606	Apla|oki.11.198.t1
OG0033607	Apla|oki.11.127.t1
OG0033608	Apla|oki.11.162.t1
OG0033609	Apla|oki.11.119.t1
OG0033610	Apla|oki.11.169.t1
OG0033611	Apla|oki.11.145.t1
OG0033612	Apla|oki.11.149.t1
OG0033613	Apla|oki.11.55.t1
OG0033614	Apla|oki.11.105.t1
OG0033615	Apla|oki.11.43.t1
OG0033616	Apla|oki.11.124.t1
OG0033617	Apla|oki.11.86.t1
OG0033618	Apla|oki.11.209.t1
OG0033619	Apla|oki.11.101.t1
OG0033620	Apla|oki.11.222.t1
OG0033621	Apla|oki.11.128.t1
OG0033622	Apla|oki.11.89.t1
OG0033623	Apla|oki.11.106.t1
OG0033624	Apla|oki.110.24.t1
OG0033625	Apla|oki.110.4.t1
OG0033626	Apla|oki.110.38.t1
OG0033627	Apla|oki.110.2.t1
OG0033628	Apla|oki.110.41.t1
OG0033629	Apla|oki.110.26.t1
OG0033630	Apla|oki.110.25.t1
OG0033631	Apla|oki.110.16.t1
OG0033632	Apla|oki.111.56.t1
OG0033633	Apla|oki.111.73.t1
OG0033634	Apla|oki.111.33.t1
OG0033635	Apla|oki.111.65.t1
OG0033636	Apla|oki.111.22.t1
OG0033637	Apla|oki.111.23.t1
OG0033638	Apla|oki.111.63.t1
OG0033639	Apla|oki.111.40.t1
OG0033640	Apla|oki.111.11.t1
OG0033641	Apla|oki.111.62.t1
OG0033642	Apla|oki.111.20.t1
OG0033643	Apla|oki.111.4.t1
OG0033644	Apla|oki.111.77.t1
OG0033645	Apla|oki.111.15.t1
OG0033646	Apla|oki.111.24.t1
OG0033647	Apla|oki.111.12.t1
OG0033648	Apla|oki.111.17.t1
OG0033649	Apla|oki.111.53.t1
OG0033650	Apla|oki.111.49.t1
OG0033651	Apla|oki.111.30.t1
OG0033652	Apla|oki.111.45.t1
OG0033653	Apla|oki.111.14.t1
OG0033654	Apla|oki.112.6.t1
OG0033655	Apla|oki.112.11.t1
OG0033656	Apla|oki.112.42.t1
OG0033657	Apla|oki.112.61.t1
OG0033658	Apla|oki.112.18.t1
OG0033659	Apla|oki.112.46.t1
OG0033660	Apla|oki.112.45.t1
OG0033661	Apla|oki.112.22.t1
OG0033662	Apla|oki.112.51.t1
OG0033663	Apla|oki.112.54.t1
OG0033664	Apla|oki.112.62.t1
OG0033665	Apla|oki.112.4.t1
OG0033666	Apla|oki.112.39.t1
OG0033667	Apla|oki.112.64.t1
OG0033668	Apla|oki.112.36.t1
OG0033669	Apla|oki.112.26.t1
OG0033670	Apla|oki.112.12.t1
OG0033671	Apla|oki.112.37.t1
OG0033672	Apla|oki.112.60.t1
OG0033673	Apla|oki.112.20.t1
OG0033674	Apla|oki.112.35.t1
OG0033675	Apla|oki.112.59.t1
OG0033676	Apla|oki.113.45.t1
OG0033677	Apla|oki.113.3.t1
OG0033678	Apla|oki.113.31.t1
OG0033679	Apla|oki.113.10.t1
OG0033680	Apla|oki.113.29.t1
OG0033681	Apla|oki.113.16.t1
OG0033682	Apla|oki.113.30.t1
OG0033683	Apla|oki.113.18.t1
OG0033684	Apla|oki.113.24.t1
OG0033685	Apla|oki.113.5.t1
OG0033686	Apla|oki.113.36.t1
OG0033687	Apla|oki.113.43.t1
OG0033688	Apla|oki.114.16.t1
OG0033689	Apla|oki.114.15.t1
OG0033690	Apla|oki.114.55.t1
OG0033691	Apla|oki.114.34.t1
OG0033692	Apla|oki.114.62.t1
OG0033693	Apla|oki.114.3.t1
OG0033694	Apla|oki.114.39.t1
OG0033695	Apla|oki.114.42.t1
OG0033696	Apla|oki.114.2.t1
OG0033697	Apla|oki.114.28.t1
OG0033698	Apla|oki.114.43.t1
OG0033699	Apla|oki.114.18.t1
OG0033700	Apla|oki.114.29.t1
OG0033701	Apla|oki.1141.1.t1
OG0033702	Apla|oki.1144.1.t1
OG0033703	Apla|oki.115.42.t1
OG0033704	Apla|oki.115.23.t1
OG0033705	Apla|oki.115.60.t1
OG0033706	Apla|oki.115.52.t1
OG0033707	Apla|oki.115.65.t1
OG0033708	Apla|oki.115.55.t1
OG0033709	Apla|oki.115.48.t1
OG0033710	Apla|oki.115.51.t1
OG0033711	Apla|oki.115.29.t1
OG0033712	Apla|oki.115.66.t1
OG0033713	Apla|oki.115.28.t1
OG0033714	Apla|oki.115.61.t1
OG0033715	Apla|oki.115.30.t1
OG0033716	Apla|oki.116.12.t1
OG0033717	Apla|oki.116.59.t1
OG0033718	Apla|oki.116.49.t1
OG0033719	Apla|oki.116.36.t1
OG0033720	Apla|oki.116.32.t1
OG0033721	Apla|oki.116.3.t1
OG0033722	Apla|oki.116.53.t1
OG0033723	Apla|oki.116.55.t1
OG0033724	Apla|oki.116.14.t1
OG0033725	Apla|oki.116.56.t1
OG0033726	Apla|oki.116.37.t1
OG0033727	Apla|oki.116.24.t1
OG0033728	Apla|oki.116.13.t1
OG0033729	Apla|oki.116.52.t1
OG0033730	Apla|oki.116.45.t1
OG0033731	Apla|oki.116.50.t1
OG0033732	Apla|oki.116.18.t1
OG0033733	Apla|oki.116.39.t1
OG0033734	Apla|oki.116.26.t1
OG0033735	Apla|oki.116.51.t1
OG0033736	Apla|oki.116.48.t1
OG0033737	Apla|oki.116.38.t1
OG0033738	Apla|oki.1166.1.t1
OG0033739	Apla|oki.117.4.t1
OG0033740	Apla|oki.117.20.t1
OG0033741	Apla|oki.117.25.t1
OG0033742	Apla|oki.118.7.t1
OG0033743	Apla|oki.118.39.t1
OG0033744	Apla|oki.118.3.t1
OG0033745	Apla|oki.118.15.t1
OG0033746	Apla|oki.118.13.t1
OG0033747	Apla|oki.119.18.t1
OG0033748	Apla|oki.119.41.t1
OG0033749	Apla|oki.119.16.t1
OG0033750	Apla|oki.119.11.t1
OG0033751	Apla|oki.119.50.t1
OG0033752	Apla|oki.119.5.t1
OG0033753	Apla|oki.119.14.t1
OG0033754	Apla|oki.119.22.t1
OG0033755	Apla|oki.119.9.t1
OG0033756	Apla|oki.119.42.t1
OG0033757	Apla|oki.119.17.t1
OG0033758	Apla|oki.119.19.t1
OG0033759	Apla|oki.119.28.t1
OG0033760	Apla|oki.12.110.t1
OG0033761	Apla|oki.12.103.t1
OG0033762	Apla|oki.12.4.t1
OG0033763	Apla|oki.12.164.t1
OG0033764	Apla|oki.12.85.t1
OG0033765	Apla|oki.12.175.t1
OG0033766	Apla|oki.12.166.t1
OG0033767	Apla|oki.12.131.t1
OG0033768	Apla|oki.12.111.t1
OG0033769	Apla|oki.12.50.t1
OG0033770	Apla|oki.12.25.t1
OG0033771	Apla|oki.12.101.t1
OG0033772	Apla|oki.12.66.t1
OG0033773	Apla|oki.12.12.t1
OG0033774	Apla|oki.12.104.t1
OG0033775	Apla|oki.12.127.t1
OG0033776	Apla|oki.12.3.t1
OG0033777	Apla|oki.12.19.t1
OG0033778	Apla|oki.12.40.t1
OG0033779	Apla|oki.12.5.t1
OG0033780	Apla|oki.12.84.t1
OG0033781	Apla|oki.12.38.t1
OG0033782	Apla|oki.12.61.t1
OG0033783	Apla|oki.12.133.t1
OG0033784	Apla|oki.12.161.t1
OG0033785	Apla|oki.12.112.t1
OG0033786	Apla|oki.12.122.t1
OG0033787	Apla|oki.12.13.t1
OG0033788	Apla|oki.12.128.t1
OG0033789	Apla|oki.12.1.t1
OG0033790	Apla|oki.12.26.t1
OG0033791	Apla|oki.120.53.t1
OG0033792	Apla|oki.120.66.t1
OG0033793	Apla|oki.120.8.t1
OG0033794	Apla|oki.120.20.t1
OG0033795	Apla|oki.120.27.t1
OG0033796	Apla|oki.120.65.t1
OG0033797	Apla|oki.120.42.t1
OG0033798	Apla|oki.120.9.t1
OG0033799	Apla|oki.120.17.t1
OG0033800	Apla|oki.120.56.t1
OG0033801	Apla|oki.120.43.t1
OG0033802	Apla|oki.120.60.t1
OG0033803	Apla|oki.120.1.t1
OG0033804	Apla|oki.121.2.t1
OG0033805	Apla|oki.121.9.t1
OG0033806	Apla|oki.121.16.t1
OG0033807	Apla|oki.121.36.t1
OG0033808	Apla|oki.121.32.t1
OG0033809	Apla|oki.121.24.t1
OG0033810	Apla|oki.121.48.t1
OG0033811	Apla|oki.1210.1.t1
OG0033812	Apla|oki.122.26.t1
OG0033813	Apla|oki.122.60.t1
OG0033814	Apla|oki.122.43.t1
OG0033815	Apla|oki.122.20.t1
OG0033816	Apla|oki.122.58.t1
OG0033817	Apla|oki.122.76.t1
OG0033818	Apla|oki.122.49.t1
OG0033819	Apla|oki.122.48.t1
OG0033820	Apla|oki.122.56.t1
OG0033821	Apla|oki.1225.1.t1
OG0033822	Apla|oki.123.23.t1
OG0033823	Apla|oki.123.32.t1
OG0033824	Apla|oki.123.33.t1
OG0033825	Apla|oki.123.36.t1
OG0033826	Apla|oki.123.9.t1
OG0033827	Apla|oki.123.10.t1
OG0033828	Apla|oki.123.44.t1
OG0033829	Apla|oki.123.20.t1
OG0033830	Apla|oki.123.16.t1
OG0033831	Apla|oki.123.18.t1
OG0033832	Apla|oki.123.17.t1
OG0033833	Apla|oki.123.6.t1
OG0033834	Apla|oki.123.41.t1
OG0033835	Apla|oki.123.12.t1
OG0033836	Apla|oki.124.30.t1
OG0033837	Apla|oki.124.2.t1
OG0033838	Apla|oki.124.21.t1
OG0033839	Apla|oki.124.19.t1
OG0033840	Apla|oki.124.24.t1
OG0033841	Apla|oki.124.5.t1
OG0033842	Apla|oki.125.27.t1
OG0033843	Apla|oki.125.17.t1
OG0033844	Apla|oki.125.3.t1
OG0033845	Apla|oki.125.28.t1
OG0033846	Apla|oki.125.57.t1
OG0033847	Apla|oki.125.35.t1
OG0033848	Apla|oki.125.59.t1
OG0033849	Apla|oki.125.29.t1
OG0033850	Apla|oki.125.48.t1
OG0033851	Apla|oki.125.7.t1
OG0033852	Apla|oki.125.6.t1
OG0033853	Apla|oki.125.12.t1
OG0033854	Apla|oki.125.4.t1
OG0033855	Apla|oki.126.73.t1
OG0033856	Apla|oki.126.17.t1
OG0033857	Apla|oki.126.79.t1
OG0033858	Apla|oki.126.71.t1
OG0033859	Apla|oki.126.68.t1
OG0033860	Apla|oki.126.30.t1
OG0033861	Apla|oki.126.77.t1
OG0033862	Apla|oki.127.1.t1
OG0033863	Apla|oki.127.40.t1
OG0033864	Apla|oki.127.16.t1
OG0033865	Apla|oki.127.41.t1
OG0033866	Apla|oki.127.23.t1
OG0033867	Apla|oki.127.46.t1
OG0033868	Apla|oki.127.31.t1
OG0033869	Apla|oki.128.23.t1
OG0033870	Apla|oki.128.10.t1
OG0033871	Apla|oki.128.40.t1
OG0033872	Apla|oki.128.2.t1
OG0033873	Apla|oki.128.5.t1
OG0033874	Apla|oki.128.45.t1
OG0033875	Apla|oki.128.6.t1
OG0033876	Apla|oki.128.18.t1
OG0033877	Apla|oki.128.13.t1
OG0033878	Apla|oki.128.22.t1
OG0033879	Apla|oki.129.15.t1
OG0033880	Apla|oki.129.41.t1
OG0033881	Apla|oki.129.9.t1
OG0033882	Apla|oki.129.3.t1
OG0033883	Apla|oki.129.4.t1
OG0033884	Apla|oki.129.12.t1
OG0033885	Apla|oki.129.2.t1
OG0033886	Apla|oki.129.10.t1
OG0033887	Apla|oki.129.40.t1
OG0033888	Apla|oki.129.42.t1
OG0033889	Apla|oki.13.77.t1
OG0033890	Apla|oki.13.85.t1
OG0033891	Apla|oki.13.8.t1
OG0033892	Apla|oki.13.78.t1
OG0033893	Apla|oki.13.15.t1
OG0033894	Apla|oki.13.139.t1
OG0033895	Apla|oki.13.156.t1
OG0033896	Apla|oki.13.140.t1
OG0033897	Apla|oki.13.45.t1
OG0033898	Apla|oki.13.80.t1
OG0033899	Apla|oki.13.141.t1
OG0033900	Apla|oki.13.7.t1
OG0033901	Apla|oki.13.60.t1
OG0033902	Apla|oki.13.52.t1
OG0033903	Apla|oki.13.3.t1
OG0033904	Apla|oki.13.115.t1
OG0033905	Apla|oki.13.25.t1
OG0033906	Apla|oki.13.58.t1
OG0033907	Apla|oki.13.150.t1
OG0033908	Apla|oki.13.155.t1
OG0033909	Apla|oki.13.119.t1
OG0033910	Apla|oki.130.21.t1
OG0033911	Apla|oki.130.26.t1
OG0033912	Apla|oki.130.55.t1
OG0033913	Apla|oki.130.27.t1
OG0033914	Apla|oki.130.28.t1
OG0033915	Apla|oki.130.2.t1
OG0033916	Apla|oki.130.30.t1
OG0033917	Apla|oki.130.22.t1
OG0033918	Apla|oki.130.24.t1
OG0033919	Apla|oki.130.9.t1
OG0033920	Apla|oki.130.54.t1
OG0033921	Apla|oki.130.44.t1
OG0033922	Apla|oki.130.20.t1
OG0033923	Apla|oki.130.13.t1
OG0033924	Apla|oki.130.43.t1
OG0033925	Apla|oki.130.10.t1
OG0033926	Apla|oki.130.25.t1
OG0033927	Apla|oki.131.48.t1
OG0033928	Apla|oki.131.16.t1
OG0033929	Apla|oki.131.31.t1
OG0033930	Apla|oki.131.11.t1
OG0033931	Apla|oki.131.15.t1
OG0033932	Apla|oki.131.40.t1
OG0033933	Apla|oki.131.14.t1
OG0033934	Apla|oki.131.35.t1
OG0033935	Apla|oki.131.21.t1
OG0033936	Apla|oki.131.24.t1
OG0033937	Apla|oki.131.49.t1
OG0033938	Apla|oki.131.51.t1
OG0033939	Apla|oki.132.55.t1
OG0033940	Apla|oki.132.8.t1
OG0033941	Apla|oki.132.2.t1
OG0033942	Apla|oki.132.119.t1
OG0033943	Apla|oki.132.48.t1
OG0033944	Apla|oki.132.120.t1
OG0033945	Apla|oki.132.4.t1
OG0033946	Apla|oki.132.97.t1
OG0033947	Apla|oki.132.113.t1
OG0033948	Apla|oki.132.79.t1
OG0033949	Apla|oki.132.36.t1
OG0033950	Apla|oki.132.101.t1
OG0033951	Apla|oki.132.63.t1
OG0033952	Apla|oki.132.66.t1
OG0033953	Apla|oki.132.24.t1
OG0033954	Apla|oki.132.117.t1
OG0033955	Apla|oki.132.19.t1
OG0033956	Apla|oki.132.56.t1
OG0033957	Apla|oki.132.136.t1
OG0033958	Apla|oki.132.57.t1
OG0033959	Apla|oki.132.112.t1
OG0033960	Apla|oki.132.6.t1
OG0033961	Apla|oki.132.107.t1
OG0033962	Apla|oki.132.49.t1
OG0033963	Apla|oki.132.100.t1
OG0033964	Apla|oki.132.26.t1
OG0033965	Apla|oki.132.104.t1
OG0033966	Apla|oki.132.64.t1
OG0033967	Apla|oki.132.35.t1
OG0033968	Apla|oki.132.53.t1
OG0033969	Apla|oki.132.102.t1
OG0033970	Apla|oki.1327.1.t1
OG0033971	Apla|oki.133.61.t1
OG0033972	Apla|oki.133.49.t1
OG0033973	Apla|oki.133.12.t1
OG0033974	Apla|oki.133.18.t1
OG0033975	Apla|oki.133.47.t1
OG0033976	Apla|oki.133.5.t1
OG0033977	Apla|oki.133.17.t1
OG0033978	Apla|oki.133.25.t1
OG0033979	Apla|oki.133.27.t1
OG0033980	Apla|oki.134.19.t1
OG0033981	Apla|oki.134.17.t1
OG0033982	Apla|oki.134.28.t1
OG0033983	Apla|oki.134.48.t1
OG0033984	Apla|oki.134.46.t1
OG0033985	Apla|oki.134.50.t1
OG0033986	Apla|oki.134.14.t1
OG0033987	Apla|oki.134.40.t1
OG0033988	Apla|oki.134.27.t1
OG0033989	Apla|oki.134.39.t1
OG0033990	Apla|oki.134.6.t1
OG0033991	Apla|oki.134.25.t1
OG0033992	Apla|oki.134.16.t1
OG0033993	Apla|oki.1344.1.t1
OG0033994	Apla|oki.135.23.t1
OG0033995	Apla|oki.135.60.t1
OG0033996	Apla|oki.135.31.t1
OG0033997	Apla|oki.135.9.t1
OG0033998	Apla|oki.135.29.t1
OG0033999	Apla|oki.135.4.t1
OG0034000	Apla|oki.135.22.t1
OG0034001	Apla|oki.135.43.t1
OG0034002	Apla|oki.135.11.t1
OG0034003	Apla|oki.135.5.t1
OG0034004	Apla|oki.135.42.t1
OG0034005	Apla|oki.135.38.t1
OG0034006	Apla|oki.135.56.t1
OG0034007	Apla|oki.135.19.t1
OG0034008	Apla|oki.135.41.t1
OG0034009	Apla|oki.135.26.t1
OG0034010	Apla|oki.135.15.t1
OG0034011	Apla|oki.135.28.t1
OG0034012	Apla|oki.135.40.t1
OG0034013	Apla|oki.135.3.t1
OG0034014	Apla|oki.135.48.t1
OG0034015	Apla|oki.135.52.t1
OG0034016	Apla|oki.135.17.t1
OG0034017	Apla|oki.135.44.t1
OG0034018	Apla|oki.135.59.t1
OG0034019	Apla|oki.135.13.t1
OG0034020	Apla|oki.135.39.t1
OG0034021	Apla|oki.1355.1.t1
OG0034022	Apla|oki.136.98.t1
OG0034023	Apla|oki.136.62.t1
OG0034024	Apla|oki.136.95.t1
OG0034025	Apla|oki.136.80.t1
OG0034026	Apla|oki.136.28.t1
OG0034027	Apla|oki.136.64.t1
OG0034028	Apla|oki.136.94.t1
OG0034029	Apla|oki.136.65.t1
OG0034030	Apla|oki.136.66.t1
OG0034031	Apla|oki.136.102.t1
OG0034032	Apla|oki.136.8.t1
OG0034033	Apla|oki.136.4.t1
OG0034034	Apla|oki.136.100.t1
OG0034035	Apla|oki.136.20.t1
OG0034036	Apla|oki.136.6.t1
OG0034037	Apla|oki.136.106.t1
OG0034038	Apla|oki.136.97.t1
OG0034039	Apla|oki.136.99.t1
OG0034040	Apla|oki.136.103.t1
OG0034041	Apla|oki.1361.1.t1
OG0034042	Apla|oki.137.36.t1
OG0034043	Apla|oki.137.64.t1
OG0034044	Apla|oki.137.54.t1
OG0034045	Apla|oki.137.51.t1
OG0034046	Apla|oki.137.65.t1
OG0034047	Apla|oki.137.21.t1
OG0034048	Apla|oki.137.30.t1
OG0034049	Apla|oki.137.19.t1
OG0034050	Apla|oki.137.14.t1
OG0034051	Apla|oki.137.61.t1
OG0034052	Apla|oki.137.20.t1
OG0034053	Apla|oki.137.52.t1
OG0034054	Apla|oki.137.22.t1
OG0034055	Apla|oki.137.50.t1
OG0034056	Apla|oki.137.68.t1
OG0034057	Apla|oki.137.69.t1
OG0034058	Apla|oki.137.18.t1
OG0034059	Apla|oki.137.67.t1
OG0034060	Apla|oki.137.28.t1
OG0034061	Apla|oki.137.24.t1
OG0034062	Apla|oki.137.13.t1
OG0034063	Apla|oki.137.33.t1
OG0034064	Apla|oki.138.9.t1
OG0034065	Apla|oki.138.14.t1
OG0034066	Apla|oki.138.13.t1
OG0034067	Apla|oki.138.16.t1
OG0034068	Apla|oki.138.5.t1
OG0034069	Apla|oki.138.1.t1
OG0034070	Apla|oki.138.23.t1
OG0034071	Apla|oki.138.10.t1
OG0034072	Apla|oki.1389.1.t1
OG0034073	Apla|oki.139.54.t1
OG0034074	Apla|oki.139.31.t1
OG0034075	Apla|oki.139.46.t1
OG0034076	Apla|oki.139.30.t1
OG0034077	Apla|oki.139.25.t1
OG0034078	Apla|oki.139.28.t1
OG0034079	Apla|oki.139.22.t1
OG0034080	Apla|oki.139.18.t1
OG0034081	Apla|oki.139.34.t1
OG0034082	Apla|oki.139.20.t1
OG0034083	Apla|oki.139.3.t1
OG0034084	Apla|oki.139.35.t1
OG0034085	Apla|oki.139.43.t1
OG0034086	Apla|oki.139.26.t1
OG0034087	Apla|oki.139.27.t1
OG0034088	Apla|oki.1390.2.t1
OG0034089	Apla|oki.14.236.t1
OG0034090	Apla|oki.14.183.t1
OG0034091	Apla|oki.14.30.t1
OG0034092	Apla|oki.14.44.t1
OG0034093	Apla|oki.14.185.t1
OG0034094	Apla|oki.14.35.t1
OG0034095	Apla|oki.14.55.t1
OG0034096	Apla|oki.14.225.t1
OG0034097	Apla|oki.14.29.t1
OG0034098	Apla|oki.14.27.t1
OG0034099	Apla|oki.14.24.t1
OG0034100	Apla|oki.14.195.t1
OG0034101	Apla|oki.14.121.t1
OG0034102	Apla|oki.14.140.t1
OG0034103	Apla|oki.14.36.t1
OG0034104	Apla|oki.14.23.t1
OG0034105	Apla|oki.14.220.t1
OG0034106	Apla|oki.14.209.t1
OG0034107	Apla|oki.14.210.t1
OG0034108	Apla|oki.14.145.t1
OG0034109	Apla|oki.14.193.t1
OG0034110	Apla|oki.14.47.t1
OG0034111	Apla|oki.14.31.t1
OG0034112	Apla|oki.14.184.t1
OG0034113	Apla|oki.14.26.t1
OG0034114	Apla|oki.14.223.t1
OG0034115	Apla|oki.14.34.t1
OG0034116	Apla|oki.14.186.t1
OG0034117	Apla|oki.14.200.t1
OG0034118	Apla|oki.14.58.t1
OG0034119	Apla|oki.14.122.t1
OG0034120	Apla|oki.14.79.t1
OG0034121	Apla|oki.14.75.t1
OG0034122	Apla|oki.14.162.t1
OG0034123	Apla|oki.14.32.t1
OG0034124	Apla|oki.14.18.t1
OG0034125	Apla|oki.14.141.t1
OG0034126	Apla|oki.14.59.t1
OG0034127	Apla|oki.14.98.t1
OG0034128	Apla|oki.14.105.t1
OG0034129	Apla|oki.14.164.t1
OG0034130	Apla|oki.14.46.t1
OG0034131	Apla|oki.14.61.t1
OG0034132	Apla|oki.14.187.t1
OG0034133	Apla|oki.14.87.t1
OG0034134	Apla|oki.14.120.t1
OG0034135	Apla|oki.14.3.t1
OG0034136	Apla|oki.14.21.t1
OG0034137	Apla|oki.14.82.t1
OG0034138	Apla|oki.14.144.t1
OG0034139	Apla|oki.140.8.t1
OG0034140	Apla|oki.140.12.t1
OG0034141	Apla|oki.140.23.t1
OG0034142	Apla|oki.140.30.t1
OG0034143	Apla|oki.140.17.t1
OG0034144	Apla|oki.140.29.t1
OG0034145	Apla|oki.1401.1.t1
OG0034146	Apla|oki.141.29.t1
OG0034147	Apla|oki.141.73.t1
OG0034148	Apla|oki.141.62.t1
OG0034149	Apla|oki.141.42.t1
OG0034150	Apla|oki.141.51.t1
OG0034151	Apla|oki.141.38.t1
OG0034152	Apla|oki.141.7.t1
OG0034153	Apla|oki.141.72.t1
OG0034154	Apla|oki.141.50.t1
OG0034155	Apla|oki.141.56.t1
OG0034156	Apla|oki.141.10.t1
OG0034157	Apla|oki.141.32.t1
OG0034158	Apla|oki.141.49.t1
OG0034159	Apla|oki.142.40.t1
OG0034160	Apla|oki.142.34.t1
OG0034161	Apla|oki.142.14.t1
OG0034162	Apla|oki.142.11.t1
OG0034163	Apla|oki.142.26.t1
OG0034164	Apla|oki.142.15.t1
OG0034165	Apla|oki.142.27.t1
OG0034166	Apla|oki.142.7.t1
OG0034167	Apla|oki.143.24.t1
OG0034168	Apla|oki.143.27.t1
OG0034169	Apla|oki.143.52.t1
OG0034170	Apla|oki.143.26.t1
OG0034171	Apla|oki.143.23.t1
OG0034172	Apla|oki.143.17.t1
OG0034173	Apla|oki.143.61.t1
OG0034174	Apla|oki.143.49.t1
OG0034175	Apla|oki.143.18.t1
OG0034176	Apla|oki.1434.1.t1
OG0034177	Apla|oki.144.22.t1
OG0034178	Apla|oki.144.16.t1
OG0034179	Apla|oki.144.30.t1
OG0034180	Apla|oki.144.24.t1
OG0034181	Apla|oki.144.2.t1
OG0034182	Apla|oki.144.21.t1
OG0034183	Apla|oki.144.35.t1
OG0034184	Apla|oki.145.16.t1
OG0034185	Apla|oki.145.25.t1
OG0034186	Apla|oki.145.3.t1
OG0034187	Apla|oki.145.40.t1
OG0034188	Apla|oki.145.29.t1
OG0034189	Apla|oki.145.13.t1
OG0034190	Apla|oki.145.31.t1
OG0034191	Apla|oki.145.24.t1
OG0034192	Apla|oki.145.21.t1
OG0034193	Apla|oki.146.8.t1
OG0034194	Apla|oki.146.42.t1
OG0034195	Apla|oki.146.4.t1
OG0034196	Apla|oki.146.11.t1
OG0034197	Apla|oki.146.41.t1
OG0034198	Apla|oki.146.10.t1
OG0034199	Apla|oki.146.25.t1
OG0034200	Apla|oki.146.3.t1
OG0034201	Apla|oki.146.9.t1
OG0034202	Apla|oki.147.32.t1
OG0034203	Apla|oki.147.46.t1
OG0034204	Apla|oki.147.29.t1
OG0034205	Apla|oki.147.10.t1
OG0034206	Apla|oki.147.47.t1
OG0034207	Apla|oki.147.12.t1
OG0034208	Apla|oki.147.19.t1
OG0034209	Apla|oki.147.14.t1
OG0034210	Apla|oki.147.36.t1
OG0034211	Apla|oki.147.16.t1
OG0034212	Apla|oki.147.26.t1
OG0034213	Apla|oki.147.11.t1
OG0034214	Apla|oki.147.30.t1
OG0034215	Apla|oki.147.38.t1
OG0034216	Apla|oki.147.40.t1
OG0034217	Apla|oki.147.18.t1
OG0034218	Apla|oki.147.20.t1
OG0034219	Apla|oki.147.42.t1
OG0034220	Apla|oki.1478.1.t1
OG0034221	Apla|oki.148.20.t1
OG0034222	Apla|oki.148.2.t1
OG0034223	Apla|oki.148.18.t1
OG0034224	Apla|oki.148.27.t1
OG0034225	Apla|oki.148.33.t1
OG0034226	Apla|oki.148.17.t1
OG0034227	Apla|oki.148.39.t1
OG0034228	Apla|oki.148.19.t1
OG0034229	Apla|oki.148.9.t1
OG0034230	Apla|oki.149.15.t1
OG0034231	Apla|oki.149.33.t1
OG0034232	Apla|oki.149.8.t1
OG0034233	Apla|oki.149.5.t1
OG0034234	Apla|oki.149.34.t1
OG0034235	Apla|oki.15.54.t1
OG0034236	Apla|oki.15.297.t1
OG0034237	Apla|oki.15.20.t1
OG0034238	Apla|oki.15.32.t1
OG0034239	Apla|oki.15.188.t1
OG0034240	Apla|oki.15.101.t1
OG0034241	Apla|oki.15.92.t1
OG0034242	Apla|oki.15.118.t1
OG0034243	Apla|oki.15.111.t1
OG0034244	Apla|oki.15.158.t1
OG0034245	Apla|oki.15.122.t1
OG0034246	Apla|oki.15.214.t1
OG0034247	Apla|oki.15.19.t1
OG0034248	Apla|oki.15.58.t1
OG0034249	Apla|oki.15.223.t1
OG0034250	Apla|oki.15.91.t1
OG0034251	Apla|oki.15.7.t1
OG0034252	Apla|oki.15.60.t1
OG0034253	Apla|oki.15.73.t1
OG0034254	Apla|oki.15.103.t1
OG0034255	Apla|oki.15.221.t1
OG0034256	Apla|oki.15.25.t1
OG0034257	Apla|oki.15.15.t1
OG0034258	Apla|oki.15.59.t1
OG0034259	Apla|oki.15.183.t1
OG0034260	Apla|oki.15.279.t1
OG0034261	Apla|oki.15.52.t1
OG0034262	Apla|oki.15.282.t1
OG0034263	Apla|oki.15.114.t1
OG0034264	Apla|oki.15.318.t1
OG0034265	Apla|oki.15.17.t1
OG0034266	Apla|oki.15.93.t1
OG0034267	Apla|oki.15.90.t1
OG0034268	Apla|oki.15.116.t1
OG0034269	Apla|oki.15.12.t1
OG0034270	Apla|oki.15.104.t1
OG0034271	Apla|oki.15.24.t1
OG0034272	Apla|oki.15.63.t1
OG0034273	Apla|oki.15.117.t1
OG0034274	Apla|oki.15.55.t1
OG0034275	Apla|oki.15.201.t1
OG0034276	Apla|oki.15.70.t1
OG0034277	Apla|oki.15.51.t1
OG0034278	Apla|oki.15.8.t1
OG0034279	Apla|oki.15.6.t1
OG0034280	Apla|oki.15.232.t1
OG0034281	Apla|oki.15.83.t1
OG0034282	Apla|oki.15.57.t1
OG0034283	Apla|oki.15.159.t1
OG0034284	Apla|oki.15.115.t1
OG0034285	Apla|oki.15.143.t1
OG0034286	Apla|oki.15.106.t1
OG0034287	Apla|oki.15.18.t1
OG0034288	Apla|oki.15.11.t1
OG0034289	Apla|oki.15.165.t1
OG0034290	Apla|oki.15.231.t1
OG0034291	Apla|oki.15.197.t1
OG0034292	Apla|oki.15.27.t1
OG0034293	Apla|oki.15.34.t1
OG0034294	Apla|oki.15.112.t1
OG0034295	Apla|oki.15.9.t1
OG0034296	Apla|oki.15.56.t1
OG0034297	Apla|oki.150.57.t1
OG0034298	Apla|oki.150.13.t1
OG0034299	Apla|oki.150.35.t1
OG0034300	Apla|oki.150.25.t1
OG0034301	Apla|oki.150.22.t1
OG0034302	Apla|oki.150.41.t1
OG0034303	Apla|oki.150.53.t1
OG0034304	Apla|oki.150.30.t1
OG0034305	Apla|oki.150.29.t1
OG0034306	Apla|oki.150.48.t1
OG0034307	Apla|oki.150.12.t1
OG0034308	Apla|oki.150.31.t1
OG0034309	Apla|oki.151.29.t1
OG0034310	Apla|oki.151.34.t1
OG0034311	Apla|oki.151.11.t1
OG0034312	Apla|oki.151.9.t1
OG0034313	Apla|oki.151.10.t1
OG0034314	Apla|oki.151.21.t1
OG0034315	Apla|oki.151.20.t1
OG0034316	Apla|oki.151.8.t1
OG0034317	Apla|oki.152.10.t1
OG0034318	Apla|oki.152.22.t1
OG0034319	Apla|oki.152.26.t1
OG0034320	Apla|oki.153.2.t1
OG0034321	Apla|oki.153.30.t1
OG0034322	Apla|oki.153.11.t1
OG0034323	Apla|oki.153.10.t1
OG0034324	Apla|oki.153.36.t1
OG0034325	Apla|oki.153.4.t1
OG0034326	Apla|oki.154.38.t1
OG0034327	Apla|oki.154.14.t1
OG0034328	Apla|oki.154.17.t1
OG0034329	Apla|oki.154.8.t1
OG0034330	Apla|oki.154.19.t1
OG0034331	Apla|oki.154.39.t1
OG0034332	Apla|oki.154.5.t1
OG0034333	Apla|oki.154.35.t1
OG0034334	Apla|oki.154.6.t1
OG0034335	Apla|oki.155.16.t1
OG0034336	Apla|oki.155.28.t1
OG0034337	Apla|oki.155.14.t1
OG0034338	Apla|oki.155.41.t1
OG0034339	Apla|oki.155.6.t1
OG0034340	Apla|oki.155.3.t1
OG0034341	Apla|oki.155.11.t1
OG0034342	Apla|oki.155.33.t1
OG0034343	Apla|oki.155.23.t1
OG0034344	Apla|oki.155.47.t1
OG0034345	Apla|oki.155.20.t1
OG0034346	Apla|oki.155.34.t1
OG0034347	Apla|oki.155.22.t1
OG0034348	Apla|oki.155.25.t1
OG0034349	Apla|oki.155.15.t1
OG0034350	Apla|oki.155.10.t1
OG0034351	Apla|oki.155.13.t1
OG0034352	Apla|oki.155.40.t1
OG0034353	Apla|oki.155.26.t1
OG0034354	Apla|oki.155.30.t1
OG0034355	Apla|oki.156.34.t1
OG0034356	Apla|oki.156.7.t1
OG0034357	Apla|oki.157.13.t1
OG0034358	Apla|oki.157.7.t1
OG0034359	Apla|oki.158.27.t1
OG0034360	Apla|oki.158.29.t1
OG0034361	Apla|oki.158.32.t1
OG0034362	Apla|oki.158.23.t1
OG0034363	Apla|oki.158.10.t1
OG0034364	Apla|oki.158.19.t1
OG0034365	Apla|oki.158.8.t1
OG0034366	Apla|oki.158.28.t1
OG0034367	Apla|oki.158.14.t1
OG0034368	Apla|oki.158.26.t1
OG0034369	Apla|oki.159.14.t1
OG0034370	Apla|oki.159.7.t1
OG0034371	Apla|oki.159.23.t1
OG0034372	Apla|oki.16.106.t1
OG0034373	Apla|oki.16.134.t1
OG0034374	Apla|oki.16.164.t1
OG0034375	Apla|oki.16.160.t1
OG0034376	Apla|oki.16.163.t1
OG0034377	Apla|oki.16.170.t1
OG0034378	Apla|oki.16.141.t1
OG0034379	Apla|oki.16.174.t1
OG0034380	Apla|oki.16.104.t1
OG0034381	Apla|oki.16.102.t1
OG0034382	Apla|oki.16.168.t1
OG0034383	Apla|oki.16.175.t1
OG0034384	Apla|oki.16.159.t1
OG0034385	Apla|oki.16.20.t1
OG0034386	Apla|oki.16.165.t1
OG0034387	Apla|oki.16.100.t1
OG0034388	Apla|oki.16.47.t1
OG0034389	Apla|oki.16.105.t1
OG0034390	Apla|oki.16.167.t1
OG0034391	Apla|oki.16.172.t1
OG0034392	Apla|oki.16.157.t1
OG0034393	Apla|oki.16.84.t1
OG0034394	Apla|oki.16.155.t1
OG0034395	Apla|oki.16.17.t1
OG0034396	Apla|oki.16.162.t1
OG0034397	Apla|oki.16.169.t1
OG0034398	Apla|oki.16.99.t1
OG0034399	Apla|oki.16.15.t1
OG0034400	Apla|oki.16.62.t1
OG0034401	Apla|oki.160.20.t1
OG0034402	Apla|oki.160.18.t1
OG0034403	Apla|oki.160.17.t1
OG0034404	Apla|oki.160.29.t1
OG0034405	Apla|oki.161.36.t1
OG0034406	Apla|oki.161.22.t1
OG0034407	Apla|oki.161.19.t1
OG0034408	Apla|oki.161.17.t1
OG0034409	Apla|oki.161.38.t1
OG0034410	Apla|oki.161.20.t1
OG0034411	Apla|oki.161.37.t1
OG0034412	Apla|oki.161.13.t1
OG0034413	Apla|oki.161.12.t1
OG0034414	Apla|oki.162.24.t1
OG0034415	Apla|oki.162.31.t1
OG0034416	Apla|oki.162.29.t1
OG0034417	Apla|oki.162.8.t1
OG0034418	Apla|oki.162.25.t1
OG0034419	Apla|oki.162.10.t1
OG0034420	Apla|oki.162.21.t1
OG0034421	Apla|oki.162.27.t1
OG0034422	Apla|oki.162.30.t1
OG0034423	Apla|oki.163.4.t1
OG0034424	Apla|oki.163.11.t1
OG0034425	Apla|oki.163.36.t1
OG0034426	Apla|oki.163.22.t1
OG0034427	Apla|oki.163.7.t1
OG0034428	Apla|oki.163.31.t1
OG0034429	Apla|oki.163.5.t1
OG0034430	Apla|oki.164.34.t1
OG0034431	Apla|oki.164.35.t1
OG0034432	Apla|oki.164.25.t1
OG0034433	Apla|oki.166.40.t1
OG0034434	Apla|oki.166.21.t1
OG0034435	Apla|oki.166.17.t1
OG0034436	Apla|oki.166.16.t1
OG0034437	Apla|oki.166.12.t1
OG0034438	Apla|oki.166.13.t1
OG0034439	Apla|oki.166.39.t1
OG0034440	Apla|oki.166.41.t1
OG0034441	Apla|oki.167.33.t1
OG0034442	Apla|oki.167.19.t1
OG0034443	Apla|oki.167.4.t1
OG0034444	Apla|oki.167.54.t1
OG0034445	Apla|oki.167.45.t1
OG0034446	Apla|oki.167.60.t1
OG0034447	Apla|oki.167.9.t1
OG0034448	Apla|oki.167.56.t1
OG0034449	Apla|oki.167.30.t1
OG0034450	Apla|oki.167.68.t1
OG0034451	Apla|oki.167.18.t1
OG0034452	Apla|oki.167.15.t1
OG0034453	Apla|oki.167.13.t1
OG0034454	Apla|oki.167.49.t1
OG0034455	Apla|oki.167.5.t1
OG0034456	Apla|oki.167.65.t1
OG0034457	Apla|oki.167.58.t1
OG0034458	Apla|oki.167.32.t1
OG0034459	Apla|oki.167.28.t1
OG0034460	Apla|oki.168.20.t1
OG0034461	Apla|oki.168.16.t1
OG0034462	Apla|oki.168.17.t1
OG0034463	Apla|oki.169.10.t1
OG0034464	Apla|oki.169.38.t1
OG0034465	Apla|oki.169.43.t1
OG0034466	Apla|oki.169.11.t1
OG0034467	Apla|oki.169.1.t1
OG0034468	Apla|oki.169.17.t1
OG0034469	Apla|oki.169.26.t1
OG0034470	Apla|oki.169.16.t1
OG0034471	Apla|oki.169.46.t1
OG0034472	Apla|oki.17.76.t1
OG0034473	Apla|oki.17.25.t1
OG0034474	Apla|oki.17.69.t1
OG0034475	Apla|oki.17.105.t1
OG0034476	Apla|oki.17.58.t1
OG0034477	Apla|oki.17.20.t1
OG0034478	Apla|oki.17.23.t1
OG0034479	Apla|oki.17.1.t1
OG0034480	Apla|oki.17.103.t1
OG0034481	Apla|oki.17.132.t1
OG0034482	Apla|oki.17.104.t1
OG0034483	Apla|oki.17.47.t1
OG0034484	Apla|oki.17.143.t1
OG0034485	Apla|oki.17.138.t1
OG0034486	Apla|oki.17.50.t1
OG0034487	Apla|oki.17.100.t1
OG0034488	Apla|oki.17.16.t1
OG0034489	Apla|oki.17.107.t1
OG0034490	Apla|oki.17.60.t1
OG0034491	Apla|oki.17.116.t1
OG0034492	Apla|oki.17.70.t1
OG0034493	Apla|oki.17.136.t1
OG0034494	Apla|oki.17.141.t1
OG0034495	Apla|oki.17.98.t1
OG0034496	Apla|oki.17.40.t1
OG0034497	Apla|oki.17.94.t1
OG0034498	Apla|oki.17.72.t1
OG0034499	Apla|oki.17.122.t1
OG0034500	Apla|oki.17.39.t1
OG0034501	Apla|oki.17.159.t1
OG0034502	Apla|oki.17.127.t1
OG0034503	Apla|oki.17.90.t1
OG0034504	Apla|oki.17.101.t1
OG0034505	Apla|oki.17.44.t1
OG0034506	Apla|oki.17.32.t1
OG0034507	Apla|oki.17.139.t1
OG0034508	Apla|oki.17.68.t1
OG0034509	Apla|oki.17.142.t1
OG0034510	Apla|oki.17.53.t1
OG0034511	Apla|oki.17.115.t1
OG0034512	Apla|oki.17.157.t1
OG0034513	Apla|oki.17.109.t1
OG0034514	Apla|oki.17.31.t1
OG0034515	Apla|oki.17.78.t1
OG0034516	Apla|oki.17.81.t1
OG0034517	Apla|oki.17.124.t1
OG0034518	Apla|oki.17.10.t1
OG0034519	Apla|oki.17.46.t1
OG0034520	Apla|oki.17.12.t1
OG0034521	Apla|oki.17.140.t1
OG0034522	Apla|oki.17.84.t1
OG0034523	Apla|oki.17.59.t1
OG0034524	Apla|oki.17.110.t1
OG0034525	Apla|oki.17.131.t1
OG0034526	Apla|oki.17.99.t1
OG0034527	Apla|oki.17.123.t1
OG0034528	Apla|oki.17.112.t1
OG0034529	Apla|oki.17.102.t1
OG0034530	Apla|oki.17.135.t1
OG0034531	Apla|oki.17.38.t1
OG0034532	Apla|oki.17.147.t1
OG0034533	Apla|oki.17.65.t1
OG0034534	Apla|oki.17.79.t1
OG0034535	Apla|oki.17.97.t1
OG0034536	Apla|oki.17.15.t1
OG0034537	Apla|oki.170.10.t1
OG0034538	Apla|oki.170.28.t1
OG0034539	Apla|oki.170.29.t1
OG0034540	Apla|oki.170.21.t1
OG0034541	Apla|oki.170.38.t1
OG0034542	Apla|oki.170.23.t1
OG0034543	Apla|oki.170.34.t1
OG0034544	Apla|oki.170.22.t1
OG0034545	Apla|oki.1705.1.t1
OG0034546	Apla|oki.171.39.t1
OG0034547	Apla|oki.171.22.t1
OG0034548	Apla|oki.171.7.t1
OG0034549	Apla|oki.171.4.t1
OG0034550	Apla|oki.171.27.t1
OG0034551	Apla|oki.171.24.t1
OG0034552	Apla|oki.171.26.t1
OG0034553	Apla|oki.171.20.t1
OG0034554	Apla|oki.171.28.t1
OG0034555	Apla|oki.171.21.t1
OG0034556	Apla|oki.171.16.t1
OG0034557	Apla|oki.171.43.t1
OG0034558	Apla|oki.171.10.t1
OG0034559	Apla|oki.171.2.t1
OG0034560	Apla|oki.171.18.t1
OG0034561	Apla|oki.171.5.t1
OG0034562	Apla|oki.171.38.t1
OG0034563	Apla|oki.171.12.t1
OG0034564	Apla|oki.172.45.t1
OG0034565	Apla|oki.172.52.t1
OG0034566	Apla|oki.172.2.t1
OG0034567	Apla|oki.172.47.t1
OG0034568	Apla|oki.172.12.t1
OG0034569	Apla|oki.172.34.t1
OG0034570	Apla|oki.172.64.t1
OG0034571	Apla|oki.172.4.t1
OG0034572	Apla|oki.172.63.t1
OG0034573	Apla|oki.172.9.t1
OG0034574	Apla|oki.172.49.t1
OG0034575	Apla|oki.172.35.t1
OG0034576	Apla|oki.172.53.t1
OG0034577	Apla|oki.172.13.t1
OG0034578	Apla|oki.172.51.t1
OG0034579	Apla|oki.1727.1.t1
OG0034580	Apla|oki.173.25.t1
OG0034581	Apla|oki.173.23.t1
OG0034582	Apla|oki.173.40.t1
OG0034583	Apla|oki.173.37.t1
OG0034584	Apla|oki.173.38.t1
OG0034585	Apla|oki.173.26.t1
OG0034586	Apla|oki.173.45.t1
OG0034587	Apla|oki.173.36.t1
OG0034588	Apla|oki.173.11.t1
OG0034589	Apla|oki.173.35.t1
OG0034590	Apla|oki.173.29.t1
OG0034591	Apla|oki.173.12.t1
OG0034592	Apla|oki.173.24.t1
OG0034593	Apla|oki.173.27.t1
OG0034594	Apla|oki.173.47.t1
OG0034595	Apla|oki.174.36.t1
OG0034596	Apla|oki.174.23.t1
OG0034597	Apla|oki.174.47.t1
OG0034598	Apla|oki.174.56.t1
OG0034599	Apla|oki.174.42.t1
OG0034600	Apla|oki.174.9.t1
OG0034601	Apla|oki.174.45.t1
OG0034602	Apla|oki.174.17.t1
OG0034603	Apla|oki.174.13.t1
OG0034604	Apla|oki.1741.1.t1
OG0034605	Apla|oki.175.91.t1
OG0034606	Apla|oki.175.66.t1
OG0034607	Apla|oki.175.86.t1
OG0034608	Apla|oki.175.75.t1
OG0034609	Apla|oki.175.40.t1
OG0034610	Apla|oki.175.85.t1
OG0034611	Apla|oki.175.42.t1
OG0034612	Apla|oki.175.69.t1
OG0034613	Apla|oki.175.50.t1
OG0034614	Apla|oki.175.54.t1
OG0034615	Apla|oki.175.25.t1
OG0034616	Apla|oki.175.51.t1
OG0034617	Apla|oki.175.64.t1
OG0034618	Apla|oki.175.21.t1
OG0034619	Apla|oki.175.74.t1
OG0034620	Apla|oki.175.77.t1
OG0034621	Apla|oki.175.72.t1
OG0034622	Apla|oki.175.90.t1
OG0034623	Apla|oki.175.79.t1
OG0034624	Apla|oki.175.82.t1
OG0034625	Apla|oki.175.43.t1
OG0034626	Apla|oki.175.12.t1
OG0034627	Apla|oki.175.33.t1
OG0034628	Apla|oki.175.83.t1
OG0034629	Apla|oki.175.81.t1
OG0034630	Apla|oki.175.18.t1
OG0034631	Apla|oki.175.87.t1
OG0034632	Apla|oki.175.6.t1
OG0034633	Apla|oki.175.62.t1
OG0034634	Apla|oki.175.88.t1
OG0034635	Apla|oki.175.73.t1
OG0034636	Apla|oki.175.37.t1
OG0034637	Apla|oki.175.61.t1
OG0034638	Apla|oki.1758.1.t1
OG0034639	Apla|oki.176.24.t1
OG0034640	Apla|oki.176.27.t1
OG0034641	Apla|oki.176.4.t1
OG0034642	Apla|oki.1763.1.t1
OG0034643	Apla|oki.177.27.t1
OG0034644	Apla|oki.177.2.t1
OG0034645	Apla|oki.177.5.t1
OG0034646	Apla|oki.177.9.t1
OG0034647	Apla|oki.177.17.t1
OG0034648	Apla|oki.178.32.t1
OG0034649	Apla|oki.178.10.t1
OG0034650	Apla|oki.178.3.t1
OG0034651	Apla|oki.179.20.t1
OG0034652	Apla|oki.179.7.t1
OG0034653	Apla|oki.18.80.t1
OG0034654	Apla|oki.18.136.t1
OG0034655	Apla|oki.18.141.t1
OG0034656	Apla|oki.18.130.t1
OG0034657	Apla|oki.18.2.t1
OG0034658	Apla|oki.18.158.t1
OG0034659	Apla|oki.18.150.t1
OG0034660	Apla|oki.18.60.t1
OG0034661	Apla|oki.18.151.t1
OG0034662	Apla|oki.18.138.t1
OG0034663	Apla|oki.18.116.t1
OG0034664	Apla|oki.18.15.t1
OG0034665	Apla|oki.18.1.t1
OG0034666	Apla|oki.18.32.t1
OG0034667	Apla|oki.18.167.t1
OG0034668	Apla|oki.18.149.t1
OG0034669	Apla|oki.18.114.t1
OG0034670	Apla|oki.18.54.t1
OG0034671	Apla|oki.18.156.t1
OG0034672	Apla|oki.18.134.t1
OG0034673	Apla|oki.18.68.t1
OG0034674	Apla|oki.18.160.t1
OG0034675	Apla|oki.18.125.t1
OG0034676	Apla|oki.18.31.t1
OG0034677	Apla|oki.18.137.t1
OG0034678	Apla|oki.18.64.t1
OG0034679	Apla|oki.18.69.t1
OG0034680	Apla|oki.18.128.t1
OG0034681	Apla|oki.18.25.t1
OG0034682	Apla|oki.18.46.t1
OG0034683	Apla|oki.18.157.t1
OG0034684	Apla|oki.18.164.t1
OG0034685	Apla|oki.18.126.t1
OG0034686	Apla|oki.18.161.t1
OG0034687	Apla|oki.18.162.t1
OG0034688	Apla|oki.18.87.t1
OG0034689	Apla|oki.180.1.t1
OG0034690	Apla|oki.180.3.t1
OG0034691	Apla|oki.180.23.t1
OG0034692	Apla|oki.180.24.t1
OG0034693	Apla|oki.181.53.t1
OG0034694	Apla|oki.181.56.t1
OG0034695	Apla|oki.181.41.t1
OG0034696	Apla|oki.181.11.t1
OG0034697	Apla|oki.181.20.t1
OG0034698	Apla|oki.181.36.t1
OG0034699	Apla|oki.181.59.t1
OG0034700	Apla|oki.181.10.t1
OG0034701	Apla|oki.181.54.t1
OG0034702	Apla|oki.181.62.t1
OG0034703	Apla|oki.181.61.t1
OG0034704	Apla|oki.181.51.t1
OG0034705	Apla|oki.181.12.t1
OG0034706	Apla|oki.181.45.t1
OG0034707	Apla|oki.181.14.t1
OG0034708	Apla|oki.181.50.t1
OG0034709	Apla|oki.181.55.t1
OG0034710	Apla|oki.181.52.t1
OG0034711	Apla|oki.181.8.t1
OG0034712	Apla|oki.182.14.t1
OG0034713	Apla|oki.182.13.t1
OG0034714	Apla|oki.182.34.t1
OG0034715	Apla|oki.182.10.t1
OG0034716	Apla|oki.182.5.t1
OG0034717	Apla|oki.182.59.t1
OG0034718	Apla|oki.182.15.t1
OG0034719	Apla|oki.182.23.t1
OG0034720	Apla|oki.182.11.t1
OG0034721	Apla|oki.182.58.t1
OG0034722	Apla|oki.182.42.t1
OG0034723	Apla|oki.182.12.t1
OG0034724	Apla|oki.182.16.t1
OG0034725	Apla|oki.182.17.t1
OG0034726	Apla|oki.182.47.t1
OG0034727	Apla|oki.182.19.t1
OG0034728	Apla|oki.182.18.t1
OG0034729	Apla|oki.183.21.t1
OG0034730	Apla|oki.183.26.t1
OG0034731	Apla|oki.183.3.t1
OG0034732	Apla|oki.183.32.t1
OG0034733	Apla|oki.183.12.t1
OG0034734	Apla|oki.183.24.t1
OG0034735	Apla|oki.183.1.t1
OG0034736	Apla|oki.183.20.t1
OG0034737	Apla|oki.183.27.t1
OG0034738	Apla|oki.183.11.t1
OG0034739	Apla|oki.184.31.t1
OG0034740	Apla|oki.184.18.t1
OG0034741	Apla|oki.185.52.t1
OG0034742	Apla|oki.185.4.t1
OG0034743	Apla|oki.185.74.t1
OG0034744	Apla|oki.185.7.t1
OG0034745	Apla|oki.185.59.t1
OG0034746	Apla|oki.185.32.t1
OG0034747	Apla|oki.185.20.t1
OG0034748	Apla|oki.185.31.t1
OG0034749	Apla|oki.186.26.t1
OG0034750	Apla|oki.186.33.t1
OG0034751	Apla|oki.187.20.t1
OG0034752	Apla|oki.187.27.t1
OG0034753	Apla|oki.187.21.t1
OG0034754	Apla|oki.187.23.t1
OG0034755	Apla|oki.187.4.t1
OG0034756	Apla|oki.187.7.t1
OG0034757	Apla|oki.187.26.t1
OG0034758	Apla|oki.187.2.t1
OG0034759	Apla|oki.187.25.t1
OG0034760	Apla|oki.188.15.t1
OG0034761	Apla|oki.188.26.t1
OG0034762	Apla|oki.188.9.t1
OG0034763	Apla|oki.188.8.t1
OG0034764	Apla|oki.188.6.t1
OG0034765	Apla|oki.188.7.t1
OG0034766	Apla|oki.188.20.t1
OG0034767	Apla|oki.188.4.t1
OG0034768	Apla|oki.189.19.t1
OG0034769	Apla|oki.189.17.t1
OG0034770	Apla|oki.189.24.t1
OG0034771	Apla|oki.189.23.t1
OG0034772	Apla|oki.189.45.t1
OG0034773	Apla|oki.189.36.t1
OG0034774	Apla|oki.189.7.t1
OG0034775	Apla|oki.189.40.t1
OG0034776	Apla|oki.189.37.t1
OG0034777	Apla|oki.189.25.t1
OG0034778	Apla|oki.189.34.t1
OG0034779	Apla|oki.189.41.t1
OG0034780	Apla|oki.189.42.t1
OG0034781	Apla|oki.189.47.t1
OG0034782	Apla|oki.189.26.t1
OG0034783	Apla|oki.19.41.t1
OG0034784	Apla|oki.19.129.t1
OG0034785	Apla|oki.19.79.t1
OG0034786	Apla|oki.19.116.t1
OG0034787	Apla|oki.19.150.t1
OG0034788	Apla|oki.19.119.t1
OG0034789	Apla|oki.19.136.t1
OG0034790	Apla|oki.19.95.t1
OG0034791	Apla|oki.19.34.t1
OG0034792	Apla|oki.19.35.t1
OG0034793	Apla|oki.19.147.t1
OG0034794	Apla|oki.19.75.t1
OG0034795	Apla|oki.19.139.t1
OG0034796	Apla|oki.19.152.t1
OG0034797	Apla|oki.19.98.t1
OG0034798	Apla|oki.19.65.t1
OG0034799	Apla|oki.19.16.t1
OG0034800	Apla|oki.19.148.t1
OG0034801	Apla|oki.19.80.t1
OG0034802	Apla|oki.19.20.t1
OG0034803	Apla|oki.19.128.t1
OG0034804	Apla|oki.19.54.t1
OG0034805	Apla|oki.19.120.t1
OG0034806	Apla|oki.19.38.t1
OG0034807	Apla|oki.19.117.t1
OG0034808	Apla|oki.19.36.t1
OG0034809	Apla|oki.19.53.t1
OG0034810	Apla|oki.19.153.t1
OG0034811	Apla|oki.19.99.t1
OG0034812	Apla|oki.19.76.t1
OG0034813	Apla|oki.19.135.t1
OG0034814	Apla|oki.190.21.t1
OG0034815	Apla|oki.190.34.t1
OG0034816	Apla|oki.190.33.t1
OG0034817	Apla|oki.190.6.t1
OG0034818	Apla|oki.190.13.t1
OG0034819	Apla|oki.191.41.t1
OG0034820	Apla|oki.191.7.t1
OG0034821	Apla|oki.191.16.t1
OG0034822	Apla|oki.191.11.t1
OG0034823	Apla|oki.191.21.t1
OG0034824	Apla|oki.191.8.t1
OG0034825	Apla|oki.191.27.t1
OG0034826	Apla|oki.192.5.t1
OG0034827	Apla|oki.192.15.t1
OG0034828	Apla|oki.192.17.t1
OG0034829	Apla|oki.192.3.t1
OG0034830	Apla|oki.193.8.t1
OG0034831	Apla|oki.193.3.t1
OG0034832	Apla|oki.193.9.t1
OG0034833	Apla|oki.193.21.t1
OG0034834	Apla|oki.193.27.t1
OG0034835	Apla|oki.193.14.t1
OG0034836	Apla|oki.193.20.t1
OG0034837	Apla|oki.193.6.t1
OG0034838	Apla|oki.193.28.t1
OG0034839	Apla|oki.194.19.t1
OG0034840	Apla|oki.194.16.t1
OG0034841	Apla|oki.194.28.t1
OG0034842	Apla|oki.194.40.t1
OG0034843	Apla|oki.194.23.t1
OG0034844	Apla|oki.194.4.t1
OG0034845	Apla|oki.194.24.t1
OG0034846	Apla|oki.194.22.t1
OG0034847	Apla|oki.194.31.t1
OG0034848	Apla|oki.194.39.t1
OG0034849	Apla|oki.194.2.t1
OG0034850	Apla|oki.194.34.t1
OG0034851	Apla|oki.194.3.t1
OG0034852	Apla|oki.194.37.t1
OG0034853	Apla|oki.194.10.t1
OG0034854	Apla|oki.195.18.t1
OG0034855	Apla|oki.195.1.t1
OG0034856	Apla|oki.195.11.t1
OG0034857	Apla|oki.195.19.t1
OG0034858	Apla|oki.196.11.t1
OG0034859	Apla|oki.196.21.t1
OG0034860	Apla|oki.196.27.t1
OG0034861	Apla|oki.196.15.t1
OG0034862	Apla|oki.196.32.t1
OG0034863	Apla|oki.196.29.t1
OG0034864	Apla|oki.196.23.t1
OG0034865	Apla|oki.196.20.t1
OG0034866	Apla|oki.196.18.t1
OG0034867	Apla|oki.197.15.t1
OG0034868	Apla|oki.197.6.t1
OG0034869	Apla|oki.197.34.t1
OG0034870	Apla|oki.197.31.t1
OG0034871	Apla|oki.197.29.t1
OG0034872	Apla|oki.197.11.t1
OG0034873	Apla|oki.197.7.t1
OG0034874	Apla|oki.197.26.t1
OG0034875	Apla|oki.197.13.t1
OG0034876	Apla|oki.197.12.t1
OG0034877	Apla|oki.198.27.t1
OG0034878	Apla|oki.198.19.t1
OG0034879	Apla|oki.198.46.t1
OG0034880	Apla|oki.198.34.t1
OG0034881	Apla|oki.198.8.t1
OG0034882	Apla|oki.198.25.t1
OG0034883	Apla|oki.198.11.t1
OG0034884	Apla|oki.198.24.t1
OG0034885	Apla|oki.198.15.t1
OG0034886	Apla|oki.198.12.t1
OG0034887	Apla|oki.198.29.t1
OG0034888	Apla|oki.198.26.t1
OG0034889	Apla|oki.198.37.t1
OG0034890	Apla|oki.198.10.t1
OG0034891	Apla|oki.199.30.t1
OG0034892	Apla|oki.199.12.t1
OG0034893	Apla|oki.199.18.t1
OG0034894	Apla|oki.199.28.t1
OG0034895	Apla|oki.199.7.t1
OG0034896	Apla|oki.199.16.t1
OG0034897	Apla|oki.199.29.t1
OG0034898	Apla|oki.199.15.t1
OG0034899	Apla|oki.199.3.t1
OG0034900	Apla|oki.2.152.t1
OG0034901	Apla|oki.2.122.t1
OG0034902	Apla|oki.2.138.t1
OG0034903	Apla|oki.2.314.t1
OG0034904	Apla|oki.2.108.t1
OG0034905	Apla|oki.2.249.t1
OG0034906	Apla|oki.2.248.t1
OG0034907	Apla|oki.2.87.t1
OG0034908	Apla|oki.2.28.t1
OG0034909	Apla|oki.2.99.t1
OG0034910	Apla|oki.2.134.t1
OG0034911	Apla|oki.2.153.t1
OG0034912	Apla|oki.2.95.t1
OG0034913	Apla|oki.2.110.t1
OG0034914	Apla|oki.2.64.t1
OG0034915	Apla|oki.2.151.t1
OG0034916	Apla|oki.2.171.t1
OG0034917	Apla|oki.2.221.t1
OG0034918	Apla|oki.2.77.t1
OG0034919	Apla|oki.2.73.t1
OG0034920	Apla|oki.2.96.t1
OG0034921	Apla|oki.2.109.t1
OG0034922	Apla|oki.2.263.t1
OG0034923	Apla|oki.2.107.t1
OG0034924	Apla|oki.2.241.t1
OG0034925	Apla|oki.2.163.t1
OG0034926	Apla|oki.2.74.t1
OG0034927	Apla|oki.2.240.t1
OG0034928	Apla|oki.2.144.t1
OG0034929	Apla|oki.2.111.t1
OG0034930	Apla|oki.2.150.t1
OG0034931	Apla|oki.2.276.t1
OG0034932	Apla|oki.2.224.t1
OG0034933	Apla|oki.2.239.t1
OG0034934	Apla|oki.2.23.t1
OG0034935	Apla|oki.2.190.t1
OG0034936	Apla|oki.2.75.t1
OG0034937	Apla|oki.2.233.t1
OG0034938	Apla|oki.2.65.t1
OG0034939	Apla|oki.2.17.t1
OG0034940	Apla|oki.2.106.t1
OG0034941	Apla|oki.2.175.t1
OG0034942	Apla|oki.2.198.t1
OG0034943	Apla|oki.2.238.t1
OG0034944	Apla|oki.2.143.t1
OG0034945	Apla|oki.2.166.t1
OG0034946	Apla|oki.2.105.t1
OG0034947	Apla|oki.2.76.t1
OG0034948	Apla|oki.2.275.t1
OG0034949	Apla|oki.2.189.t1
OG0034950	Apla|oki.2.41.t1
OG0034951	Apla|oki.2.154.t1
OG0034952	Apla|oki.20.93.t1
OG0034953	Apla|oki.20.140.t1
OG0034954	Apla|oki.20.78.t1
OG0034955	Apla|oki.20.66.t1
OG0034956	Apla|oki.20.2.t1
OG0034957	Apla|oki.20.28.t1
OG0034958	Apla|oki.20.32.t1
OG0034959	Apla|oki.20.31.t1
OG0034960	Apla|oki.20.95.t1
OG0034961	Apla|oki.20.23.t1
OG0034962	Apla|oki.20.49.t1
OG0034963	Apla|oki.20.129.t1
OG0034964	Apla|oki.20.121.t1
OG0034965	Apla|oki.20.57.t1
OG0034966	Apla|oki.20.64.t1
OG0034967	Apla|oki.20.130.t1
OG0034968	Apla|oki.20.61.t1
OG0034969	Apla|oki.20.24.t1
OG0034970	Apla|oki.20.83.t1
OG0034971	Apla|oki.20.138.t1
OG0034972	Apla|oki.20.53.t1
OG0034973	Apla|oki.200.2.t1
OG0034974	Apla|oki.200.26.t1
OG0034975	Apla|oki.201.10.t1
OG0034976	Apla|oki.201.6.t1
OG0034977	Apla|oki.201.9.t1
OG0034978	Apla|oki.201.7.t1
OG0034979	Apla|oki.201.11.t1
OG0034980	Apla|oki.201.14.t1
OG0034981	Apla|oki.201.4.t1
OG0034982	Apla|oki.202.15.t1
OG0034983	Apla|oki.202.6.t1
OG0034984	Apla|oki.202.7.t1
OG0034985	Apla|oki.202.38.t1
OG0034986	Apla|oki.202.9.t1
OG0034987	Apla|oki.202.3.t1
OG0034988	Apla|oki.202.8.t1
OG0034989	Apla|oki.202.17.t1
OG0034990	Apla|oki.202.27.t1
OG0034991	Apla|oki.202.33.t1
OG0034992	Apla|oki.202.35.t1
OG0034993	Apla|oki.202.24.t1
OG0034994	Apla|oki.203.3.t1
OG0034995	Apla|oki.203.2.t1
OG0034996	Apla|oki.203.10.t1
OG0034997	Apla|oki.203.26.t1
OG0034998	Apla|oki.203.1.t1
OG0034999	Apla|oki.203.38.t1
OG0035000	Apla|oki.203.6.t1
OG0035001	Apla|oki.203.23.t1
OG0035002	Apla|oki.203.24.t1
OG0035003	Apla|oki.204.36.t1
OG0035004	Apla|oki.204.42.t1
OG0035005	Apla|oki.204.12.t1
OG0035006	Apla|oki.204.2.t1
OG0035007	Apla|oki.204.32.t1
OG0035008	Apla|oki.204.39.t1
OG0035009	Apla|oki.204.40.t1
OG0035010	Apla|oki.204.13.t1
OG0035011	Apla|oki.204.26.t1
OG0035012	Apla|oki.204.30.t1
OG0035013	Apla|oki.204.1.t1
OG0035014	Apla|oki.204.14.t1
OG0035015	Apla|oki.204.6.t1
OG0035016	Apla|oki.204.15.t1
OG0035017	Apla|oki.204.31.t1
OG0035018	Apla|oki.204.11.t1
OG0035019	Apla|oki.204.33.t1
OG0035020	Apla|oki.205.32.t1
OG0035021	Apla|oki.205.31.t1
OG0035022	Apla|oki.205.20.t1
OG0035023	Apla|oki.205.24.t1
OG0035024	Apla|oki.205.30.t1
OG0035025	Apla|oki.205.7.t1
OG0035026	Apla|oki.205.28.t1
OG0035027	Apla|oki.205.27.t1
OG0035028	Apla|oki.205.23.t1
OG0035029	Apla|oki.205.29.t1
OG0035030	Apla|oki.205.33.t1
OG0035031	Apla|oki.205.2.t1
OG0035032	Apla|oki.206.19.t1
OG0035033	Apla|oki.206.35.t1
OG0035034	Apla|oki.206.6.t1
OG0035035	Apla|oki.206.28.t1
OG0035036	Apla|oki.206.24.t1
OG0035037	Apla|oki.206.21.t1
OG0035038	Apla|oki.206.3.t1
OG0035039	Apla|oki.206.2.t1
OG0035040	Apla|oki.206.4.t1
OG0035041	Apla|oki.206.22.t1
OG0035042	Apla|oki.206.15.t1
OG0035043	Apla|oki.206.23.t1
OG0035044	Apla|oki.207.78.t1
OG0035045	Apla|oki.207.43.t1
OG0035046	Apla|oki.207.51.t1
OG0035047	Apla|oki.207.75.t1
OG0035048	Apla|oki.207.5.t1
OG0035049	Apla|oki.207.36.t1
OG0035050	Apla|oki.207.50.t1
OG0035051	Apla|oki.207.76.t1
OG0035052	Apla|oki.207.45.t1
OG0035053	Apla|oki.207.33.t1
OG0035054	Apla|oki.207.68.t1
OG0035055	Apla|oki.207.42.t1
OG0035056	Apla|oki.207.32.t1
OG0035057	Apla|oki.207.41.t1
OG0035058	Apla|oki.207.72.t1
OG0035059	Apla|oki.207.63.t1
OG0035060	Apla|oki.207.20.t1
OG0035061	Apla|oki.207.6.t1
OG0035062	Apla|oki.207.55.t1
OG0035063	Apla|oki.207.65.t1
OG0035064	Apla|oki.207.52.t1
OG0035065	Apla|oki.207.11.t1
OG0035066	Apla|oki.207.53.t1
OG0035067	Apla|oki.207.18.t1
OG0035068	Apla|oki.207.25.t1
OG0035069	Apla|oki.207.80.t1
OG0035070	Apla|oki.207.59.t1
OG0035071	Apla|oki.207.73.t1
OG0035072	Apla|oki.207.74.t1
OG0035073	Apla|oki.207.9.t1
OG0035074	Apla|oki.208.19.t1
OG0035075	Apla|oki.209.17.t1
OG0035076	Apla|oki.209.25.t1
OG0035077	Apla|oki.209.22.t1
OG0035078	Apla|oki.209.12.t1
OG0035079	Apla|oki.209.13.t1
OG0035080	Apla|oki.209.26.t1
OG0035081	Apla|oki.209.2.t1
OG0035082	Apla|oki.209.9.t1
OG0035083	Apla|oki.209.21.t1
OG0035084	Apla|oki.21.135.t1
OG0035085	Apla|oki.21.232.t1
OG0035086	Apla|oki.21.138.t1
OG0035087	Apla|oki.21.234.t1
OG0035088	Apla|oki.21.229.t1
OG0035089	Apla|oki.21.204.t1
OG0035090	Apla|oki.21.201.t1
OG0035091	Apla|oki.21.6.t1
OG0035092	Apla|oki.21.142.t1
OG0035093	Apla|oki.21.137.t1
OG0035094	Apla|oki.21.160.t1
OG0035095	Apla|oki.21.153.t1
OG0035096	Apla|oki.21.211.t1
OG0035097	Apla|oki.21.144.t1
OG0035098	Apla|oki.21.56.t1
OG0035099	Apla|oki.21.123.t1
OG0035100	Apla|oki.21.59.t1
OG0035101	Apla|oki.21.167.t1
OG0035102	Apla|oki.21.198.t1
OG0035103	Apla|oki.21.222.t1
OG0035104	Apla|oki.21.130.t1
OG0035105	Apla|oki.21.23.t1
OG0035106	Apla|oki.21.139.t1
OG0035107	Apla|oki.21.81.t1
OG0035108	Apla|oki.21.98.t1
OG0035109	Apla|oki.21.174.t1
OG0035110	Apla|oki.21.219.t1
OG0035111	Apla|oki.21.1.t1
OG0035112	Apla|oki.21.127.t1
OG0035113	Apla|oki.21.215.t1
OG0035114	Apla|oki.21.60.t1
OG0035115	Apla|oki.21.190.t1
OG0035116	Apla|oki.21.119.t1
OG0035117	Apla|oki.21.111.t1
OG0035118	Apla|oki.21.145.t1
OG0035119	Apla|oki.21.30.t1
OG0035120	Apla|oki.21.112.t1
OG0035121	Apla|oki.21.121.t1
OG0035122	Apla|oki.21.99.t1
OG0035123	Apla|oki.21.125.t1
OG0035124	Apla|oki.21.104.t1
OG0035125	Apla|oki.21.116.t1
OG0035126	Apla|oki.21.118.t1
OG0035127	Apla|oki.21.106.t1
OG0035128	Apla|oki.21.165.t1
OG0035129	Apla|oki.21.62.t1
OG0035130	Apla|oki.21.46.t1
OG0035131	Apla|oki.210.21.t1
OG0035132	Apla|oki.210.5.t1
OG0035133	Apla|oki.211.16.t1
OG0035134	Apla|oki.211.18.t1
OG0035135	Apla|oki.211.2.t1
OG0035136	Apla|oki.211.3.t1
OG0035137	Apla|oki.212.30.t1
OG0035138	Apla|oki.212.15.t1
OG0035139	Apla|oki.212.9.t1
OG0035140	Apla|oki.212.7.t1
OG0035141	Apla|oki.212.6.t1
OG0035142	Apla|oki.212.33.t1
OG0035143	Apla|oki.212.35.t1
OG0035144	Apla|oki.212.12.t1
OG0035145	Apla|oki.212.3.t1
OG0035146	Apla|oki.212.26.t1
OG0035147	Apla|oki.212.21.t1
OG0035148	Apla|oki.212.14.t1
OG0035149	Apla|oki.212.20.t1
OG0035150	Apla|oki.212.18.t1
OG0035151	Apla|oki.212.27.t1
OG0035152	Apla|oki.212.17.t1
OG0035153	Apla|oki.212.13.t1
OG0035154	Apla|oki.212.11.t1
OG0035155	Apla|oki.212.29.t1
OG0035156	Apla|oki.212.32.t1
OG0035157	Apla|oki.213.45.t1
OG0035158	Apla|oki.213.19.t1
OG0035159	Apla|oki.213.16.t1
OG0035160	Apla|oki.213.1.t1
OG0035161	Apla|oki.213.21.t1
OG0035162	Apla|oki.213.11.t1
OG0035163	Apla|oki.213.8.t1
OG0035164	Apla|oki.213.46.t1
OG0035165	Apla|oki.213.6.t1
OG0035166	Apla|oki.214.20.t1
OG0035167	Apla|oki.214.10.t1
OG0035168	Apla|oki.214.13.t1
OG0035169	Apla|oki.216.9.t1
OG0035170	Apla|oki.216.29.t1
OG0035171	Apla|oki.216.35.t1
OG0035172	Apla|oki.216.2.t1
OG0035173	Apla|oki.216.4.t1
OG0035174	Apla|oki.216.10.t1
OG0035175	Apla|oki.216.3.t1
OG0035176	Apla|oki.216.39.t1
OG0035177	Apla|oki.217.16.t1
OG0035178	Apla|oki.217.17.t1
OG0035179	Apla|oki.217.18.t1
OG0035180	Apla|oki.217.11.t1
OG0035181	Apla|oki.218.3.t1
OG0035182	Apla|oki.218.20.t1
OG0035183	Apla|oki.218.7.t1
OG0035184	Apla|oki.218.21.t1
OG0035185	Apla|oki.218.8.t1
OG0035186	Apla|oki.219.5.t1
OG0035187	Apla|oki.219.10.t1
OG0035188	Apla|oki.219.30.t1
OG0035189	Apla|oki.219.16.t1
OG0035190	Apla|oki.219.9.t1
OG0035191	Apla|oki.219.39.t1
OG0035192	Apla|oki.219.14.t1
OG0035193	Apla|oki.219.17.t1
OG0035194	Apla|oki.219.11.t1
OG0035195	Apla|oki.219.8.t1
OG0035196	Apla|oki.219.38.t1
OG0035197	Apla|oki.219.13.t1
OG0035198	Apla|oki.219.29.t1
OG0035199	Apla|oki.219.7.t1
OG0035200	Apla|oki.219.1.t1
OG0035201	Apla|oki.219.6.t1
OG0035202	Apla|oki.22.126.t1
OG0035203	Apla|oki.22.88.t1
OG0035204	Apla|oki.22.51.t1
OG0035205	Apla|oki.22.116.t1
OG0035206	Apla|oki.22.14.t1
OG0035207	Apla|oki.22.113.t1
OG0035208	Apla|oki.22.18.t1
OG0035209	Apla|oki.22.16.t1
OG0035210	Apla|oki.22.122.t1
OG0035211	Apla|oki.22.30.t1
OG0035212	Apla|oki.22.104.t1
OG0035213	Apla|oki.22.43.t1
OG0035214	Apla|oki.22.54.t1
OG0035215	Apla|oki.22.106.t1
OG0035216	Apla|oki.22.120.t1
OG0035217	Apla|oki.22.45.t1
OG0035218	Apla|oki.22.97.t1
OG0035219	Apla|oki.22.115.t1
OG0035220	Apla|oki.22.95.t1
OG0035221	Apla|oki.22.52.t1
OG0035222	Apla|oki.22.133.t1
OG0035223	Apla|oki.22.28.t1
OG0035224	Apla|oki.22.20.t1
OG0035225	Apla|oki.22.105.t1
OG0035226	Apla|oki.22.136.t1
OG0035227	Apla|oki.22.8.t1
OG0035228	Apla|oki.22.109.t1
OG0035229	Apla|oki.22.96.t1
OG0035230	Apla|oki.22.114.t1
OG0035231	Apla|oki.220.6.t1
OG0035232	Apla|oki.220.26.t1
OG0035233	Apla|oki.220.18.t1
OG0035234	Apla|oki.220.14.t1
OG0035235	Apla|oki.220.4.t1
OG0035236	Apla|oki.220.20.t1
OG0035237	Apla|oki.220.9.t1
OG0035238	Apla|oki.220.12.t1
OG0035239	Apla|oki.220.10.t1
OG0035240	Apla|oki.221.1.t1
OG0035241	Apla|oki.221.20.t1
OG0035242	Apla|oki.222.16.t1
OG0035243	Apla|oki.222.15.t1
OG0035244	Apla|oki.222.17.t1
OG0035245	Apla|oki.222.9.t1
OG0035246	Apla|oki.222.4.t1
OG0035247	Apla|oki.222.12.t1
OG0035248	Apla|oki.222.3.t1
OG0035249	Apla|oki.222.13.t1
OG0035250	Apla|oki.222.10.t1
OG0035251	Apla|oki.223.22.t1
OG0035252	Apla|oki.223.9.t1
OG0035253	Apla|oki.223.3.t1
OG0035254	Apla|oki.223.4.t1
OG0035255	Apla|oki.223.1.t1
OG0035256	Apla|oki.223.20.t1
OG0035257	Apla|oki.223.7.t1
OG0035258	Apla|oki.223.17.t1
OG0035259	Apla|oki.223.8.t1
OG0035260	Apla|oki.223.10.t1
OG0035261	Apla|oki.223.18.t1
OG0035262	Apla|oki.225.10.t1
OG0035263	Apla|oki.225.14.t1
OG0035264	Apla|oki.225.5.t1
OG0035265	Apla|oki.225.3.t1
OG0035266	Apla|oki.225.19.t1
OG0035267	Apla|oki.226.16.t1
OG0035268	Apla|oki.226.24.t1
OG0035269	Apla|oki.226.25.t1
OG0035270	Apla|oki.226.15.t1
OG0035271	Apla|oki.226.12.t1
OG0035272	Apla|oki.226.23.t1
OG0035273	Apla|oki.226.6.t1
OG0035274	Apla|oki.226.13.t1
OG0035275	Apla|oki.226.30.t1
OG0035276	Apla|oki.226.5.t1
OG0035277	Apla|oki.227.4.t1
OG0035278	Apla|oki.227.27.t1
OG0035279	Apla|oki.227.2.t1
OG0035280	Apla|oki.227.26.t1
OG0035281	Apla|oki.227.1.t1
OG0035282	Apla|oki.228.28.t1
OG0035283	Apla|oki.228.5.t1
OG0035284	Apla|oki.228.27.t1
OG0035285	Apla|oki.228.6.t1
OG0035286	Apla|oki.228.30.t1
OG0035287	Apla|oki.228.21.t1
OG0035288	Apla|oki.228.26.t1
OG0035289	Apla|oki.228.20.t1
OG0035290	Apla|oki.228.31.t1
OG0035291	Apla|oki.229.17.t1
OG0035292	Apla|oki.229.1.t1
OG0035293	Apla|oki.229.2.t1
OG0035294	Apla|oki.229.4.t1
OG0035295	Apla|oki.229.10.t1
OG0035296	Apla|oki.229.9.t1
OG0035297	Apla|oki.229.5.t1
OG0035298	Apla|oki.23.89.t1
OG0035299	Apla|oki.23.149.t1
OG0035300	Apla|oki.23.141.t1
OG0035301	Apla|oki.23.55.t1
OG0035302	Apla|oki.23.126.t1
OG0035303	Apla|oki.23.144.t1
OG0035304	Apla|oki.23.101.t1
OG0035305	Apla|oki.23.32.t1
OG0035306	Apla|oki.23.137.t1
OG0035307	Apla|oki.23.145.t1
OG0035308	Apla|oki.23.135.t1
OG0035309	Apla|oki.23.70.t1
OG0035310	Apla|oki.23.115.t1
OG0035311	Apla|oki.23.34.t1
OG0035312	Apla|oki.23.20.t1
OG0035313	Apla|oki.23.81.t1
OG0035314	Apla|oki.23.151.t1
OG0035315	Apla|oki.23.107.t1
OG0035316	Apla|oki.23.93.t1
OG0035317	Apla|oki.23.100.t1
OG0035318	Apla|oki.23.124.t1
OG0035319	Apla|oki.23.12.t1
OG0035320	Apla|oki.23.138.t1
OG0035321	Apla|oki.23.14.t1
OG0035322	Apla|oki.23.35.t1
OG0035323	Apla|oki.23.129.t1
[truncated: 193,039 more rows]
