# Supplementary material for: The genome of the colonial hydroid Hydractinia reveals that their stem cells use a toolkit of evolutionarily shared genes with all animals
Source: Genome Res. 2024 Mar;34(3):498–513. doi: 10.1101/gr.278382.123 (PMC11067881; doi:10.1101/gr.278382.123)
Supplement: Supplement 10 [file Supplemental_Data.zip › Supplemental_Data/Supplemental_Data_S6.tsv]

	acanthaster_planci	acropora_digitifera	amphimedon_queenslandica	aurelia_aurita_atlantic	aurelia_aurita_pacific	branchiostoma_floridae	caenorhabditis_elegans	capitella_teleta	capsaspora_owczarzaki	ciona_intestinalis	clytia_hemisphaerica	creolimax_fragrantissima	danio_rerio	daphnia_pulex	dendronephthya_gigantea	drosophila_melanogaster	exaiptasia_pallida	gallus_gallus	helobdella_robusta	hofstenia_miamia	hoilungia_hongkongensis	homo_sapiens	hydra_magnipapillata	hydractinia_echinata	hydractinia_symbiolongicarpus	ixodes_scapularis	kudoa_iwatai	lottia_gigantea	mnemiopsis_leidyi	monosiga_brevicolis	morbakka_virulenta	nematostella_vectensis	nemopilema_nomurai	notospermus_geniculatus	octopus_bimaculoides	orbicella_faveolata	phoronis_australis	pocillopora_damicornis	pristionchus_pacificus	renilla_muelleri	saccharomyces_cerevisiae	saccoglossus_kowalevskii	salpingoeca_rosetta	schistosoma_mansoni	schmidtea_mediterranea	sphaeroforma_arctica	tribolium_castaneum	trichoplax_adhaerens	xenopus_tropicalis
OG0000000	187	342	510	284	300	0	0	144	16	6	114	0	21	1	211	0	137	18	10	51	3	7	130	51	29	65	4	38	79	0	256	52	174	783	94	96	172	29	3	462	3	124	22	4	168	2	32	23	92
OG0000001	8	108	128	747	128	3	2	342	1	1	300	0	1	0	64	0	41	172	119	85	0	0	621	25	21	24	0	20	189	0	69	155	56	78	21	21	1	14	12	120	0	10	0	1	0	0	4	0	1
OG0000002	112	259	42	47	110	0	0	25	0	10	126	0	0	1	184	0	97	0	0	0	0	0	95	12	9	1	0	12	0	0	45	17	31	678	0	86	74	30	3	270	0	113	0	5	109	0	3	0	36
OG0000003	61	95	0	22	27	159	36	84	0	30	29	0	152	42	37	22	97	79	49	27	38	86	38	24	28	57	0	77	2	0	15	111	24	61	45	147	35	116	31	22	0	135	0	15	85	0	22	33	102
OG0000004	38	89	25	83	75	151	70	51	2	66	84	0	40	67	82	17	110	18	12	3	21	17	58	119	92	24	0	43	12	0	74	116	70	62	19	122	71	101	49	30	0	62	1	4	38	0	7	20	53
OG0000005	0	155	240	148	209	0	5	18	0	0	87	0	0	1	205	0	28	0	0	0	0	0	107	41	29	7	1	9	0	0	132	8	137	176	0	46	13	27	45	197	0	115	0	0	0	0	5	0	0
OG0000006	40	52	2	51	44	85	5	41	0	57	73	30	95	119	24	103	87	49	44	4	31	81	21	35	36	81	0	45	18	0	43	65	34	68	53	85	34	66	23	16	0	44	0	8	40	16	69	21	124
OG0000007	76	76	21	43	40	53	22	77	0	21	43	0	163	26	92	21	86	49	45	25	49	52	52	27	30	21	0	37	25	0	29	98	37	53	28	98	26	87	22	20	0	93	0	24	70	0	18	47	72
OG0000008	46	55	5	39	39	58	32	63	0	40	30	0	158	35	41	47	63	93	86	20	11	96	17	25	27	48	5	56	33	0	34	77	38	62	34	75	43	68	34	29	2	55	0	32	53	0	46	16	99
OG0000009	95	108	255	18	21	193	18	36	0	10	17	1	27	33	67	6	101	11	39	70	3	19	11	26	18	6	1	69	14	0	8	65	12	73	28	93	35	98	10	20	0	120	1	9	17	1	8	3	27
OG0000010	68	62	157	68	70	147	5	91	0	50	103	0	52	5	147	12	104	25	83	10	0	24	5	33	27	14	0	62	0	2	2	62	49	18	12	76	31	86	3	12	0	27	0	0	1	0	7	0	59
OG0000011	33	47	16	29	37	209	11	148	0	65	28	2	77	42	29	34	45	45	64	16	27	50	23	24	27	26	0	39	36	4	26	52	25	62	31	77	33	55	24	26	0	76	3	13	23	0	39	16	46
OG0000012	121	60	1	13	12	324	29	124	0	37	41	0	80	2	38	16	33	38	13	0	3	52	25	17	11	2	1	75	9	7	4	42	10	58	4	39	78	29	47	5	0	78	10	1	31	0	1	7	50
OG0000013	0	28	216	52	77	0	0	29	0	11	10	0	4	0	56	0	17	1	133	108	0	2	258	32	38	10	0	0	8	0	77	30	68	61	17	4	3	6	0	93	0	5	0	0	84	0	2	1	8
OG0000014	55	82	51	29	28	73	24	29	9	20	29	2	46	35	90	16	66	26	39	14	6	26	64	34	29	15	0	23	5	12	24	44	27	24	18	87	20	74	22	30	0	43	9	10	39	9	15	6	29
OG0000015	51	25	31	23	21	59	30	27	5	18	21	6	18	40	34	69	42	7	12	0	62	19	11	15	13	126	0	19	35	5	6	32	35	36	28	50	17	32	58	23	2	28	6	0	28	11	107	71	22
OG0000016	15	23	23	24	20	36	10	49	0	19	19	0	110	22	16	12	20	67	60	12	7	77	14	23	22	17	2	46	6	8	25	38	16	24	122	31	14	19	9	16	0	44	10	31	120	0	11	7	100
OG0000017	83	16	0	16	18	143	45	63	0	53	30	0	65	18	28	7	37	28	27	35	6	25	21	17	11	53	0	40	0	0	9	40	11	47	12	30	34	25	79	13	0	69	0	1	45	0	8	3	75
OG0000018	54	24	1	33	33	44	26	27	2	49	29	1	23	19	34	27	68	13	11	53	0	18	16	30	25	47	0	38	32	0	30	62	19	102	51	38	63	24	21	19	0	57	0	2	14	1	18	0	11
OG0000019	30	39	0	27	35	82	38	72	0	16	29	1	43	18	36	11	46	18	43	49	0	22	15	22	19	11	0	48	0	0	28	49	38	49	28	45	39	36	39	23	0	63	0	13	48	1	12	0	27
OG0000020	37	33	70	29	28	29	32	65	9	30	22	6	47	17	29	13	28	31	41	6	10	31	27	38	30	19	1	41	15	25	26	40	25	46	20	22	24	19	26	18	2	25	26	14	51	4	19	13	32
OG0000021	0	116	111	44	62	2	0	8	0	6	15	0	17	3	89	5	40	3	1	10	4	1	117	20	18	50	0	21	4	0	28	8	82	150	3	25	8	17	7	96	0	10	1	0	0	0	15	3	19
OG0000022	45	94	1	19	17	87	0	89	0	6	9	0	11	1	87	0	168	8	15	0	1	7	9	11	11	7	1	4	0	0	18	202	5	8	1	139	32	83	0	8	0	6	0	1	2	0	0	1	6
OG0000023	51	30	25	54	37	198	6	78	1	32	38	2	12	3	26	2	29	8	37	3	13	6	29	18	14	9	0	38	4	8	10	132	34	12	5	46	26	19	13	7	0	54	9	8	5	7	2	9	8
OG0000024	23	41	6	41	26	73	9	42	0	53	60	9	14	6	44	2	51	8	14	14	4	10	56	43	38	3	1	28	36	2	33	71	21	25	17	67	63	43	8	13	0	27	5	6	25	9	1	2	9
OG0000025	33	27	27	30	41	55	22	58	0	6	34	0	7	9	22	22	68	11	41	32	8	9	13	36	35	10	0	28	30	0	10	42	40	93	5	51	33	34	44	14	0	41	0	0	22	0	29	12	10
OG0000026	63	42	56	24	31	25	2	7	6	52	30	0	41	7	75	3	41	13	14	16	62	19	44	35	32	8	0	15	20	3	21	30	14	23	30	59	17	56	2	22	0	31	7	2	7	0	10	47	19
OG0000027	13	34	18	31	36	52	17	47	2	23	29	4	37	10	17	19	28	16	39	40	7	19	20	21	23	16	3	32	31	16	28	34	33	78	18	35	28	29	18	19	3	32	16	16	36	6	16	7	15
OG0000028	17	83	53	88	128	3	1	57	0	9	12	0	20	0	86	0	60	0	0	0	0	0	7	49	27	30	0	13	5	0	0	14	50	147	0	26	25	4	1	120	0	9	0	0	0	0	0	0	22
OG0000029	31	16	9	23	23	31	34	80	3	14	24	0	20	20	9	13	26	9	34	9	25	8	19	18	18	29	3	39	21	17	23	30	15	69	26	38	38	23	36	9	0	72	27	7	33	0	12	27	15
OG0000030	6	51	200	16	24	20	2	5	0	8	86	0	12	1	41	3	42	6	7	4	3	6	40	87	49	13	0	4	1	2	16	25	14	11	5	85	12	46	1	12	0	38	0	1	103	1	3	3	6
OG0000031	25	28	20	26	32	31	12	33	3	27	19	5	76	17	24	17	31	28	28	15	17	47	15	18	13	16	3	30	12	6	28	34	20	28	17	36	19	34	10	22	4	40	6	17	35	4	18	19	44
OG0000032	65	37	0	13	13	44	8	57	0	25	10	0	29	24	26	15	45	16	19	7	1	14	4	5	9	43	1	45	0	0	18	52	20	76	40	56	35	51	4	5	4	63	0	9	33	0	21	1	13
OG0000033	36	17	22	36	36	18	3	23	1	5	21	0	89	14	27	2	32	10	2	8	37	14	53	38	33	11	0	18	7	1	16	32	27	39	13	28	10	27	2	18	0	20	1	2	11	0	5	37	168
OG0000034	77	27	177	4	4	91	0	56	0	2	5	2	35	1	91	3	52	47	7	12	27	18	5	2	2	2	0	21	21	0	2	54	3	25	13	35	26	29	0	11	0	18	0	4	5	2	2	18	28
OG0000035	5	34	0	29	38	43	11	20	2	6	32	2	42	6	33	5	48	25	34	13	2	27	40	30	32	6	0	21	43	1	31	48	36	40	12	50	25	41	10	34	0	3	1	12	50	3	5	3	29
OG0000036	126	67	50	44	48	4	0	5	0	6	8	0	12	0	27	0	8	1	3	162	5	5	104	34	12	21	0	5	3	0	37	5	35	35	27	26	23	9	0	14	0	35	0	0	28	0	6	10	5
OG0000037	15	41	0	34	26	48	35	31	1	9	21	0	41	13	18	12	43	24	22	42	0	24	15	36	34	30	0	19	0	0	20	55	25	53	15	46	14	39	34	9	0	45	0	4	18	0	13	0	23
OG0000038	32	32	8	24	30	29	14	33	2	17	16	2	52	18	28	20	30	28	32	11	9	46	15	22	16	17	4	36	13	0	21	38	24	36	19	36	19	34	13	11	2	38	0	12	29	2	17	8	42
OG0000039	32	15	3	12	10	28	58	35	0	17	12	0	73	29	13	23	17	36	53	14	5	38	8	16	16	23	0	37	3	0	10	21	11	44	32	18	28	15	36	13	0	35	0	20	36	0	20	4	43
OG0000040	43	50	42	11	18	37	9	24	6	9	11	4	21	7	16	14	26	10	14	27	27	11	7	10	8	45	1	16	9	9	15	48	16	17	17	64	28	47	14	7	7	49	9	4	29	21	36	24	12
OG0000041	49	5	1	3	6	113	36	47	3	20	5	1	20	34	9	34	40	13	22	9	24	14	1	6	5	78	0	26	10	8	5	20	5	38	16	31	17	13	45	5	0	46	6	7	14	0	49	24	18
OG0000042	163	53	12	98	7	3	0	6	0	2	61	0	0	0	30	0	22	0	0	0	0	0	78	9	6	0	0	3	24	0	34	7	2	16	28	34	2	16	0	216	0	3	0	4	20	0	1	0	39
OG0000043	13	126	71	29	38	6	0	25	0	3	18	0	13	8	49	1	97	0	1	1	5	0	80	5	3	52	0	19	0	0	60	15	40	68	3	30	17	16	0	35	0	18	0	0	0	4	12	2	2
OG0000044	16	15	56	15	16	15	34	26	28	17	12	21	52	9	16	13	17	33	28	23	11	36	12	18	16	14	1	15	13	22	19	11	15	23	16	16	19	10	32	11	0	20	33	19	37	8	13	15	35
OG0000045	29	41	32	26	22	80	4	50	3	58	16	0	22	16	21	5	27	19	9	0	0	25	9	9	7	15	1	19	22	5	22	30	17	59	28	62	32	27	9	8	0	31	19	2	2	1	9	0	21
OG0000046	19	26	3	21	25	27	19	40	0	17	15	0	52	19	18	22	25	31	29	13	12	38	10	15	16	23	0	39	3	0	19	25	20	32	20	34	21	26	11	18	0	29	0	14	30	0	22	12	36
OG0000047	29	19	1	14	20	28	12	43	0	34	14	0	41	17	14	20	19	20	22	24	21	19	8	19	17	27	0	35	11	0	15	26	12	78	31	23	34	17	12	13	0	23	0	8	35	3	14	23	23
OG0000048	23	6	3	13	10	99	9	61	1	14	14	2	35	18	11	30	8	18	43	14	1	21	7	8	9	47	3	50	18	4	7	12	7	32	76	8	31	4	31	7	7	29	4	11	19	1	21	2	18
OG0000049	10	53	32	8	18	55	11	44	0	28	33	0	24	1	40	1	42	14	17	0	0	14	18	17	8	1	0	42	2	8	7	58	16	44	52	62	16	40	9	25	0	1	16	0	7	0	1	0	17
OG0000050	28	22	0	5	6	21	16	30	1	30	28	0	31	38	27	8	26	11	10	13	28	13	24	18	22	42	2	35	22	1	7	27	4	52	23	22	33	20	15	19	0	35	0	9	17	1	10	28	31
OG0000051	21	14	19	17	14	31	13	26	3	27	13	0	56	12	22	26	22	19	20	9	18	24	15	19	21	20	5	27	23	0	15	27	15	28	22	17	30	15	9	12	0	27	0	21	38	0	24	19	34
OG0000052	18	28	5	21	21	25	9	15	1	12	20	1	43	13	32	9	30	26	28	31	9	27	24	21	24	11	1	22	8	1	22	34	17	29	17	28	20	24	7	28	2	20	1	14	46	4	11	9	27
OG0000053	22	2	1	107	50	0	0	34	0	0	0	1	0	0	0	0	3	0	32	5	0	0	25	1	1	8	0	18	61	0	315	6	48	36	11	3	1	0	3	69	0	19	0	0	12	0	0	0	0
OG0000054	7	34	38	59	47	1	1	0	0	0	31	0	0	0	0	0	22	0	8	1	0	0	1	17	8	1	1	0	5	0	542	1	3	0	13	5	0	2	0	9	0	1	0	0	17	0	0	0	0
OG0000055	0	36	94	28	30	0	0	2	0	43	34	0	300	0	51	0	46	5	0	1	0	19	48	37	25	0	0	2	0	2	0	1	3	0	0	9	0	18	0	1	0	0	0	0	0	0	0	0	17
OG0000056	32	23	4	14	13	74	6	45	0	19	14	0	23	23	16	11	15	12	34	12	2	13	11	15	13	18	0	29	20	0	11	34	14	51	19	29	18	12	9	15	0	54	0	0	6	0	9	3	13
OG0000057	26	22	1	27	30	24	36	15	0	5	25	5	26	14	9	11	29	13	19	10	1	16	4	25	22	13	0	12	12	4	11	36	25	18	11	45	14	37	35	7	1	29	3	7	17	4	14	2	15
OG0000058	25	1	73	9	10	13	0	41	11	0	13	0	3	13	3	0	3	0	52	54	3	0	242	52	49	1	0	9	1	0	2	1	9	55	8	0	10	0	0	6	0	0	0	1	1	0	1	1	0
OG0000059	39	12	30	22	23	59	1	52	0	26	18	0	24	23	12	3	14	15	1	17	0	13	2	11	8	71	0	12	8	2	3	10	25	8	19	20	16	13	9	15	0	74	2	0	6	0	6	0	29
OG0000060	0	102	0	27	22	0	0	1	0	0	3	0	1	0	15	0	121	0	0	1	1	0	7	5	1	0	0	0	4	0	2	67	35	0	0	179	0	174	0	4	0	0	0	0	0	0	0	0	0
OG0000061	26	6	9	3	9	44	66	36	0	0	0	0	37	28	11	35	29	5	16	28	29	23	1	0	0	0	0	8	14	1	6	10	10	17	9	25	7	12	99	0	0	28	1	0	0	0	39	32	9
OG0000062	15	35	0	11	30	92	2	15	0	14	31	0	7	0	29	3	32	6	16	11	2	8	60	13	12	7	0	17	4	0	10	47	11	19	7	49	20	50	3	13	0	19	0	3	22	0	12	2	8
OG0000063	19	17	12	16	17	14	8	10	5	18	22	5	37	12	21	12	17	18	19	13	8	32	24	27	24	9	6	15	15	4	18	27	23	16	17	20	12	20	10	14	1	8	5	11	30	6	9	8	17
OG0000064	18	22	5	21	22	23	5	92	0	44	15	2	17	50	16	4	27	6	5	0	16	8	24	31	28	15	0	20	0	1	17	18	24	15	5	17	13	13	11	21	0	2	1	13	3	2	4	15	12
OG0000065	18	16	31	23	33	29	1	19	0	23	15	0	17	8	11	11	18	13	20	11	12	12	17	16	17	0	0	13	20	11	23	27	15	28	22	22	15	11	1	23	0	10	9	10	43	0	11	11	13
OG0000066	5	52	68	65	85	24	0	10	0	0	62	0	0	0	65	0	23	0	0	0	0	0	4	17	25	0	0	0	1	0	0	1	23	165	0	10	7	0	0	3	0	9	0	0	0	0	0	0	0
OG0000067	2	75	102	62	65	15	0	10	0	0	48	0	0	0	82	0	42	0	0	0	0	0	1	15	17	0	0	0	3	0	0	18	16	106	0	9	2	1	0	2	0	27	0	0	0	1	0	0	0
OG0000068	14	24	18	17	17	18	12	16	3	13	14	4	32	8	19	12	19	17	14	22	8	16	17	17	17	13	4	14	12	4	16	28	20	20	14	23	14	23	11	11	3	14	4	9	31	5	10	8	18
OG0000069	12	12	11	9	11	15	9	19	10	11	16	11	26	9	12	9	10	16	92	9	9	21	12	16	17	3	5	15	10	13	13	11	11	21	14	15	14	12	12	6	3	12	9	11	28	21	10	12	17
OG0000070	13	25	15	13	23	15	10	17	4	12	16	6	16	15	14	10	23	11	8	6	13	14	17	16	19	10	2	12	13	20	17	20	15	23	12	18	15	18	7	9	4	18	17	6	37	8	12	15	15
OG0000071	10	21	28	15	14	16	2	60	9	4	14	5	14	7	12	6	23	8	14	5	8	8	18	14	14	4	3	15	5	10	14	23	13	31	13	30	19	25	1	14	3	20	15	3	20	16	8	5	8
OG0000072	18	16	4	15	11	9	20	9	0	6	9	2	5	14	26	21	22	7	10	18	2	8	17	16	12	70	1	15	5	0	12	22	11	45	13	28	14	17	15	9	0	10	1	12	15	12	19	6	6
OG0000073	2	28	55	78	75	1	0	0	0	0	43	0	2	3	52	0	16	0	0	0	0	0	11	67	41	0	0	1	0	0	0	0	9	54	0	16	5	4	0	78	0	4	0	0	0	0	0	0	0
OG0000074	5	29	1	14	20	10	5	1	0	7	39	0	6	6	33	6	37	1	1	12	4	1	32	37	35	6	1	1	33	0	21	55	6	2	4	53	4	32	10	13	3	25	0	6	17	0	2	3	2
OG0000075	16	10	14	11	15	12	10	15	7	16	10	7	43	8	14	9	15	15	11	22	9	17	10	15	11	10	4	12	11	9	12	20	16	17	12	15	13	13	9	9	4	12	10	8	33	7	10	8	23
OG0000076	9	4	4	34	31	1	1	9	0	0	10	0	0	0	0	0	5	0	21	19	0	0	216	86	31	1	0	10	1	0	16	11	10	73	0	3	4	2	0	23	0	0	0	0	0	0	0	0	0
OG0000077	16	6	0	51	59	16	0	0	0	0	45	0	0	0	44	0	10	0	0	6	0	0	38	65	25	0	0	10	2	0	6	13	22	83	0	7	5	4	0	101	0	0	0	0	0	0	0	0	0
OG0000078	11	15	38	16	20	12	5	19	0	5	13	0	33	16	8	9	24	20	33	10	11	19	6	14	15	22	0	15	18	0	7	23	8	24	7	25	7	15	5	8	0	19	1	5	9	0	8	14	20
OG0000079	0	5	164	11	22	0	0	9	0	0	34	0	0	0	8	0	0	0	4	0	0	0	10	0	3	0	0	0	0	4	32	0	67	28	0	2	9	1	0	66	44	2	103	0	0	3	0	0	0
OG0000080	10	19	6	16	20	13	6	10	0	8	13	0	37	12	21	10	19	18	30	7	7	23	18	17	15	11	3	12	7	3	12	17	19	13	12	24	12	19	9	19	1	12	3	8	19	0	12	7	21
OG0000081	8	23	0	9	11	55	8	43	0	8	0	0	29	7	4	14	15	9	23	17	5	9	0	0	0	20	0	30	22	0	7	12	17	53	16	18	8	13	21	4	0	12	0	6	32	0	11	15	10
OG0000082	0	0	0	0	0	1	0	0	0	0	0	0	42	0	0	0	0	34	0	0	0	320	0	0	0	0	0	0	1	0	0	0	0	0	0	0	0	0	0	0	0	0	0	0	0	0	0	1	223
OG0000083	0	39	6	34	36	0	0	4	0	0	53	0	0	1	32	0	43	0	0	0	0	0	40	44	44	0	0	0	0	1	23	47	36	0	0	57	4	54	0	20	0	1	0	0	0	0	0	1	0
OG0000084	91	39	0	22	15	0	0	45	0	0	8	0	1	0	6	0	41	0	8	82	0	0	19	3	4	0	0	0	0	0	16	31	10	1	0	74	0	55	0	0	0	46	0	0	0	0	0	0	0
OG0000085	7	12	59	35	67	12	0	16	0	14	32	0	1	0	14	0	12	0	1	4	0	0	129	50	40	2	0	1	1	0	7	12	30	27	0	8	1	9	0	9	0	0	0	0	0	0	0	0	2
OG0000086	14	17	85	51	48	3	0	17	0	21	62	0	0	4	15	0	10	0	0	0	0	0	63	2	1	20	0	0	0	0	0	2	45	61	0	1	15	4	0	30	0	17	0	0	0	0	4	0	0
OG0000087	12	11	7	7	7	36	28	31	11	28	13	8	7	11	8	8	10	5	4	8	7	9	4	8	7	43	0	17	3	12	5	12	6	26	10	13	32	7	23	22	3	30	10	1	4	10	9	7	8
OG0000088	23	5	3	3	2	49	1	44	0	27	6	0	23	4	27	3	9	17	9	3	4	16	7	6	6	5	0	11	44	0	5	4	3	31	12	6	19	3	2	8	0	68	0	0	26	0	3	4	53
OG0000089	10	16	7	17	18	12	11	13	1	14	12	0	34	9	16	8	14	22	22	11	4	26	11	13	15	9	1	14	9	0	14	16	17	17	11	23	12	18	6	11	0	12	0	9	22	0	9	7	24
OG0000090	15	24	9	17	34	28	5	19	5	8	16	0	34	6	13	6	18	21	20	8	5	19	11	14	10	10	0	11	9	1	14	20	12	17	10	21	12	12	5	14	0	14	2	5	12	0	5	5	21
OG0000091	5	10	13	6	5	11	12	11	1	27	6	7	24	25	7	23	9	18	13	16	8	14	19	7	4	21	7	10	5	6	7	7	3	17	10	8	12	9	14	4	26	7	6	6	16	11	57	9	18
OG0000092	0	0	0	6	7	5	22	170	0	1	11	0	2	6	0	4	0	2	41	2	0	2	14	3	5	14	0	42	0	0	3	0	4	84	28	0	31	0	10	0	0	0	0	10	55	0	4	0	2
OG0000093	35	1	61	0	3	0	0	27	1	0	0	0	43	1	2	1	0	0	0	68	3	0	218	4	2	8	0	4	0	0	31	0	1	38	2	0	2	0	20	4	0	3	0	0	2	0	1	2	1
OG0000094	16	21	5	16	24	19	5	9	3	11	16	0	31	10	14	6	22	27	6	2	1	26	13	12	10	7	0	16	0	0	14	28	16	16	20	27	13	23	4	14	0	15	0	3	10	0	9	1	28
OG0000095	6	44	0	52	23	0	0	111	0	0	1	0	1	1	8	0	11	0	47	12	0	0	36	0	0	0	0	4	47	0	1	23	5	63	0	6	0	5	0	73	0	7	0	0	0	0	0	0	0
OG0000096	3	8	5	12	10	35	23	13	1	12	15	0	9	17	6	25	13	3	10	29	4	8	6	10	7	14	5	28	2	2	10	15	6	36	22	13	12	12	34	4	0	12	2	4	20	0	40	3	4
OG0000097	22	7	0	5	16	7	0	16	0	1	6	0	0	0	4	0	9	0	73	3	0	0	1	2	0	0	0	0	21	0	144	24	26	0	29	34	3	2	2	120	0	1	0	4	0	0	0	0	0
OG0000098	12	47	0	33	30	13	2	6	0	3	6	0	10	57	68	2	21	4	2	1	5	6	7	9	9	6	1	13	0	0	13	27	35	7	5	42	26	30	1	4	0	4	0	1	1	0	2	7	4
OG0000099	20	9	1	14	19	26	7	5	1	10	16	0	27	17	17	2	12	13	31	5	0	22	23	24	24	5	0	8	22	0	11	24	11	10	12	25	8	21	9	13	0	9	0	1	10	0	6	0	29
OG0000100	22	9	13	11	11	26	10	20	6	13	5	5	27	16	8	10	8	6	10	17	12	9	19	7	7	23	1	14	5	3	7	7	7	28	19	12	18	6	16	9	2	16	2	12	7	11	21	18	8
OG0000101	8	10	5	3	5	23	22	28	4	5	2	4	32	21	7	25	20	11	15	8	2	20	2	30	32	4	3	21	2	5	2	37	2	6	12	13	3	7	9	6	3	30	5	6	9	5	6	3	30
OG0000102	14	9	7	10	12	17	9	27	0	11	12	1	22	7	9	14	11	15	20	10	10	18	10	11	12	10	2	26	24	11	9	10	9	25	11	10	14	9	9	8	0	17	10	5	20	0	8	8	18
OG0000103	14	19	1	55	33	65	0	5	0	0	0	0	9	0	11	0	1	0	10	0	0	0	0	16	14	1	0	11	20	0	22	22	30	58	2	5	22	9	0	6	0	40	0	0	48	0	0	0	18
OG0000104	9	26	2	26	17	59	3	8	0	30	7	2	10	0	69	1	18	2	9	15	9	3	15	7	4	2	3	7	0	2	9	45	9	20	6	33	8	13	2	22	0	10	4	0	0	4	1	6	8
OG0000105	16	4	80	10	8	60	1	66	0	6	23	0	13	4	22	4	9	7	6	1	1	5	10	18	15	5	0	19	4	0	10	21	7	12	12	10	8	7	2	4	0	18	5	1	3	0	2	3	13
OG0000106	0	13	165	17	7	0	0	1	0	0	107	0	12	0	40	0	25	0	0	0	0	0	3	25	9	8	0	0	10	0	0	0	0	41	0	12	7	5	0	39	0	6	0	0	0	0	0	0	1
OG0000107	7	8	11	11	7	15	9	20	7	6	9	5	40	5	7	6	11	23	19	10	5	22	8	13	12	9	2	13	8	9	10	12	14	19	10	12	14	9	10	5	4	12	9	9	16	5	8	7	25
OG0000108	28	16	36	1	2	11	1	21	0	0	1	0	1	4	3	2	4	2	15	55	2	12	24	35	21	28	0	6	1	3	44	2	6	36	34	9	0	3	1	1	1	18	5	0	39	0	5	2	3
OG0000109	12	24	4	3	3	51	1	64	0	2	1	0	41	9	9	10	8	13	12	0	0	12	4	1	1	22	0	44	1	0	7	7	3	21	14	24	26	28	1	6	0	20	0	1	2	0	9	0	23
OG0000110	6	14	3	3	2	25	17	21	4	1	2	2	32	13	3	20	13	12	9	4	1	19	7	30	27	3	1	20	1	3	6	33	0	4	12	26	4	10	8	8	2	29	2	6	10	2	7	1	56
OG0000111	26	26	0	12	5	44	0	17	0	24	5	0	12	4	13	4	25	5	1	0	14	6	3	15	7	13	0	13	10	1	5	32	6	22	12	47	51	10	0	5	0	22	1	0	0	0	1	15	5
OG0000112	0	0	28	10	25	0	10	16	0	0	12	0	0	0	0	0	0	0	17	6	3	0	129	6	2	0	0	0	3	0	0	1	0	75	150	0	1	0	0	10	0	0	3	0	21	0	4	6	0
OG0000113	40	24	34	6	4	7	2	28	9	4	16	0	5	4	8	3	16	3	6	27	47	3	2	10	9	7	0	5	1	0	2	14	6	20	6	19	4	25	2	10	0	38	0	0	6	0	2	45	6
OG0000114	8	14	11	12	10	8	9	12	6	13	8	11	24	7	10	14	14	14	14	14	6	16	9	11	9	7	3	10	6	10	9	14	11	13	10	13	8	12	7	13	7	10	7	15	22	13	9	9	12
OG0000115	10	21	41	9	10	29	4	20	0	17	13	0	20	8	25	7	11	9	10	12	6	8	18	9	10	5	0	17	1	0	6	7	10	21	23	16	14	11	1	9	0	18	0	4	17	0	7	6	9
OG0000116	9	23	19	6	9	11	5	11	0	3	10	0	29	8	18	7	6	13	14	3	33	14	9	24	17	33	0	11	5	1	11	11	9	17	13	20	6	11	4	11	0	5	3	4	9	1	9	17	12
OG0000117	14	19	2	13	10	14	5	12	0	10	8	0	32	12	17	7	20	19	18	5	3	19	9	10	7	11	0	11	4	0	15	26	12	16	13	23	11	21	2	7	0	13	0	5	10	0	9	4	25
OG0000118	14	15	3	27	27	36	33	10	2	4	4	3	30	3	15	4	14	16	5	11	3	16	3	9	7	5	3	13	3	3	5	11	5	16	9	26	7	36	4	8	0	11	8	1	10	3	4	2	15
OG0000119	0	4	7	98	64	0	0	10	0	0	9	0	0	0	11	0	1	0	0	33	0	0	136	24	12	7	0	8	0	0	0	13	22	30	0	12	8	5	0	6	0	1	0	0	0	0	1	0	0
OG0000120	54	87	101	0	0	55	0	104	0	2	1	0	21	3	3	0	8	1	2	0	0	3	0	1	2	0	0	0	1	0	0	5	0	2	1	19	7	25	0	0	0	7	1	0	2	0	0	0	3
OG0000121	29	22	2	3	3	13	1	17	0	40	3	0	10	5	15	4	29	5	2	1	58	6	2	3	5	6	0	7	27	0	6	15	3	15	3	15	11	25	0	6	0	13	0	1	1	0	4	72	6
OG0000122	0	12	136	3	1	0	0	1	0	0	100	0	0	0	3	0	2	0	0	7	0	0	2	50	43	0	0	0	28	0	10	13	15	3	0	1	0	1	0	83	0	0	0	0	0	0	0	0	0
OG0000123	7	10	5	9	9	10	6	13	1	6	8	2	24	26	8	15	10	14	23	4	16	15	26	15	13	9	5	16	5	0	9	8	9	16	12	23	10	20	7	6	0	9	0	5	12	2	9	6	19
OG0000124	5	21	60	18	43	7	0	26	0	0	14	0	0	0	9	0	15	0	0	0	2	0	81	27	13	15	0	2	0	0	3	14	50	41	0	4	4	7	0	23	0	1	0	0	0	0	1	3	2
OG0000125	14	0	135	3	5	0	5	33	0	5	0	1	5	3	16	3	0	2	15	31	3	4	162	0	0	9	0	1	3	0	0	0	4	1	1	0	0	2	20	0	0	0	0	2	10	1	2	1	7
OG0000126	9	12	15	15	11	14	4	14	0	14	13	0	13	4	8	9	11	12	13	9	8	12	9	8	10	2	0	13	16	10	9	17	9	23	7	14	12	11	4	7	1	10	13	8	34	1	7	10	21
OG0000127	7	0	0	4	2	0	2	35	0	0	14	0	0	0	21	0	16	0	0	1	0	0	51	21	10	7	0	0	22	0	14	22	14	24	0	9	1	1	0	57	0	0	0	0	137	0	13	0	0
OG0000128	18	49	0	4	4	12	0	12	0	8	1	0	10	2	1	1	58	3	1	43	4	3	2	1	2	0	0	3	0	0	3	70	4	17	2	62	5	76	0	0	0	10	0	0	5	0	1	4	3
OG0000129	28	4	10	8	2	26	40	17	2	9	6	6	6	7	5	1	9	7	9	26	17	6	10	10	12	1	1	12	2	2	5	6	8	19	20	7	12	5	37	4	0	28	4	2	5	4	6	23	6
OG0000130	4	37	32	10	16	2	1	3	0	8	9	0	2	4	26	4	33	1	3	5	37	1	17	7	11	3	1	1	6	0	7	11	8	14	4	42	7	19	1	11	0	11	2	1	18	0	7	54	1
OG0000131	5	11	4	2	3	21	16	16	3	2	3	3	35	17	5	23	10	10	10	0	2	22	3	33	30	4	1	13	0	4	3	39	1	2	7	19	3	4	6	8	2	27	2	3	9	3	4	2	41
OG0000132	2	5	13	7	4	16	23	27	0	4	4	0	19	20	7	30	15	9	7	1	2	13	8	7	6	55	21	23	0	1	3	22	2	11	5	8	4	10	15	1	0	9	0	19	24	0	6	0	8
OG0000133	26	5	5	7	9	27	6	14	0	15	7	0	15	3	17	7	9	11	11	5	29	12	6	6	5	20	6	8	9	1	6	20	8	16	9	12	9	6	6	20	0	33	1	1	7	0	3	28	9
OG0000134	13	15	12	13	10	11	3	17	2	13	14	2	15	4	12	2	14	12	8	5	10	11	7	13	15	3	0	17	8	14	12	14	13	21	8	11	11	11	2	10	1	10	16	5	14	3	2	11	13
OG0000135	4	2	7	7	12	0	0	42	0	0	35	0	0	0	5	0	5	0	4	17	0	0	130	42	20	0	0	5	0	0	1	9	28	70	0	1	2	0	0	33	0	2	0	0	0	0	0	0	0
OG0000136	1	6	86	7	9	0	0	7	0	1	10	0	0	3	87	0	8	0	0	0	0	0	107	26	3	28	0	4	0	0	0	6	0	52	0	5	0	2	0	23	0	1	0	0	0	0	0	0	0
OG0000137	4	15	25	17	29	0	5	4	0	5	12	0	8	2	21	21	3	0	2	10	1	0	45	68	33	10	0	4	0	0	22	0	25	20	0	2	2	1	3	47	0	0	0	0	1	0	9	1	2
OG0000138	11	12	3	8	9	21	5	13	0	7	4	0	37	9	8	7	5	25	8	5	3	25	8	15	8	12	1	11	9	0	9	7	8	13	12	19	10	15	7	5	0	21	0	2	6	0	9	5	40
OG0000139	9	14	24	4	8	22	1	33	0	4	9	0	5	1	3	4	14	3	0	0	0	3	8	5	4	44	1	12	23	11	5	13	4	23	3	29	14	18	1	11	0	61	15	0	0	1	6	0	3
OG0000140	12	15	12	9	11	6	9	21	6	5	5	10	16	7	4	12	8	6	7	4	9	10	8	10	8	14	2	12	10	7	9	8	9	16	7	11	8	8	16	7	11	15	8	10	17	10	12	6	10
OG0000141	23	7	4	14	24	17	9	31	0	23	11	1	15	8	2	5	10	11	9	9	2	9	13	8	10	18	5	17	7	1	7	15	9	20	13	7	8	5	4	7	2	18	1	5	7	1	6	3	12
OG0000142	0	11	100	8	3	0	1	0	0	0	59	0	0	0	54	0	17	0	0	0	0	0	0	7	5	2	0	0	0	0	0	8	1	20	0	3	0	6	0	166	0	0	0	0	0	1	0	0	0
OG0000143	9	7	0	5	10	87	0	1	0	5	9	0	7	6	5	0	12	3	1	20	0	4	19	8	7	8	1	13	10	3	6	10	8	13	3	15	13	16	0	12	0	96	9	0	0	0	0	0	10
OG0000144	8	7	6	7	10	8	4	20	3	6	13	1	19	20	9	14	12	7	16	4	15	9	16	9	8	12	2	9	8	1	7	11	10	15	7	17	11	13	3	11	2	37	2	3	6	1	7	17	7
OG0000145	8	26	24	10	5	23	0	19	0	13	16	0	18	0	29	0	6	8	7	0	35	8	2	13	13	0	0	8	0	1	1	5	3	7	7	37	11	32	0	5	0	21	2	1	0	0	4	19	22
OG0000146	15	9	6	6	5	34	7	9	4	18	9	7	15	10	9	8	9	10	8	13	15	16	11	12	9	4	0	11	12	5	9	12	5	4	11	15	3	11	7	11	2	9	10	9	18	7	5	5	8
OG0000147	22	6	4	3	5	13	10	18	1	7	12	1	12	5	5	5	9	11	4	2	6	10	7	17	21	8	1	43	17	1	4	18	6	1	20	7	10	10	7	8	2	20	1	5	33	1	4	9	15
OG0000148	11	11	7	10	10	9	6	12	5	8	5	0	41	12	9	8	12	24	14	6	7	24	8	7	7	8	2	12	4	1	8	13	11	11	13	13	10	9	0	8	0	10	2	5	8	1	9	8	25
OG0000149	11	3	0	1	1	15	28	19	0	18	0	4	10	8	0	2	2	11	16	16	0	14	1	1	1	5	0	16	0	1	2	2	1	36	11	3	27	5	27	0	0	6	1	24	77	4	10	0	15
OG0000150	14	11	10	10	19	11	5	9	4	7	11	4	22	6	7	4	7	13	17	5	2	11	11	9	8	7	1	11	7	6	11	16	7	25	13	12	10	7	4	9	2	12	7	5	9	11	5	3	14
OG0000151	6	15	4	8	12	18	11	9	0	8	16	0	3	41	22	9	5	5	1	0	2	6	3	47	39	20	0	18	3	1	6	5	6	2	12	20	5	12	18	3	0	6	0	1	3	3	9	2	4
OG0000152	30	11	32	3	4	32	3	4	0	11	2	0	23	1	22	2	27	5	8	1	24	4	7	3	2	2	0	5	1	0	3	5	8	9	12	24	34	15	0	2	0	25	1	0	0	0	2	25	12
OG0000153	11	8	0	10	20	9	1	20	1	5	3	0	28	13	20	6	12	31	15	4	3	12	5	8	6	11	0	22	2	0	5	5	4	20	8	5	15	5	0	9	0	11	0	2	10	0	3	3	55
OG0000154	2	3	3	13	12	81	1	37	0	7	0	0	3	0	7	0	8	4	5	0	14	5	0	33	24	1	0	10	29	2	0	3	9	28	0	7	32	4	0	0	0	16	4	1	16	0	1	16	3
OG0000155	8	10	5	11	9	7	7	10	3	7	11	4	30	3	8	3	9	14	11	19	6	15	10	19	10	3	1	10	6	5	13	11	11	11	6	13	7	9	3	6	6	7	6	5	21	6	4	6	18
OG0000156	8	15	0	4	8	20	0	9	0	4	10	0	46	29	6	7	22	14	4	0	1	10	40	4	5	4	0	16	2	0	2	31	6	8	5	22	9	22	0	6	0	6	0	4	7	0	3	1	19
OG0000157	10	10	2	4	4	9	7	16	0	6	7	1	34	13	7	9	10	17	23	10	3	16	5	14	10	17	0	10	5	0	9	8	5	10	9	12	10	10	6	5	0	10	0	10	19	1	11	8	16
OG0000158	8	8	22	4	2	15	6	12	4	5	9	3	25	19	8	7	5	6	8	14	3	8	12	2	3	5	10	13	15	4	2	7	4	16	6	10	13	6	10	4	0	9	6	6	29	2	15	3	25
OG0000159	8	12	9	13	9	11	15	7	3	10	9	6	31	9	8	8	12	16	16	4	5	17	7	5	10	8	3	10	9	0	9	12	9	9	7	14	6	12	8	6	0	8	0	5	10	5	6	6	16
OG0000160	1	16	0	2	3	42	1	2	0	4	0	0	20	1	51	1	42	6	0	0	0	7	0	0	0	0	0	0	41	1	1	51	0	1	1	36	0	21	0	22	0	30	0	0	0	0	2	0	31
OG0000161	7	7	9	8	10	7	8	9	6	8	7	8	18	10	12	7	8	13	11	11	8	14	8	9	10	6	6	10	9	8	8	9	8	12	8	8	9	8	7	7	4	9	6	7	18	8	7	8	13
OG0000162	8	10	8	7	5	15	10	7	4	8	8	6	13	8	12	9	8	9	8	8	7	16	10	7	8	10	4	12	10	6	9	8	9	15	9	10	11	9	5	9	6	10	7	5	17	7	8	7	11
OG0000163	8	9	11	8	10	9	8	9	7	7	8	7	27	6	7	7	8	15	6	11	7	17	6	12	8	7	2	8	8	7	12	11	10	16	8	7	7	8	6	6	4	9	7	5	8	8	9	6	15
OG0000164	25	12	23	43	69	3	0	12	0	0	15	0	0	0	0	0	8	0	5	12	0	0	35	6	1	0	0	2	1	0	0	10	17	50	0	3	6	0	0	71	0	2	0	0	0	0	0	0	0
OG0000165	12	14	13	10	14	9	3	13	5	6	9	0	16	7	10	4	12	8	9	3	5	8	10	10	10	3	0	16	9	10	8	9	10	20	10	11	10	10	6	10	0	11	11	5	17	0	5	6	14
OG0000166	0	49	6	8	14	0	0	0	0	0	1	0	0	0	89	0	32	0	0	0	0	0	1	2	2	0	0	0	0	0	0	11	17	0	0	90	1	90	0	13	0	0	0	0	0	0	0	0	0
OG0000167	8	9	125	6	10	8	3	9	4	6	6	1	11	4	5	3	7	6	7	3	5	7	3	6	5	5	1	8	6	4	8	12	8	14	6	13	8	7	3	4	1	10	6	4	9	5	3	4	9
OG0000168	9	7	3	3	2	13	7	15	2	4	0	1	23	5	5	23	12	6	10	5	1	8	5	34	29	4	0	11	2	0	6	18	3	14	9	14	8	10	5	4	1	24	0	2	2	1	5	1	45
OG0000169	9	12	17	16	13	9	3	10	0	5	10	1	15	22	10	7	10	8	7	7	2	8	10	13	12	17	2	9	12	0	13	10	13	17	9	14	11	11	2	10	0	11	0	0	4	0	8	2	8
OG0000170	11	8	11	8	10	5	5	9	4	4	7	3	10	3	5	8	8	11	9	25	5	12	12	11	9	29	3	7	10	6	9	6	7	19	5	8	10	6	12	6	0	11	5	3	14	5	10	5	10
OG0000171	8	12	8	15	9	8	4	7	4	6	9	2	31	7	6	5	13	17	19	5	4	16	7	10	5	10	2	9	9	1	9	17	7	11	5	12	11	7	1	2	0	8	3	7	20	3	6	5	16
OG0000172	13	11	2	13	16	10	6	11	2	5	12	1	12	7	9	4	8	3	6	1	3	9	16	13	21	25	5	7	2	2	13	16	13	19	3	16	5	14	9	13	1	13	2	1	10	3	4	3	5
OG0000173	3	11	0	64	63	0	0	56	0	2	16	0	0	0	11	0	17	0	1	5	0	0	0	20	22	1	0	0	6	0	3	22	6	72	0	9	1	1	0	0	0	5	0	0	0	0	1	0	0
OG0000174	7	19	19	23	36	1	0	27	0	3	10	0	2	0	28	0	23	0	0	0	0	0	2	32	19	4	0	10	4	0	0	7	20	66	0	6	3	2	9	20	0	8	0	0	0	0	0	0	7
OG0000175	11	10	1	14	8	10	3	5	0	8	12	4	25	9	22	9	13	13	10	2	2	14	9	15	12	4	0	13	4	0	18	21	16	7	7	6	21	10	2	4	0	7	0	2	12	5	4	3	9
OG0000176	30	8	0	7	10	15	0	12	0	1	18	0	0	23	17	2	26	0	2	2	2	0	19	19	20	14	0	22	1	0	3	23	11	16	15	26	20	14	0	4	0	2	0	0	5	0	5	2	0
OG0000177	27	16	4	1	2	17	0	58	0	17	11	0	13	8	6	3	5	8	0	2	0	7	8	9	6	8	0	9	34	1	1	7	1	4	7	37	7	16	0	3	0	40	1	0	0	0	2	0	9
OG0000178	4	9	2	1	1	11	16	23	2	0	0	3	25	18	8	23	14	7	8	0	2	15	2	26	27	1	0	16	0	3	1	27	0	1	6	16	1	7	10	6	2	24	2	3	7	5	2	2	25
OG0000179	8	13	9	10	10	7	6	11	6	7	7	7	10	7	9	6	8	8	6	6	7	9	8	8	11	4	6	10	7	6	11	10	9	17	7	10	8	10	6	9	5	7	6	5	22	12	6	8	8
OG0000180	6	6	5	11	10	3	13	10	4	20	5	3	40	12	4	5	5	23	15	10	4	21	5	7	4	7	2	8	3	1	4	7	8	13	10	5	8	5	5	3	1	7	2	10	14	6	5	5	22
OG0000181	5	6	18	9	11	5	10	19	11	4	12	7	17	1	6	8	7	5	7	20	7	10	7	5	4	5	1	11	7	5	3	10	5	9	6	11	7	7	4	8	5	8	8	8	31	8	8	6	8
OG0000182	0	6	5	0	4	0	0	0	0	2	4	0	0	0	2	0	2	1	0	43	0	0	107	2	1	1	0	1	2	0	140	0	21	4	9	0	1	0	0	43	0	0	0	0	8	0	0	1	0
OG0000183	5	40	1	2	5	14	3	9	0	1	3	0	5	25	43	19	8	4	21	2	0	5	2	1	1	19	0	14	3	0	2	18	3	17	11	15	8	12	1	19	0	7	0	6	8	0	17	1	8
OG0000184	3	22	53	7	12	0	2	11	0	1	17	0	3	0	14	0	11	0	33	10	0	0	39	16	5	7	12	2	2	0	2	18	7	26	19	6	8	2	15	6	0	0	0	0	14	0	2	0	0
OG0000185	2	37	11	16	9	2	1	0	0	2	3	0	1	1	29	1	80	1	1	2	2	1	1	1	1	1	0	2	0	0	2	33	8	5	1	72	3	61	0	4	0	2	1	0	0	0	1	2	2
OG0000186	6	10	19	3	3	6	9	19	12	9	4	12	12	24	7	14	5	5	9	4	3	5	15	7	4	11	4	11	12	7	6	7	3	14	6	10	4	6	5	4	2	10	6	3	11	15	12	3	5
OG0000187	7	13	17	9	9	12	2	11	5	6	11	5	13	5	8	5	8	5	10	9	7	6	10	11	10	5	0	10	7	11	9	10	9	18	6	10	10	8	3	4	3	12	13	5	11	4	5	7	9
OG0000188	9	12	8	12	12	14	5	6	0	10	8	0	28	7	10	3	9	15	7	12	2	15	6	11	12	6	0	6	2	0	16	8	12	9	6	16	6	13	4	6	0	10	0	7	20	0	3	2	18
OG0000189	1	49	0	16	22	15	0	0	0	0	8	0	14	0	19	0	31	1	1	1	34	3	3	6	3	0	0	10	3	0	1	56	6	1	1	37	4	33	0	3	0	3	0	0	0	0	0	11	3
OG0000190	2	2	1	2	2	23	12	4	1	6	2	0	60	3	2	2	2	36	14	1	2	64	6	3	3	2	0	6	1	0	2	3	5	13	7	3	5	2	4	0	0	4	2	8	15	0	1	2	58
OG0000191	15	15	22	6	9	0	0	28	0	0	6	0	2	0	10	0	0	1	2	7	0	3	72	33	27	2	0	4	0	0	3	0	18	73	0	4	2	1	0	11	0	10	0	0	9	0	0	0	1
OG0000192	4	12	2	11	7	9	2	8	1	5	10	1	18	3	11	5	12	8	8	7	6	10	11	8	9	11	1	6	17	3	12	16	8	14	6	18	8	15	3	8	1	7	4	4	12	1	9	5	17
OG0000193	4	8	2	8	7	19	4	14	2	9	8	1	29	6	12	5	7	13	16	14	3	12	6	10	9	14	0	8	3	1	9	11	5	18	5	10	9	5	4	7	1	4	1	8	14	3	6	3	17
OG0000194	9	9	13	9	12	8	3	10	9	5	7	1	18	7	8	5	8	10	8	2	4	7	10	7	7	8	2	10	1	19	7	10	10	19	10	11	9	7	3	10	0	11	21	0	6	2	6	5	10
OG0000195	8	14	0	9	10	7	1	8	0	4	31	0	3	16	18	4	24	1	4	0	2	2	17	24	24	14	2	3	1	5	8	20	11	11	3	23	3	19	1	12	0	9	2	1	1	1	6	2	2
OG0000196	1	4	0	11	15	6	6	4	0	10	2	0	31	7	1	20	3	21	16	0	5	32	1	6	6	36	2	8	8	0	11	3	11	3	7	3	6	2	12	4	0	4	0	9	7	0	23	3	20
OG0000197	0	11	0	11	9	0	0	25	4	8	4	4	0	0	6	0	18	0	13	19	0	0	28	19	25	0	3	14	0	3	15	19	11	24	6	15	15	13	0	9	0	0	3	10	19	4	0	0	0
OG0000198	6	4	6	6	9	6	16	9	4	8	4	6	27	8	5	6	5	12	11	14	7	14	4	7	5	9	3	7	9	3	6	5	7	10	6	5	7	5	21	4	2	7	2	6	23	4	5	8	12
OG0000199	6	5	13	9	7	22	13	10	1	5	5	5	12	7	8	8	5	11	6	0	12	10	5	6	7	4	1	14	6	7	7	7	7	16	2	9	11	5	6	4	6	17	7	2	3	8	17	5	15
OG0000200	5	13	0	13	12	23	1	11	0	7	8	0	55	4	5	1	6	3	1	0	0	1	28	21	15	0	0	2	1	3	3	32	8	27	1	18	20	12	1	2	0	9	7	0	0	0	1	0	4
OG0000201	8	7	8	7	6	18	11	11	6	9	6	6	15	3	5	7	5	5	1	11	7	7	8	5	5	25	1	7	3	2	6	15	5	15	7	6	9	5	8	7	3	13	2	1	18	11	4	11	12
OG0000202	5	36	22	19	29	0	0	19	0	0	36	0	3	0	26	0	21	0	0	0	1	0	2	43	34	0	0	0	0	0	0	13	2	16	0	6	1	0	0	44	0	0	0	0	0	0	2	1	2
OG0000203	1	63	4	0	0	2	0	2	0	1	22	0	0	0	86	0	37	0	0	0	0	1	0	15	6	0	0	2	0	1	1	24	0	1	0	58	1	46	0	0	0	1	7	0	0	0	0	0	0
OG0000204	5	7	9	3	5	7	0	6	0	0	5	2	7	1	97	2	5	2	4	1	2	2	3	4	4	3	0	6	3	2	4	7	3	6	4	9	6	6	1	54	0	5	3	2	68	2	1	2	2
OG0000205	11	18	3	12	18	13	1	18	0	7	7	0	2	1	8	4	20	2	6	5	5	4	7	5	5	0	0	12	5	1	16	21	15	19	6	23	12	17	1	9	0	15	2	3	8	0	2	5	6
OG0000206	1	0	0	62	32	4	0	0	0	0	12	0	0	0	0	0	1	0	1	0	0	0	3	36	16	3	0	0	35	0	135	0	13	4	0	2	0	0	0	14	0	6	0	0	0	0	0	0	0
OG0000207	7	20	5	6	3	6	4	6	1	7	7	0	23	6	7	6	9	15	17	9	4	14	7	8	8	6	3	6	4	1	8	8	6	12	8	8	7	7	5	8	0	6	2	14	29	0	6	4	16
OG0000208	7	10	22	7	3	5	9	4	2	3	16	0	23	7	27	10	10	10	1	4	3	10	8	4	3	3	2	4	3	1	4	13	4	38	7	13	7	8	8	9	0	7	6	4	10	0	5	3	10
OG0000209	9	10	13	11	13	10	3	9	6	4	8	5	11	4	7	6	10	8	4	3	7	7	11	11	6	4	1	10	8	5	10	15	8	17	6	10	8	9	1	7	2	10	5	4	12	7	5	9	7
OG0000210	0	10	17	38	47	2	0	1	0	0	29	0	0	0	11	0	7	0	0	10	0	0	15	71	36	0	0	1	0	0	1	0	4	62	0	8	0	2	0	1	0	0	0	0	0	0	0	0	0
OG0000211	13	12	4	12	7	18	7	15	2	7	9	3	8	1	13	2	14	4	1	22	6	5	2	11	8	20	0	5	4	3	7	5	8	15	3	13	7	10	9	6	1	20	1	0	2	8	4	5	10
OG0000212	9	13	0	4	6	15	0	56	0	8	3	0	9	4	8	2	10	6	0	4	0	7	7	6	6	4	0	11	22	0	1	9	3	10	1	37	10	25	0	1	0	44	0	0	0	0	1	0	9
OG0000213	17	5	6	2	1	17	24	14	2	5	9	0	12	9	9	14	5	5	8	1	33	5	8	10	12	4	0	16	4	0	5	2	0	18	9	6	7	5	7	3	1	9	0	2	1	0	4	29	5
OG0000214	11	24	79	1	3	8	0	4	0	2	8	0	8	1	14	1	27	6	3	1	1	5	1	15	3	1	1	34	6	0	1	7	2	6	3	19	4	7	0	16	0	16	0	3	6	0	2	2	7
OG0000215	2	3	8	11	16	4	1	8	1	2	12	2	9	3	18	11	5	5	3	5	27	5	7	11	11	2	0	6	28	2	5	5	9	7	4	3	8	3	6	1	1	8	5	2	20	4	16	29	5
OG0000216	21	31	0	2	2	20	0	7	0	2	2	0	0	7	9	2	9	0	27	17	0	0	16	4	2	11	6	5	21	0	10	0	0	49	4	8	0	7	8	22	0	7	0	0	29	0	1	0	0
OG0000217	29	6	11	21	19	13	4	21	1	3	14	0	6	5	6	8	8	3	5	1	3	3	16	4	5	6	4	8	2	1	15	13	12	14	8	14	8	8	4	3	0	8	1	2	7	0	5	4	5
OG0000218	0	35	0	17	16	2	0	2	0	1	25	0	0	0	51	0	23	3	0	0	0	0	6	10	14	0	0	2	1	0	8	19	8	3	0	62	0	50	0	7	0	1	0	0	0	0	0	0	0
OG0000219	0	3	0	22	12	0	0	10	0	0	18	0	0	0	13	0	3	0	0	12	0	0	61	80	50	0	0	0	0	0	0	6	6	17	0	7	0	8	0	37	0	0	0	0	0	0	0	0	0
OG0000220	16	7	0	9	10	11	2	48	0	16	5	0	8	7	3	14	4	4	10	5	0	4	6	3	3	34	0	12	0	0	4	6	9	7	10	11	9	6	4	4	0	15	0	1	8	0	22	0	6
OG0000221	7	14	17	8	8	10	4	6	1	5	13	3	10	6	11	3	11	7	15	3	3	7	10	10	10	4	5	6	6	2	12	10	9	10	7	16	6	13	3	6	1	9	2	4	11	4	4	3	7
OG0000222	10	14	63	5	2	57	0	12	0	3	3	0	0	0	13	0	34	0	0	0	0	0	4	3	4	0	0	7	0	1	7	26	6	12	16	18	18	9	0	0	0	15	0	0	0	0	0	0	0
OG0000223	10	21	4	6	8	7	3	11	0	4	11	0	12	2	14	2	19	10	6	5	1	11	9	6	7	4	0	8	7	0	3	16	4	20	10	24	12	18	2	6	0	15	1	2	4	0	5	1	10
OG0000224	5	6	0	1	0	9	0	40	0	0	45	0	0	0	0	0	12	0	5	0	0	0	4	0	0	0	0	1	27	0	121	3	28	0	11	1	0	0	0	38	0	3	0	0	0	0	0	0	0
OG0000225	2	53	0	11	10	0	0	0	0	0	14	0	0	0	38	0	12	0	0	0	1	0	7	69	28	0	0	0	0	0	2	20	20	1	0	12	0	12	0	47	0	0	0	0	0	0	0	1	0
OG0000226	7	8	16	15	5	8	3	10	5	2	7	4	14	12	6	4	9	11	7	4	5	8	10	10	5	5	0	7	9	5	7	8	5	18	6	6	6	5	3	11	1	6	5	4	9	17	3	7	9
OG0000227	15	7	8	5	2	9	9	22	2	7	8	2	10	26	4	19	9	7	12	0	0	9	7	8	7	4	0	4	10	0	11	9	5	8	7	10	10	8	8	4	1	13	0	1	7	2	11	0	10
OG0000228	1	38	0	7	6	0	0	0	0	0	1	0	0	1	41	0	57	1	0	0	38	0	0	0	0	0	0	2	0	0	0	17	8	0	0	36	1	29	0	37	0	0	1	0	0	0	0	34	0
OG0000229	6	8	5	10	7	13	5	10	9	8	7	3	20	6	4	2	7	14	10	5	3	13	10	5	5	7	2	6	3	6	5	9	8	12	6	7	7	6	8	3	1	8	7	2	20	6	3	4	13
OG0000230	0	0	0	0	0	0	0	34	0	4	0	0	2	0	0	0	0	0	24	15	0	9	21	0	0	5	0	1	0	0	12	0	2	3	107	0	0	0	0	0	0	0	0	0	98	0	6	0	9
OG0000231	1	0	71	2	6	3	3	27	0	0	13	0	0	1	6	0	1	0	5	0	0	1	105	31	37	4	0	0	1	0	4	1	0	17	0	0	0	0	0	2	0	0	0	4	0	0	2	0	3
OG0000232	0	20	30	2	13	4	0	5	0	2	4	0	0	0	14	0	27	1	0	0	0	0	26	37	11	7	0	6	0	0	64	0	20	21	1	6	16	8	0	2	0	0	0	0	0	0	3	0	0
OG0000233	27	32	0	1	9	0	0	0	0	0	1	0	0	0	42	0	10	0	0	0	0	0	1	2	13	0	0	1	0	0	6	3	21	74	0	6	28	4	0	66	0	2	0	0	0	0	0	0	0
OG0000234	2	3	1	2	1	5	9	27	1	12	3	6	0	16	2	14	5	0	8	36	15	0	2	3	5	39	0	4	3	2	3	9	2	12	2	6	4	4	19	6	1	7	2	0	4	6	22	14	0
OG0000235	10	7	5	7	6	8	6	8	4	5	5	7	13	11	9	5	8	10	7	4	6	10	7	7	7	6	0	7	6	5	10	10	7	11	7	12	7	7	4	9	4	9	8	2	6	10	4	6	9
OG0000236	8	5	2	3	5	20	16	16	1	3	14	0	1	20	11	18	6	0	0	2	1	1	4	11	10	31	0	8	6	2	2	3	4	8	4	8	16	6	15	3	0	20	1	2	0	0	27	1	1
OG0000237	9	5	0	4	8	7	3	7	0	1	14	0	13	3	1	1	6	7	5	36	8	8	9	14	9	1	0	5	14	2	14	2	3	23	6	5	3	4	5	2	0	15	9	6	30	0	1	3	13
OG0000238	14	19	0	2	3	32	3	13	0	10	2	1	15	3	3	3	7	6	14	9	0	6	1	1	0	4	0	12	12	1	2	6	1	12	11	14	14	11	3	1	0	38	1	5	16	0	4	0	6
OG0000239	2	35	0	30	33	3	2	6	0	2	2	0	8	3	21	4	25	4	4	1	0	4	2	2	2	10	0	2	3	1	3	12	4	2	2	50	3	28	1	7	0	3	0	1	6	0	4	0	4
OG0000240	8	20	1	12	14	23	1	4	0	7	18	1	8	0	19	0	16	2	3	0	3	6	11	15	12	1	0	4	9	0	5	11	7	7	7	23	15	17	1	9	0	5	0	1	1	0	0	6	6
OG0000241	11	7	20	23	40	2	1	1	2	1	39	0	2	3	16	0	10	1	2	1	1	1	2	34	14	1	0	7	1	2	1	6	2	3	4	5	1	3	1	49	0	4	1	2	5	2	0	1	4
OG0000242	7	9	0	1	0	7	18	16	0	5	3	0	17	12	2	11	3	8	8	2	0	10	13	3	7	17	3	10	0	0	2	17	6	7	7	8	10	7	24	0	0	9	0	15	7	0	11	0	14
OG0000243	6	5	6	6	7	3	11	7	4	7	6	2	16	9	8	5	6	10	10	7	7	12	5	6	7	8	2	8	9	2	7	8	7	8	8	5	8	5	9	5	6	7	4	4	4	2	7	8	17
OG0000244	2	2	1	1	3	5	31	11	0	1	16	0	8	24	6	16	6	3	4	0	0	5	7	7	9	43	0	23	3	2	8	5	1	0	24	5	9	2	11	1	1	2	2	0	0	1	21	1	3
OG0000245	0	3	60	1	1	3	3	2	0	0	1	0	3	0	1	0	0	0	15	10	4	1	5	11	8	33	0	2	0	0	66	0	1	50	0	2	3	0	1	12	0	8	0	0	22	0	0	4	0
OG0000246	0	0	0	23	30	0	0	0	0	4	47	0	0	0	0	0	0	0	0	34	0	0	0	60	34	0	0	17	30	0	2	0	0	40	0	0	10	0	0	0	0	3	0	0	0	1	0	0	0
OG0000247	9	11	0	7	5	20	0	6	0	3	4	0	12	19	3	26	21	9	3	0	9	10	3	4	4	20	0	23	0	0	2	6	7	3	4	5	12	6	0	1	0	11	0	0	0	0	23	5	17
OG0000248	1	43	53	12	6	8	0	0	0	0	41	0	0	0	9	0	15	0	0	32	0	0	18	4	5	24	0	1	5	0	0	3	0	34	0	13	1	3	0	1	0	1	0	0	0	0	0	0	0
OG0000249	0	15	0	29	17	0	0	1	0	0	13	0	0	0	22	0	44	0	0	0	0	0	12	17	17	0	2	0	1	0	23	26	24	2	0	30	0	31	0	7	0	0	0	0	0	0	0	0	0
OG0000250	42	6	0	21	15	0	0	13	0	0	11	0	4	0	19	0	0	0	0	20	0	0	11	54	22	0	0	19	0	0	0	4	1	54	0	4	2	0	0	0	0	8	0	0	0	0	2	0	0
OG0000251	7	7	5	4	3	9	3	5	2	5	3	2	18	11	3	4	4	14	15	1	5	12	3	5	3	6	0	7	9	5	4	6	7	12	7	5	7	5	3	3	1	6	4	9	47	3	4	5	13
OG0000252	64	19	75	13	6	0	0	0	0	0	20	0	0	0	22	0	7	0	0	0	0	0	0	0	0	4	0	0	1	0	0	5	10	52	0	3	0	2	0	14	0	2	0	0	1	0	2	0	6
OG0000253	5	6	8	10	7	7	7	7	8	6	6	4	17	5	7	5	6	9	6	5	4	11	6	8	7	4	3	6	5	4	8	9	6	9	7	8	5	6	4	7	4	7	5	5	11	8	5	4	11
OG0000254	6	7	6	8	10	6	3	18	2	6	4	4	25	6	4	7	4	13	17	8	3	17	4	4	2	9	0	9	2	2	4	4	6	13	7	6	6	4	2	3	2	5	2	7	12	4	7	4	13
OG0000255	6	11	10	7	5	7	6	8	7	7	4	5	8	8	7	5	8	8	8	4	6	6	5	7	5	6	3	7	7	4	5	10	9	12	6	6	7	6	5	8	5	9	4	3	11	7	5	7	6
OG0000256	15	9	19	10	12	12	5	10	0	3	5	0	6	5	12	7	15	4	4	4	6	4	5	8	9	5	1	6	2	3	5	11	7	4	4	17	5	11	6	5	1	6	3	5	9	1	11	4	5
OG0000257	41	7	0	0	0	0	4	0	0	0	0	6	0	0	15	0	11	0	0	0	0	0	0	0	0	0	0	22	1	0	4	2	0	25	1	15	0	1	6	152	0	4	1	0	0	2	5	0	0
OG0000258	9	10	6	6	8	8	3	15	3	4	5	0	26	8	6	8	8	13	9	3	3	13	3	6	5	11	3	10	4	0	6	7	4	12	6	10	5	8	3	8	1	10	0	2	4	0	8	3	12
OG0000259	0	62	0	14	8	1	0	1	0	0	27	0	0	0	10	0	38	0	0	0	0	0	10	24	27	0	0	0	0	0	1	5	1	0	0	52	0	42	0	1	0	1	0	0	0	0	0	0	0
OG0000260	6	5	7	8	6	13	6	15	2	8	6	3	16	6	4	3	7	7	6	8	6	9	6	7	3	9	0	7	3	2	5	12	8	10	6	8	9	6	2	6	5	12	1	6	13	2	3	6	9
OG0000261	5	11	2	6	5	11	2	9	1	4	3	0	29	7	7	13	13	12	7	2	3	11	1	2	1	6	0	18	2	0	6	11	5	13	4	15	5	13	2	6	0	6	0	4	3	0	8	3	22
OG0000262	9	3	0	1	1	23	3	13	0	9	4	0	31	7	2	5	1	18	8	3	0	15	6	3	3	14	0	15	0	0	1	0	1	18	19	2	7	2	3	0	0	5	0	4	34	0	9	0	16
OG0000263	8	2	2	14	10	8	3	18	4	18	7	1	11	18	4	3	5	8	8	1	1	7	3	6	5	9	3	8	0	1	3	3	18	13	4	6	19	4	4	4	0	2	1	12	14	1	3	1	10
OG0000264	30	6	0	9	2	7	0	7	0	0	29	0	0	0	0	0	6	0	13	0	0	0	12	0	1	0	0	0	2	0	48	4	12	0	33	3	1	1	0	91	0	0	0	0	0	0	0	0	0
OG0000265	9	6	5	9	10	7	4	7	4	6	7	2	14	7	5	4	8	13	12	4	4	10	6	12	10	9	2	6	4	1	6	7	7	12	5	6	7	5	5	5	1	5	0	5	13	3	5	4	8
OG0000266	2	19	36	3	4	5	1	1	0	6	7	0	27	2	9	1	19	15	2	16	3	14	12	5	4	1	0	1	1	2	7	11	13	1	2	10	1	6	2	11	0	1	4	2	9	0	1	1	16
OG0000267	8	7	3	6	3	10	4	6	4	3	4	3	21	9	5	4	8	11	5	6	2	11	9	10	9	6	4	9	1	5	8	10	5	10	6	8	8	6	4	6	0	6	3	8	8	3	5	3	12
OG0000268	7	9	13	6	8	4	5	12	10	4	5	3	15	5	7	2	5	9	11	2	5	11	6	7	6	4	4	9	2	5	6	9	7	13	6	6	5	5	4	6	2	5	7	3	5	7	2	6	10
OG0000269	8	15	5	12	10	12	3	7	2	5	9	0	6	4	15	0	14	4	1	2	2	7	10	15	6	18	0	3	4	0	14	16	10	3	3	16	11	12	3	5	4	5	0	1	2	0	0	2	8
OG0000270	7	7	1	8	10	12	6	7	2	7	13	0	13	5	5	0	12	7	2	6	4	8	7	6	6	7	1	5	1	0	10	11	6	19	3	10	13	6	10	4	2	13	0	5	13	0	1	6	7
OG0000271	5	7	1	7	4	4	6	14	2	3	3	1	11	3	8	5	6	7	5	7	2	10	5	3	2	7	2	37	7	2	5	12	7	2	7	8	9	8	3	5	1	11	3	7	25	2	4	2	7
OG0000272	82	1	13	0	0	0	0	0	0	1	0	0	0	0	3	0	4	0	92	2	0	0	0	0	0	0	0	19	0	0	0	4	0	61	0	0	6	0	1	21	0	0	0	0	0	0	1	0	1
OG0000273	4	10	28	26	29	1	0	6	0	0	16	0	2	0	14	0	11	0	0	0	0	0	0	33	49	0	0	2	0	0	0	4	2	34	0	3	4	0	0	20	0	14	0	0	0	0	0	0	0
OG0000274	7	6	6	5	7	5	5	6	11	5	8	7	13	3	5	3	7	7	9	7	4	8	8	5	9	3	2	7	13	5	5	3	7	13	5	5	8	5	5	5	7	6	5	3	5	10	5	4	9
OG0000275	11	20	0	33	43	0	0	8	0	1	2	0	3	0	3	0	6	1	0	0	0	1	76	3	1	2	0	12	0	0	0	2	2	51	0	9	0	3	0	0	0	15	0	0	0	0	0	0	2
OG0000276	3	3	0	93	81	2	0	0	0	0	24	0	0	0	17	0	0	0	0	0	0	0	1	31	20	0	0	0	1	0	0	0	3	4	0	0	0	1	0	13	0	13	0	0	0	0	0	0	0
OG0000277	2	6	37	0	5	0	0	2	0	0	2	0	0	0	8	1	0	0	17	0	0	0	31	2	1	6	0	0	0	0	16	9	9	44	5	1	1	0	0	44	0	0	0	0	48	0	11	0	1
OG0000278	1	2	0	7	9	7	11	3	0	0	18	0	0	0	21	13	13	0	2	0	0	0	10	1	1	7	0	14	0	0	10	19	14	7	10	10	29	11	15	18	0	6	0	1	8	0	11	0	0
OG0000279	11	15	0	0	0	0	0	0	0	0	4	0	0	0	0	0	0	0	59	1	0	0	5	35	14	0	0	0	0	0	128	4	2	0	9	0	0	0	0	8	0	13	0	0	0	0	0	0	0
OG0000280	7	9	7	10	17	3	0	11	0	4	10	0	13	1	9	2	13	7	8	3	4	9	13	15	12	4	0	6	1	0	10	12	11	11	5	12	7	10	0	5	0	6	0	3	6	0	1	4	6
OG0000281	3	13	21	38	19	1	0	21	0	4	0	0	12	4	11	1	9	4	0	1	0	6	13	0	1	9	0	10	0	0	0	5	37	15	3	3	2	2	0	22	0	4	0	0	0	0	6	0	6
OG0000282	6	7	4	8	8	4	3	9	3	9	6	2	19	4	9	5	11	12	6	11	2	12	7	6	6	3	0	5	3	1	8	10	7	7	6	7	5	7	3	9	1	5	1	4	7	9	5	2	12
OG0000283	5	8	5	7	6	4	3	6	4	5	8	3	16	3	4	3	10	6	5	8	3	7	6	12	12	4	2	8	9	4	7	12	5	10	6	9	6	7	3	7	0	2	5	4	9	9	3	5	10
OG0000284	8	11	1	6	10	7	1	27	0	1	3	0	4	2	2	2	13	1	7	5	6	2	0	9	3	3	0	10	0	6	5	8	3	28	3	20	13	7	1	3	0	19	17	2	10	0	4	7	4
OG0000285	5	8	2	4	2	5	0	7	3	5	4	2	12	12	9	19	4	5	4	7	3	5	6	4	3	46	0	7	1	6	4	4	4	16	4	5	8	4	0	0	3	5	4	5	8	3	17	2	7
OG0000286	3	5	2	3	3	12	9	15	1	4	2	0	28	2	2	3	4	11	11	7	4	12	4	5	4	6	0	10	5	1	4	4	3	13	9	5	11	4	5	3	0	2	1	6	23	0	5	3	24
OG0000287	5	8	12	6	6	5	5	5	6	4	7	2	19	5	7	5	6	13	6	6	7	12	7	6	6	5	2	5	3	3	7	10	7	8	5	7	5	6	3	5	1	4	4	5	6	1	5	7	13
OG0000288	7	7	4	3	2	6	22	9	2	5	7	3	3	5	6	6	6	4	6	24	5	5	7	8	4	6	7	5	1	2	3	6	5	6	5	10	5	5	20	4	0	9	2	3	7	5	13	3	5
OG0000289	4	11	13	6	4	11	1	10	0	6	0	1	14	6	19	12	7	2	3	1	17	7	0	2	1	6	0	7	0	0	7	10	7	11	5	15	9	7	0	10	0	12	0	0	0	0	9	20	10
OG0000290	8	8	10	8	2	9	2	7	4	14	7	1	28	6	2	4	7	14	13	1	2	18	7	5	5	4	2	5	7	0	4	2	7	9	8	6	4	4	2	4	0	6	0	4	6	1	4	2	19
OG0000291	7	4	11	4	3	5	6	6	3	5	4	4	14	15	7	6	5	6	6	4	5	6	7	8	4	5	4	5	5	4	4	9	4	11	8	10	6	5	5	5	2	5	4	7	14	7	5	5	6
OG0000292	3	6	1	9	11	4	2	7	0	3	8	0	18	2	4	2	7	5	11	5	3	7	44	8	9	1	1	4	1	1	13	2	7	8	2	4	3	4	2	4	0	2	1	4	44	0	3	2	8
OG0000293	5	5	13	2	6	19	3	13	7	7	9	4	16	4	8	3	7	7	15	2	3	9	6	5	7	3	0	7	3	8	4	7	3	5	5	8	7	5	3	2	2	6	8	4	8	2	3	3	8
OG0000294	5	64	6	0	0	7	0	0	0	0	0	0	0	0	0	0	22	0	0	2	68	0	1	0	0	1	0	1	0	0	0	5	0	1	1	32	1	17	0	8	0	9	0	0	0	0	0	47	0
OG0000295	11	7	8	3	5	3	3	36	0	7	2	0	17	3	6	3	6	12	5	6	1	11	2	2	3	4	0	6	0	11	3	7	3	9	15	12	2	5	3	5	0	27	6	1	1	0	3	1	10
OG0000296	9	1	6	4	4	0	0	7	0	0	83	0	0	0	1	0	4	0	0	0	0	0	23	68	15	0	0	4	0	0	3	2	0	4	0	0	24	0	0	34	0	0	0	0	0	0	0	0	0
OG0000297	1	25	0	19	16	32	0	1	0	18	5	0	6	0	12	0	26	4	0	4	1	1	3	2	5	0	0	0	2	0	10	18	9	0	0	30	5	28	0	0	0	4	0	0	0	0	0	1	8
OG0000298	12	6	0	0	0	26	4	21	1	2	7	1	7	4	2	2	12	10	3	0	8	8	0	1	1	12	0	12	0	1	3	18	0	9	7	22	6	8	9	2	0	13	1	0	6	3	2	8	15
OG0000299	6	11	6	9	19	11	3	8	0	5	4	0	24	8	5	6	4	9	9	4	4	11	4	8	5	5	0	10	3	0	7	8	4	11	5	6	7	4	2	4	0	6	0	4	4	0	4	6	12
OG0000300	11	3	12	1	2	10	5	8	3	12	2	2	25	4	6	5	6	11	7	8	6	10	2	4	3	3	2	7	4	2	4	8	3	17	4	7	8	6	2	2	2	7	2	4	9	2	5	5	11
OG0000301	1	19	49	5	8	7	0	18	1	4	7	0	3	4	21	0	11	1	2	1	0	1	40	3	3	0	0	1	3	6	0	6	1	7	0	18	6	9	0	7	0	14	5	0	0	0	0	0	2
OG0000302	5	6	0	3	6	7	3	20	1	6	8	3	13	2	6	7	7	6	12	4	0	7	1	19	16	3	0	10	6	2	4	5	2	14	9	5	10	3	4	7	3	7	2	1	4	5	7	0	12
OG0000303	15	12	3	6	8	3	3	5	0	7	3	3	11	5	6	5	9	6	4	7	5	5	6	4	5	7	2	6	8	0	6	6	4	17	5	10	5	10	3	6	2	16	0	4	10	2	5	5	6
OG0000304	4	13	1	11	10	7	0	10	0	5	7	0	3	0	7	0	13	2	0	3	4	3	3	5	5	0	0	12	4	2	5	16	13	31	4	16	23	9	0	7	0	8	5	2	9	0	1	4	3
OG0000305	10	12	2	18	21	21	0	3	0	19	9	0	0	0	7	0	10	0	1	1	14	0	2	11	10	0	0	6	5	0	14	9	12	3	3	12	4	11	0	6	0	13	1	0	3	0	0	17	0
OG0000306	5	16	0	13	11	18	0	11	0	2	13	0	0	0	2	0	8	0	3	15	3	0	7	14	15	1	0	15	6	3	2	4	7	17	2	7	9	8	0	1	0	15	10	5	18	0	0	4	0
OG0000307	4	4	2	7	6	5	4	4	5	4	5	5	22	6	5	5	4	12	7	3	3	12	8	5	4	4	3	5	4	5	5	5	4	8	4	7	5	5	5	5	4	4	4	5	21	8	3	3	13
OG0000308	22	9	81	19	14	4	0	0	0	0	38	0	0	0	8	0	7	0	0	0	0	0	1	3	1	0	0	5	0	0	0	1	10	7	0	6	3	3	0	1	0	37	0	0	0	4	0	0	5
OG0000309	5	12	0	4	5	0	4	5	0	2	3	0	0	0	21	0	15	0	0	1	0	0	0	0	0	0	0	6	0	0	8	8	2	11	0	8	1	1	13	128	0	3	0	0	20	0	0	0	2
OG0000310	4	3	0	3	7	0	0	2	0	0	0	0	0	0	3	0	6	0	0	0	0	0	27	1	2	1	0	14	4	0	13	0	2	10	0	6	1	1	5	115	0	3	0	0	51	0	0	4	0
OG0000311	6	6	7	6	9	6	3	5	0	6	11	0	21	5	5	5	7	12	6	4	4	12	9	10	10	5	1	5	5	0	6	6	6	6	5	6	5	7	5	4	0	6	0	4	8	0	5	4	13
OG0000312	0	55	0	13	3	0	0	0	0	0	10	0	0	0	30	0	9	0	1	0	1	0	3	3	2	4	0	2	0	9	0	15	4	42	0	8	0	6	0	59	0	1	6	0	0	0	0	0	0
OG0000313	0	60	1	2	3	3	0	1	0	0	3	0	0	2	46	1	51	0	0	1	1	0	7	4	6	2	0	0	0	1	2	15	0	2	0	43	2	19	0	1	0	1	4	0	0	0	1	1	0
OG0000314	5	7	1	5	9	4	2	4	0	4	5	1	15	2	5	3	9	7	16	7	4	8	10	4	4	5	1	6	1	0	4	8	4	12	5	11	7	6	2	5	0	4	0	7	35	2	3	4	12
OG0000315	2	0	0	5	11	0	0	30	0	0	5	0	0	0	4	0	0	2	18	0	0	1	68	0	0	21	0	1	0	0	2	0	34	3	0	0	1	0	0	70	0	0	0	0	0	0	6	0	1
OG0000316	2	14	1	8	7	4	7	1	4	2	5	1	1	20	5	23	5	6	3	5	2	6	5	3	3	18	0	3	4	1	4	6	4	3	1	6	1	5	33	4	3	2	1	2	11	1	24	2	1
OG0000317	12	26	8	6	10	5	1	10	1	6	5	0	1	12	11	1	6	1	1	6	0	1	3	12	10	0	0	3	5	1	3	4	2	9	4	32	5	16	1	15	0	4	2	0	15	1	3	0	2
OG0000318	6	15	6	7	7	5	0	3	0	4	9	0	24	9	13	0	8	10	6	0	0	11	6	8	6	1	0	4	0	3	6	9	8	4	4	16	3	14	0	6	0	3	3	6	15	0	2	0	12
OG0000319	5	13	0	14	14	28	16	6	0	1	12	0	5	2	15	1	6	4	1	16	1	3	2	12	12	2	0	7	0	1	6	7	7	0	1	8	6	9	18	3	0	10	1	0	0	0	2	1	3
OG0000320	1	0	1	1	1	0	0	24	0	0	26	0	0	4	6	0	0	0	1	52	0	0	84	7	1	36	0	5	0	0	0	0	1	15	0	0	0	0	0	3	0	0	0	11	0	0	1	0	0
OG0000321	10	4	3	2	2	5	4	12	3	5	3	1	21	12	3	3	4	10	6	12	4	13	3	3	2	2	2	14	4	5	2	6	2	15	6	3	9	3	3	8	0	5	6	9	3	1	6	3	13
OG0000322	2	2	5	6	9	5	2	2	0	2	6	0	16	3	4	2	2	15	28	21	1	19	3	11	11	1	7	2	2	0	4	2	6	14	2	2	12	2	4	4	0	2	0	2	10	0	2	9	14
OG0000323	1	16	0	12	22	13	0	5	0	0	13	0	2	1	11	0	5	2	6	0	0	1	8	19	17	1	0	20	0	2	2	23	8	18	2	9	24	2	0	0	0	11	3	0	0	0	0	0	1
OG0000324	5	5	5	4	6	5	8	8	4	7	4	3	8	9	6	10	5	8	6	7	1	12	4	4	7	4	1	6	5	3	7	7	5	10	5	6	4	5	14	5	3	6	1	2	10	3	6	1	9
OG0000325	2	3	4	3	2	11	3	29	2	19	2	1	9	3	3	3	3	5	5	5	0	7	3	5	2	5	0	23	1	3	2	3	4	29	12	4	4	3	1	3	0	3	2	1	26	1	3	1	11
OG0000326	12	5	4	12	18	5	1	9	2	1	10	0	1	0	3	0	3	2	7	12	11	1	17	8	7	0	0	8	5	6	8	3	5	13	8	3	12	3	1	1	0	18	10	0	8	0	0	13	2
OG0000327	5	11	0	10	11	6	8	6	0	4	8	0	9	4	9	4	11	5	3	3	3	9	5	5	6	7	0	4	4	0	11	13	12	3	3	12	5	12	16	7	0	5	0	3	4	0	3	3	6
OG0000328	7	8	2	7	7	5	2	5	1	3	9	0	10	4	6	2	6	5	1	4	5	7	7	7	7	3	3	9	5	1	7	10	5	9	11	7	11	6	3	7	0	5	2	2	22	0	8	7	7
OG0000329	5	6	7	5	5	6	2	4	4	5	6	3	20	4	5	5	5	12	6	2	4	14	5	7	5	6	3	4	5	4	6	9	6	7	4	6	5	5	2	5	5	5	4	4	7	3	4	4	12
OG0000330	4	7	5	6	10	5	4	11	6	4	8	5	10	5	5	5	8	5	2	2	4	7	6	9	9	3	4	3	4	5	5	8	7	8	5	9	4	7	4	1	4	7	6	3	5	6	4	4	8
OG0000331	0	0	0	1	0	0	0	0	0	0	0	0	0	0	0	0	0	0	53	27	0	0	158	0	0	0	0	0	3	0	0	0	0	1	0	0	0	0	0	5	0	0	0	0	28	0	0	0	0
OG0000332	4	5	6	8	10	6	3	6	1	4	6	0	17	7	4	4	4	9	10	4	4	9	6	8	4	6	3	7	3	2	5	10	4	10	5	5	5	4	4	9	0	5	5	6	9	0	4	4	11
OG0000333	4	5	4	5	9	10	6	3	0	7	12	0	12	1	5	4	12	4	0	1	0	5	2	13	9	10	0	5	4	5	16	13	15	17	2	8	4	8	3	4	0	7	6	1	8	0	3	0	3
OG0000334	6	8	5	6	8	10	2	7	1	6	7	0	23	4	5	3	4	12	9	4	1	10	9	8	7	3	0	9	3	0	5	6	6	9	6	6	5	5	3	5	0	5	0	5	11	0	4	1	13
OG0000335	1	15	0	7	6	8	1	0	0	6	6	0	33	1	12	1	18	17	0	0	0	17	8	8	8	2	0	1	0	0	8	8	7	2	2	18	1	20	0	6	0	5	0	0	0	0	3	0	17
OG0000336	6	9	18	4	5	4	3	5	2	3	5	1	8	8	3	4	8	6	11	3	1	8	4	10	4	5	1	11	8	9	5	13	3	4	6	5	11	4	15	5	0	2	8	1	2	0	5	1	6
OG0000337	13	7	16	2	1	14	6	13	0	8	2	0	6	24	9	2	4	3	9	1	2	2	7	3	5	6	0	17	3	1	3	4	3	5	4	8	11	5	8	2	0	16	2	2	4	0	3	0	6
OG0000338	4	5	5	5	6	2	4	6	1	6	14	4	11	5	6	3	9	7	9	3	2	6	8	11	9	5	1	4	3	3	5	11	8	11	6	7	7	3	2	6	1	2	4	3	9	6	4	5	5
OG0000339	1	4	4	0	0	0	0	11	0	0	4	0	0	0	4	0	1	0	1	30	0	0	149	2	6	0	0	22	1	0	1	0	0	14	1	3	0	2	0	10	0	1	0	0	0	0	0	0	0
OG0000340	0	0	0	0	0	0	25	26	0	0	0	0	0	9	0	8	0	0	21	26	0	0	0	0	0	11	0	12	0	0	0	0	0	0	9	0	12	0	29	0	0	0	0	16	60	0	8	0	0
OG0000341	8	9	3	8	3	8	2	7	2	4	6	4	8	7	4	6	5	6	4	7	4	7	4	6	4	5	2	5	4	4	7	4	4	15	5	11	7	6	0	3	1	7	4	3	12	10	6	3	7
OG0000342	7	29	28	8	8	6	0	2	0	0	3	1	2	0	27	0	6	1	2	8	0	1	6	15	8	0	0	7	0	0	0	13	0	12	0	23	12	13	0	4	0	5	2	0	0	6	0	0	5
OG0000343	8	4	9	5	5	8	3	10	0	3	4	1	18	11	3	13	3	8	9	3	4	9	4	7	3	8	0	8	3	0	4	4	4	10	5	4	8	3	3	3	0	5	0	3	15	0	8	5	10
OG0000344	3	6	5	8	10	5	2	6	1	3	8	0	7	0	8	1	7	8	5	7	3	5	10	9	7	1	2	6	10	0	8	16	4	9	2	9	8	6	1	7	0	6	1	2	17	0	2	3	13
OG0000345	3	6	7	6	9	8	8	7	3	2	7	4	7	1	2	2	4	4	2	5	5	5	9	8	8	8	0	4	3	5	6	9	6	8	3	6	4	4	14	9	2	3	3	1	7	13	2	6	7
OG0000346	1	6	1	7	6	9	6	14	0	8	9	1	11	12	7	26	6	3	3	1	5	3	3	6	8	16	1	5	2	3	6	10	6	8	4	6	1	5	3	4	0	4	3	1	3	1	2	4	5
OG0000347	4	7	1	4	8	2	6	15	0	3	4	0	14	1	12	2	4	7	2	3	1	7	4	4	4	8	0	8	4	0	6	10	4	15	3	10	10	6	9	14	0	11	0	2	8	1	3	4	9
OG0000348	2	3	4	3	7	30	9	2	1	6	8	1	34	2	3	2	2	15	4	3	2	14	4	2	3	1	1	6	3	1	2	4	3	6	2	3	2	2	9	2	1	2	1	2	17	2	2	3	21
OG0000349	8	10	10	13	12	8	0	4	0	11	14	0	2	1	4	2	4	3	8	9	5	2	7	6	3	0	0	5	9	2	7	12	9	12	8	6	9	4	0	3	0	7	1	2	10	0	2	3	5
OG0000350	4	7	7	4	4	6	2	5	8	6	5	2	12	6	7	3	8	8	7	3	3	10	6	4	4	6	1	8	2	8	3	6	3	8	6	9	5	8	2	5	2	4	7	1	3	7	3	2	11
OG0000351	4	34	8	11	5	5	0	2	0	0	33	0	0	0	10	0	35	0	0	0	0	0	0	15	17	0	0	1	0	0	4	19	2	0	0	26	2	26	0	0	0	0	1	0	0	0	0	0	0
OG0000352	3	6	0	6	5	13	2	3	0	3	2	0	9	7	9	2	15	8	3	1	2	7	2	7	6	4	0	4	7	0	5	17	5	12	9	7	9	7	11	3	0	5	0	0	22	0	4	2	5
OG0000353	0	6	9	29	22	1	0	19	0	1	13	0	0	0	69	0	13	0	0	0	0	0	8	21	11	0	0	3	0	0	0	0	6	9	0	3	3	4	0	7	0	1	0	0	0	0	0	0	0
OG0000354	4	4	4	5	7	4	3	5	3	4	4	3	18	4	4	4	6	8	9	11	7	9	7	5	4	6	2	4	3	2	4	2	5	10	4	4	6	4	3	3	5	5	4	5	6	4	5	6	9
OG0000355	2	0	5	2	4	5	0	7	1	6	3	1	8	12	1	22	3	5	3	6	0	5	2	4	3	28	0	2	0	4	4	1	2	18	4	1	4	1	0	0	0	22	3	3	8	0	37	0	5
OG0000356	0	0	12	21	4	0	0	0	0	0	1	0	0	0	6	0	1	0	44	0	0	0	1	6	2	1	0	0	15	0	140	0	2	0	1	0	0	0	0	0	0	0	0	0	0	0	0	0	0
OG0000357	7	6	6	5	6	1	1	4	5	4	6	6	9	4	5	4	7	6	2	5	6	6	8	6	5	5	4	2	5	1	6	3	5	10	6	7	6	6	2	6	3	8	6	3	6	7	7	6	6
OG0000358	3	15	19	10	13	30	1	1	0	10	0	0	6	2	0	3	18	2	1	0	13	2	0	0	0	1	0	3	0	1	1	10	5	9	5	26	13	10	1	0	0	3	0	1	2	1	3	9	3
OG0000359	0	19	34	23	39	0	0	0	0	0	20	0	0	0	9	0	15	0	3	0	0	0	0	48	15	0	0	0	0	0	0	7	0	16	0	4	0	1	0	0	0	2	0	0	0	0	0	0	0
OG0000360	5	6	0	9	12	8	5	4	2	3	8	0	12	2	5	3	8	6	1	8	0	7	8	7	5	11	3	4	7	0	6	8	8	5	6	11	4	8	3	4	1	5	0	2	11	0	4	0	8
OG0000361	10	10	4	4	7	3	3	3	0	5	3	0	45	10	2	5	2	20	10	3	2	20	0	3	2	3	0	3	9	0	2	2	2	4	3	2	8	3	1	2	0	7	0	2	0	0	4	2	18
OG0000362	14	5	7	0	0	19	0	3	0	21	13	0	1	2	13	0	1	1	0	1	0	1	0	24	19	0	0	11	1	0	8	4	0	16	2	16	15	15	0	4	0	10	0	0	5	0	0	0	1
OG0000363	7	4	11	2	0	7	0	14	3	6	1	1	19	0	6	0	6	2	9	27	0	3	10	2	2	0	4	8	9	0	1	5	1	9	2	6	11	4	0	3	0	16	0	6	17	0	0	0	8
OG0000364	0	4	6	8	21	0	0	1	0	1	9	0	0	0	4	12	2	0	2	14	2	0	2	47	47	4	0	6	2	0	5	3	8	18	4	0	0	0	0	7	0	0	0	0	0	0	4	3	6
OG0000365	1	112	2	0	2	39	0	4	2	0	0	0	0	0	0	0	2	0	1	0	0	0	0	0	0	0	0	0	1	1	2	1	0	0	0	36	0	32	0	1	0	10	1	0	0	0	0	0	0
OG0000366	0	0	105	0	1	12	0	13	0	0	1	0	0	1	0	0	0	0	0	0	0	0	0	41	29	0	0	0	1	0	29	1	2	8	0	1	0	0	0	0	0	5	0	0	0	0	0	0	0
OG0000367	7	8	20	6	15	10	3	14	2	3	0	2	3	6	10	5	4	3	2	0	7	2	0	0	0	4	0	9	0	2	3	11	10	21	0	3	9	4	6	1	0	12	1	0	0	5	7	5	4
OG0000368	5	7	5	6	6	5	5	6	3	6	5	1	11	2	4	3	6	5	6	5	4	7	7	6	5	6	1	5	4	4	7	9	5	7	5	5	6	5	4	2	2	6	8	5	8	2	3	4	5
OG0000369	0	25	1	4	4	0	0	0	4	0	13	0	5	0	6	0	25	1	0	0	10	2	9	11	7	0	0	0	0	1	12	27	4	0	0	32	0	20	0	8	0	0	2	0	0	0	0	14	2
OG0000370	4	4	7	7	5	9	3	4	4	4	4	4	16	4	3	4	3	10	6	2	4	10	5	4	4	3	1	7	3	5	7	7	7	7	6	3	5	3	6	2	1	6	4	3	6	5	4	5	8
OG0000371	6	9	1	3	1	3	8	5	0	5	2	0	15	10	4	9	9	7	9	4	2	9	3	5	4	6	0	7	2	0	3	7	3	8	6	12	6	8	5	5	0	7	0	3	7	0	9	2	8
OG0000372	0	19	0	0	0	8	41	10	0	0	14	0	0	0	8	0	14	0	3	2	0	0	9	15	9	0	0	2	1	0	0	6	1	1	0	28	1	10	40	2	0	0	0	1	2	0	0	0	0
OG0000373	3	3	1	6	6	11	8	20	0	4	0	0	6	4	5	0	13	2	4	4	7	1	0	0	0	6	0	15	1	1	5	9	5	6	7	17	12	13	5	4	1	16	2	2	2	0	2	5	2
OG0000374	20	5	20	1	5	6	2	9	0	5	1	0	15	2	1	2	1	7	10	10	2	9	2	2	2	6	0	6	8	1	2	2	1	7	5	2	13	1	2	2	0	16	1	1	17	0	2	2	9
OG0000375	5	4	1	6	9	11	3	3	1	4	5	1	17	6	6	2	7	8	3	2	8	8	5	8	12	4	3	2	3	1	6	8	8	6	3	6	1	6	3	6	0	5	1	2	4	1	4	7	9
OG0000376	3	5	5	4	6	4	3	4	6	3	4	2	18	4	4	5	5	10	9	2	4	12	4	5	4	5	0	4	3	7	4	5	4	7	6	5	4	4	1	4	3	5	2	3	12	2	4	3	12
OG0000377	1	35	0	0	0	10	0	0	0	0	10	0	0	0	1	0	47	0	0	8	0	0	35	0	1	0	0	2	0	0	0	1	0	27	0	24	4	10	13	6	0	0	0	0	0	9	0	0	0
OG0000378	1	2	34	19	30	0	2	3	0	1	4	2	1	4	7	1	9	1	3	1	0	1	10	2	2	3	2	0	2	0	1	3	0	60	4	4	3	0	1	6	2	3	2	1	1	3	1	0	2
OG0000379	4	7	8	4	6	4	6	10	4	4	4	5	8	4	4	4	4	5	5	1	4	7	6	4	5	4	3	4	4	3	6	4	4	8	5	4	7	3	2	4	4	4	4	7	12	6	4	4	6
OG0000380	6	0	24	21	23	16	0	16	0	0	11	0	1	0	0	0	0	0	0	0	0	0	21	2	0	0	0	1	0	0	0	0	0	74	0	1	7	0	15	0	0	3	0	0	0	0	0	0	0
OG0000381	9	13	5	6	10	10	3	4	1	4	3	1	8	2	6	2	4	5	5	2	2	7	6	6	4	3	2	7	1	1	5	13	4	8	4	7	7	4	4	6	0	10	1	3	8	3	1	5	7
OG0000382	5	4	2	3	3	7	4	4	1	2	2	4	20	4	1	8	4	9	5	5	1	10	4	7	4	4	0	6	5	1	6	6	1	12	4	5	6	5	7	1	2	9	1	3	11	6	5	1	11
OG0000383	7	3	4	6	4	10	13	4	0	1	5	3	8	1	3	9	6	2	4	9	5	3	5	4	4	2	0	3	3	0	4	6	6	15	2	9	6	6	5	2	0	14	0	10	10	4	3	3	5
OG0000384	1	5	3	13	19	5	0	1	2	1	14	0	1	0	26	0	4	0	0	1	0	0	21	20	20	0	0	1	12	0	12	3	11	4	0	8	1	4	0	21	0	4	0	0	1	0	0	0	2
OG0000385	3	10	0	6	7	23	1	7	1	5	7	1	2	0	5	0	11	3	7	10	2	2	5	7	7	0	1	12	2	1	4	12	6	9	2	11	9	6	1	8	0	8	1	1	8	1	0	2	3
OG0000386	5	5	5	5	5	4	4	6	3	4	4	4	13	4	5	4	4	9	11	3	3	9	4	4	4	4	2	4	5	2	4	4	3	7	4	7	5	4	3	5	2	4	2	4	10	6	4	4	9
OG0000387	26	0	0	0	0	34	0	7	0	2	0	0	36	61	11	0	0	9	6	3	0	11	1	0	0	0	0	4	0	0	0	0	0	2	3	0	3	0	0	0	0	10	0	1	1	0	0	0	8
OG0000388	4	5	3	7	9	4	3	2	0	3	7	0	16	2	5	3	5	9	8	14	3	10	7	10	7	3	0	4	3	1	4	7	6	4	2	4	2	4	3	4	0	3	4	3	16	2	3	1	10
OG0000389	3	7	1	6	9	7	3	3	0	5	3	0	10	3	17	3	10	4	5	1	3	5	4	6	5	5	1	3	6	1	6	11	5	5	3	11	3	9	3	7	0	4	1	4	17	0	3	3	5
OG0000390	6	6	9	14	13	2	2	6	0	2	11	0	12	1	8	2	7	4	4	0	2	4	1	6	8	3	0	4	0	0	9	8	12	8	6	7	14	5	1	4	0	4	0	3	10	0	3	2	5
OG0000391	2	1	0	3	2	3	0	2	6	1	5	0	24	0	0	0	1	0	0	4	0	0	23	0	2	3	0	19	4	0	19	2	0	17	3	0	3	0	0	77	0	7	0	0	1	0	0	0	2
OG0000392	7	2	10	7	7	16	3	8	2	8	8	1	1	4	5	4	7	1	2	18	1	1	3	5	6	1	0	7	0	3	6	3	7	7	3	6	16	4	1	10	5	5	3	0	1	1	7	2	1
OG0000393	4	1	1	8	9	7	4	16	1	7	1	0	8	6	4	3	2	5	10	2	0	5	2	1	2	26	0	5	2	0	4	3	4	4	3	2	7	2	1	5	3	15	0	1	30	0	3	1	6
OG0000394	9	5	7	7	6	4	5	4	2	3	6	2	10	2	3	5	4	6	8	7	3	8	7	3	4	4	0	5	3	4	8	3	5	12	4	4	4	4	5	3	0	4	7	3	9	2	3	3	6
OG0000395	6	7	5	4	5	5	11	4	2	5	3	3	7	5	8	5	4	4	7	12	3	5	5	3	2	6	1	5	4	1	6	4	4	9	4	8	4	7	5	3	0	4	2	4	8	3	5	3	5
OG0000396	4	5	14	1	2	1	18	21	0	2	0	0	7	0	2	0	1	5	6	0	2	5	2	1	1	0	0	20	2	0	1	2	1	18	10	4	10	1	10	0	0	12	0	5	29	0	0	3	7
OG0000397	3	2	9	2	3	2	14	15	3	8	5	4	4	2	9	4	3	4	3	1	1	4	2	4	3	2	0	4	3	1	1	3	2	8	2	2	8	2	26	10	1	6	3	4	13	8	2	2	8
OG0000398	7	8	15	5	3	9	0	1	0	1	7	0	13	0	6	0	6	4	0	0	0	7	18	31	11	0	0	16	3	0	1	3	1	10	10	3	9	5	0	2	0	13	0	0	0	0	0	0	7
OG0000399	5	4	3	5	7	7	3	4	1	4	5	2	15	3	6	0	4	6	4	5	6	9	2	5	5	5	0	7	6	2	6	5	4	7	5	4	7	4	2	6	0	4	2	2	14	7	0	6	8
OG0000400	4	8	1	6	3	4	3	4	0	2	6	0	9	4	8	3	4	5	12	2	3	4	8	10	14	1	0	3	9	2	3	6	5	11	4	8	9	5	2	4	0	7	2	2	10	0	4	3	6
OG0000401	0	26	21	2	0	1	0	0	4	0	0	0	0	0	28	0	33	0	0	2	0	0	68	0	0	0	0	0	0	0	0	5	0	0	0	4	0	4	0	0	0	20	0	0	15	0	0	0	0
OG0000402	1	1	19	2	1	1	0	1	1	1	56	3	2	0	29	0	1	0	1	0	1	0	27	19	20	1	0	0	0	2	8	1	1	3	0	1	0	1	0	18	0	1	2	1	3	0	0	1	1
OG0000403	22	7	8	6	5	7	2	5	3	5	3	2	3	3	8	4	10	2	1	9	15	2	1	3	2	4	0	3	4	2	3	11	4	4	0	6	5	7	3	3	1	7	2	0	1	2	0	19	2
OG0000404	4	5	11	5	5	8	2	6	2	2	6	2	5	3	7	3	4	2	3	6	5	2	4	4	5	11	1	5	9	6	2	5	3	4	2	9	14	4	5	5	0	6	6	2	4	4	3	7	3
OG0000405	3	2	4	2	0	8	9	3	8	4	4	2	11	4	4	7	3	13	8	2	3	9	3	4	4	4	3	3	7	2	3	3	3	13	4	2	5	2	6	2	1	6	2	4	13	5	4	3	6
OG0000406	3	5	4	2	4	8	5	4	3	5	6	3	5	5	5	8	4	5	5	2	6	5	5	3	3	4	3	4	11	3	3	10	3	8	3	6	4	4	1	3	3	4	3	4	11	3	4	7	8
OG0000407	10	8	6	6	10	3	4	6	4	3	13	2	4	2	2	1	3	2	4	4	7	3	5	4	4	3	0	5	5	3	7	7	4	11	3	3	5	3	9	3	0	6	6	2	8	2	2	9	4
OG0000408	10	7	3	9	8	10	0	14	0	5	5	0	0	0	6	3	10	0	2	4	3	1	1	5	3	0	0	11	3	0	4	7	4	21	2	8	14	8	0	6	0	12	1	1	8	0	2	6	2
OG0000409	5	7	9	4	6	9	2	2	1	5	3	2	14	2	5	2	4	7	8	5	2	7	4	5	4	2	2	4	6	1	4	3	5	16	3	8	6	5	0	6	2	5	1	5	8	2	2	3	6
OG0000410	3	5	3	11	7	3	4	3	1	5	8	2	9	3	8	2	7	5	7	1	4	5	6	8	6	5	4	4	4	1	6	8	8	7	2	5	5	5	3	6	2	3	1	4	7	1	2	4	6
OG0000411	3	4	3	5	6	12	8	4	1	6	5	1	9	5	8	2	7	5	3	0	2	8	3	6	5	8	3	4	2	3	5	10	5	7	5	5	3	6	3	4	3	7	4	2	6	1	3	2	6
OG0000412	4	5	12	4	6	5	2	3	9	3	2	4	13	3	3	3	4	8	3	4	3	10	2	3	2	3	0	3	5	6	3	3	2	10	3	7	4	4	2	3	1	4	5	3	15	8	2	3	9
OG0000413	6	9	0	13	11	0	0	2	0	0	12	0	0	0	16	0	21	0	0	0	0	0	0	8	2	0	0	19	0	0	0	14	6	64	0	10	0	1	0	14	0	0	0	0	0	0	0	0	0
OG0000414	11	6	2	6	5	3	7	6	0	3	3	0	11	4	5	6	6	4	10	5	1	4	4	5	6	10	0	5	2	0	5	6	4	8	3	5	6	5	5	4	0	3	0	7	17	0	3	3	4
OG0000415	0	23	0	27	28	0	0	0	0	0	12	0	0	0	10	0	5	0	0	0	0	0	53	10	9	0	0	0	0	0	0	1	20	0	0	6	0	1	0	23	0	0	0	0	0	0	0	0	0
OG0000416	4	7	3	2	5	5	7	2	2	2	1	7	11	6	7	2	5	5	4	6	2	5	1	2	1	7	3	5	7	2	1	5	3	7	3	5	3	4	10	2	4	3	3	8	4	24	2	2	5
OG0000417	7	5	0	4	9	4	6	17	0	8	3	0	7	2	3	1	6	4	2	8	2	3	1	3	3	5	0	14	2	0	4	11	5	13	6	11	8	5	2	7	0	9	0	0	6	0	0	5	5
OG0000418	7	3	3	4	4	4	2	7	3	5	10	2	15	8	7	5	4	10	9	1	2	11	1	8	5	4	0	7	0	0	3	4	5	12	6	4	5	4	1	3	0	4	2	0	0	3	6	1	12
OG0000419	10	2	1	1	1	7	1	2	2	4	5	1	1	4	1	0	9	1	2	59	13	1	4	6	4	6	0	5	9	0	1	6	2	2	3	3	3	7	1	2	0	7	0	0	4	2	4	16	1
OG0000420	5	7	3	4	7	6	1	8	4	3	3	7	6	7	4	0	7	5	2	2	8	4	4	3	3	7	0	5	0	2	4	5	5	9	2	14	5	11	3	4	1	9	2	0	1	5	2	13	4
OG0000421	4	4	3	2	4	6	3	5	0	2	2	0	22	4	4	5	4	13	13	4	2	16	1	3	2	4	0	4	4	0	3	5	3	7	4	5	4	5	5	4	0	4	0	6	7	0	4	2	17
OG0000422	6	14	41	32	7	2	0	0	0	0	16	0	0	0	11	0	8	0	0	0	0	0	0	1	0	0	0	3	0	0	0	4	3	11	0	9	0	0	0	0	0	47	0	0	0	0	0	0	10
OG0000423	4	4	2	3	3	7	6	4	0	4	2	1	14	6	5	4	5	6	11	6	1	6	1	1	1	7	0	9	3	2	2	7	3	15	5	8	5	5	7	4	0	6	0	5	13	1	4	1	6
OG0000424	2	13	6	17	8	0	0	2	0	0	8	0	0	0	30	0	7	0	0	0	0	0	8	27	20	0	0	0	0	0	0	1	0	30	0	7	3	3	0	29	0	3	1	0	0	0	0	0	0
OG0000425	0	6	4	21	25	0	0	0	0	1	19	0	0	0	36	0	14	0	0	0	0	0	0	22	14	0	0	7	0	0	0	0	1	0	0	3	0	6	0	43	0	3	0	0	0	0	0	0	0
OG0000426	3	6	6	5	7	3	2	7	2	4	3	2	12	4	4	4	4	5	12	4	3	8	3	2	3	8	0	6	8	2	3	12	3	8	4	6	4	3	2	3	1	5	3	5	6	2	3	3	6
OG0000427	5	8	0	8	5	7	2	7	1	4	9	0	11	3	4	5	5	5	0	5	4	5	2	6	6	7	0	3	2	0	10	8	8	12	4	5	3	5	2	3	0	10	0	4	8	0	5	3	5
OG0000428	6	4	3	3	3	3	3	6	3	4	2	2	10	3	4	7	4	4	11	2	3	7	3	3	4	3	3	3	5	3	3	4	3	7	3	5	5	5	3	5	3	4	3	6	25	2	4	3	6
OG0000429	1	6	15	4	4	7	4	12	5	5	3	2	3	9	5	4	3	3	2	6	2	3	3	5	5	12	1	5	6	1	2	3	5	8	3	5	3	5	6	3	1	7	1	2	6	2	10	2	3
OG0000430	0	0	0	0	0	0	0	0	0	0	0	0	0	0	0	0	0	0	37	13	0	0	46	0	0	0	0	0	0	0	105	0	12	0	4	0	0	0	3	0	0	0	0	0	2	0	0	1	0
OG0000431	8	8	46	5	3	0	0	0	0	0	0	0	0	0	0	0	1	0	0	0	1	45	0	0	0	4	0	2	0	0	0	0	2	76	1	1	2	2	0	1	0	0	0	0	0	0	0	3	11
OG0000432	7	4	3	5	6	4	5	3	2	3	3	1	16	3	6	4	3	5	10	4	2	7	4	3	3	5	1	3	5	8	4	3	3	8	3	4	4	3	3	3	1	3	7	4	12	1	4	4	9
OG0000433	0	3	42	4	6	13	0	0	0	0	7	0	0	0	19	0	13	0	0	12	0	0	0	5	1	3	0	0	0	0	0	14	0	59	0	11	1	5	0	2	0	1	0	0	0	0	0	0	0
OG0000434	4	4	5	3	4	6	7	4	4	3	4	3	16	2	6	4	4	6	5	2	3	9	3	4	4	2	2	3	3	5	4	4	4	5	6	4	3	4	4	6	6	4	4	3	7	4	2	3	9
OG0000435	4	5	6	4	5	5	5	5	3	4	4	2	10	4	4	4	5	6	8	3	5	7	4	5	4	4	3	4	4	3	3	4	4	5	4	4	4	4	3	4	0	4	3	5	12	5	3	4	6
OG0000436	12	3	0	5	7	16	2	9	0	3	0	0	4	0	17	3	3	2	1	1	5	1	0	0	0	28	0	11	5	2	5	6	3	8	3	7	8	5	1	7	0	9	3	0	0	0	7	6	2
OG0000437	4	4	3	6	4	6	4	9	3	4	4	4	8	4	5	6	4	5	5	2	3	7	4	4	5	4	1	5	4	3	4	4	5	8	4	5	5	4	3	5	3	7	3	3	8	3	4	3	5
OG0000438	3	14	0	11	15	1	1	1	1	1	12	1	1	1	4	1	19	2	1	1	0	1	12	11	13	2	1	1	0	0	11	17	9	2	1	17	1	14	1	3	1	4	0	0	3	2	1	0	1
OG0000439	0	0	0	1	4	0	0	27	0	0	0	0	0	0	0	0	0	0	0	38	1	1	60	0	0	1	0	0	3	0	0	0	0	1	70	0	0	0	0	0	0	6	0	0	3	0	4	0	0
OG0000440	9	2	2	2	2	8	8	9	1	5	2	0	9	1	2	3	2	2	3	10	18	5	1	6	2	5	0	5	0	0	1	1	3	13	1	3	11	3	11	2	1	8	0	2	11	1	3	13	7
OG0000441	1	4	78	1	2	13	0	16	0	1	2	0	7	1	1	0	2	2	3	1	0	2	1	14	5	1	1	2	0	0	1	3	1	2	2	18	1	9	0	1	0	8	3	0	0	7	0	0	2
OG0000442	5	6	3	4	6	4	4	5	1	5	3	0	16	6	4	4	4	8	6	4	3	8	3	4	4	4	1	5	4	1	5	5	3	10	5	4	6	4	3	3	0	5	1	4	11	0	4	4	7
OG0000443	18	2	54	0	0	11	0	0	0	0	14	0	0	0	0	0	7	0	0	0	0	0	15	21	42	0	0	0	0	0	0	12	0	19	0	2	1	1	0	0	0	0	0	0	0	0	0	0	0
OG0000444	6	7	15	8	17	1	0	9	0	0	8	0	1	0	20	0	6	0	0	0	0	0	0	25	20	0	0	3	0	1	0	0	0	27	0	2	2	1	0	38	0	0	0	0	0	0	1	0	1
OG0000445	1	3	53	26	40	0	4	1	0	3	3	0	0	0	5	0	0	0	2	6	1	0	15	18	2	3	0	0	0	0	2	0	5	5	0	0	0	0	4	7	0	0	2	0	0	0	8	0	0
OG0000446	4	6	14	6	5	14	2	6	1	10	3	0	8	3	8	3	5	6	0	3	1	6	7	4	5	2	1	9	0	2	4	4	6	6	9	10	7	4	2	6	0	5	1	0	0	0	3	0	7
OG0000447	1	38	0	0	0	0	0	0	0	0	0	0	0	0	0	0	40	0	0	0	0	0	0	0	0	0	0	0	0	0	0	26	0	0	0	74	0	38	0	0	0	0	0	0	0	0	0	0	0
OG0000448	3	11	0	0	0	0	0	5	0	0	8	0	0	0	0	0	3	0	0	3	0	0	86	14	16	3	0	0	0	0	0	0	0	38	0	6	0	4	0	17	0	0	0	0	0	0	0	0	0
OG0000449	6	2	2	3	2	3	6	9	2	1	2	1	6	30	2	2	4	3	2	2	8	6	4	3	2	22	1	3	1	4	2	5	3	7	4	4	4	3	5	2	2	8	5	1	3	1	1	9	3
OG0000450	8	0	0	0	0	12	0	30	0	10	0	0	4	19	0	0	0	2	0	2	8	3	0	0	0	20	0	3	0	0	1	0	0	29	0	0	17	0	0	0	0	32	0	0	3	0	1	5	6
OG0000451	6	6	3	4	2	12	4	10	2	2	6	3	0	5	5	1	9	0	0	2	3	0	3	6	6	7	0	5	4	4	4	10	4	11	2	17	9	12	2	3	3	5	3	0	1	5	0	4	0
OG0000452	0	32	0	6	7	0	0	0	0	0	8	0	0	0	12	0	21	0	0	0	1	0	3	1	2	0	0	0	0	0	1	21	9	0	0	47	0	39	0	5	0	0	0	0	0	0	0	0	0
OG0000453	5	3	3	3	4	4	4	5	2	3	5	3	9	3	4	2	3	4	5	3	3	5	3	5	4	3	1	3	3	3	3	4	4	4	3	8	3	4	32	4	3	4	4	2	7	4	4	2	5
OG0000454	17	0	0	0	0	62	0	0	0	17	0	0	12	0	0	0	0	1	0	0	0	4	0	0	0	0	0	15	0	0	0	0	0	0	0	0	0	0	0	0	0	56	0	0	0	0	0	0	30
OG0000455	4	4	13	5	4	10	7	10	4	5	3	2	3	4	4	6	2	3	3	1	6	4	3	4	7	2	0	4	2	1	2	5	5	6	2	6	7	5	7	4	1	8	1	0	3	4	3	11	4
OG0000456	8	5	3	3	4	9	4	8	3	2	3	1	10	3	4	6	2	6	5	6	3	5	3	4	4	6	1	3	8	1	3	4	4	7	5	4	3	2	7	6	2	11	1	1	6	2	4	3	6
OG0000457	4	7	4	5	12	4	2	4	1	3	6	0	14	4	4	3	7	10	3	3	2	10	8	5	5	5	0	7	0	0	5	6	5	5	4	7	4	6	1	5	0	4	0	3	3	0	3	2	9
OG0000458	4	5	6	4	1	6	2	6	3	8	4	3	11	3	4	5	5	7	4	1	4	8	3	9	5	4	1	6	4	2	4	6	3	3	4	6	4	6	0	3	2	3	5	3	5	2	3	6	7
OG0000459	3	2	14	3	5	9	2	3	4	5	9	1	15	4	5	2	2	7	3	4	5	8	5	5	5	4	9	4	8	0	3	5	4	4	8	3	1	3	2	4	0	1	0	1	1	1	5	3	8
OG0000460	4	7	4	7	4	6	1	4	2	4	5	2	7	3	6	2	5	3	5	8	4	6	5	7	5	2	2	4	2	1	4	6	8	10	3	6	5	5	1	7	1	6	2	3	3	4	2	4	5
OG0000461	4	11	1	7	8	2	1	4	0	1	6	3	3	3	7	3	14	3	3	1	1	3	3	8	8	5	0	4	3	1	5	11	9	8	4	14	4	13	1	4	0	3	0	1	5	2	4	1	2
OG0000462	5	6	3	5	5	9	3	8	1	4	7	4	3	1	7	1	8	2	2	1	1	1	9	7	10	1	1	5	1	2	7	10	3	9	5	5	6	6	3	4	2	10	2	1	6	6	1	1	2
OG0000463	3	9	8	4	4	5	12	2	11	0	4	1	1	1	4	1	8	0	1	1	1	1	1	3	3	3	0	5	6	9	4	13	3	13	5	16	7	12	3	5	0	4	8	2	2	0	1	1	1
OG0000464	4	5	2	2	3	3	3	6	0	4	2	2	32	2	4	4	4	14	13	4	1	16	1	3	4	1	0	5	0	2	2	5	2	2	4	4	2	5	2	3	0	4	2	0	0	2	8	1	18
OG0000465	7	4	3	6	4	3	2	6	4	3	3	1	9	2	5	3	4	7	11	5	5	6	4	6	5	2	2	4	3	2	3	3	4	6	5	6	4	4	3	2	3	4	4	5	8	3	3	4	6
OG0000466	8	11	20	7	4	6	0	5	2	2	5	0	2	0	8	0	7	1	0	2	4	1	2	6	4	2	0	11	2	5	8	3	6	13	6	10	10	5	0	1	0	6	7	0	3	0	1	4	1
OG0000467	3	1	5	8	11	8	9	2	2	11	12	1	4	4	2	1	2	3	1	2	3	3	8	8	10	1	1	6	0	1	8	2	13	4	2	1	4	1	5	5	0	8	1	2	6	2	8	3	3
OG0000468	1	1	14	3	1	2	1	2	1	6	1	1	4	70	45	1	1	1	1	1	1	2	1	1	1	1	1	2	7	1	2	1	1	2	2	1	5	1	5	4	1	1	1	1	2	2	1	1	1
OG0000469	2	12	2	8	7	7	2	5	1	4	2	0	10	4	2	1	4	6	2	0	5	8	5	3	2	3	1	6	8	4	2	4	11	10	4	9	6	6	1	3	0	5	5	0	2	0	3	5	8
OG0000470	4	1	0	1	2	3	1	11	1	9	7	1	1	14	2	15	8	1	6	0	4	1	3	1	1	12	0	2	3	1	1	2	8	14	3	3	2	3	1	5	0	3	0	1	7	14	23	3	0
OG0000471	5	4	6	3	4	3	4	4	5	3	3	6	11	3	4	3	3	8	8	2	4	7	3	3	3	3	3	3	4	4	4	6	2	6	3	5	3	3	3	3	3	3	5	3	3	8	2	3	11
OG0000472	5	6	3	4	3	5	3	5	1	1	7	3	11	2	3	1	7	11	8	1	3	8	3	5	5	1	1	3	0	3	4	3	2	7	4	7	5	6	2	3	2	3	3	3	14	5	1	3	9
OG0000473	3	3	14	2	8	12	2	9	1	2	5	0	8	3	5	2	3	3	16	2	2	3	3	3	2	3	1	10	9	1	3	2	4	8	7	2	6	2	2	6	0	2	3	2	7	0	2	7	3
OG0000474	10	0	3	5	5	3	0	2	3	6	1	1	6	4	1	30	3	2	0	6	9	5	3	3	3	16	0	2	1	0	2	1	4	10	1	2	8	2	0	1	2	2	0	0	4	4	22	8	2
OG0000475	9	0	0	0	0	14	7	13	0	5	0	0	15	5	0	3	0	7	8	4	0	7	0	0	0	27	0	13	1	0	0	0	0	13	10	0	7	0	8	0	0	9	0	1	6	0	5	0	10
OG0000476	5	9	1	6	5	4	2	9	1	4	2	0	8	4	5	3	7	6	9	2	3	7	3	2	4	6	0	6	2	1	3	9	5	4	6	11	4	10	0	4	0	5	1	2	3	0	5	3	6
OG0000477	2	7	1	7	8	3	2	3	1	2	2	3	14	2	4	2	5	5	4	3	3	6	4	3	4	3	2	2	0	2	3	9	6	2	3	11	2	5	6	6	4	10	4	4	7	3	2	3	8
OG0000478	4	4	4	6	7	4	3	4	3	4	5	3	10	3	5	5	4	4	5	1	4	5	4	6	5	4	4	4	4	4	3	5	4	6	5	5	6	4	2	3	3	5	2	3	3	3	4	4	4
OG0000479	9	10	7	7	12	6	0	18	0	4	2	0	5	1	5	0	8	2	4	3	2	3	0	3	2	0	0	6	2	2	4	8	8	11	3	8	8	7	0	6	0	7	0	1	6	0	0	2	3
OG0000480	1	0	2	130	13	0	0	4	0	0	23	0	0	0	0	0	0	0	0	2	0	0	17	4	0	0	0	1	0	0	0	0	3	5	0	0	0	0	0	0	0	0	0	0	0	0	0	0	0
OG0000481	0	3	0	3	2	0	0	15	1	0	12	2	0	0	10	0	7	0	5	0	0	0	3	1	1	0	0	3	1	0	4	13	3	49	6	8	1	10	0	12	0	0	0	0	24	6	0	0	0
OG0000482	5	6	5	4	6	3	3	4	1	3	4	0	11	3	4	4	4	7	7	4	1	6	10	6	4	5	0	4	2	1	3	4	5	7	7	5	4	4	2	6	0	7	2	1	5	0	4	3	7
OG0000483	2	5	15	2	4	2	1	2	2	2	6	2	3	1	3	1	5	2	2	5	2	2	3	6	2	3	1	2	2	2	12	12	1	5	5	4	5	9	10	2	1	4	2	1	6	26	2	2	2
OG0000484	8	3	0	8	3	11	0	13	0	9	3	0	7	1	3	0	10	5	7	9	0	7	5	4	2	2	0	14	0	0	3	5	2	14	3	6	8	2	0	6	0	8	0	2	4	0	0	1	5
OG0000485	7	6	0	6	3	8	1	3	0	5	5	0	12	3	5	2	13	7	0	0	1	5	2	6	5	4	0	7	1	0	8	12	7	5	2	10	5	10	0	2	0	8	0	1	3	0	4	1	8
OG0000486	3	3	3	8	8	7	5	6	3	3	2	6	7	8	3	6	3	4	5	1	2	4	4	2	3	2	1	3	7	5	4	4	4	6	5	3	4	3	4	3	1	4	3	3	4	7	9	1	4
OG0000487	7	6	80	0	0	0	0	39	0	0	11	0	0	2	0	0	2	0	0	7	0	0	2	8	2	0	0	4	0	3	0	0	0	2	0	6	3	0	0	4	0	0	13	0	0	0	1	0	0
OG0000488	4	6	3	8	12	12	1	4	1	4	5	0	6	1	4	1	6	5	6	3	1	6	3	3	5	3	0	5	2	2	7	4	5	11	2	8	5	4	0	3	0	5	2	2	12	0	2	2	6
OG0000489	3	1	2	2	4	5	18	1	3	2	0	3	6	3	2	13	1	10	1	4	10	8	1	2	2	3	2	3	5	1	1	1	2	4	1	2	1	1	22	1	5	2	1	9	1	2	2	7	16
OG0000490	6	30	0	3	2	12	0	6	0	0	3	0	0	0	20	0	17	0	4	0	0	0	4	4	4	1	2	5	1	0	6	9	6	7	0	22	0	14	0	5	0	7	0	0	1	0	0	0	0
OG0000491	9	10	3	8	6	0	1	3	0	4	4	0	2	5	1	2	8	2	2	4	1	2	2	3	2	3	0	4	2	0	6	5	5	6	36	8	3	6	0	2	0	3	0	1	20	1	2	2	2
OG0000492	3	4	4	2	3	3	3	3	3	2	3	5	7	4	3	5	3	2	14	7	0	5	2	4	4	4	0	3	2	3	1	4	2	8	3	3	5	3	3	3	3	3	3	6	25	7	4	0	5
OG0000493	1	0	0	8	12	6	8	5	0	5	1	0	2	8	7	3	3	3	4	11	0	3	2	7	4	8	0	6	0	0	1	2	5	19	3	1	13	1	8	1	0	3	0	3	11	0	5	0	8
OG0000494	3	5	7	6	4	4	2	3	7	3	7	5	6	11	4	2	4	4	3	2	4	3	2	3	4	2	1	4	4	1	3	4	5	6	4	4	4	4	1	4	1	4	2	3	3	4	2	4	18
OG0000495	6	4	26	4	0	5	3	6	2	3	3	3	6	4	4	3	3	6	4	1	3	5	4	3	4	3	3	5	2	2	3	7	6	5	3	4	3	3	1	2	3	3	2	5	6	3	3	3	5
OG0000496	5	4	13	3	5	6	2	5	0	3	3	3	6	3	3	3	4	5	3	4	2	5	3	4	4	5	0	3	0	1	5	4	3	6	5	7	3	3	13	5	0	4	5	3	5	9	3	3	4
OG0000497	3	3	2	4	3	3	4	3	2	3	3	4	14	3	3	4	3	6	14	5	2	8	3	3	3	3	0	3	3	2	3	3	3	6	4	4	3	3	4	4	0	3	2	7	15	5	3	2	6
OG0000498	7	4	5	4	6	4	3	3	6	3	3	2	16	3	3	2	5	7	3	1	4	7	4	4	3	3	0	3	5	3	3	5	4	6	6	3	4	3	2	2	3	3	3	3	8	2	3	4	6
OG0000499	4	4	22	6	7	4	1	5	0	1	9	0	2	1	6	1	5	2	2	6	1	2	29	7	7	1	0	2	4	0	6	5	10	6	4	5	5	4	1	3	0	1	0	1	2	0	1	1	3
OG0000500	5	6	4	3	5	6	0	4	0	3	3	3	14	9	2	1	6	8	1	1	0	9	1	5	6	9	4	4	2	0	6	2	4	12	4	4	6	5	0	2	0	7	0	0	0	4	3	0	16
OG0000501	0	10	0	20	21	1	0	6	0	0	22	0	0	0	14	0	8	0	0	0	0	0	1	32	21	0	0	0	0	0	1	3	4	0	0	16	0	16	0	1	0	1	0	0	0	1	0	0	0
OG0000502	4	2	6	4	3	4	2	8	4	2	3	3	6	6	4	10	2	2	4	4	2	4	3	2	1	18	0	3	2	1	3	3	3	10	3	5	5	5	3	3	2	9	3	1	7	3	6	1	4
OG0000503	10	9	2	15	13	2	0	0	0	0	18	0	0	0	13	0	22	0	0	0	0	0	0	31	13	0	0	5	0	0	0	2	0	20	1	13	4	5	0	0	0	0	0	0	0	0	0	0	0
OG0000504	1	4	18	5	10	4	2	2	1	4	2	1	8	12	2	2	2	5	1	2	2	6	3	3	5	5	3	2	1	2	3	8	3	6	2	8	2	3	2	3	0	5	2	2	14	5	2	1	7
OG0000505	3	4	4	2	2	3	3	3	4	3	3	4	7	18	3	4	4	7	4	6	4	7	3	3	5	4	1	4	4	4	3	4	3	5	3	4	3	3	2	3	1	4	4	2	6	4	3	4	6
OG0000506	8	3	0	2	2	3	1	24	3	6	2	6	4	3	2	4	2	2	4	1	2	3	2	2	2	9	0	2	0	6	4	4	2	6	2	4	4	3	9	1	0	7	7	6	2	11	8	3	4
OG0000507	4	7	2	5	5	10	0	6	2	7	5	7	1	4	4	3	11	0	0	5	0	0	4	20	17	0	0	5	0	2	2	6	3	8	0	13	6	6	0	2	0	9	2	0	0	4	0	0	0
OG0000508	7	4	27	5	3	13	1	8	0	1	6	0	0	3	15	4	5	0	0	0	0	0	8	11	7	0	0	9	5	1	2	5	3	6	7	6	5	4	0	2	3	4	3	0	0	1	3	0	0
OG0000509	4	5	5	6	3	5	2	4	2	4	4	3	6	2	5	3	5	3	4	3	4	4	4	7	7	2	2	4	3	4	5	4	7	7	4	5	4	4	2	4	1	4	4	2	6	4	3	4	4
OG0000510	10	0	0	0	0	20	5	7	0	7	0	0	30	7	0	0	0	16	3	0	5	16	0	0	0	1	0	9	5	0	0	0	0	4	4	0	7	0	4	0	0	9	0	2	3	0	3	5	14
OG0000511	4	4	4	3	3	30	1	4	1	3	3	0	8	4	4	3	4	3	3	2	4	5	0	5	4	5	0	5	2	0	5	5	2	10	3	4	3	4	5	2	0	10	1	1	7	0	4	4	5
OG0000512	8	8	8	2	0	15	0	7	2	5	7	0	0	4	4	6	15	0	9	0	0	0	1	4	5	0	0	9	0	0	2	9	2	12	7	11	11	11	0	2	0	5	0	1	2	0	2	0	0
OG0000513	0	16	0	11	15	0	0	0	0	0	10	0	0	0	10	0	14	0	0	0	0	0	10	19	15	0	0	0	0	0	9	12	8	0	0	26	0	16	0	5	0	0	0	0	0	0	0	0	0
OG0000514	4	4	4	3	6	8	1	3	3	3	3	2	8	3	5	2	5	5	3	8	3	6	5	3	6	1	0	3	2	3	5	6	4	7	3	5	6	5	0	5	1	3	3	2	6	6	2	5	6
OG0000515	2	7	6	6	9	2	2	2	5	2	6	5	8	2	7	2	6	4	2	1	2	4	6	6	5	2	2	2	1	3	7	8	13	4	1	9	2	7	2	6	0	2	1	1	1	4	2	2	4
OG0000516	3	7	3	8	9	7	0	3	0	1	6	0	2	0	25	0	9	2	4	0	0	2	10	22	19	0	0	4	0	0	3	5	7	1	4	4	2	5	0	10	0	4	0	0	0	0	0	0	4
OG0000517	1	6	0	3	4	6	0	2	0	4	2	0	12	5	4	2	6	9	15	3	12	10	6	2	3	3	0	2	2	1	2	4	4	5	2	8	3	6	0	4	0	1	1	0	11	0	3	8	8
OG0000518	3	27	0	10	13	1	0	0	0	0	7	0	2	0	9	0	18	1	0	0	0	1	6	7	6	0	1	1	0	2	5	16	9	0	0	22	0	17	0	6	0	3	1	0	0	0	0	0	1
OG0000519	0	15	0	47	52	2	0	0	0	0	0	0	0	0	5	0	8	0	0	0	0	0	0	0	0	0	0	0	0	0	0	6	37	0	0	5	0	2	0	15	0	0	1	0	0	0	0	0	0
OG0000520	3	3	6	3	6	3	4	6	1	3	5	0	12	6	3	3	3	7	7	4	2	9	3	3	3	3	1	7	7	1	7	5	3	6	3	3	5	3	3	2	0	3	0	4	6	0	3	3	8
OG0000521	0	3	0	22	17	0	0	0	0	0	20	0	3	3	41	0	3	0	0	0	0	0	0	41	24	0	0	0	0	0	0	3	10	3	0	0	0	1	0	0	0	0	0	0	0	0	0	0	0
OG0000522	3	7	3	5	11	0	5	1	3	2	5	5	2	3	11	2	6	4	1	2	2	3	3	10	5	2	3	1	2	4	3	5	4	9	2	6	4	6	2	8	4	3	4	1	1	10	1	2	2
OG0000523	4	22	0	0	0	10	0	0	0	1	17	0	2	0	24	0	18	1	0	0	0	1	0	0	0	0	0	0	0	0	0	8	0	0	0	47	18	17	0	0	0	2	0	0	0	0	0	0	1
OG0000524	1	0	40	4	0	5	0	1	0	0	9	0	0	0	4	0	0	0	0	0	0	0	8	31	12	0	0	4	0	0	0	0	0	68	0	0	1	0	0	2	0	0	0	0	0	3	0	0	0
OG0000525	0	1	2	8	3	5	0	1	2	0	12	1	0	0	1	0	1	0	0	0	0	0	57	42	30	0	0	1	0	2	6	2	2	3	1	1	0	1	0	1	1	1	1	0	0	3	1	0	0
OG0000526	9	8	1	4	0	21	0	0	2	0	1	0	1	0	10	0	7	0	0	0	0	0	0	0	0	0	0	15	0	5	0	3	1	31	1	12	29	7	0	4	0	20	0	0	0	0	0	0	0
OG0000527	6	2	4	4	4	10	2	10	2	3	2	2	5	5	3	0	2	4	4	3	9	4	4	3	2	7	1	9	4	0	2	1	3	8	3	3	7	2	4	2	0	13	0	2	5	3	2	10	2
OG0000528	2	3	7	5	5	2	6	2	1	2	3	2	2	4	8	11	3	2	3	11	7	4	9	5	3	1	3	2	3	1	6	5	7	4	2	2	3	2	2	3	2	5	3	1	2	2	14	3	2
OG0000529	5	6	7	7	6	5	2	3	6	2	5	1	12	5	4	2	4	7	1	2	3	7	4	4	4	5	2	3	3	2	5	5	5	6	3	5	3	4	3	2	0	2	2	2	2	1	4	3	6
OG0000530	0	10	15	17	21	0	0	0	0	0	13	0	0	0	9	0	3	0	0	0	0	0	0	42	14	0	0	0	0	0	0	0	4	6	1	7	0	3	0	27	0	0	0	0	0	0	0	0	0
OG0000531	0	0	0	0	0	19	1	0	0	0	0	0	0	9	0	43	0	0	0	50	0	0	3	0	0	0	0	0	0	0	1	0	0	0	0	0	29	0	0	0	0	0	0	0	0	0	37	0	0
OG0000532	7	21	0	10	5	8	0	3	0	5	13	0	9	2	4	1	4	4	3	0	1	5	6	4	3	1	0	1	3	2	5	2	4	7	1	16	3	6	0	6	0	7	1	0	0	0	1	1	6
OG0000533	3	3	2	3	3	2	17	3	2	3	3	3	6	2	3	10	3	3	4	4	3	3	3	5	4	1	1	3	2	4	3	3	3	5	3	3	3	3	12	2	4	3	5	4	13	3	3	3	2
OG0000534	3	4	3	4	5	4	4	4	1	3	3	2	12	3	3	3	3	8	4	1	3	8	4	3	4	3	3	3	3	1	3	3	3	5	3	5	4	3	6	3	0	4	1	4	15	2	4	4	7
OG0000535	4	1	1	4	3	3	11	7	1	2	0	14	9	6	1	5	1	5	13	4	2	6	1	3	1	2	1	4	3	0	2	1	2	4	4	1	3	1	8	1	4	2	0	4	10	13	5	2	6
OG0000536	2	3	9	2	3	4	7	14	1	4	6	2	8	9	4	5	4	3	1	8	2	3	5	5	4	2	0	2	1	2	3	2	5	4	2	2	3	2	7	1	1	7	2	11	4	2	2	2	4
OG0000537	0	0	0	0	0	0	0	2	0	0	0	0	0	0	0	0	0	0	0	12	0	0	117	0	0	0	0	0	4	0	8	0	0	1	1	0	0	0	0	0	0	0	0	0	46	0	0	0	0
OG0000538	0	0	0	0	0	0	0	0	0	0	0	0	0	0	0	0	0	0	42	21	1	0	120	0	0	0	0	0	2	0	0	0	0	0	0	0	0	0	0	0	0	0	0	0	1	0	0	3	0
OG0000539	2	5	4	3	2	5	2	14	0	4	3	0	7	8	1	4	4	4	5	2	3	4	3	3	3	7	0	6	0	3	3	5	3	10	5	4	5	4	10	2	0	6	4	3	1	0	4	4	5
OG0000540	6	5	5	5	6	3	3	3	3	3	4	3	11	3	3	3	3	9	3	3	3	6	3	4	3	1	1	3	3	0	3	5	2	4	3	4	5	3	3	5	0	4	0	3	12	4	3	3	8
OG0000541	5	3	8	3	4	7	1	3	3	3	2	3	6	3	4	5	3	2	5	3	3	5	3	3	2	3	2	5	2	2	3	3	6	3	4	5	5	3	16	3	1	4	2	2	8	3	3	3	5
OG0000542	1	3	0	5	7	3	1	4	1	2	7	0	11	1	3	1	5	5	16	2	0	3	5	6	5	3	0	7	2	1	7	10	5	12	3	5	1	3	1	0	0	1	2	4	20	0	1	0	3
OG0000543	6	7	0	9	4	14	0	5	0	2	3	0	1	0	6	0	9	1	22	0	0	1	2	2	5	0	2	1	0	1	5	10	5	2	8	10	24	7	0	5	0	4	2	0	0	0	0	0	2
OG0000544	6	4	1	2	2	9	0	19	1	5	2	0	3	1	2	0	9	2	8	2	0	2	1	1	3	6	0	9	1	1	3	4	2	11	3	3	35	4	0	2	0	6	1	1	8	0	0	0	2
OG0000545	4	4	2	5	6	3	2	9	1	2	2	1	14	2	9	2	3	9	7	1	2	9	3	6	4	1	0	4	1	0	3	3	5	5	5	4	2	4	4	6	1	1	0	1	10	1	2	2	10
OG0000546	3	4	1	4	4	2	4	5	0	3	4	0	15	3	4	3	5	5	10	1	1	6	2	5	3	2	1	3	15	0	5	7	5	6	2	4	3	4	2	4	0	3	0	4	9	0	3	2	5
OG0000547	4	4	3	4	3	4	4	4	2	3	3	2	14	4	4	3	3	7	4	2	3	8	4	3	3	2	2	3	4	3	3	3	4	4	3	5	3	3	3	4	2	4	4	3	7	2	3	3	7
OG0000548	8	1	39	0	0	25	0	6	0	1	0	0	0	0	17	0	2	1	1	0	10	0	0	0	0	0	0	15	1	0	0	1	0	3	2	1	31	2	0	2	0	1	1	0	0	0	0	13	1
OG0000549	4	3	4	4	2	9	1	7	0	4	2	0	21	4	4	3	2	9	10	1	1	8	0	0	0	3	0	4	1	0	3	4	4	6	5	4	4	4	1	6	0	6	2	2	8	0	4	1	10
OG0000550	3	3	2	3	6	3	3	4	4	3	3	3	7	8	3	3	3	4	3	2	3	4	5	4	3	4	2	3	3	3	6	3	3	5	7	5	4	3	3	3	2	3	3	3	9	3	3	5	5
OG0000551	0	16	0	2	1	0	0	0	0	0	24	0	0	0	1	0	4	0	0	0	0	0	63	2	0	0	0	0	1	0	26	0	5	0	15	1	0	0	0	23	0	1	0	0	0	0	0	0	0
OG0000552	0	6	1	7	0	1	0	3	0	0	14	0	0	0	0	0	3	0	0	0	0	0	0	44	19	0	0	0	0	0	0	1	0	82	0	4	0	0	0	0	0	0	0	0	0	0	0	0	0
OG0000553	5	7	4	3	4	5	2	6	1	3	5	2	7	3	3	2	4	6	6	3	1	6	2	4	4	2	0	6	7	0	3	5	3	6	5	6	7	4	1	4	1	5	1	0	6	3	4	1	6
OG0000554	12	8	0	1	0	12	3	0	0	6	0	0	5	3	11	1	11	8	0	0	3	10	2	2	0	1	0	2	0	0	2	9	1	3	3	14	12	12	2	1	0	4	0	0	8	0	1	5	6
OG0000555	6	5	10	0	0	0	1	0	1	0	5	0	31	39	7	0	2	0	0	0	0	0	6	11	16	0	0	0	4	0	1	0	0	24	0	5	0	2	1	0	0	0	0	0	0	0	0	0	6
OG0000556	4	5	2	2	5	10	0	3	0	8	4	0	14	0	5	0	8	8	5	0	5	9	8	5	4	1	0	2	2	0	1	6	2	17	3	6	4	4	0	2	0	3	0	1	1	0	0	2	12
OG0000557	3	7	4	3	4	3	2	3	2	3	3	3	7	3	3	3	4	4	6	3	2	5	3	4	3	4	2	3	3	3	2	3	3	5	4	4	4	3	3	3	1	3	2	6	19	3	2	3	4
OG0000558	3	4	2	4	4	2	3	4	4	5	5	6	4	4	3	3	5	2	3	2	3	3	4	3	3	3	2	3	4	5	3	3	3	5	3	3	4	3	4	5	2	4	4	4	9	10	3	3	2
OG0000559	4	2	4	2	1	5	3	6	3	2	4	2	5	8	3	4	4	3	3	5	2	3	3	4	2	7	1	9	6	0	3	3	4	3	3	10	6	6	3	3	2	7	0	3	4	2	4	2	3
OG0000560	2	17	0	0	0	0	0	0	0	0	0	0	0	0	24	0	11	0	0	8	28	0	0	0	0	0	0	0	0	0	0	14	0	0	0	25	0	18	0	3	0	0	0	0	0	0	0	31	0
OG0000561	3	3	9	2	3	5	5	3	2	3	3	3	10	3	4	7	3	4	3	3	4	4	4	3	4	3	1	3	2	2	2	5	3	5	3	4	4	3	8	4	1	4	2	1	7	3	2	4	5
OG0000562	2	2	0	2	0	39	3	4	0	3	1	0	7	6	0	7	1	2	0	2	0	4	2	1	1	5	0	2	0	0	1	0	1	7	3	4	3	2	3	0	0	24	0	5	25	0	3	0	4
OG0000563	0	20	0	3	2	18	0	0	0	0	2	0	0	0	3	0	30	0	0	0	0	0	1	3	1	0	1	1	0	0	1	11	2	12	0	35	2	17	0	1	0	15	0	0	0	0	0	0	0
OG0000564	2	5	1	2	1	7	1	3	3	4	2	4	5	4	1	5	5	4	1	1	5	2	1	5	3	5	0	6	1	3	2	9	2	8	8	4	6	5	1	4	6	4	5	0	6	4	3	6	5
OG0000565	10	9	0	2	1	13	0	11	1	5	1	2	4	5	3	13	3	2	2	8	3	4	6	2	2	4	0	2	0	0	2	3	1	10	2	4	4	4	1	2	1	9	0	4	2	1	6	3	3
OG0000566	4	2	2	4	8	4	1	8	0	4	2	0	4	1	4	6	3	5	11	2	1	6	4	2	2	0	0	9	4	0	2	3	3	9	7	3	11	3	0	5	0	4	1	6	12	0	4	0	4
OG0000567	8	1	2	1	2	7	3	2	1	1	1	1	10	2	1	3	3	6	2	2	2	3	1	1	2	9	0	8	4	2	3	2	3	7	1	1	1	1	5	2	1	1	2	26	25	1	2	2	3
OG0000568	2	3	3	1	4	2	6	7	0	8	1	2	12	2	2	1	2	10	4	4	1	10	2	1	1	5	2	10	0	0	1	1	1	1	4	3	3	3	6	1	0	8	1	3	14	2	2	1	16
OG0000569	5	5	6	8	8	4	0	4	0	7	4	0	2	1	6	1	6	0	2	4	4	2	3	3	4	0	0	7	7	1	6	8	5	7	4	8	4	5	0	3	0	6	3	0	6	0	2	4	4
OG0000570	3	0	2	0	2	11	2	18	0	6	0	0	19	3	0	2	0	10	16	1	1	13	0	0	0	1	0	11	1	0	0	1	0	15	4	2	2	1	3	0	0	10	0	4	2	0	2	1	10
OG0000571	0	20	29	8	10	2	0	0	0	0	10	0	1	0	12	0	20	0	0	0	0	0	0	7	3	0	0	4	0	0	0	2	0	26	0	9	0	4	0	11	0	1	0	0	0	0	0	0	0
OG0000572	7	7	2	4	4	3	2	3	1	3	5	1	6	5	5	2	6	8	7	1	2	4	4	8	2	4	0	5	4	0	3	8	3	6	3	4	4	4	2	3	1	6	1	3	3	1	2	2	4
OG0000573	2	1	3	8	10	1	1	3	1	1	15	1	6	1	10	1	1	1	2	1	1	1	13	28	25	1	1	2	2	1	1	2	2	9	1	2	2	1	3	0	0	2	1	1	2	1	1	1	1
OG0000574	3	3	12	4	6	3	4	3	4	3	3	2	4	4	4	2	3	3	3	4	3	3	5	2	3	4	3	3	4	3	5	2	3	3	4	3	3	3	2	3	1	2	3	6	9	6	3	4	3
OG0000575	4	3	2	3	4	6	2	4	0	2	3	0	12	9	3	2	2	2	4	1	2	5	9	1	2	2	0	5	0	0	4	9	3	8	6	3	4	1	2	2	0	3	0	7	21	1	3	2	5
OG0000576	0	15	83	1	2	0	0	0	0	0	0	1	0	0	14	0	10	0	0	0	0	0	1	4	4	0	0	0	1	0	1	4	2	0	0	19	0	15	0	0	0	0	0	0	0	1	0	0	0
OG0000577	0	2	38	0	0	0	2	33	0	0	0	0	4	4	3	5	2	0	14	1	0	0	0	0	0	9	0	13	0	0	0	3	0	12	5	2	3	2	1	1	0	0	0	0	2	0	6	0	11
OG0000578	43	3	0	4	2	0	0	8	0	0	0	0	94	0	2	0	1	0	0	0	0	0	0	0	0	0	0	0	4	0	0	1	1	0	0	6	0	5	0	0	0	1	0	0	0	0	0	2	0
OG0000579	5	4	5	4	3	4	2	4	1	4	4	2	10	3	4	2	4	5	4	4	3	7	3	5	6	3	1	5	4	2	4	4	4	6	4	3	3	4	2	3	1	4	1	2	2	1	2	4	6
OG0000580	5	5	3	4	4	6	1	7	1	3	2	4	7	3	4	1	4	7	3	2	5	6	3	3	3	3	0	5	2	4	5	4	3	4	3	5	7	4	0	4	1	5	4	1	2	5	1	3	6
OG0000581	4	3	3	3	3	6	4	3	3	3	2	4	7	3	3	4	3	4	2	4	2	4	3	5	5	3	3	3	6	5	3	4	4	4	4	3	3	3	3	3	5	3	5	3	5	2	3	3	4
OG0000582	0	0	0	38	34	1	0	0	0	0	13	0	0	0	0	0	1	0	1	0	0	0	0	34	24	0	0	1	0	0	0	1	27	0	0	0	0	1	0	0	0	1	0	0	0	0	0	0	0
OG0000583	0	0	0	0	0	109	0	0	0	10	0	0	0	0	27	0	0	0	0	0	0	0	28	0	0	0	0	0	0	0	0	0	0	0	0	0	0	0	0	2	0	1	0	0	0	0	0	0	0
OG0000584	1	4	3	4	2	5	1	3	2	4	7	2	9	7	2	3	4	3	6	7	4	3	8	11	3	2	0	2	1	0	2	3	2	2	3	3	5	2	4	5	2	2	0	2	16	2	2	3	3
OG0000585	5	13	11	3	0	2	0	8	1	0	9	0	3	0	21	0	14	1	0	1	3	1	5	7	4	0	0	3	0	3	1	8	3	8	0	8	0	5	0	0	0	10	3	0	6	0	0	3	3
OG0000586	5	2	0	6	9	14	1	5	1	2	4	0	2	8	5	6	3	2	4	0	1	2	3	4	6	7	0	5	0	0	4	8	4	18	2	2	3	2	1	2	0	8	0	0	7	0	5	1	2
OG0000587	8	2	7	2	2	11	1	16	0	4	2	0	8	0	6	0	4	6	2	0	0	8	1	4	2	2	0	2	4	8	1	3	1	5	1	7	3	4	3	3	0	18	6	0	0	0	0	0	8
OG0000588	2	2	2	3	4	3	1	1	1	1	7	2	8	2	5	1	3	4	3	20	1	4	4	8	6	5	1	5	1	3	4	3	2	5	2	7	3	5	1	4	1	2	2	6	4	2	3	1	5
OG0000589	6	5	5	8	10	6	2	1	1	4	9	0	12	0	3	1	8	3	0	3	1	4	7	5	4	4	0	5	1	0	4	8	8	3	3	4	3	5	2	2	0	1	0	3	0	0	3	1	7
OG0000590	2	4	2	1	2	15	1	5	0	2	1	0	15	13	16	1	4	7	0	0	3	7	4	1	1	7	0	3	1	0	1	7	1	12	3	6	4	3	1	0	0	2	0	2	1	0	6	3	5
OG0000591	3	5	5	4	4	3	4	3	3	2	3	2	8	3	3	3	3	5	2	4	3	5	3	3	3	3	1	3	4	2	5	3	3	5	6	4	4	3	3	3	0	3	2	2	13	2	3	3	5
OG0000592	5	6	2	5	4	3	1	5	2	4	3	1	8	3	3	2	5	4	2	7	1	5	4	2	3	4	0	6	1	1	2	3	2	8	5	4	2	2	2	2	1	6	2	1	5	2	17	1	5
OG0000593	3	4	7	13	9	4	0	5	2	1	1	1	5	2	6	0	5	5	3	4	2	4	5	6	5	0	0	1	2	1	4	10	2	4	3	5	2	2	0	6	0	2	1	1	10	2	1	2	11
OG0000594	4	5	2	4	7	3	1	4	1	2	4	2	6	2	4	4	5	3	1	1	2	6	4	6	7	2	1	4	4	4	4	7	5	4	3	6	4	5	1	4	0	7	4	1	2	2	2	3	5
OG0000595	4	3	14	9	6	4	2	5	5	3	3	2	10	3	2	1	3	5	5	1	2	6	3	3	3	3	2	1	2	1	4	3	3	6	4	3	4	3	2	5	1	6	1	1	3	1	1	2	5
OG0000596	1	5	3	5	3	3	3	4	2	2	3	2	13	4	5	3	3	6	3	1	2	6	3	3	3	4	0	3	3	1	3	5	3	8	3	5	6	3	2	3	0	4	1	1	12	3	3	2	5
OG0000597	4	3	5	2	1	4	6	2	1	3	2	0	5	8	6	14	4	3	1	3	1	3	5	5	4	6	0	2	3	1	1	4	1	3	1	4	3	4	6	3	0	6	1	4	2	0	19	1	4
OG0000598	3	4	3	3	4	3	3	3	2	3	2	2	8	4	3	3	3	5	4	3	4	5	3	3	4	3	1	3	3	2	3	4	3	6	4	4	3	3	6	3	3	3	2	2	11	2	4	5	3
OG0000599	12	0	6	2	3	15	1	5	1	2	2	1	3	3	10	1	4	2	0	3	2	2	1	6	6	25	0	1	0	0	1	7	3	7	0	6	2	2	2	1	1	13	1	0	2	1	1	2	2
OG0000600	16	3	0	3	4	8	1	2	0	4	3	0	4	1	5	1	6	1	4	10	4	1	3	6	3	0	0	5	0	0	2	6	3	22	2	4	11	4	1	3	0	5	0	1	6	0	1	1	3
OG0000601	2	6	2	6	4	2	2	3	2	2	4	1	7	2	6	1	11	5	3	1	1	5	6	5	5	1	1	2	1	1	6	10	7	3	2	8	2	9	1	3	1	2	2	2	6	2	1	1	5
OG0000602	3	3	3	3	3	2	2	2	4	2	2	4	11	5	2	3	2	5	5	2	3	6	3	4	2	3	2	3	2	4	3	3	1	7	2	3	2	2	1	7	1	2	5	3	13	8	2	2	6
OG0000603	1	0	0	0	0	6	29	1	0	1	0	0	3	25	0	4	0	4	8	2	0	4	0	0	0	6	0	1	0	0	0	0	0	4	1	0	3	0	19	0	0	8	1	5	29	0	4	0	4
OG0000604	0	1	17	2	0	1	0	9	0	1	1	0	0	1	0	0	2	0	2	0	1	0	23	14	13	11	0	3	0	0	34	0	23	10	2	1	0	0	1	0	0	0	0	0	0	0	0	0	0
OG0000605	3	3	0	3	3	1	5	3	2	1	3	6	4	2	2	3	4	6	3	2	1	7	3	2	3	7	0	1	0	3	3	7	2	3	3	6	1	7	18	2	1	2	3	2	2	8	8	1	7
OG0000606	5	7	7	3	1	1	1	20	1	5	1	0	4	2	1	1	5	2	4	0	2	2	9	2	3	8	0	15	0	0	4	11	6	4	6	6	3	3	1	3	0	3	0	1	1	0	3	2	3
OG0000607	2	4	3	4	3	3	0	3	2	4	3	1	9	1	4	0	4	5	3	2	11	5	4	6	5	1	3	4	2	4	3	5	4	6	3	5	4	3	0	2	8	4	2	1	1	3	2	6	5
OG0000608	0	10	2	4	5	26	0	0	0	7	3	0	0	0	5	0	11	0	0	0	0	0	21	1	3	0	0	0	9	0	3	9	2	0	0	25	0	8	0	8	0	10	0	0	0	0	0	0	0
OG0000609	4	4	2	2	2	3	2	3	5	3	1	1	12	7	2	2	3	6	5	3	2	6	2	1	1	5	1	4	4	3	1	3	1	7	3	3	3	2	1	3	0	4	4	3	15	5	3	3	6
OG0000610	2	2	5	4	2	15	2	10	1	2	11	0	2	2	4	0	2	1	1	3	2	1	5	8	6	3	1	6	4	0	2	2	4	12	4	7	7	4	2	3	0	5	1	0	0	1	4	1	5
OG0000611	3	5	2	5	6	4	2	6	3	3	4	1	7	3	4	3	3	5	4	3	1	5	5	4	3	3	1	3	3	1	4	4	4	5	5	4	3	3	2	3	4	3	1	2	6	4	3	2	4
OG0000612	12	4	4	5	7	18	0	5	0	4	5	0	1	0	3	0	12	1	0	0	2	2	1	5	5	1	0	4	1	0	2	4	2	16	2	7	8	7	0	4	0	12	0	0	1	1	0	2	1
OG0000613	3	4	1	5	9	4	0	10	1	3	3	2	4	1	1	3	5	1	2	2	0	3	1	2	1	3	0	2	1	4	43	3	3	3	2	10	3	3	0	3	0	2	1	0	6	2	3	0	3
OG0000614	0	22	0	11	23	0	0	0	0	0	0	0	0	0	30	0	6	0	0	0	0	0	3	0	0	1	0	0	0	0	0	0	17	0	0	2	0	2	0	54	0	0	0	0	0	0	0	0	0
OG0000615	0	4	0	1	2	11	11	1	0	0	0	0	4	7	1	1	12	1	0	3	19	1	2	2	1	1	1	7	0	1	3	10	3	0	5	5	2	7	16	1	0	5	1	0	1	0	1	16	1
OG0000616	3	3	7	5	5	3	5	3	3	3	3	2	8	3	3	2	4	3	3	1	3	4	7	4	2	3	1	3	1	1	3	8	3	5	3	8	3	3	4	3	2	3	1	0	9	2	2	3	4
OG0000617	4	11	0	5	6	7	0	2	1	7	12	0	2	0	2	0	2	0	0	0	2	2	11	6	3	0	0	9	10	0	3	8	8	12	0	2	16	2	0	2	0	6	2	0	0	0	0	2	3
OG0000618	2	12	0	18	24	0	0	0	0	0	3	0	0	0	6	0	3	0	0	2	0	0	11	11	2	0	0	3	0	0	0	8	6	19	0	3	0	1	0	36	0	0	0	0	0	0	0	0	0
OG0000619	2	16	40	11	5	0	0	1	0	0	18	0	0	0	5	0	5	0	0	0	0	0	0	3	2	0	0	7	0	0	0	5	1	35	0	3	0	0	0	7	0	0	0	0	0	0	4	0	0
OG0000620	3	1	5	2	3	2	7	6	2	1	3	2	9	2	1	3	1	3	1	5	9	4	3	1	2	6	2	3	7	1	2	2	2	11	5	1	3	1	5	1	1	3	2	2	2	6	6	12	3
OG0000621	1	1	0	0	0	1	1	1	0	0	1	0	8	0	2	0	2	1	1	0	1	3	0	0	0	0	0	5	1	1	0	2	2	3	118	2	1	2	2	1	0	2	0	0	0	0	0	1	3
OG0000622	2	2	6	6	4	2	2	3	3	4	4	2	4	5	2	2	4	3	5	2	3	2	3	5	5	5	1	3	2	2	4	4	3	5	2	10	7	3	1	6	2	3	3	2	5	5	1	3	3
OG0000623	5	3	3	4	3	3	2	5	1	3	3	3	7	3	4	3	3	3	5	2	3	4	4	5	3	3	1	5	3	1	4	5	4	5	5	4	3	3	0	3	0	2	1	7	10	4	3	3	4
OG0000624	2	3	5	2	4	6	1	2	1	3	4	2	2	3	2	1	2	33	6	2	1	9	2	6	3	2	1	2	1	1	2	5	3	4	3	2	6	4	0	3	2	4	1	3	4	4	2	2	2
OG0000625	0	3	0	16	37	0	0	0	0	0	0	0	0	0	3	0	0	0	0	0	0	0	29	22	34	0	0	0	0	0	1	0	6	0	0	2	0	1	0	16	0	0	0	0	0	0	0	0	0
OG0000626	2	3	20	4	2	4	3	3	3	3	3	3	3	3	3	3	4	3	3	6	3	3	2	3	3	5	3	3	2	3	4	3	3	4	3	3	3	3	1	3	1	4	3	3	3	4	3	3	4
OG0000627	3	4	4	3	5	7	2	4	1	2	5	3	6	1	3	2	4	2	2	3	5	4	3	5	4	3	0	5	8	1	4	5	4	5	4	3	3	3	3	3	3	5	2	0	1	6	1	5	5
OG0000628	3	4	2	3	6	6	3	4	1	3	3	1	7	9	3	2	5	4	8	2	0	4	4	3	3	2	1	10	3	2	3	4	5	4	3	5	3	3	1	3	1	4	2	2	5	1	2	2	5
OG0000629	3	4	5	3	6	6	1	5	3	3	3	2	6	4	5	2	4	4	1	1	1	3	3	4	3	3	0	4	3	3	5	3	4	6	3	4	3	2	2	3	2	3	3	1	18	2	2	1	4
OG0000630	6	5	21	4	2	1	0	42	0	0	17	0	0	0	4	0	5	1	0	3	0	0	13	0	0	5	0	0	2	0	0	21	0	3	0	6	0	2	1	3	0	0	0	0	0	0	1	0	0
OG0000631	2	4	9	3	10	3	2	3	2	3	2	3	2	3	3	2	2	2	2	5	2	2	3	4	3	4	2	4	4	2	7	8	3	5	2	4	6	2	2	6	2	2	2	2	6	6	2	2	2
OG0000632	8	9	0	4	3	4	0	7	3	4	8	1	6	2	7	2	6	5	3	1	4	4	5	3	3	1	0	2	0	1	5	8	5	5	1	5	3	6	1	5	0	2	3	0	0	1	1	6	5
OG0000633	2	4	4	3	5	2	2	4	2	2	2	4	9	2	2	2	2	5	4	4	2	5	3	3	2	3	2	2	6	2	3	3	4	6	2	2	2	2	2	3	2	6	2	3	13	9	2	2	4
OG0000634	1	2	2	5	0	6	1	9	1	3	1	1	2	20	2	16	1	2	3	1	1	2	1	1	1	16	0	2	1	0	0	1	1	8	2	1	2	1	11	1	0	1	0	0	1	3	27	2	1
OG0000635	4	3	2	6	2	4	3	4	1	2	4	0	2	1	2	3	4	4	6	3	13	3	3	4	2	5	0	4	0	1	6	5	4	11	3	4	7	2	2	4	0	11	2	1	2	0	3	3	2
OG0000636	0	0	0	0	0	0	0	7	0	4	0	1	0	0	0	2	0	0	8	56	2	0	74	0	0	2	1	0	1	0	1	0	0	0	0	0	0	0	0	8	0	0	0	0	0	0	0	0	0
OG0000637	2	1	0	3	4	8	2	3	0	4	1	0	15	8	4	2	4	6	0	7	0	7	1	1	1	4	0	6	0	0	2	3	1	8	5	1	2	1	2	1	0	10	0	2	24	0	3	0	7
OG0000638	4	6	3	3	2	18	1	3	7	3	1	6	8	1	4	1	4	6	4	2	2	5	1	2	3	2	0	3	1	2	2	5	4	3	3	4	3	4	1	3	3	3	1	0	3	7	1	2	6
OG0000639	3	12	5	10	12	7	0	1	0	2	5	0	7	0	7	0	18	0	2	4	0	1	3	7	8	0	0	1	7	0	3	4	6	0	1	9	2	8	0	8	0	1	0	0	0	0	0	0	2
OG0000640	5	6	3	3	1	4	10	6	1	6	4	0	3	1	5	3	4	2	4	1	1	2	2	3	3	1	1	3	6	0	3	4	3	8	4	7	3	8	9	0	2	7	1	1	8	0	2	1	1
OG0000641	3	4	4	3	3	3	1	4	2	2	4	1	16	2	3	2	2	6	6	3	4	7	4	3	2	2	2	6	4	0	4	4	5	5	3	5	2	2	1	2	0	4	3	0	0	5	2	3	8
OG0000642	1	0	0	0	0	3	0	0	0	1	0	0	71	1	0	0	0	8	0	0	0	12	0	0	0	0	0	0	0	0	0	0	0	0	0	0	0	0	0	0	0	0	0	0	0	0	0	0	69
OG0000643	3	3	1	3	3	3	5	4	1	2	2	3	10	4	3	6	3	3	6	3	3	4	4	3	3	7	2	3	3	1	3	3	3	6	3	4	3	3	3	1	1	5	1	3	5	4	3	3	4
OG0000644	3	4	5	4	6	5	3	3	2	3	3	5	3	4	9	2	3	3	3	3	3	3	3	3	3	3	2	4	2	2	3	2	2	9	4	3	3	3	3	2	1	3	2	4	4	5	2	3	3
OG0000645	8	1	14	2	1	6	1	14	0	20	4	1	1	1	1	3	2	1	3	0	0	1	8	7	5	3	0	7	2	0	1	4	3	11	6	1	5	1	1	1	0	6	0	0	0	1	4	0	3
OG0000646	2	2	14	3	2	2	4	2	2	2	2	2	8	3	4	4	2	6	7	10	2	6	1	3	2	5	0	3	4	2	3	3	3	3	2	2	2	2	7	3	1	2	2	3	5	1	2	2	6
OG0000647	3	2	2	4	3	4	4	4	2	3	1	3	8	3	2	3	2	4	9	4	2	5	2	2	2	4	1	7	2	3	2	3	1	7	4	3	4	2	4	2	1	3	4	3	9	4	3	2	4
OG0000648	0	24	0	11	12	0	0	0	1	0	0	0	0	0	38	0	47	0	0	0	0	0	1	0	0	0	0	0	1	0	0	0	0	0	0	13	0	15	0	2	0	0	0	0	0	0	0	0	0
OG0000649	0	2	3	4	4	1	0	21	1	0	0	2	5	0	0	0	2	2	1	1	1	2	0	0	0	0	0	6	1	1	2	1	7	48	0	1	0	2	0	0	2	5	1	3	27	1	0	1	4
OG0000650	4	3	15	2	0	3	1	2	2	1	2	1	8	1	2	2	2	6	4	5	4	5	3	3	5	2	1	4	2	3	3	2	2	5	5	3	3	2	9	2	2	6	3	2	6	1	2	3	5
OG0000651	2	0	0	8	8	0	0	20	0	0	0	0	0	0	0	0	0	0	4	0	0	0	66	0	0	0	0	0	0	0	0	0	0	51	0	0	5	0	0	0	0	0	0	0	0	0	0	0	0
OG0000652	3	4	4	4	4	4	3	3	2	3	2	1	12	3	3	4	3	4	5	2	3	5	4	4	3	1	1	3	3	2	3	3	3	5	3	4	3	3	2	3	3	3	2	4	6	0	3	3	6
OG0000653	8	3	1	2	6	7	2	3	1	3	5	0	4	2	3	2	3	4	1	3	2	3	11	3	5	7	0	3	2	0	3	4	3	11	1	6	8	4	1	4	0	5	0	0	6	0	3	2	3
OG0000654	4	3	3	3	2	3	7	5	2	3	3	1	10	5	3	2	3	5	3	2	1	5	4	4	3	1	1	3	4	1	4	4	4	6	3	4	3	3	4	3	1	5	3	1	3	1	3	4	5
OG0000655	14	18	0	4	2	6	0	3	0	14	4	0	1	2	2	1	4	0	2	0	0	0	3	10	10	0	0	0	0	0	5	3	1	11	0	9	11	10	0	0	0	12	0	0	0	0	1	0	0
OG0000656	3	3	2	2	2	2	7	6	2	2	1	2	6	3	6	2	2	3	2	5	2	4	2	3	3	2	1	2	2	1	3	4	2	36	2	2	2	2	2	2	2	3	1	3	4	2	2	2	2
OG0000657	3	2	7	2	2	4	2	5	4	4	3	0	10	3	2	2	3	7	3	2	1	7	2	3	3	4	1	4	4	4	4	2	2	8	3	5	4	2	4	2	0	6	3	2	5	0	2	1	5
OG0000658	0	10	1	9	13	1	0	0	0	0	11	0	0	0	1	0	21	0	0	0	0	0	35	9	11	0	0	0	0	0	3	8	3	0	0	8	1	13	0	0	0	1	0	0	2	0	0	1	1
OG0000659	2	11	2	6	7	3	2	5	2	1	4	0	4	5	4	2	4	3	3	4	1	4	3	3	6	9	0	2	6	2	4	8	3	4	2	6	3	3	1	4	0	2	0	1	3	0	4	1	3
OG0000660	23	7	0	3	2	13	0	0	0	0	1	0	1	0	16	0	17	2	0	2	0	1	1	1	1	0	0	0	0	0	3	6	5	0	0	13	0	5	0	2	0	36	0	0	0	0	0	0	1
OG0000661	5	6	13	10	12	0	0	0	0	0	5	0	0	0	34	0	0	0	0	2	0	0	7	13	15	0	0	0	0	0	6	2	2	0	0	10	0	10	0	10	0	0	0	0	0	0	0	0	0
OG0000662	2	3	6	3	1	3	2	2	1	2	3	1	6	2	2	1	2	3	1	5	1	3	4	2	4	3	2	3	3	2	2	3	5	6	2	3	2	2	35	2	0	2	1	2	5	0	2	4	6
OG0000663	3	4	5	3	8	1	3	6	1	1	3	2	9	3	3	2	3	5	2	3	3	5	4	8	3	3	1	3	3	0	3	4	3	6	2	3	3	3	2	2	0	3	0	3	10	2	2	3	5
OG0000664	14	4	3	1	1	11	2	5	3	3	5	0	10	2	3	3	2	7	1	7	1	6	2	4	4	2	1	5	1	0	3	1	1	4	3	2	3	2	2	4	1	12	0	1	3	0	2	1	4
OG0000665	0	7	4	0	0	14	0	0	0	0	4	0	60	0	0	0	3	14	0	2	0	9	0	0	0	0	0	22	0	0	0	0	0	0	0	3	0	1	0	0	0	18	0	0	0	0	0	0	1
OG0000666	5	1	0	2	2	5	11	8	0	1	2	3	7	14	1	11	0	2	8	1	0	3	1	2	1	2	0	10	0	7	1	1	2	3	2	2	6	1	3	1	0	4	6	5	5	0	2	0	7
OG0000667	3	12	9	4	5	11	0	0	0	0	7	0	0	0	16	0	20	0	0	4	0	0	0	0	0	0	0	0	0	0	0	6	3	44	0	3	6	2	1	0	0	5	0	0	0	0	0	0	0
OG0000668	2	4	5	4	4	2	4	4	3	3	2	1	5	3	4	5	3	2	2	2	2	3	3	5	3	6	1	3	2	4	4	3	3	5	3	4	6	3	4	3	3	3	3	3	4	1	4	3	3
OG0000669	4	7	3	5	4	3	1	3	2	2	3	1	4	3	4	2	6	6	3	4	2	5	3	3	4	3	1	2	3	0	3	7	3	7	3	3	4	3	0	3	0	5	0	3	8	2	5	3	3
OG0000670	3	5	4	5	4	3	3	4	3	2	3	2	9	3	4	2	4	3	2	2	3	4	4	3	3	3	2	2	4	3	4	3	4	6	3	3	3	3	3	2	2	3	4	2	3	2	3	3	4
OG0000671	3	3	5	1	2	19	0	1	0	5	1	1	12	2	8	1	5	5	5	3	1	5	0	1	1	1	0	4	1	1	3	4	1	1	3	12	5	6	0	4	0	11	2	0	0	3	1	1	7
OG0000672	1	15	0	0	0	1	2	1	1	3	1	0	53	3	1	0	5	2	3	1	0	3	0	0	0	4	0	1	26	0	1	1	0	1	1	6	1	7	3	2	0	2	0	1	5	0	0	0	2
OG0000673	2	2	2	4	3	2	3	3	3	2	2	2	7	2	2	3	2	6	12	2	2	6	2	2	2	3	1	3	3	2	3	2	2	4	3	2	4	2	3	3	3	2	1	6	15	2	3	2	6
OG0000674	3	3	4	4	7	5	2	3	1	3	5	3	4	10	4	1	3	3	1	2	3	3	4	3	5	2	0	4	1	1	4	3	4	6	3	4	5	3	2	4	0	3	3	1	4	5	1	5	3
OG0000675	5	18	2	2	2	1	0	4	0	0	0	0	3	0	9	0	14	0	1	0	5	2	0	3	5	1	0	2	0	0	1	5	2	5	2	29	3	20	0	4	0	1	0	0	0	0	0	7	2
OG0000676	2	1	5	4	5	7	1	2	1	1	1	3	3	18	1	3	2	2	1	0	0	2	5	1	1	8	0	9	0	4	6	4	3	14	11	1	3	1	2	1	1	2	5	0	0	6	4	0	3
OG0000677	3	2	2	1	1	2	2	6	1	7	1	1	4	0	1	2	5	3	1	1	4	3	7	0	0	7	2	1	3	2	4	3	16	3	1	1	2	0	5	1	1	6	3	0	14	1	1	17	6
OG0000678	1	4	6	10	8	4	0	1	1	0	9	2	3	2	4	2	7	1	0	6	2	1	7	7	7	1	0	1	2	2	8	7	10	6	0	3	3	5	0	3	0	5	2	0	0	3	1	1	2
OG0000679	2	2	11	3	1	8	1	3	6	6	5	1	3	3	4	1	5	4	4	2	3	4	1	4	2	2	0	4	4	1	3	4	2	7	5	2	2	4	4	4	0	4	0	1	7	1	2	2	5
OG0000680	2	6	3	3	3	4	1	5	4	2	4	1	6	0	4	0	4	5	2	2	2	4	14	3	3	1	0	3	4	2	4	4	3	6	1	9	3	4	0	3	3	2	2	0	9	2	0	2	5
OG0000681	3	3	2	4	3	5	2	3	2	2	4	2	8	2	3	2	3	4	4	4	3	5	4	4	4	2	2	2	2	3	4	3	5	4	3	3	3	3	2	2	2	3	3	3	9	2	2	2	5
OG0000682	2	9	10	4	4	8	0	4	5	3	3	0	8	0	4	0	6	5	0	1	3	5	7	3	2	0	0	2	3	2	2	6	3	6	1	12	4	6	0	2	1	2	3	0	0	0	0	2	6
OG0000683	3	2	4	5	6	5	1	3	2	6	3	2	4	4	5	3	4	4	2	1	3	3	4	4	4	3	1	3	2	3	4	4	3	4	3	4	3	3	1	4	2	3	3	3	3	2	3	3	4
OG0000684	3	3	2	3	3	3	3	3	4	3	3	2	11	3	4	3	3	6	4	2	2	6	3	4	4	3	2	3	2	2	3	3	3	5	3	5	3	3	1	1	2	3	2	2	3	2	3	2	7
OG0000685	3	2	0	4	5	3	0	3	1	3	2	1	7	1	3	1	2	3	14	5	0	4	3	3	3	6	0	1	21	0	2	2	2	3	1	2	5	2	0	1	0	0	1	3	13	1	11	0	5
OG0000686	4	3	0	3	2	5	5	6	1	2	6	0	11	1	4	3	6	2	3	2	4	3	1	4	4	3	0	6	0	0	3	6	3	11	2	8	4	5	2	4	0	2	0	3	2	0	3	3	3
OG0000687	4	3	0	4	2	3	3	4	0	3	3	0	9	4	2	1	3	3	1	8	3	3	3	4	4	3	0	5	2	2	5	3	3	8	6	4	4	3	6	2	0	6	2	1	8	0	1	3	4
OG0000688	1	4	0	11	9	0	0	0	0	0	18	0	0	0	1	0	3	0	0	0	0	0	0	70	31	0	0	0	0	0	0	2	3	0	0	1	0	1	0	3	0	0	0	0	0	0	0	0	0
OG0000689	0	3	7	31	43	0	0	0	0	0	9	0	0	0	14	0	0	0	0	0	0	0	0	17	26	0	0	2	0	0	0	0	2	0	0	1	0	0	0	3	0	0	0	0	0	0	0	0	0
OG0000690	0	11	0	7	11	6	0	0	0	0	0	0	0	0	1	0	7	0	0	0	0	0	0	0	0	0	0	4	0	0	0	9	0	98	0	4	0	0	0	0	0	0	0	0	0	0	0	0	0
OG0000691	1	1	2	1	1	3	36	3	2	1	2	1	4	1	2	3	1	2	4	2	2	2	1	1	1	1	1	1	2	1	1	1	1	2	1	2	1	1	39	1	2	2	1	1	8	2	1	2	2
OG0000692	2	19	1	2	1	3	3	1	0	0	0	1	1	4	0	1	26	1	1	12	0	1	1	1	1	1	0	1	1	1	2	18	0	2	1	15	3	17	3	0	1	1	1	1	1	1	2	0	1
OG0000693	1	4	3	3	4	3	4	3	3	4	3	3	8	3	3	3	3	3	3	3	3	3	4	3	3	3	3	3	3	0	3	3	3	6	4	4	3	3	3	3	3	3	1	3	5	3	3	3	3
OG0000694	3	3	2	4	4	2	3	4	1	3	2	1	8	2	3	5	3	3	6	3	4	4	3	3	4	3	1	3	2	3	2	3	3	5	3	3	4	2	2	3	4	3	4	4	7	1	3	3	3
OG0000695	2	3	1	2	4	7	1	10	0	2	3	2	6	5	2	7	2	2	12	1	1	5	2	2	1	6	2	5	2	0	1	10	1	2	14	2	2	2	2	1	2	2	3	2	2	1	1	2	5
OG0000696	0	3	0	24	14	0	0	0	0	0	24	0	0	1	3	0	2	0	0	0	0	0	6	16	15	0	0	0	0	0	12	5	19	1	0	6	0	6	0	0	0	0	0	0	0	0	0	0	0
OG0000697	0	3	0	8	8	0	0	6	3	0	9	0	0	0	5	0	4	0	5	3	0	0	14	13	14	0	0	15	0	0	10	5	12	0	0	8	4	7	0	1	0	0	0	0	0	0	0	0	0
OG0000698	4	2	2	2	3	2	1	2	6	2	2	4	14	1	2	1	4	6	7	1	2	6	2	3	2	1	6	3	2	4	2	4	2	7	2	2	3	2	2	2	3	2	2	2	8	3	1	2	6
OG0000699	7	4	2	2	1	7	0	10	0	2	4	2	4	5	3	1	3	2	2	15	1	3	4	3	2	3	0	2	2	0	3	3	1	8	2	1	6	3	0	5	0	7	3	4	4	3	2	1	4
OG0000700	3	2	3	2	1	2	3	2	1	8	4	2	9	3	3	1	3	6	3	4	2	5	5	5	3	4	1	2	2	1	4	3	4	4	3	4	2	3	1	2	2	6	2	2	4	3	4	2	6
OG0000701	6	10	2	4	3	7	0	1	0	0	3	2	2	1	2	0	5	2	1	0	4	3	3	3	5	0	0	2	2	0	5	3	3	29	2	8	7	7	0	2	1	2	0	0	5	3	0	4	2
OG0000702	2	4	3	3	3	4	2	2	3	2	2	4	6	2	2	2	3	5	5	4	2	4	8	1	1	4	4	4	2	2	2	3	2	4	2	4	2	3	1	1	1	2	3	3	11	6	2	3	6
OG0000703	0	15	0	5	6	0	0	0	0	0	5	0	0	0	9	0	23	0	0	0	0	0	5	6	4	0	0	0	0	0	6	18	4	0	0	23	0	17	0	10	0	0	0	0	0	0	0	0	0
OG0000704	2	3	27	5	7	2	1	3	0	0	2	0	2	6	1	1	3	2	3	1	2	3	4	3	2	5	0	2	9	3	4	3	4	6	3	7	4	2	1	1	0	3	2	3	2	1	1	2	2
OG0000705	3	3	3	2	4	4	3	10	3	3	3	3	5	4	3	3	3	0	2	2	3	3	3	3	3	2	2	3	3	2	3	4	3	4	3	4	3	3	1	3	3	3	3	5	4	4	3	3	3
OG0000706	6	1	4	3	7	0	0	15	0	0	9	0	1	0	4	0	2	0	0	0	0	0	29	2	14	12	0	0	0	0	0	0	0	25	1	0	0	1	0	18	0	0	0	0	0	0	0	1	0
OG0000707	7	0	6	0	0	1	23	4	0	3	0	0	18	4	0	4	0	8	1	4	0	17	0	0	0	3	0	2	0	0	0	0	0	2	4	0	4	0	14	0	0	6	0	0	0	0	2	0	18
OG0000708	1	19	4	5	3	1	1	1	0	1	2	0	2	2	1	0	12	1	1	1	1	1	2	7	10	2	1	1	3	0	3	10	4	1	1	16	1	16	1	1	0	2	0	5	4	0	2	1	1
OG0000709	0	5	0	18	13	0	0	0	0	0	2	0	5	0	11	0	4	0	0	1	1	0	0	25	16	0	0	0	0	0	0	8	7	0	0	5	0	1	0	32	0	0	0	0	0	0	0	1	0
OG0000710	3	3	4	3	3	2	3	3	3	3	4	3	3	7	2	2	3	3	3	2	3	3	3	3	2	3	4	3	2	2	3	4	3	5	3	3	3	3	0	3	2	2	3	3	11	4	3	3	3
OG0000711	2	5	1	3	5	7	3	4	0	5	2	1	12	1	2	2	5	6	4	1	1	8	1	1	1	4	1	4	3	1	1	5	3	6	3	6	3	5	2	4	1	2	1	2	4	2	1	1	6
OG0000712	3	2	3	5	7	3	1	2	3	3	1	2	6	2	3	2	3	3	2	3	1	3	3	3	3	20	1	3	0	2	3	6	4	4	2	3	2	3	1	3	3	3	2	2	6	3	2	1	3
OG0000713	4	5	2	3	5	8	3	3	1	3	2	1	3	4	6	9	3	3	6	3	1	3	1	3	3	7	1	2	0	1	3	3	3	3	5	4	5	3	4	0	3	3	1	1	1	1	7	1	4
OG0000714	11	32	0	0	0	13	0	0	0	0	0	0	0	0	9	0	2	0	0	0	0	0	0	0	0	0	0	2	0	0	0	4	0	8	28	10	19	15	0	0	0	0	0	0	0	0	0	0	0
OG0000715	2	3	11	5	6	3	0	3	0	5	4	0	2	0	3	0	3	6	2	5	3	3	4	5	3	0	0	4	3	1	3	3	3	6	3	7	5	3	0	2	0	3	3	4	13	0	0	3	3
OG0000716	9	3	2	2	3	3	2	7	0	3	1	2	6	4	2	4	3	3	6	3	1	2	4	2	2	4	1	5	8	1	2	4	1	6	4	3	6	3	1	2	0	7	1	3	3	2	4	1	2
OG0000717	15	2	0	2	7	15	4	6	1	2	0	1	5	0	2	0	2	6	1	6	0	5	0	0	0	0	0	9	12	1	1	2	2	9	2	3	4	3	2	2	1	10	1	0	0	3	0	0	4
OG0000718	1	6	2	3	3	2	7	1	0	1	2	1	5	4	4	2	3	4	2	11	2	4	2	7	2	5	0	1	4	0	1	3	4	6	2	9	1	3	7	4	0	2	0	3	3	5	3	2	4
OG0000719	2	3	2	3	3	2	2	2	2	3	2	3	11	2	4	2	3	5	8	2	1	5	2	3	2	4	0	2	2	1	2	5	2	6	2	4	2	3	1	3	0	2	2	7	11	5	2	1	5
OG0000720	0	4	1	11	3	0	3	1	0	0	7	0	0	0	15	0	13	0	0	0	0	0	6	12	7	0	0	0	0	0	9	5	8	0	6	15	0	11	7	1	0	0	8	0	0	0	0	0	0
OG0000721	0	9	0	9	10	1	0	1	0	0	13	0	0	0	11	0	10	0	0	0	0	0	11	10	9	0	3	0	0	0	13	6	9	0	0	11	0	9	0	7	0	1	0	0	0	0	0	0	0
OG0000722	3	2	7	4	3	8	0	4	0	6	2	0	6	6	3	1	3	2	3	2	5	2	4	2	2	2	0	2	7	2	6	13	4	3	3	4	7	1	0	2	0	2	1	0	4	0	2	5	2
OG0000723	1	1	1	1	2	2	1	8	1	1	1	1	84	1	1	1	1	1	1	2	1	1	1	1	1	0	1	2	1	1	1	2	2	2	1	1	1	1	0	2	1	1	2	1	7	1	1	1	1
OG0000724	3	2	0	9	14	2	0	1	0	0	4	0	0	0	2	0	2	0	0	0	0	0	34	27	12	0	0	0	0	0	0	0	21	10	0	3	0	1	0	3	0	2	0	0	0	0	0	0	0
OG0000725	6	5	3	3	5	4	5	3	0	7	4	0	1	0	4	2	5	3	6	0	0	5	3	3	3	1	0	9	2	1	3	7	5	4	6	6	4	6	3	4	0	7	1	0	0	0	3	0	0
OG0000726	2	3	3	3	2	2	1	4	2	1	7	0	11	4	3	2	1	6	2	1	1	5	5	7	3	2	4	5	3	1	3	10	2	3	2	3	4	2	0	2	1	2	1	1	7	0	2	2	9
OG0000727	0	3	0	0	0	4	0	0	0	0	36	0	0	0	1	0	6	0	0	0	0	0	16	41	14	0	0	0	4	0	0	2	0	23	0	2	0	0	0	0	0	0	0	0	0	0	0	0	0
OG0000728	3	6	5	3	2	3	2	3	3	2	6	2	5	2	2	2	3	3	3	3	2	3	5	5	4	2	2	3	2	3	6	3	2	4	3	3	4	3	1	5	2	3	3	3	3	2	2	2	3
OG0000729	4	1	3	3	6	1	10	4	0	2	3	1	7	2	3	3	3	3	3	1	2	4	3	5	3	2	1	2	3	2	3	3	3	5	3	3	3	2	15	2	0	4	1	2	2	1	3	2	4
OG0000730	2	5	5	3	6	5	2	2	0	2	3	4	2	2	3	3	4	2	2	2	2	2	9	5	4	3	1	2	3	3	4	4	5	6	1	5	3	4	3	3	2	4	3	1	1	2	2	3	2
OG0000731	2	1	0	7	3	6	3	2	0	2	5	1	10	1	1	1	1	5	5	5	0	5	7	3	4	2	3	7	0	0	4	1	4	5	3	1	2	1	2	1	0	2	0	1	23	1	2	0	6
OG0000732	3	5	4	3	4	2	3	2	2	2	2	1	9	9	2	3	3	3	4	5	4	4	2	3	3	2	0	3	5	2	2	3	2	3	4	3	2	3	2	3	1	4	3	1	3	1	3	3	6
OG0000733	2	1	0	8	6	5	0	13	0	0	0	0	0	0	3	0	2	0	14	12	0	0	2	2	2	0	0	8	0	3	1	2	6	7	1	2	11	1	1	0	0	1	0	3	32	0	0	0	0
OG0000734	2	0	0	0	0	41	0	49	5	5	1	0	6	0	0	0	0	4	4	3	0	4	0	2	3	0	0	5	1	0	0	2	0	1	1	0	0	0	0	0	0	5	0	0	1	0	1	0	4
OG0000735	0	2	6	5	2	19	2	8	1	1	3	1	4	3	2	2	5	0	3	0	0	0	2	4	2	4	0	17	0	1	2	4	2	0	15	4	8	4	2	1	1	0	1	0	0	4	2	0	1
OG0000736	22	0	0	11	22	0	0	15	1	4	2	0	0	0	0	0	6	0	0	0	0	0	0	16	4	0	0	0	7	0	1	3	0	11	0	0	0	0	1	23	0	0	0	0	0	0	0	0	0
OG0000737	1	10	1	1	0	10	0	3	0	4	1	0	12	0	8	0	6	6	0	0	0	9	1	1	2	0	0	6	0	0	2	4	0	3	1	22	10	8	0	2	0	6	0	0	0	0	0	0	9
OG0000738	3	5	3	3	2	1	3	1	5	3	2	2	12	1	2	1	2	6	2	4	3	6	2	3	9	3	1	3	2	4	2	3	2	5	3	3	2	1	1	3	2	2	5	3	3	2	1	2	5
OG0000739	1	2	3	2	2	2	3	2	1	2	3	2	2	22	3	2	2	3	10	1	1	2	2	3	3	1	1	4	4	2	3	2	2	7	2	2	3	2	5	2	1	4	1	2	8	4	2	1	3
OG0000740	3	2	4	3	1	4	6	3	1	3	3	1	4	3	3	3	3	4	5	4	3	5	3	4	4	3	0	3	2	1	3	4	2	4	4	4	3	3	5	3	0	4	1	3	6	0	3	3	3
OG0000741	1	6	0	0	0	0	0	0	0	1	0	0	0	0	4	0	18	2	0	0	0	0	0	0	0	0	0	0	0	0	0	24	0	0	0	39	0	51	0	3	0	0	0	0	0	0	0	0	0
OG0000742	2	3	38	5	6	3	1	3	1	1	3	1	3	0	2	1	1	1	3	8	3	1	1	2	4	1	0	4	1	1	3	3	4	8	3	1	4	1	2	1	0	2	2	1	6	1	0	1	2
OG0000743	5	2	4	4	7	4	2	3	0	3	2	0	6	6	3	2	7	3	2	3	2	3	2	3	2	2	1	2	3	2	2	4	4	8	2	4	3	3	2	4	0	4	2	2	6	2	2	2	3
OG0000744	0	8	0	0	0	20	0	2	0	0	0	0	0	0	36	0	0	0	0	0	7	0	0	0	0	0	0	2	0	0	0	0	0	8	2	21	3	19	0	0	0	3	0	0	7	0	0	11	0
OG0000745	0	3	0	2	1	1	2	9	0	0	7	0	0	16	1	6	2	0	0	0	0	0	23	1	1	19	0	6	0	1	6	3	1	0	10	5	6	2	4	1	0	0	1	0	0	0	9	0	0
OG0000746	2	1	0	3	3	1	10	4	0	0	3	1	15	1	4	1	5	10	1	0	5	0	2	3	1	0	1	1	5	1	2	7	2	5	1	2	3	2	18	3	1	2	1	0	0	1	1	12	1
OG0000747	3	4	3	2	1	3	3	3	2	3	2	4	4	2	4	2	4	4	2	3	4	4	2	5	3	3	1	3	2	2	3	4	3	5	3	4	3	3	3	4	2	3	2	3	2	3	3	4	4
OG0000748	3	3	3	3	5	3	3	3	1	3	3	2	6	3	3	3	3	5	4	2	3	4	3	3	3	3	1	3	1	2	3	3	3	5	3	3	4	3	3	1	0	3	3	3	6	2	3	3	4
OG0000749	1	3	0	5	4	1	0	1	0	0	13	0	0	0	18	0	9	0	0	0	0	0	7	9	5	0	0	1	0	0	6	17	5	3	1	10	4	17	0	7	0	1	0	0	0	0	0	0	0
OG0000750	1	2	0	4	3	14	0	2	0	2	1	0	21	1	4	0	3	12	0	0	0	12	1	0	0	0	0	12	1	0	2	1	3	5	0	3	20	1	0	1	0	5	1	1	0	0	0	0	9
OG0000751	0	7	0	17	12	0	0	0	0	0	5	0	0	0	4	0	5	0	0	0	0	0	6	18	19	0	0	0	0	1	19	9	8	0	0	8	0	5	0	5	0	0	0	0	0	0	0	0	0
OG0000752	2	2	8	5	3	3	2	2	4	2	3	4	5	1	2	2	2	4	3	2	7	4	4	6	4	2	2	2	3	2	5	2	4	3	2	2	2	3	0	2	1	2	2	1	2	6	2	5	4
OG0000753	3	3	3	5	4	3	3	3	1	3	3	1	4	3	3	2	3	3	3	3	1	3	3	4	3	3	1	4	2	3	3	2	3	4	4	3	4	4	3	3	1	3	3	3	10	1	2	2	3
OG0000754	8	16	19	2	3	6	0	2	0	2	1	0	4	1	7	1	3	2	1	2	0	2	0	1	1	1	0	5	1	0	1	2	0	10	2	12	2	8	0	1	0	5	0	0	9	0	1	0	3
OG0000755	1	3	7	0	8	3	1	2	4	4	2	2	11	1	2	2	3	6	5	1	2	8	5	2	3	2	1	2	2	4	1	3	2	3	2	2	3	2	2	2	1	2	5	1	1	4	2	2	8
OG0000756	1	0	3	6	4	0	0	12	0	0	35	0	0	0	0	0	0	0	20	4	0	0	29	0	1	0	0	0	1	0	1	0	0	21	0	0	0	0	4	1	0	2	0	0	0	0	2	0	0
OG0000757	1	11	26	5	1	9	0	0	0	0	6	0	7	0	2	1	6	0	0	1	1	1	7	1	1	2	0	6	1	0	0	0	1	32	1	8	2	2	0	2	0	1	0	0	0	0	1	1	0
OG0000758	1	19	0	8	7	1	4	1	0	4	6	0	6	1	7	1	9	2	3	0	0	3	6	7	5	1	0	1	1	0	4	2	3	1	1	9	1	8	3	4	0	2	0	0	0	0	2	0	3
OG0000759	0	43	0	0	0	0	0	0	0	0	0	0	0	0	1	0	21	0	0	0	0	0	0	0	0	0	0	0	0	0	0	33	0	0	0	10	0	39	0	0	0	0	0	0	0	0	0	0	0
OG0000760	0	7	0	0	0	0	0	4	0	0	2	0	1	0	0	0	5	0	0	0	0	0	14	16	3	10	0	0	0	0	62	1	0	7	1	3	5	3	0	2	0	0	0	0	0	0	1	0	0
OG0000761	5	3	1	1	2	5	3	1	2	1	2	3	3	4	2	1	4	3	1	7	4	3	2	3	2	1	0	20	9	0	1	3	1	3	1	1	2	1	3	1	0	2	1	4	10	5	1	6	2
OG0000762	5	3	4	3	5	3	1	5	2	2	2	3	5	2	2	2	3	3	2	3	3	3	1	3	3	2	1	3	3	2	2	4	3	6	3	3	3	3	2	3	5	5	2	2	4	2	2	4	4
OG0000763	2	2	2	5	4	2	1	3	2	2	3	1	7	2	2	2	2	4	5	2	4	4	3	3	3	2	0	4	2	1	3	4	6	6	3	2	3	2	1	3	1	2	1	5	12	1	2	4	4
OG0000764	28	0	22	0	0	10	0	13	2	0	0	7	1	0	0	0	0	1	0	0	0	1	0	0	0	0	0	0	1	0	0	1	0	0	0	0	3	0	0	0	3	35	0	0	0	17	0	0	1
OG0000765	4	2	1	2	3	6	3	18	0	7	1	0	6	4	7	2	4	2	0	2	2	2	1	2	4	2	0	2	0	4	3	4	2	3	1	3	2	6	2	3	0	13	2	1	1	0	3	2	2
OG0000766	6	2	3	6	6	5	0	2	0	4	8	0	4	1	3	1	2	3	4	3	1	3	16	16	7	2	0	3	0	0	3	1	4	3	2	2	3	2	0	1	0	3	0	1	2	3	1	1	3
OG0000767	1	1	0	1	1	1	1	1	0	23	1	0	2	1	2	1	1	1	4	0	10	1	14	15	15	5	0	1	0	1	3	1	1	2	1	1	1	1	1	1	0	2	1	6	5	2	1	10	1
OG0000768	0	1	5	0	0	20	3	5	0	0	0	0	4	2	6	0	9	1	0	0	0	3	0	1	1	15	0	1	0	0	0	2	0	1	0	4	3	1	1	4	0	11	0	0	0	0	0	0	42
OG0000769	3	3	5	3	2	3	2	3	2	2	4	2	3	3	5	4	4	3	3	3	1	3	2	3	3	1	2	3	2	2	2	4	3	4	3	3	3	3	11	4	2	3	2	2	2	2	3	2	3
OG0000770	1	3	1	1	1	9	2	14	2	2	1	0	1	1	0	1	3	2	7	7	0	1	1	1	1	3	1	17	2	0	1	2	1	11	7	3	8	3	1	0	1	4	0	4	7	0	1	0	5
OG0000771	3	3	4	4	2	3	2	5	1	2	1	0	5	2	2	2	3	4	7	3	2	5	3	2	2	3	1	3	4	2	2	1	2	9	3	2	2	2	2	2	0	3	3	3	12	1	2	4	5
OG0000772	1	2	1	2	1	2	0	2	0	1	4	1	2	0	1	1	2	2	1	1	2	2	18	35	28	2	1	2	2	1	0	1	4	4	2	3	1	2	0	1	1	2	0	1	0	0	0	0	2
OG0000773	5	1	0	2	1	8	6	11	2	3	2	3	3	5	1	4	2	1	7	2	1	3	2	2	2	4	0	3	6	0	2	1	1	4	4	1	6	1	4	1	0	5	0	2	8	3	4	1	4
OG0000774	6	2	0	0	3	0	0	6	0	0	0	0	0	0	0	0	6	0	0	0	0	0	0	0	0	0	0	3	1	0	1	1	0	3	0	6	0	1	4	99	0	0	0	0	2	0	0	0	0
OG0000775	7	3	9	1	1	3	0	9	1	0	1	4	2	0	9	5	8	1	0	13	2	1	6	1	1	3	0	7	0	0	1	1	1	2	0	3	2	2	0	1	0	19	0	0	0	1	9	3	1
OG0000776	1	2	5	2	1	2	7	3	1	2	2	3	11	3	3	2	2	4	3	5	5	6	1	2	2	1	1	3	3	0	2	2	1	4	3	2	3	2	0	1	3	2	3	4	10	3	3	3	5
OG0000777	2	2	8	2	3	3	2	4	3	3	3	2	9	2	2	2	2	2	2	1	2	2	2	2	3	2	3	3	4	3	2	4	2	2	2	2	3	2	5	3	3	3	3	2	8	5	2	3	3
OG0000778	2	14	8	1	1	1	0	0	0	1	3	0	1	0	14	0	12	1	0	0	0	1	0	1	2	0	0	3	0	0	0	8	1	29	14	9	0	3	0	11	0	2	0	0	0	0	0	0	1
OG0000779	7	5	7	1	3	7	1	7	2	2	3	2	1	1	4	1	4	2	1	8	1	1	4	7	8	2	5	2	1	1	2	6	1	1	1	5	2	7	1	2	1	6	0	1	0	3	1	1	1
OG0000780	1	4	11	4	2	2	0	1	11	4	6	1	6	0	3	0	2	3	2	0	2	3	8	5	4	0	0	2	1	9	4	1	4	5	1	4	2	3	0	2	0	2	11	0	0	2	0	2	3
OG0000781	3	4	10	2	5	7	0	5	0	0	7	0	0	0	5	0	7	1	0	5	6	1	5	4	7	14	0	3	0	0	3	4	3	0	1	5	0	5	0	5	0	3	0	0	7	0	0	5	1
OG0000782	4	4	4	5	4	4	0	1	1	2	4	2	3	1	2	0	7	4	1	2	1	4	4	6	10	0	0	2	1	2	6	5	10	5	3	5	3	3	0	2	0	3	2	0	0	7	0	1	3
OG0000783	2	3	3	3	2	7	3	3	3	4	4	2	9	4	3	3	2	3	2	2	3	3	2	2	2	2	2	2	2	1	2	2	3	7	1	4	2	2	2	2	2	2	2	3	5	2	3	3	6
OG0000784	0	3	0	3	2	5	0	10	0	4	3	0	10	3	0	4	1	5	6	1	1	5	2	1	1	3	0	8	0	1	2	2	1	10	6	3	7	2	0	2	0	7	1	4	7	0	2	0	5
OG0000785	41	1	3	2	2	0	0	1	0	0	1	0	0	0	4	0	3	0	1	27	0	0	1	3	3	0	0	1	0	1	2	3	1	10	0	4	1	1	0	3	0	21	1	0	0	0	0	0	0
OG0000786	3	1	2	3	2	2	2	2	0	3	3	0	7	1	2	2	2	6	6	4	3	5	2	5	3	3	2	4	6	0	2	3	4	2	3	1	7	1	2	2	2	2	0	5	11	0	2	3	4
OG0000787	2	3	26	2	2	4	7	3	2	2	1	0	3	2	2	1	2	2	7	3	0	2	5	2	2	1	0	2	3	2	2	3	5	3	2	2	2	2	9	3	0	2	0	1	1	0	3	5	2
OG0000788	1	3	2	1	3	11	6	17	2	2	1	0	3	41	1	1	1	2	2	4	2	2	1	1	1	2	0	1	1	0	1	2	1	2	1	2	1	1	4	1	0	1	0	1	2	0	3	2	2
OG0000789	3	0	0	10	4	3	0	3	0	0	3	0	3	4	1	4	1	1	1	1	0	1	4	12	15	13	0	8	0	0	4	2	10	7	2	2	4	0	0	0	0	1	0	0	5	0	8	0	2
OG0000790	4	2	0	3	6	12	1	8	0	3	4	0	3	5	2	1	2	2	1	2	0	1	2	7	6	10	1	8	4	0	5	2	7	4	3	2	5	3	1	3	0	1	0	1	1	0	1	0	2
OG0000791	20	2	0	22	28	0	0	0	0	0	5	0	0	0	0	0	0	0	0	0	0	0	0	17	9	0	0	3	0	0	4	0	2	28	0	0	0	0	0	1	0	0	0	0	0	0	0	0	0
OG0000792	2	4	1	2	2	4	2	5	1	2	3	4	6	2	2	5	4	4	5	1	2	4	2	2	3	2	1	3	2	2	4	5	2	3	3	5	3	4	1	1	1	3	2	1	6	5	2	2	4
OG0000793	2	2	2	3	6	3	2	3	0	3	2	2	6	12	2	3	2	2	5	4	2	2	2	3	3	4	0	3	4	2	5	3	2	2	2	2	4	2	2	2	0	2	2	2	5	4	4	3	2
OG0000794	2	0	1	0	0	16	1	9	0	9	1	0	24	0	0	1	0	12	2	4	0	17	0	0	0	0	0	3	0	0	1	0	0	4	2	0	3	0	1	0	0	3	0	0	4	1	4	1	15
OG0000795	1	11	1	0	0	15	0	0	3	0	0	1	11	0	6	0	16	6	0	0	0	7	0	0	0	1	0	0	0	1	0	3	0	15	0	16	1	12	0	1	0	2	1	0	0	3	0	0	7
OG0000796	5	3	3	1	1	6	1	9	2	3	1	1	2	1	4	1	3	3	5	5	4	2	2	1	3	1	0	5	2	4	1	4	2	8	5	6	5	4	1	2	0	4	1	1	1	4	1	4	3
OG0000797	2	0	8	0	0	0	0	0	0	0	0	0	0	0	0	0	0	0	0	0	0	0	0	85	45	0	0	0	0	0	0	0	0	0	0	0	0	0	0	0	0	0	1	0	0	0	0	0	0
OG0000798	0	2	0	0	0	2	3	1	0	5	4	0	0	34	0	17	5	0	0	0	0	0	2	1	1	12	0	15	0	0	0	3	0	0	5	3	2	1	3	0	0	0	0	0	0	0	20	0	0
OG0000799	12	0	0	8	0	0	0	0	0	0	5	0	0	0	2	0	0	0	0	50	3	0	14	0	0	0	0	0	8	0	0	0	0	1	9	0	0	0	0	0	0	0	0	0	16	0	7	4	1
OG0000800	13	3	6	3	5	7	0	4	0	1	3	0	6	1	3	2	3	4	2	1	0	3	2	4	4	2	0	4	0	1	2	4	4	6	3	6	4	4	0	6	0	5	2	0	2	0	2	0	3
OG0000801	2	3	6	3	2	4	2	2	2	2	2	1	6	2	2	2	2	4	8	5	2	4	3	2	2	2	2	2	2	1	2	3	6	6	4	3	2	2	2	1	2	2	1	3	7	2	2	2	4
OG0000802	2	3	3	2	2	4	2	3	2	2	2	2	11	3	1	3	2	4	4	4	2	5	7	2	2	2	1	2	4	1	3	2	2	3	2	3	2	2	2	1	1	2	1	4	10	2	3	2	4
OG0000803	1	1	4	2	1	5	4	6	1	3	4	1	5	2	3	2	1	2	2	2	7	2	1	8	5	7	0	2	0	1	4	2	7	9	3	1	4	1	2	1	0	6	0	1	3	2	2	5	2
OG0000804	2	19	3	2	1	0	0	7	0	1	0	0	0	0	0	0	3	0	1	1	0	0	1	0	0	2	0	8	2	0	1	0	14	42	0	3	5	2	0	7	0	0	0	0	0	0	13	0	0
OG0000805	1	2	2	1	1	1	5	2	2	2	4	2	12	4	1	4	2	2	10	2	1	6	13	2	1	1	1	1	2	1	1	3	1	4	1	2	1	2	6	1	0	1	6	2	6	1	4	1	6
OG0000806	2	2	1	2	1	0	5	20	0	2	1	2	4	3	2	2	2	4	3	4	0	5	1	4	1	7	1	2	2	0	1	1	1	3	1	2	2	2	9	1	0	2	0	3	16	2	2	2	5
OG0000807	0	27	0	0	0	11	0	1	0	2	0	0	0	0	21	0	14	1	0	0	0	0	0	0	0	0	0	1	0	2	0	6	0	0	1	16	0	35	0	1	0	1	0	0	0	0	0	0	0
OG0000808	0	9	0	3	1	3	0	0	1	1	2	0	0	0	6	0	9	1	0	1	0	2	6	4	3	0	0	0	0	0	2	12	4	31	0	17	4	9	0	1	0	0	1	1	5	0	0	0	1
OG0000809	3	4	2	5	3	2	7	4	1	2	2	2	5	2	2	3	5	2	2	2	1	2	1	2	2	2	0	6	1	2	3	4	2	6	2	7	3	6	3	2	1	3	2	2	4	4	3	1	2
OG0000810	3	2	2	2	1	7	1	7	0	1	2	0	11	1	3	2	4	6	3	2	1	7	1	3	2	4	0	4	2	0	2	6	1	5	5	4	4	4	1	2	0	3	0	2	4	0	3	1	8
OG0000811	6	4	0	7	7	11	2	6	0	2	1	1	10	3	6	1	1	3	0	0	0	3	0	0	0	4	0	5	6	0	4	4	4	4	2	4	7	4	1	4	0	5	0	0	2	0	1	0	4
OG0000812	3	3	1	4	5	2	1	4	1	0	4	1	10	5	2	1	2	7	3	1	1	6	4	5	5	3	0	3	1	2	3	3	4	4	2	3	3	3	0	2	0	3	0	1	4	1	2	1	10
OG0000813	4	4	3	4	2	3	1	3	0	5	2	0	3	2	4	1	6	4	2	3	2	4	1	2	2	1	0	3	3	2	3	6	3	8	3	4	4	3	1	2	0	3	2	3	11	0	1	2	4
OG0000814	3	2	3	4	5	5	3	2	3	3	2	3	4	2	3	3	2	4	3	3	1	3	4	2	3	4	1	2	3	1	4	4	4	5	3	2	2	1	3	1	2	3	1	2	4	5	2	1	4
OG0000815	2	3	3	5	3	3	2	2	2	2	2	2	2	7	3	2	2	3	7	2	2	2	5	2	2	2	2	2	2	2	2	2	2	9	3	4	2	2	2	4	2	2	3	3	4	5	2	2	2
OG0000816	0	14	0	8	9	2	0	3	0	1	14	0	3	1	2	1	10	1	0	0	0	2	12	5	7	0	0	0	0	0	2	3	4	3	0	16	0	10	0	1	0	2	0	0	0	0	1	0	2
OG0000817	0	4	0	4	3	0	0	0	0	0	18	0	0	0	1	0	4	0	0	0	0	0	0	51	33	0	0	1	0	0	0	1	0	4	2	6	0	0	0	7	0	0	0	0	0	0	0	0	0
OG0000818	0	5	5	0	0	0	28	0	2	0	10	3	0	0	11	0	4	0	0	6	0	0	2	1	1	0	0	0	0	3	0	1	0	0	0	4	0	1	25	9	1	0	4	0	0	13	0	0	0
OG0000819	6	1	0	8	10	8	0	2	0	0	2	1	1	3	1	4	1	1	4	0	3	1	2	2	2	33	0	1	2	0	2	1	3	8	1	1	2	1	0	3	0	9	0	0	0	1	3	3	1
OG0000820	2	2	3	2	2	1	2	2	3	2	2	1	7	2	2	5	1	3	17	1	1	4	1	3	1	1	0	2	2	1	2	3	1	6	4	2	2	2	6	1	6	2	1	3	12	2	1	1	3
OG0000821	2	4	2	2	2	3	5	3	2	1	2	4	8	4	3	2	3	5	2	1	2	6	3	2	2	2	0	3	2	1	3	3	2	4	2	3	4	2	3	2	1	2	2	4	4	5	2	2	5
OG0000822	3	3	27	3	2	0	1	1	3	3	1	1	7	4	3	3	3	5	2	1	1	5	2	1	3	3	0	2	0	2	3	0	3	4	3	3	3	3	2	3	1	3	2	1	1	1	2	1	4
OG0000823	1	17	9	0	0	0	0	3	0	1	0	0	0	0	3	0	3	1	2	1	0	1	0	0	0	0	0	2	0	0	0	2	0	42	1	9	1	7	0	7	0	23	0	0	1	0	0	0	1
OG0000824	4	3	4	2	3	2	5	2	2	1	3	2	7	6	1	0	3	3	1	0	2	6	5	3	2	5	0	4	0	0	4	4	3	8	2	4	1	3	7	1	2	2	0	6	1	3	0	1	5
OG0000825	1	1	12	2	2	2	5	1	1	2	5	1	12	3	1	2	1	5	5	1	9	7	2	2	2	1	1	2	2	1	2	1	2	2	1	1	1	1	3	1	2	3	1	3	5	3	2	4	6
OG0000826	1	0	118	0	0	2	0	0	0	0	0	0	0	0	1	0	2	0	0	0	0	0	0	0	0	0	0	0	3	0	0	3	0	0	0	5	0	1	0	0	0	2	0	0	0	0	0	0	0
OG0000827	2	2	0	2	1	12	2	4	0	2	4	0	6	2	2	2	2	6	3	1	2	6	2	2	2	2	0	4	9	0	3	3	2	4	3	2	6	2	2	2	0	2	0	4	11	0	2	2	4
OG0000828	2	2	54	0	0	0	0	4	0	3	0	0	0	0	0	0	1	0	1	4	0	0	0	0	0	0	0	0	0	0	3	0	11	0	40	0	0	0	0	3	0	0	0	0	9	0	1	0	0
OG0000829	0	7	0	9	10	0	0	0	0	0	39	0	0	0	2	0	7	0	0	0	0	0	0	0	27	0	0	0	0	0	0	10	18	0	0	5	0	0	0	4	0	0	0	0	0	0	0	0	0
OG0000830	3	4	2	4	2	2	1	3	2	2	2	1	7	3	4	1	2	3	3	2	2	3	4	3	3	2	1	4	4	4	2	4	5	8	3	4	3	2	0	4	1	2	4	1	3	3	1	2	2
OG0000831	2	3	3	3	4	3	3	2	2	3	3	2	8	2	2	2	4	4	3	2	2	4	4	3	2	1	2	1	2	2	2	3	3	7	2	2	3	2	2	2	4	2	2	3	4	3	2	2	4
OG0000832	3	2	1	3	3	4	2	3	2	2	2	0	5	2	1	4	2	3	2	2	4	4	3	3	2	6	2	3	3	3	2	3	2	4	3	3	2	2	2	2	2	3	2	6	7	0	4	3	4
OG0000833	2	6	0	5	2	5	6	5	0	0	3	0	20	9	1	1	2	3	3	0	1	0	0	1	2	13	0	1	0	0	5	2	2	1	0	3	1	2	9	1	0	12	0	0	0	0	1	1	6
OG0000834	3	2	7	2	5	2	4	2	0	3	2	0	9	2	2	2	2	6	2	3	3	5	3	2	3	2	3	2	3	0	3	2	2	5	2	3	2	3	5	2	0	2	0	4	5	0	5	2	4
OG0000835	3	0	10	0	0	3	9	12	4	3	0	3	2	0	1	1	0	1	1	9	7	1	0	0	0	4	0	3	0	5	0	0	0	2	1	0	1	0	15	0	3	4	5	2	3	5	1	12	1
OG0000836	4	10	11	4	1	4	0	3	2	2	2	2	3	1	3	0	2	3	2	0	4	2	2	2	2	3	0	3	3	4	1	4	3	3	3	5	4	4	0	4	0	3	3	2	5	2	1	3	3
OG0000837	1	2	3	2	2	3	2	6	0	18	1	0	5	1	1	1	1	2	2	18	13	4	1	2	2	1	0	1	1	1	2	1	1	1	1	1	1	1	4	2	0	1	1	1	7	0	3	5	7
OG0000838	0	0	1	0	0	1	0	0	0	0	0	0	44	0	0	0	0	19	0	1	0	53	0	0	0	0	0	0	0	0	0	0	0	0	0	0	0	0	0	0	0	0	1	0	0	0	0	0	17
OG0000839	0	0	0	4	5	1	0	1	0	0	27	0	0	0	6	0	1	0	0	3	0	0	2	31	20	0	0	1	0	0	6	12	5	4	0	2	0	2	0	4	0	0	0	0	0	0	0	0	0
OG0000840	2	10	0	11	15	3	1	1	0	1	0	0	5	1	1	2	7	3	3	1	0	4	0	2	1	1	0	1	0	0	0	6	3	0	1	11	10	8	1	3	0	9	0	1	1	0	2	1	3
OG0000841	4	3	0	1	0	4	3	8	0	0	1	0	9	6	2	6	3	4	9	2	2	5	0	0	0	6	0	7	2	0	2	2	0	7	3	3	5	3	2	0	0	3	0	3	5	0	5	2	4
OG0000842	1	1	3	5	3	2	2	2	2	3	3	1	8	6	3	1	5	4	2	1	3	5	4	4	4	2	1	2	3	1	4	5	3	4	3	2	3	4	4	3	0	1	1	0	2	1	1	3	5
OG0000843	6	4	0	4	7	4	4	2	0	4	2	0	14	0	1	0	8	4	1	0	0	5	2	4	2	0	0	1	0	0	6	2	13	3	4	9	4	5	0	0	0	3	0	0	0	0	0	0	8
OG0000844	3	2	4	1	2	9	3	7	2	7	1	3	11	7	1	2	1	3	2	3	1	3	1	1	1	1	0	5	2	2	1	1	2	6	1	1	3	1	2	0	1	14	2	0	1	2	1	1	5
OG0000845	5	3	1	2	1	7	5	4	0	6	1	1	2	4	3	4	3	1	3	0	7	2	0	0	0	4	0	4	1	1	3	4	3	3	5	4	3	3	6	1	0	7	1	2	1	1	4	7	3
OG0000846	2	0	10	0	0	3	2	2	60	2	0	1	4	2	0	1	0	2	2	0	7	4	0	0	0	2	0	2	2	0	0	0	0	3	2	0	3	0	1	0	0	2	0	0	0	1	2	8	3
OG0000847	10	1	3	1	3	7	0	3	1	6	3	0	7	2	2	0	1	4	1	1	1	6	2	2	1	0	0	11	0	2	1	0	1	5	18	1	8	1	1	3	0	1	1	0	0	0	8	0	5
OG0000848	3	1	2	2	2	1	2	3	7	2	2	6	4	2	2	2	3	3	5	3	3	3	4	3	2	1	0	4	4	0	2	4	3	5	2	2	4	2	2	2	1	3	0	2	3	10	2	2	3
OG0000849	2	6	1	2	2	2	1	2	1	2	2	0	12	3	4	2	2	6	2	1	2	7	2	2	3	3	1	2	1	0	3	4	2	3	2	15	2	8	1	1	0	2	0	1	2	0	2	2	7
OG0000850	8	2	0	0	0	5	0	0	0	0	23	0	0	0	0	0	0	0	0	0	0	0	0	5	0	0	0	20	0	0	24	7	5	12	0	0	6	0	0	16	0	2	0	0	0	0	0	0	0
OG0000851	1	2	11	2	2	72	0	4	0	1	0	0	0	0	0	1	3	0	2	0	0	1	2	1	1	1	0	1	2	0	2	5	1	2	0	2	4	3	0	1	0	4	0	0	0	0	0	0	1
OG0000852	0	1	0	0	0	0	0	0	0	46	0	0	0	0	0	0	8	0	0	0	0	0	4	7	9	0	0	0	5	0	0	11	0	0	0	17	0	0	0	0	0	0	0	15	12	0	0	0	0
OG0000853	9	2	0	0	0	5	2	8	0	6	0	0	5	2	0	3	1	3	9	7	0	3	0	0	0	3	0	3	0	0	0	0	0	14	4	1	8	1	1	0	0	2	0	3	16	0	3	0	10
OG0000854	12	0	0	0	1	8	1	17	0	8	0	0	5	4	0	2	0	2	1	3	0	6	0	0	0	5	0	2	0	0	0	0	0	5	1	0	12	0	1	0	0	21	0	3	7	0	1	0	6
OG0000855	3	2	0	1	3	6	0	29	0	0	5	0	2	0	0	3	1	2	2	0	0	2	6	8	4	3	0	0	0	1	2	4	0	10	0	11	2	10	0	0	0	5	0	0	0	0	5	0	2
OG0000856	2	4	3	3	2	3	3	3	2	3	3	3	3	3	3	3	3	3	3	3	3	3	2	2	3	1	0	3	3	2	3	3	2	3	3	3	3	3	2	3	3	2	3	3	3	3	3	3	3
OG0000857	2	2	2	2	2	3	3	2	1	1	2	1	11	3	2	1	2	4	5	2	2	6	3	3	3	3	0	3	2	3	2	2	2	3	3	4	2	2	8	2	1	2	2	1	3	1	2	4	7
OG0000858	5	5	3	3	3	5	0	3	2	2	4	1	5	2	10	1	4	2	2	0	3	3	2	2	2	1	0	2	5	2	2	3	3	5	3	3	3	3	0	2	1	4	2	1	6	2	1	3	3
OG0000859	2	3	3	4	2	4	2	2	2	2	3	2	5	2	2	2	2	3	3	3	0	3	6	2	2	6	3	2	2	0	3	2	4	4	2	3	3	2	2	5	0	2	0	2	5	4	2	3	7
OG0000860	4	2	2	2	3	2	2	2	1	2	2	1	6	2	2	4	2	4	3	2	2	4	2	2	2	6	2	2	2	2	2	2	3	3	3	3	3	2	2	3	1	2	2	2	15	2	2	2	4
OG0000861	3	5	6	4	1	4	4	2	3	1	3	3	3	2	1	3	3	2	3	1	1	2	5	2	2	1	2	2	9	1	3	4	1	3	3	2	4	2	1	2	2	4	1	4	3	6	2	1	2
OG0000862	3	3	2	6	1	0	2	4	0	0	0	0	22	3	1	3	4	8	2	2	1	13	3	1	1	1	0	1	2	0	4	3	6	2	1	2	1	1	3	1	0	2	0	3	2	0	2	1	11
OG0000863	3	0	4	3	1	2	7	5	4	2	1	4	3	1	2	1	2	2	2	2	3	2	2	2	2	3	1	2	1	4	2	3	2	4	2	2	2	2	9	3	2	4	5	1	5	6	1	4	1
OG0000864	2	2	2	3	1	3	2	2	2	3	3	3	4	2	4	4	2	3	3	2	1	4	2	2	3	6	2	2	4	2	2	2	1	4	2	2	3	2	2	2	2	3	2	2	11	3	4	1	3
OG0000865	6	3	4	2	3	3	1	3	0	1	3	1	3	3	24	2	5	2	1	2	1	2	2	1	2	2	3	1	0	0	2	6	4	6	1	5	2	4	0	2	0	2	1	1	2	1	4	1	3
OG0000866	3	1	1	2	1	1	4	2	2	2	2	2	9	2	1	5	2	4	4	1	3	4	1	5	2	2	1	2	2	1	1	2	1	4	3	5	3	2	6	1	2	3	1	1	8	7	2	3	4
OG0000867	1	2	1	3	6	5	1	1	2	3	3	3	5	1	3	1	3	9	1	0	2	8	4	4	3	3	1	2	1	2	2	3	4	2	2	4	1	3	1	2	3	2	2	1	2	4	2	2	7
OG0000868	5	1	1	1	2	3	3	2	1	1	2	0	3	4	0	1	1	3	3	3	1	4	12	9	4	3	0	3	3	1	3	1	1	4	2	2	3	2	3	0	1	4	1	5	5	2	3	3	8
OG0000869	2	3	11	3	5	2	1	5	2	2	2	0	2	1	5	2	4	2	2	2	2	2	1	3	4	2	0	3	4	2	3	3	6	5	2	6	3	4	2	2	0	2	3	2	2	1	2	2	2
OG0000870	2	1	1	4	8	4	0	3	1	1	1	0	1	14	3	8	2	1	5	1	1	1	14	2	2	1	1	2	2	1	3	3	6	2	1	1	6	1	0	2	3	2	2	0	1	1	9	1	1
OG0000871	2	2	9	2	2	1	7	3	3	9	2	1	5	4	2	3	3	3	1	5	1	3	3	3	3	3	0	2	3	3	2	4	2	3	1	3	2	3	2	3	0	3	1	1	1	1	2	1	5
OG0000872	0	9	0	8	6	0	0	3	0	0	1	0	0	0	1	0	18	0	0	0	0	0	0	0	0	1	0	0	1	0	0	17	4	0	0	26	0	38	0	0	0	0	0	0	0	0	0	0	0
OG0000873	2	3	27	3	5	1	1	2	3	2	2	4	1	1	2	1	3	1	3	1	2	1	2	3	2	3	2	2	2	2	2	2	2	4	1	4	4	2	1	3	0	4	3	1	0	7	1	1	1
OG0000874	2	2	2	2	2	2	2	2	2	2	2	3	5	2	2	2	3	4	2	2	1	5	2	5	2	2	1	2	5	2	3	3	3	3	2	3	2	2	2	4	5	3	2	2	4	7	2	2	4
OG0000875	2	2	2	2	3	3	2	2	1	3	2	2	3	3	2	2	2	2	1	4	2	3	2	1	3	2	1	2	3	1	2	2	2	4	4	2	2	2	3	20	1	2	3	2	5	3	3	2	3
OG0000876	3	2	2	4	2	1	1	3	1	1	4	4	7	2	2	2	2	5	4	0	2	5	3	2	2	1	2	2	1	1	2	3	3	6	2	5	2	2	2	2	4	1	1	1	10	4	2	2	5
OG0000877	3	3	1	2	3	3	1	2	0	4	2	0	7	5	2	2	3	6	7	4	2	6	2	2	2	2	0	2	2	1	2	3	2	2	2	2	5	3	1	3	0	2	0	2	8	0	5	2	7
OG0000878	3	4	1	2	4	4	2	3	0	3	2	0	3	2	3	1	4	3	2	4	3	4	1	2	4	2	0	3	2	1	2	5	2	4	2	4	3	4	2	4	0	6	3	1	8	0	3	3	4
OG0000879	3	3	1	1	3	3	1	2	0	4	2	0	5	2	3	1	3	4	3	2	2	4	3	7	3	4	2	2	9	2	2	4	3	3	1	4	2	3	0	2	0	1	6	3	6	0	2	2	4
OG0000880	2	0	1	1	1	14	1	5	1	3	3	2	5	4	0	3	0	4	3	4	2	4	2	2	3	2	0	6	2	1	2	0	1	11	3	0	4	0	1	0	0	12	1	0	3	1	4	3	5
OG0000881	4	1	2	2	1	4	2	2	1	2	1	3	14	2	1	3	1	9	6	3	1	6	1	1	1	5	0	3	4	1	1	4	1	3	2	1	2	1	2	1	0	2	1	2	11	2	2	2	5
OG0000882	7	3	0	5	0	9	0	8	0	3	12	0	6	1	1	0	4	0	0	0	0	0	0	13	1	0	0	6	0	0	0	10	0	17	0	0	10	2	0	14	0	0	0	0	0	0	0	0	0
OG0000883	6	1	1	1	1	3	2	9	0	2	0	0	8	5	1	11	3	1	3	1	3	2	1	2	1	3	1	5	0	1	1	2	0	3	2	2	6	2	2	1	7	5	2	5	5	0	4	3	2
OG0000884	3	5	3	4	13	3	1	2	1	2	1	0	5	3	3	2	4	4	4	3	0	4	1	1	1	3	0	1	1	2	3	5	3	8	3	3	4	2	1	3	0	5	1	1	2	0	2	2	4
OG0000885	3	2	2	1	5	14	0	1	0	8	10	0	2	0	3	0	2	5	0	0	3	2	12	2	2	0	0	1	4	1	5	4	5	3	1	2	10	2	0	3	0	6	1	1	0	0	0	1	3
OG0000886	81	0	0	0	0	0	0	0	0	0	1	0	0	0	0	0	1	0	0	1	0	0	0	0	0	0	0	0	0	0	0	0	0	0	0	0	0	0	0	0	0	46	0	0	0	0	0	0	1
OG0000887	18	5	19	3	3	1	0	0	0	0	19	0	0	0	5	0	5	0	0	0	0	0	0	25	11	0	0	5	0	0	0	0	0	5	0	6	0	1	0	0	0	0	0	0	0	0	0	0	0
OG0000888	1	3	1	1	3	1	3	1	4	1	1	3	7	1	1	1	3	3	10	4	2	4	4	2	1	1	1	1	1	3	1	3	1	3	2	4	1	3	4	1	1	1	2	2	18	5	1	1	4
OG0000889	3	5	2	2	5	2	1	3	4	1	3	3	4	7	1	1	4	2	1	1	2	2	3	3	3	4	1	2	1	3	3	7	2	3	2	3	1	3	1	3	3	2	3	2	1	7	1	3	2
OG0000890	2	2	5	2	6	1	4	3	3	3	2	1	8	4	2	3	3	4	4	3	3	4	2	2	3	3	0	2	1	2	2	3	2	3	2	2	3	3	3	2	1	2	2	1	3	1	2	3	4
OG0000891	6	3	2	4	2	1	2	2	3	4	2	3	3	3	2	2	2	3	1	3	4	3	2	1	1	2	2	3	1	2	3	2	4	4	2	2	9	2	1	1	2	5	2	2	3	4	3	3	3
OG0000892	5	2	0	0	0	23	2	4	0	5	0	1	8	5	1	1	3	4	0	0	0	4	0	0	0	0	0	7	0	0	1	2	0	4	1	1	6	3	1	2	0	11	0	0	0	5	13	0	6
OG0000893	2	3	8	3	1	1	3	2	1	2	4	1	4	2	2	2	2	4	5	2	3	4	5	2	2	3	1	3	1	3	4	4	3	5	2	3	2	2	3	2	2	2	2	2	2	3	2	2	3
OG0000894	4	8	2	3	5	4	0	4	1	0	3	0	10	6	0	2	5	3	0	0	3	2	1	0	0	1	0	4	1	2	0	8	2	6	2	9	3	5	0	4	1	0	2	0	0	4	1	4	6
OG0000895	3	6	5	5	9	5	1	4	2	2	1	2	2	1	3	1	2	1	1	1	1	2	3	1	3	1	1	2	2	3	4	8	4	3	3	3	4	2	1	6	3	2	2	1	3	2	1	1	2
OG0000896	3	2	4	3	2	1	1	3	1	2	2	1	8	2	2	2	3	5	2	3	2	6	3	5	2	2	0	2	3	1	2	3	3	6	2	3	3	2	1	2	0	3	2	2	7	1	2	2	7
OG0000897	2	3	3	2	2	3	1	3	1	3	2	1	3	2	3	2	3	3	3	3	3	3	2	2	2	1	1	3	2	3	3	6	4	6	3	4	3	3	1	3	0	2	3	4	5	2	3	3	3
OG0000898	2	5	2	3	2	4	1	3	0	3	3	0	2	2	4	1	3	3	3	4	2	5	3	3	2	1	0	3	3	2	3	3	3	6	2	4	3	3	0	2	0	3	2	3	9	3	3	2	3
OG0000899	3	2	2	3	5	1	2	2	0	5	3	0	10	2	4	2	2	5	5	2	2	5	2	3	2	3	0	3	1	3	3	2	3	5	2	2	2	2	4	2	0	2	3	2	4	0	2	2	5
OG0000900	1	5	4	3	6	3	12	2	0	2	2	0	6	1	2	1	5	3	1	1	0	3	4	1	1	3	0	7	1	0	1	7	3	2	1	6	1	4	16	1	0	1	0	2	2	0	1	0	3
OG0000901	2	3	2	3	2	3	2	2	0	1	1	0	8	2	2	2	2	5	4	2	2	5	2	2	3	1	0	2	6	2	2	3	3	7	2	2	3	2	1	3	0	2	2	3	11	0	2	5	5
OG0000902	0	20	0	0	0	0	0	0	0	0	7	0	0	0	9	0	24	0	0	0	0	0	2	10	8	0	0	0	0	0	0	4	0	0	0	33	0	13	0	0	0	0	1	0	0	0	0	0	0
OG0000903	0	6	41	10	5	0	0	0	0	0	0	0	0	0	0	0	0	0	0	0	0	0	0	0	0	2	0	0	0	0	0	0	1	63	0	2	1	0	0	0	0	0	0	0	0	0	0	0	0
OG0000904	3	4	0	3	2	3	2	7	0	3	2	1	3	4	3	2	2	2	5	3	3	3	2	2	1	2	1	7	2	0	5	4	2	9	1	2	3	2	3	2	0	9	0	0	3	2	1	3	2
OG0000905	7	4	2	0	0	6	2	3	0	2	0	0	2	0	3	0	5	2	3	8	0	3	0	0	0	0	0	5	0	0	0	5	0	14	2	4	4	4	2	2	0	4	0	0	26	3	0	0	3
OG0000906	7	2	42	0	0	0	0	0	0	2	0	0	0	0	2	0	1	0	0	0	0	0	0	0	0	1	0	0	0	0	0	0	5	0	29	0	0	0	0	6	0	0	0	30	1	0	2	0	0
OG0000907	2	6	2	3	4	1	1	3	2	2	2	0	8	3	4	2	2	5	1	0	3	3	3	2	2	2	1	2	2	2	5	5	4	4	2	2	3	2	2	4	0	3	2	3	4	0	3	3	4
OG0000908	2	3	3	2	2	2	1	4	1	2	2	1	8	1	3	2	3	5	7	3	1	4	3	2	3	2	1	3	2	1	1	3	2	2	3	3	2	2	1	2	0	2	2	2	15	1	2	2	4
OG0000909	3	6	1	1	1	11	1	4	0	4	4	0	8	1	2	0	6	5	1	0	2	4	3	0	1	0	0	5	0	0	1	7	1	9	2	9	3	9	1	2	0	2	0	1	1	0	0	4	4
OG0000910	5	3	2	3	1	3	0	6	1	2	3	1	2	1	1	0	3	1	1	5	6	1	6	6	11	4	0	4	0	0	1	4	2	6	3	3	2	5	0	3	0	5	0	0	5	1	0	7	1
OG0000911	2	1	4	4	3	4	1	6	0	1	2	0	7	2	2	3	2	5	6	0	0	4	1	3	1	3	0	7	2	1	2	1	1	5	3	4	2	1	1	3	0	3	0	3	15	0	3	1	5
OG0000912	0	2	0	2	5	4	0	0	0	9	13	1	1	1	1	1	9	1	0	1	2	1	4	5	4	7	0	0	15	0	2	3	4	6	0	2	0	3	0	1	2	12	0	0	0	1	1	3	1
OG0000913	0	0	37	0	0	0	1	0	0	0	0	0	0	0	0	0	0	0	0	2	0	0	1	0	0	4	0	0	0	0	0	0	0	36	0	0	0	0	43	0	0	0	0	0	0	0	6	0	0
OG0000914	0	0	1	19	11	0	0	0	0	0	0	0	0	0	3	0	0	0	0	4	0	0	1	0	0	0	0	0	2	0	3	0	39	1	4	0	0	0	0	42	0	0	0	0	0	0	0	0	0
OG0000915	5	2	2	3	6	5	1	3	1	5	1	0	12	5	1	1	1	4	2	5	0	5	3	1	2	6	0	5	0	0	2	3	2	7	3	1	5	1	1	1	0	4	0	2	3	0	1	0	6
OG0000916	2	3	3	3	2	6	3	4	4	2	1	1	8	4	2	2	2	3	3	2	3	3	1	2	1	4	2	2	1	1	2	3	2	4	2	4	3	3	3	1	2	2	2	3	4	2	2	3	2
OG0000917	2	2	2	3	1	0	2	0	3	3	3	2	2	3	2	2	2	2	4	2	2	2	2	2	2	2	2	1	3	2	3	1	2	8	2	5	4	3	6	2	2	5	4	2	7	5	2	2	2
OG0000918	2	3	1	2	3	3	3	2	1	2	2	0	6	2	1	3	2	3	3	6	3	3	3	3	8	2	1	2	2	0	2	3	4	5	2	2	2	2	6	2	2	2	1	3	4	1	2	3	4
OG0000919	2	2	1	4	2	1	1	1	1	1	3	2	7	20	1	1	1	2	6	1	1	3	2	4	1	1	3	4	3	1	2	3	1	2	2	2	2	1	1	6	0	3	1	1	3	11	1	1	3
OG0000920	1	2	0	19	9	0	0	0	0	0	24	0	0	0	4	0	7	0	0	0	0	0	6	34	16	0	0	0	0	0	0	0	1	0	0	0	0	0	0	6	0	0	0	0	0	0	0	0	0
OG0000921	3	2	2	3	2	3	4	2	2	4	1	1	5	5	4	2	3	4	2	1	3	4	4	5	2	2	1	2	2	1	4	2	2	4	2	2	2	2	4	2	2	3	2	3	3	1	2	3	3
OG0000922	2	2	2	5	2	1	1	5	1	2	3	0	4	1	4	1	3	2	6	2	1	4	5	6	5	4	1	3	3	2	3	3	7	2	2	2	6	2	1	3	1	2	2	1	2	0	2	2	3
OG0000923	1	4	5	3	2	2	2	5	1	2	1	2	3	3	2	1	2	2	2	3	3	2	3	2	2	4	0	4	2	4	1	2	4	6	3	2	3	2	2	2	0	2	5	2	10	2	3	3	1
OG0000924	0	1	3	0	0	0	0	15	0	0	76	0	0	0	0	0	0	0	0	1	0	0	26	2	1	0	0	0	0	0	0	0	0	1	0	0	0	1	0	1	0	0	1	0	0	0	0	0	0
OG0000925	0	4	42	5	7	0	0	0	0	0	7	0	0	0	5	0	6	0	0	0	0	0	8	11	6	0	0	0	0	0	3	3	5	0	0	7	0	6	0	4	0	0	0	0	0	0	0	0	0
OG0000926	2	2	6	2	4	3	2	2	2	2	2	4	9	2	2	3	2	5	2	1	1	4	3	2	2	2	1	2	4	1	4	3	2	4	2	3	4	2	1	2	0	2	3	3	3	2	2	1	4
OG0000927	5	3	0	1	4	4	1	6	16	0	0	1	3	4	1	3	3	2	4	0	0	2	0	0	0	5	0	6	0	0	1	2	2	7	4	7	2	5	1	1	0	2	0	1	1	12	3	1	2
OG0000928	2	2	6	3	4	3	2	2	2	3	5	1	3	11	4	2	4	2	2	2	1	2	4	2	2	3	0	2	2	4	3	1	3	4	2	2	2	2	2	3	1	2	2	2	2	2	2	2	2
OG0000929	1	3	1	7	9	1	2	2	1	1	9	0	1	1	6	1	2	2	3	0	1	1	8	7	5	2	0	2	0	0	5	3	12	4	2	4	4	3	1	3	0	4	0	0	0	0	1	2	1
OG0000930	3	2	2	4	2	2	2	2	1	3	3	0	9	2	2	2	3	6	2	3	1	7	2	2	3	2	1	2	3	1	2	3	2	4	2	3	2	2	2	3	0	3	1	2	7	0	2	2	7
OG0000931	2	2	8	3	4	2	1	2	2	3	2	3	6	1	2	1	2	3	1	2	1	3	4	3	3	1	0	2	1	2	3	3	3	3	2	4	2	3	0	3	1	3	3	3	7	7	1	1	4
OG0000932	3	3	2	3	4	6	1	3	2	3	1	1	5	2	3	0	2	3	2	0	2	3	1	2	2	2	2	3	1	3	4	2	5	5	2	2	2	2	12	3	0	3	2	2	2	2	2	2	4
OG0000933	2	3	3	3	3	3	1	3	1	2	2	2	6	1	3	1	2	3	4	2	2	4	1	7	2	1	1	2	2	1	3	4	2	4	3	2	2	2	1	5	5	3	1	2	7	1	3	3	2
OG0000934	2	7	1	11	15	2	2	2	0	2	2	0	3	2	2	2	3	4	2	3	1	4	0	2	3	2	1	2	2	0	3	3	3	4	3	5	4	2	2	1	0	3	0	1	3	0	3	1	3
OG0000935	0	7	42	5	0	0	0	6	0	0	9	0	1	0	3	0	21	0	0	0	0	0	0	21	9	0	0	0	0	0	0	1	0	0	0	2	0	0	0	1	0	0	0	0	0	0	0	0	0
OG0000936	9	1	2	2	2	3	3	4	1	3	1	1	10	4	1	3	2	5	3	4	1	4	2	2	1	6	0	4	1	1	1	1	2	5	3	1	3	1	3	1	0	3	1	2	4	1	3	1	5
OG0000937	2	6	1	3	9	2	1	4	0	1	2	0	5	3	1	1	1	2	4	0	1	2	2	1	2	0	0	2	4	0	1	4	3	4	2	1	2	1	1	3	0	1	0	2	33	0	1	2	4
OG0000938	2	2	3	2	4	4	1	3	2	4	2	2	3	4	2	2	2	3	3	2	3	3	3	1	2	2	4	3	3	3	4	2	3	3	2	2	2	3	0	0	0	2	2	1	12	4	1	1	4
OG0000939	2	1	0	9	3	1	0	8	1	1	0	7	0	3	0	1	1	0	0	0	1	0	8	1	3	0	0	3	0	1	2	4	1	17	2	2	8	1	3	0	1	6	2	1	5	15	1	1	0
OG0000940	4	4	5	2	2	3	1	4	3	2	4	1	3	2	1	2	7	2	3	3	1	3	1	1	1	1	1	2	4	1	2	6	2	11	2	2	6	2	3	0	1	2	1	3	4	1	1	1	3
OG0000941	2	4	5	3	3	4	0	3	0	1	3	0	11	4	3	4	3	9	3	2	1	8	2	2	2	4	0	2	0	0	3	5	2	4	1	4	2	3	0	2	0	2	0	1	2	0	2	1	5
OG0000942	10	3	6	0	0	7	0	5	0	0	2	0	11	1	3	0	5	2	0	28	0	6	0	4	1	1	0	2	0	0	0	1	0	6	2	1	3	1	5	0	0	4	0	0	0	0	0	0	7
OG0000943	2	3	7	2	3	2	2	3	2	3	2	2	3	3	2	2	3	2	3	3	3	2	2	2	2	2	2	3	1	2	2	1	2	6	2	2	2	2	2	2	2	2	2	3	9	5	2	2	2
OG0000944	2	2	2	3	3	2	2	4	2	2	3	0	9	4	2	2	3	5	5	3	2	4	4	3	3	2	1	3	2	2	2	2	2	4	2	3	3	2	1	1	0	2	3	1	3	0	3	2	5
OG0000945	2	10	3	1	1	4	3	6	2	1	1	2	4	2	4	2	4	3	2	1	5	3	1	2	2	4	1	2	1	0	2	4	2	6	2	8	1	7	0	2	0	2	0	0	1	2	2	4	3
OG0000946	2	3	5	2	0	2	0	4	0	2	3	0	6	1	2	4	3	3	5	3	2	4	3	3	3	1	0	9	3	1	3	4	3	6	4	5	3	3	0	2	0	2	2	1	4	0	2	2	2
OG0000947	2	3	3	4	2	2	1	2	2	2	4	2	4	6	3	2	2	2	7	1	1	2	4	3	3	2	2	2	3	2	3	1	2	4	2	4	2	2	2	3	2	4	2	2	4	2	2	2	2
OG0000948	1	1	0	0	0	11	7	3	1	2	0	1	5	4	1	5	2	4	1	0	0	2	0	0	0	7	0	2	1	1	3	3	0	11	5	2	3	2	9	0	1	4	2	3	6	2	4	0	5
OG0000949	1	2	3	1	1	2	5	2	0	2	2	1	5	6	1	0	5	2	0	3	0	6	3	3	2	22	0	2	11	1	1	3	2	1	1	3	4	2	2	0	0	2	1	2	7	1	0	0	1
OG0000950	0	22	0	0	0	0	0	0	0	0	0	0	0	0	4	0	13	0	0	0	0	0	0	0	0	0	0	3	0	0	0	0	0	0	0	42	0	43	0	0	0	0	0	0	0	0	0	0	0
OG0000951	0	12	0	2	12	6	4	0	1	0	3	1	0	0	3	0	6	0	0	13	0	0	6	1	2	9	0	0	2	0	0	4	1	0	0	9	1	11	6	2	0	1	0	0	0	9	0	0	0
OG0000952	2	2	2	4	1	3	2	3	1	2	3	1	8	2	2	2	1	4	2	1	2	7	3	6	3	4	1	2	5	1	4	1	3	4	2	2	3	1	1	4	2	2	2	1	2	1	3	2	4
OG0000953	2	2	15	2	3	3	2	2	1	2	2	1	6	2	2	3	2	3	3	2	3	3	5	2	2	1	1	2	3	1	2	2	2	3	3	2	2	3	1	1	0	3	1	2	8	2	2	1	3
OG0000954	3	3	3	2	2	3	1	2	3	3	4	2	2	3	3	1	2	3	2	1	3	3	4	1	4	2	1	3	2	4	2	4	3	3	3	5	3	3	2	1	0	3	4	3	2	4	1	2	3
OG0000955	4	6	1	2	1	2	1	7	1	1	1	0	5	0	2	3	4	3	2	2	3	2	3	2	1	3	0	3	0	1	2	3	3	11	2	5	5	3	1	2	0	7	1	1	5	0	2	3	4
OG0000956	2	3	5	4	1	2	2	4	2	2	2	2	3	2	3	2	2	2	3	6	2	2	2	3	2	3	2	3	2	3	2	3	2	3	2	2	4	2	2	3	1	2	2	2	5	5	2	2	2
OG0000957	2	7	0	2	2	7	0	10	0	2	1	0	2	0	5	0	6	2	0	0	8	3	0	6	5	0	0	3	0	0	2	5	2	3	0	7	0	8	0	3	0	6	2	0	0	0	0	12	3
OG0000958	2	5	2	2	3	4	2	3	3	2	2	1	5	2	2	3	2	3	2	3	2	3	4	2	2	2	1	3	2	1	3	5	2	5	2	6	2	2	1	1	1	3	2	1	4	1	3	3	4
OG0000959	3	1	2	2	2	4	3	3	1	2	4	0	1	4	3	3	2	1	3	3	2	1	4	3	3	4	0	3	3	0	4	3	2	6	5	3	6	3	3	2	0	6	0	3	5	0	2	2	1
OG0000960	1	1	2	1	1	1	2	1	0	0	1	0	1	1	1	1	3	1	0	0	53	1	1	1	1	1	0	0	0	0	1	1	2	14	0	1	2	1	0	1	0	2	0	1	3	0	1	18	1
OG0000961	2	4	2	4	3	2	0	2	2	2	1	2	3	2	2	3	4	2	3	2	2	2	3	4	2	2	2	2	2	2	2	6	2	5	2	4	2	2	0	4	2	3	2	3	3	7	2	2	3
OG0000962	2	5	8	3	3	2	2	4	2	2	4	2	2	2	2	2	3	2	2	2	2	2	2	2	2	3	2	2	3	2	2	2	2	4	2	2	2	2	2	2	2	3	2	4	6	4	2	1	2
OG0000963	2	2	0	2	1	2	1	2	3	1	2	5	8	2	3	1	2	4	5	2	3	5	2	2	3	2	0	2	2	3	2	2	2	4	2	2	2	2	1	1	2	2	3	2	7	8	1	3	4
OG0000964	1	10	0	3	3	7	0	16	0	7	8	0	2	1	1	1	2	1	0	1	2	1	0	2	2	0	0	1	1	0	0	7	1	6	1	10	6	7	0	1	0	11	0	0	0	0	1	1	1
OG0000965	0	3	0	4	3	0	0	0	0	0	34	0	0	1	1	0	3	0	0	1	0	0	4	12	3	6	0	3	0	0	3	4	16	15	0	1	0	0	0	7	0	0	0	0	1	0	0	1	0
OG0000966	0	0	0	12	20	0	0	1	0	0	23	0	0	0	1	0	0	0	0	0	0	0	20	17	16	0	0	0	0	0	3	1	10	0	0	1	0	1	0	0	0	0	0	0	0	0	0	0	0
OG0000967	0	0	0	89	11	0	0	0	0	0	16	0	0	0	0	0	0	0	0	0	0	0	2	1	1	0	0	0	0	0	0	0	4	1	0	0	0	0	0	0	0	0	0	0	0	1	0	0	0
OG0000968	0	0	0	11	15	0	0	0	0	0	0	0	0	0	0	0	0	0	0	0	0	0	0	1	0	0	0	0	0	0	77	0	0	0	0	0	0	0	0	22	0	0	0	0	0	0	0	0	0
OG0000969	1	2	3	5	4	1	2	9	1	9	4	0	2	0	3	0	2	4	6	5	1	4	2	4	4	0	0	1	6	1	4	3	4	0	4	4	2	3	2	2	0	3	1	0	0	0	0	1	6
OG0000970	1	2	2	3	4	3	1	2	1	2	1	1	5	0	1	2	3	1	3	7	1	2	2	1	1	4	0	2	4	2	2	5	1	3	1	2	2	1	1	1	0	1	2	1	21	9	1	1	6
OG0000971	3	4	5	2	1	3	4	1	1	2	2	3	4	3	2	1	3	3	2	4	2	3	3	1	2	1	1	3	2	1	2	4	2	2	2	5	2	4	5	2	0	5	2	3	4	3	1	2	3
OG0000972	1	15	0	0	1	0	0	4	0	2	3	0	5	0	11	0	2	3	0	1	0	2	0	0	0	2	0	6	3	0	0	0	0	40	2	2	1	3	0	0	0	0	0	0	0	0	2	0	14
OG0000973	2	2	2	2	1	2	2	5	2	2	2	2	9	2	2	2	2	4	2	2	3	3	1	5	3	2	2	3	2	1	4	3	3	4	2	3	2	3	2	3	1	3	2	2	2	2	2	3	3
OG0000974	2	2	29	1	2	2	1	2	0	1	1	0	2	1	1	1	2	1	1	1	6	2	1	2	1	1	0	2	2	1	1	3	1	5	2	3	2	2	1	3	0	2	1	15	10	0	1	0	2
OG0000975	2	4	4	2	3	2	3	6	2	1	3	2	2	7	2	3	2	2	3	2	2	5	2	4	3	2	0	2	2	1	1	2	2	4	3	2	2	2	1	2	2	2	1	2	5	4	2	3	3
OG0000976	2	3	2	3	5	2	0	3	0	0	5	3	4	2	2	1	1	5	2	2	1	4	2	3	2	3	0	2	1	1	9	2	1	3	2	3	3	2	7	1	1	2	2	2	7	4	3	1	4
OG0000977	5	3	5	3	2	4	3	7	2	3	2	1	3	1	3	0	3	3	2	2	2	3	3	2	2	3	0	3	2	0	2	5	2	6	3	3	5	3	2	2	1	5	0	0	0	4	0	2	3
OG0000978	3	0	0	13	14	0	8	0	0	0	1	0	0	0	0	0	0	0	0	0	0	0	45	0	0	0	0	0	0	0	0	0	1	39	0	0	0	0	0	0	0	1	0	0	0	0	0	0	0
OG0000979	2	3	2	3	2	2	5	2	1	2	3	1	3	3	4	2	3	2	6	2	1	3	5	3	3	2	2	2	3	1	3	5	4	3	2	3	2	3	2	3	2	2	1	2	4	1	2	1	2
OG0000980	0	4	0	55	26	0	0	0	0	0	9	0	0	0	0	0	0	0	0	0	0	0	1	22	4	0	0	0	0	0	0	0	1	2	0	1	0	0	0	0	0	0	0	0	0	0	0	0	0
OG0000981	0	0	40	0	0	1	0	10	1	0	0	0	0	0	0	0	0	0	10	2	1	0	0	0	0	0	0	3	4	2	0	0	0	13	6	0	2	0	0	0	0	3	6	0	19	0	0	2	0
OG0000982	2	2	4	3	3	3	2	2	2	2	2	2	4	2	2	2	3	4	3	3	2	4	3	2	3	1	2	2	1	2	3	2	3	4	2	2	2	2	2	2	3	2	3	2	6	2	2	2	4
OG0000983	3	4	7	1	1	1	1	4	5	1	2	0	3	2	3	2	2	2	6	2	1	2	1	2	1	4	0	4	1	10	1	4	1	1	1	4	1	4	2	1	0	3	5	7	4	0	4	1	2
OG0000984	3	2	2	3	4	3	3	2	1	2	2	0	9	3	2	1	3	3	5	2	2	4	3	2	2	2	0	4	5	0	3	3	2	5	2	2	2	2	3	1	0	2	0	3	5	0	1	3	6
OG0000985	2	6	2	4	1	3	2	3	2	2	2	1	6	2	2	2	2	4	2	2	3	4	1	3	2	2	0	3	1	2	3	3	5	6	2	2	2	2	1	3	1	3	2	2	3	2	3	2	4
OG0000986	3	3	2	3	3	2	1	2	2	4	5	1	2	2	3	2	3	1	5	3	2	2	2	6	3	2	0	4	2	1	4	2	4	2	2	4	4	2	1	2	1	2	3	3	3	3	2	2	2
OG0000987	2	2	1	2	2	2	7	2	0	2	1	0	7	2	2	9	3	4	6	1	3	4	2	1	2	1	1	2	1	0	2	4	2	2	2	2	2	2	5	2	0	3	0	3	10	0	3	2	4
OG0000988	3	2	3	3	1	2	2	2	4	3	2	2	3	2	2	8	3	2	2	2	3	2	4	2	1	2	1	2	2	2	3	2	2	4	2	3	2	3	2	1	1	2	6	2	6	1	3	3	2
OG0000989	2	2	3	3	3	1	4	2	0	2	3	0	7	2	3	2	2	4	4	6	2	4	3	3	3	2	2	2	6	0	2	4	3	4	2	2	2	2	2	2	0	2	0	4	3	0	2	2	4
OG0000990	3	3	2	7	7	10	0	10	0	4	3	1	2	1	2	0	4	0	0	2	0	0	1	1	1	0	2	9	0	0	3	6	8	9	3	3	7	3	0	1	0	2	0	0	1	1	0	0	2
OG0000991	2	4	1	1	0	2	3	2	2	4	1	3	4	1	1	1	4	2	1	4	1	2	3	1	1	12	0	5	3	4	1	3	2	7	1	3	1	3	5	1	0	5	4	1	1	9	0	1	1
OG0000992	1	5	2	1	3	3	2	4	1	5	2	0	5	3	1	5	2	4	4	2	5	4	4	1	2	1	1	1	1	0	1	3	1	2	1	4	2	2	9	1	2	2	0	1	4	0	5	4	5
OG0000993	0	1	50	0	1	27	0	3	0	2	0	0	0	0	0	0	0	0	2	0	0	0	0	0	0	0	0	1	0	0	1	0	0	2	1	0	0	1	0	1	0	31	0	0	0	0	0	0	0
OG0000994	0	2	2	1	1	11	0	0	0	0	6	0	0	0	7	0	5	0	0	0	2	0	2	7	7	0	0	2	0	1	5	2	1	18	0	5	0	8	0	18	0	8	1	0	0	0	0	2	0
OG0000995	0	0	0	11	3	0	0	0	0	0	54	0	0	0	0	0	2	0	6	0	0	0	0	2	0	0	0	0	0	0	1	0	0	0	0	0	0	0	0	45	0	0	0	0	0	0	0	0	0
OG0000996	0	0	0	0	0	1	0	56	0	0	0	0	0	0	0	0	0	0	65	0	0	0	0	0	0	0	0	0	0	0	0	0	0	2	0	0	0	0	0	0	0	0	0	0	0	0	0	0	0
OG0000997	6	7	4	2	3	4	0	0	0	3	3	0	6	4	2	0	6	4	0	0	0	2	4	4	3	1	0	9	7	0	5	6	2	2	1	4	6	3	0	0	0	1	1	1	0	2	0	0	5
OG0000998	11	3	2	1	1	8	1	9	0	1	1	1	3	1	5	1	4	2	1	0	0	2	0	1	1	7	0	3	0	1	3	4	1	7	3	4	6	3	4	2	1	7	0	0	2	1	1	0	3
OG0000999	2	3	8	2	2	2	2	4	1	1	2	1	3	2	2	2	4	2	2	2	2	2	2	2	3	3	2	3	2	2	2	4	2	5	3	2	3	2	2	3	1	2	3	2	6	3	2	2	2
OG0001000	3	2	1	1	0	1	7	3	0	1	2	0	6	6	1	1	1	5	3	2	3	5	1	4	2	2	1	4	1	2	1	1	3	5	3	1	2	1	9	2	0	5	2	3	5	0	1	2	6
OG0001001	2	2	2	6	6	3	2	2	1	2	4	1	3	5	2	2	2	2	2	2	1	2	4	2	3	2	1	3	2	2	2	3	6	4	2	3	2	2	1	2	1	2	2	2	7	1	2	2	2
OG0001002	2	3	4	3	2	4	2	2	2	2	2	3	4	2	2	2	2	3	3	1	4	2	3	5	3	2	1	2	2	2	2	2	2	3	2	3	3	3	0	2	2	1	2	2	5	4	2	4	3
OG0001003	2	4	6	2	3	3	0	3	0	2	4	0	4	1	2	3	3	3	5	7	2	2	5	2	2	0	0	2	3	2	2	2	3	4	3	4	2	2	0	3	0	2	2	2	9	0	3	2	1
OG0001004	2	1	2	2	2	2	2	3	2	2	2	2	8	2	2	2	2	3	7	1	1	5	2	2	2	2	2	2	2	2	1	2	4	4	2	1	2	2	2	1	3	3	1	4	8	2	2	2	4
OG0001005	0	0	1	0	0	2	0	0	0	0	0	1	25	0	0	0	0	4	0	1	0	2	0	0	0	0	0	0	0	0	1	0	0	0	0	0	0	0	1	0	1	0	1	0	0	0	0	0	83
OG0001006	1	2	3	2	2	4	3	4	3	2	2	3	3	2	3	1	2	2	3	1	3	4	3	3	3	3	0	3	2	2	2	2	3	4	3	1	3	3	2	2	3	3	3	3	2	2	2	3	2
OG0001007	3	2	3	2	0	3	4	3	1	2	2	1	4	3	3	3	3	2	3	2	3	3	2	3	5	3	3	2	2	0	2	3	3	5	3	3	3	3	2	1	1	2	1	3	4	1	3	2	2
OG0001008	2	4	3	2	4	2	2	2	2	2	1	2	2	1	2	4	2	2	2	1	2	3	3	8	2	3	1	2	3	1	4	4	2	3	2	4	2	2	2	6	1	2	1	2	5	1	4	1	2
OG0001009	4	10	0	0	0	6	2	2	0	5	0	0	19	1	6	1	0	7	1	0	0	7	0	0	0	2	0	3	0	0	0	0	0	2	2	9	19	4	1	0	0	1	0	0	0	0	1	0	7
OG0001010	7	12	0	12	10	1	0	1	1	1	0	0	0	0	0	0	3	0	0	0	0	0	0	0	0	0	0	0	0	0	4	7	15	0	0	26	0	22	0	0	0	0	0	0	0	0	0	0	0
OG0001011	2	2	3	1	2	2	5	2	2	3	2	3	8	5	2	1	3	3	5	2	1	4	4	1	1	2	1	3	2	2	2	2	1	2	3	2	3	2	2	1	1	2	2	1	6	4	1	1	5
OG0001012	2	2	3	4	3	3	2	3	1	3	2	2	6	2	2	2	4	4	3	3	2	4	1	1	1	3	1	2	3	3	1	2	3	3	2	4	2	2	2	2	2	3	2	2	3	2	2	2	4
OG0001013	1	3	5	2	10	6	1	2	2	1	2	1	6	2	1	1	1	2	4	3	1	2	2	2	3	1	2	1	1	2	6	1	1	7	1	3	1	1	1	7	0	2	1	2	6	5	1	1	2
OG0001014	3	3	2	2	3	2	1	5	4	2	2	3	6	1	3	2	2	4	3	1	1	4	3	2	3	2	1	2	2	4	2	2	2	4	3	3	2	2	1	3	1	2	4	2	0	3	2	2	4
OG0001015	0	0	0	0	0	1	0	0	0	0	0	0	0	0	0	0	0	0	0	0	0	0	0	0	0	0	0	74	0	0	0	0	0	0	0	0	0	0	0	0	0	0	0	0	47	0	0	0	0
OG0001016	0	0	0	0	0	0	0	0	0	0	17	0	0	0	1	0	0	0	0	0	2	0	30	40	18	0	0	0	0	0	0	0	0	0	0	0	10	0	0	0	0	1	0	0	0	0	0	3	0
OG0001017	2	14	2	3	4	3	1	2	0	1	3	1	3	9	3	2	2	2	1	2	3	2	4	2	2	3	1	3	0	1	2	4	4	5	2	3	2	2	1	2	0	1	0	2	4	1	1	2	2
OG0001018	2	5	0	4	9	4	0	5	0	2	2	0	5	3	2	2	1	1	1	1	1	2	4	3	2	3	0	3	0	0	4	3	5	9	10	2	4	2	0	1	0	2	0	1	4	0	3	1	3
OG0001019	1	5	1	3	5	3	1	5	1	4	7	4	2	2	2	1	2	2	2	1	3	2	4	2	2	1	1	2	3	1	1	6	3	3	2	3	2	2	0	4	0	4	1	1	4	4	1	3	2
OG0001020	3	2	3	3	2	3	2	4	1	1	1	2	6	1	2	3	1	3	2	2	2	5	2	2	1	3	2	2	1	2	2	2	2	3	3	2	3	2	8	3	2	3	2	1	4	3	1	3	3
OG0001021	2	2	0	2	2	4	0	2	3	2	2	3	4	4	4	2	2	2	2	4	3	2	2	2	2	2	0	3	1	2	5	3	2	4	3	2	4	2	0	2	0	2	2	3	6	6	2	3	3
OG0001022	2	3	2	5	1	2	2	2	1	2	2	0	7	2	4	1	3	4	3	6	1	5	3	3	3	2	1	2	2	2	4	2	2	3	2	2	2	3	1	4	0	2	2	2	4	0	2	1	5
OG0001023	2	2	13	2	1	2	1	3	2	2	2	3	4	2	2	2	2	2	2	3	3	2	3	1	2	2	2	2	2	2	2	3	2	4	2	2	2	2	1	2	2	3	2	2	5	3	2	2	3
OG0001024	2	2	2	3	2	3	0	4	4	2	4	4	3	2	2	2	3	2	0	0	1	2	2	3	5	2	3	2	2	2	2	2	2	5	2	2	5	2	0	1	7	3	2	0	0	9	2	3	2
OG0001025	3	3	6	2	2	4	2	2	1	2	1	2	4	1	2	1	2	2	0	6	1	2	2	4	2	10	0	2	3	2	2	3	2	1	2	3	3	4	1	3	0	3	2	2	5	4	2	2	1
OG0001026	1	0	2	18	11	1	15	0	1	0	2	1	2	5	0	1	0	1	0	2	0	1	2	2	2	0	0	1	2	0	1	0	10	1	0	0	1	0	26	0	0	1	1	0	4	1	1	0	1
OG0001027	1	2	1	1	1	0	4	9	1	1	1	1	2	1	1	3	2	2	7	1	1	3	1	1	1	1	1	25	1	2	1	1	2	11	1	1	1	1	2	1	1	1	2	2	7	0	1	1	5
OG0001028	3	3	10	2	4	4	1	2	2	1	2	2	3	1	1	1	2	3	3	2	2	3	3	2	2	2	1	3	1	2	3	2	3	4	2	2	2	2	3	1	2	2	2	2	7	3	1	2	3
OG0001029	3	3	2	3	2	1	2	4	1	3	2	0	7	2	2	2	2	3	5	3	1	3	3	2	2	3	2	3	3	0	2	3	2	3	2	2	2	2	1	2	0	2	1	6	9	0	2	2	4
OG0001030	2	2	3	2	2	2	1	2	2	2	3	7	3	3	3	6	2	2	1	2	2	3	2	2	2	2	0	4	1	0	1	5	1	4	2	1	2	2	10	1	2	2	1	1	5	3	2	3	3
OG0001031	2	2	1	2	4	2	22	1	3	1	2	2	3	1	2	1	3	3	3	1	0	3	2	1	1	1	1	1	2	1	3	4	2	1	1	3	1	2	1	2	1	1	1	2	12	4	1	2	3
OG0001032	1	3	35	3	4	1	2	1	1	1	1	1	3	1	1	1	1	2	2	2	1	2	1	2	1	1	2	1	1	1	1	7	2	4	2	2	1	1	1	2	1	2	1	1	1	8	1	1	2
OG0001033	0	5	0	4	8	0	0	1	0	0	11	1	0	0	12	0	6	0	0	8	0	0	4	7	8	0	0	0	8	0	1	7	2	0	0	10	0	6	0	10	0	0	0	0	0	2	0	0	0
OG0001034	0	0	0	4	1	0	0	0	0	0	44	0	0	0	0	0	0	0	0	0	0	0	35	22	5	0	0	1	0	0	0	0	8	1	0	0	0	0	0	0	0	0	0	0	0	0	0	0	0
OG0001035	0	0	0	0	0	0	0	0	0	1	0	0	0	0	0	0	1	0	0	0	56	0	0	0	0	0	0	0	0	0	0	0	0	0	0	0	0	0	0	0	0	0	0	0	0	0	0	63	0
OG0001036	2	1	12	2	3	2	1	1	1	1	2	1	3	6	2	6	2	1	2	1	1	2	3	1	1	8	0	3	1	2	2	1	1	4	2	2	2	2	1	2	0	4	3	3	3	2	9	1	2
OG0001037	5	8	3	1	2	5	0	2	1	2	2	0	1	1	7	0	5	1	1	2	1	1	3	1	1	0	0	4	2	1	2	7	1	15	1	8	4	6	0	5	0	1	1	0	3	0	0	2	1
OG0001038	3	2	2	3	4	2	2	2	2	1	7	1	4	2	2	1	2	2	7	2	2	3	6	4	4	2	0	2	1	0	3	2	2	3	2	2	2	2	2	2	0	2	1	2	9	1	1	3	2
OG0001039	2	2	2	1	3	2	4	2	1	1	3	3	8	2	2	1	2	3	4	2	1	4	2	2	4	2	1	2	2	2	2	2	2	3	2	2	3	2	5	2	1	3	3	2	3	3	2	2	4
OG0001040	3	3	0	2	2	16	1	3	0	3	1	0	7	1	1	1	2	6	1	1	1	6	4	2	2	3	0	4	0	0	2	5	5	3	2	2	3	2	1	1	0	4	0	2	4	0	1	2	5
OG0001041	7	2	6	2	2	12	1	2	2	3	3	1	5	2	4	0	2	2	1	0	3	2	1	5	2	0	0	2	0	1	2	1	5	10	2	1	1	1	0	2	1	6	0	0	0	3	5	1	4
OG0001042	4	2	2	2	2	4	0	3	1	6	3	1	2	1	4	1	7	1	1	1	5	1	0	4	2	1	0	4	1	0	1	3	4	8	3	2	4	3	1	2	0	8	1	0	2	2	2	7	1
OG0001043	3	5	0	1	1	8	3	1	0	1	1	0	13	3	2	1	4	6	2	5	4	5	8	1	1	2	1	3	1	0	1	5	1	4	2	3	2	2	1	1	0	2	0	1	1	0	1	2	5
OG0001044	1	3	1	2	1	1	1	2	0	2	3	0	5	2	1	6	1	5	6	3	1	4	4	5	4	2	0	2	5	1	2	2	2	5	3	1	3	3	1	1	0	1	1	3	11	0	2	1	4
OG0001045	1	1	1	1	1	1	31	1	0	1	1	0	6	1	1	1	1	2	2	1	1	2	1	1	1	0	0	1	1	0	1	1	1	2	1	1	2	1	26	1	0	1	0	3	12	0	1	2	1
OG0001046	0	3	1	1	1	8	0	8	3	2	1	2	9	2	1	1	2	3	1	0	1	6	1	2	2	1	1	3	2	0	1	1	1	4	3	2	8	2	0	2	6	6	2	1	4	3	1	1	4
OG0001047	0	0	0	0	0	0	1	1	0	0	0	0	0	28	0	21	0	0	4	0	0	0	0	0	0	27	0	12	0	0	0	0	0	2	7	0	1	0	0	0	0	1	0	0	0	0	15	0	0
OG0001048	3	4	4	2	4	3	2	2	2	3	2	2	3	7	2	2	2	1	3	3	2	2	4	2	3	2	0	2	2	2	2	2	2	3	2	3	2	2	1	1	2	3	2	2	6	1	2	2	2
OG0001049	2	4	1	4	9	2	1	3	1	2	2	0	6	3	2	2	3	3	2	1	1	3	3	2	2	3	0	3	4	0	3	2	3	5	2	5	3	2	2	4	0	4	0	1	1	0	2	1	5
OG0001050	2	3	1	2	1	1	3	2	2	3	3	2	2	3	2	2	2	2	4	2	2	2	3	3	2	3	1	2	4	2	2	3	1	3	4	3	1	2	3	3	2	2	2	2	10	2	2	2	2
OG0001051	9	1	8	4	3	3	5	1	1	1	3	2	7	1	1	1	1	2	10	1	1	2	1	1	1	2	1	1	1	1	1	1	1	4	2	1	1	1	7	1	0	3	2	2	8	4	1	0	2
OG0001052	2	2	0	2	3	3	2	9	0	1	4	0	5	3	2	3	2	3	2	2	1	3	3	3	3	4	0	3	0	0	4	3	3	7	3	4	3	2	2	1	0	2	0	3	3	0	3	1	5
OG0001053	1	7	31	0	0	1	0	1	1	3	2	1	2	1	7	1	2	1	1	5	1	1	1	6	3	1	0	2	0	0	1	5	0	4	1	6	1	4	0	1	0	1	2	4	2	1	1	1	1
OG0001054	2	2	1	1	2	1	2	11	0	1	2	0	4	0	2	1	3	1	2	5	2	3	1	3	3	1	1	2	1	1	2	3	2	1	1	3	20	3	5	1	0	8	0	1	5	0	0	1	2
OG0001055	2	1	4	3	3	1	2	2	3	2	2	2	2	2	3	2	2	2	4	1	2	2	3	2	2	3	2	2	2	2	4	3	2	3	3	4	2	2	1	3	2	2	2	4	6	2	2	2	3
OG0001056	1	3	5	2	4	2	1	2	2	2	2	1	7	2	3	2	3	7	5	2	2	7	2	2	2	2	1	2	2	1	3	3	2	4	2	3	2	3	1	2	0	1	1	1	0	1	2	1	6
OG0001057	3	2	2	2	3	1	3	3	2	3	2	2	5	2	2	2	3	2	4	2	2	3	2	2	2	2	1	2	2	2	2	3	2	4	2	3	2	2	1	2	4	2	2	2	5	2	2	2	5
OG0001058	2	2	3	3	1	2	2	3	2	2	3	2	2	2	2	2	3	2	2	1	2	2	3	3	2	2	2	2	2	2	4	4	4	4	2	2	3	2	2	2	1	2	2	2	6	5	2	2	3
OG0001059	1	7	1	6	5	1	1	2	1	2	2	0	2	0	6	0	8	2	2	1	0	2	13	4	4	0	0	1	0	0	5	6	3	4	1	8	1	5	1	4	0	1	0	2	2	0	0	0	2
OG0001060	0	4	0	3	5	7	0	0	2	0	0	0	3	0	4	0	12	3	0	0	0	3	0	10	5	0	0	9	0	0	7	3	11	2	3	3	5	4	0	6	0	0	0	1	1	0	0	0	3
OG0001061	0	1	0	5	9	0	0	0	0	0	19	0	0	0	0	0	0	0	0	0	0	0	0	51	30	0	0	0	0	0	0	0	0	4	0	0	0	0	0	0	0	0	0	0	0	0	0	0	0
OG0001062	0	0	2	0	0	0	0	9	0	0	58	0	0	0	0	0	0	0	0	0	0	0	35	1	0	0	0	0	0	0	7	0	0	0	0	0	1	0	0	0	0	6	0	0	0	0	0	0	0
OG0001063	0	0	0	1	0	0	0	2	0	0	0	0	0	0	0	0	0	0	0	0	0	0	19	0	0	0	0	81	0	0	0	1	0	0	0	0	1	0	0	0	0	0	0	0	13	0	0	1	0
OG0001064	2	3	3	2	4	2	3	2	2	2	2	2	5	2	2	3	2	1	2	1	2	2	2	3	2	2	2	2	2	2	2	4	2	3	2	3	2	2	3	2	2	2	2	3	8	2	2	2	2
OG0001065	2	8	1	3	5	1	0	1	0	0	4	0	7	1	7	1	6	2	1	6	3	0	4	5	4	1	0	1	3	1	4	4	4	2	2	6	1	4	0	4	0	3	1	0	0	1	1	3	0
OG0001066	3	2	4	3	2	2	2	2	2	2	2	2	3	2	2	2	2	3	3	2	2	2	2	3	2	2	2	4	2	3	2	2	3	6	2	3	2	2	2	3	2	3	2	2	2	2	2	3	2
OG0001067	2	5	9	1	0	2	3	4	3	1	4	5	2	2	1	1	7	1	3	1	2	1	1	1	1	1	1	2	1	2	2	6	1	2	1	2	2	3	2	4	5	5	1	1	2	5	1	2	1
OG0001068	2	2	2	2	1	2	4	3	2	2	2	2	5	2	2	3	2	2	6	5	2	4	3	2	2	2	2	1	3	1	1	2	1	3	2	2	2	2	6	2	1	2	2	2	5	2	2	2	2
OG0001069	2	2	0	10	5	4	1	3	2	1	1	4	2	1	1	1	3	2	1	18	1	2	1	1	1	4	2	2	1	2	2	2	4	4	2	2	2	2	0	2	1	2	1	3	1	2	2	1	2
OG0001070	2	3	1	2	3	2	1	2	2	2	2	2	2	3	3	1	2	1	3	1	2	2	5	6	4	3	2	3	3	2	2	2	3	8	2	2	2	2	1	4	2	2	2	3	2	2	1	2	2
OG0001071	2	1	3	3	4	2	0	3	4	3	2	2	9	1	0	1	1	6	0	0	4	7	3	1	2	1	4	1	2	3	4	1	4	8	1	1	2	1	0	0	1	2	3	0	1	3	1	3	7
OG0001072	2	2	3	3	3	2	3	2	1	2	2	2	3	3	3	2	2	3	3	2	2	3	2	2	2	3	1	2	2	0	2	3	3	3	2	2	2	2	1	2	1	2	1	2	14	2	2	2	3
OG0001073	2	1	0	2	2	11	3	2	1	1	2	1	1	2	3	1	1	1	1	1	0	1	1	1	1	22	0	1	0	0	1	2	3	7	1	3	10	2	2	1	0	17	0	0	0	1	1	0	1
OG0001074	2	3	1	3	2	2	3	2	2	2	2	2	8	2	2	3	3	3	2	3	2	4	2	2	2	2	1	2	3	0	3	2	2	4	2	3	2	2	3	2	1	2	0	2	4	3	2	2	5
OG0001075	1	2	2	2	1	3	2	3	1	2	3	2	7	2	2	2	3	6	2	2	2	6	2	1	2	2	1	2	2	2	2	8	2	3	3	2	2	2	2	1	0	3	3	1	1	2	2	2	5
OG0001076	3	1	1	1	1	1	3	3	0	1	1	0	8	2	1	5	1	5	4	1	1	5	2	1	1	3	2	3	1	1	1	1	1	6	5	1	2	1	1	2	0	2	1	5	13	0	7	1	5
OG0001077	2	2	1	2	2	4	3	8	0	2	2	1	3	2	2	2	4	1	2	3	4	1	2	2	2	4	0	2	0	0	2	2	3	13	2	6	4	4	2	2	0	3	0	0	2	1	2	3	2
OG0001078	1	1	29	4	7	2	1	1	1	1	2	2	1	1	1	1	2	1	1	2	1	1	1	1	1	2	2	2	3	2	2	4	1	3	2	1	2	1	1	1	1	3	2	1	4	8	1	1	1
OG0001079	0	0	0	0	0	14	0	82	1	1	0	0	0	0	0	2	1	1	4	1	1	0	0	1	0	0	0	2	0	0	0	0	0	4	0	0	0	0	0	0	0	1	0	0	0	0	2	0	0
OG0001080	0	0	0	0	0	0	0	83	0	0	0	0	0	0	0	0	0	0	0	0	0	0	0	0	0	0	0	2	0	0	0	0	0	33	0	0	0	0	0	0	0	0	0	0	0	0	0	0	0
OG0001081	0	0	0	0	0	0	0	0	0	0	2	0	0	0	0	0	0	0	0	0	0	0	8	62	46	0	0	0	0	0	0	0	0	0	0	0	0	0	0	0	0	0	0	0	0	0	0	0	0
OG0001082	2	3	3	2	2	2	2	6	2	2	2	1	3	3	4	2	2	3	2	1	2	3	4	3	2	2	0	3	2	2	2	2	2	10	2	2	3	2	2	2	0	5	1	0	3	1	2	2	2
OG0001083	2	2	6	5	3	2	2	0	2	2	4	2	2	3	2	1	5	2	2	1	1	2	4	3	3	2	0	2	2	2	3	4	2	2	2	3	2	2	2	2	2	2	2	2	5	4	1	1	3
OG0001084	2	3	2	2	5	3	1	2	2	2	2	2	5	1	2	0	2	3	1	3	2	3	4	5	3	1	1	3	3	1	2	2	2	4	2	4	3	4	1	3	2	2	1	2	1	2	2	3	4
OG0001085	2	3	5	2	2	2	3	3	2	2	1	2	4	2	5	2	2	2	2	2	2	2	2	2	3	2	1	3	2	2	2	2	3	5	2	2	2	2	3	3	2	4	2	2	2	2	2	2	2
OG0001086	6	0	0	0	0	4	5	8	1	2	4	1	2	6	0	5	2	2	4	2	1	2	6	0	0	2	0	5	0	0	2	2	0	8	5	0	5	0	4	0	0	3	0	3	5	1	6	1	2
OG0001087	1	4	0	2	3	2	1	2	1	1	1	1	5	1	2	1	3	3	3	11	1	3	2	2	1	1	1	1	0	1	3	4	2	2	1	3	1	3	1	3	1	2	1	0	1	5	3	1	19
OG0001088	2	2	2	2	2	1	2	2	1	3	2	1	8	2	2	2	2	4	5	1	2	5	2	3	2	2	1	2	3	2	2	3	2	2	2	2	2	2	2	2	1	2	1	3	7	2	2	2	4
OG0001089	3	2	2	2	3	2	0	3	2	2	2	2	4	1	4	1	3	4	2	3	2	6	3	2	2	1	1	4	1	2	3	2	3	4	3	2	6	2	0	3	2	2	2	3	1	1	1	2	4
OG0001090	1	1	3	1	1	2	5	3	2	2	1	2	3	2	3	2	2	2	21	1	2	3	1	1	2	0	1	2	2	3	1	3	1	2	2	2	3	2	3	3	3	2	2	1	3	2	1	2	2
OG0001091	1	0	53	0	0	23	0	0	0	0	0	0	0	0	0	0	0	0	0	0	0	0	0	0	0	0	0	0	0	0	0	0	0	0	0	1	0	1	0	0	0	15	22	0	0	0	0	0	1
OG0001092	0	4	26	0	0	0	0	0	0	4	5	0	0	0	15	0	1	1	0	0	0	0	1	27	12	0	0	2	0	0	0	1	0	9	1	1	0	1	0	6	0	0	0	0	0	0	0	0	0
OG0001093	0	2	0	5	4	0	0	3	0	3	4	1	0	11	6	4	8	0	0	0	0	0	3	0	0	2	0	13	0	0	4	6	4	0	8	3	3	3	0	1	0	0	0	0	0	7	9	0	0
OG0001094	0	0	0	12	20	0	0	0	0	0	44	0	0	0	1	0	0	0	0	0	0	0	0	6	31	0	0	0	0	0	0	0	0	0	0	1	0	0	0	2	0	0	0	0	0	0	0	0	0
OG0001095	0	0	0	0	0	0	0	0	0	0	0	0	0	0	0	0	0	0	0	4	0	0	63	0	0	0	0	0	0	0	13	0	2	0	2	0	0	0	0	0	0	0	0	0	33	0	0	0	0
OG0001096	6	0	10	0	0	5	8	6	0	3	0	1	4	1	0	1	0	3	2	0	3	2	0	0	0	1	0	5	3	1	0	0	0	0	1	0	1	0	28	0	0	9	1	0	4	1	1	2	3
OG0001097	4	4	8	3	2	3	1	3	2	3	1	3	2	1	2	2	2	2	2	2	2	2	2	2	2	1	2	2	1	2	4	3	2	5	2	2	2	3	1	2	2	2	1	2	3	4	2	2	2
OG0001098	3	1	1	1	1	3	4	4	1	4	2	2	3	1	2	2	1	2	4	4	1	2	3	0	2	1	1	2	7	2	2	3	3	5	2	3	5	2	0	2	4	4	2	1	2	3	2	2	2
OG0001099	2	1	1	2	2	1	7	3	2	2	2	1	3	2	3	0	3	3	1	4	1	3	2	2	2	2	1	2	3	2	3	4	2	3	2	4	4	2	6	2	0	2	2	3	5	1	2	1	3
OG0001100	3	2	4	2	3	3	1	4	1	2	2	2	5	2	2	1	3	2	2	1	2	3	1	3	3	4	0	2	1	4	2	2	3	5	3	4	2	2	0	1	2	3	2	1	2	2	4	2	4
OG0001101	3	0	0	3	2	5	0	0	1	11	5	1	8	0	9	0	2	2	0	0	1	3	7	1	1	0	0	3	0	0	5	1	7	5	0	0	2	0	0	3	1	5	0	3	11	2	0	1	2
OG0001102	1	5	6	1	1	1	1	3	3	1	4	0	2	1	1	2	3	2	2	3	2	2	2	2	2	1	5	1	3	3	2	2	1	3	2	3	1	3	2	1	1	1	2	5	14	2	1	2	2
OG0001103	2	2	1	1	1	4	3	2	1	2	2	2	4	1	2	2	2	3	3	2	2	3	3	2	2	3	1	3	4	2	2	4	2	5	2	2	2	2	2	2	1	3	2	2	6	2	3	2	3
OG0001104	1	3	2	1	1	3	3	4	2	2	1	2	4	6	2	3	3	3	4	1	2	3	2	3	4	2	3	3	2	1	2	4	1	5	2	3	2	3	2	1	2	1	2	1	2	0	2	2	3
OG0001105	3	2	3	3	2	1	1	2	2	2	2	2	3	2	2	1	2	2	3	1	2	2	3	3	2	3	4	2	3	2	3	2	4	6	3	2	2	2	2	3	1	3	2	3	2	4	1	2	2
OG0001106	0	0	0	0	0	0	16	5	0	0	0	0	0	2	0	4	0	0	19	0	0	0	0	0	0	2	0	11	0	0	0	0	0	7	7	0	9	0	9	0	0	0	0	5	16	0	4	0	0
OG0001107	0	0	0	0	0	0	0	0	0	0	0	0	13	0	0	0	0	11	0	0	0	55	0	0	0	0	0	0	0	0	0	0	0	0	0	0	0	0	0	0	0	0	0	0	0	0	0	0	37
OG0001108	3	2	15	2	3	2	1	2	1	3	2	1	3	1	2	2	3	2	4	1	2	2	2	2	2	2	0	2	2	1	2	5	2	3	3	2	3	2	2	2	1	2	1	2	2	3	2	2	2
OG0001109	2	0	4	1	1	2	2	3	0	0	0	4	0	1	2	0	0	0	0	2	0	0	0	0	0	0	0	8	13	2	0	0	1	2	5	0	1	0	2	1	0	3	2	7	41	3	0	0	0
OG0001110	2	2	2	2	2	3	1	3	2	2	2	2	7	2	4	2	2	4	2	4	2	4	2	2	2	1	1	1	2	2	2	2	2	4	2	2	2	2	1	2	1	2	2	1	6	2	2	2	5
OG0001111	1	1	2	1	0	5	1	7	1	2	1	0	11	1	1	1	5	7	3	3	4	7	4	4	2	1	0	1	4	1	1	1	1	5	2	1	3	1	1	1	0	1	1	0	2	0	1	4	7
OG0001112	2	2	20	2	3	1	1	1	0	2	1	2	10	2	1	1	2	7	5	0	1	7	2	2	1	2	1	2	1	0	2	2	1	2	1	1	1	1	2	1	0	1	1	2	3	3	2	1	4
OG0001113	4	2	1	2	3	3	1	2	0	2	3	0	4	2	4	2	4	1	1	1	4	2	4	4	5	2	0	7	0	0	4	4	3	3	3	4	6	3	1	0	0	6	1	1	2	1	1	1	1
OG0001114	0	21	0	15	13	0	0	1	0	0	0	0	0	0	18	0	18	0	0	0	0	0	0	0	0	0	0	0	0	0	0	1	11	0	0	4	0	0	0	13	0	0	0	0	0	0	0	0	0
OG0001115	0	0	0	0	0	0	0	10	0	0	0	0	0	0	0	0	0	0	2	0	0	0	0	0	0	0	0	2	0	4	0	0	0	28	1	0	2	0	0	0	4	0	6	0	55	1	0	0	0
OG0001116	8	3	3	1	1	2	10	1	2	1	2	3	2	4	1	1	2	1	1	2	1	1	1	1	1	7	0	1	1	1	1	2	1	4	1	2	1	2	6	1	0	2	2	7	3	2	9	1	1
OG0001117	5	4	0	4	2	10	0	2	0	2	1	0	15	2	1	0	4	6	0	0	3	8	0	1	1	0	0	6	0	0	2	3	3	2	2	4	4	4	0	0	0	2	0	0	0	0	0	3	8
OG0001118	4	3	0	3	3	4	1	8	0	5	1	2	5	3	3	0	2	2	1	2	2	3	1	2	3	3	0	4	2	0	2	3	2	8	3	1	3	1	1	5	0	6	0	0	0	3	0	2	2
OG0001119	4	3	3	1	1	2	3	2	1	1	2	2	4	2	2	2	3	3	2	2	4	5	1	1	1	1	0	2	1	2	2	3	1	2	2	5	4	3	3	2	0	7	3	1	1	4	1	3	4
OG0001120	2	3	2	3	3	2	2	2	2	2	3	2	3	2	3	3	2	2	2	2	2	2	3	2	3	2	1	2	3	2	3	3	2	3	2	2	3	2	2	2	2	2	2	2	3	4	2	2	2
OG0001121	1	1	3	2	3	5	2	2	1	2	3	1	11	2	2	2	3	5	2	0	2	5	2	2	4	2	0	2	2	1	2	2	3	3	2	2	2	2	1	2	0	2	1	2	4	0	2	2	5
OG0001122	2	2	2	2	2	3	2	2	1	2	3	1	3	6	3	2	2	2	2	2	2	2	3	2	3	2	1	2	1	2	3	4	4	4	2	2	2	3	1	2	1	2	4	2	2	4	2	2	2
OG0001123	2	2	2	2	1	3	1	3	3	2	2	2	4	1	2	1	4	3	3	1	4	3	2	2	3	1	1	2	1	2	2	2	2	4	2	4	2	2	1	2	4	2	3	2	7	3	1	2	2
OG0001124	1	3	4	5	10	2	1	1	0	1	2	0	2	7	3	2	2	1	1	4	5	1	6	1	2	4	0	1	1	0	2	4	2	2	1	3	1	7	1	3	0	1	0	2	3	1	2	5	1
OG0001125	1	1	0	2	4	2	0	0	1	8	5	0	0	3	1	0	1	0	0	0	0	0	0	3	4	0	0	13	1	0	3	2	2	4	1	2	6	2	0	1	0	40	0	0	0	0	1	0	0
OG0001126	0	10	0	8	8	0	0	0	0	0	8	0	0	0	7	0	7	0	0	0	0	0	7	7	5	0	4	0	0	0	7	5	7	0	0	9	0	8	0	7	0	0	0	0	0	0	0	0	0
OG0001127	0	0	0	0	0	0	1	5	0	0	0	0	0	0	0	0	0	0	29	0	0	0	0	0	0	0	0	20	0	0	0	0	0	41	8	0	9	0	1	0	0	0	0	0	0	0	0	0	0
OG0001128	0	0	0	0	0	0	0	0	0	0	0	0	20	9	25	0	0	1	0	0	0	2	14	1	1	0	0	0	1	0	0	0	0	2	0	0	0	0	0	0	0	0	2	0	0	0	0	0	36
OG0001129	3	1	2	2	1	2	1	4	0	1	4	0	2	3	1	1	3	2	18	4	1	2	9	2	3	1	0	1	3	0	1	1	2	7	1	2	1	1	1	2	0	1	0	4	9	0	1	1	1
OG0001130	3	4	3	3	2	3	0	5	3	2	3	1	4	1	2	0	3	4	3	2	3	4	0	1	3	2	0	2	1	3	4	2	2	6	2	3	4	3	0	1	1	3	2	0	0	2	1	3	4
OG0001131	2	2	2	4	2	2	1	2	3	2	2	2	2	2	2	1	2	2	1	4	2	2	3	3	2	3	1	5	3	2	2	2	2	5	3	1	4	2	1	3	1	2	2	1	2	5	2	2	3
OG0001132	2	2	4	0	0	9	3	4	3	3	0	4	9	1	0	1	1	5	2	0	1	6	0	0	0	3	0	3	0	4	0	2	0	5	1	2	4	2	1	1	1	4	4	0	0	8	0	2	6
OG0001133	2	3	3	2	2	2	1	2	3	2	3	2	3	2	2	3	2	2	2	2	2	2	3	3	2	4	1	3	2	3	3	3	2	4	2	2	2	2	1	1	1	2	3	2	1	6	2	2	2
OG0001134	2	2	2	3	3	1	5	3	2	2	4	1	3	3	3	5	3	1	1	4	0	1	3	3	2	14	0	2	0	0	2	3	2	1	2	2	2	1	2	1	0	0	0	0	9	1	6	0	1
OG0001135	4	3	0	0	0	0	0	0	0	0	0	0	0	0	0	0	2	0	0	15	2	0	57	0	0	0	1	0	0	0	0	0	0	0	2	0	0	0	0	12	0	0	0	0	12	0	0	1	2
OG0001136	2	2	2	3	4	2	1	3	3	2	2	4	7	6	3	1	3	3	2	2	2	4	2	1	2	2	1	2	2	0	1	2	3	4	2	2	2	2	0	1	1	2	4	1	1	3	1	2	4
OG0001137	3	1	1	5	2	2	0	3	1	0	1	1	3	0	1	0	1	1	3	1	3	1	47	3	3	2	0	3	0	1	3	4	2	1	0	2	0	1	0	0	0	1	1	0	2	0	0	2	1
OG0001138	4	3	1	2	2	8	2	4	0	2	3	1	7	6	4	2	2	2	3	1	1	1	2	1	3	0	0	4	1	0	2	3	2	4	1	2	3	1	5	2	0	3	0	3	3	2	1	1	3
OG0001139	2	5	1	9	12	2	1	3	2	1	2	1	2	1	1	0	7	1	0	0	2	1	2	2	3	2	4	2	1	1	1	2	3	3	3	5	2	5	0	4	0	2	1	0	3	3	0	2	1
OG0001140	2	2	3	2	2	2	2	2	2	2	2	1	4	2	2	2	2	3	11	3	2	3	2	3	2	2	1	2	2	1	2	2	2	3	2	2	2	1	2	4	3	2	1	2	1	2	2	2	3
OG0001141	2	2	4	2	2	2	2	2	2	2	1	3	5	2	2	2	2	2	2	1	2	2	2	6	2	4	3	2	1	2	2	2	2	3	2	2	4	2	1	2	2	3	2	2	2	2	2	3	3
OG0001142	1	1	2	2	3	2	2	5	3	2	3	2	4	2	2	1	1	2	2	1	2	2	2	3	4	2	1	2	3	2	2	6	3	3	2	2	3	1	1	4	0	1	2	1	7	3	2	2	2
OG0001143	0	7	0	16	25	0	0	0	0	0	0	0	0	0	5	0	0	0	0	0	0	0	0	13	5	0	0	1	0	0	3	1	18	2	0	1	0	3	0	13	0	0	0	0	0	0	0	0	0
OG0001144	0	6	0	4	5	0	0	0	0	0	4	0	0	0	1	0	19	0	0	0	0	0	6	3	4	0	0	0	0	0	9	19	6	0	0	14	0	12	0	1	0	0	0	0	0	0	0	0	0
OG0001145	0	0	33	0	0	0	0	1	0	0	0	0	0	0	0	0	0	0	75	2	0	0	0	0	0	0	0	0	1	0	0	0	0	0	0	0	0	0	1	0	0	0	0	0	0	0	0	0	0
OG0001146	0	0	0	0	0	0	0	0	0	0	0	0	0	0	0	0	0	0	105	0	0	0	2	2	4	0	0	0	0	0	0	0	0	0	0	0	0	0	0	0	0	0	0	0	0	0	0	0	0
OG0001147	2	2	1	2	2	2	2	2	0	5	2	0	7	2	2	3	2	2	3	1	2	2	3	2	1	2	2	2	2	1	3	2	2	4	2	2	2	2	2	2	0	2	1	4	10	0	4	2	3
OG0001148	3	3	2	3	1	3	0	2	0	3	2	1	3	3	3	2	3	2	1	2	3	3	0	3	2	1	0	3	2	2	4	4	3	5	2	4	2	3	0	3	0	2	2	1	7	2	1	3	3
OG0001149	4	0	0	0	0	3	6	7	0	4	0	0	5	1	0	2	0	5	5	8	0	5	0	0	0	2	0	3	1	0	0	0	0	6	13	0	5	0	2	0	0	11	0	2	5	0	2	0	5
OG0001150	2	2	7	4	2	4	1	2	0	1	2	1	4	1	3	1	2	4	3	1	3	3	2	3	3	1	1	2	1	1	1	3	2	3	2	3	2	2	1	2	1	2	5	2	5	4	1	2	2
OG0001151	3	5	0	0	0	3	5	3	0	2	0	0	4	3	0	2	2	6	2	2	2	6	0	0	0	0	0	2	0	0	0	1	0	5	2	3	7	2	6	0	0	5	1	0	7	0	2	2	17
OG0001152	3	4	0	1	2	1	0	2	0	1	4	0	6	1	1	1	3	3	4	5	1	3	4	3	3	2	0	1	10	0	3	4	2	3	1	6	2	4	0	1	0	2	1	3	5	1	1	1	3
OG0001153	2	4	3	2	1	3	1	3	3	1	1	0	5	3	4	1	4	3	1	4	2	3	2	1	2	2	0	3	2	3	1	4	2	4	2	3	2	3	1	3	0	2	2	0	5	0	2	3	4
OG0001154	2	2	1	3	5	1	1	3	1	2	2	0	8	1	2	2	2	4	5	0	2	5	7	2	2	2	0	1	1	1	3	1	3	3	4	2	2	2	1	1	0	2	2	2	8	0	2	1	3
OG0001155	1	0	0	0	0	0	0	1	0	0	0	0	0	0	0	0	0	0	0	0	0	0	17	0	0	0	0	48	0	0	1	1	0	1	0	0	1	0	0	0	0	0	0	0	39	0	2	0	0
OG0001156	1	12	0	3	4	0	0	3	1	0	6	5	0	0	5	1	4	0	1	0	0	0	1	3	3	1	0	1	0	0	2	4	2	2	1	4	2	4	1	6	0	0	0	1	10	16	2	0	0
OG0001157	2	3	3	2	2	2	2	2	2	2	2	2	2	2	4	2	2	2	3	1	2	2	2	3	2	3	1	2	2	2	4	3	3	4	2	3	2	2	2	2	2	3	2	2	2	3	2	2	2
OG0001158	1	3	1	4	6	4	2	2	2	2	3	3	3	2	1	2	2	2	1	1	2	2	3	4	3	2	0	2	2	1	3	2	3	4	2	3	2	2	1	2	0	3	3	0	2	6	2	2	2
OG0001159	2	7	2	2	1	3	0	2	1	1	1	0	2	0	2	1	3	2	2	1	3	2	3	3	3	2	0	4	2	1	2	5	3	5	2	4	5	3	1	3	0	1	1	2	11	1	1	2	2
OG0001160	1	1	1	3	2	1	3	1	1	1	1	1	6	8	1	1	1	2	2	7	4	3	3	1	1	1	1	1	1	1	1	1	2	2	1	1	1	1	12	1	0	1	1	1	2	3	1	3	15
OG0001161	2	2	6	3	2	2	2	2	2	2	3	3	4	2	2	2	2	3	2	1	2	3	3	3	1	1	2	2	2	1	2	2	2	4	2	2	2	2	1	1	3	2	1	2	5	4	2	2	2
OG0001162	1	3	1	1	2	24	0	1	1	0	1	0	4	0	1	0	2	1	0	1	0	1	0	1	1	0	0	1	1	0	1	1	1	4	1	2	45	1	0	0	0	1	0	2	3	0	0	0	1
OG0001163	0	10	0	9	8	0	0	0	0	0	4	0	0	0	2	0	1	0	0	3	0	0	5	18	11	0	0	3	0	2	9	2	17	0	0	3	0	2	0	2	0	0	1	0	0	0	0	0	0
OG0001164	0	5	0	8	10	17	0	1	0	0	0	1	2	0	9	0	5	0	0	0	0	1	0	0	0	0	0	3	0	2	4	5	4	1	0	12	0	8	0	3	0	0	1	0	0	1	0	0	9
OG0001165	0	0	0	0	0	0	0	0	0	0	32	0	0	0	0	0	0	0	0	0	0	0	18	26	22	0	0	0	13	0	0	0	0	0	0	0	0	0	0	0	0	0	0	0	1	0	0	0	0
OG0001166	0	0	0	0	0	0	0	0	0	0	3	0	0	0	0	0	0	0	7	39	0	0	60	0	0	0	0	0	0	0	3	0	0	0	0	0	0	0	0	0	0	0	0	0	0	0	0	0	0
OG0001167	2	3	3	4	2	2	0	2	4	2	2	2	3	3	2	0	4	3	3	0	2	3	3	3	3	2	0	2	2	2	2	3	2	3	3	2	4	2	0	2	2	2	2	0	3	5	2	2	2
OG0001168	2	5	5	1	1	3	1	9	0	3	2	0	10	2	1	3	2	4	1	0	1	4	1	2	1	2	0	5	1	9	1	3	1	3	2	2	2	2	0	1	0	3	3	0	0	0	2	1	4
OG0001169	1	2	2	3	5	0	1	3	0	2	2	0	5	1	8	1	1	8	3	4	1	5	2	3	2	2	0	3	2	1	4	2	4	1	2	2	1	1	2	2	0	2	2	1	7	0	1	2	2
OG0001170	12	0	0	0	0	54	0	0	0	0	0	0	6	0	0	0	0	4	0	0	0	4	0	0	0	0	0	0	0	0	0	0	0	0	0	0	0	0	0	0	0	28	0	0	0	0	0	0	3
OG0001171	2	3	6	2	2	4	1	2	2	2	2	1	2	3	2	2	2	2	2	3	2	2	2	2	2	1	1	2	3	1	2	2	3	5	2	2	3	2	2	3	1	2	2	2	6	1	2	2	2
OG0001172	2	3	2	3	5	2	3	2	2	2	2	3	4	1	2	2	2	3	2	2	2	2	2	2	2	2	1	2	2	2	2	3	2	5	2	4	2	2	3	2	0	2	2	2	2	2	2	2	2
OG0001173	2	2	12	2	1	2	1	6	1	3	1	3	2	1	1	1	3	1	3	2	2	1	0	1	1	1	0	5	0	0	2	2	2	8	3	4	1	4	1	5	0	3	0	1	1	9	1	2	1
OG0001174	2	2	2	4	2	3	2	2	3	2	2	2	2	1	2	2	2	2	2	1	2	2	4	3	2	2	2	2	2	2	3	2	2	4	2	2	2	2	4	2	2	2	2	2	4	3	2	2	2
OG0001175	2	3	4	2	0	4	2	2	1	1	2	1	4	1	2	2	2	6	2	2	2	4	2	4	4	2	1	3	2	3	3	3	2	2	2	2	2	2	2	2	0	3	2	1	3	1	2	2	3
OG0001176	2	7	1	2	2	2	2	2	1	2	6	1	4	1	5	1	2	2	4	1	0	2	2	3	2	1	1	2	3	2	3	2	3	2	2	4	5	4	1	1	0	1	2	2	4	1	3	1	2
OG0001177	2	2	3	2	4	2	2	2	2	2	3	2	4	3	2	2	2	2	2	3	2	2	2	2	2	2	2	3	2	2	1	2	2	5	2	2	3	2	1	2	3	2	2	2	2	3	2	2	2
OG0001178	1	1	1	2	1	2	17	1	1	1	1	0	2	1	1	1	1	1	2	2	2	1	1	1	2	1	0	1	9	2	1	1	3	1	2	1	1	1	27	1	0	1	3	1	2	0	1	2	2
OG0001179	2	4	0	6	5	2	1	1	0	1	5	0	6	2	2	1	2	2	8	1	1	3	3	4	4	1	0	1	0	0	2	5	3	4	2	4	1	2	1	4	0	3	1	0	6	0	1	1	3
OG0001180	4	0	14	0	0	1	1	0	0	3	0	0	10	2	0	1	0	4	10	6	0	4	0	0	0	1	0	6	3	0	0	0	0	6	4	0	3	0	1	0	0	3	1	3	15	0	1	0	4
OG0001181	0	24	0	0	0	0	0	0	0	0	0	0	0	0	3	0	12	0	0	0	1	0	0	0	0	0	0	0	1	0	0	20	0	0	0	26	0	22	0	1	0	0	0	0	1	0	0	0	0
OG0001182	18	9	0	8	1	0	0	0	0	0	1	1	6	0	3	0	2	3	0	0	7	2	0	2	0	0	0	0	0	0	2	5	4	0	0	12	0	9	0	6	0	0	0	0	0	0	0	5	4
OG0001183	1	2	2	2	2	2	3	2	2	2	1	2	6	2	2	2	4	2	2	1	1	3	3	3	2	2	1	2	1	2	2	3	2	3	2	2	2	2	7	2	1	2	2	1	3	2	2	1	5
OG0001184	2	4	2	3	2	2	2	5	2	2	2	2	4	2	2	2	2	2	2	1	2	2	2	2	3	0	0	3	2	2	4	3	2	4	2	4	3	2	1	2	2	2	2	2	2	2	2	2	2
OG0001185	2	2	1	2	2	2	1	2	1	1	2	2	12	3	2	1	2	5	6	1	2	6	1	3	2	2	1	2	1	1	2	2	2	2	2	3	2	2	1	1	1	2	1	1	2	2	2	2	5
OG0001186	3	2	8	1	1	2	3	1	1	3	4	0	4	1	3	0	2	2	1	8	0	2	3	5	3	1	2	3	1	3	1	4	2	3	1	2	3	3	7	0	0	4	3	0	0	0	0	1	3
OG0001187	2	1	0	4	6	3	1	1	2	3	4	1	4	1	1	2	1	2	2	2	1	2	9	4	5	2	2	1	0	1	4	0	4	3	2	1	2	1	0	1	2	3	1	1	7	2	2	1	3
OG0001188	2	1	3	2	4	2	2	5	1	2	2	0	4	2	2	2	2	7	4	1	2	3	3	2	2	1	0	2	2	1	2	3	2	3	2	2	2	2	1	4	1	2	3	2	4	0	2	2	3
OG0001189	1	3	5	3	1	3	4	1	1	2	3	0	3	3	1	1	2	3	1	0	5	3	8	4	3	1	1	2	2	1	2	2	3	6	2	3	2	3	2	1	0	1	1	2	3	0	1	3	2
OG0001190	1	3	0	3	1	7	0	2	0	2	3	0	1	0	3	1	4	1	2	0	9	1	0	2	2	1	0	4	2	0	2	5	1	10	3	4	3	4	0	1	0	3	0	2	5	0	2	10	0
OG0001191	0	0	0	23	14	7	0	0	0	0	7	0	0	0	13	0	0	0	0	0	0	0	0	0	0	0	0	0	0	0	0	0	9	2	0	0	7	1	26	0	0	1	0	0	0	0	0	0	0
OG0001192	0	0	0	0	0	0	0	2	0	0	2	0	0	26	0	0	0	0	4	0	0	0	28	21	27	0	0	0	0	0	0	0	0	0	0	0	0	0	0	0	0	0	0	0	0	0	0	0	0
OG0001193	4	3	3	2	4	4	1	2	0	2	2	0	2	6	1	3	3	1	2	2	0	4	2	4	2	3	2	2	4	0	2	3	3	7	2	2	3	2	2	2	0	2	0	0	3	0	2	0	4
OG0001194	3	0	0	0	0	0	0	13	0	0	11	0	0	0	0	0	0	0	0	0	0	0	15	47	20	0	0	0	0	0	0	0	0	0	0	0	0	0	0	0	0	0	0	0	0	0	0	0	0
OG0001195	2	1	12	7	15	1	0	2	0	3	2	0	3	0	1	1	1	1	5	4	1	1	3	3	1	0	0	1	2	1	2	3	4	3	2	2	1	1	0	8	0	1	1	1	2	0	2	1	1
OG0001196	3	2	1	2	2	3	1	2	0	1	3	0	2	4	0	2	6	1	1	0	1	1	4	4	4	11	2	4	3	0	2	3	2	5	4	4	2	4	1	0	0	2	0	1	4	0	3	1	1
OG0001197	1	1	3	2	4	1	0	1	1	2	0	0	37	1	1	1	1	3	1	0	1	4	3	2	1	1	0	0	1	1	2	0	2	2	1	1	2	1	0	4	0	1	0	1	10	0	2	1	4
OG0001198	2	4	1	7	6	1	0	6	0	2	1	1	3	0	2	1	3	2	1	0	0	2	7	3	4	1	0	4	0	7	3	2	3	2	2	8	3	2	0	2	0	3	1	0	0	2	2	0	3
OG0001199	11	1	0	1	3	21	0	5	0	0	1	0	0	0	1	0	1	0	2	2	5	0	3	1	1	0	0	11	0	0	1	2	4	8	5	1	7	1	0	0	0	3	1	0	0	0	0	6	0
OG0001200	2	2	5	2	3	2	0	2	1	2	2	2	8	2	3	2	2	5	3	0	1	4	0	2	2	2	1	2	0	3	2	2	2	4	1	2	2	2	1	2	0	3	3	3	4	3	2	1	3
OG0001201	1	1	50	2	1	1	1	1	1	1	1	1	1	1	1	1	1	1	1	1	1	1	3	1	1	1	1	1	1	2	1	4	1	2	1	1	1	1	1	1	1	1	2	1	2	1	1	1	2
OG0001202	2	3	4	2	0	3	2	3	2	2	2	2	1	1	2	2	2	2	1	2	2	2	4	3	3	2	1	3	2	2	3	2	3	4	2	2	2	2	0	2	1	2	2	2	8	3	1	2	2
OG0001203	3	3	20	1	2	2	2	2	2	2	1	2	2	1	1	1	2	2	1	1	2	2	2	5	2	3	0	2	1	1	3	2	1	4	3	3	3	2	1	2	1	2	1	1	1	1	1	2	2
OG0001204	4	2	2	2	3	2	2	2	2	2	2	1	5	2	2	2	2	3	2	2	2	4	2	5	3	2	1	2	2	2	2	2	2	3	2	2	2	2	2	1	1	2	1	2	2	3	2	1	4
OG0001205	5	1	0	3	4	2	6	2	0	3	8	4	0	0	1	1	1	0	0	0	1	0	10	7	6	1	0	0	0	0	17	0	2	7	2	1	0	1	7	2	0	0	0	0	0	2	1	1	0
OG0001206	3	2	0	1	2	4	2	3	2	0	1	1	3	1	2	3	3	0	2	3	4	0	1	2	0	6	2	3	4	1	2	3	1	2	2	2	3	2	3	4	1	7	1	0	4	2	1	5	3
OG0001207	1	4	3	3	1	1	1	2	2	2	3	2	3	1	3	1	3	3	2	1	3	3	2	3	3	2	0	2	1	1	3	3	4	2	2	2	2	3	2	2	1	2	2	2	6	1	2	3	3
OG0001208	2	1	3	4	1	3	2	2	2	2	3	1	4	2	2	2	2	3	3	5	3	2	2	2	2	1	1	2	2	2	3	2	2	3	3	2	2	2	1	2	0	2	2	2	5	1	2	2	3
OG0001209	1	3	1	2	3	7	3	2	1	1	1	3	2	12	4	1	1	1	2	1	1	2	2	2	3	3	2	1	1	1	3	2	2	3	1	3	1	2	1	3	3	2	0	3	3	2	2	1	2
OG0001210	2	2	5	2	1	2	1	2	2	2	2	2	4	2	2	2	2	2	4	2	2	3	4	3	2	4	0	2	2	1	2	3	3	3	2	2	2	3	2	2	1	2	1	2	4	1	1	2	3
OG0001211	1	2	1	1	2	1	1	2	1	1	1	1	1	2	1	1	2	1	1	0	1	1	2	1	3	2	1	1	2	0	1	4	1	2	2	2	2	2	0	1	0	1	1	1	46	1	1	1	2
OG0001212	3	2	2	3	2	2	2	2	1	2	2	0	8	1	1	1	1	4	3	3	2	5	3	1	2	3	0	1	2	2	1	3	2	5	1	3	2	2	3	1	0	4	2	2	2	0	2	2	6
OG0001213	0	11	0	5	8	0	0	1	0	0	7	0	0	0	10	0	5	0	0	0	0	0	5	6	6	0	0	1	0	0	2	5	4	1	0	11	1	19	0	1	0	0	0	0	0	0	0	0	0
OG0001214	0	0	2	1	0	0	0	1	0	0	57	0	0	0	0	0	0	0	0	0	0	0	3	28	6	0	0	0	11	0	0	0	0	0	0	0	0	0	0	0	0	0	0	0	0	0	0	0	0
OG0001215	0	0	1	0	0	0	0	5	0	0	0	1	7	0	1	0	0	0	0	0	1	1	0	0	0	0	0	10	0	0	0	40	33	0	0	0	0	0	0	0	1	0	0	1	2	0	1	4	0
OG0001216	0	0	0	0	0	0	0	0	0	0	0	0	0	0	1	0	0	0	0	0	46	0	2	0	0	0	0	0	0	0	0	0	0	0	0	0	0	0	0	0	0	0	0	0	0	0	0	60	0
OG0001217	2	3	1	5	3	3	0	3	0	3	2	0	1	0	6	0	7	0	1	1	3	1	0	3	2	0	0	5	3	0	2	3	2	7	2	6	5	8	0	1	0	5	0	1	4	0	0	3	1
OG0001218	2	3	2	1	2	2	4	3	2	1	2	0	3	5	1	1	2	3	3	2	4	3	1	2	2	1	0	4	3	1	3	3	2	5	3	2	3	1	3	1	0	4	0	3	1	0	1	5	3
OG0001219	4	2	2	2	1	3	0	7	0	2	2	0	2	3	2	2	2	1	2	3	2	2	3	2	2	1	0	10	1	1	2	3	2	5	2	4	6	2	0	1	0	2	1	2	5	0	1	2	2
OG0001220	4	2	2	2	4	2	2	3	0	2	1	0	10	5	2	2	3	4	2	1	1	3	1	1	1	2	0	3	1	0	2	4	2	5	3	4	2	2	1	2	0	2	0	2	4	0	2	1	4
OG0001221	3	3	2	2	2	2	2	2	2	1	2	2	4	2	2	2	2	3	3	1	2	4	2	3	2	2	1	2	1	2	2	3	2	3	2	2	2	2	1	4	0	2	2	1	4	3	2	2	4
OG0001222	3	4	7	3	4	3	0	2	0	0	4	1	0	2	4	0	5	0	0	0	0	1	2	7	5	3	0	3	3	0	6	3	3	9	2	4	7	3	0	3	0	1	0	0	0	1	0	0	0
OG0001223	2	3	2	4	4	1	1	2	1	2	2	1	2	2	2	2	2	2	1	2	2	2	5	2	2	2	1	3	2	1	5	2	2	7	2	4	2	3	1	3	1	2	1	1	3	1	2	2	2
OG0001224	3	4	4	1	3	2	2	3	2	2	2	1	7	1	2	0	2	4	3	2	2	4	3	2	3	2	0	2	3	1	2	1	1	4	3	3	2	2	1	2	0	2	2	1	3	1	0	2	4
OG0001225	4	1	2	1	1	0	2	2	2	2	3	0	14	2	4	1	2	7	2	1	1	7	5	3	3	1	0	1	1	0	2	1	3	2	1	1	1	1	2	6	0	1	1	1	1	0	1	1	7
OG0001226	2	1	2	2	2	1	1	1	1	1	2	0	4	1	1	1	1	2	0	2	25	2	2	2	1	1	2	1	1	1	1	0	2	2	1	0	1	1	1	0	0	1	1	2	1	0	1	25	2
OG0001227	2	3	3	4	4	2	1	2	2	1	3	1	4	2	1	1	3	1	3	1	1	1	2	3	1	5	2	1	2	1	3	3	1	2	1	3	2	2	1	1	1	1	1	1	1	15	1	1	3
OG0001228	8	0	3	0	0	4	0	16	0	6	0	0	4	15	0	1	0	2	0	2	2	2	0	0	0	0	0	4	0	1	0	0	0	0	0	0	1	0	0	0	0	30	2	0	0	0	1	2	1
OG0001229	2	3	2	13	9	2	0	1	1	1	2	1	9	1	2	0	2	2	2	0	2	2	3	3	2	2	1	1	1	1	3	4	3	3	1	3	2	3	0	2	2	2	1	0	0	1	1	1	2
OG0001230	2	1	2	2	1	2	2	3	2	2	1	2	2	3	2	2	1	2	2	2	1	2	2	4	2	3	1	1	1	2	2	3	2	7	2	1	2	1	2	5	2	2	4	3	3	3	2	2	2
OG0001231	2	2	3	1	3	3	1	3	0	2	1	2	2	4	3	2	2	2	2	2	2	2	3	3	3	4	2	2	2	0	3	2	1	3	2	4	2	2	1	5	1	2	0	3	2	2	3	2	2
OG0001232	2	3	4	3	3	1	1	2	1	2	2	1	2	2	2	2	3	2	2	2	1	2	3	3	3	2	1	2	2	2	3	2	2	4	2	4	3	2	1	2	1	2	1	1	6	2	2	2	2
OG0001233	1	3	1	3	2	1	0	2	2	2	2	0	2	2	3	2	3	2	3	0	2	2	4	4	4	1	0	2	2	1	3	6	3	3	1	4	1	4	0	2	1	2	4	4	4	0	2	3	2
OG0001234	2	4	0	10	5	1	1	1	0	1	8	0	8	1	1	0	0	4	2	0	0	6	7	10	2	1	0	1	0	0	7	1	4	2	1	2	2	1	1	0	0	3	0	0	0	0	2	1	4
OG0001235	2	1	0	1	1	1	2	2	0	1	2	1	2	2	1	1	1	4	37	1	1	3	3	2	1	2	0	2	1	0	1	1	1	1	9	2	2	1	1	2	0	1	0	0	1	1	2	1	2
OG0001236	3	2	2	5	3	4	0	2	2	2	3	1	4	2	2	1	2	4	2	1	1	5	1	3	2	4	0	2	1	1	3	4	2	4	3	4	2	2	0	1	1	2	3	0	0	0	2	1	6
OG0001237	2	1	0	0	0	5	0	5	0	0	5	1	6	8	2	0	4	1	0	4	0	2	1	6	5	14	0	1	2	1	4	6	0	4	2	3	1	1	0	1	1	3	2	0	0	1	0	0	2
OG0001238	3	4	1	1	1	2	0	1	1	0	4	0	15	1	4	0	1	6	0	0	2	7	1	1	1	4	0	1	0	1	1	1	1	6	1	2	1	2	0	1	0	3	1	4	11	0	0	2	7
OG0001239	3	2	2	3	3	2	2	2	2	2	2	2	3	3	2	2	2	2	1	2	2	2	2	3	2	3	1	3	2	1	3	2	2	4	2	2	2	2	0	2	2	2	3	2	3	3	2	2	2
OG0001240	3	2	5	1	1	3	12	2	0	0	1	3	5	1	1	0	3	3	2	0	0	3	3	0	0	2	0	4	5	2	0	3	1	10	2	2	3	2	5	1	0	2	1	0	1	2	2	0	3
OG0001241	1	4	3	2	2	4	3	2	1	4	2	0	3	3	1	3	4	2	3	0	1	2	4	3	2	1	1	1	3	1	2	4	3	2	1	5	0	3	4	2	0	2	1	0	4	0	5	1	2
OG0001242	0	13	0	37	11	0	0	1	0	0	0	0	0	0	16	0	6	0	0	0	0	0	0	0	0	0	0	0	0	0	0	1	9	0	0	3	0	1	0	9	0	0	0	0	0	0	0	0	0
OG0001243	3	4	3	2	2	4	2	3	1	2	0	1	3	2	1	2	2	3	2	2	2	3	1	1	1	4	1	2	2	1	2	2	2	2	3	2	3	2	0	1	1	3	2	3	7	2	2	2	3
OG0001244	2	2	6	3	1	3	4	3	1	2	1	1	2	2	2	2	2	2	1	0	2	2	3	1	2	2	1	2	2	2	2	2	2	3	2	2	2	2	2	2	1	3	3	2	8	1	2	2	2
OG0001245	2	2	1	2	2	1	2	2	0	1	2	1	7	2	3	2	2	4	4	0	2	4	2	2	2	3	1	1	1	0	2	2	2	3	3	2	2	2	2	3	0	3	1	4	8	1	1	1	4
OG0001246	1	1	6	5	7	3	1	3	1	1	3	1	1	3	1	0	1	1	2	1	1	1	4	1	1	5	0	2	2	1	3	1	2	5	4	2	1	1	1	1	0	3	1	1	3	14	1	0	1
OG0001247	3	0	4	0	0	10	0	2	0	2	0	0	7	1	0	2	0	3	1	2	22	4	0	0	0	2	0	2	1	0	0	1	0	4	2	0	2	0	0	0	0	4	0	0	0	4	0	16	5
OG0001248	6	4	0	4	4	0	0	2	1	0	4	1	1	1	2	2	6	1	1	0	0	1	1	10	5	3	0	3	8	0	1	1	1	8	1	7	2	4	0	2	0	2	0	0	0	3	2	0	1
OG0001249	2	1	0	1	3	1	3	9	1	1	1	0	7	0	1	1	2	3	20	1	1	4	2	3	2	2	0	2	1	0	1	1	1	2	1	1	2	1	1	1	0	1	0	3	10	0	1	1	3
OG0001250	2	3	3	1	1	2	2	3	1	1	1	1	3	2	3	3	4	4	4	2	3	4	1	1	1	3	0	3	3	0	1	3	1	5	1	4	4	3	1	2	0	3	0	1	4	1	2	1	4
OG0001251	3	5	1	4	3	2	1	1	0	2	1	0	2	0	2	1	3	3	2	2	2	3	1	4	1	1	0	2	1	1	3	0	2	12	2	3	5	2	1	1	0	3	6	3	3	0	1	2	3
OG0001252	2	2	2	3	4	2	2	2	2	2	1	2	4	2	2	2	2	3	2	2	2	3	3	3	2	2	2	2	2	2	2	1	3	2	2	2	2	2	2	0	2	2	2	2	2	2	2	4	2
OG0001253	2	2	2	2	2	2	1	5	1	2	3	2	2	2	2	3	2	2	1	4	2	4	2	4	3	1	1	4	2	2	2	2	1	3	2	3	2	3	0	2	1	3	2	1	1	3	2	2	2
OG0001254	5	1	3	5	4	0	9	7	2	4	0	0	2	0	2	2	1	2	0	0	0	1	0	2	1	0	0	3	0	0	4	2	3	2	0	1	2	1	17	0	0	7	1	0	2	0	2	0	6
OG0001255	0	0	0	0	0	1	0	1	0	0	0	0	86	0	0	9	0	0	2	0	0	0	0	0	0	1	0	0	0	0	0	2	0	0	2	0	0	0	0	0	0	0	0	0	0	0	2	0	0
OG0001256	0	0	0	0	0	0	0	0	0	0	0	0	38	0	0	0	0	63	0	0	0	3	0	0	0	0	0	0	0	0	0	0	0	0	0	0	0	0	0	0	0	0	0	0	0	0	0	0	2
OG0001257	0	0	0	0	0	0	0	0	0	0	0	0	0	0	0	0	0	28	0	0	0	72	0	0	0	0	0	0	0	0	0	0	0	0	0	0	0	0	0	0	0	0	0	0	0	0	0	0	6
OG0001258	35	0	0	0	0	0	0	10	0	0	2	0	0	0	0	0	1	0	0	0	0	0	13	26	14	0	0	0	0	0	0	0	0	2	0	2	0	0	0	0	0	0	0	0	0	0	0	0	0
OG0001259	2	3	2	2	1	3	1	2	1	2	3	1	2	1	3	1	2	1	2	2	2	2	2	3	2	2	0	4	2	1	2	3	4	4	3	3	2	3	1	4	1	2	1	2	6	1	2	2	2
OG0001260	2	1	3	2	1	2	1	2	1	2	2	1	3	1	2	2	2	2	2	2	2	4	2	2	3	2	1	2	5	1	2	4	2	4	2	3	4	2	1	2	0	2	1	2	6	2	2	2	2
OG0001261	3	2	2	1	0	4	7	1	1	3	2	2	6	1	1	2	2	3	1	2	0	4	1	1	2	2	1	5	2	1	2	3	1	4	1	3	2	2	4	2	3	2	1	1	2	2	3	0	2
OG0001262	2	2	4	2	1	3	2	4	2	1	2	2	4	2	2	2	3	3	2	1	2	4	3	2	2	1	2	2	2	1	1	3	2	4	2	2	2	2	1	1	1	2	2	2	1	4	2	2	2
OG0001263	2	1	1	1	0	1	2	1	2	4	1	0	6	0	1	1	1	5	1	4	1	6	2	2	1	1	0	2	1	1	1	1	2	4	3	1	2	1	2	1	0	13	2	1	10	0	1	1	7
OG0001264	2	1	0	2	2	13	2	10	0	2	1	0	2	1	2	0	1	2	10	2	0	2	2	2	1	2	0	16	0	0	2	6	1	3	2	1	1	1	1	2	0	4	0	0	0	0	0	0	1
OG0001265	3	1	6	1	2	2	2	4	2	2	1	2	2	3	1	3	1	2	2	1	2	2	1	2	1	4	1	3	1	2	2	1	1	4	3	3	3	1	1	3	2	3	2	2	2	2	3	3	2
OG0001266	5	1	8	4	5	1	1	2	1	2	1	1	4	2	2	1	2	2	2	2	2	2	2	1	3	2	1	2	1	2	3	2	4	4	2	2	2	2	2	0	2	2	1	1	2	2	1	2	2
OG0001267	1	4	1	5	6	1	0	1	0	1	5	0	2	0	4	1	8	1	5	1	1	1	1	3	4	0	0	1	1	1	3	9	6	2	1	7	1	5	0	3	0	1	1	1	2	0	1	1	1
OG0001268	1	2	2	3	2	1	3	1	2	1	1	2	8	1	1	4	1	4	9	3	1	4	1	1	2	1	2	1	2	3	2	3	1	3	1	1	1	1	1	0	2	2	1	1	7	2	1	1	4
OG0001269	2	2	2	2	2	1	2	3	2	2	2	2	5	2	2	2	2	2	2	2	2	2	3	2	2	2	1	2	2	2	2	2	2	3	2	1	2	2	4	2	2	3	2	2	3	2	2	2	2
OG0001270	2	2	3	2	3	2	2	2	2	3	2	1	3	2	3	2	2	3	3	1	2	3	2	2	3	1	1	2	2	3	2	1	2	2	2	2	2	2	1	3	3	2	3	2	2	1	2	2	3
OG0001271	3	1	2	3	4	3	2	2	2	1	2	1	3	1	2	2	3	2	1	2	1	2	2	2	4	2	1	4	2	1	2	1	2	5	3	2	3	2	1	2	1	3	1	2	7	1	2	0	2
OG0001272	1	3	2	1	3	1	2	1	1	1	1	2	7	1	1	2	1	3	2	3	1	8	1	8	1	1	1	2	1	2	1	2	1	4	3	1	1	1	2	1	1	1	3	1	7	3	2	1	4
OG0001273	2	2	2	1	1	3	2	3	0	2	2	0	12	2	3	2	2	7	2	0	2	6	1	1	2	1	0	3	2	0	1	1	1	5	2	2	2	2	1	2	0	3	0	3	3	0	1	2	6
OG0001274	1	0	0	1	1	0	0	5	0	0	10	0	3	0	5	0	0	0	0	7	0	0	27	34	7	0	0	0	0	0	0	0	0	2	0	0	1	0	0	0	0	0	0	0	1	0	0	0	0
OG0001275	2	6	1	3	2	2	1	3	1	2	3	1	2	3	4	2	5	2	1	1	1	2	2	2	2	4	1	2	1	1	2	3	2	3	2	3	2	3	1	3	1	5	1	1	2	1	2	2	1
OG0001276	1	0	0	2	4	2	1	4	0	1	3	1	9	1	3	3	2	3	2	3	3	3	1	2	2	2	0	1	2	0	2	3	2	6	1	1	1	1	1	3	0	1	1	1	7	3	4	3	3
OG0001277	1	2	6	2	2	1	1	1	1	2	1	1	7	3	1	1	3	2	2	4	2	2	2	6	3	1	1	1	1	1	1	2	1	3	1	2	1	2	0	3	1	2	1	1	13	1	1	2	3
OG0001278	2	2	4	2	2	4	2	3	1	2	3	0	6	4	2	2	2	5	2	1	2	4	2	2	2	2	0	2	2	0	2	2	4	3	2	2	2	2	1	0	1	2	1	2	2	0	2	2	4
OG0001279	2	4	2	2	2	2	1	4	0	2	1	5	3	2	2	1	3	2	5	1	3	2	1	1	1	4	0	2	2	0	1	2	2	7	3	2	2	2	1	1	0	2	1	1	0	7	2	3	4
OG0001280	0	4	5	5	15	0	0	0	0	0	1	0	0	0	3	0	1	0	0	3	0	0	12	11	2	0	0	0	0	0	19	1	16	0	0	1	0	0	1	5	0	0	0	0	0	0	0	0	0
OG0001281	0	1	0	0	0	0	0	20	0	11	0	2	2	9	4	0	1	1	11	0	0	1	0	0	0	0	0	12	0	0	0	0	0	0	4	1	0	1	0	1	0	14	0	0	6	2	0	0	1
OG0001282	0	0	7	5	13	0	0	0	0	0	0	0	0	0	13	0	0	0	0	5	0	0	32	0	0	0	0	0	0	0	0	0	24	0	0	0	1	0	0	5	0	0	0	0	0	0	0	0	0
OG0001283	0	0	0	0	0	0	0	5	0	0	21	0	0	0	0	0	0	0	0	0	0	0	9	30	38	0	0	0	0	0	1	0	0	1	0	0	0	0	0	0	0	0	0	0	0	0	0	0	0
OG0001284	2	2	3	4	2	3	3	1	6	1	3	2	2	2	0	2	2	2	1	0	0	2	6	3	4	1	1	5	0	2	2	0	3	5	1	3	1	2	1	0	3	2	2	0	0	8	1	0	3
OG0001285	2	2	2	2	4	2	2	2	1	2	1	1	3	2	2	2	2	3	2	1	2	3	2	4	2	2	2	2	2	2	2	3	3	3	2	2	2	2	2	1	2	2	2	2	2	1	2	2	4
OG0001286	1	4	2	3	3	3	2	1	1	2	3	2	7	1	3	1	3	4	3	2	1	3	2	1	3	0	2	2	1	1	1	3	2	2	2	2	1	3	1	2	2	1	1	3	3	2	1	1	4
OG0001287	2	2	3	2	2	2	1	2	1	2	2	0	3	1	2	1	2	2	3	2	2	2	2	2	2	4	3	2	4	2	3	2	4	4	2	2	3	2	2	2	0	2	1	2	5	0	2	2	2
OG0001288	1	12	1	2	2	2	0	2	0	2	1	0	5	1	3	1	8	2	5	1	1	2	2	1	1	5	1	1	0	0	1	4	1	1	1	5	4	5	1	1	0	2	0	3	5	0	1	1	3
OG0001289	2	2	1	3	3	3	2	2	2	2	2	2	2	3	2	2	3	3	2	2	1	2	1	3	2	2	0	3	1	1	2	3	2	4	2	3	2	2	0	2	2	2	1	2	6	2	2	2	2
OG0001290	2	3	3	2	2	2	2	2	2	2	3	2	2	2	2	2	2	2	3	2	2	2	2	5	2	2	0	2	2	2	3	3	2	3	1	2	2	2	2	2	1	2	2	2	1	2	2	3	2
OG0001291	2	2	2	1	3	1	1	2	3	1	2	1	8	2	1	1	1	6	2	1	0	7	2	2	2	1	1	2	5	1	3	1	2	3	2	1	2	1	1	1	0	3	2	2	1	2	2	1	8
OG0001292	3	2	3	4	2	3	2	2	1	2	2	2	2	2	2	2	2	2	3	3	2	2	2	2	2	2	2	2	2	1	2	2	4	3	2	2	2	2	1	1	0	2	1	2	2	3	4	2	2
OG0001293	2	2	2	0	2	2	3	2	2	2	2	1	7	2	1	2	2	4	2	5	2	5	1	1	3	2	0	2	3	1	2	2	2	2	1	3	2	3	1	2	1	1	1	3	4	1	2	1	3
OG0001294	2	1	0	0	0	3	5	3	0	2	0	0	6	2	2	2	1	3	12	2	0	3	0	0	0	3	0	3	1	0	0	1	1	3	2	2	1	1	15	1	0	2	0	3	10	0	2	0	4
OG0001295	3	11	15	0	0	1	0	0	0	0	31	0	0	0	2	0	5	0	0	0	0	0	0	1	0	0	0	0	0	0	0	6	0	14	0	5	0	0	10	0	0	0	0	0	0	0	0	0	0
OG0001296	2	4	1	3	2	2	4	2	1	2	3	1	2	2	2	1	3	2	3	2	1	2	4	3	3	2	1	2	2	2	3	2	2	3	2	4	3	2	1	2	0	2	2	2	3	1	1	1	2
OG0001297	2	1	2	1	1	1	3	8	3	1	1	1	2	3	1	4	2	3	3	2	3	2	2	1	1	2	1	2	1	1	1	3	1	5	1	3	2	4	3	1	2	1	2	1	1	3	4	3	2
OG0001298	2	0	4	3	2	4	1	3	0	2	1	0	10	1	0	2	0	8	3	2	0	8	1	1	1	2	0	2	1	2	2	1	3	5	3	0	3	0	0	0	0	1	2	2	5	0	2	0	9
OG0001299	0	0	0	0	0	26	0	13	0	0	0	0	0	0	0	0	0	0	1	0	0	0	0	0	0	0	0	7	3	0	0	0	0	22	6	0	16	0	0	0	0	6	0	0	3	1	0	0	0
OG0001300	0	0	0	0	0	0	0	0	0	0	49	0	0	0	0	0	0	0	0	0	0	0	10	26	19	0	0	0	0	0	0	0	0	0	0	0	0	0	0	0	0	0	0	0	0	0	0	0	0
OG0001301	2	4	2	2	3	3	3	2	0	3	3	0	6	1	2	1	5	4	0	3	1	4	5	1	2	0	0	1	1	0	4	1	4	3	2	5	2	2	2	2	0	2	0	1	2	0	2	2	3
OG0001302	1	3	3	1	2	1	17	1	1	1	1	1	1	1	1	7	1	1	1	3	1	1	2	1	1	1	1	1	1	1	2	1	1	1	1	1	1	1	23	1	1	1	1	1	1	1	1	2	1
OG0001303	2	2	3	4	3	2	2	3	2	2	3	3	3	2	2	3	3	2	5	0	2	2	1	1	6	1	1	3	1	1	2	3	3	2	2	2	2	2	2	0	0	2	0	2	1	2	2	2	2
OG0001304	2	2	2	3	1	2	1	2	1	2	2	0	3	2	3	3	2	3	2	2	2	3	2	6	3	2	1	2	2	2	2	2	2	4	2	2	3	2	0	2	0	3	2	2	3	0	2	2	3
OG0001305	4	8	1	2	4	3	1	3	0	1	2	2	0	2	1	0	5	0	0	0	2	0	0	3	2	1	0	2	2	4	2	4	3	2	4	4	6	2	0	1	0	2	4	0	8	4	1	1	0
OG0001306	2	2	5	1	0	3	1	1	2	2	1	2	7	1	12	3	4	3	1	1	1	4	1	1	1	5	2	3	1	1	2	1	1	3	2	1	1	1	2	1	1	2	1	1	2	2	1	2	2
OG0001307	2	4	3	2	2	1	2	2	2	2	3	2	2	2	5	2	4	2	2	2	2	2	3	2	2	2	1	2	1	1	1	2	4	4	2	1	3	2	2	2	0	3	2	1	1	3	0	2	2
OG0001308	1	1	1	1	2	15	3	2	0	1	0	6	6	1	1	1	1	4	5	0	1	4	1	2	1	2	1	1	4	0	3	5	1	1	2	1	1	1	1	1	0	1	0	2	2	5	1	1	5
OG0001309	2	4	2	2	1	2	1	1	2	1	1	0	8	1	3	1	4	4	2	3	1	4	1	1	2	1	1	1	2	1	1	4	1	5	2	4	2	4	1	2	0	1	1	1	7	0	1	2	4
OG0001310	1	4	1	4	7	1	0	4	0	1	3	0	0	0	5	2	4	2	2	1	1	2	4	2	3	0	0	1	1	1	5	5	4	3	1	4	1	4	0	5	0	1	1	1	7	0	1	1	2
OG0001311	0	13	0	7	8	0	0	1	0	6	8	0	0	0	2	1	1	0	0	0	0	0	28	5	4	0	0	0	0	0	1	0	9	0	0	0	0	2	0	7	0	0	0	0	0	0	0	0	0
OG0001312	2	2	5	4	1	2	3	2	2	2	2	2	2	2	2	1	2	2	2	2	2	2	3	2	2	3	1	2	2	2	2	3	2	3	2	2	2	2	2	0	1	2	2	2	3	1	2	2	2
OG0001313	2	1	31	1	2	2	1	2	1	1	0	1	2	1	1	1	1	1	1	1	2	1	5	0	1	1	1	2	1	2	2	2	1	3	1	2	3	2	1	2	1	3	3	1	1	1	1	1	1
OG0001314	3	1	0	1	3	2	4	2	0	2	1	0	5	5	1	1	1	3	3	2	0	4	0	2	1	3	0	5	0	0	1	1	1	3	4	1	3	1	3	0	0	1	0	3	19	0	1	0	5
OG0001315	2	2	4	3	4	3	2	2	1	2	2	2	3	2	2	2	3	2	1	1	1	3	2	2	2	2	0	1	1	2	4	3	3	3	1	2	1	2	2	3	1	3	3	1	1	2	3	1	2
OG0001316	4	2	2	1	3	3	1	2	3	2	1	1	8	2	2	2	1	3	3	2	2	2	1	2	2	2	0	2	2	3	1	2	1	2	2	2	2	2	1	2	1	1	2	3	4	1	2	2	3
OG0001317	2	3	4	3	4	2	1	3	2	2	2	1	2	2	2	2	2	2	2	3	2	2	2	3	2	0	1	2	2	2	2	3	2	3	2	4	3	2	1	1	1	2	2	2	1	1	2	2	2
OG0001318	3	2	1	4	3	5	2	2	1	2	2	1	2	1	2	2	3	1	2	1	2	2	2	2	2	1	1	2	1	2	5	5	2	2	2	4	2	2	1	3	1	3	2	1	1	1	2	2	2
OG0001319	1	2	0	2	4	1	1	2	0	1	1	0	7	5	3	3	3	4	4	3	0	4	1	1	1	2	0	2	1	0	3	5	1	4	3	4	3	2	1	3	0	2	0	2	1	0	5	0	4
OG0001320	1	1	0	10	8	1	0	1	0	0	16	0	0	0	2	0	1	0	1	0	0	0	6	11	8	0	0	7	0	0	6	4	9	1	1	2	1	3	0	0	0	1	0	0	0	0	0	0	0
OG0001321	1	0	2	2	3	1	6	2	1	3	2	3	1	5	3	1	1	1	1	10	1	1	4	2	2	1	0	1	2	0	5	2	1	1	2	1	5	1	7	1	0	5	0	0	3	3	0	1	1
OG0001322	2	3	5	2	0	2	2	2	2	2	2	1	6	2	2	2	2	2	2	2	2	2	2	2	3	2	1	2	2	2	2	2	2	3	2	2	2	2	1	1	1	1	2	3	4	1	2	2	2
OG0001323	2	1	0	1	1	3	1	3	0	2	1	0	8	3	1	2	2	6	4	1	1	4	1	1	1	3	0	3	1	0	1	2	1	6	3	3	4	2	1	0	0	5	0	1	8	0	2	2	4
OG0001324	5	2	4	1	0	2	2	3	1	2	2	2	2	1	3	2	2	1	2	1	2	2	2	2	2	4	0	2	2	1	2	2	2	5	2	2	2	1	4	0	2	4	2	2	2	3	2	2	2
OG0001325	5	3	0	0	0	8	2	2	0	1	4	1	3	15	0	2	2	1	0	0	0	1	3	4	1	2	0	5	0	0	0	2	0	1	0	0	11	3	7	0	0	8	1	0	0	1	3	0	0
OG0001326	4	3	0	7	5	7	2	2	0	0	3	0	0	0	5	0	5	0	0	0	0	0	0	3	4	0	0	0	8	1	4	4	4	6	1	2	9	3	2	3	0	3	1	0	1	0	0	0	0
OG0001327	2	2	1	1	1	1	3	2	1	3	1	3	8	1	1	4	1	5	1	0	1	5	1	1	1	1	2	4	1	0	1	2	1	4	3	1	2	2	2	1	5	4	0	1	2	3	2	1	6
OG0001328	1	1	1	2	1	1	2	1	2	1	1	1	8	8	1	4	1	2	2	1	1	4	1	1	1	6	0	1	1	1	2	2	1	2	2	2	1	1	1	1	0	1	1	5	11	1	4	1	4
OG0001329	2	6	2	2	1	2	1	3	2	1	2	2	3	1	2	1	2	4	2	1	2	3	3	3	2	2	2	1	2	2	2	1	2	2	2	2	2	2	1	3	2	2	2	1	2	4	1	2	3
OG0001330	0	7	1	1	1	0	0	1	1	1	2	1	3	1	24	1	3	1	2	0	0	1	4	1	2	0	0	1	0	1	2	5	3	1	1	10	1	11	2	0	0	1	1	0	0	1	1	0	1
OG0001331	0	0	0	0	0	0	0	0	0	0	0	0	0	0	1	0	1	0	0	0	45	0	0	0	0	0	0	0	0	0	0	0	0	0	0	0	0	0	0	0	0	0	0	0	0	0	0	55	0
OG0001332	0	0	0	0	0	0	0	0	0	0	0	0	0	0	0	0	0	64	0	0	0	35	0	0	0	0	0	0	0	0	0	0	0	0	0	0	0	0	0	0	0	0	0	0	0	0	0	0	3
OG0001333	1	1	3	1	3	2	2	3	2	2	1	3	3	2	1	2	2	2	3	3	3	2	1	1	1	2	1	2	1	2	3	3	1	4	3	1	3	1	2	2	2	2	2	2	3	3	2	2	2
OG0001334	2	3	2	3	3	1	2	3	1	1	2	1	4	1	1	2	3	3	1	1	2	4	1	3	2	2	1	2	2	1	2	2	2	3	2	2	2	2	2	1	4	2	1	1	4	2	2	2	3
OG0001335	3	5	2	4	4	1	1	4	2	2	2	1	2	1	3	1	3	1	1	2	2	1	2	3	2	1	1	1	2	1	3	2	2	6	2	2	4	2	1	2	0	2	1	2	4	1	1	2	1
OG0001336	4	2	4	3	1	3	1	2	0	3	1	0	7	3	0	1	1	4	5	1	3	4	1	1	1	3	0	3	2	0	1	1	1	6	2	1	1	1	1	0	0	2	0	3	9	0	1	3	4
OG0001337	2	2	2	1	1	5	1	2	0	1	1	0	2	0	1	4	1	1	3	0	5	2	1	1	1	22	0	3	2	1	2	1	1	2	1	2	6	2	1	1	0	2	1	0	0	0	4	5	2
OG0001338	1	4	1	2	3	1	2	2	0	1	2	0	10	1	1	1	3	5	3	1	0	6	2	2	2	1	0	2	1	0	3	4	2	3	2	4	2	3	1	2	0	3	1	1	3	0	1	1	5
OG0001339	2	2	12	2	2	2	1	3	1	1	1	1	3	1	1	2	1	3	1	2	2	3	10	2	1	2	1	2	1	1	2	1	1	3	2	2	2	2	1	1	0	4	2	1	1	1	1	2	3
OG0001340	1	3	1	2	2	2	1	4	1	1	1	1	1	3	1	2	1	1	8	1	1	1	1	1	2	4	0	2	1	1	1	1	2	3	3	1	3	1	2	3	1	1	2	3	14	4	2	1	1
OG0001341	2	4	3	2	2	3	2	2	1	4	2	1	5	3	1	1	4	2	1	1	2	2	2	2	3	1	0	2	2	1	2	1	2	3	3	2	2	2	1	1	0	4	1	1	5	1	1	2	4
OG0001342	4	4	11	4	4	1	1	4	1	2	3	1	1	2	1	1	2	1	4	1	0	1	1	1	1	3	3	4	5	1	1	0	2	3	1	2	2	1	3	2	1	1	1	1	3	1	1	1	1
OG0001343	1	1	2	4	5	0	1	2	0	1	1	1	4	1	2	9	1	2	2	2	2	2	1	1	1	1	0	1	2	1	4	8	5	2	1	2	3	1	0	3	0	2	2	1	7	1	1	2	2
OG0001344	2	2	2	2	2	1	2	2	1	2	2	2	2	2	2	2	2	1	2	2	3	2	1	2	3	3	1	2	2	1	2	2	2	5	2	4	2	2	2	1	2	2	3	2	2	3	2	2	2
OG0001345	3	3	8	3	4	8	0	2	0	0	3	0	3	1	2	1	3	1	1	0	0	1	2	3	3	1	0	2	1	6	4	3	4	1	2	4	2	5	0	0	0	3	3	1	1	0	1	0	2
OG0001346	1	3	23	2	3	1	1	1	1	1	1	1	1	1	2	1	1	1	1	1	1	2	3	3	1	1	1	1	2	1	2	2	2	2	1	1	5	1	1	1	2	2	1	1	3	7	1	1	1
OG0001347	2	5	1	5	4	3	0	2	2	1	4	2	1	2	2	1	4	1	1	0	0	1	3	3	4	1	0	2	0	1	2	3	4	5	1	4	7	3	0	0	0	4	1	1	3	3	1	0	1
OG0001348	2	2	2	1	2	1	4	5	0	2	2	1	2	2	2	4	2	2	4	1	2	2	2	3	2	1	1	1	2	2	2	2	3	2	2	2	2	2	4	2	2	2	2	2	2	1	2	2	2
OG0001349	1	2	2	2	2	2	1	4	1	2	2	2	3	2	2	1	3	5	1	3	2	2	1	2	1	2	1	2	1	2	2	3	2	6	2	3	2	2	1	1	1	3	1	1	5	1	2	2	2
OG0001350	1	1	2	3	2	7	3	1	1	2	3	1	9	1	1	1	1	6	3	1	1	6	2	1	1	3	0	1	0	0	2	1	1	5	1	1	2	1	2	2	0	1	0	3	5	1	1	1	6
OG0001351	1	3	1	1	1	6	2	3	7	2	1	3	2	1	2	2	3	2	3	2	0	2	1	1	1	2	1	2	0	1	2	2	1	3	2	2	2	2	2	2	2	2	2	2	5	5	2	0	2
OG0001352	0	4	0	6	9	7	0	0	0	0	8	0	0	0	7	0	11	0	0	0	0	0	0	5	3	0	0	0	0	0	0	1	6	0	0	20	0	14	0	0	0	0	0	0	0	0	0	0	0
OG0001353	0	0	0	0	0	0	0	0	0	0	0	0	0	27	0	40	0	0	0	0	0	0	0	0	0	0	0	0	0	0	0	0	0	0	0	0	0	0	0	0	0	0	0	0	0	0	34	0	0
OG0001354	2	3	4	2	2	2	1	2	1	1	2	2	4	1	2	2	2	2	2	2	2	2	1	2	2	2	1	2	2	3	2	2	2	3	2	2	2	2	1	3	1	3	2	2	2	2	2	3	2
OG0001355	2	1	2	2	3	3	2	2	2	2	2	2	3	2	3	2	2	2	2	2	2	2	2	2	2	2	2	1	2	2	2	3	2	2	2	2	3	2	0	2	2	2	2	2	2	2	2	2	2
OG0001356	2	2	2	1	2	2	2	2	1	2	2	2	4	2	2	3	2	2	2	2	2	2	2	1	2	2	1	4	2	2	2	3	2	4	2	3	2	2	0	1	1	2	2	2	2	3	2	2	2
OG0001357	2	3	2	2	1	2	2	2	2	2	1	1	4	2	2	2	2	2	2	2	1	2	3	2	2	3	2	2	2	2	3	2	2	3	2	2	2	2	1	3	1	2	2	2	2	1	2	3	2
OG0001358	2	3	3	2	1	2	1	2	0	2	2	0	2	0	2	2	2	2	4	4	2	2	3	3	2	2	0	2	2	2	2	2	2	4	3	3	2	2	1	1	0	4	2	2	6	0	2	2	2
OG0001359	1	3	21	1	2	1	1	2	1	1	2	0	2	1	5	1	2	1	1	1	1	2	2	1	2	1	0	1	1	1	1	1	2	2	1	2	1	1	2	14	0	1	2	1	3	0	1	1	2
OG0001360	2	1	1	2	3	2	2	2	3	1	2	4	4	2	2	1	3	4	2	2	1	3	2	2	2	2	1	2	1	1	2	2	2	2	2	2	2	2	0	2	2	2	2	1	2	4	2	1	4
OG0001361	2	2	2	1	2	3	2	2	1	1	2	2	4	2	2	2	3	2	1	2	3	2	2	1	2	2	1	2	3	1	2	4	2	5	3	2	2	3	1	1	2	2	2	1	2	2	2	2	1
OG0001362	2	1	4	2	6	1	1	2	3	1	2	2	2	1	2	1	1	2	2	1	4	2	4	3	2	2	1	1	1	2	2	1	3	4	1	1	1	1	1	2	1	4	2	1	2	4	1	5	2
OG0001363	1	3	27	1	1	2	1	2	1	1	2	1	3	1	3	1	1	2	3	1	1	2	2	1	2	2	1	1	0	1	2	2	1	3	2	1	1	1	1	2	0	2	1	1	4	1	1	1	2
OG0001364	2	3	2	2	2	3	2	2	1	2	0	2	2	2	2	2	2	2	2	1	2	3	2	2	3	1	1	2	1	1	2	2	2	4	2	2	3	2	2	2	0	2	2	2	5	3	3	2	2
OG0001365	1	3	3	3	5	1	1	5	2	1	3	2	2	1	2	1	2	1	5	3	1	1	3	3	3	1	1	2	2	0	2	2	2	4	3	3	3	2	1	4	1	1	1	1	1	2	1	1	1
OG0001366	2	2	1	2	3	2	4	2	2	1	1	2	3	2	2	3	1	2	1	2	10	2	1	1	1	1	0	2	1	1	2	2	4	2	2	2	3	2	1	2	0	2	1	0	4	1	4	4	2
OG0001367	2	1	3	3	2	2	1	3	2	2	2	2	5	2	4	2	1	2	2	1	2	2	2	2	3	1	1	2	2	1	1	2	2	2	2	2	2	2	2	2	1	2	2	2	3	2	2	2	3
OG0001368	2	2	5	3	2	0	1	4	0	2	2	2	3	2	2	2	3	2	2	2	2	3	1	2	3	2	1	1	2	1	1	3	2	3	2	2	2	1	1	4	2	2	1	2	1	3	2	2	3
OG0001369	1	0	2	11	9	0	0	0	0	1	0	0	3	0	49	0	4	3	0	0	0	2	0	0	0	0	0	0	0	0	0	0	4	0	0	1	0	0	0	8	0	0	0	0	0	0	0	0	2
OG0001370	1	2	1	1	1	1	0	4	2	2	6	0	3	3	2	3	3	1	1	1	1	1	1	4	2	0	0	2	4	3	1	2	2	2	4	5	3	2	0	4	0	3	3	1	3	5	2	1	1
OG0001371	3	1	0	1	4	3	2	5	0	1	2	0	2	5	0	2	1	4	7	6	0	3	1	0	0	3	0	5	1	0	1	6	0	7	1	2	1	1	4	0	0	4	0	3	4	0	1	0	3
OG0001372	2	1	1	2	1	1	1	1	4	1	1	0	13	2	1	2	1	4	5	5	2	4	1	1	1	1	0	1	5	1	1	1	1	3	1	1	1	1	1	2	0	0	0	2	12	0	1	2	4
OG0001373	1	3	34	2	2	2	1	1	1	1	2	0	3	1	1	1	3	1	2	2	1	1	1	1	1	0	3	1	3	0	1	2	4	2	1	2	1	0	1	1	1	1	0	1	2	0	1	1	2
OG0001374	0	20	0	0	0	0	0	1	0	0	0	0	0	0	0	0	18	0	0	0	0	0	0	0	0	0	0	0	0	0	0	12	1	0	0	23	0	25	0	0	0	0	0	0	0	0	0	0	0
OG0001375	0	2	0	0	1	0	0	0	0	0	10	0	0	0	10	0	13	0	0	0	0	0	1	1	1	0	0	0	0	0	8	4	1	0	0	9	11	11	0	4	0	0	0	0	13	0	0	0	0
OG0001376	0	0	8	6	8	0	0	0	0	0	1	0	0	0	0	0	0	0	0	0	0	0	0	0	0	0	0	0	0	0	76	0	1	0	0	0	0	0	0	0	0	0	0	0	0	0	0	0	0
OG0001377	0	0	0	14	15	0	0	36	0	0	0	0	0	0	1	0	6	0	0	0	0	0	0	0	0	0	0	0	0	0	0	0	0	24	0	3	1	0	0	0	0	0	0	0	0	0	0	0	0
OG0001378	0	0	0	0	0	1	0	0	0	1	0	0	31	0	0	0	0	16	0	0	0	15	0	0	0	0	0	0	0	0	0	0	0	0	0	0	0	0	0	0	0	0	0	0	0	0	0	0	36
OG0001379	0	0	0	0	0	0	0	10	0	0	0	0	0	0	0	0	0	0	37	0	0	0	0	0	0	0	0	0	0	0	0	0	0	17	0	0	0	0	0	0	0	0	0	8	28	0	0	0	0
OG0001380	5	0	0	0	0	3	0	18	0	1	0	0	0	0	0	0	0	0	3	62	1	0	0	0	0	0	0	0	1	0	0	0	0	1	0	0	2	0	0	0	0	1	0	0	0	0	0	1	0
OG0001381	7	5	0	6	2	1	0	0	0	3	4	0	6	1	0	1	3	3	0	0	1	4	2	6	4	1	0	0	1	0	1	4	6	3	1	7	1	11	0	0	0	0	0	1	0	0	0	1	2
OG0001382	1	4	8	1	0	2	2	2	1	1	1	1	3	1	1	1	3	2	4	1	1	2	1	1	1	1	0	3	2	6	2	4	3	4	1	4	2	3	1	1	0	1	5	1	3	2	1	1	2
OG0001383	1	1	4	2	2	2	7	13	1	0	2	1	1	0	1	0	2	2	0	5	0	2	1	1	3	0	0	3	0	1	1	1	4	6	2	4	2	3	2	3	1	4	1	0	0	4	0	0	3
OG0001384	2	2	1	1	1	5	1	2	2	2	3	2	7	2	2	1	2	4	3	1	1	5	2	3	2	1	1	2	1	0	2	2	1	1	2	2	2	2	1	2	0	2	1	1	2	2	3	1	6
OG0001385	6	2	2	2	2	5	2	3	1	11	3	0	1	0	2	0	2	1	0	0	0	1	0	3	2	0	0	4	0	0	1	2	2	13	2	2	8	1	3	3	0	6	0	0	0	0	0	0	1
OG0001386	2	2	2	2	1	2	2	2	2	2	2	1	3	2	2	2	4	3	2	2	1	3	3	2	2	2	1	2	2	2	1	2	2	3	2	2	2	2	0	3	2	2	2	2	3	1	2	1	3
OG0001387	1	3	3	1	1	1	2	2	2	3	2	1	5	1	2	1	4	3	1	0	1	4	5	1	1	2	1	1	2	1	1	1	1	1	3	1	2	1	4	1	1	1	1	1	1	9	6	2	3
OG0001388	3	2	1	1	0	6	0	4	0	2	3	0	7	0	2	0	2	3	0	3	2	4	3	6	4	0	0	4	1	1	3	2	1	1	3	3	5	2	0	1	0	6	0	1	0	0	0	2	5
OG0001389	1	3	1	3	2	4	0	1	1	2	2	1	5	1	4	1	6	2	2	2	1	3	3	4	3	2	0	1	1	2	1	3	2	2	2	3	1	3	0	2	0	3	3	2	1	1	2	1	3
OG0001390	2	3	2	5	2	3	1	2	1	2	1	1	2	2	2	2	3	2	2	2	3	2	1	3	2	3	1	2	1	1	1	3	2	4	2	2	3	3	0	2	1	2	1	1	2	3	2	2	2
OG0001391	1	1	1	1	1	1	2	1	2	1	3	2	7	3	3	1	2	4	3	3	2	4	4	2	2	1	1	1	1	1	2	2	2	2	1	3	1	2	2	2	2	1	2	1	1	3	2	2	4
OG0001392	2	2	3	4	5	2	1	2	0	1	3	0	2	2	2	1	2	1	2	3	2	2	4	3	3	2	0	2	1	2	2	3	2	3	2	2	2	1	0	4	1	3	2	2	3	0	2	2	2
OG0001393	1	1	2	2	2	6	0	4	0	8	4	0	0	0	4	0	4	1	0	1	0	3	15	6	6	0	0	0	0	2	1	1	2	0	0	10	1	3	0	0	1	0	1	0	0	0	0	0	7
OG0001394	4	0	0	0	0	15	0	7	0	0	0	0	4	0	0	13	0	1	0	0	0	4	0	0	0	4	0	7	1	0	0	0	0	9	4	0	1	0	0	0	0	3	0	0	12	0	8	0	2
OG0001395	2	3	1	2	2	1	0	3	3	2	2	2	4	4	4	2	4	1	5	2	0	1	3	2	2	2	1	1	3	0	3	3	1	4	1	4	3	3	0	1	0	2	0	1	3	2	2	0	1
OG0001396	1	4	0	2	2	1	1	1	0	2	1	0	10	1	1	2	1	3	7	2	1	3	3	2	1	1	0	1	0	0	1	2	1	5	1	1	1	1	1	1	0	0	0	3	20	0	2	1	3
OG0001397	7	0	0	0	0	14	0	4	0	2	0	0	9	1	0	4	0	4	1	0	0	5	0	0	0	5	0	1	1	0	0	0	0	7	3	0	19	0	0	0	0	1	0	1	1	0	2	0	6
OG0001398	2	1	17	0	1	1	0	37	0	1	0	0	1	0	0	1	1	1	0	0	0	1	0	0	0	3	0	5	0	9	0	1	0	2	1	1	1	2	0	0	0	4	2	0	0	0	1	0	1
OG0001399	2	2	1	3	3	3	1	2	1	1	2	1	5	1	2	2	2	3	1	3	2	3	9	0	1	2	0	4	2	3	2	2	2	3	1	2	2	2	1	0	0	1	3	0	2	1	2	2	3
OG0001400	2	2	2	2	3	2	2	2	2	2	1	0	4	2	2	2	2	2	1	2	2	2	2	1	2	2	2	2	2	2	2	3	2	4	2	2	2	2	2	2	0	2	2	2	5	0	2	2	2
OG0001401	2	2	4	5	2	2	2	3	0	2	3	1	2	2	2	2	2	2	3	1	2	2	2	2	2	2	1	2	2	1	3	2	2	3	2	1	2	2	1	1	1	2	2	2	4	0	2	2	2
OG0001402	2	2	2	3	1	2	2	5	1	2	1	2	2	2	2	1	3	2	2	2	0	2	2	1	1	4	1	1	1	2	2	3	1	4	2	3	3	2	3	2	2	2	1	2	3	2	1	2	2
OG0001403	2	1	1	1	1	0	0	57	0	0	1	0	1	5	1	1	1	1	0	1	0	1	1	0	2	1	0	2	0	0	0	1	1	2	2	1	1	1	0	1	0	1	0	0	3	0	1	0	1
OG0001404	1	3	16	1	3	1	0	1	6	0	1	1	2	3	1	2	1	2	3	2	1	2	3	3	1	0	0	4	1	1	1	1	1	2	1	1	1	1	0	5	0	1	2	0	7	3	1	1	3
OG0001405	2	2	1	1	1	4	1	3	2	2	2	2	2	3	1	2	3	2	1	3	2	2	1	4	2	2	1	2	2	3	2	2	1	4	2	1	2	1	1	4	1	2	2	1	1	3	2	3	2
OG0001406	2	5	10	2	9	1	1	1	1	1	1	1	2	3	2	1	1	3	2	1	0	1	4	4	2	3	0	2	0	0	3	5	4	2	1	1	5	1	0	1	0	4	0	1	1	0	1	1	1
OG0001407	4	0	7	0	0	7	0	6	1	7	0	0	5	1	0	9	0	1	1	0	0	1	0	0	0	0	0	1	0	0	0	0	0	16	2	0	2	0	0	1	2	4	0	0	2	0	17	0	1
OG0001408	2	5	0	4	5	2	0	1	0	3	0	3	4	2	5	3	2	3	1	2	1	3	0	0	0	1	0	2	0	0	4	1	3	1	4	6	1	6	0	1	0	3	0	1	2	3	4	1	3
OG0001409	1	2	1	2	1	1	4	1	2	1	1	3	6	5	2	1	3	3	4	1	1	4	0	1	2	2	0	1	2	2	1	2	1	2	1	1	2	1	9	1	0	2	2	0	1	6	2	1	3
OG0001410	3	2	4	2	4	2	0	2	2	0	2	1	2	0	3	0	5	2	1	0	3	2	3	2	2	2	0	2	2	0	2	5	3	5	2	5	3	4	0	4	1	2	1	0	1	0	0	3	2
OG0001411	1	2	2	2	3	2	1	2	1	1	4	0	6	4	1	1	1	4	4	1	1	3	2	2	2	2	0	3	2	0	2	2	1	4	1	1	1	1	3	1	0	1	0	2	12	0	2	1	3
OG0001412	1	11	2	3	5	1	0	1	3	2	3	1	1	1	4	2	5	1	1	4	0	1	2	1	1	1	0	2	4	1	2	6	2	2	1	5	1	4	0	3	0	1	0	0	3	1	1	0	1
OG0001413	2	4	2	2	2	2	2	2	1	2	2	2	2	3	2	2	2	2	2	1	3	2	2	2	2	3	1	2	2	1	2	3	2	4	2	2	2	2	1	1	1	2	1	1	1	3	2	3	2
OG0001414	2	1	9	1	5	1	1	1	1	1	1	1	1	1	1	1	1	1	1	2	1	1	1	1	1	3	1	1	2	0	23	1	1	4	4	2	1	1	1	1	1	1	1	1	1	5	1	1	1
OG0001415	0	25	1	2	2	0	0	0	0	0	4	0	0	0	2	0	8	0	0	0	0	0	10	5	0	0	0	1	0	0	0	8	4	9	0	2	0	3	0	12	0	0	0	0	0	0	0	0	0
OG0001416	0	13	0	0	0	8	1	0	0	0	0	0	10	0	36	0	2	0	0	0	0	3	0	14	6	0	0	0	0	0	0	0	0	1	0	0	0	1	1	0	0	0	0	0	0	0	0	0	2
OG0001417	0	5	0	20	12	0	0	0	0	0	8	0	0	0	0	0	2	0	0	0	0	0	9	3	3	0	0	0	0	0	5	3	20	0	0	4	0	4	0	0	0	0	0	0	0	0	0	0	0
OG0001418	0	0	0	0	0	0	0	0	0	0	0	0	0	0	0	0	0	0	19	3	0	0	38	0	0	0	0	0	1	0	28	0	0	3	0	0	0	0	0	0	0	0	0	0	6	0	0	0	0
OG0001419	2	2	2	2	2	4	2	2	2	2	2	2	2	1	2	0	2	2	2	3	2	2	4	2	2	2	2	2	2	3	1	1	2	4	2	2	2	2	1	3	1	2	2	2	2	1	1	2	1
OG0001420	2	1	1	1	4	1	2	2	1	2	1	2	2	2	1	2	1	2	2	2	2	2	2	2	2	2	1	3	2	3	1	3	1	5	2	2	4	1	3	2	1	1	2	2	4	2	2	2	2
OG0001421	2	3	2	2	2	2	2	2	2	2	2	2	3	1	2	1	2	1	2	2	2	2	1	3	3	2	0	2	2	2	2	2	3	5	3	1	3	2	2	1	1	2	2	2	1	2	1	2	2
OG0001422	4	1	1	0	0	25	0	0	0	2	0	0	3	0	2	0	1	3	2	0	0	2	0	0	0	0	0	1	9	2	1	0	0	11	1	2	8	1	0	1	0	9	2	0	0	0	0	0	3
OG0001423	7	0	0	1	1	2	0	2	1	13	0	1	5	2	0	0	0	3	5	0	3	0	0	0	0	3	0	2	4	1	2	0	1	2	1	0	3	0	0	0	2	8	0	0	12	0	0	6	4
OG0001424	2	2	2	3	2	2	1	3	1	2	1	1	3	2	2	3	3	2	2	1	2	2	3	2	2	2	1	2	2	1	2	3	2	4	2	2	3	2	1	2	0	2	1	2	3	1	2	2	2
OG0001425	3	2	1	3	0	2	1	3	0	1	2	2	2	1	2	1	2	3	3	3	2	6	3	2	2	0	0	2	1	2	2	3	5	5	2	3	3	2	1	0	0	2	1	2	3	3	0	0	3
OG0001426	3	3	0	3	3	1	0	1	1	1	3	2	3	1	4	1	4	1	3	0	1	1	1	5	5	0	0	1	1	0	2	4	3	2	1	6	1	4	2	6	0	1	1	0	3	4	1	1	2
OG0001427	2	2	3	3	2	2	2	2	1	1	1	2	2	4	2	2	2	2	1	3	1	2	2	1	2	3	1	1	1	2	2	3	2	3	1	2	2	2	2	2	1	3	2	1	2	3	2	2	3
OG0001428	1	3	5	1	3	2	2	1	0	1	1	1	5	2	1	1	2	3	2	4	4	3	2	1	1	1	1	1	3	0	1	2	1	1	1	2	1	2	1	3	0	2	0	3	10	2	1	3	3
OG0001429	2	1	3	1	4	2	2	2	3	2	1	2	4	2	1	2	3	2	2	2	1	2	1	1	1	5	1	2	1	1	2	1	1	5	2	1	3	1	2	3	1	1	1	2	2	4	2	2	2
OG0001430	1	1	14	5	8	2	2	2	1	1	2	1	2	1	1	1	1	1	3	1	1	1	1	1	1	0	0	6	3	1	2	2	1	1	1	1	2	1	1	2	0	2	1	3	1	7	1	1	1
OG0001431	1	2	1	2	10	2	1	1	1	1	1	1	2	4	1	1	2	1	1	12	0	1	2	3	1	1	1	1	2	1	1	1	2	2	1	1	1	1	1	1	1	1	1	2	15	1	1	1	1
OG0001432	1	1	1	1	8	2	1	1	1	3	1	1	4	3	1	1	1	2	1	2	1	2	2	2	1	1	2	1	5	1	4	0	1	2	2	1	2	1	1	1	1	1	1	1	9	10	1	1	2
OG0001433	0	9	27	2	4	0	0	0	0	0	0	0	0	0	3	0	1	0	0	0	0	0	0	7	4	0	0	0	0	0	32	0	7	0	0	0	0	1	0	0	0	0	0	0	0	0	0	0	0
OG0001434	0	5	0	10	6	0	0	0	0	0	1	0	0	0	1	0	32	0	0	0	0	0	0	1	0	0	0	0	0	0	2	5	10	0	0	15	0	7	0	2	0	0	0	0	0	0	0	0	0
OG0001435	0	0	0	0	0	0	1	43	0	0	0	0	0	1	0	0	0	0	13	0	0	2	0	2	1	0	0	13	0	0	0	0	0	3	5	0	5	0	1	1	0	0	0	0	0	0	1	0	5
OG0001436	0	0	0	0	0	0	0	0	0	3	0	0	0	0	0	0	0	0	0	1	0	0	0	0	0	0	0	0	91	0	0	0	0	0	0	0	1	0	0	0	0	1	0	0	0	0	0	0	0
OG0001437	2	4	2	2	2	3	1	2	1	1	1	3	3	2	1	2	5	2	1	1	2	2	1	1	2	2	1	2	0	1	1	5	2	5	2	5	1	3	1	1	2	2	1	1	1	1	2	2	3
OG0001438	12	0	0	0	0	13	0	0	0	0	0	0	0	1	0	1	0	0	0	0	0	0	0	0	0	47	0	0	0	0	0	0	0	7	0	0	0	0	0	0	0	9	0	0	3	0	3	0	0
OG0001439	2	2	1	2	4	4	1	4	1	2	1	1	3	2	3	1	3	2	1	1	2	2	3	1	1	1	1	2	2	2	2	3	2	3	2	1	2	2	1	2	2	3	1	1	3	3	1	2	2
OG0001440	2	1	2	2	1	2	2	5	2	1	1	2	3	2	3	2	2	2	2	1	2	4	2	3	1	2	1	2	1	1	2	2	2	4	2	2	2	2	1	2	2	2	2	1	1	2	2	2	2
OG0001441	2	2	2	3	1	4	2	2	2	2	2	3	2	2	2	2	2	2	3	2	2	2	2	2	2	2	1	2	2	2	0	1	2	3	2	2	2	2	1	2	2	2	2	1	2	1	2	2	2
OG0001442	3	3	3	2	2	3	1	2	1	1	2	1	3	2	2	1	2	3	2	2	1	3	3	2	2	2	1	2	1	1	2	2	2	4	2	4	1	2	1	2	1	5	1	1	1	1	1	1	3
OG0001443	3	4	2	2	3	2	1	3	0	2	3	0	3	2	1	1	2	2	1	2	4	3	2	2	1	2	1	1	1	1	4	3	2	3	2	4	2	2	1	2	0	4	1	1	2	0	1	2	3
OG0001444	4	5	1	3	1	8	4	3	1	2	2	0	3	0	3	2	3	1	2	1	0	1	0	0	1	3	0	4	0	1	3	2	1	6	2	3	2	3	1	2	0	4	2	0	0	2	2	0	2
OG0001445	1	1	2	2	3	1	1	1	1	1	1	3	7	1	1	1	1	3	7	1	1	3	1	2	1	1	0	2	1	1	2	4	1	3	2	1	1	1	1	2	2	1	1	3	5	7	2	1	3
OG0001446	4	3	2	1	2	2	2	2	1	1	1	0	5	1	3	2	3	5	2	1	1	5	1	1	1	1	0	2	0	2	2	3	1	2	3	2	2	2	2	2	0	2	2	1	7	0	1	0	5
OG0001447	1	0	0	1	0	0	0	0	0	2	5	0	3	0	0	0	0	0	1	0	0	0	0	0	0	4	0	1	33	0	39	0	1	3	0	0	1	0	0	0	0	0	0	0	0	0	1	0	0
OG0001448	3	2	3	2	3	2	1	3	1	1	3	1	1	13	1	2	1	1	1	1	1	1	3	1	1	4	1	2	1	1	2	2	1	5	2	2	1	1	4	1	1	1	1	1	3	2	2	1	1
OG0001449	3	2	3	2	3	3	1	3	2	1	2	2	3	2	2	2	2	2	2	1	2	2	1	2	2	1	0	2	2	1	2	3	3	3	2	3	2	2	1	1	0	2	1	1	2	4	2	2	2
OG0001450	1	2	1	2	1	3	2	2	1	1	2	1	7	2	2	2	1	4	2	1	1	4	1	2	2	2	1	2	1	2	1	2	1	3	2	1	2	2	2	3	1	2	3	1	2	3	2	1	4
OG0001451	2	2	3	1	2	4	1	3	0	1	2	0	2	3	1	2	1	2	2	1	2	2	2	3	2	3	0	2	2	0	1	4	1	7	4	2	3	1	0	2	0	2	2	1	5	0	4	2	2
OG0001452	1	1	27	1	1	1	1	1	1	0	1	1	1	1	1	1	1	1	1	4	1	1	1	2	1	0	1	2	1	2	1	1	1	8	1	3	3	3	2	1	1	1	2	1	1	1	3	1	1
OG0001453	2	4	2	3	4	4	3	4	1	1	1	1	1	2	1	1	2	1	1	5	0	2	1	1	1	2	0	5	1	0	2	3	3	5	1	3	2	3	6	2	0	4	1	0	0	0	1	1	2
OG0001454	1	4	0	6	20	0	0	0	0	0	6	0	0	0	5	0	5	0	0	0	0	0	0	24	19	0	0	0	0	0	0	1	0	0	0	5	0	0	0	0	0	0	0	0	0	0	0	0	0
OG0001455	2	3	1	4	3	2	2	2	2	2	2	0	4	2	2	1	2	2	2	2	2	2	1	2	2	3	1	2	2	0	3	2	3	2	2	1	3	2	2	2	3	2	0	1	2	0	3	2	2
OG0001456	2	2	2	3	1	1	2	3	1	2	2	2	2	2	2	2	2	2	1	1	2	2	2	2	2	2	2	2	1	2	2	2	2	3	2	3	2	2	2	2	2	2	2	2	2	2	2	2	2
OG0001457	1	3	0	2	1	0	0	13	0	0	4	0	0	0	0	0	6	0	0	1	2	0	0	3	4	0	0	13	0	0	2	2	2	11	1	9	4	8	0	0	0	1	0	0	0	0	0	3	0
OG0001458	1	2	40	1	1	1	0	0	1	1	3	1	1	0	1	0	1	0	0	0	0	0	2	7	5	0	0	1	6	1	1	2	1	2	1	3	1	2	0	1	0	1	1	0	0	1	0	2	0
OG0001459	1	1	2	3	1	2	0	2	1	1	1	1	3	0	1	0	1	2	1	0	1	2	1	2	1	0	0	2	35	1	2	2	1	2	2	2	2	1	0	2	0	2	1	0	2	3	1	0	2
OG0001460	0	0	0	0	0	0	0	44	0	0	1	0	0	0	0	0	1	0	4	6	0	0	2	11	4	0	0	1	8	0	0	0	0	3	1	0	9	0	0	0	0	0	1	0	0	0	0	0	0
OG0001461	2	1	3	1	4	2	1	3	1	2	2	1	4	2	2	1	2	3	2	1	1	3	2	3	2	2	1	2	3	1	2	2	2	4	2	2	2	2	2	1	0	2	1	1	2	2	1	2	3
OG0001462	2	1	3	1	1	1	0	2	1	1	1	1	4	1	2	0	2	2	3	7	1	2	4	1	2	4	3	1	2	0	1	2	1	3	3	4	11	2	0	2	1	2	0	0	3	1	0	1	2
OG0001463	2	2	2	2	2	2	1	2	1	1	1	1	5	1	2	2	3	1	2	1	2	2	2	1	1	1	1	2	2	1	3	5	4	4	2	2	2	2	3	3	1	2	3	1	1	1	1	2	2
OG0001464	2	2	1	3	2	2	1	2	3	2	1	0	2	2	3	1	2	3	0	2	2	4	3	4	2	5	0	3	0	2	2	2	2	3	3	3	2	2	0	0	0	3	2	2	1	2	1	1	3
OG0001465	3	14	0	0	2	1	1	1	0	0	1	0	1	1	12	0	9	0	0	0	3	1	4	2	2	1	0	1	0	0	1	3	1	2	3	9	1	7	1	2	0	0	0	0	0	0	0	4	1
OG0001466	2	2	1	2	2	2	2	4	0	2	2	0	6	1	2	2	3	5	1	0	1	7	1	3	3	1	0	2	1	0	2	3	2	2	2	3	2	3	1	3	0	1	0	1	3	0	1	1	5
OG0001467	2	4	4	0	1	1	1	13	0	2	0	0	2	4	0	3	2	3	2	1	1	3	0	0	0	4	0	1	0	0	0	4	0	4	3	7	3	10	0	0	0	2	0	1	1	0	3	1	2
OG0001468	3	1	5	1	1	2	4	4	0	2	1	0	9	2	1	2	3	3	3	0	2	4	1	1	1	2	0	2	0	0	1	1	1	4	2	2	4	1	3	1	0	2	0	1	6	0	2	1	3
OG0001469	3	3	2	2	5	2	1	3	3	1	2	1	2	2	2	2	2	2	2	1	3	2	1	1	1	2	1	2	2	2	1	3	2	3	2	2	2	2	1	1	1	2	2	1	4	1	2	2	1
OG0001470	1	3	1	1	1	2	1	2	0	1	2	0	3	2	1	3	3	4	2	2	1	4	1	1	1	1	1	2	2	1	1	1	1	4	2	4	3	2	1	3	0	2	2	1	9	0	3	1	5
OG0001471	6	4	1	1	3	1	8	2	2	1	2	1	1	1	1	5	3	0	0	1	1	1	1	1	1	1	0	1	0	3	2	2	2	3	2	2	1	2	13	1	0	2	3	0	0	2	1	1	2
OG0001472	3	1	11	2	6	5	0	4	1	1	1	2	2	0	1	3	1	1	1	0	0	1	2	3	1	2	0	1	0	1	1	1	3	3	6	1	1	1	0	3	1	7	1	0	2	2	3	0	2
OG0001473	2	3	1	2	2	2	1	3	1	2	2	3	3	1	2	1	2	2	1	3	1	2	3	3	2	3	1	3	2	1	2	2	2	2	2	2	2	2	1	2	1	3	2	1	2	2	2	1	2
OG0001474	2	1	3	1	1	1	2	2	2	2	1	2	3	2	2	2	2	2	2	1	2	2	2	2	2	2	2	2	3	2	1	2	2	2	2	2	3	2	1	2	2	2	2	2	3	2	2	2	2
OG0001475	1	2	4	2	5	0	0	4	0	1	2	0	7	1	2	1	2	3	1	3	1	3	5	3	2	1	0	2	3	1	3	4	2	2	1	5	1	2	1	2	0	1	1	1	1	0	1	1	4
OG0001476	1	3	5	1	1	1	1	1	1	1	1	2	3	1	1	2	2	2	2	1	4	2	1	1	1	1	1	1	1	1	2	1	1	2	1	1	1	2	1	1	1	1	1	1	24	3	1	1	2
OG0001477	0	20	0	0	0	5	0	0	0	1	5	0	15	0	2	0	0	2	0	0	0	1	0	0	0	0	0	0	0	0	0	0	0	0	0	18	0	17	0	0	0	0	0	0	0	0	0	0	9
OG0001478	0	0	0	0	0	0	0	0	0	0	0	0	0	0	0	0	0	0	0	0	0	0	0	0	0	0	0	0	94	0	0	0	0	0	0	0	0	0	0	0	0	1	0	0	0	0	0	0	0
OG0001479	2	1	2	1	1	1	0	4	2	1	1	1	9	1	1	1	1	6	3	2	2	5	2	1	1	1	0	3	3	1	1	4	1	4	2	1	2	1	0	1	0	1	2	2	2	2	1	2	5
OG0001480	1	2	4	2	2	1	3	2	1	1	1	1	2	2	1	1	3	2	1	1	1	2	2	2	4	1	1	4	1	1	5	4	1	4	1	1	1	1	1	1	1	1	1	1	9	3	1	1	3
OG0001481	2	2	1	3	2	5	0	2	3	1	2	3	2	1	3	2	2	2	2	1	1	2	1	2	2	1	2	2	2	1	2	4	2	1	1	3	2	2	0	2	0	1	1	2	5	4	2	1	2
OG0001482	2	3	3	1	1	3	0	3	0	2	1	0	1	3	2	0	2	1	9	0	3	1	1	0	2	1	0	7	1	0	1	2	1	5	6	3	4	2	0	1	0	2	0	3	7	0	0	3	1
OG0001483	1	5	1	4	4	3	1	1	1	2	2	1	2	1	1	1	1	1	2	3	1	1	2	2	1	3	2	4	4	1	4	3	1	5	1	2	1	2	2	1	1	2	1	1	1	4	1	1	1
OG0001484	2	2	2	3	0	2	0	2	1	1	3	1	2	3	2	1	2	2	2	1	2	3	3	3	3	1	0	2	2	3	3	3	2	3	2	2	3	2	1	1	2	2	3	0	1	2	2	2	2
OG0001485	2	2	1	1	1	1	4	3	1	1	1	2	2	1	2	3	2	2	2	3	2	2	1	1	1	1	1	1	1	1	2	3	1	6	2	2	2	1	1	1	3	1	2	1	7	6	2	1	1
OG0001486	2	2	2	2	1	2	1	2	1	2	2	1	5	2	2	4	2	2	1	2	2	2	2	2	2	1	1	2	1	2	2	3	3	1	2	2	2	2	1	2	1	2	2	2	2	2	2	2	2
OG0001487	3	2	2	3	3	2	1	2	1	1	1	2	3	1	1	0	2	3	1	0	1	3	3	3	1	2	2	2	1	2	2	3	4	2	1	1	2	1	1	3	1	1	3	0	5	5	0	1	4
OG0001488	2	1	1	2	2	1	1	2	2	2	2	1	4	2	2	2	2	2	4	3	1	2	1	3	1	2	0	2	2	1	1	2	2	8	2	2	4	2	1	3	1	3	1	0	1	1	2	1	2
OG0001489	3	2	1	3	3	3	1	2	1	2	4	1	2	2	0	2	2	2	2	1	1	2	2	4	4	2	0	2	1	1	2	2	3	3	2	3	2	2	1	0	1	4	1	0	4	1	2	1	2
OG0001490	2	1	48	1	1	1	1	2	0	1	1	0	1	1	2	1	1	1	0	0	1	1	2	2	1	0	0	2	0	1	1	2	1	3	1	1	1	1	1	1	0	1	1	0	0	0	1	1	1
OG0001491	3	4	1	5	8	3	0	5	0	3	3	0	0	0	1	0	2	0	0	3	2	0	0	1	1	0	0	4	1	2	2	5	4	7	1	2	5	2	0	0	0	3	2	1	6	0	0	2	0
OG0001492	2	3	2	1	2	4	1	1	1	4	2	1	2	3	1	2	2	1	1	2	5	1	1	1	1	1	1	3	3	1	1	1	1	7	1	5	2	3	1	2	1	5	1	1	1	1	2	1	1
OG0001493	2	2	3	3	2	1	2	2	1	1	1	2	2	2	2	2	2	3	2	1	2	3	2	4	2	2	1	2	1	2	2	2	1	3	2	2	2	2	1	1	2	2	2	1	3	1	2	2	2
OG0001494	2	5	2	2	2	2	1	2	1	1	3	1	7	2	2	2	2	4	2	2	1	4	1	3	3	2	0	1	1	1	2	2	1	2	1	2	1	2	0	2	0	2	1	1	2	2	2	2	3
OG0001495	2	2	4	1	2	2	2	3	2	2	1	2	3	2	2	3	2	1	2	0	2	2	1	1	1	2	2	2	2	1	3	2	1	2	2	2	2	2	1	2	2	2	1	2	4	3	2	2	1
OG0001496	5	5	3	3	3	3	0	3	1	2	3	1	1	2	1	0	2	1	2	1	1	1	2	1	1	6	0	2	2	1	2	5	1	4	1	1	1	1	0	4	0	2	1	0	3	6	1	1	1
OG0001497	1	1	1	2	2	3	0	3	2	3	2	0	8	2	1	2	2	4	2	2	1	5	2	2	1	2	0	2	1	1	2	2	1	4	1	2	1	2	0	2	1	2	1	1	4	0	2	1	5
OG0001498	1	2	4	3	2	1	1	1	1	1	3	0	5	1	1	2	2	3	2	2	1	3	6	2	2	2	1	1	1	1	3	3	2	3	1	3	2	2	1	1	0	1	1	1	6	0	1	1	4
OG0001499	0	14	0	1	1	0	0	0	0	1	1	0	0	0	4	0	32	0	0	1	0	0	0	0	0	0	0	0	0	0	0	4	0	0	0	17	0	17	0	1	0	0	0	0	0	0	0	0	0
OG0001500	5	0	17	0	0	3	0	8	1	1	0	0	0	0	1	0	0	0	4	0	0	0	0	0	0	0	0	21	0	11	0	0	0	2	2	0	2	0	0	0	0	4	6	1	0	3	0	0	1
OG0001501	2	2	2	2	2	2	1	3	1	2	1	1	2	2	2	1	2	1	2	2	2	2	2	2	2	4	0	2	2	2	2	2	3	3	2	2	2	2	2	3	1	1	2	1	3	1	2	2	2
OG0001502	1	0	0	0	0	1	0	0	0	0	0	0	61	0	1	0	0	2	0	0	0	0	0	0	0	0	0	0	0	0	0	0	0	0	0	0	0	0	0	1	0	0	0	0	0	0	0	0	26
OG0001503	1	1	5	1	2	5	2	2	2	1	1	3	3	1	1	4	1	1	3	1	1	2	1	1	1	1	0	2	1	1	3	1	1	2	2	1	1	1	1	1	2	1	1	2	11	3	4	1	2
OG0001504	1	2	3	1	1	1	1	1	2	1	1	1	8	1	1	1	2	4	3	1	1	4	2	2	1	4	1	1	1	1	2	1	1	1	1	2	1	2	1	1	2	1	1	2	11	2	1	1	4
OG0001505	2	2	3	2	1	3	1	2	2	1	2	2	3	2	2	1	2	2	3	1	2	1	3	3	2	2	1	2	2	2	2	2	2	3	2	3	2	2	0	2	1	2	1	2	1	2	1	2	2
OG0001506	2	4	2	3	2	2	2	2	1	2	4	1	1	1	3	1	2	2	3	1	2	2	3	3	2	2	1	2	1	1	3	3	2	2	2	1	2	2	1	2	1	2	1	2	1	1	1	2	2
OG0001507	6	2	0	1	0	8	2	3	0	1	1	0	3	1	1	1	1	1	4	1	0	3	0	0	2	0	0	11	0	0	4	1	1	7	0	1	3	1	1	1	0	7	1	3	7	0	1	0	1
OG0001508	3	4	5	5	2	1	1	1	2	1	1	0	1	1	1	1	3	1	1	4	1	1	3	5	3	1	1	3	3	2	3	1	2	2	1	4	1	2	1	3	0	1	4	1	2	0	1	1	1
OG0001509	2	3	2	4	2	2	0	2	0	12	4	0	0	2	2	2	2	0	1	0	1	0	2	3	4	2	0	2	1	0	2	2	4	2	2	3	10	3	0	2	0	2	0	0	1	0	2	1	0
OG0001510	1	2	2	5	5	1	1	1	1	1	3	2	4	1	1	1	1	3	2	1	2	2	4	4	4	1	1	0	1	1	4	3	4	1	1	2	1	1	1	2	3	1	1	1	2	2	1	2	1
OG0001511	1	0	1	2	2	1	2	2	1	1	1	2	5	1	1	1	1	2	3	2	2	2	2	1	1	4	1	3	4	3	2	2	1	4	1	1	6	1	1	2	1	1	4	1	1	2	2	3	2
OG0001512	1	4	1	2	6	0	1	1	1	1	1	2	4	1	1	1	1	1	3	3	1	1	3	1	1	1	3	4	1	1	4	2	1	4	1	2	1	1	1	1	3	3	2	1	2	7	1	1	2
OG0001513	0	0	1	0	0	0	0	0	0	0	0	0	0	0	1	0	0	0	0	9	0	0	0	0	0	0	0	0	0	11	0	0	0	0	0	0	1	0	0	0	0	0	69	0	0	0	0	1	0
OG0001514	0	0	0	21	29	0	0	1	0	0	10	0	0	0	1	0	0	0	0	0	0	0	8	1	4	0	0	0	0	0	1	0	17	0	0	0	0	0	0	0	0	0	0	0	0	0	0	0	0
OG0001515	0	0	0	10	14	0	0	0	0	1	30	0	1	0	0	0	3	0	0	0	0	0	5	2	7	0	0	0	1	0	3	1	13	0	0	0	0	2	0	0	0	0	0	0	0	0	0	0	0
OG0001516	0	0	0	0	0	0	0	0	0	0	17	0	0	0	0	0	0	0	0	0	0	0	1	4	0	0	0	0	0	0	4	0	0	0	0	0	0	1	0	62	0	0	0	0	4	0	0	0	0
OG0001517	3	2	2	6	2	2	0	3	0	2	2	0	2	0	2	1	2	1	2	2	2	2	2	3	2	0	0	2	2	2	2	2	2	3	4	2	2	2	0	2	0	2	1	2	4	0	5	2	2
OG0001518	2	2	5	2	0	2	1	3	2	3	2	1	2	1	2	2	2	2	2	2	1	2	2	2	2	2	0	2	3	1	2	3	2	5	2	2	2	2	0	2	0	2	1	2	2	1	2	1	2
OG0001519	10	7	1	11	7	4	0	15	0	0	1	0	0	0	3	0	6	0	0	0	0	0	0	0	0	0	0	10	0	0	0	1	0	8	0	7	0	1	0	0	0	0	0	0	0	0	0	0	0
OG0001520	6	11	0	1	0	15	0	30	0	0	0	0	1	0	1	0	0	1	1	1	0	1	0	0	0	0	0	5	0	0	0	1	1	1	0	5	5	0	0	0	0	2	0	0	1	0	0	0	2
OG0001521	2	2	2	3	2	3	1	5	1	2	2	1	1	1	2	2	2	2	5	2	1	2	2	0	1	1	1	2	3	1	3	4	2	6	2	1	2	2	0	2	1	2	1	1	1	1	2	1	1
OG0001522	3	2	3	2	2	0	0	2	0	0	5	0	1	0	1	0	2	2	3	4	3	2	9	7	6	0	0	2	0	0	2	2	3	6	0	5	2	2	0	1	0	1	1	1	0	0	0	3	2
OG0001523	3	1	0	0	0	5	2	5	0	3	0	0	6	3	0	0	2	3	0	0	1	3	0	0	0	2	0	7	0	0	0	2	0	6	1	3	9	4	2	0	0	5	0	0	6	0	1	1	6
OG0001524	2	4	2	3	3	2	1	3	1	1	4	0	4	1	2	2	3	2	1	1	2	2	2	3	1	2	0	2	2	0	4	2	2	4	2	2	2	2	1	2	0	2	1	0	2	0	2	2	2
OG0001525	2	3	2	1	1	2	3	3	1	2	2	1	5	2	2	1	2	2	2	1	2	2	2	2	3	2	0	1	0	0	2	2	2	2	2	2	2	2	3	0	0	2	2	1	6	3	1	2	2
OG0001526	2	2	6	2	3	2	0	2	1	1	2	1	4	2	4	2	2	2	1	1	2	2	2	2	2	2	3	2	2	1	2	2	2	4	2	2	2	2	1	1	0	2	1	0	0	1	2	2	2
OG0001527	2	3	2	2	3	2	2	2	1	3	1	1	5	1	2	1	1	3	3	1	1	3	2	3	3	1	0	2	2	1	2	1	2	1	3	2	2	2	1	2	0	2	1	1	5	1	1	1	3
OG0001528	2	2	2	3	2	2	0	2	1	2	2	1	5	2	2	2	2	2	2	1	2	3	3	3	3	2	0	2	2	0	2	2	2	3	2	2	2	2	0	1	1	2	0	2	1	2	2	2	3
OG0001529	1	2	3	2	3	1	1	2	1	3	2	0	3	2	1	1	1	3	1	0	4	4	1	3	1	2	1	2	2	2	1	2	2	3	4	1	2	2	1	1	0	2	3	0	2	1	3	4	3
OG0001530	2	4	1	4	4	3	0	3	0	1	4	0	3	4	2	1	1	3	0	0	3	3	5	5	5	1	0	2	1	0	1	2	3	3	1	3	3	1	0	2	0	0	0	0	0	1	1	3	3
OG0001531	2	1	0	2	3	2	0	2	0	0	2	0	2	2	1	0	4	1	1	6	0	1	3	4	4	2	0	8	0	1	3	3	1	7	3	2	12	0	0	0	0	1	1	0	2	0	1	0	2
OG0001532	1	2	1	2	1	2	2	2	2	2	1	1	3	2	2	2	2	2	3	1	2	3	1	4	2	3	1	2	1	1	1	1	2	4	2	2	3	2	1	2	0	2	2	2	1	3	1	2	3
OG0001533	1	4	1	2	2	1	1	3	2	1	1	4	3	0	1	1	3	3	0	4	0	2	1	2	1	1	0	4	1	1	1	3	1	3	5	4	8	2	0	1	0	3	1	1	2	2	1	0	3
OG0001534	1	2	1	1	0	1	2	3	2	2	2	0	8	1	1	1	1	4	4	3	1	4	3	1	1	1	2	1	1	1	1	4	2	2	1	1	2	1	1	4	1	1	1	1	6	0	1	1	5
OG0001535	1	2	4	2	1	1	1	1	1	1	2	2	2	6	2	2	2	4	17	1	1	1	1	2	1	1	0	1	1	0	2	2	1	1	1	2	1	3	1	2	0	1	2	0	4	2	1	1	1
OG0001536	2	5	1	6	6	18	0	0	0	1	7	0	4	0	4	0	6	3	0	0	1	2	0	0	1	0	0	2	0	0	1	0	1	0	0	6	4	2	1	2	0	2	0	0	0	0	0	1	3
OG0001537	1	8	0	6	11	0	0	2	1	0	2	0	0	0	4	0	4	0	0	0	0	0	2	6	3	0	0	0	0	2	2	4	4	2	0	6	0	3	0	3	0	1	11	0	4	0	0	0	0
OG0001538	1	1	1	1	2	1	2	2	1	1	2	2	10	1	1	1	1	3	4	1	1	3	2	2	1	1	1	3	1	1	2	0	2	3	1	1	3	1	2	3	2	1	1	1	5	4	1	1	3
OG0001539	1	1	1	1	1	2	0	5	0	5	1	0	1	0	2	0	2	1	0	0	8	1	1	2	1	3	0	1	1	1	1	1	2	3	2	3	1	1	0	2	0	22	1	0	2	0	0	7	1
OG0001540	1	5	1	5	5	7	0	0	1	3	1	0	2	1	5	0	4	2	0	0	2	5	1	0	1	3	1	2	0	0	6	4	3	1	1	5	1	5	0	1	0	1	0	0	2	0	0	1	3
OG0001541	0	10	0	0	0	10	0	0	0	0	3	0	2	0	14	0	5	0	0	0	0	0	0	9	6	0	0	2	0	0	0	4	0	0	0	5	0	6	0	0	0	0	12	0	0	0	0	0	4
OG0001542	0	4	0	5	4	0	0	0	0	0	5	0	0	0	7	0	7	0	0	0	0	0	7	9	4	0	4	0	0	0	5	10	8	0	0	4	3	4	0	2	0	0	0	0	0	0	0	0	0
OG0001543	0	2	1	0	1	10	0	2	2	2	0	6	1	1	1	0	1	1	5	7	1	1	0	0	0	1	0	1	6	2	0	1	0	3	0	2	1	2	0	2	1	5	3	0	7	8	0	1	1
OG0001544	0	0	1	1	0	0	0	2	0	0	0	0	0	23	0	9	0	0	0	0	0	0	0	0	0	43	0	0	0	0	0	0	0	0	0	0	3	0	0	0	0	1	0	0	0	0	9	0	0
OG0001545	0	0	0	0	0	1	0	0	0	0	1	0	0	0	0	0	0	0	51	0	0	0	1	0	0	0	0	0	0	0	33	0	0	0	1	0	0	0	4	0	0	0	0	0	0	0	0	0	0
OG0001546	1	2	1	1	0	2	1	3	1	1	1	1	8	3	1	1	1	4	1	0	1	7	1	1	1	1	0	2	1	2	2	0	1	9	1	2	1	2	1	2	1	1	1	1	1	1	1	1	11
OG0001547	39	0	10	0	1	0	0	0	0	0	1	0	0	0	1	0	2	0	0	0	0	0	0	0	0	3	0	0	0	0	2	0	2	22	0	0	1	0	0	6	0	0	1	0	0	0	0	0	0
OG0001548	78	0	0	0	0	5	0	1	0	0	0	0	0	0	0	0	0	4	0	0	0	0	0	0	0	0	0	0	0	0	0	0	0	0	0	0	1	1	0	1	0	0	0	0	0	0	0	0	0
OG0001549	4	2	2	2	2	1	1	4	0	1	1	1	4	1	2	6	2	5	2	0	1	4	1	1	1	3	0	2	0	0	1	2	2	4	2	4	2	2	1	2	0	2	0	3	1	0	1	1	5
OG0001550	1	1	1	1	1	1	2	1	1	1	1	2	2	1	1	2	1	2	2	2	1	2	1	1	1	1	1	1	2	1	22	1	1	2	1	1	1	1	4	2	3	1	2	3	2	2	1	1	1
OG0001551	2	4	2	2	4	1	1	1	1	1	2	1	2	9	2	1	1	1	1	1	1	1	2	1	1	1	0	1	1	1	1	3	3	3	1	1	2	2	1	3	2	1	1	1	3	10	1	1	1
OG0001552	3	2	5	3	5	3	0	2	2	1	2	1	3	2	3	1	2	2	2	1	1	1	2	2	1	3	0	2	1	1	2	3	2	3	1	2	2	2	0	2	1	3	2	0	1	1	2	1	2
OG0001553	1	1	1	1	1	2	10	3	1	1	0	1	2	1	2	1	2	1	2	1	2	1	1	1	1	7	1	1	1	1	1	1	1	2	1	0	5	1	11	3	2	1	1	1	1	3	1	2	1
OG0001554	2	2	3	2	2	2	2	2	2	1	2	1	2	2	2	2	2	2	2	1	2	2	2	2	2	2	1	2	1	2	2	2	2	3	2	3	2	2	2	1	1	2	2	1	1	1	2	2	2
OG0001555	1	2	3	4	2	1	1	1	1	1	1	3	6	3	1	1	1	3	2	2	1	3	1	1	1	1	0	1	1	1	2	2	2	1	1	1	1	2	1	1	2	3	1	0	9	6	1	1	3
OG0001556	5	0	2	0	0	0	17	35	1	0	0	0	0	0	0	1	0	0	4	0	0	0	0	0	0	1	0	5	0	0	0	2	0	4	2	0	1	0	7	0	0	0	0	0	2	0	1	1	0
OG0001557	1	4	1	1	1	28	1	1	1	1	1	1	2	1	1	1	4	1	1	0	1	1	3	1	1	1	0	1	1	0	0	2	2	3	1	2	1	1	1	1	1	2	0	1	1	6	1	1	1
OG0001558	2	3	2	3	2	2	1	2	1	0	2	1	3	1	1	2	4	2	1	0	4	3	3	2	3	1	0	2	1	2	2	2	2	4	1	3	2	2	1	1	1	2	2	0	1	1	2	2	4
OG0001559	1	3	4	3	2	1	1	1	2	1	3	0	4	1	3	0	3	3	1	0	1	1	2	3	2	1	0	1	2	0	3	4	7	2	1	3	1	3	1	9	0	1	0	0	2	0	0	2	2
OG0001560	1	2	3	2	3	1	1	1	2	2	1	6	5	1	4	1	1	1	2	1	0	2	1	3	1	1	0	1	4	0	2	2	1	5	1	1	2	1	1	1	1	1	0	1	3	10	1	0	3
OG0001561	2	0	1	4	2	2	2	3	1	3	2	0	3	2	2	2	2	1	3	3	2	2	2	4	3	2	1	1	0	1	2	2	3	3	2	3	2	2	1	3	0	2	0	1	1	0	2	2	2
OG0001562	1	3	13	1	1	0	1	0	3	1	1	3	2	1	1	4	2	1	2	2	1	1	2	1	1	1	1	2	1	2	1	1	1	2	1	2	2	2	0	1	2	1	3	1	4	7	2	1	1
OG0001563	2	1	0	2	3	4	3	1	0	2	2	1	3	2	1	1	2	2	1	1	1	3	2	1	2	2	1	2	2	1	3	2	2	3	2	2	3	3	2	1	0	5	1	2	2	2	2	1	2
OG0001564	1	1	1	2	2	2	5	1	0	1	2	1	4	1	2	2	1	2	3	3	1	1	5	1	1	1	0	2	3	1	1	1	3	1	1	2	2	2	7	1	1	3	1	1	4	1	2	1	3
OG0001565	2	1	2	2	0	2	2	2	2	2	0	2	4	2	2	2	2	2	2	0	2	2	2	4	2	3	2	2	1	1	2	2	2	3	2	1	2	4	0	1	2	2	2	2	2	0	2	2	2
OG0001566	6	0	1	0	0	8	0	2	0	5	0	0	9	0	0	0	0	5	1	0	0	5	0	0	0	1	0	8	0	0	0	0	0	4	21	0	2	0	0	0	0	8	0	0	0	0	0	0	5
OG0001567	2	1	0	1	1	3	1	2	0	1	0	0	6	4	10	5	1	2	3	2	2	2	0	0	0	3	0	2	0	0	1	1	0	1	2	3	2	4	2	4	0	1	0	2	5	0	4	3	2
OG0001568	3	2	0	3	2	2	1	1	0	1	5	1	5	3	1	1	3	2	1	0	1	3	4	6	8	1	0	1	0	1	2	4	2	2	1	2	2	2	1	2	0	2	1	0	0	1	1	1	3
OG0001569	2	1	5	1	3	1	1	2	1	1	2	1	1	2	3	1	1	1	1	7	1	1	3	2	5	2	1	2	1	2	2	1	1	2	3	1	3	2	1	1	1	1	1	1	4	3	2	1	2
OG0001570	0	5	0	4	5	1	0	0	0	0	7	0	0	0	3	0	5	0	0	0	0	0	7	11	7	0	0	0	0	0	5	8	6	0	0	8	0	6	0	3	0	0	0	0	0	0	0	0	0
OG0001571	0	2	3	2	2	2	2	2	1	2	1	2	4	2	1	1	2	2	2	1	2	2	1	2	3	1	2	2	2	2	1	2	3	1	2	2	2	2	2	2	2	1	2	2	2	2	2	2	2
OG0001572	0	2	2	1	1	2	2	3	2	2	0	2	2	1	3	2	2	1	2	2	2	2	3	2	2	2	1	2	2	1	1	2	2	4	2	1	2	2	2	2	2	2	2	2	2	2	2	2	2
OG0001573	0	0	74	1	1	0	0	2	0	0	0	0	0	0	0	0	0	0	3	0	0	0	0	1	0	0	0	0	2	1	0	0	1	0	1	0	0	0	0	0	0	1	3	0	0	0	0	0	0
OG0001574	0	0	0	0	0	1	0	0	0	2	1	0	28	0	0	0	0	18	1	1	0	19	0	0	0	0	0	0	0	0	0	0	0	1	0	0	0	0	0	0	0	0	0	0	0	0	0	0	19
OG0001575	3	2	1	2	2	1	0	1	0	5	3	2	5	2	0	2	2	1	2	1	3	2	2	3	1	2	2	2	0	1	2	5	2	0	1	2	1	2	0	0	2	1	1	2	6	2	2	3	1
OG0001576	2	1	1	2	4	2	1	3	2	0	1	2	5	1	2	1	2	4	3	1	0	4	1	1	1	1	0	2	1	0	2	3	3	3	1	1	2	1	1	1	0	2	0	2	6	2	1	0	8
OG0001577	1	1	5	1	1	1	1	1	1	1	1	1	3	1	1	1	1	28	1	1	1	2	1	1	2	1	0	1	1	1	1	1	1	2	1	2	1	1	1	0	0	1	1	1	2	5	1	1	3
OG0001578	1	1	1	4	5	4	2	1	2	1	1	1	4	1	1	1	1	4	2	3	1	2	4	1	1	4	0	2	3	1	2	2	4	2	1	1	1	1	1	1	2	0	1	1	5	1	1	1	2
OG0001579	2	2	5	2	2	1	0	2	1	1	4	0	1	0	2	0	2	1	1	2	1	1	2	4	1	0	0	2	1	3	5	2	2	4	3	2	2	2	0	1	1	2	3	0	14	0	0	0	1
OG0001580	1	2	1	2	1	1	4	0	2	1	2	1	4	1	1	1	1	2	6	2	1	2	2	3	1	1	1	1	2	1	1	2	1	4	1	4	4	1	1	2	1	2	1	1	8	2	1	1	1
OG0001581	2	3	4	2	3	2	2	3	0	1	2	0	3	2	1	2	1	2	4	3	1	2	1	1	1	3	0	3	3	1	2	3	1	5	3	1	2	1	2	1	0	2	1	1	2	0	2	1	2
OG0001582	3	1	2	0	0	4	4	2	2	4	1	1	5	1	3	0	2	2	1	2	0	3	1	2	2	1	0	3	0	0	0	2	0	2	2	4	1	3	6	0	0	4	0	0	2	0	1	8	3
OG0001583	1	2	2	1	1	2	1	2	1	2	1	2	7	2	4	2	2	3	2	1	2	4	2	2	1	2	1	2	1	1	2	2	2	4	2	2	2	2	1	0	2	2	0	0	1	1	2	0	4
OG0001584	1	1	10	1	1	1	1	1	10	1	1	3	2	2	1	1	1	2	1	1	1	2	2	1	1	1	1	1	2	2	2	3	2	1	1	1	1	1	1	1	1	2	2	2	3	5	1	1	2
OG0001585	2	3	2	2	3	2	1	1	2	2	1	2	2	1	2	2	2	1	2	2	2	2	3	2	2	2	1	2	0	1	2	2	2	3	2	2	3	2	1	2	1	2	1	2	1	2	2	2	2
OG0001586	3	2	2	2	2	2	0	2	0	2	0	0	2	1	2	1	2	3	2	2	2	3	2	5	2	2	0	2	2	0	2	3	2	4	2	2	2	2	1	1	0	2	1	3	3	0	2	3	3
OG0001587	2	1	1	1	1	1	2	3	2	2	0	2	4	2	1	4	1	2	3	0	2	3	2	2	2	2	2	3	1	1	2	3	1	2	1	1	1	1	1	1	2	0	2	2	4	2	3	3	3
OG0001588	1	2	4	2	3	2	1	2	1	1	3	0	5	2	2	1	2	3	5	1	1	3	4	3	3	1	1	2	2	0	1	3	2	3	1	2	1	2	2	2	0	1	1	1	1	0	1	1	2
OG0001589	1	1	1	1	2	1	1	1	2	1	1	2	5	1	1	1	1	3	1	1	2	3	1	2	1	2	1	1	1	3	2	3	1	2	1	3	2	1	1	3	2	2	3	2	2	8	1	2	3
OG0001590	1	3	4	1	1	2	2	1	1	1	2	3	4	1	1	1	2	2	1	2	1	2	2	1	1	4	1	1	1	2	1	1	2	2	1	1	1	1	3	1	2	1	2	1	10	4	1	1	2
OG0001591	1	2	1	3	4	1	1	1	0	1	2	1	5	1	3	1	3	2	4	2	1	3	2	3	4	1	0	2	1	0	3	4	3	1	1	3	1	3	1	3	1	1	0	1	2	0	1	1	4
OG0001592	1	1	3	2	0	1	2	1	1	1	5	1	5	1	2	1	2	2	2	0	1	5	2	6	6	1	2	1	1	1	3	1	2	1	1	1	1	2	2	2	1	1	1	2	2	1	2	1	3
OG0001593	1	1	1	2	1	1	1	1	1	1	1	1	3	1	3	1	1	2	4	1	1	27	1	1	2	1	1	1	1	1	1	1	2	2	1	1	1	1	1	0	0	2	2	1	2	1	1	1	3
OG0001594	4	1	2	1	2	4	2	4	1	1	1	0	1	0	1	0	2	4	1	4	2	3	1	1	1	0	0	4	0	2	1	1	1	5	1	2	4	2	4	0	0	2	2	1	3	0	0	2	9
OG0001595	2	2	4	1	1	2	1	3	2	1	1	1	5	2	2	2	2	4	2	0	2	3	1	1	1	1	0	2	2	1	1	2	1	4	2	3	2	2	1	2	2	2	1	1	2	1	2	2	3
OG0001596	1	3	2	1	3	1	1	1	0	2	1	0	12	1	1	1	2	8	2	1	0	7	1	1	1	1	0	1	1	0	1	2	1	2	1	2	1	1	1	1	0	3	0	1	6	0	1	2	7
OG0001597	2	3	1	2	2	2	1	1	5	2	2	1	2	0	2	1	2	2	1	1	2	2	4	3	2	2	0	1	1	5	2	4	2	2	1	3	1	2	1	3	0	2	4	1	0	1	1	1	2
OG0001598	3	2	7	1	7	2	1	1	1	1	8	1	2	1	1	1	2	1	1	2	1	1	1	1	1	0	1	1	2	3	2	1	1	4	1	1	1	1	1	1	2	1	1	1	1	9	1	1	1
OG0001599	1	1	1	1	2	0	13	1	3	1	1	0	9	1	1	1	1	2	5	6	1	3	1	1	1	1	0	1	2	1	1	1	1	1	1	1	1	1	4	1	2	1	1	2	0	0	1	1	6
OG0001600	0	23	0	3	4	0	0	0	0	0	0	0	0	0	17	0	9	0	0	0	0	0	0	0	0	0	0	0	0	0	0	2	4	0	0	15	0	10	0	3	0	0	0	0	0	0	0	0	0
OG0001601	0	4	0	0	0	0	0	0	0	0	12	0	0	0	0	0	1	0	0	1	0	0	12	3	0	0	0	0	0	0	0	2	0	51	0	0	1	0	0	2	0	1	0	0	0	0	0	0	0
OG0001602	0	8	0	0	0	0	0	0	0	0	0	0	0	0	0	0	1	0	0	0	0	0	0	0	0	0	0	0	1	0	0	15	1	0	0	40	0	24	0	0	0	0	0	0	0	0	0	0	0
OG0001603	0	5	19	2	2	1	0	1	1	0	6	0	3	0	4	0	4	1	0	1	0	1	0	2	2	0	0	0	1	0	1	4	2	6	0	4	8	7	0	1	0	0	0	0	0	0	0	0	1
OG0001604	0	0	0	36	10	0	0	0	0	0	12	0	0	0	0	0	0	0	0	0	0	0	0	26	5	0	0	0	0	0	1	0	0	0	0	0	0	0	0	0	0	0	0	0	0	0	0	0	0
OG0001605	0	0	0	0	0	1	44	0	0	0	2	0	0	0	0	0	1	0	0	0	0	0	0	0	0	0	0	0	0	0	0	0	0	0	0	2	1	0	38	0	0	0	0	0	1	0	0	0	0
OG0001606	8	0	0	3	0	1	0	0	0	0	1	0	0	0	0	0	0	0	0	4	0	0	5	0	2	2	0	0	1	0	57	0	1	1	0	0	0	0	0	2	0	0	0	0	0	0	1	0	0
OG0001607	2	2	1	2	1	1	2	2	3	2	3	2	4	1	2	1	3	3	2	2	2	3	3	3	1	1	0	2	0	0	3	2	1	2	2	2	3	2	1	1	0	3	1	1	3	2	0	1	3
OG0001608	2	2	2	1	1	2	1	2	2	2	1	3	2	2	2	2	2	2	1	2	2	2	1	2	3	1	0	1	2	2	3	2	2	3	2	2	2	2	1	0	1	2	2	2	1	4	2	2	2
OG0001609	2	2	1	2	1	2	1	4	0	2	1	0	6	3	2	3	2	5	5	1	0	5	1	1	2	3	1	2	1	0	1	2	1	2	2	3	2	1	1	2	0	2	0	0	0	1	2	1	5
OG0001610	1	3	0	3	5	3	0	7	1	0	1	0	1	1	1	1	4	1	4	0	0	1	1	2	1	0	0	2	1	2	2	4	1	10	1	4	3	3	0	1	1	8	1	0	2	0	0	0	1
OG0001611	2	3	2	2	1	2	1	2	1	1	2	1	3	1	2	1	1	2	2	2	2	2	2	2	2	1	1	2	1	2	2	2	2	4	2	2	2	2	0	1	1	2	2	3	4	1	1	3	2
OG0001612	2	2	16	2	2	1	0	2	2	1	2	0	1	0	2	0	3	1	1	4	1	1	3	3	2	0	0	2	2	1	2	4	2	3	1	2	2	2	0	2	0	3	1	2	2	0	0	1	1
OG0001613	4	0	0	0	0	0	0	46	0	0	0	0	0	0	0	0	0	0	0	0	0	0	0	0	0	0	0	3	0	0	0	0	0	36	0	0	0	0	0	0	0	0	0	0	0	0	0	0	0
OG0001614	2	1	0	1	3	2	1	2	1	2	2	1	3	1	2	1	2	3	1	2	2	4	2	2	3	2	1	1	2	2	2	3	3	2	2	2	2	2	1	2	1	2	2	2	1	1	0	2	3
OG0001615	2	1	1	2	3	1	1	1	2	2	2	1	5	1	3	1	2	3	4	1	1	4	3	3	3	1	0	1	2	1	2	2	2	3	1	2	1	2	1	2	1	1	1	2	2	1	1	2	2
OG0001616	1	6	0	5	7	0	0	0	0	0	4	0	0	0	6	0	6	0	0	0	0	0	5	8	5	0	0	0	0	0	5	3	5	0	0	8	0	7	0	2	0	6	0	0	0	0	0	0	0
OG0001617	1	2	1	2	2	1	1	1	1	1	1	0	8	1	2	3	2	4	1	1	2	4	2	3	3	1	1	1	1	0	2	2	2	1	1	4	1	2	1	3	2	1	0	2	5	0	1	1	4
OG0001618	2	1	1	1	4	1	1	0	0	1	1	0	4	1	1	1	1	4	2	1	1	4	1	6	1	1	0	2	2	0	2	2	2	6	2	2	1	1	1	4	0	2	0	2	11	0	1	1	3
OG0001619	2	3	2	2	2	2	1	3	2	2	2	0	2	2	2	2	2	2	2	1	2	2	2	3	2	2	1	2	2	0	2	3	1	2	2	2	2	2	2	1	1	2	0	2	3	0	2	2	2
OG0001620	9	5	2	5	2	1	1	2	1	2	1	1	1	1	1	1	5	2	1	0	1	1	2	1	1	1	0	1	0	1	2	2	1	10	2	1	2	2	3	1	0	2	1	1	0	3	1	1	1
OG0001621	2	1	4	2	2	1	4	2	2	1	1	1	1	1	1	5	1	0	1	0	3	1	0	1	1	6	0	2	1	1	1	1	2	5	1	1	2	1	4	0	2	3	1	1	9	2	0	3	1
OG0001622	2	1	2	1	1	2	1	3	2	1	1	1	2	1	1	1	2	3	1	0	2	3	2	1	1	1	1	2	1	4	2	3	3	4	2	3	2	1	1	1	2	2	2	1	5	2	1	2	3
OG0001623	1	2	1	2	2	1	4	3	2	0	1	1	3	1	1	8	2	2	3	1	1	2	1	1	1	1	1	2	3	1	1	0	1	2	2	1	3	1	6	1	1	3	1	1	2	2	4	1	1
OG0001624	1	0	0	0	0	0	0	0	0	0	0	0	0	0	0	0	0	0	88	0	0	0	0	0	0	0	0	0	0	0	0	0	0	0	0	0	0	0	0	0	0	0	0	0	0	0	0	0	0
OG0001625	1	5	7	1	1	1	0	2	2	2	1	2	2	2	1	0	1	0	1	1	1	1	1	5	1	1	1	1	1	3	5	3	2	2	1	1	2	2	0	4	2	2	4	1	3	3	1	1	1
OG0001626	1	1	7	1	5	2	1	4	1	2	2	0	4	1	1	1	1	2	2	2	1	2	4	3	1	2	2	1	2	1	1	1	1	4	1	1	2	1	1	3	0	2	2	1	3	0	1	1	3
OG0001627	2	2	2	2	3	2	2	3	2	2	2	2	4	2	1	3	2	2	2	1	2	3	2	1	1	2	0	2	2	0	2	3	3	2	2	2	2	2	0	1	0	1	0	1	2	2	2	2	2
OG0001628	2	2	1	1	1	2	1	3	1	1	1	1	8	0	1	2	2	5	4	2	0	7	1	1	1	2	0	2	1	1	1	2	1	3	2	3	2	2	2	0	0	2	0	2	4	0	2	0	4
OG0001629	2	1	1	1	1	3	1	3	0	1	1	0	8	1	1	2	2	4	3	1	2	4	2	1	1	1	0	3	0	0	1	1	1	5	3	1	2	1	1	1	0	2	0	2	8	0	2	2	5
OG0001630	2	1	9	1	1	2	1	6	3	4	0	2	1	2	1	1	2	1	1	1	2	1	1	1	1	4	1	1	1	2	2	3	1	1	1	1	2	1	2	2	1	3	2	1	1	3	2	2	1
OG0001631	1	4	2	2	5	2	0	1	1	1	2	1	6	1	3	2	3	4	2	1	0	3	2	2	2	0	0	2	0	2	2	2	2	1	1	6	1	4	1	2	0	1	1	0	0	2	1	0	5
OG0001632	3	0	0	0	0	16	1	4	7	3	2	0	10	1	0	1	0	3	1	2	1	6	0	0	0	1	0	2	0	0	0	1	0	5	2	0	1	0	1	0	0	3	0	1	1	0	1	1	8
OG0001633	3	1	10	3	3	4	1	2	1	2	3	0	1	4	1	1	1	1	1	2	1	1	4	5	3	1	0	1	0	0	4	2	2	2	2	1	1	1	2	1	1	3	0	0	1	0	3	1	1
OG0001634	3	4	4	2	2	2	2	2	0	4	1	0	6	1	4	0	2	3	2	0	2	4	1	2	2	1	0	2	1	0	1	2	2	4	2	4	2	2	0	2	0	3	1	0	0	0	0	1	4
OG0001635	1	0	0	2	1	1	2	1	1	2	1	2	6	2	1	1	1	2	4	2	1	2	1	2	1	2	3	1	2	1	1	1	2	2	1	1	1	1	4	1	3	1	0	2	12	2	1	1	3
OG0001636	2	1	1	1	2	1	2	6	1	1	1	0	3	3	1	2	1	2	5	3	0	2	1	3	1	2	0	2	2	0	2	1	1	9	2	2	2	1	3	3	0	2	2	1	1	0	2	1	2
OG0001637	0	61	0	0	0	5	0	1	0	0	0	0	0	0	0	0	0	0	0	0	0	0	0	0	0	0	0	1	0	0	0	0	0	0	1	11	0	2	0	0	0	7	0	0	0	0	0	0	0
OG0001638	0	2	0	7	4	0	0	2	0	0	10	0	0	0	4	0	2	0	0	0	0	0	0	45	4	0	0	0	0	0	0	0	0	4	0	4	0	0	0	1	0	0	0	0	0	0	0	0	0
OG0001639	0	0	0	11	10	2	0	0	0	0	2	0	0	0	0	0	0	0	0	0	0	0	15	17	8	0	0	0	0	0	14	0	10	0	0	0	0	0	0	0	0	0	0	0	0	0	0	0	0
OG0001640	2	2	3	1	1	3	2	4	3	1	2	0	2	2	1	1	1	1	4	5	1	1	1	1	4	1	0	1	2	1	1	5	3	4	2	2	2	2	1	0	0	2	2	1	3	0	2	1	1
OG0001641	2	2	4	1	2	2	2	2	2	2	1	1	2	2	2	2	1	2	1	1	2	2	1	1	1	2	1	2	1	1	1	2	1	2	1	2	3	2	4	3	2	2	2	1	5	1	1	1	2
OG0001642	1	1	1	1	1	2	2	1	1	1	1	3	3	1	1	1	1	2	1	3	1	2	1	1	1	1	1	1	1	1	1	1	1	2	1	3	2	1	0	1	2	1	1	2	20	5	1	1	2
OG0001643	4	3	2	2	1	4	1	8	0	2	1	0	8	2	1	0	1	0	4	0	0	1	0	1	0	2	0	2	0	2	1	1	1	9	0	2	4	2	1	2	0	7	2	0	0	0	0	0	4
OG0001644	2	3	5	4	3	2	0	3	0	3	0	0	2	1	2	0	5	3	3	0	0	3	0	0	0	5	0	2	1	0	2	0	0	6	2	3	2	1	0	0	0	7	0	2	8	0	0	0	3
OG0001645	2	3	2	2	4	2	1	2	1	4	2	1	3	1	1	1	2	2	2	3	1	2	1	2	2	1	1	2	1	0	2	3	1	4	2	3	1	3	0	2	0	2	1	2	3	1	1	1	2
OG0001646	2	1	1	1	2	1	1	4	1	3	0	1	10	1	1	1	3	4	3	2	1	5	1	0	1	1	1	1	2	1	3	0	1	3	2	2	1	2	2	0	0	2	1	2	2	1	2	1	4
OG0001647	2	4	5	2	3	2	1	2	1	1	1	1	3	1	3	1	3	2	2	0	2	2	2	3	2	3	1	2	1	1	2	3	2	3	2	2	3	2	0	0	1	1	1	1	1	1	1	1	2
OG0001648	2	2	2	2	2	2	2	2	1	1	1	1	3	1	2	2	3	3	2	0	2	3	1	1	1	2	1	3	1	1	2	3	3	4	2	2	2	2	1	1	0	2	1	1	2	1	2	2	3
OG0001649	1	2	3	6	2	1	1	2	3	1	1	1	2	1	1	1	2	3	5	1	1	2	2	1	2	1	1	1	1	1	2	4	1	1	1	1	1	1	0	2	0	1	2	1	5	8	1	1	2
OG0001650	1	1	1	0	2	8	1	1	1	2	1	0	6	1	1	1	1	4	1	3	0	8	2	1	1	1	0	2	1	3	3	1	2	2	1	1	1	1	0	2	0	1	2	2	9	0	1	0	3
OG0001651	4	11	14	6	1	0	0	0	0	0	23	0	0	0	0	0	9	0	0	0	0	0	0	2	0	0	0	3	0	0	0	1	0	1	0	4	0	1	0	1	0	6	0	0	0	0	0	1	0
OG0001652	3	1	4	1	1	5	1	3	0	1	1	1	6	1	2	2	1	3	0	2	1	8	2	1	1	3	0	1	3	1	1	1	0	1	2	1	3	1	1	2	0	3	1	2	1	1	2	1	4
OG0001653	3	5	0	7	5	0	0	0	0	1	4	0	0	2	3	0	8	0	0	0	0	0	2	3	3	1	0	0	0	1	7	3	5	0	1	13	0	8	0	1	0	1	0	0	0	0	1	0	0
OG0001654	6	3	7	3	7	3	0	2	16	0	1	0	1	0	1	0	1	3	0	0	0	1	3	1	1	0	0	1	0	3	3	2	1	3	0	1	5	1	0	1	0	1	4	0	1	0	0	0	1
OG0001655	2	5	2	2	3	2	1	4	1	2	2	1	3	0	2	1	2	2	1	1	2	1	2	2	2	0	0	2	2	1	2	4	2	4	2	2	3	2	1	1	0	2	1	0	3	1	1	2	2
OG0001656	1	2	2	2	3	2	2	2	0	2	3	0	2	2	2	2	2	2	2	1	2	2	7	2	1	2	2	2	1	0	2	3	2	4	2	2	2	2	0	2	0	2	0	1	1	0	2	2	2
OG0001657	1	4	9	3	3	1	1	7	0	1	3	0	1	1	1	2	5	1	0	1	0	2	1	1	1	4	0	2	0	3	1	4	1	1	1	4	1	3	3	2	0	1	2	0	0	0	4	0	1
OG0001658	1	1	1	1	1	1	1	2	1	1	1	1	9	5	1	1	1	2	7	1	0	3	1	1	1	1	1	2	3	1	2	1	3	3	1	1	1	1	1	1	0	1	1	3	8	1	1	0	4
OG0001659	0	4	2	7	10	16	0	0	0	0	0	0	0	0	5	0	10	0	0	0	0	0	0	0	0	0	0	0	0	0	0	0	0	22	0	11	0	0	0	0	0	1	0	0	0	0	0	0	0
OG0001660	0	0	18	1	2	12	0	0	0	22	0	0	18	0	0	0	0	0	0	0	0	2	0	0	0	0	0	0	0	0	0	0	1	0	0	0	0	0	0	0	0	0	0	0	0	0	0	0	12
OG0001661	0	0	0	1	1	0	0	1	0	0	4	0	0	0	0	0	0	0	1	0	0	0	5	3	1	0	0	1	2	0	39	1	6	3	0	0	1	0	0	13	0	5	0	0	0	0	0	0	0
OG0001662	0	0	0	0	0	1	0	18	0	11	0	0	0	11	0	0	0	0	3	0	0	0	0	0	0	8	0	9	0	0	0	0	0	19	1	0	2	0	0	0	0	4	0	0	0	1	0	0	0
OG0001663	2	1	2	1	1	3	2	2	2	1	1	2	2	2	1	2	1	2	2	2	2	2	1	2	2	2	1	2	1	2	1	2	1	4	2	1	2	1	1	2	2	2	1	2	4	2	2	2	2
OG0001664	3	1	0	2	1	1	2	2	2	2	2	1	4	2	3	2	1	3	1	5	4	3	1	3	3	2	1	1	1	2	1	1	1	1	1	2	1	2	2	1	0	1	1	1	1	1	2	4	2
OG0001665	1	2	1	4	5	2	1	2	1	1	2	1	1	1	1	1	3	1	2	1	1	1	1	3	2	0	1	2	1	2	2	3	2	2	1	2	1	6	1	3	1	1	1	1	3	5	1	1	2
OG0001666	2	1	4	1	1	3	1	2	1	2	1	1	4	3	1	1	2	4	2	1	1	3	2	1	2	2	1	2	2	1	1	1	2	3	2	1	2	1	1	1	1	2	1	2	3	4	1	1	2
OG0001667	4	1	3	1	2	4	1	2	1	1	1	0	9	1	2	1	3	1	3	1	2	3	1	1	2	1	0	1	0	0	1	4	0	3	4	2	2	2	3	1	0	1	1	0	5	0	1	1	3
OG0001668	2	1	2	1	1	1	1	4	1	1	1	0	8	2	1	2	1	4	4	2	1	3	1	2	1	2	1	3	4	1	1	1	1	4	2	1	2	1	0	1	0	2	2	1	2	0	2	1	4
OG0001669	2	2	2	3	1	4	0	5	0	3	1	0	10	0	0	0	2	5	2	1	1	3	1	1	1	1	0	2	2	0	1	3	1	4	2	2	2	2	0	1	0	5	1	1	4	0	0	1	2
OG0001670	2	2	1	1	0	2	2	2	1	2	0	1	3	3	1	3	1	3	2	1	2	3	1	0	0	2	0	1	1	2	1	1	1	5	2	1	2	1	2	1	1	2	3	3	7	1	3	2	3
OG0001671	3	0	0	2	3	2	6	2	2	3	1	3	5	1	1	1	2	2	2	0	0	2	3	1	3	1	1	1	0	2	3	1	2	5	2	0	1	1	5	1	1	0	1	2	2	2	1	0	2
OG0001672	1	2	8	3	2	2	1	1	1	1	1	1	2	1	1	1	1	3	3	1	1	2	2	4	3	1	0	1	3	0	3	2	2	2	1	1	3	1	1	3	0	1	1	1	2	5	1	1	2
OG0001673	2	2	1	1	2	3	1	0	0	1	1	2	8	6	1	1	1	4	2	1	1	4	1	1	1	2	1	1	4	1	1	1	1	3	1	1	1	1	1	1	0	1	1	1	6	3	1	1	4
OG0001674	2	18	1	1	1	3	0	0	0	0	1	0	0	0	7	0	1	0	1	0	0	0	7	4	3	0	0	0	0	0	1	1	1	0	0	17	2	11	0	3	0	0	0	0	0	0	0	1	0
OG0001675	1	0	1	2	0	1	1	1	1	1	2	3	7	3	1	1	1	4	4	2	1	4	1	1	2	1	1	2	1	2	1	1	1	1	1	2	1	1	1	1	2	1	2	2	7	2	1	2	4
OG0001676	1	1	1	2	3	2	3	4	1	1	3	1	7	1	1	1	1	3	5	1	1	4	1	1	1	1	0	2	1	1	3	2	2	2	1	1	1	1	2	1	0	2	1	1	4	2	1	1	3
OG0001677	1	4	1	1	1	1	3	1	1	1	1	2	2	1	1	1	3	2	8	2	1	3	1	1	1	1	1	1	1	1	1	2	1	4	1	2	1	1	1	1	1	3	1	1	9	3	1	1	2
OG0001678	1	2	0	2	2	1	4	1	0	0	2	0	3	2	2	1	4	2	1	0	4	1	4	3	3	3	0	2	0	0	3	3	2	1	1	2	5	2	3	2	0	2	0	0	1	0	3	5	2
OG0001679	1	2	2	2	2	2	1	1	0	1	1	0	7	1	2	1	1	3	2	1	1	3	3	1	2	1	1	2	2	0	0	4	7	3	2	3	1	1	2	1	0	2	1	2	3	0	1	1	4
OG0001680	1	2	1	1	0	1	1	1	1	1	1	1	7	3	2	3	1	4	4	4	1	3	1	1	1	2	0	1	1	4	1	1	1	1	1	1	1	1	1	1	2	1	2	2	7	2	1	2	3
OG0001681	1	2	2	1	3	2	6	1	1	2	2	2	2	2	3	1	2	2	2	1	1	2	5	2	1	3	1	1	0	0	1	4	1	2	1	1	1	2	8	1	0	1	0	0	2	2	1	1	2
OG0001682	1	3	1	0	0	9	3	6	1	2	1	2	1	1	2	0	3	0	2	0	1	0	0	0	0	2	0	1	0	1	0	3	0	12	0	4	5	4	2	3	1	3	2	0	0	3	0	1	1
OG0001683	0	17	0	2	2	0	0	0	0	0	11	0	0	0	1	0	4	0	0	0	0	0	6	15	5	0	0	0	4	0	1	8	1	0	0	3	0	5	0	1	0	0	0	0	0	1	0	0	0
OG0001684	0	0	1	27	38	0	0	0	0	0	7	0	0	1	0	0	2	0	0	0	0	0	0	0	0	0	0	0	1	0	1	0	4	4	0	1	0	0	0	0	0	0	0	0	0	0	0	0	0
OG0001685	1	3	1	2	2	3	3	1	3	1	0	1	2	5	0	7	2	2	1	1	1	2	0	0	0	5	0	0	1	0	1	0	0	1	1	2	1	2	6	0	1	1	0	0	0	1	15	3	1
OG0001686	1	1	2	1	4	1	1	3	1	1	2	0	2	1	1	0	1	1	1	2	2	1	1	3	2	4	0	3	1	1	1	1	1	5	1	2	2	2	2	3	0	2	1	1	15	0	0	1	1
OG0001687	5	10	8	4	4	2	0	1	0	0	1	0	0	0	2	0	1	1	0	0	0	1	0	6	9	0	0	0	0	0	1	2	1	12	1	4	1	5	0	0	0	1	0	0	0	2	0	0	1
OG0001688	3	3	6	1	2	15	2	2	0	2	1	0	3	1	0	1	2	3	2	0	1	4	3	1	1	1	0	1	1	0	1	1	1	3	1	2	2	3	1	0	0	2	0	2	1	0	1	1	2
OG0001689	2	1	2	2	2	1	1	2	1	2	2	2	3	1	2	1	4	2	2	0	1	2	2	2	4	2	1	2	0	1	2	2	2	2	2	2	2	2	1	1	1	2	1	3	1	2	1	2	3
OG0001690	1	2	1	3	3	1	3	1	1	1	1	0	5	1	1	1	1	3	3	2	1	3	2	1	1	12	0	1	1	1	1	2	1	1	1	2	1	1	4	0	0	1	1	1	3	0	3	1	4
OG0001691	1	7	3	2	1	1	1	3	1	1	1	1	4	1	2	3	1	0	1	2	1	1	2	1	1	1	1	1	3	1	1	4	1	4	1	1	1	1	2	0	1	1	2	4	6	3	1	1	1
OG0001692	3	1	10	1	2	1	1	1	2	2	3	1	1	1	1	1	3	1	1	1	1	1	5	1	1	2	0	1	2	2	1	2	1	2	2	1	1	1	0	3	1	3	1	2	3	5	1	1	1
OG0001693	2	2	3	1	4	0	1	3	2	1	3	1	2	2	1	2	1	1	0	1	2	2	1	1	2	1	0	2	3	1	1	1	4	7	2	1	1	1	1	5	1	2	1	1	2	1	2	2	2
OG0001694	2	2	1	2	3	1	1	1	1	1	2	1	7	1	4	1	3	3	3	0	1	3	2	2	2	1	0	1	1	2	1	2	2	2	1	3	1	2	1	1	0	1	2	1	4	1	1	1	4
OG0001695	1	1	6	2	0	3	3	1	0	0	1	0	1	2	1	0	1	4	0	8	3	2	5	1	1	0	0	2	3	1	2	2	2	4	1	1	1	1	1	3	0	1	1	1	4	0	3	3	2
OG0001696	2	2	1	3	1	2	0	3	0	2	2	0	2	0	2	0	2	1	3	1	1	3	1	2	2	0	0	2	3	1	3	2	2	3	1	2	2	2	0	2	0	2	1	1	12	0	3	2	2
OG0001697	1	3	17	5	2	1	1	1	0	1	2	0	1	2	1	1	1	1	1	1	1	1	1	1	1	1	0	3	1	1	5	3	3	3	1	3	1	1	1	4	0	1	1	1	1	0	1	1	1
OG0001698	2	25	0	1	2	0	0	0	0	1	1	0	0	0	1	0	7	0	0	0	0	0	0	2	0	0	0	0	0	1	2	5	0	0	0	16	0	13	0	1	0	6	0	0	0	0	0	0	0
OG0001699	1	3	1	3	0	1	1	3	0	1	1	0	7	3	3	3	1	3	3	0	2	3	1	1	1	1	0	5	0	0	1	2	2	2	1	1	2	1	1	2	0	1	0	2	6	0	3	4	3
OG0001700	1	2	1	3	2	2	1	3	0	1	1	0	6	1	1	1	1	4	5	1	2	3	1	1	1	3	3	1	1	1	1	3	1	2	3	1	1	1	1	1	0	1	1	1	7	1	1	1	4
OG0001701	1	1	1	1	1	1	1	1	0	1	4	0	2	3	1	5	1	3	1	1	1	3	1	3	2	1	0	1	1	1	1	1	1	2	1	1	1	1	1	1	0	1	0	1	2	0	23	1	3
OG0001702	2	1	2	2	1	2	3	1	1	1	2	3	1	1	2	1	1	2	0	1	3	2	1	1	1	1	0	2	2	2	2	1	1	4	2	1	3	1	2	1	3	3	2	1	3	6	2	1	2
OG0001703	1	7	1	7	6	1	0	1	0	1	2	0	2	1	3	1	3	1	2	1	1	1	4	1	1	0	0	1	1	1	2	3	2	5	2	3	1	3	0	2	0	2	1	1	4	0	1	1	1
OG0001704	1	1	22	3	3	1	0	1	1	1	1	1	1	2	2	2	1	1	1	3	1	1	3	1	1	2	3	1	1	1	0	2	2	2	1	1	1	1	0	1	0	1	1	2	2	2	1	1	1
OG0001705	3	2	1	1	1	1	1	1	1	1	1	0	4	4	1	1	1	1	2	1	1	2	0	1	1	1	0	3	1	0	2	1	3	1	1	2	1	1	1	2	0	3	2	1	21	1	1	1	2
OG0001706	1	2	1	1	1	1	2	1	0	1	1	0	10	1	3	1	2	4	4	3	1	4	1	1	2	1	1	2	3	1	1	2	1	2	1	2	1	2	3	1	0	1	1	2	3	0	1	1	4
OG0001707	1	1	0	4	2	3	1	1	0	1	1	0	4	0	2	0	2	2	3	2	0	4	4	2	3	0	0	4	2	0	1	3	4	3	2	2	1	2	2	1	0	4	3	1	1	0	0	0	7
OG0001708	0	3	0	0	0	0	0	0	0	0	0	0	0	0	7	0	1	0	39	0	0	0	0	0	0	0	0	12	7	0	0	1	0	0	0	9	0	4	0	2	0	0	1	0	0	0	0	0	0
OG0001709	0	21	0	1	1	0	0	0	0	0	1	0	0	1	0	0	13	0	0	1	0	0	2	1	0	0	1	0	0	0	3	9	1	0	0	17	0	13	0	0	0	0	0	0	0	0	0	0	0
OG0001710	0	3	0	21	27	0	0	0	0	0	4	0	0	0	12	0	1	0	0	0	0	0	0	0	0	0	0	1	0	0	0	0	0	11	0	3	0	3	0	0	0	0	0	0	0	0	0	0	0
OG0001711	1	3	1	3	1	2	1	1	1	1	1	1	7	10	1	2	2	4	1	1	1	3	1	1	1	1	1	1	1	1	2	0	1	2	2	1	2	1	1	1	1	3	1	1	1	2	1	1	4
OG0001712	2	3	1	3	6	1	1	1	0	1	3	0	0	1	1	1	1	1	2	1	1	1	3	6	2	0	0	1	1	0	2	3	1	6	3	2	2	1	1	1	0	1	0	1	13	0	1	1	1
OG0001713	2	2	0	2	2	1	0	2	0	6	2	0	1	0	2	2	3	1	1	1	2	3	2	2	2	0	0	4	2	0	2	2	2	4	2	2	5	2	0	2	0	3	0	2	4	0	2	2	2
OG0001714	5	2	0	1	2	2	1	4	1	5	1	2	3	0	2	1	1	3	0	4	3	3	2	3	1	1	0	0	0	1	0	1	1	7	1	2	1	2	1	0	2	1	2	0	4	1	0	2	3
OG0001715	1	0	3	4	2	2	0	3	1	2	2	1	6	1	3	1	2	3	1	2	2	4	2	2	3	0	0	1	2	0	3	2	2	2	2	2	2	2	1	3	0	1	1	0	0	0	1	1	4
OG0001716	2	6	1	2	1	2	2	2	1	2	1	1	3	1	2	1	1	2	2	1	1	2	1	1	1	2	1	3	2	1	2	1	1	2	1	3	1	2	2	2	1	4	2	1	3	2	1	1	2
OG0001717	7	4	4	4	6	0	0	0	0	0	2	0	0	0	5	0	5	0	0	0	0	0	3	10	7	0	0	0	0	0	2	4	3	6	0	7	0	4	0	1	0	1	0	0	0	0	0	0	0
OG0001718	1	1	2	3	3	2	1	2	1	3	3	1	1	1	1	1	1	1	1	1	1	1	2	2	2	2	1	1	1	1	2	2	3	4	11	2	2	1	1	1	1	2	1	1	1	1	1	2	1
OG0001719	6	14	0	1	4	1	0	2	0	2	5	0	0	0	0	0	3	0	0	0	0	0	5	6	1	0	0	0	0	1	0	3	1	1	0	15	4	9	0	1	0	0	0	0	0	0	0	0	0
OG0001720	1	1	1	1	2	2	1	1	1	1	1	1	1	1	1	2	1	0	1	1	1	1	1	1	1	2	0	1	1	1	1	1	1	2	1	1	1	1	33	1	1	1	1	1	2	1	1	1	1
OG0001721	2	1	3	3	5	2	0	2	0	3	2	0	1	0	2	0	3	0	0	1	2	2	1	2	2	0	0	3	3	1	4	2	6	5	1	3	2	2	0	3	0	5	1	1	1	0	0	2	1
OG0001722	1	1	1	2	0	1	2	1	2	1	1	3	4	1	2	3	2	3	3	1	2	2	1	2	3	1	1	2	1	0	1	3	1	3	2	3	2	1	1	1	2	0	0	3	3	4	1	1	3
OG0001723	1	1	1	1	1	1	1	1	1	1	1	1	1	1	1	1	1	0	2	1	1	1	3	2	1	1	1	2	1	1	1	2	2	5	1	1	2	1	25	1	1	1	1	1	1	2	1	1	1
OG0001724	2	1	1	1	0	1	1	1	0	1	1	0	4	1	1	1	3	2	4	2	3	2	0	1	1	1	1	2	2	0	1	1	1	2	3	1	2	1	1	1	0	2	0	3	17	0	1	3	4
OG0001725	1	2	11	2	3	1	1	1	0	1	2	0	1	5	1	1	1	1	2	2	1	1	2	1	2	1	0	2	3	1	2	1	2	7	1	1	3	1	1	2	2	2	1	1	1	0	1	1	2
OG0001726	1	2	2	1	1	1	2	2	2	0	2	2	7	1	1	2	2	1	2	1	1	2	2	1	1	2	1	2	2	1	2	2	1	4	2	2	1	2	2	2	1	2	1	2	1	2	2	2	2
OG0001727	1	2	1	4	4	4	1	1	1	1	1	2	2	2	1	1	2	2	1	1	1	2	1	1	3	1	2	2	5	1	3	1	2	2	1	1	1	0	1	2	1	1	1	1	1	8	1	1	2
OG0001728	1	2	1	2	3	2	4	2	1	1	2	2	3	1	1	2	1	2	3	2	1	2	2	1	1	2	2	2	1	1	4	2	1	5	1	1	1	1	1	2	2	2	1	1	0	3	1	1	2
OG0001729	2	1	1	3	5	4	2	2	1	1	1	1	4	2	1	1	1	2	5	1	2	1	1	1	1	1	0	2	2	1	1	3	1	3	1	1	1	1	1	1	0	2	1	1	9	2	1	0	2
OG0001730	1	8	3	0	0	2	0	5	0	0	0	0	0	0	8	0	7	0	0	0	12	0	0	0	0	5	0	0	0	1	0	4	0	7	0	3	7	1	0	0	0	1	0	0	0	0	0	10	0
OG0001731	0	22	0	1	1	0	0	0	0	0	0	0	0	0	10	0	14	0	0	0	0	0	0	0	0	0	0	0	0	0	1	2	1	0	0	20	0	12	0	1	0	0	0	0	0	0	0	0	0
OG0001732	0	19	0	0	0	0	0	0	0	0	0	0	0	0	27	0	3	0	0	0	0	0	0	0	0	0	0	0	0	0	0	3	0	0	0	19	0	12	0	1	0	1	0	0	0	0	0	0	0
OG0001733	0	0	0	0	0	18	0	0	0	0	0	0	7	0	0	0	0	0	0	1	1	2	0	0	0	0	0	0	14	0	0	0	0	0	0	0	0	0	0	0	0	40	0	0	0	0	0	0	2
OG0001734	1	1	4	2	2	2	2	3	1	1	4	1	1	1	2	1	2	1	2	1	1	1	1	3	2	3	2	1	1	1	3	3	2	3	1	2	1	2	1	3	1	2	1	1	1	2	1	2	1
OG0001735	1	1	0	0	0	1	0	2	0	2	1	0	13	0	1	2	1	8	2	1	0	8	0	1	1	3	0	2	0	0	1	1	0	5	3	2	5	1	0	1	0	2	0	2	2	0	1	0	7
OG0001736	3	1	1	2	2	2	1	2	1	2	2	0	4	1	1	2	1	2	2	1	1	2	1	2	2	2	0	2	1	0	3	2	2	5	1	3	2	1	1	3	0	2	0	3	3	1	3	1	2
OG0001737	3	1	2	2	2	1	1	3	1	1	2	1	6	4	1	1	1	3	3	1	1	5	3	1	1	1	0	2	1	1	1	3	1	1	3	1	2	1	1	1	2	1	1	1	2	1	1	1	3
OG0001738	2	3	1	1	0	2	2	3	1	1	1	1	3	1	1	2	3	3	2	2	2	3	1	1	1	1	2	2	1	1	1	2	2	2	2	2	3	2	1	1	1	2	1	2	1	2	2	2	3
OG0001739	2	2	0	3	2	1	4	2	1	1	0	1	1	2	1	3	2	1	2	0	2	1	1	1	2	3	0	3	1	0	1	1	0	4	2	2	2	2	8	0	0	3	0	3	6	2	2	1	0
OG0001740	1	3	2	3	2	2	2	4	2	2	3	0	2	1	1	2	2	1	1	0	1	2	5	2	3	1	0	2	0	1	2	3	3	3	1	2	3	2	3	1	0	2	1	0	2	0	1	1	1
OG0001741	1	1	1	1	1	2	2	4	0	1	1	1	7	1	1	2	1	7	2	1	1	3	1	2	1	1	2	3	1	1	2	3	1	3	1	1	1	1	1	1	0	1	1	2	3	2	1	1	4
OG0001742	1	3	5	2	2	1	1	1	3	1	1	2	8	1	1	1	3	4	2	1	1	3	1	1	1	1	2	1	2	0	1	2	1	4	1	1	1	0	0	1	0	1	1	1	2	5	1	1	3
OG0001743	1	2	1	1	1	1	3	1	1	1	2	1	4	1	4	1	2	2	2	1	1	2	3	1	1	1	1	1	1	2	1	2	2	2	2	4	1	2	2	1	1	1	3	1	2	6	1	1	2
OG0001744	4	2	1	3	3	1	1	1	0	2	2	0	3	1	2	1	2	1	2	3	1	3	2	2	2	2	0	1	2	0	2	2	2	5	2	2	2	2	3	2	0	1	0	2	2	0	0	1	4
OG0001745	1	2	1	3	5	1	3	1	1	2	1	1	1	2	2	1	1	1	1	2	1	1	1	3	1	1	3	1	4	1	1	1	2	3	1	1	1	1	2	3	1	2	1	1	5	5	1	1	1
OG0001746	1	1	1	2	4	2	1	1	1	1	1	1	4	1	2	1	2	2	4	1	1	2	2	1	2	2	0	1	1	0	2	2	1	4	1	1	2	1	1	1	1	2	0	1	6	8	1	1	2
OG0001747	1	1	4	2	2	1	1	2	1	1	1	2	8	1	1	1	1	3	3	1	1	4	1	1	1	1	0	1	1	3	1	2	1	1	1	2	1	1	1	2	0	1	3	1	3	4	1	2	4
OG0001748	2	2	1	3	2	3	1	1	1	1	1	2	3	2	1	2	2	1	2	1	1	2	1	1	1	2	1	3	1	2	2	3	3	1	1	2	2	2	0	0	1	2	2	1	5	3	2	1	2
OG0001749	1	2	3	2	3	5	1	1	0	1	1	0	8	1	1	2	2	4	3	1	0	4	1	3	1	1	0	2	0	1	2	2	1	1	3	2	1	1	1	1	0	1	1	3	3	0	1	1	4
OG0001750	2	1	1	1	3	1	4	2	0	1	1	0	4	2	1	1	1	1	2	2	1	3	1	1	1	1	0	1	1	1	1	3	1	2	3	1	1	1	17	0	1	2	3	1	1	0	1	1	2
OG0001751	1	1	4	2	4	1	2	1	1	1	0	1	3	1	1	1	1	2	3	3	1	2	1	2	1	3	0	2	1	1	1	7	2	2	1	1	1	1	1	1	2	1	1	2	7	1	1	1	2
OG0001752	1	5	2	3	5	1	1	1	1	1	2	0	6	2	2	1	2	1	1	1	1	1	2	3	2	1	0	1	2	0	2	2	4	2	1	2	1	2	2	2	0	1	0	1	4	2	2	1	1
OG0001753	0	3	0	2	1	0	0	1	0	0	9	0	0	0	0	1	7	0	1	0	0	0	12	6	9	0	0	5	0	0	3	4	2	0	1	14	0	2	0	0	1	0	0	0	0	0	0	0	0
OG0001754	0	10	10	9	9	0	0	0	0	0	0	0	0	0	3	0	3	0	0	0	0	0	0	0	0	0	0	0	0	0	0	0	0	15	0	0	0	2	0	23	0	0	0	0	0	0	0	0	0
OG0001755	0	2	4	1	0	0	0	0	0	0	34	0	0	0	6	0	0	0	0	0	0	0	0	23	7	0	0	0	0	0	3	1	0	1	0	1	0	0	0	1	0	0	0	0	0	0	0	0	0
OG0001756	0	6	0	0	0	0	1	2	0	3	1	0	8	0	2	0	6	6	0	0	0	6	0	0	0	0	0	0	0	0	0	7	0	0	0	13	0	8	1	1	0	3	0	0	0	0	0	0	10
OG0001757	0	4	4	4	14	3	0	0	0	0	4	0	0	0	7	0	1	0	0	0	0	0	3	1	0	0	0	0	0	0	0	2	0	3	0	9	0	8	0	15	0	2	0	0	0	0	0	0	0
OG0001758	0	0	23	3	2	0	0	0	0	0	3	0	0	3	0	0	0	0	0	0	0	0	41	2	2	0	0	0	0	0	2	0	2	0	1	0	0	0	0	0	0	0	0	0	0	0	0	0	0
OG0001759	0	0	1	0	0	1	0	2	0	0	0	0	0	0	41	0	0	0	0	0	1	0	0	0	0	0	0	0	0	0	0	0	0	0	0	0	0	0	0	35	0	0	1	0	0	0	0	2	0
OG0001760	0	0	0	16	0	0	0	43	0	0	1	0	0	0	1	0	0	1	2	0	0	0	15	0	0	0	0	0	1	0	0	1	0	1	0	0	0	0	2	0	0	0	0	0	0	0	0	0	0
OG0001761	0	0	0	60	4	0	0	0	0	0	10	0	0	0	1	0	0	0	0	0	0	0	8	0	0	0	0	0	0	0	0	0	0	0	0	1	0	0	0	0	0	0	0	0	0	0	0	0	0
OG0001762	0	0	0	0	0	0	0	0	0	10	0	0	29	0	0	0	0	12	0	0	0	14	0	0	0	0	0	0	0	0	0	0	0	0	0	0	0	0	0	0	0	0	0	0	0	0	0	0	19
OG0001763	2	2	2	3	1	2	1	2	2	1	2	0	2	1	2	3	2	1	0	1	3	1	1	2	3	1	0	2	2	3	2	2	2	4	2	4	2	3	1	1	0	2	2	0	2	0	1	2	1
OG0001764	1	2	2	3	2	2	1	2	1	1	2	1	2	3	1	1	2	1	1	1	1	1	2	1	1	0	2	1	1	1	1	2	3	2	3	4	1	1	1	1	1	1	2	1	4	9	1	1	1
OG0001765	2	4	2	2	2	4	1	2	1	2	2	1	2	3	1	1	3	2	1	1	2	2	3	2	1	1	1	1	1	2	2	2	1	2	1	2	1	2	1	1	1	2	2	1	1	2	1	1	2
OG0001766	1	1	1	1	1	1	4	1	1	2	1	1	5	1	2	1	1	3	7	1	1	3	1	1	1	1	1	1	1	1	1	1	1	2	1	1	1	1	3	1	1	1	1	3	9	1	1	1	3
OG0001767	2	2	2	3	3	2	1	3	1	2	3	0	2	1	2	1	2	1	3	0	1	2	3	2	3	1	1	2	2	1	1	3	2	4	2	2	1	2	1	2	0	2	1	1	2	0	1	1	1
OG0001768	2	1	1	2	1	2	1	2	2	2	1	0	2	2	2	2	2	1	2	1	4	2	2	1	1	2	1	2	1	0	2	1	3	3	2	2	2	2	1	3	0	2	0	1	1	0	2	7	2
OG0001769	3	2	1	2	2	2	0	1	0	2	1	0	1	0	2	2	5	0	2	1	1	2	4	2	2	0	0	2	2	1	3	3	2	5	4	2	2	2	0	2	0	2	1	1	3	0	4	1	1
OG0001770	1	2	7	2	2	1	1	1	1	1	1	1	2	1	2	1	1	1	4	1	1	1	5	1	1	1	3	1	0	1	1	1	1	3	1	1	1	1	1	2	1	1	7	1	3	5	1	1	1
OG0001771	2	2	9	0	0	1	1	1	3	0	0	3	0	0	1	0	1	0	1	0	9	0	0	0	0	2	0	2	1	3	0	1	5	2	1	2	1	3	2	1	4	2	4	0	0	5	0	8	0
OG0001772	3	1	0	1	2	4	2	3	0	3	3	0	2	2	1	3	1	0	4	2	0	2	3	0	0	1	0	4	2	0	1	0	1	3	2	1	6	1	3	1	0	2	0	4	2	0	2	0	5
OG0001773	1	2	2	2	6	5	1	1	0	4	1	0	1	2	1	1	7	1	1	1	1	1	1	1	2	3	0	1	2	2	1	4	1	3	3	1	1	1	1	5	0	1	1	1	2	0	1	1	1
OG0001774	1	3	12	1	1	1	1	1	0	1	1	0	4	1	1	1	1	2	2	3	2	1	3	1	1	0	0	1	1	0	1	1	1	2	1	3	1	2	0	1	0	1	0	0	16	0	1	1	3
OG0001775	1	2	2	1	2	2	0	5	1	1	2	1	1	1	3	1	2	1	1	2	1	1	2	4	3	1	1	5	1	1	2	4	4	3	1	2	2	2	0	1	1	2	1	0	2	1	1	1	1
OG0001776	3	2	1	3	0	4	1	3	0	1	1	0	5	1	1	2	2	4	2	1	1	5	1	1	1	2	0	2	0	0	1	1	1	4	1	1	2	1	0	2	0	2	1	2	8	0	1	1	4
OG0001777	2	1	1	3	2	1	3	2	1	8	3	3	2	1	0	2	1	1	1	7	0	1	2	1	1	3	0	2	1	0	1	1	2	2	0	1	3	3	4	0	0	1	0	1	4	1	1	0	2
OG0001778	1	0	1	1	1	1	3	0	2	1	2	3	3	1	1	1	1	2	3	2	1	2	2	2	2	1	2	2	0	1	0	1	1	3	2	2	1	1	2	2	4	2	1	3	6	3	1	1	2
OG0001779	2	3	1	2	2	2	1	3	0	2	2	0	3	4	2	3	3	2	1	0	0	2	3	3	2	0	1	2	2	0	2	3	2	6	1	4	2	3	0	0	0	1	0	0	1	0	3	0	2
OG0001780	2	2	2	2	3	3	0	2	0	2	1	0	2	1	2	1	2	2	2	2	2	3	2	2	2	2	0	2	2	0	2	3	2	2	2	2	2	2	0	1	0	2	2	2	3	0	2	2	2
OG0001781	2	2	2	2	1	1	1	2	0	3	2	0	5	3	2	1	2	2	1	1	1	3	2	2	2	2	1	2	1	0	2	4	2	2	3	2	1	2	1	2	0	2	1	1	2	0	1	1	3
OG0001782	3	2	3	1	2	1	0	8	1	2	1	1	1	1	1	1	3	1	1	1	1	1	1	1	1	1	0	3	1	1	3	1	1	2	1	1	1	1	0	4	0	5	1	1	1	11	1	1	1
OG0001783	1	1	1	1	1	2	1	1	2	1	2	2	6	2	1	1	1	4	2	1	1	4	2	1	2	2	0	1	2	2	1	2	1	3	2	1	1	1	4	2	1	1	1	1	3	2	1	1	3
OG0001784	2	2	10	3	5	2	0	2	0	0	1	0	2	2	2	2	4	2	2	0	1	2	2	2	1	2	0	1	0	0	1	3	2	3	2	2	4	2	0	2	0	2	0	0	2	0	1	1	2
OG0001785	1	1	1	1	4	1	1	1	1	1	1	1	4	2	1	1	1	2	2	1	0	2	3	2	3	0	1	1	1	1	3	3	1	8	2	2	1	2	1	1	1	1	1	1	5	3	1	1	2
OG0001786	2	0	4	1	1	5	0	7	0	2	1	1	0	11	0	5	0	0	0	0	0	0	2	2	2	0	0	11	0	1	0	0	1	3	0	0	7	0	0	0	0	8	1	0	0	2	3	0	0
OG0001787	1	3	0	1	2	3	1	2	1	1	2	0	7	2	1	1	1	4	4	1	1	4	2	1	1	1	0	3	3	0	2	2	1	3	1	4	1	1	1	1	0	2	1	0	2	0	1	2	4
OG0001788	2	2	5	10	5	1	1	1	0	1	1	0	1	3	1	1	2	1	3	3	1	2	1	1	1	2	0	1	1	3	2	2	2	3	1	1	2	1	1	1	0	2	1	1	3	0	1	1	1
OG0001789	2	2	0	1	1	0	1	0	0	3	1	0	1	5	1	1	3	0	0	2	1	0	13	3	2	2	0	0	1	0	1	1	4	2	1	3	1	2	1	3	0	3	0	0	12	0	1	1	1
OG0001790	1	3	3	2	2	2	1	2	0	1	4	0	4	1	2	1	2	2	0	0	1	3	1	2	2	1	0	2	1	3	1	2	2	4	2	3	2	2	0	2	0	2	8	0	0	0	1	2	1
OG0001791	2	2	1	1	2	1	2	3	1	1	2	2	3	2	2	2	1	1	4	1	1	2	3	1	1	2	1	2	1	0	3	4	2	1	1	2	2	2	2	2	0	1	0	1	6	0	1	1	2
OG0001792	1	1	3	5	6	1	1	1	1	3	2	1	2	2	1	1	2	1	1	1	1	3	1	1	2	1	1	2	2	1	2	3	1	3	1	4	2	1	1	1	0	1	1	1	2	4	1	1	1
OG0001793	1	1	1	1	2	1	1	2	1	1	1	1	1	2	1	1	1	2	2	1	1	2	1	1	1	1	1	1	1	1	1	3	1	2	1	1	1	1	23	1	1	1	2	1	2	1	1	1	2
OG0001794	1	2	0	2	5	4	0	4	0	1	1	0	3	0	5	0	3	2	1	4	3	3	0	1	1	0	0	2	0	1	9	2	0	6	1	1	0	1	0	3	0	3	1	0	0	0	0	3	4
OG0001795	1	3	2	3	1	0	1	5	1	0	1	2	4	1	1	2	2	1	1	8	1	1	1	1	1	1	0	0	3	1	1	3	1	3	1	4	1	4	1	1	0	1	1	1	4	2	2	1	1
OG0001796	1	1	2	1	4	2	1	2	1	1	1	1	1	1	1	1	2	1	1	1	1	1	2	1	2	2	2	1	2	1	1	6	2	5	3	2	1	1	1	3	1	1	6	1	3	1	1	1	1
OG0001797	1	3	5	3	3	3	3	1	3	1	1	0	1	1	1	2	2	1	2	4	2	1	2	1	1	1	0	1	0	1	1	2	1	1	1	3	2	2	2	1	2	1	1	0	3	0	3	2	4
OG0001798	2	1	4	1	1	1	1	3	1	2	2	1	1	1	1	1	1	1	2	1	1	1	3	1	1	2	2	2	10	2	1	3	0	4	3	2	2	1	1	1	1	3	1	1	1	1	1	1	1
OG0001799	0	32	26	1	0	0	0	0	0	0	0	0	0	0	4	0	0	0	0	0	0	0	0	0	0	0	0	0	0	0	0	0	0	0	0	15	0	5	0	0	0	0	0	0	0	0	0	0	0
OG0001800	0	11	0	0	0	9	0	0	0	0	0	0	0	0	26	0	4	0	0	0	0	0	0	0	0	0	0	0	0	0	0	0	0	0	0	20	0	12	0	0	0	0	0	0	0	0	0	1	0
OG0001801	0	4	1	0	0	0	0	0	0	0	0	0	0	0	0	0	3	0	0	0	0	0	0	0	0	0	0	0	1	0	0	6	0	1	0	2	0	0	0	65	0	0	0	0	0	0	0	0	0
OG0001802	0	5	0	4	2	0	0	0	0	0	10	0	0	0	8	0	5	0	0	0	0	0	15	6	4	0	0	0	0	0	3	1	4	0	0	5	0	5	0	5	0	0	1	0	0	0	0	0	0
OG0001803	0	0	6	13	23	0	0	0	0	1	7	0	0	0	2	0	0	0	2	1	0	0	0	1	1	0	0	0	1	0	0	0	7	16	0	1	0	0	0	0	0	0	0	0	0	0	1	0	0
OG0001804	0	0	0	37	8	0	0	0	0	0	0	0	0	0	0	0	0	0	0	0	0	0	1	0	0	0	0	0	0	0	26	0	9	0	0	0	0	0	0	0	0	0	0	0	2	0	0	0	0
OG0001805	1	1	2	2	3	2	2	2	2	2	2	1	2	0	0	1	3	2	2	0	2	2	3	2	4	2	0	3	2	1	1	2	2	2	1	2	2	2	0	1	1	4	1	0	3	1	1	1	2
OG0001806	3	2	1	3	18	1	0	2	0	2	7	0	0	0	1	0	2	0	0	1	1	0	0	2	2	0	0	2	3	1	1	6	2	2	1	3	2	1	0	4	0	2	1	0	1	0	0	1	1
OG0001807	1	1	2	1	2	2	1	3	2	2	1	2	8	1	1	1	1	3	3	3	1	3	2	2	1	1	0	1	1	2	1	2	2	2	1	1	1	1	1	0	0	1	2	1	2	4	1	1	3
OG0001808	2	1	0	2	2	2	0	2	0	0	1	0	6	4	3	4	2	4	0	0	0	5	2	3	2	2	0	2	0	0	2	2	2	1	4	2	2	3	0	4	0	2	0	0	0	0	2	0	5
OG0001809	1	2	3	2	2	2	2	2	1	2	1	1	2	3	3	1	3	1	3	0	3	1	2	1	0	1	1	2	3	1	1	3	2	3	2	2	2	2	1	1	0	1	1	1	2	1	1	3	1
OG0001810	2	1	10	1	5	1	0	2	1	1	2	1	6	4	1	1	1	4	1	1	1	3	2	1	1	1	1	1	1	2	1	1	1	2	1	1	2	1	1	2	0	1	1	1	0	1	1	1	3
OG0001811	2	5	2	3	3	1	0	0	0	1	1	0	4	0	4	0	5	3	0	0	0	2	0	4	2	0	0	1	0	0	3	6	3	3	1	7	1	6	0	4	0	2	0	0	0	0	0	0	3
OG0001812	1	1	4	1	1	1	1	1	2	1	1	0	8	1	1	1	1	4	4	3	1	5	1	2	1	1	2	1	1	1	1	1	1	2	1	2	2	1	1	1	0	1	1	2	4	0	1	1	5
OG0001813	1	3	1	3	3	1	1	6	1	1	1	2	3	1	2	1	1	2	3	1	1	2	2	1	1	1	2	1	2	1	2	1	1	2	1	1	1	1	1	2	1	1	1	1	6	3	1	1	2
OG0001814	1	4	1	1	1	2	1	2	1	1	1	0	4	1	2	1	2	2	2	4	1	3	1	1	1	2	0	2	2	2	2	4	2	2	1	1	3	1	1	1	0	2	1	1	7	0	1	1	2
OG0001815	2	3	2	2	2	1	2	1	0	2	1	0	2	1	1	2	2	1	1	1	1	2	2	3	3	7	2	1	5	0	2	1	1	2	1	3	2	3	0	1	1	3	0	1	1	0	2	1	2
OG0001816	3	1	1	0	0	3	0	3	2	3	1	2	1	1	4	1	2	1	2	1	2	1	2	1	1	1	0	4	1	1	2	6	0	5	2	5	1	1	0	1	3	1	1	0	2	2	1	2	1
OG0001817	2	3	0	1	1	2	2	1	1	1	2	3	2	1	1	1	1	2	0	6	0	2	4	2	1	1	1	1	1	2	2	2	1	2	2	1	1	1	2	2	2	2	2	0	1	6	2	0	3
OG0001818	2	3	2	3	1	2	2	3	3	1	0	0	2	1	1	2	2	2	2	1	2	2	2	1	2	2	0	2	2	1	2	2	2	4	2	1	2	2	2	0	0	2	2	1	1	0	2	2	2
OG0001819	1	1	1	1	1	1	1	3	1	1	1	1	3	1	1	1	1	2	12	1	2	2	1	1	1	1	0	2	1	1	1	3	3	2	1	2	1	1	1	1	1	2	3	2	5	1	1	1	2
OG0001820	2	3	2	3	2	6	1	1	1	1	2	2	3	1	2	1	3	1	1	1	2	1	1	1	2	1	0	1	2	0	1	1	1	2	1	3	1	2	0	1	1	2	1	2	6	3	1	2	1
OG0001821	1	1	1	1	3	1	0	2	2	0	1	7	4	1	1	0	1	2	1	1	1	2	1	1	1	1	0	1	2	2	1	1	1	1	1	1	1	1	1	1	0	1	3	4	6	11	1	1	2
OG0001822	4	3	2	2	2	3	0	3	1	1	2	0	2	0	5	0	3	2	2	2	1	2	1	2	2	1	1	2	0	1	2	2	2	4	2	3	2	2	0	2	1	2	1	1	0	0	0	1	3
OG0001823	3	1	0	2	2	2	4	1	0	3	1	0	8	0	1	1	1	3	2	4	1	3	1	1	1	2	3	2	1	0	1	1	1	4	1	3	1	1	3	0	0	4	0	1	1	0	2	1	3
OG0001824	1	1	9	6	6	0	0	1	1	1	12	1	2	1	1	1	2	2	1	2	1	2	5	0	0	1	1	1	1	0	1	1	2	2	1	2	1	1	0	1	0	1	0	0	2	1	1	1	1
OG0001825	3	1	0	1	2	0	1	1	0	2	1	0	2	2	1	1	3	1	1	2	1	2	1	1	1	1	0	1	19	1	1	1	1	2	3	1	1	1	1	1	0	1	1	4	6	0	1	1	2
OG0001826	2	1	2	2	2	1	1	1	0	4	1	0	6	0	1	1	1	2	5	1	0	3	2	3	1	1	1	1	1	1	1	1	1	1	1	2	1	1	2	1	0	1	1	2	11	0	1	2	4
OG0001827	4	0	2	1	1	8	0	5	1	2	0	0	4	2	3	2	1	3	2	0	1	1	1	2	1	1	0	6	0	1	1	1	1	4	3	0	2	0	0	4	0	5	1	0	0	0	2	1	2
OG0001828	2	2	23	1	2	1	1	1	1	1	1	1	1	2	1	1	1	1	1	0	1	1	1	1	2	2	0	1	2	1	1	1	1	3	1	1	1	1	1	3	0	1	1	1	1	4	1	1	1
OG0001829	1	5	0	4	5	0	0	0	0	1	5	0	2	0	4	0	5	1	0	0	0	1	5	5	7	0	0	0	0	0	5	4	5	0	0	4	0	5	0	6	0	1	0	0	0	0	0	0	1
OG0001830	0	54	0	0	0	0	0	0	0	3	1	0	0	0	0	0	0	0	0	0	0	0	0	0	0	1	0	0	0	0	0	0	0	0	1	10	0	8	0	0	0	0	0	1	3	0	0	0	0
OG0001831	0	11	1	2	2	0	0	0	0	0	1	0	0	2	8	0	14	0	0	0	0	0	0	1	2	0	0	0	0	0	1	2	1	0	0	16	0	14	0	2	0	0	2	0	0	0	0	0	0
OG0001832	0	4	0	60	2	0	0	0	0	0	5	0	0	0	0	0	0	0	0	1	0	0	0	0	1	0	0	0	0	0	0	0	1	4	0	1	0	0	0	3	0	0	0	0	0	0	0	0	0
OG0001833	0	2	0	4	6	0	0	0	0	0	5	0	0	0	17	0	7	0	0	0	0	0	12	5	7	0	0	0	0	0	1	2	3	0	0	4	0	7	0	0	0	0	0	0	0	0	0	0	0
OG0001834	1	1	3	1	2	2	4	1	1	1	1	2	7	1	1	1	3	2	1	2	1	2	1	2	1	2	1	2	1	1	1	3	1	1	1	2	1	2	1	1	2	3	1	1	3	1	1	1	2
OG0001835	2	1	3	2	2	1	2	1	2	1	3	1	2	1	1	2	1	2	2	1	1	2	3	3	3	1	1	1	1	1	3	2	3	2	1	1	1	1	1	2	3	1	1	1	2	1	1	2	2
OG0001836	2	3	1	3	5	1	1	2	0	1	1	1	2	1	2	1	2	2	2	1	0	2	2	2	3	1	1	1	2	2	1	2	2	5	1	2	2	2	1	2	0	2	2	1	2	1	1	0	2
OG0001837	2	2	0	2	3	2	2	2	1	2	1	0	3	0	5	0	2	2	1	0	2	1	3	2	2	0	0	2	0	1	1	3	3	4	2	2	2	2	2	1	0	6	1	0	3	0	0	2	2
OG0001838	11	0	0	0	0	15	1	4	0	0	0	0	0	2	0	1	0	0	2	0	0	0	0	0	0	4	0	9	0	0	0	0	0	5	1	0	1	0	0	0	0	21	0	1	2	0	1	0	0
OG0001839	2	1	1	3	1	1	1	1	1	1	1	1	3	1	1	1	2	1	2	1	2	2	2	6	1	1	0	1	3	1	1	3	1	6	1	1	1	1	2	2	1	3	1	1	2	3	1	1	3
OG0001840	2	4	1	2	7	2	1	2	0	2	2	0	1	5	1	1	1	1	2	2	1	1	1	1	1	5	1	1	0	0	2	3	1	5	3	2	1	1	1	2	0	1	0	1	3	0	1	2	1
OG0001841	2	1	1	1	3	2	1	3	0	2	2	0	4	1	1	1	1	3	3	1	2	3	2	1	1	1	0	1	2	1	2	2	1	5	3	1	3	1	1	1	0	1	1	2	3	0	4	2	1
OG0001842	2	1	1	1	1	1	1	1	1	1	1	1	1	1	1	1	1	1	1	1	1	1	1	1	2	0	1	1	1	1	1	1	1	2	1	1	2	1	1	2	1	1	1	1	29	1	1	1	1
OG0001843	1	2	1	2	2	0	1	1	1	1	1	1	5	1	1	1	1	2	5	2	0	4	1	2	1	1	1	2	1	2	1	2	1	3	1	1	1	1	1	1	2	1	2	2	2	2	1	1	8
OG0001844	3	2	1	2	1	2	1	2	1	2	1	2	2	1	2	2	1	1	1	1	1	1	2	1	2	1	1	1	1	1	1	1	1	2	4	1	2	1	0	1	3	12	1	1	2	2	1	1	1
OG0001845	2	1	5	2	2	2	1	2	2	1	1	0	7	3	1	1	1	3	2	0	0	3	1	1	1	3	0	1	1	1	1	1	1	4	1	1	2	1	0	1	0	2	3	1	2	0	2	2	5
OG0001846	2	1	1	1	2	2	3	2	1	3	2	0	4	3	1	2	1	2	2	1	0	2	3	3	1	2	0	2	1	1	1	1	1	6	2	2	2	1	0	0	0	3	0	3	4	0	2	0	2
OG0001847	3	3	4	1	1	1	3	3	2	1	1	4	1	1	2	1	2	2	3	1	1	2	2	1	1	1	0	1	0	2	2	3	1	2	2	1	1	1	1	1	0	1	2	1	2	4	1	2	2
OG0001848	4	0	0	0	0	7	2	2	0	7	0	0	9	3	0	1	0	5	4	0	0	5	0	0	0	3	0	2	0	0	0	0	0	5	2	0	4	0	1	0	0	1	0	3	3	0	3	0	5
OG0001849	2	1	1	1	1	2	2	2	1	2	2	3	3	1	2	2	2	2	2	1	2	2	0	2	2	2	0	2	2	1	2	2	2	2	2	1	2	2	2	1	1	1	1	1	1	2	2	2	2
OG0001850	2	2	1	2	3	2	1	1	1	2	1	1	6	1	2	1	1	3	2	2	1	3	1	1	2	1	0	1	2	1	1	1	2	2	2	1	1	1	1	1	1	1	1	1	8	1	1	1	3
OG0001851	1	1	4	1	2	1	1	2	1	1	1	0	3	1	16	1	1	2	1	1	1	2	2	1	1	1	0	1	3	1	1	2	1	5	1	2	1	1	1	1	0	1	1	1	1	0	1	3	2
OG0001852	1	1	1	1	0	2	3	2	1	1	1	1	5	1	1	6	1	3	2	1	1	3	1	1	1	2	1	1	1	1	1	1	1	1	7	2	3	1	1	1	1	1	1	1	5	1	1	1	2
OG0001853	1	1	1	3	4	1	1	2	1	2	1	1	2	1	2	1	2	1	1	0	1	1	2	1	1	2	1	3	1	1	4	4	5	5	1	1	1	2	1	4	1	1	1	1	1	2	1	1	1
OG0001854	2	9	6	0	0	11	1	1	0	0	0	0	0	1	13	1	0	0	3	0	0	0	0	0	0	1	0	0	0	0	0	2	0	3	1	9	4	6	2	0	0	2	0	1	1	0	1	0	0
OG0001855	1	1	1	1	2	1	1	1	1	1	2	2	2	20	2	1	1	1	1	2	1	1	1	0	1	2	1	1	1	1	1	2	1	4	1	1	1	1	1	1	0	1	1	1	4	2	1	1	1
OG0001856	1	1	1	2	2	1	1	1	0	1	2	1	3	1	2	1	2	2	3	1	0	3	2	5	2	1	0	1	1	1	1	2	1	1	1	3	1	2	1	2	1	1	1	1	10	2	2	1	2
OG0001857	2	2	2	3	0	1	2	1	1	3	7	1	1	1	2	1	1	1	1	3	1	5	1	1	1	1	1	1	2	1	2	2	2	3	1	1	1	1	2	4	1	1	1	1	2	2	1	1	1
OG0001858	1	1	4	1	2	1	1	2	0	1	2	0	7	2	1	1	3	3	4	1	1	5	2	1	1	1	1	2	0	1	0	1	1	3	1	2	2	1	1	3	0	1	3	1	3	0	1	1	3
OG0001859	1	2	8	2	5	1	1	1	1	2	2	1	2	1	1	1	2	2	4	1	1	1	3	1	1	3	2	2	1	1	3	3	1	1	1	3	1	1	0	2	1	1	1	1	1	1	1	1	0
OG0001860	1	1	5	2	4	2	1	1	1	1	1	0	3	1	4	1	2	2	1	1	1	2	1	1	1	1	1	1	2	0	1	0	1	4	3	1	1	1	1	3	0	2	0	1	12	0	1	1	2
OG0001861	2	2	2	2	1	2	2	1	1	2	1	1	4	1	0	2	1	3	1	0	0	2	1	2	1	1	0	4	0	3	2	3	2	2	1	1	1	2	13	1	0	1	2	0	0	1	1	0	3
OG0001862	1	2	7	2	1	2	2	1	1	1	2	2	2	1	1	1	3	1	1	1	0	1	2	3	4	1	0	1	1	2	2	3	2	2	1	2	1	2	2	1	1	1	2	1	2	3	1	1	1
OG0001863	1	1	1	1	1	4	1	2	1	1	1	0	13	1	2	1	1	3	4	1	1	3	1	1	1	2	0	2	1	1	1	1	1	3	2	1	1	1	1	1	0	1	2	2	3	0	1	2	3
OG0001864	1	3	2	3	1	2	3	2	1	2	1	2	1	1	1	2	1	1	1	2	1	1	3	2	3	2	1	2	2	1	1	1	2	3	2	2	2	2	1	1	1	3	1	1	1	3	1	1	1
OG0001865	1	4	1	1	5	1	1	3	0	3	1	0	8	1	3	1	1	4	3	2	1	4	2	1	2	1	0	1	3	0	1	1	1	1	3	1	1	1	1	1	0	1	0	1	3	0	1	1	3
OG0001866	1	1	1	6	4	2	1	2	0	1	0	0	3	2	1	1	1	3	6	3	1	3	0	0	0	3	1	2	1	0	0	1	3	2	2	1	1	1	1	1	0	1	0	2	10	0	1	1	3
OG0001867	1	1	1	2	1	3	3	2	2	1	2	1	4	0	2	1	1	2	1	1	2	2	2	0	2	1	0	2	5	1	2	2	2	2	1	1	2	1	5	1	0	2	1	1	4	1	2	1	1
OG0001868	2	1	3	1	1	1	1	1	1	2	2	1	3	2	1	1	3	2	6	1	1	2	1	1	1	1	1	1	2	0	1	2	2	4	1	2	1	1	1	2	0	2	0	1	7	3	1	1	2
OG0001869	0	5	0	1	1	1	1	4	0	0	2	0	0	0	2	0	2	0	1	1	0	0	8	5	5	0	0	5	0	0	2	2	1	2	1	10	2	5	0	4	0	2	0	0	6	0	0	0	0
OG0001870	0	3	0	7	6	2	0	6	0	0	3	0	1	1	10	1	6	1	0	0	0	1	4	2	2	1	0	0	0	1	2	1	3	0	0	2	0	5	0	7	0	1	0	0	0	0	1	0	1
OG0001871	0	5	1	1	2	1	3	1	2	1	2	1	4	0	1	2	3	2	5	0	0	2	1	1	2	2	0	1	1	0	1	1	1	3	1	4	4	1	3	1	1	1	1	2	2	1	1	2	3
OG0001872	0	0	0	1	0	6	0	0	0	0	4	0	0	0	0	0	4	0	0	0	0	0	23	27	7	0	0	0	0	0	0	0	0	0	0	5	0	1	0	3	0	0	0	0	0	0	0	0	0
OG0001873	0	0	0	0	0	0	0	31	0	0	0	0	0	0	0	1	0	0	0	0	0	0	0	0	0	0	0	0	0	0	0	0	0	49	0	0	0	0	0	0	0	0	0	0	0	0	0	0	0
OG0001874	0	0	0	0	0	0	0	0	0	0	0	0	0	0	0	0	0	0	0	38	0	0	0	0	0	0	0	0	0	0	37	0	0	0	0	0	0	0	0	0	0	0	0	0	6	0	0	0	0
OG0001875	2	3	1	1	3	1	1	1	1	1	3	2	1	5	1	1	3	1	1	1	1	1	4	1	2	2	1	1	2	1	1	3	1	3	2	1	2	1	0	1	3	2	1	1	3	2	1	1	1
OG0001876	1	1	2	1	1	0	1	1	1	1	1	1	6	2	1	1	1	5	10	4	1	3	2	1	1	1	0	1	2	2	3	1	1	2	1	1	1	1	1	1	0	2	1	1	2	0	1	1	3
OG0001877	3	8	1	1	1	5	1	2	0	0	1	0	3	1	3	1	1	2	2	1	1	2	1	3	1	1	0	1	7	1	1	1	1	2	1	3	1	2	1	3	0	3	1	0	1	0	1	1	2
OG0001878	1	2	19	1	1	1	1	1	2	1	2	1	1	1	1	1	1	1	1	1	1	1	1	3	1	1	1	2	1	1	2	1	1	4	1	1	1	1	1	3	1	1	1	1	2	1	1	1	1
OG0001879	1	2	1	1	2	1	1	2	1	1	1	1	2	1	1	2	1	1	1	0	1	3	1	6	2	0	1	2	1	1	3	3	1	5	1	2	2	1	1	2	2	2	1	2	4	1	1	2	2
OG0001880	1	1	1	3	1	1	1	1	1	2	1	1	8	1	2	1	1	3	3	2	1	2	1	1	1	1	0	1	1	2	1	3	1	2	2	2	1	1	2	1	2	1	2	2	3	1	2	1	3
OG0001881	1	1	1	2	1	2	3	4	0	1	1	0	3	0	2	0	2	2	4	1	1	4	3	1	1	3	0	2	1	0	1	3	1	3	1	4	2	2	2	2	0	1	3	0	4	0	0	1	3
OG0001882	1	1	1	2	0	1	1	1	1	1	1	1	1	0	1	1	2	1	0	1	1	37	1	1	1	2	0	1	1	0	1	1	0	1	1	1	2	1	2	0	0	1	1	0	0	1	1	1	1
OG0001883	2	1	2	2	0	5	1	3	1	1	1	1	1	1	1	5	2	2	1	3	1	2	2	1	2	1	3	1	2	2	0	2	1	3	1	2	2	2	1	1	1	1	2	1	1	1	1	2	2
OG0001884	1	0	0	0	0	4	0	2	0	1	0	0	1	53	2	0	1	1	0	0	1	0	0	0	0	3	0	1	0	0	0	2	0	2	1	0	1	1	0	0	0	1	0	0	0	0	0	1	0
OG0001885	1	6	10	1	4	2	1	1	1	1	1	1	1	1	2	1	1	1	1	1	0	1	2	2	1	1	1	1	1	1	1	2	1	2	2	1	4	1	1	3	1	2	1	1	1	3	1	1	1
OG0001886	6	2	0	1	3	7	0	0	0	0	3	0	0	0	3	0	6	0	0	2	0	0	0	3	1	4	0	2	0	0	1	1	1	15	0	5	3	1	0	5	0	3	0	0	0	0	1	0	1
OG0001887	1	2	1	2	4	1	0	2	1	2	2	0	5	2	1	0	2	4	1	1	0	5	2	3	3	0	0	3	0	0	3	2	3	1	2	2	1	2	4	2	0	1	0	0	1	0	1	0	5
OG0001888	3	3	1	1	2	4	0	3	2	1	1	2	2	1	2	0	2	2	1	1	2	1	1	1	1	1	0	2	2	1	1	5	1	2	1	3	2	2	0	1	1	2	1	2	1	4	0	3	2
OG0001889	2	5	1	1	4	0	1	3	1	1	1	1	2	4	1	1	1	1	2	1	1	1	3	2	1	2	1	0	1	0	2	0	1	4	1	2	1	2	1	2	2	2	1	1	1	7	1	1	2
OG0001890	2	1	3	1	2	5	0	3	0	1	0	0	2	0	1	2	1	2	0	0	0	1	0	0	0	7	0	3	0	0	1	2	1	8	5	1	3	2	0	1	1	5	0	0	1	0	9	1	2
OG0001891	2	1	1	2	2	1	1	1	2	1	1	3	4	4	1	4	1	3	2	1	1	3	1	2	2	2	0	1	1	0	1	1	1	2	2	1	1	1	2	1	0	1	0	1	2	3	4	2	3
OG0001892	1	1	2	1	3	1	1	2	1	1	1	2	4	1	2	1	1	2	2	3	1	2	4	3	1	1	1	1	1	1	2	1	1	3	1	1	1	1	1	2	2	1	2	1	3	4	1	1	2
OG0001893	1	1	2	1	3	1	1	1	1	1	1	1	5	3	1	1	1	2	2	3	1	3	3	1	1	1	1	1	2	2	2	2	1	2	1	1	1	1	1	1	1	2	1	2	5	2	1	1	3
OG0001894	1	1	1	1	1	1	2	1	1	2	1	1	3	1	1	1	1	1	2	1	1	1	2	1	1	1	1	1	1	1	1	1	1	2	1	1	2	1	22	1	1	1	1	1	2	2	1	1	1
OG0001895	1	1	1	1	1	4	2	2	1	1	1	1	1	2	1	2	1	0	2	1	2	1	1	9	1	3	1	2	1	1	2	1	3	3	2	1	2	1	2	1	1	1	1	1	3	1	2	3	0
OG0001896	1	1	2	1	3	1	2	1	0	1	1	0	3	2	1	1	1	2	4	1	1	4	2	2	1	1	1	1	1	1	1	1	1	3	2	1	1	1	0	1	0	1	1	2	17	0	1	1	1
OG0001897	1	5	1	1	2	1	1	1	1	1	1	1	3	1	1	1	2	1	1	1	1	2	3	1	1	3	1	2	1	2	1	2	1	3	2	4	1	2	1	2	2	1	2	2	4	1	1	1	2
OG0001898	1	2	12	2	1	2	1	1	0	1	2	0	6	2	1	1	3	3	1	1	1	3	1	1	1	2	0	1	1	1	1	1	1	2	1	1	1	1	1	1	0	2	1	1	3	0	1	1	5
OG0001899	1	2	2	4	1	2	1	1	1	1	2	1	0	1	2	1	1	1	1	1	1	1	7	2	1	4	1	3	1	1	1	1	1	1	1	3	1	1	8	1	0	1	1	2	2	3	1	1	1
OG0001900	0	4	1	5	4	0	0	0	0	0	3	0	0	1	7	1	10	0	0	0	0	0	3	4	2	0	0	0	0	0	4	6	6	0	0	9	0	8	0	2	0	0	0	0	0	0	0	0	0
OG0001901	0	1	1	1	2	1	1	1	1	1	1	2	7	1	2	1	2	4	5	2	1	4	1	1	1	1	0	3	1	2	1	2	0	1	3	2	1	1	1	1	2	1	0	2	4	1	1	1	3
OG0001902	0	2	0	0	0	2	0	0	1	4	0	2	8	0	7	0	4	8	0	0	0	7	0	0	0	0	0	1	0	0	0	1	0	3	1	6	1	5	0	2	4	0	1	0	0	6	0	0	4
OG0001903	0	3	0	13	10	0	0	0	0	0	2	0	0	0	4	0	3	0	0	1	0	0	0	4	7	0	0	0	6	0	4	4	8	0	0	2	0	2	0	1	0	0	0	0	6	0	0	0	0
OG0001904	0	2	62	0	0	3	0	0	0	0	0	0	0	0	1	0	7	0	0	0	0	0	0	0	0	0	0	0	0	0	0	2	0	0	0	3	0	0	0	0	0	0	0	0	0	0	0	0	0
OG0001905	0	2	13	2	0	0	0	0	0	0	11	0	0	0	1	0	8	0	0	0	0	0	0	18	25	0	0	0	0	0	0	0	0	0	0	0	0	0	0	0	0	0	0	0	0	0	0	0	0
OG0001906	0	0	0	1	3	0	0	0	0	0	14	0	0	0	0	0	0	0	0	0	0	0	23	21	18	0	0	0	0	0	0	0	0	0	0	0	0	0	0	0	0	0	0	0	0	0	0	0	0
OG0001907	0	0	0	0	0	0	0	1	0	0	0	0	1	0	0	0	0	1	0	0	0	0	0	0	0	0	0	1	0	0	0	1	0	1	1	0	1	0	0	0	0	0	0	0	0	0	0	0	72
OG0001908	1	0	0	0	0	4	1	6	0	1	0	0	12	4	0	0	0	6	10	0	0	6	0	0	0	2	0	3	0	0	0	0	0	3	3	0	2	0	1	0	0	2	0	0	5	0	2	0	5
OG0001909	3	6	2	3	10	1	1	0	0	0	3	0	0	0	4	0	5	0	0	0	0	0	1	1	1	1	0	0	0	0	1	1	3	3	2	6	11	5	0	3	0	1	0	0	0	0	1	0	0
OG0001910	1	1	1	5	3	2	1	1	1	1	3	1	1	2	1	1	1	1	1	1	1	1	2	1	1	5	2	1	1	1	5	5	1	7	1	1	1	1	0	0	0	1	1	1	1	2	2	1	2
OG0001911	1	2	2	3	2	2	1	2	1	3	1	1	1	1	1	1	2	1	1	1	2	1	1	1	1	3	1	2	1	1	2	2	2	4	3	1	2	1	1	1	1	1	1	1	3	4	1	3	1
OG0001912	1	2	1	2	2	2	1	2	0	1	2	0	1	2	1	1	1	1	1	4	1	1	2	3	2	1	0	2	6	2	2	3	0	3	1	3	2	1	0	2	0	2	7	1	1	0	1	1	1
OG0001913	1	1	26	1	1	1	1	1	1	1	1	1	1	1	1	1	1	1	1	1	1	1	1	1	2	2	0	1	1	0	1	1	1	3	1	3	1	1	1	1	0	2	0	1	2	2	1	1	1
OG0001914	9	2	0	2	1	2	2	5	0	1	2	0	2	1	2	1	5	1	1	1	0	2	1	2	2	1	0	1	0	0	2	2	4	3	1	2	1	3	2	2	0	1	0	1	3	0	1	0	2
OG0001915	1	1	1	2	2	0	1	4	1	1	5	1	1	1	1	1	1	1	1	2	1	1	1	2	1	0	1	3	4	1	1	1	1	3	3	2	2	2	1	1	1	1	1	1	4	7	1	1	1
OG0001916	2	22	0	5	4	7	0	0	0	0	0	0	0	0	0	0	10	0	0	0	1	0	0	0	0	0	0	0	0	0	1	3	1	0	0	11	1	8	0	0	0	3	0	0	0	0	0	0	0
OG0001917	1	5	0	5	4	3	0	0	0	3	0	1	6	0	3	0	1	5	0	0	0	5	0	0	0	0	0	4	0	1	3	0	5	0	5	5	1	4	0	3	0	1	1	0	0	0	0	0	4
OG0001918	2	0	1	1	1	2	1	2	2	1	1	2	5	2	2	2	1	3	2	1	1	3	1	1	1	2	0	3	1	2	1	1	1	4	2	1	2	1	2	0	0	2	3	1	1	2	2	1	3
OG0001919	1	4	16	2	5	1	0	1	1	0	4	0	1	1	1	1	3	1	0	1	1	1	1	1	1	3	0	1	1	1	1	2	1	3	1	3	2	1	0	1	0	2	2	0	2	0	1	1	1
OG0001920	1	2	19	1	2	1	1	1	1	1	1	1	1	1	1	1	2	1	1	1	1	1	2	1	1	2	1	1	1	1	1	1	1	3	1	1	1	1	1	2	1	2	1	4	1	1	1	1	1
OG0001921	1	1	0	12	0	1	1	1	1	1	1	1	0	1	1	1	1	0	1	0	1	0	1	31	3	1	0	1	0	0	1	1	1	1	1	1	0	1	1	1	0	1	1	1	0	1	1	1	0
OG0001922	1	1	5	1	4	2	0	3	1	3	2	0	2	1	1	1	1	2	3	1	1	1	2	1	1	1	0	1	1	1	2	5	1	2	1	3	2	2	2	5	0	3	1	1	1	0	1	1	1
OG0001923	1	1	8	2	3	1	1	1	1	2	2	0	4	1	2	1	1	1	1	1	1	2	1	2	1	0	0	1	1	1	1	1	1	2	1	3	1	1	1	1	1	3	1	1	9	0	1	2	3
OG0001924	2	2	2	4	2	2	1	1	1	1	2	0	8	2	2	1	1	3	1	2	1	3	2	1	1	1	0	1	2	1	2	2	1	2	1	1	1	1	2	1	1	1	1	1	3	0	1	1	3
OG0001925	2	0	2	2	2	2	1	2	1	1	1	1	3	2	2	2	0	1	2	6	1	1	2	1	3	2	1	1	1	1	2	2	2	0	1	2	2	2	1	2	1	2	1	1	3	1	2	1	2
OG0001926	1	2	2	1	2	1	1	1	1	1	2	1	2	1	1	1	1	1	1	0	1	1	1	2	1	1	1	1	1	1	1	1	1	1	1	18	1	8	1	1	1	1	1	1	2	1	1	1	1
OG0001927	1	3	1	2	0	2	2	3	1	2	0	1	4	3	1	2	1	2	1	1	1	2	2	2	2	1	1	1	1	1	1	3	1	2	2	2	3	3	2	1	1	2	2	1	0	1	2	1	2
OG0001928	2	2	1	2	3	2	2	4	0	2	2	0	1	0	2	0	2	2	3	2	1	2	2	2	2	0	0	4	2	0	2	2	2	2	2	2	2	2	1	2	0	2	0	1	5	0	1	1	1
OG0001929	1	2	3	1	1	1	1	1	2	1	1	1	4	2	1	1	1	3	4	1	1	9	1	1	1	1	0	1	0	0	3	1	1	2	1	2	1	1	1	1	0	1	1	1	8	1	1	2	2
OG0001930	1	1	4	1	0	1	1	1	1	1	3	1	3	1	1	1	1	1	1	2	1	1	2	2	2	2	0	3	4	1	1	2	1	3	2	1	1	1	1	1	1	1	1	8	5	1	1	1	1
OG0001931	2	1	5	2	1	1	1	8	1	1	2	2	3	4	2	1	1	3	1	0	1	2	2	1	2	1	0	1	2	0	2	2	1	2	1	1	1	1	1	2	0	1	2	0	1	2	1	1	3
OG0001932	1	1	1	2	2	1	1	1	1	1	0	1	1	1	1	1	2	1	1	1	1	1	2	2	1	1	2	1	2	1	1	1	1	2	2	1	1	1	1	2	1	1	3	1	1	4	1	1	17
OG0001933	1	1	2	4	7	1	1	6	1	1	3	1	1	1	2	1	1	1	1	1	1	1	1	1	1	1	3	1	0	1	1	2	2	1	1	1	2	1	1	4	1	1	1	2	2	3	2	1	1
OG0001934	2	3	1	1	2	1	2	1	1	1	2	0	2	1	1	1	1	2	1	15	1	2	3	2	1	1	1	1	1	1	3	1	1	1	1	1	3	1	1	1	0	1	1	1	3	0	1	1	2
OG0001935	1	1	4	2	1	2	2	1	1	1	1	1	2	1	1	1	2	1	0	1	1	1	4	2	1	1	0	2	2	1	1	2	1	4	1	1	2	1	5	1	1	3	1	1	1	8	1	1	1
OG0001936	0	4	1	9	11	0	0	0	0	1	11	0	0	0	8	0	0	0	0	0	0	0	1	15	7	0	0	0	0	0	0	0	0	0	0	1	0	0	0	9	0	0	0	0	0	0	1	0	0
OG0001937	0	2	1	1	1	2	5	3	0	0	2	0	2	0	2	0	2	1	1	0	1	1	2	1	2	5	0	2	0	0	1	2	3	8	1	3	4	1	4	1	0	2	0	4	1	0	0	5	0
OG0001938	0	0	1	2	0	0	0	0	0	0	0	0	0	0	1	0	0	0	0	0	0	0	74	0	0	0	0	0	0	0	0	0	0	1	0	0	0	0	0	0	0	0	0	0	0	0	0	0	0
OG0001939	0	0	0	0	0	0	0	0	0	0	7	0	0	0	5	0	0	0	0	0	0	0	0	14	19	0	0	0	0	0	0	1	0	30	0	0	0	0	0	2	0	0	0	1	0	0	0	0	0
OG0001940	1	1	2	1	1	2	1	1	1	1	1	1	5	1	2	1	2	3	3	1	1	4	2	1	0	1	0	1	1	1	1	2	1	4	1	2	1	1	1	1	0	1	2	1	5	2	1	1	6
OG0001941	1	1	1	1	3	1	1	1	0	1	1	0	6	1	1	1	1	4	6	2	1	4	1	1	1	2	1	1	1	0	1	1	1	2	1	1	1	1	2	0	0	1	0	3	10	0	1	1	4
OG0001942	49	0	1	0	0	0	0	0	0	1	0	0	0	0	5	0	1	0	0	1	0	1	1	0	0	0	0	6	1	0	0	0	0	8	0	0	0	0	0	3	0	0	0	0	0	0	0	0	0
OG0001943	1	4	1	4	1	1	1	1	1	1	3	1	2	2	3	1	1	1	2	1	1	1	3	1	2	3	1	1	1	1	1	2	1	2	1	4	1	1	2	1	0	1	2	1	1	6	1	1	1
OG0001944	2	3	6	1	5	2	1	1	1	1	2	1	1	1	1	1	0	3	1	2	1	2	3	1	1	2	1	1	1	1	1	4	2	2	2	1	1	1	2	1	0	2	1	1	1	3	1	1	1
OG0001945	4	1	1	1	2	2	1	5	0	1	0	0	9	2	1	2	1	5	4	1	0	3	2	1	1	1	0	2	0	0	1	2	1	4	2	1	2	1	1	1	0	2	0	0	0	0	2	0	5
OG0001946	6	0	5	0	0	17	0	0	1	0	0	0	0	0	0	0	0	0	0	0	0	0	0	0	0	0	0	2	0	0	0	0	0	18	1	0	19	0	0	0	0	9	0	0	0	0	0	0	0
OG0001947	2	3	1	4	5	3	0	1	0	2	1	0	2	3	1	1	2	3	1	1	1	3	2	1	1	3	0	3	0	0	1	2	2	3	2	2	2	2	0	1	0	3	0	0	0	0	1	1	6
OG0001948	1	2	2	1	2	0	1	1	1	2	2	0	2	1	1	1	1	2	12	0	0	1	1	3	1	2	1	7	0	1	1	4	3	1	1	1	1	1	0	1	0	1	1	2	4	0	1	2	1
OG0001949	1	1	2	3	6	2	0	1	3	2	6	0	2	1	2	1	1	1	1	1	1	1	1	1	3	0	2	1	0	2	2	1	2	4	1	2	1	2	0	1	2	2	2	1	3	0	1	1	1
OG0001950	1	1	5	2	2	1	1	2	1	1	1	1	5	2	1	1	1	2	2	1	1	2	1	1	1	2	0	1	1	0	1	5	2	2	1	3	1	1	0	1	0	1	0	1	9	1	1	1	3
OG0001951	1	1	1	2	1	1	1	1	1	1	1	1	2	0	1	1	1	1	1	1	1	1	3	1	1	1	0	1	1	1	1	2	2	5	1	0	1	1	21	1	1	1	1	1	2	1	1	1	2
OG0001952	3	3	4	1	5	1	2	1	2	1	1	1	1	1	1	1	1	1	2	1	1	1	4	1	1	1	1	1	1	1	2	2	2	4	1	1	1	1	2	3	2	2	1	1	1	2	1	1	1
OG0001953	1	3	5	0	0	2	2	1	1	1	1	0	4	1	1	1	4	2	3	4	0	2	3	1	1	1	1	1	1	0	0	2	0	2	1	3	1	3	4	0	1	2	0	3	4	0	1	0	3
OG0001954	3	3	1	1	0	3	0	4	1	1	3	0	2	2	1	1	2	1	2	0	2	1	2	3	2	1	0	4	1	1	1	2	1	1	2	2	1	2	1	1	0	1	1	0	6	2	2	2	2
OG0001955	1	2	4	5	2	1	1	1	0	1	3	0	4	1	2	1	2	1	2	1	1	1	2	2	2	2	0	1	1	0	3	4	3	2	1	2	2	2	2	2	0	1	0	1	2	0	1	1	2
OG0001956	1	1	13	2	3	1	0	1	1	1	2	0	4	1	2	1	1	2	2	1	1	3	1	1	1	1	0	2	1	0	1	1	2	2	1	1	1	1	1	1	0	2	0	0	8	0	1	1	3
OG0001957	1	2	1	8	4	1	0	1	1	1	3	0	0	0	3	0	3	0	0	1	1	0	10	3	2	0	0	3	3	1	3	5	4	2	1	3	1	2	0	1	0	1	1	0	0	0	0	1	0
OG0001958	1	1	4	2	4	1	1	2	1	1	1	2	3	2	2	0	1	2	2	2	1	1	0	2	1	1	0	1	1	1	4	1	2	3	1	1	2	1	1	1	0	3	1	0	3	4	4	1	1
OG0001959	1	1	1	1	1	1	2	3	1	1	2	2	7	1	1	1	1	2	5	1	1	4	1	2	3	1	1	1	3	1	1	1	1	1	1	1	1	1	1	2	0	1	1	2	3	1	1	1	3
OG0001960	1	0	1	1	3	2	1	3	0	2	2	3	1	1	1	1	1	1	3	2	2	1	2	3	2	1	1	1	0	1	3	3	1	3	1	2	2	1	1	2	0	1	3	1	2	4	1	2	1
OG0001961	2	2	5	3	1	3	0	5	1	2	1	1	0	0	0	0	3	0	1	3	4	0	2	1	1	0	0	5	0	2	1	2	1	2	1	4	1	2	0	0	0	6	5	0	1	1	0	3	0
OG0001962	1	1	3	2	5	6	1	2	3	1	1	2	1	2	1	1	1	1	1	3	1	1	1	1	1	1	0	1	1	2	2	2	2	2	1	1	1	1	1	1	1	3	2	0	2	4	1	1	1
OG0001963	1	1	0	2	2	1	1	2	1	1	1	1	3	3	1	1	1	2	1	1	1	2	2	2	1	1	1	1	1	1	1	1	1	1	1	1	1	1	11	3	2	1	1	1	6	1	1	1	2
OG0001964	1	1	1	2	4	1	4	2	0	2	0	0	6	1	1	1	1	5	2	1	1	5	0	0	0	2	0	1	1	0	1	1	1	2	1	1	1	0	11	2	0	1	0	1	2	0	1	1	5
OG0001965	1	2	0	0	9	1	0	1	0	1	2	1	5	1	1	1	1	1	1	1	0	2	2	4	17	1	0	1	0	0	3	2	1	2	1	1	1	1	1	0	0	1	0	1	1	1	2	0	2
OG0001966	1	1	2	1	2	1	2	1	1	1	2	0	6	1	1	2	3	2	3	1	1	3	1	1	2	1	1	1	2	0	1	2	1	4	1	0	3	1	2	1	0	1	0	1	6	2	1	1	3
OG0001967	1	1	4	1	3	1	1	1	1	1	1	1	5	1	1	1	1	3	2	2	1	3	7	2	1	1	2	1	1	1	2	1	1	1	1	1	3	1	1	2	1	1	1	1	1	1	1	1	3
OG0001968	1	6	2	1	3	1	1	2	1	2	1	1	1	1	1	1	1	1	2	1	1	1	2	5	1	1	1	3	1	2	1	3	1	2	1	3	2	1	1	2	1	1	1	1	2	3	1	1	1
OG0001969	1	3	0	2	6	1	1	2	0	1	2	0	5	1	1	1	2	2	1	0	0	2	2	3	2	1	0	3	1	0	3	1	2	2	1	2	1	1	1	0	1	1	0	2	10	0	1	1	2
OG0001970	1	2	1	1	1	2	2	3	3	1	2	1	3	1	1	1	1	3	2	1	1	3	5	1	1	2	0	1	1	1	1	1	1	2	1	2	2	1	1	1	0	1	1	2	6	1	1	1	3
OG0001971	4	4	2	1	1	2	0	3	1	1	0	0	7	2	1	1	2	3	0	2	3	3	0	0	0	1	0	3	1	0	1	2	1	4	2	3	4	1	0	1	0	1	0	1	0	0	3	2	4
OG0001972	1	1	1	3	3	1	2	1	1	1	1	1	4	1	1	1	1	2	1	1	1	3	1	3	1	1	1	1	2	0	2	2	1	1	1	3	2	2	6	1	1	2	1	1	2	2	2	1	2
OG0001973	1	1	0	1	1	1	2	4	1	1	1	1	3	2	1	2	1	13	1	1	1	5	1	0	1	1	0	1	1	1	1	1	1	1	1	1	1	1	1	0	0	1	0	1	8	1	3	1	3
OG0001974	2	3	1	2	1	2	1	2	1	2	1	1	4	1	1	1	1	4	4	1	1	3	1	2	1	0	1	5	1	0	1	2	1	4	1	1	1	1	1	3	0	1	1	1	2	1	1	1	3
OG0001975	1	2	1	2	1	2	1	1	1	1	1	1	3	2	1	1	1	1	3	2	1	2	3	1	3	1	2	2	1	1	2	1	1	3	1	1	5	1	1	1	1	1	1	1	6	1	1	1	2
OG0001976	1	1	1	1	3	1	1	1	1	1	1	2	9	1	1	1	2	4	2	1	1	4	1	1	1	1	1	1	1	1	1	1	1	1	1	1	1	1	1	1	1	2	1	3	3	2	1	1	5
OG0001977	0	5	1	8	8	1	0	0	0	0	17	0	0	0	9	0	4	0	0	0	0	0	0	4	3	0	0	0	0	0	0	3	0	0	0	1	0	2	0	12	0	0	0	0	0	0	0	0	0
OG0001978	0	1	1	1	2	1	1	1	1	1	0	3	1	1	1	18	2	1	1	1	1	1	1	1	1	1	1	1	1	1	2	3	1	1	1	1	1	1	1	2	2	1	1	1	4	3	1	1	1
OG0001979	0	2	0	5	3	1	0	1	0	0	14	0	0	0	7	0	2	0	0	0	0	0	10	6	9	0	0	0	1	0	1	2	5	0	0	3	0	2	0	4	0	0	0	0	0	0	0	0	0
OG0001980	0	1	64	0	1	0	0	0	0	2	0	0	1	0	0	0	0	0	0	0	0	0	0	0	0	0	0	0	0	0	1	0	1	0	0	4	0	1	0	0	0	0	0	0	0	0	1	0	1
OG0001981	0	3	3	1	4	1	0	3	1	1	2	0	3	2	4	0	1	4	3	2	1	3	2	2	1	2	0	3	1	0	1	2	1	3	1	3	2	1	0	1	0	2	0	0	2	0	3	0	3
OG0001982	0	2	1	6	5	0	0	0	0	0	2	0	0	0	2	0	10	0	0	0	0	0	7	12	7	0	0	0	0	0	3	5	5	0	0	4	0	5	0	0	0	0	1	0	0	1	0	0	0
OG0001983	0	0	77	1	0	0	0	0	0	0	0	0	0	0	0	0	0	0	0	0	0	0	0	0	0	0	0	0	0	0	0	0	0	0	0	0	0	0	0	0	0	0	0	0	0	0	0	0	0
OG0001984	0	0	15	0	0	2	0	0	0	0	35	0	0	0	0	0	1	0	0	0	0	0	2	0	0	0	0	0	0	0	0	0	0	8	0	0	6	0	0	0	0	9	0	0	0	0	0	0	0
OG0001985	0	0	0	0	0	0	0	0	0	0	0	0	0	0	0	0	0	0	28	1	0	0	0	0	0	0	0	0	0	0	44	0	0	0	0	0	0	0	5	0	0	0	0	0	0	0	0	0	0
OG0001986	32	0	0	9	3	0	0	0	0	0	6	0	0	0	0	0	0	0	0	0	0	0	0	22	2	0	0	0	0	0	0	0	0	3	0	0	0	0	0	0	0	0	0	0	0	0	0	0	0
OG0001987	3	4	1	1	1	0	0	3	2	0	1	0	6	0	1	3	1	4	2	1	1	4	2	1	2	3	0	3	1	0	1	2	1	4	2	1	1	1	0	1	0	3	2	1	1	0	1	1	3
OG0001988	57	1	0	0	2	0	0	1	0	0	0	0	0	0	0	0	0	0	0	1	0	0	0	0	0	1	0	1	0	0	1	0	0	9	0	0	0	0	0	0	0	1	0	0	0	0	2	0	0
OG0001989	1	1	1	1	2	1	1	1	1	1	1	0	1	26	1	1	1	1	1	1	1	1	2	1	1	1	1	1	1	1	1	3	1	2	1	1	1	1	0	1	0	1	1	1	3	0	1	1	1
OG0001990	2	2	6	1	3	1	1	2	1	2	0	0	3	2	2	2	1	1	1	1	2	2	1	2	2	1	0	2	1	1	2	2	1	4	2	2	2	2	0	1	0	2	2	2	1	0	1	2	1
OG0001991	36	2	0	0	0	1	0	0	0	0	0	0	0	0	0	0	2	0	0	0	0	0	0	0	0	0	0	2	0	0	20	6	0	6	0	2	0	0	0	0	0	0	0	0	0	0	0	0	0
OG0001992	2	4	1	3	6	4	1	2	0	1	1	0	5	1	1	1	3	3	0	0	0	3	1	0	1	0	0	4	0	0	2	2	2	5	3	5	2	2	1	0	0	2	0	0	0	0	0	0	3
OG0001993	2	2	1	3	5	1	0	2	1	1	1	0	2	1	2	1	2	2	1	0	2	2	0	6	2	1	0	2	1	0	2	2	2	4	2	2	2	2	0	3	0	2	0	1	1	0	2	2	2
OG0001994	1	1	1	1	1	2	1	1	1	1	1	1	8	2	1	3	1	4	3	2	1	3	1	2	1	1	1	1	2	1	1	1	1	2	1	2	1	1	1	0	1	1	1	1	2	2	2	1	4
OG0001995	1	2	5	5	5	2	1	2	1	1	3	0	1	1	2	1	2	1	2	0	0	1	2	4	2	1	0	1	2	1	3	2	3	2	1	3	1	2	1	1	0	1	1	0	2	0	1	0	1
OG0001996	2	1	1	2	1	2	1	3	2	0	1	0	4	2	1	0	2	3	2	2	1	2	1	3	2	2	0	2	0	1	3	1	1	6	1	2	2	1	1	1	0	1	2	1	1	0	1	3	3
OG0001997	2	2	1	3	1	2	1	3	1	1	2	0	1	1	2	0	2	2	1	1	1	2	1	2	1	1	1	2	1	0	3	3	2	4	1	2	7	2	1	2	0	3	0	0	2	0	2	1	1
OG0001998	4	2	3	3	1	3	1	1	1	2	1	0	3	1	1	2	2	3	2	1	1	3	3	1	1	1	0	2	1	1	2	2	2	3	1	2	2	2	1	0	0	2	1	1	0	0	2	1	2
[truncated: 31,326 more rows]
[truncated: 1 more columns]
