# Supplementary material for: The genome of the colonial hydroid Hydractinia reveals that their stem cells use a toolkit of evolutionarily shared genes with all animals
Source: Genome Res. 2024 Mar;34(3):498–513. doi: 10.1101/gr.278382.123 (PMC11067881; doi:10.1101/gr.278382.123)
Supplement: Supplement 10 [file Supplemental_Data.zip › Supplemental_Data/Supplemental_Data_S7.txt]

OG0000000: Aaurb|scaffold1.g254.t1 Aaurb|scaffold1.g256.t1 Aaurb|scaffold1.g257.t1 Aaurb|scaffold1.g84.t1 Aaurb|scaffold10.g149.t1 Aaurb|scaffold100.g4.t1 Aaurb|scaffold101.g6.t1 Aaurb|scaffold102.g23.t1 Aaurb|scaffold103.g4.t1 Aaurb|scaffold103.g5.t1 Aaurb|scaffold104.g61.t1 Aaurb|scaffold107.g41.t1 Aaurb|scaffold1083.g2.t1 Aaurb|scaffold11.g146.t1 Aaurb|scaffold110.g21.t1 Aaurb|scaffold110.g53.t1 Aaurb|scaffold110.g62.t1 Aaurb|scaffold111.g20.t1 Aaurb|scaffold115.g27.t1 Aaurb|scaffold115.g31.t1 Aaurb|scaffold115.g38.t1 Aaurb|scaffold116.g45.t1 Aaurb|scaffold116.g70.t1 Aaurb|scaffold118.g24.t1 Aaurb|scaffold118.g32.t1 Aaurb|scaffold121.g26.t1 Aaurb|scaffold121.g44.t1 Aaurb|scaffold1218.g1.t1 Aaurb|scaffold125.g1.t1 Aaurb|scaffold128.g48.t1 Aaurb|scaffold128.g63.t1 Aaurb|scaffold129.g30.t1 Aaurb|scaffold130.g51.t1 Aaurb|scaffold131.g20.t1 Aaurb|scaffold133.g8.t1 Aaurb|scaffold138.g15.t1 Aaurb|scaffold139.g8.t1 Aaurb|scaffold14.g21.t1 Aaurb|scaffold14.g32.t1 Aaurb|scaffold14.g58.t1 Aaurb|scaffold1422.g1.t1 Aaurb|scaffold143.g47.t1 Aaurb|scaffold147.g12.t1 Aaurb|scaffold151.g24.t1 Aaurb|scaffold151.g68.t1 Aaurb|scaffold151.g8.t1 Aaurb|scaffold153.g6.t1 Aaurb|scaffold153.g7.t1 Aaurb|scaffold156.g1.t1 Aaurb|scaffold158.g30.t1 Aaurb|scaffold160.g15.t1 Aaurb|scaffold162.g43.t1 Aaurb|scaffold164.g37.t1 Aaurb|scaffold169.g19.t1 Aaurb|scaffold171.g1.t1 Aaurb|scaffold177.g34.t1 Aaurb|scaffold184.g34.t1 Aaurb|scaffold186.g24.t1 Aaurb|scaffold189.g34.t1 Aaurb|scaffold189.g36.t1 Aaurb|scaffold189.g41.t1 Aaurb|scaffold19.g180.t1 Aaurb|scaffold192.g19.t1 Aaurb|scaffold193.g19.t1 Aaurb|scaffold194.g31.t1 Aaurb|scaffold199.g30.t1 Aaurb|scaffold2.g10.t1 Aaurb|scaffold2.g309.t1 Aaurb|scaffold2.g9.t1 Aaurb|scaffold20.g176.t1 Aaurb|scaffold201.g37.t1 Aaurb|scaffold208.g10.t1 Aaurb|scaffold2118.g1.t1 Aaurb|scaffold212.g6.t1 Aaurb|scaffold213.g43.t1 Aaurb|scaffold213.g54.t1 Aaurb|scaffold215.g19.t1 Aaurb|scaffold217.g14.t1 Aaurb|scaffold217.g23.t1 Aaurb|scaffold220.g27.t1 Aaurb|scaffold220.g28.t1 Aaurb|scaffold224.g14.t1 Aaurb|scaffold224.g46.t1 Aaurb|scaffold229.g12.t1 Aaurb|scaffold229.g19.t1 Aaurb|scaffold23.g130.t1 Aaurb|scaffold23.g62.t1 Aaurb|scaffold231.g25.t1 Aaurb|scaffold233.g7.t1 Aaurb|scaffold2367.g1.t1 Aaurb|scaffold240.g1.t1 Aaurb|scaffold245.g10.t1 Aaurb|scaffold25.g104.t1 Aaurb|scaffold25.g78.t1 Aaurb|scaffold25.g94.t1 Aaurb|scaffold250.g19.t1 Aaurb|scaffold250.g20.t1 Aaurb|scaffold252.g16.t1 Aaurb|scaffold252.g19.t2 Aaurb|scaffold254.g35.t1 Aaurb|scaffold256.g18.t1 Aaurb|scaffold258.g32.t1 Aaurb|scaffold261.g30.t1 Aaurb|scaffold261.g5.t1 Aaurb|scaffold270.g13.t1 Aaurb|scaffold275.g10.t1 Aaurb|scaffold278.g16.t1 Aaurb|scaffold28.g127.t1 Aaurb|scaffold280.g4.t1 Aaurb|scaffold280.g5.t1 Aaurb|scaffold280.g6.t1 Aaurb|scaffold294.g11.t1 Aaurb|scaffold294.g15.t1 Aaurb|scaffold294.g16.t1 Aaurb|scaffold294.g7.t1 Aaurb|scaffold295.g6.t1 Aaurb|scaffold299.g2.t1 Aaurb|scaffold30.g95.t1 Aaurb|scaffold300.g9.t1 Aaurb|scaffold302.g6.t1 Aaurb|scaffold303.g6.t1 Aaurb|scaffold31.g15.t1 Aaurb|scaffold310.g13.t1 Aaurb|scaffold310.g17.t1 Aaurb|scaffold314.g6.t1 Aaurb|scaffold316.g22.t1 Aaurb|scaffold316.g23.t1 Aaurb|scaffold32.g67.t1 Aaurb|scaffold325.g8.t1 Aaurb|scaffold33.g137.t1 Aaurb|scaffold330.g21.t1 Aaurb|scaffold330.g23.t1 Aaurb|scaffold330.g24.t1 Aaurb|scaffold332.g15.t1 Aaurb|scaffold332.g16.t1 Aaurb|scaffold332.g17.t1 Aaurb|scaffold334.g22.t1 Aaurb|scaffold340.g17.t1 Aaurb|scaffold344.g11.t1 Aaurb|scaffold345.g6.t1 Aaurb|scaffold35.g109.t1 Aaurb|scaffold35.g18.t1 Aaurb|scaffold36.g44.t1 Aaurb|scaffold362.g8.t1 Aaurb|scaffold363.g13.t1 Aaurb|scaffold363.g4.t1 Aaurb|scaffold363.g5.t1 Aaurb|scaffold366.g20.t1 Aaurb|scaffold369.g20.t1 Aaurb|scaffold369.g21.t1 Aaurb|scaffold37.g39.t1 Aaurb|scaffold37.g48.t1 Aaurb|scaffold37.g76.t1 Aaurb|scaffold373.g4.t1 Aaurb|scaffold374.g7.t1 Aaurb|scaffold38.g39.t1 Aaurb|scaffold38.g48.t1 Aaurb|scaffold386.g14.t1 Aaurb|scaffold386.g7.t1 Aaurb|scaffold386.g8.t1 Aaurb|scaffold389.g3.t1 Aaurb|scaffold39.g131.t1 Aaurb|scaffold391.g1.t1 Aaurb|scaffold40.g131.t1 Aaurb|scaffold40.g75.t1 Aaurb|scaffold415.g8.t1 Aaurb|scaffold417.g15.t1 Aaurb|scaffold420.g13.t1 Aaurb|scaffold420.g14.t1 Aaurb|scaffold424.g22.t1 Aaurb|scaffold431.g4.t1 Aaurb|scaffold435.g10.t1 Aaurb|scaffold435.g9.t1 Aaurb|scaffold436.g7.t1 Aaurb|scaffold438.g14.t1 Aaurb|scaffold438.g17.t1 Aaurb|scaffold438.g2.t1 Aaurb|scaffold440.g2.t1 Aaurb|scaffold440.g9.t1 Aaurb|scaffold442.g4.t1 Aaurb|scaffold442.g9.t1 Aaurb|scaffold45.g108.t1 Aaurb|scaffold450.g5.t1 Aaurb|scaffold455.g3.t1 Aaurb|scaffold456.g4.t1 Aaurb|scaffold459.g4.t1 Aaurb|scaffold46.g57.t1 Aaurb|scaffold460.g6.t1 Aaurb|scaffold460.g7.t1 Aaurb|scaffold460.g8.t1 Aaurb|scaffold466.g8.t1 Aaurb|scaffold468.g4.t1 Aaurb|scaffold470.g2.t1 Aaurb|scaffold474.g6.t1 Aaurb|scaffold476.g1.t1 Aaurb|scaffold478.g11.t1 Aaurb|scaffold478.g14.t1 Aaurb|scaffold49.g46.t1 Aaurb|scaffold491.g12.t1 Aaurb|scaffold492.g21.t1 Aaurb|scaffold493.g9.t1 Aaurb|scaffold494.g5.t1 Aaurb|scaffold496.g7.t1 Aaurb|scaffold5.g151.t1 Aaurb|scaffold5.g229.t3 Aaurb|scaffold5.g233.t1 Aaurb|scaffold50.g79.t1 Aaurb|scaffold50.g80.t1 Aaurb|scaffold51.g75.t1 Aaurb|scaffold510.g3.t1 Aaurb|scaffold512.g5.t1 Aaurb|scaffold52.g53.t1 Aaurb|scaffold52.g77.t1 Aaurb|scaffold528.g8.t1 Aaurb|scaffold53.g43.t1 Aaurb|scaffold530.g4.t1 Aaurb|scaffold536.g10.t1 Aaurb|scaffold537.g7.t1 Aaurb|scaffold553.g5.t1 Aaurb|scaffold571.g4.t1 Aaurb|scaffold575.g2.t1 Aaurb|scaffold576.g1.t1 Aaurb|scaffold578.g5.t1 Aaurb|scaffold578.g6.t1 Aaurb|scaffold579.g1.t1 Aaurb|scaffold58.g22.t1 Aaurb|scaffold58.g48.t1 Aaurb|scaffold58.g66.t1 Aaurb|scaffold581.g4.t1 Aaurb|scaffold589.g7.t1 Aaurb|scaffold589.g8.t1 Aaurb|scaffold59.g105.t1 Aaurb|scaffold59.g112.t1 Aaurb|scaffold6.g127.t1 Aaurb|scaffold6.g177.t1 Aaurb|scaffold608.g6.t1 Aaurb|scaffold61.g53.t1 Aaurb|scaffold61.g55.t1 Aaurb|scaffold61.g64.t1 Aaurb|scaffold61.g76.t1 Aaurb|scaffold62.g100.t1 Aaurb|scaffold633.g5.t1 Aaurb|scaffold649.g2.t1 Aaurb|scaffold65.g9.t1 Aaurb|scaffold664.g4.t1 Aaurb|scaffold68.g33.t1 Aaurb|scaffold68.g8.t1 Aaurb|scaffold68.g9.t1 Aaurb|scaffold7.g82.t1 Aaurb|scaffold703.g5.t1 Aaurb|scaffold705.g4.t1 Aaurb|scaffold709.g3.t1 Aaurb|scaffold71.g1.t2 Aaurb|scaffold71.g9.t1 Aaurb|scaffold74.g47.t1 Aaurb|scaffold74.g85.t1 Aaurb|scaffold75.g37.t1 Aaurb|scaffold75.g71.t1 Aaurb|scaffold78.g43.t1 Aaurb|scaffold78.g44.t1 Aaurb|scaffold78.g82.t1 Aaurb|scaffold79.g18.t1 Aaurb|scaffold809.g2.t1 Aaurb|scaffold809.g3.t1 Aaurb|scaffold82.g81.t1 Aaurb|scaffold83.g86.t1 Aaurb|scaffold84.g10.t1 Aaurb|scaffold843.g1.t1 Aaurb|scaffold843.g2.t1 Aaurb|scaffold89.g10.t1 Aaurb|scaffold89.g11.t1 Aaurb|scaffold89.g16.t1 Aaurb|scaffold89.g4.t1 Aaurb|scaffold91.g97.t1 Aaurb|scaffold92.g21.t1 Aaurb|scaffold92.g40.t1 Aaurb|scaffold92.g42.t1 Aaurb|scaffold92.g57.t1 Aaurb|scaffold93.g10.t1 Aaurb|scaffold96.g20.t1 Aaurb|scaffold96.g73.t1 Aaurb|scaffold99.g10.t1 Aaurb|scaffold99.g35.t1 Aaurb|scaffold99.g6.t1 Aaurp|Seg102.13 Aaurp|Seg102.14 Aaurp|Seg102.15 Aaurp|Seg1022.3 Aaurp|Seg1028.3 Aaurp|Seg1051.5 Aaurp|Seg1051.6 Aaurp|Seg1069.4 Aaurp|Seg1069.5 Aaurp|Seg1070.2 Aaurp|Seg1070.6 Aaurp|Seg1093.16 Aaurp|Seg1148.4 Aaurp|Seg11873.1 Aaurp|Seg1193.8 Aaurp|Seg1195.4 Aaurp|Seg1221.14 Aaurp|Seg1221.15 Aaurp|Seg1233.1 Aaurp|Seg1233.2 Aaurp|Seg1249.7 Aaurp|Seg1253.3 Aaurp|Seg12546.1 Aaurp|Seg1258.3 Aaurp|Seg126.2 Aaurp|Seg126.3 Aaurp|Seg1269.4 Aaurp|Seg1275.9 Aaurp|Seg1277.5 Aaurp|Seg1304.10 Aaurp|Seg1304.11 Aaurp|Seg1312.3 Aaurp|Seg1312.4 Aaurp|Seg1313.12 Aaurp|Seg13136.1 Aaurp|Seg1316.1 Aaurp|Seg1317.2 Aaurp|Seg1317.3 Aaurp|Seg1331.1 Aaurp|Seg1356.10 Aaurp|Seg1359.11 Aaurp|Seg1367.3 Aaurp|Seg1402.7 Aaurp|Seg1413.1 Aaurp|Seg1448.1 Aaurp|Seg1472.16 Aaurp|Seg1514.5 Aaurp|Seg1522.8 Aaurp|Seg1539.7 Aaurp|Seg1542.9 Aaurp|Seg1544.12 Aaurp|Seg1545.7 Aaurp|Seg1572.7 Aaurp|Seg1594.3 Aaurp|Seg1594.4 Aaurp|Seg1603.17 Aaurp|Seg1614.13 Aaurp|Seg1614.4 Aaurp|Seg1641.2 Aaurp|Seg1656.3 Aaurp|Seg1672.4 Aaurp|Seg1672.5 Aaurp|Seg1716.1 Aaurp|Seg1716.2 Aaurp|Seg1725.9 Aaurp|Seg1735.4 Aaurp|Seg1745.5 Aaurp|Seg1751.3 Aaurp|Seg1776.5 Aaurp|Seg1787.6 Aaurp|Seg1804.3 Aaurp|Seg1804.4 Aaurp|Seg1804.5 Aaurp|Seg1804.8 Aaurp|Seg181.9 Aaurp|Seg1811.3 Aaurp|Seg1852.10 Aaurp|Seg1856.2 Aaurp|Seg1869.7 Aaurp|Seg1869.9 Aaurp|Seg1872.1 Aaurp|Seg1872.3 Aaurp|Seg1885.5 Aaurp|Seg190.10 Aaurp|Seg190.11 Aaurp|Seg1909.1 Aaurp|Seg1935.5 Aaurp|Seg1949.8 Aaurp|Seg1949.9 Aaurp|Seg1981.5 Aaurp|Seg2002.1 Aaurp|Seg20045.1 Aaurp|Seg2014.1 Aaurp|Seg2014.2 Aaurp|Seg2112.3 Aaurp|Seg2120.1 Aaurp|Seg2131.1 Aaurp|Seg2191.1 Aaurp|Seg2195.9 Aaurp|Seg2210.8 Aaurp|Seg2232.2 Aaurp|Seg2247.1 Aaurp|Seg2262.7 Aaurp|Seg2293.13 Aaurp|Seg2293.14 Aaurp|Seg2305.1 Aaurp|Seg2314.6 Aaurp|Seg2314.7 Aaurp|Seg2360.1 Aaurp|Seg2413.5 Aaurp|Seg2413.6 Aaurp|Seg2442.1 Aaurp|Seg2442.2 Aaurp|Seg247.5 Aaurp|Seg247.6 Aaurp|Seg2542.4 Aaurp|Seg2567.6 Aaurp|Seg2579.1 Aaurp|Seg2609.6 Aaurp|Seg2613.2 Aaurp|Seg262.3 Aaurp|Seg2665.1 Aaurp|Seg2696.1 Aaurp|Seg2696.2 Aaurp|Seg2700.3 Aaurp|Seg2750.3 Aaurp|Seg282.15 Aaurp|Seg2881.1 Aaurp|Seg2955.2 Aaurp|Seg3.17 Aaurp|Seg3.18 Aaurp|Seg3035.4 Aaurp|Seg3038.4 Aaurp|Seg3131.4 Aaurp|Seg3141.4 Aaurp|Seg3141.5 Aaurp|Seg3185.3 Aaurp|Seg3214.1 Aaurp|Seg328.4 Aaurp|Seg3312.4 Aaurp|Seg333.2 Aaurp|Seg333.3 Aaurp|Seg3340.1 Aaurp|Seg336.2 Aaurp|Seg3366.2 Aaurp|Seg338.8 Aaurp|Seg338.9 Aaurp|Seg3386.3 Aaurp|Seg3408.1 Aaurp|Seg3408.2 Aaurp|Seg344.3 Aaurp|Seg346.2 Aaurp|Seg350.9 Aaurp|Seg3548.1 Aaurp|Seg3560.2 Aaurp|Seg366.6 Aaurp|Seg371.1 Aaurp|Seg373.3 Aaurp|Seg3747.2 Aaurp|Seg3797.1 Aaurp|Seg3821.2 Aaurp|Seg383.1 Aaurp|Seg383.2 Aaurp|Seg3886.2 Aaurp|Seg39.4 Aaurp|Seg3939.1 Aaurp|Seg3954.2 Aaurp|Seg3954.3 Aaurp|Seg3955.3 Aaurp|Seg399.2 Aaurp|Seg3991.4 Aaurp|Seg4011.3 Aaurp|Seg4042.4 Aaurp|Seg4042.5 Aaurp|Seg4058.3 Aaurp|Seg4082.5 Aaurp|Seg409.2 Aaurp|Seg4110.4 Aaurp|Seg4154.2 Aaurp|Seg4154.4 Aaurp|Seg4154.5 Aaurp|Seg4172.1 Aaurp|Seg4172.2 Aaurp|Seg4244.2 Aaurp|Seg4253.2 Aaurp|Seg4320.2 Aaurp|Seg4352.1 Aaurp|Seg4352.2 Aaurp|Seg4407.2 Aaurp|Seg4416.1 Aaurp|Seg4416.2 Aaurp|Seg451.2 Aaurp|Seg453.4 Aaurp|Seg458.11 Aaurp|Seg458.4 Aaurp|Seg458.5 Aaurp|Seg4614.1 Aaurp|Seg4629.1 Aaurp|Seg4660.5 Aaurp|Seg474.4 Aaurp|Seg4753.2 Aaurp|Seg4771.2 Aaurp|Seg481.3 Aaurp|Seg4814.1 Aaurp|Seg4814.2 Aaurp|Seg4849.1 Aaurp|Seg4917.1 Aaurp|Seg4917.2 Aaurp|Seg494.2 Aaurp|Seg4941.2 Aaurp|Seg4952.1 Aaurp|Seg5078.1 Aaurp|Seg514.3 Aaurp|Seg5181.1 Aaurp|Seg5277.1 Aaurp|Seg534.5 Aaurp|Seg547.3 Aaurp|Seg5480.2 Aaurp|Seg557.13 Aaurp|Seg5730.1 Aaurp|Seg5733.1 Aaurp|Seg578.9 Aaurp|Seg5863.4 Aaurp|Seg5974.1 Aaurp|Seg6016.1 Aaurp|Seg6036.3 Aaurp|Seg6115.1 Aaurp|Seg6151.1 Aaurp|Seg6217.1 Aaurp|Seg625.9 Aaurp|Seg6260.1 Aaurp|Seg6404.1 Aaurp|Seg6439.1 Aaurp|Seg647.2 Aaurp|Seg6554.4 Aaurp|Seg6585.1 Aaurp|Seg6633.1 Aaurp|Seg664.6 Aaurp|Seg6752.3 Aaurp|Seg6763.1 Aaurp|Seg677.5 Aaurp|Seg6785.1 Aaurp|Seg6789.1 Aaurp|Seg6789.2 Aaurp|Seg680.4 Aaurp|Seg683.4 Aaurp|Seg683.5 Aaurp|Seg6850.1 Aaurp|Seg6958.1 Aaurp|Seg6958.2 Aaurp|Seg6986.2 Aaurp|Seg699.2 Aaurp|Seg707.6 Aaurp|Seg707.7 Aaurp|Seg7084.1 Aaurp|Seg718.4 Aaurp|Seg7278.1 Aaurp|Seg7385.1 Aaurp|Seg7385.2 Aaurp|Seg7444.1 Aaurp|Seg7444.2 Aaurp|Seg746.8 Aaurp|Seg747.4 Aaurp|Seg753.2 Aaurp|Seg753.3 Aaurp|Seg784.3 Aaurp|Seg788.11 Aaurp|Seg788.12 Aaurp|Seg791.1 Aaurp|Seg811.11 Aaurp|Seg8142.1 Aaurp|Seg8197.2 Aaurp|Seg821.2 Aaurp|Seg83.4 Aaurp|Seg831.8 Aaurp|Seg832.7 Aaurp|Seg836.1 Aaurp|Seg836.2 Aaurp|Seg843.11 Aaurp|Seg8524.1 Aaurp|Seg856.4 Aaurp|Seg8643.1 Aaurp|Seg8697.1 Aaurp|Seg874.2 Aaurp|Seg874.5 Aaurp|Seg874.6 Aaurp|Seg8770.1 Aaurp|Seg8838.1 Aaurp|Seg8838.2 Aaurp|Seg889.4 Aaurp|Seg893.8 Aaurp|Seg893.9 Aaurp|Seg896.8 Aaurp|Seg914.4 Aaurp|Seg9156.2 Aaurp|Seg921.2 Aaurp|Seg924.6 Aaurp|Seg94.4 Aaurp|Seg9547.2 Aaurp|Seg971.7 Adig|XP_015747149.1 Adig|XP_015747159.1 Adig|XP_015747164.1 Adig|XP_015747165.1 Adig|XP_015747268.1 Adig|XP_015747274.1 Adig|XP_015747317.1 Adig|XP_015747378.1 Adig|XP_015747449.1 Adig|XP_015747451.1 Adig|XP_015747500.1 Adig|XP_015747522.1 Adig|XP_015747614.1 Adig|XP_015747620.1 Adig|XP_015747622.1 Adig|XP_015747739.1 Adig|XP_015747783.1 Adig|XP_015747784.1 Adig|XP_015747851.1 Adig|XP_015747958.1 Adig|XP_015747959.1 Adig|XP_015748130.1 Adig|XP_015748172.1 Adig|XP_015748177.1 Adig|XP_015748244.1 Adig|XP_015748398.1 Adig|XP_015748468.1 Adig|XP_015748469.1 Adig|XP_015748470.1 Adig|XP_015748527.1 Adig|XP_015748661.1 Adig|XP_015748665.1 Adig|XP_015748886.1 Adig|XP_015748960.1 Adig|XP_015748966.1 Adig|XP_015749019.1 Adig|XP_015749166.1 Adig|XP_015749180.1 Adig|XP_015749209.1 Adig|XP_015749482.1 Adig|XP_015749500.1 Adig|XP_015749511.1 Adig|XP_015749615.1 Adig|XP_015749726.1 Adig|XP_015749793.1 Adig|XP_015749841.1 Adig|XP_015749958.1 Adig|XP_015750006.1 Adig|XP_015750028.1 Adig|XP_015750148.1 Adig|XP_015750230.1 Adig|XP_015750395.1 Adig|XP_015750402.1 Adig|XP_015750453.1 Adig|XP_015750454.1 Adig|XP_015750646.1 Adig|XP_015750651.1 Adig|XP_015750675.1 Adig|XP_015750835.1 Adig|XP_015750842.1 Adig|XP_015751236.1 Adig|XP_015751463.1 Adig|XP_015751815.1 Adig|XP_015751877.1 Adig|XP_015751884.1 Adig|XP_015752151.1 Adig|XP_015752861.1 Adig|XP_015752904.1 Adig|XP_015753285.1 Adig|XP_015753291.1 Adig|XP_015753293.1 Adig|XP_015753859.1 Adig|XP_015753862.1 Adig|XP_015753871.1 Adig|XP_015753872.1 Adig|XP_015753879.1 Adig|XP_015753943.1 Adig|XP_015753960.1 Adig|XP_015754060.1 Adig|XP_015754472.1 Adig|XP_015754631.1 Adig|XP_015754703.1 Adig|XP_015754713.1 Adig|XP_015754720.1 Adig|XP_015755031.1 Adig|XP_015755038.1 Adig|XP_015755105.1 Adig|XP_015755288.1 Adig|XP_015755556.1 Adig|XP_015755742.1 Adig|XP_015755743.1 Adig|XP_015755746.1 Adig|XP_015755814.1 Adig|XP_015755825.1 Adig|XP_015755912.1 Adig|XP_015755918.1 Adig|XP_015755923.1 Adig|XP_015755955.1 Adig|XP_015756276.1 Adig|XP_015756361.1 Adig|XP_015756718.1 Adig|XP_015756846.1 Adig|XP_015756847.1 Adig|XP_015756984.1 Adig|XP_015756987.1 Adig|XP_015757131.1 Adig|XP_015757271.1 Adig|XP_015757287.1 Adig|XP_015757562.1 Adig|XP_015757563.1 Adig|XP_015757932.1 Adig|XP_015758210.1 Adig|XP_015758283.1 Adig|XP_015758757.1 Adig|XP_015758765.1 Adig|XP_015759061.1 Adig|XP_015759062.1 Adig|XP_015759207.1 Adig|XP_015759213.1 Adig|XP_015759267.1 Adig|XP_015759268.1 Adig|XP_015759327.1 Adig|XP_015759375.1 Adig|XP_015759383.1 Adig|XP_015759420.1 Adig|XP_015759831.1 Adig|XP_015759873.1 Adig|XP_015760049.1 Adig|XP_015760050.1 Adig|XP_015760266.1 Adig|XP_015760390.1 Adig|XP_015760438.1 Adig|XP_015760596.1 Adig|XP_015760600.1 Adig|XP_015760905.1 Adig|XP_015760956.1 Adig|XP_015761271.1 Adig|XP_015761368.1 Adig|XP_015761396.1 Adig|XP_015761521.1 Adig|XP_015761897.1 Adig|XP_015761972.1 Adig|XP_015761973.1 Adig|XP_015762005.1 Adig|XP_015762018.1 Adig|XP_015762114.1 Adig|XP_015762119.1 Adig|XP_015762129.1 Adig|XP_015762132.1 Adig|XP_015762139.1 Adig|XP_015762141.1 Adig|XP_015762208.1 Adig|XP_015762252.1 Adig|XP_015762579.1 Adig|XP_015762961.1 Adig|XP_015763300.1 Adig|XP_015763302.1 Adig|XP_015763303.1 Adig|XP_015763532.1 Adig|XP_015763628.1 Adig|XP_015763913.1 Adig|XP_015763915.1 Adig|XP_015764023.1 Adig|XP_015764203.1 Adig|XP_015764284.1 Adig|XP_015764339.1 Adig|XP_015764371.1 Adig|XP_015764648.1 Adig|XP_015765059.1 Adig|XP_015765071.1 Adig|XP_015765137.1 Adig|XP_015765424.1 Adig|XP_015765441.1 Adig|XP_015765541.1 Adig|XP_015765560.1 Adig|XP_015765573.1 Adig|XP_015765666.1 Adig|XP_015765689.1 Adig|XP_015765900.1 Adig|XP_015766074.1 Adig|XP_015766164.1 Adig|XP_015766170.1 Adig|XP_015766172.1 Adig|XP_015766173.1 Adig|XP_015766175.1 Adig|XP_015766192.1 Adig|XP_015766193.1 Adig|XP_015766368.1 Adig|XP_015766369.1 Adig|XP_015766408.1 Adig|XP_015766689.1 Adig|XP_015766810.1 Adig|XP_015767079.1 Adig|XP_015767104.1 Adig|XP_015767109.1 Adig|XP_015767148.1 Adig|XP_015767155.1 Adig|XP_015767250.1 Adig|XP_015767458.1 Adig|XP_015767459.1 Adig|XP_015767469.1 Adig|XP_015767482.1 Adig|XP_015767673.1 Adig|XP_015768042.1 Adig|XP_015768379.1 Adig|XP_015768718.1 Adig|XP_015768790.1 Adig|XP_015769353.1 Adig|XP_015769354.1 Adig|XP_015769358.1 Adig|XP_015769362.1 Adig|XP_015769837.1 Adig|XP_015769847.1 Adig|XP_015769848.1 Adig|XP_015769851.1 Adig|XP_015770305.1 Adig|XP_015770411.1 Adig|XP_015770447.1 Adig|XP_015770939.1 Adig|XP_015770983.1 Adig|XP_015771020.1 Adig|XP_015771023.1 Adig|XP_015771024.1 Adig|XP_015771307.1 Adig|XP_015771308.1 Adig|XP_015771332.1 Adig|XP_015771838.1 Adig|XP_015772036.1 Adig|XP_015772054.1 Adig|XP_015772069.1 Adig|XP_015772324.1 Adig|XP_015772334.1 Adig|XP_015772339.1 Adig|XP_015772397.1 Adig|XP_015772436.1 Adig|XP_015772539.1 Adig|XP_015772580.1 Adig|XP_015772581.1 Adig|XP_015772606.1 Adig|XP_015772609.1 Adig|XP_015772774.1 Adig|XP_015772892.1 Adig|XP_015772908.1 Adig|XP_015772962.1 Adig|XP_015772965.1 Adig|XP_015772998.1 Adig|XP_015773045.1 Adig|XP_015773068.1 Adig|XP_015773069.1 Adig|XP_015773076.1 Adig|XP_015773143.1 Adig|XP_015773144.1 Adig|XP_015773206.1 Adig|XP_015773362.1 Adig|XP_015773685.1 Adig|XP_015773758.1 Adig|XP_015773761.1 Adig|XP_015773767.1 Adig|XP_015773987.1 Adig|XP_015774074.1 Adig|XP_015774075.1 Adig|XP_015774182.1 Adig|XP_015774205.1 Adig|XP_015774227.1 Adig|XP_015774228.1 Adig|XP_015774267.1 Adig|XP_015774284.1 Adig|XP_015774326.1 Adig|XP_015774371.1 Adig|XP_015774547.1 Adig|XP_015774723.1 Adig|XP_015774880.1 Adig|XP_015774920.1 Adig|XP_015775310.1 Adig|XP_015775314.1 Adig|XP_015775564.1 Adig|XP_015775681.1 Adig|XP_015775951.1 Adig|XP_015776078.1 Adig|XP_015776079.1 Adig|XP_015777039.1 Adig|XP_015777047.1 Adig|XP_015777128.1 Adig|XP_015777293.1 Adig|XP_015777578.1 Adig|XP_015777637.1 Adig|XP_015777714.1 Adig|XP_015777715.1 Adig|XP_015777993.1 Adig|XP_015777994.1 Adig|XP_015778003.1 Adig|XP_015778006.1 Adig|XP_015778019.1 Adig|XP_015778399.1 Adig|XP_015778408.1 Adig|XP_015778529.1 Adig|XP_015778582.1 Adig|XP_015778591.1 Adig|XP_015778608.1 Adig|XP_015778610.1 Adig|XP_015778652.1 Adig|XP_015778656.1 Adig|XP_015778796.1 Adig|XP_015778797.1 Adig|XP_015778884.1 Adig|XP_015778888.1 Adig|XP_015778933.1 Adig|XP_015778960.1 Adig|XP_015779023.1 Adig|XP_015779025.1 Adig|XP_015779103.1 Adig|XP_015779104.1 Adig|XP_015779109.1 Adig|XP_015779115.1 Adig|XP_015779154.1 Adig|XP_015779356.1 Adig|XP_015779357.1 Adig|XP_015779358.1 Adig|XP_015779359.1 Adig|XP_015779530.1 Adig|XP_015779571.1 Adig|XP_015779706.1 Adig|XP_015779929.1 Adig|XP_015779930.1 Adig|XP_015779932.1 Adig|XP_015779986.1 Adig|XP_015780214.1 Adig|XP_015780215.1 Adig|XP_015780262.1 Adig|XP_015780284.1 Adig|XP_015780322.1 Adig|XP_015780377.1 Adig|XP_015780481.1 Adig|XP_015780548.1 Adig|XP_015780549.1 Adig|XP_015780595.1 Adig|XP_015780673.1 Adig|XP_015780800.1 Adig|XP_015780803.1 Adig|XP_015780839.1 Adig|XP_015780851.1 Adig|XP_015780903.1 Apla|oki.1.226.t1 Apla|oki.100.31.t1 Apla|oki.100.83.t1 Apla|oki.100.84.t1 Apla|oki.105.1.t1 Apla|oki.105.52.t1 Apla|oki.106.91.t1 Apla|oki.108.46.t1 Apla|oki.108.47.t1 Apla|oki.109.60.t1 Apla|oki.11.164.t1 Apla|oki.11.81.t1 Apla|oki.11.84.t1 Apla|oki.112.50.t1 Apla|oki.118.28.t1 Apla|oki.118.38.t1 Apla|oki.119.6.t1 Apla|oki.120.13.t1 Apla|oki.120.64.t1 Apla|oki.122.31.t1 Apla|oki.122.42.t1 Apla|oki.122.51.t1 Apla|oki.126.38.t1 Apla|oki.13.61.t1 Apla|oki.13.62.t1 Apla|oki.131.1.t1 Apla|oki.131.3.t1 Apla|oki.131.4.t1 Apla|oki.132.111.t1 Apla|oki.134.1.t1 Apla|oki.135.34.t1 Apla|oki.141.64.t1 Apla|oki.152.21.t1 Apla|oki.154.18.t1 Apla|oki.160.16.t1 Apla|oki.166.45.t1 Apla|oki.175.39.t1 Apla|oki.183.29.t1 Apla|oki.185.2.t1 Apla|oki.187.8.t1 Apla|oki.189.48.t1 Apla|oki.189.54.t1 Apla|oki.189.55.t1 Apla|oki.19.100.t1 Apla|oki.19.146.t1 Apla|oki.196.25.t1 Apla|oki.196.26.t1 Apla|oki.20.59.t1 Apla|oki.203.32.t1 Apla|oki.205.8.t1 Apla|oki.206.32.t1 Apla|oki.207.30.t1 Apla|oki.207.31.t1 Apla|oki.207.48.t1 Apla|oki.209.18.t1 Apla|oki.213.10.t1 Apla|oki.214.23.t1 Apla|oki.216.25.t1 Apla|oki.216.28.t1 Apla|oki.219.3.t1 Apla|oki.229.8.t1 Apla|oki.234.11.t1 Apla|oki.234.14.t1 Apla|oki.234.27.t1 Apla|oki.239.2.t1 Apla|oki.240.23.t1 Apla|oki.240.29.t1 Apla|oki.240.30.t1 Apla|oki.246.2.t1 Apla|oki.248.49.t1 Apla|oki.248.50.t1 Apla|oki.250.40.t1 Apla|oki.251.18.t1 Apla|oki.252.1.t1 Apla|oki.268.1.t1 Apla|oki.275.4.t1 Apla|oki.279.16.t1 Apla|oki.28.115.t1 Apla|oki.28.122.t1 Apla|oki.280.7.t1 Apla|oki.292.31.t1 Apla|oki.293.8.t1 Apla|oki.294.19.t1 Apla|oki.297.14.t1 Apla|oki.3.328.t1 Apla|oki.303.13.t1 Apla|oki.303.7.t1 Apla|oki.304.6.t1 Apla|oki.31.65.t1 Apla|oki.31.69.t1 Apla|oki.339.4.t1 Apla|oki.34.43.t1 Apla|oki.341.13.t1 Apla|oki.341.2.t1 Apla|oki.341.8.t1 Apla|oki.342.20.t1 Apla|oki.35.67.t1 Apla|oki.35.70.t1 Apla|oki.351.17.t1 Apla|oki.352.18.t1 Apla|oki.353.14.t1 Apla|oki.353.26.t1 Apla|oki.354.10.t1 Apla|oki.354.11.t1 Apla|oki.354.6.t1 Apla|oki.357.6.t1 Apla|oki.357.9.t1 Apla|oki.364.5.t1 Apla|oki.366.18.t1 Apla|oki.37.44.t1 Apla|oki.371.8.t1 Apla|oki.371.9.t1 Apla|oki.373.2.t1 Apla|oki.374.18.t1 Apla|oki.38.1.t1 Apla|oki.38.11.t1 Apla|oki.38.32.t1 Apla|oki.386.7.t1 Apla|oki.391.2.t1 Apla|oki.4.117.t1 Apla|oki.4.118.t1 Apla|oki.4.5.t1 Apla|oki.41.117.t1 Apla|oki.41.118.t1 Apla|oki.41.47.t1 Apla|oki.41.48.t1 Apla|oki.41.50.t1 Apla|oki.41.52.t1 Apla|oki.41.81.t1 Apla|oki.417.5.t1 Apla|oki.422.2.t1 Apla|oki.427.9.t1 Apla|oki.43.51.t1 Apla|oki.43.52.t1 Apla|oki.430.6.t1 Apla|oki.430.8.t1 Apla|oki.430.9.t1 Apla|oki.443.2.t1 Apla|oki.45.1.t1 Apla|oki.45.60.t1 Apla|oki.46.1.t1 Apla|oki.46.6.t1 Apla|oki.46.7.t1 Apla|oki.47.117.t1 Apla|oki.47.135.t1 Apla|oki.47.5.t1 Apla|oki.47.61.t1 Apla|oki.475.4.t1 Apla|oki.5.33.t1 Apla|oki.5.44.t1 Apla|oki.520.1.t1 Apla|oki.53.100.t1 Apla|oki.53.59.t1 Apla|oki.530.1.t1 Apla|oki.530.5.t1 Apla|oki.55.81.t1 Apla|oki.567.2.t1 Apla|oki.59.10.t1 Apla|oki.59.11.t1 Apla|oki.6.1.t1 Apla|oki.64.103.t1 Apla|oki.64.57.t1 Apla|oki.65.113.t1 Apla|oki.65.23.t1 Apla|oki.65.25.t1 Apla|oki.65.28.t1 Apla|oki.658.2.t1 Apla|oki.66.9.t1 Apla|oki.680.1.t1 Apla|oki.69.33.t1 Apla|oki.71.38.t1 Apla|oki.75.60.t1 Apla|oki.76.2.t1 Apla|oki.783.1.t1 Apla|oki.8.181.t1 Apla|oki.8.19.t1 Apla|oki.8.557.t1 Apla|oki.8.558.t1 Apla|oki.80.32.t1 Apla|oki.81.28.t1 Apla|oki.81.73.t1 Apla|oki.87.26.t1 Apla|oki.89.47.t1 Apla|oki.9.13.t1 Apla|oki.9.99.t1 Apla|oki.927.2.t1 Apla|oki.98.41.t1 Aque|Aqu2.1.00075_001 Aque|Aqu2.1.00077_001 Aque|Aqu2.1.00169_001 Aque|Aqu2.1.00171_001 Aque|Aqu2.1.00174_001 Aque|Aqu2.1.00181_001 Aque|Aqu2.1.00211_001 Aque|Aqu2.1.00287_001 Aque|Aqu2.1.00308_001 Aque|Aqu2.1.00361_001 Aque|Aqu2.1.00370_001 Aque|Aqu2.1.00376_001 Aque|Aqu2.1.00412_001 Aque|Aqu2.1.00612_001 Aque|Aqu2.1.00746_001 Aque|Aqu2.1.00823_001 Aque|Aqu2.1.00927_001 Aque|Aqu2.1.00933_001 Aque|Aqu2.1.00945_001 Aque|Aqu2.1.00976_001 Aque|Aqu2.1.01021_001 Aque|Aqu2.1.01028_001 Aque|Aqu2.1.01106_001 Aque|Aqu2.1.01333_001 Aque|Aqu2.1.01334_001 Aque|Aqu2.1.01424_001 Aque|Aqu2.1.01545_001 Aque|Aqu2.1.01546_001 Aque|Aqu2.1.01587_001 Aque|Aqu2.1.01658_001 Aque|Aqu2.1.01763_001 Aque|Aqu2.1.01836_001 Aque|Aqu2.1.01844_001 Aque|Aqu2.1.01940_001 Aque|Aqu2.1.01941_001 Aque|Aqu2.1.01997_001 Aque|Aqu2.1.02009_001 Aque|Aqu2.1.02069_001 Aque|Aqu2.1.02172_001 Aque|Aqu2.1.02233_001 Aque|Aqu2.1.02294_001 Aque|Aqu2.1.02546_001 Aque|Aqu2.1.02553_001 Aque|Aqu2.1.02768_001 Aque|Aqu2.1.02774_001 Aque|Aqu2.1.02871_001 Aque|Aqu2.1.02923_001 Aque|Aqu2.1.03106_001 Aque|Aqu2.1.03231_001 Aque|Aqu2.1.03444_001 Aque|Aqu2.1.03445_001 Aque|Aqu2.1.03719_001 Aque|Aqu2.1.03720_001 Aque|Aqu2.1.03780_001 Aque|Aqu2.1.03852_001 Aque|Aqu2.1.04057_001 Aque|Aqu2.1.04058_001 Aque|Aqu2.1.04065_001 Aque|Aqu2.1.04117_001 Aque|Aqu2.1.04119_001 Aque|Aqu2.1.04193_001 Aque|Aqu2.1.04665_001 Aque|Aqu2.1.04960_001 Aque|Aqu2.1.04961_001 Aque|Aqu2.1.05509_001 Aque|Aqu2.1.05510_001 Aque|Aqu2.1.05511_001 Aque|Aqu2.1.05532_001 Aque|Aqu2.1.05661_001 Aque|Aqu2.1.05765_001 Aque|Aqu2.1.05861_001 Aque|Aqu2.1.06069_001 Aque|Aqu2.1.06111_001 Aque|Aqu2.1.06120_001 Aque|Aqu2.1.06912_001 Aque|Aqu2.1.06922_001 Aque|Aqu2.1.07619_001 Aque|Aqu2.1.07654_001 Aque|Aqu2.1.07702_001 Aque|Aqu2.1.07703_001 Aque|Aqu2.1.07704_001 Aque|Aqu2.1.07750_001 Aque|Aqu2.1.08003_001 Aque|Aqu2.1.08030_001 Aque|Aqu2.1.08082_001 Aque|Aqu2.1.08148_001 Aque|Aqu2.1.08149_001 Aque|Aqu2.1.08206_001 Aque|Aqu2.1.08279_001 Aque|Aqu2.1.08437_001 Aque|Aqu2.1.08535_001 Aque|Aqu2.1.08536_001 Aque|Aqu2.1.08572_001 Aque|Aqu2.1.08573_001 Aque|Aqu2.1.08747_001 Aque|Aqu2.1.08805_001 Aque|Aqu2.1.08877_001 Aque|Aqu2.1.08890_001 Aque|Aqu2.1.08952_001 Aque|Aqu2.1.09033_001 Aque|Aqu2.1.09037_001 Aque|Aqu2.1.09064_001 Aque|Aqu2.1.09071_001 Aque|Aqu2.1.09222_001 Aque|Aqu2.1.09260_001 Aque|Aqu2.1.09356_001 Aque|Aqu2.1.09491_001 Aque|Aqu2.1.09550_001 Aque|Aqu2.1.09678_001 Aque|Aqu2.1.09785_001 Aque|Aqu2.1.09821_001 Aque|Aqu2.1.09822_001 Aque|Aqu2.1.09896_001 Aque|Aqu2.1.10212_001 Aque|Aqu2.1.10301_001 Aque|Aqu2.1.10313_001 Aque|Aqu2.1.10492_001 Aque|Aqu2.1.10625_001 Aque|Aqu2.1.10645_001 Aque|Aqu2.1.10841_001 Aque|Aqu2.1.11098_001 Aque|Aqu2.1.11127_001 Aque|Aqu2.1.11227_001 Aque|Aqu2.1.11352_001 Aque|Aqu2.1.11355_001 Aque|Aqu2.1.11356_001 Aque|Aqu2.1.11492_001 Aque|Aqu2.1.11539_001 Aque|Aqu2.1.11549_001 Aque|Aqu2.1.11841_001 Aque|Aqu2.1.11927_001 Aque|Aqu2.1.11928_001 Aque|Aqu2.1.11929_001 Aque|Aqu2.1.12142_001 Aque|Aqu2.1.12164_001 Aque|Aqu2.1.12178_001 Aque|Aqu2.1.12324_001 Aque|Aqu2.1.12325_001 Aque|Aqu2.1.12326_001 Aque|Aqu2.1.12387_001 Aque|Aqu2.1.12446_001 Aque|Aqu2.1.12574_001 Aque|Aqu2.1.12866_001 Aque|Aqu2.1.12867_001 Aque|Aqu2.1.12873_001 Aque|Aqu2.1.12885_001 Aque|Aqu2.1.12887_001 Aque|Aqu2.1.12890_001 Aque|Aqu2.1.12891_001 Aque|Aqu2.1.12979_001 Aque|Aqu2.1.13005_001 Aque|Aqu2.1.13036_001 Aque|Aqu2.1.13295_001 Aque|Aqu2.1.13445_001 Aque|Aqu2.1.13463_001 Aque|Aqu2.1.13574_001 Aque|Aqu2.1.13575_001 Aque|Aqu2.1.13804_001 Aque|Aqu2.1.13922_001 Aque|Aqu2.1.14318_001 Aque|Aqu2.1.14435_001 Aque|Aqu2.1.14444_001 Aque|Aqu2.1.14454_001 Aque|Aqu2.1.14455_001 Aque|Aqu2.1.14465_001 Aque|Aqu2.1.14466_001 Aque|Aqu2.1.14820_001 Aque|Aqu2.1.14954_001 Aque|Aqu2.1.15122_001 Aque|Aqu2.1.15305_001 Aque|Aqu2.1.15513_001 Aque|Aqu2.1.15639_001 Aque|Aqu2.1.16106_001 Aque|Aqu2.1.16140_001 Aque|Aqu2.1.16142_001 Aque|Aqu2.1.16143_001 Aque|Aqu2.1.16642_001 Aque|Aqu2.1.16643_001 Aque|Aqu2.1.16644_001 Aque|Aqu2.1.16645_001 Aque|Aqu2.1.16646_001 Aque|Aqu2.1.16786_001 Aque|Aqu2.1.16858_001 Aque|Aqu2.1.16896_001 Aque|Aqu2.1.16929_001 Aque|Aqu2.1.17212_001 Aque|Aqu2.1.17218_001 Aque|Aqu2.1.17263_001 Aque|Aqu2.1.17358_001 Aque|Aqu2.1.17416_001 Aque|Aqu2.1.17612_001 Aque|Aqu2.1.17613_001 Aque|Aqu2.1.17687_001 Aque|Aqu2.1.17688_001 Aque|Aqu2.1.17931_001 Aque|Aqu2.1.17941_001 Aque|Aqu2.1.17942_001 Aque|Aqu2.1.18230_001 Aque|Aqu2.1.18366_001 Aque|Aqu2.1.18382_001 Aque|Aqu2.1.18383_001 Aque|Aqu2.1.18389_001 Aque|Aqu2.1.18390_001 Aque|Aqu2.1.18391_001 Aque|Aqu2.1.18540_001 Aque|Aqu2.1.18562_001 Aque|Aqu2.1.18566_001 Aque|Aqu2.1.19023_001 Aque|Aqu2.1.19061_001 Aque|Aqu2.1.19374_001 Aque|Aqu2.1.19376_001 Aque|Aqu2.1.19609_001 Aque|Aqu2.1.19760_001 Aque|Aqu2.1.19880_001 Aque|Aqu2.1.19881_001 Aque|Aqu2.1.19883_001 Aque|Aqu2.1.19884_001 Aque|Aqu2.1.19937_001 Aque|Aqu2.1.20009_001 Aque|Aqu2.1.20169_001 Aque|Aqu2.1.20236_001 Aque|Aqu2.1.20237_001 Aque|Aqu2.1.20260_001 Aque|Aqu2.1.20313_001 Aque|Aqu2.1.20983_001 Aque|Aqu2.1.20984_001 Aque|Aqu2.1.20995_001 Aque|Aqu2.1.21145_001 Aque|Aqu2.1.21530_001 Aque|Aqu2.1.21539_001 Aque|Aqu2.1.21633_001 Aque|Aqu2.1.21640_001 Aque|Aqu2.1.21685_001 Aque|Aqu2.1.21686_001 Aque|Aqu2.1.21691_001 Aque|Aqu2.1.21921_001 Aque|Aqu2.1.21957_001 Aque|Aqu2.1.22006_001 Aque|Aqu2.1.22007_001 Aque|Aqu2.1.22008_001 Aque|Aqu2.1.22103_001 Aque|Aqu2.1.22108_001 Aque|Aqu2.1.22173_001 Aque|Aqu2.1.22175_001 Aque|Aqu2.1.22182_001 Aque|Aqu2.1.22183_001 Aque|Aqu2.1.22185_001 Aque|Aqu2.1.22186_001 Aque|Aqu2.1.22187_001 Aque|Aqu2.1.22188_001 Aque|Aqu2.1.22189_001 Aque|Aqu2.1.22379_001 Aque|Aqu2.1.22718_001 Aque|Aqu2.1.22764_001 Aque|Aqu2.1.22847_001 Aque|Aqu2.1.23050_001 Aque|Aqu2.1.23071_001 Aque|Aqu2.1.23079_001 Aque|Aqu2.1.23080_001 Aque|Aqu2.1.23101_001 Aque|Aqu2.1.23120_001 Aque|Aqu2.1.23191_001 Aque|Aqu2.1.23192_001 Aque|Aqu2.1.23199_001 Aque|Aqu2.1.23200_001 Aque|Aqu2.1.23435_001 Aque|Aqu2.1.23437_001 Aque|Aqu2.1.23625_001 Aque|Aqu2.1.23627_001 Aque|Aqu2.1.23929_001 Aque|Aqu2.1.23987_001 Aque|Aqu2.1.24060_001 Aque|Aqu2.1.24061_001 Aque|Aqu2.1.24175_001 Aque|Aqu2.1.24178_001 Aque|Aqu2.1.24335_001 Aque|Aqu2.1.24419_001 Aque|Aqu2.1.24421_001 Aque|Aqu2.1.24422_001 Aque|Aqu2.1.24423_001 Aque|Aqu2.1.24627_001 Aque|Aqu2.1.24628_001 Aque|Aqu2.1.24679_001 Aque|Aqu2.1.24683_001 Aque|Aqu2.1.24684_001 Aque|Aqu2.1.24693_001 Aque|Aqu2.1.24698_001 Aque|Aqu2.1.24760_001 Aque|Aqu2.1.24761_001 Aque|Aqu2.1.24762_001 Aque|Aqu2.1.24765_001 Aque|Aqu2.1.25132_001 Aque|Aqu2.1.25133_001 Aque|Aqu2.1.25134_001 Aque|Aqu2.1.25273_001 Aque|Aqu2.1.25516_001 Aque|Aqu2.1.25517_001 Aque|Aqu2.1.25653_001 Aque|Aqu2.1.25847_001 Aque|Aqu2.1.25899_001 Aque|Aqu2.1.25974_001 Aque|Aqu2.1.26287_001 Aque|Aqu2.1.26467_001 Aque|Aqu2.1.26468_001 Aque|Aqu2.1.26529_001 Aque|Aqu2.1.26665_001 Aque|Aqu2.1.27675_001 Aque|Aqu2.1.27685_001 Aque|Aqu2.1.27769_001 Aque|Aqu2.1.27942_001 Aque|Aqu2.1.28402_001 Aque|Aqu2.1.28403_001 Aque|Aqu2.1.29023_001 Aque|Aqu2.1.29589_001 Aque|Aqu2.1.29626_001 Aque|Aqu2.1.29640_001 Aque|Aqu2.1.29650_001 Aque|Aqu2.1.29651_001 Aque|Aqu2.1.29685_001 Aque|Aqu2.1.29728_001 Aque|Aqu2.1.29741_001 Aque|Aqu2.1.29742_001 Aque|Aqu2.1.29743_001 Aque|Aqu2.1.29848_001 Aque|Aqu2.1.30234_001 Aque|Aqu2.1.30275_001 Aque|Aqu2.1.30331_001 Aque|Aqu2.1.30450_001 Aque|Aqu2.1.30451_001 Aque|Aqu2.1.30602_001 Aque|Aqu2.1.30603_001 Aque|Aqu2.1.30604_001 Aque|Aqu2.1.30605_001 Aque|Aqu2.1.30615_001 Aque|Aqu2.1.30617_001 Aque|Aqu2.1.30795_001 Aque|Aqu2.1.30936_001 Aque|Aqu2.1.30946_001 Aque|Aqu2.1.30973_001 Aque|Aqu2.1.30974_001 Aque|Aqu2.1.30975_001 Aque|Aqu2.1.31081_001 Aque|Aqu2.1.31082_001 Aque|Aqu2.1.31303_001 Aque|Aqu2.1.31306_001 Aque|Aqu2.1.31324_001 Aque|Aqu2.1.31528_001 Aque|Aqu2.1.31532_001 Aque|Aqu2.1.31533_001 Aque|Aqu2.1.31535_001 Aque|Aqu2.1.31707_001 Aque|Aqu2.1.31708_001 Aque|Aqu2.1.31719_001 Aque|Aqu2.1.31730_001 Aque|Aqu2.1.31731_001 Aque|Aqu2.1.32032_001 Aque|Aqu2.1.32038_001 Aque|Aqu2.1.32058_001 Aque|Aqu2.1.32059_001 Aque|Aqu2.1.32161_001 Aque|Aqu2.1.32197_001 Aque|Aqu2.1.32279_001 Aque|Aqu2.1.32280_001 Aque|Aqu2.1.32288_001 Aque|Aqu2.1.32302_001 Aque|Aqu2.1.32303_001 Aque|Aqu2.1.32311_001 Aque|Aqu2.1.32314_001 Aque|Aqu2.1.32328_001 Aque|Aqu2.1.32330_001 Aque|Aqu2.1.32623_001 Aque|Aqu2.1.32624_001 Aque|Aqu2.1.33200_001 Aque|Aqu2.1.33219_001 Aque|Aqu2.1.33220_001 Aque|Aqu2.1.33228_001 Aque|Aqu2.1.33838_001 Aque|Aqu2.1.33840_001 Aque|Aqu2.1.33853_001 Aque|Aqu2.1.34057_001 Aque|Aqu2.1.34058_001 Aque|Aqu2.1.34060_001 Aque|Aqu2.1.34061_001 Aque|Aqu2.1.34067_001 Aque|Aqu2.1.34153_001 Aque|Aqu2.1.34166_001 Aque|Aqu2.1.34176_001 Aque|Aqu2.1.34558_001 Aque|Aqu2.1.34666_001 Aque|Aqu2.1.34707_001 Aque|Aqu2.1.34748_001 Aque|Aqu2.1.34951_001 Aque|Aqu2.1.34954_001 Aque|Aqu2.1.35308_001 Aque|Aqu2.1.35309_001 Aque|Aqu2.1.35310_001 Aque|Aqu2.1.35318_001 Aque|Aqu2.1.35342_001 Aque|Aqu2.1.35456_001 Aque|Aqu2.1.35597_001 Aque|Aqu2.1.35598_001 Aque|Aqu2.1.35599_001 Aque|Aqu2.1.35600_001 Aque|Aqu2.1.35616_001 Aque|Aqu2.1.35678_001 Aque|Aqu2.1.35696_001 Aque|Aqu2.1.35718_001 Aque|Aqu2.1.35719_001 Aque|Aqu2.1.35720_001 Aque|Aqu2.1.35883_001 Aque|Aqu2.1.36086_001 Aque|Aqu2.1.36361_001 Aque|Aqu2.1.36796_001 Aque|Aqu2.1.36852_001 Aque|Aqu2.1.36855_001 Aque|Aqu2.1.36893_001 Aque|Aqu2.1.36905_001 Aque|Aqu2.1.36933_001 Aque|Aqu2.1.36974_001 Aque|Aqu2.1.37072_001 Aque|Aqu2.1.37338_001 Aque|Aqu2.1.38003_001 Aque|Aqu2.1.38026_001 Aque|Aqu2.1.38059_001 Aque|Aqu2.1.38061_001 Aque|Aqu2.1.38070_001 Aque|Aqu2.1.38227_001 Aque|Aqu2.1.38278_001 Aque|Aqu2.1.38291_001 Aque|Aqu2.1.38306_001 Aque|Aqu2.1.38307_001 Aque|Aqu2.1.38834_001 Aque|Aqu2.1.38859_001 Aque|Aqu2.1.38867_001 Aque|Aqu2.1.38894_001 Aque|Aqu2.1.38902_001 Aque|Aqu2.1.38903_001 Aque|Aqu2.1.38904_001 Aque|Aqu2.1.38964_001 Aque|Aqu2.1.38977_001 Aque|Aqu2.1.39045_001 Aque|Aqu2.1.39046_001 Aque|Aqu2.1.39550_001 Aque|Aqu2.1.39584_001 Aque|Aqu2.1.39585_001 Aque|Aqu2.1.40061_001 Aque|Aqu2.1.40168_001 Aque|Aqu2.1.40187_001 Aque|Aqu2.1.40243_001 Aque|Aqu2.1.40256_001 Aque|Aqu2.1.40257_001 Aque|Aqu2.1.40258_001 Aque|Aqu2.1.40287_001 Aque|Aqu2.1.40527_001 Aque|Aqu2.1.40587_001 Aque|Aqu2.1.40591_001 Aque|Aqu2.1.40597_001 Aque|Aqu2.1.41719_001 Aque|Aqu2.1.41726_001 Aque|Aqu2.1.41727_001 Aque|Aqu2.1.41731_001 Aque|Aqu2.1.41738_001 Aque|Aqu2.1.41751_001 Aque|Aqu2.1.41754_001 Aque|Aqu2.1.42319_001 Aque|Aqu2.1.42454_001 Aque|Aqu2.1.42455_001 Aque|Aqu2.1.42470_001 Aque|Aqu2.1.42471_001 Aque|Aqu2.1.42472_001 Aque|Aqu2.1.42477_001 Aque|Aqu2.1.42478_001 Aque|Aqu2.1.42479_001 Aque|Aqu2.1.42480_001 Aque|Aqu2.1.42842_001 Aque|Aqu2.1.42844_001 Aque|Aqu2.1.42845_001 Aque|Aqu2.1.42846_001 Aque|Aqu2.1.42874_001 Aque|Aqu2.1.42994_001 Aque|Aqu2.1.42997_001 Aque|Aqu2.1.43015_001 Aque|Aqu2.1.43028_001 Aque|Aqu2.1.43156_001 Aque|Aqu2.1.43208_001 Aque|Aqu2.1.43209_001 Aque|Aqu2.1.43210_001 Aque|Aqu2.1.43212_001 Aque|Aqu2.1.43215_001 Aque|Aqu2.1.43216_001 Aque|Aqu2.1.43217_001 Aque|Aqu2.1.43886_001 Aque|Aqu2.1.44351_001 Aque|Aqu2.1.44353_001 Aque|Aqu2.1.44354_001 Aque|Aqu2.1.44355_001 Aque|Aqu2.1.44394_001 Aque|Aqu2.1.44396_001 Aque|Aqu2.1.44397_001 Aque|Aqu2.1.44438_001 Aque|Aqu2.1.44471_001 Aque|Aqu2.1.44551_001 Aque|Aqu2.1.44553_001 Aque|Aqu2.1.44555_001 Aque|Aqu2.1.44556_001 Aque|Aqu2.1.44601_001 Aque|Aqu2.1.44603_001 Aque|Aqu2.1.44631_001 Aque|Aqu2.1.44653_001 Aque|Aqu2.1.44654_001 Chem|TCONS_00003066-protein Chem|TCONS_00005718-protein Chem|TCONS_00008667-protein Chem|TCONS_00010372-protein Chem|TCONS_00010375-protein Chem|TCONS_00011693-protein Chem|TCONS_00015239-protein Chem|TCONS_00020737-protein Chem|TCONS_00021740-protein Chem|TCONS_00021958-protein Chem|TCONS_00021959-protein Chem|TCONS_00022793-protein Chem|TCONS_00023003-protein Chem|TCONS_00023006-protein Chem|TCONS_00023902-protein Chem|TCONS_00025527-protein Chem|TCONS_00026804-protein Chem|TCONS_00027256-protein Chem|TCONS_00027272-protein Chem|TCONS_00028572-protein Chem|TCONS_00028869-protein Chem|TCONS_00028871-protein Chem|TCONS_00029011-protein Chem|TCONS_00029605-protein Chem|TCONS_00030518-protein Chem|TCONS_00030706-protein Chem|TCONS_00030970-protein Chem|TCONS_00031664-protein Chem|TCONS_00032338-protein Chem|TCONS_00032341-protein Chem|TCONS_00032516-protein Chem|TCONS_00034483-protein Chem|TCONS_00034896-protein Chem|TCONS_00035495-protein Chem|TCONS_00035578-protein Chem|TCONS_00035694-protein Chem|TCONS_00036391-protein Chem|TCONS_00037023-protein Chem|TCONS_00037149-protein Chem|TCONS_00037150-protein Chem|TCONS_00037257-protein Chem|TCONS_00037258-protein Chem|TCONS_00037329-protein Chem|TCONS_00037433-protein Chem|TCONS_00037681-protein Chem|TCONS_00037897-protein Chem|TCONS_00037964-protein Chem|TCONS_00037990-protein Chem|TCONS_00038469-protein Chem|TCONS_00038544-protein Chem|TCONS_00039422-protein Chem|TCONS_00039658-protein Chem|TCONS_00039679-protein Chem|TCONS_00039766-protein Chem|TCONS_00039768-protein Chem|TCONS_00040048-protein Chem|TCONS_00040049-protein Chem|TCONS_00040100-protein Chem|TCONS_00040124-protein Chem|TCONS_00040441-protein Chem|TCONS_00040773-protein Chem|TCONS_00040782-protein Chem|TCONS_00040843-protein Chem|TCONS_00041434-protein Chem|TCONS_00041710-protein Chem|TCONS_00042054-protein Chem|TCONS_00042362-protein Chem|TCONS_00042590-protein Chem|TCONS_00042591-protein Chem|TCONS_00042720-protein Chem|TCONS_00043178-protein Chem|TCONS_00043667-protein Chem|TCONS_00043683-protein Chem|TCONS_00044263-protein Chem|TCONS_00045550-protein Chem|TCONS_00045931-protein Chem|TCONS_00047722-protein Chem|TCONS_00048555-protein Chem|TCONS_00048806-protein Chem|TCONS_00049208-protein Chem|TCONS_00050635-protein Chem|TCONS_00051442-protein Chem|TCONS_00052052-protein Chem|TCONS_00052404-protein Chem|TCONS_00052880-protein Chem|TCONS_00055076-protein Chem|TCONS_00056270-protein Chem|TCONS_00056271-protein Chem|TCONS_00056395-protein Chem|TCONS_00058947-protein Chem|TCONS_00059929-protein Chem|TCONS_00061775-protein Chem|TCONS_00062363-protein Chem|TCONS_00062776-protein Chem|TCONS_00063400-protein Chem|TCONS_00063477-protein Chem|TCONS_00063812-protein Chem|TCONS_00064010-protein Chem|TCONS_00064011-protein Chem|TCONS_00064819-protein Chem|TCONS_00065247-protein Chem|TCONS_00067260-protein Chem|TCONS_00067515-protein Chem|TCONS_00068347-protein Chem|TCONS_00068421-protein Chem|TCONS_00069107-protein Chem|TCONS_00070321-protein Chem|TCONS_00071197-protein Chem|TCONS_00071627-protein Chem|TCONS_00071959-protein Chem|TCONS_00072465-protein Chem|TCONS_00073436-protein Chem|TCONS_00073555-protein Chem|TCONS_00073754-protein Cint|XP_004227416.1 Cint|XP_009858557.1 Cint|XP_026693611.1 Cint|XP_026693911.1 Cint|XP_026694222.1 Cint|XP_026696128.1 Cowc|Cowc_CAOG_08414T0 Cowc|Cowc_CAOG_08673T0 Cowc|Cowc_CAOG_08718T0 Cowc|Cowc_CAOG_08740T0 Cowc|Cowc_CAOG_08914T0 Cowc|Cowc_CAOG_09037T0 Cowc|Cowc_CAOG_09075T0 Cowc|Cowc_CAOG_09111T0 Cowc|Cowc_CAOG_09212T0 Cowc|Cowc_CAOG_09214T0 Cowc|Cowc_CAOG_09553T0 Cowc|Cowc_CAOG_09817T0 Cowc|Cowc_CAOG_09936T0 Cowc|Cowc_CAOG_10187T0 Cowc|Cowc_CAOG_10199T0 Cowc|Cowc_CAOG_10200T0 Ctel|CapteP103895 Ctel|CapteP106546 Ctel|CapteP110919 Ctel|CapteP112738 Ctel|CapteP114262 Ctel|CapteP115193 Ctel|CapteP116220 Ctel|CapteP119898 Ctel|CapteP131316 Ctel|CapteP132973 Ctel|CapteP134315 Ctel|CapteP136374 Ctel|CapteP136755 Ctel|CapteP137531 Ctel|CapteP139928 Ctel|CapteP141783 Ctel|CapteP143894 Ctel|CapteP144454 Ctel|CapteP144989 Ctel|CapteP146307 Ctel|CapteP146719 Ctel|CapteP147173 Ctel|CapteP185501 Ctel|CapteP185537 Ctel|CapteP185797 Ctel|CapteP186490 Ctel|CapteP186705 Ctel|CapteP186933 Ctel|CapteP187003 Ctel|CapteP188134 Ctel|CapteP188334 Ctel|CapteP189258 Ctel|CapteP189639 Ctel|CapteP189654 Ctel|CapteP189758 Ctel|CapteP189825 Ctel|CapteP189842 Ctel|CapteP190067 Ctel|CapteP190078 Ctel|CapteP190199 Ctel|CapteP190623 Ctel|CapteP190896 Ctel|CapteP190957 Ctel|CapteP192194 Ctel|CapteP192775 Ctel|CapteP192835 Ctel|CapteP193190 Ctel|CapteP193792 Ctel|CapteP193857 Ctel|CapteP193940 Ctel|CapteP194439 Ctel|CapteP194629 Ctel|CapteP194701 Ctel|CapteP195237 Ctel|CapteP195408 Ctel|CapteP195620 Ctel|CapteP195983 Ctel|CapteP196671 Ctel|CapteP197341 Ctel|CapteP197954 Ctel|CapteP198939 Ctel|CapteP198952 Ctel|CapteP198980 Ctel|CapteP199526 Ctel|CapteP199595 Ctel|CapteP199791 Ctel|CapteP200763 Ctel|CapteP200911 Ctel|CapteP200992 Ctel|CapteP201813 Ctel|CapteP202089 Ctel|CapteP202333 Ctel|CapteP202621 Ctel|CapteP204336 Ctel|CapteP204760 Ctel|CapteP204789 Ctel|CapteP205223 Ctel|CapteP205248 Ctel|CapteP205697 Ctel|CapteP207067 Ctel|CapteP207523 Ctel|CapteP208734 Ctel|CapteP208941 Ctel|CapteP209012 Ctel|CapteP209027 Ctel|CapteP209339 Ctel|CapteP209956 Ctel|CapteP211105 Ctel|CapteP211265 Ctel|CapteP211436 Ctel|CapteP211701 Ctel|CapteP212219 Ctel|CapteP212226 Ctel|CapteP212230 Ctel|CapteP212857 Ctel|CapteP212879 Ctel|CapteP212935 Ctel|CapteP213101 Ctel|CapteP213318 Ctel|CapteP213520 Ctel|CapteP213839 Ctel|CapteP213890 Ctel|CapteP213904 Ctel|CapteP214012 Ctel|CapteP214568 Ctel|CapteP214600 Ctel|CapteP215535 Ctel|CapteP215572 Ctel|CapteP215843 Ctel|CapteP216757 Ctel|CapteP218132 Ctel|CapteP218483 Ctel|CapteP27547 Ctel|CapteP27549 Ctel|CapteP27554 Ctel|CapteP27675 Ctel|CapteP29505 Ctel|CapteP30130 Ctel|CapteP30131 Ctel|CapteP30133 Ctel|CapteP30140 Ctel|CapteP30270 Ctel|CapteP30565 Ctel|CapteP30604 Ctel|CapteP30632 Ctel|CapteP30673 Ctel|CapteP31075 Ctel|CapteP31168 Ctel|CapteP31178 Ctel|CapteP31280 Ctel|CapteP31404 Ctel|CapteP31836 Ctel|CapteP31863 Ctel|CapteP31928 Ctel|CapteP38651 Ctel|CapteP40946 Ctel|CapteP60873 Ctel|CapteP78038 Ctel|CapteP78279 Ctel|CapteP80474 Ctel|CapteP88286 Ctel|CapteP92048 Ctel|CapteP93168 Ctel|CapteP97145 Dgig|XP_028391869.1 Dgig|XP_028391894.1 Dgig|XP_028392660.1 Dgig|XP_028392675.1 Dgig|XP_028392760.1 Dgig|XP_028393568.1 Dgig|XP_028394385.1 Dgig|XP_028394386.1 Dgig|XP_028394402.1 Dgig|XP_028394408.1 Dgig|XP_028394422.1 Dgig|XP_028394871.1 Dgig|XP_028395711.1 Dgig|XP_028395789.1 Dgig|XP_028397227.1 Dgig|XP_028397332.1 Dgig|XP_028398845.1 Dgig|XP_028399332.1 Dgig|XP_028400835.1 Dgig|XP_028400838.1 Dgig|XP_028401081.1 Dgig|XP_028402116.1 Dgig|XP_028403171.1 Dgig|XP_028403424.1 Dgig|XP_028403427.1 Dgig|XP_028403428.1 Dgig|XP_028403935.1 Dgig|XP_028403958.1 Dgig|XP_028404008.1 Dgig|XP_028404036.1 Dgig|XP_028404073.1 Dgig|XP_028404164.1 Dgig|XP_028404165.1 Dgig|XP_028404805.1 Dgig|XP_028405224.1 Dgig|XP_028405225.1 Dgig|XP_028405247.1 Dgig|XP_028405248.1 Dgig|XP_028405253.1 Dgig|XP_028405743.1 Dgig|XP_028405744.1 Dgig|XP_028405746.1 Dgig|XP_028405753.1 Dgig|XP_028405759.1 Dgig|XP_028406432.1 Dgig|XP_028406446.1 Dgig|XP_028406447.1 Dgig|XP_028406774.1 Dgig|XP_028406801.1 Dgig|XP_028406808.1 Dgig|XP_028406809.1 Dgig|XP_028406810.1 Dgig|XP_028407158.1 Dgig|XP_028407283.1 Dgig|XP_028407433.1 Dgig|XP_028407517.1 Dgig|XP_028407548.1 Dgig|XP_028407549.1 Dgig|XP_028407820.1 Dgig|XP_028407822.1 Dgig|XP_028408106.1 Dgig|XP_028408174.1 Dgig|XP_028408201.1 Dgig|XP_028408202.1 Dgig|XP_028408492.1 Dgig|XP_028408836.1 Dgig|XP_028408879.1 Dgig|XP_028409252.1 Dgig|XP_028409267.1 Dgig|XP_028409268.1 Dgig|XP_028409422.1 Dgig|XP_028409423.1 Dgig|XP_028409517.1 Dgig|XP_028410211.1 Dgig|XP_028410312.1 Dgig|XP_028410375.1 Dgig|XP_028410503.1 Dgig|XP_028410539.1 Dgig|XP_028410728.1 Dgig|XP_028411113.1 Dgig|XP_028411114.1 Dgig|XP_028411133.1 Dgig|XP_028411421.1 Dgig|XP_028411482.1 Dgig|XP_028411483.1 Dgig|XP_028411669.1 Dgig|XP_028411670.1 Dgig|XP_028411675.1 Dgig|XP_028412059.1 Dgig|XP_028412102.1 Dgig|XP_028412145.1 Dgig|XP_028412146.1 Dgig|XP_028412151.1 Dgig|XP_028412197.1 Dgig|XP_028412203.1 Dgig|XP_028412209.1 Dgig|XP_028412213.1 Dgig|XP_028412374.1 Dgig|XP_028412419.1 Dgig|XP_028412510.1 Dgig|XP_028412511.1 Dgig|XP_028412521.1 Dgig|XP_028412526.1 Dgig|XP_028412527.1 Dgig|XP_028412533.1 Dgig|XP_028412552.1 Dgig|XP_028412591.1 Dgig|XP_028412941.1 Dgig|XP_028412944.1 Dgig|XP_028413111.1 Dgig|XP_028413254.1 Dgig|XP_028413365.1 Dgig|XP_028413366.1 Dgig|XP_028413590.1 Dgig|XP_028413600.1 Dgig|XP_028413675.1 Dgig|XP_028413678.1 Dgig|XP_028413681.1 Dgig|XP_028413769.1 Dgig|XP_028413774.1 Dgig|XP_028413782.1 Dgig|XP_028413856.1 Dgig|XP_028413864.1 Dgig|XP_028413868.1 Dgig|XP_028413869.1 Dgig|XP_028413965.1 Dgig|XP_028413967.1 Dgig|XP_028414080.1 Dgig|XP_028414094.1 Dgig|XP_028414212.1 Dgig|XP_028414242.1 Dgig|XP_028414297.1 Dgig|XP_028414344.1 Dgig|XP_028414345.1 Dgig|XP_028414389.1 Dgig|XP_028414535.1 Dgig|XP_028414665.1 Dgig|XP_028414914.1 Dgig|XP_028414982.1 Dgig|XP_028415017.1 Dgig|XP_028415679.1 Dgig|XP_028415680.1 Dgig|XP_028415703.1 Dgig|XP_028415723.1 Dgig|XP_028415785.1 Dgig|XP_028415786.1 Dgig|XP_028415809.1 Dgig|XP_028415850.1 Dgig|XP_028415943.1 Dgig|XP_028415957.1 Dgig|XP_028416022.1 Dgig|XP_028416059.1 Dgig|XP_028416192.1 Dgig|XP_028416269.1 Dgig|XP_028416349.1 Dgig|XP_028416384.1 Dgig|XP_028416413.1 Dgig|XP_028416418.1 Dgig|XP_028416516.1 Dgig|XP_028416572.1 Dgig|XP_028416573.1 Dgig|XP_028416616.1 Dgig|XP_028416690.1 Dgig|XP_028416691.1 Dgig|XP_028416732.1 Dgig|XP_028416747.1 Dgig|XP_028416813.1 Dgig|XP_028416999.1 Dgig|XP_028417000.1 Dgig|XP_028417008.1 Dgig|XP_028417254.1 Dgig|XP_028417523.1 Dgig|XP_028417598.1 Dgig|XP_028417604.1 Dgig|XP_028417630.1 Dgig|XP_028417634.1 Dgig|XP_028417641.1 Dgig|XP_028417755.1 Dgig|XP_028417823.1 Dgig|XP_028417972.1 Dgig|XP_028417982.1 Dgig|XP_028417983.1 Dgig|XP_028417984.1 Dgig|XP_028417985.1 Dgig|XP_028417986.1 Dgig|XP_028418036.1 Dgig|XP_028418037.1 Dgig|XP_028418081.1 Dgig|XP_028418120.1 Dgig|XP_028418157.1 Dgig|XP_028418183.1 Dgig|XP_028418333.1 Dgig|XP_028418391.1 Dgig|XP_028418512.1 Dgig|XP_028418513.1 Dgig|XP_028418545.1 Dgig|XP_028418561.1 Dgig|XP_028418562.1 Dgig|XP_028418586.1 Dgig|XP_028418676.1 Dgig|XP_028418697.1 Dgig|XP_028418795.1 Dgig|XP_028418850.1 Dgig|XP_028418852.1 Dgig|XP_028418969.1 Dgig|XP_028419089.1 Dgig|XP_028419105.1 Dgig|XP_028419155.1 Dgig|XP_028419168.1 Dgig|XP_028419175.1 Dgig|XP_028419178.1 Dpul|gene8952 Drer|ENSDARP00000073121.5 Drer|ENSDARP00000092040.4 Drer|ENSDARP00000109033.2 Drer|ENSDARP00000127925.1 Drer|ENSDARP00000136756.1 Drer|ENSDARP00000137461.2 Drer|ENSDARP00000140788.1 Drer|ENSDARP00000145402.1 Drer|ENSDARP00000146588.1 Drer|ENSDARP00000147080.1 Drer|ENSDARP00000147395.1 Drer|ENSDARP00000148850.1 Drer|ENSDARP00000149076.1 Drer|ENSDARP00000149264.1 Drer|ENSDARP00000149682.1 Drer|ENSDARP00000150011.1 Drer|ENSDARP00000151310.1 Drer|ENSDARP00000152166.1 Drer|ENSDARP00000156903.1 Drer|ENSDARP00000157588.1 Drer|ENSDARP00000157592.1 Epal|XP_020892402.1 Epal|XP_020892577.2 Epal|XP_020893526.2 Epal|XP_020893794.2 Epal|XP_020894181.1 Epal|XP_020894798.1 Epal|XP_020895503.2 Epal|XP_020895533.2 Epal|XP_020896027.1 Epal|XP_020896665.1 Epal|XP_020896803.1 Epal|XP_020897242.1 Epal|XP_020897320.1 Epal|XP_020897589.1 Epal|XP_020898139.1 Epal|XP_020898528.1 Epal|XP_020898530.1 Epal|XP_020898531.1 Epal|XP_020898619.1 Epal|XP_020899378.1 Epal|XP_020900605.2 Epal|XP_020900815.1 Epal|XP_020900845.2 Epal|XP_020901095.1 Epal|XP_020903182.1 Epal|XP_020903454.1 Epal|XP_020903558.1 Epal|XP_020904391.1 Epal|XP_020904401.1 Epal|XP_020904402.1 Epal|XP_020905723.1 Epal|XP_020905737.1 Epal|XP_020906289.1 Epal|XP_020906409.1 Epal|XP_020907029.1 Epal|XP_020907530.1 Epal|XP_020908159.2 Epal|XP_020908435.2 Epal|XP_020908437.1 Epal|XP_020908499.2 Epal|XP_020908705.1 Epal|XP_020909051.1 Epal|XP_020909190.1 Epal|XP_020909191.1 Epal|XP_020909193.1 Epal|XP_020910142.1 Epal|XP_020910251.1 Epal|XP_020910284.2 Epal|XP_020910321.1 Epal|XP_020910428.1 Epal|XP_020910429.1 Epal|XP_020910694.1 Epal|XP_020910840.1 Epal|XP_020910966.2 Epal|XP_020911108.1 Epal|XP_020911109.1 Epal|XP_020911196.1 Epal|XP_020911228.1 Epal|XP_020911310.1 Epal|XP_020911312.1 Epal|XP_020911407.1 Epal|XP_020911489.1 Epal|XP_020911529.1 Epal|XP_020911544.1 Epal|XP_020911864.1 Epal|XP_020911868.1 Epal|XP_020911920.1 Epal|XP_020912098.1 Epal|XP_020912823.1 Epal|XP_020913141.1 Epal|XP_020913435.1 Epal|XP_020913436.1 Epal|XP_020913437.2 Epal|XP_020914280.2 Epal|XP_020914499.1 Epal|XP_020915037.1 Epal|XP_020915125.1 Epal|XP_020915478.1 Epal|XP_020915649.1 Epal|XP_020915835.1 Epal|XP_020915957.1 Epal|XP_020916388.2 Epal|XP_020916728.1 Epal|XP_020917201.1 Epal|XP_020917563.1 Epal|XP_028512649.1 Epal|XP_028512655.1 Epal|XP_028512964.1 Epal|XP_028513003.1 Epal|XP_028513100.1 Epal|XP_028513143.1 Epal|XP_028513393.1 Epal|XP_028513443.1 Epal|XP_028513480.1 Epal|XP_028513965.1 Epal|XP_028514242.1 Epal|XP_028514388.1 Epal|XP_028514411.1 Epal|XP_028514512.1 Epal|XP_028514608.1 Epal|XP_028514703.1 Epal|XP_028514723.1 Epal|XP_028514953.1 Epal|XP_028515174.1 Epal|XP_028515486.1 Epal|XP_028515962.1 Epal|XP_028516036.1 Epal|XP_028516118.1 Epal|XP_028516120.1 Epal|XP_028516242.1 Epal|XP_028516568.1 Epal|XP_028516760.1 Epal|XP_028516822.1 Epal|XP_028517090.1 Epal|XP_028517114.1 Epal|XP_028517139.1 Epal|XP_028517400.1 Epal|XP_028517934.1 Epal|XP_028517935.1 Epal|XP_028517963.1 Epal|XP_028518053.1 Epal|XP_028518054.1 Epal|XP_028518057.1 Epal|XP_028518060.1 Epal|XP_028518129.1 Epal|XP_028518191.1 Epal|XP_028518227.1 Epal|XP_028518239.1 Epal|XP_028518399.1 Epal|XP_028518416.1 Epal|XP_028518430.1 Epal|XP_028518643.1 Epal|XP_028518816.1 Epal|XP_028518908.1 Epal|XP_028519371.1 Epal|XP_028519517.1 Epal|XP_028519732.1 Ggal|ENSGALP00000005850.3 Ggal|ENSGALP00000024575.4 Ggal|ENSGALP00000066428.1 Ggal|ENSGALP00000066550.1 Ggal|ENSGALP00000066913.1 Ggal|ENSGALP00000068389.1 Ggal|ENSGALP00000068525.1 Ggal|ENSGALP00000068799.1 Ggal|ENSGALP00000069413.1 Ggal|ENSGALP00000069950.1 Ggal|ENSGALP00000070526.1 Ggal|ENSGALP00000070634.1 Ggal|ENSGALP00000071712.1 Ggal|ENSGALP00000071720.1 Ggal|ENSGALP00000072040.1 Ggal|ENSGALP00000072078.1 Ggal|ENSGALP00000072638.1 Ggal|ENSGALP00000073273.1 Hech|HyE0001.164 Hech|HyE0001.221 Hech|HyE0002.232 Hech|HyE0003.166 Hech|HyE0003.168 Hech|HyE0006.211 Hech|HyE0020.140 Hech|HyE0028.139 Hech|HyE0034.84 Hech|HyE0034.87 Hech|HyE0035.140 Hech|HyE0041.38 Hech|HyE0045.69 Hech|HyE0047.9 Hech|HyE0057.69 Hech|HyE0062.135 Hech|HyE0064.29 Hech|HyE0066.101 Hech|HyE0069.11 Hech|HyE0074.35 Hech|HyE0077.15 Hech|HyE0077.3 Hech|HyE0080.21 Hech|HyE0087.79 Hech|HyE0090.76 Hech|HyE0109.43 Hech|HyE0114.37 Hech|HyE0141.19 Hech|HyE0141.21 Hech|HyE0143.5 Hech|HyE0154.1 Hech|HyE0164.3 Hech|HyE0165.11 Hech|HyE0170.19 Hech|HyE0202.16 Hech|HyE0209.13 Hech|HyE0249.15 Hech|HyE0251.22 Hech|HyE0277.1 Hech|HyE0280.12 Hech|HyE0332.2 Hech|HyE0394.6 Hech|HyE0521.2 Hech|HyE1733.4 Hech|HyE1821.1 Hech|HyE2255.1 Hech|HyE2495.2 Hech|HyE2996.2 Hech|HyE3263.1 Hech|HyE7659.1 Hech|HyE7688.1 Hhon|braker1_g00886.t1 Hhon|braker1_g01258.t1 Hhon|braker1_g04424.t1 Hmag|Sc4wPfr_1023.g8215.t1 Hmag|Sc4wPfr_106.g23572.t1 Hmag|Sc4wPfr_1087.g27502.t1 Hmag|Sc4wPfr_1127.1.g1466.t1 Hmag|Sc4wPfr_1177.g14242.t1 Hmag|Sc4wPfr_1177.g14243.t1 Hmag|Sc4wPfr_119.3.g4260.t1 Hmag|Sc4wPfr_122.g9865.t1 Hmag|Sc4wPfr_126.1.g22582.t1 Hmag|Sc4wPfr_126.1.g22583.t1 Hmag|Sc4wPfr_1327.g255.t1 Hmag|Sc4wPfr_1327.g256.t2 Hmag|Sc4wPfr_14.g1809.t1 Hmag|Sc4wPfr_14.g1810.t1 Hmag|Sc4wPfr_14.g1811.t1 Hmag|Sc4wPfr_147.g8613.t1 Hmag|Sc4wPfr_158.g21933.t1 Hmag|Sc4wPfr_165.g10072.t1 Hmag|Sc4wPfr_173.2.g33002.t1 Hmag|Sc4wPfr_173.2.g33003.t1 Hmag|Sc4wPfr_177.1.g6134.t1 Hmag|Sc4wPfr_179.g7837.t1 Hmag|Sc4wPfr_180.g11677.t1 Hmag|Sc4wPfr_182.g26067.t1 Hmag|Sc4wPfr_197.g11016.t1 Hmag|Sc4wPfr_198.g23287.t1 Hmag|Sc4wPfr_199.g28632.t1 Hmag|Sc4wPfr_199.g28633.t1 Hmag|Sc4wPfr_199.g28634.t1 Hmag|Sc4wPfr_207.g3902.t1 Hmag|Sc4wPfr_208.1.g13290.t1 Hmag|Sc4wPfr_208.1.g13291.t1 Hmag|Sc4wPfr_208.1.g13292.t1 Hmag|Sc4wPfr_208.2.g17750.t1 Hmag|Sc4wPfr_213.g1326.t1 Hmag|Sc4wPfr_227.g25801.t1 Hmag|Sc4wPfr_227.g25802.t1 Hmag|Sc4wPfr_227.g25803.t1 Hmag|Sc4wPfr_2290.g460.t1 Hmag|Sc4wPfr_237.2.g16172.t1 Hmag|Sc4wPfr_237.2.g16174.t1 Hmag|Sc4wPfr_242.g27698.t1 Hmag|Sc4wPfr_247.1.g29082.t1 Hmag|Sc4wPfr_259.g33635.t1 Hmag|Sc4wPfr_264.g27468.t1 Hmag|Sc4wPfr_264.g27469.t1 Hmag|Sc4wPfr_2689.g21401.t1 Hmag|Sc4wPfr_274.2.g1528.t1 Hmag|Sc4wPfr_274.2.g1529.t1 Hmag|Sc4wPfr_274.2.g1530.t1 Hmag|Sc4wPfr_292.g13099.t1 Hmag|Sc4wPfr_306.g764.t1 Hmag|Sc4wPfr_306.g765.t1 Hmag|Sc4wPfr_306.g766.t1 Hmag|Sc4wPfr_326.g15653.t1 Hmag|Sc4wPfr_339.g688.t1 Hmag|Sc4wPfr_339.g689.t1 Hmag|Sc4wPfr_351.g11264.t1 Hmag|Sc4wPfr_351.g11265.t1 Hmag|Sc4wPfr_352.g15757.t1 Hmag|Sc4wPfr_353.g28124.t1 Hmag|Sc4wPfr_356.g7173.t1 Hmag|Sc4wPfr_36.g16932.t1 Hmag|Sc4wPfr_36.g16938.t1 Hmag|Sc4wPfr_363.3.g30503.t1 Hmag|Sc4wPfr_370.g26329.t1 Hmag|Sc4wPfr_388.1.g10245.t1 Hmag|Sc4wPfr_388.1.g10260.t1 Hmag|Sc4wPfr_3906.g58.t1 Hmag|Sc4wPfr_396.1.g13835.t1 Hmag|Sc4wPfr_396.1.g13849.t1 Hmag|Sc4wPfr_399.g28063.t1 Hmag|Sc4wPfr_3990.g27740.t1 Hmag|Sc4wPfr_42.2.g22097.t1 Hmag|Sc4wPfr_429.g27199.t1 Hmag|Sc4wPfr_433.g11161.t1 Hmag|Sc4wPfr_433.g11162.t1 Hmag|Sc4wPfr_433.g11164.t1 Hmag|Sc4wPfr_433.g11165.t1 Hmag|Sc4wPfr_4371.g15798.t1 Hmag|Sc4wPfr_4371.g15799.t1 Hmag|Sc4wPfr_439.g20740.t1 Hmag|Sc4wPfr_441.g7663.t1 Hmag|Sc4wPfr_441.g7664.t1 Hmag|Sc4wPfr_455.g20436.t1 Hmag|Sc4wPfr_455.g20437.t1 Hmag|Sc4wPfr_475.1.g23413.t1 Hmag|Sc4wPfr_481.g31583.t1 Hmag|Sc4wPfr_481.g31591.t1 Hmag|Sc4wPfr_489.2.g16682.t1 Hmag|Sc4wPfr_489.2.g16683.t1 Hmag|Sc4wPfr_50.g22194.t1 Hmag|Sc4wPfr_543.g19542.t1 Hmag|Sc4wPfr_548.g4951.t1 Hmag|Sc4wPfr_56.g24519.t1 Hmag|Sc4wPfr_588.g23879.t1 Hmag|Sc4wPfr_59.2.g12495.t1 Hmag|Sc4wPfr_599.g27246.t1 Hmag|Sc4wPfr_599.g27247.t1 Hmag|Sc4wPfr_612.g18613.t1 Hmag|Sc4wPfr_615.1.g17613.t1 Hmag|Sc4wPfr_630.1.g18051.t1 Hmag|Sc4wPfr_634.1.g17874.t1 Hmag|Sc4wPfr_635.g14705.t1 Hmag|Sc4wPfr_635.g14762.t1 Hmag|Sc4wPfr_635.g14763.t1 Hmag|Sc4wPfr_641.g16832.t1 Hmag|Sc4wPfr_650.g22991.t2 Hmag|Sc4wPfr_650.g22992.t1 Hmag|Sc4wPfr_66.g19065.t1 Hmag|Sc4wPfr_661.g19793.t1 Hmag|Sc4wPfr_661.g19794.t1 Hmag|Sc4wPfr_661.g19795.t1 Hmag|Sc4wPfr_661.g19796.t1 Hmag|Sc4wPfr_667.g19527.t1 Hmag|Sc4wPfr_667.g19528.t1 Hmag|Sc4wPfr_691.g31329.t1 Hmag|Sc4wPfr_691.g31356.t1 Hmag|Sc4wPfr_697.3.g2179.t1 Hmag|Sc4wPfr_703.g8961.t1 Hmag|Sc4wPfr_731.2.g7232.t1 Hmag|Sc4wPfr_79.4.g4968.t1 Hmag|Sc4wPfr_79.4.g4969.t1 Hmag|Sc4wPfr_79.4.g4970.t1 Hmag|Sc4wPfr_830.g6356.t1 Hmag|Sc4wPfr_908.g21222.t1 Hmag|Sc4wPfr_908.g21223.t1 Hmag|Sc4wPfr_910.1.g9197.t1 Hmag|Sc4wPfr_910.1.g9198.t1 Hmag|Sc4wPfr_98.g2675.t1 Hmia|GIN1_HUMAN|g11935.t1 Hmia|GIN1_HUMAN|g16040.t1 Hmia|HNRPL_HUMAN|g16680.t1 Hmia|NYNRI_HUMAN|g3057.t1 Hmia|PGBD4_HUMAN|g16573.t1 Hmia|PGBD4_HUMAN|g52.t1 Hmia|POK12_HUMAN|g9283.t1 Hmia|POK3_HUMAN|g2747.t1 Hmia|RTL1_HUMAN|g2746.t1 Hmia|RTL1_HUMAN|g6474.t1 Hmia|g10622.t1 Hmia|g11113.t1 Hmia|g11903.t1 Hmia|g11904.t1 Hmia|g11905.t1 Hmia|g12293.t1 Hmia|g12294.t1 Hmia|g13325.t1 Hmia|g13538.t1 Hmia|g15858.t1 Hmia|g16083.t1 Hmia|g16512.t1 Hmia|g1894.t1 Hmia|g19130.t1 Hmia|g1990.t1 Hmia|g20894.t1 Hmia|g20895.t1 Hmia|g21112.t1 Hmia|g21182.t1 Hmia|g21787.t1 Hmia|g22204.t1 Hmia|g22205.t1 Hmia|g22594.t1 Hmia|g2615.t1 Hmia|g3029.t1 Hmia|g3119.t1 Hmia|g3159.t1 Hmia|g3818.t1 Hmia|g4018.t1 Hmia|g4108.t1 Hmia|g4663.t1 Hmia|g5169.t1 Hmia|g5300.t1 Hmia|g5883.t1 Hmia|g5958.t1 Hmia|g6365.t1 Hmia|g6421.t1 Hmia|g9095.t1 Hmia|g9096.t1 Hmia|g9284.t1 Hmia|g9472.t1 Hrob|HelroP128197 Hrob|HelroP162987 Hrob|HelroP163577 Hrob|HelroP165452 Hrob|HelroP166808 Hrob|HelroP175842 Hrob|HelroP176143 Hrob|HelroP178525 Hrob|HelroP181129 Hrob|HelroP86420 Hsap|NP_001071639.1 Hsap|NP_001071640.1 Hsap|NP_001071641.1 Hsap|NP_001128360.1 Hsap|NP_060146.2 Hsap|XP_016869644.1 Hsap|XP_016878275.1 Hsym|HyS0002.135 Hsym|HyS0004.247 Hsym|HyS0006.234 Hsym|HyS0013.63 Hsym|HyS0017.206 Hsym|HyS0019.239 Hsym|HyS0019.35 Hsym|HyS0021.62 Hsym|HyS0022.145 Hsym|HyS0034.24 Hsym|HyS0040.178 Hsym|HyS0050.103 Hsym|HyS0050.17 Hsym|HyS0055.100 Hsym|HyS0057.102 Hsym|HyS0066.62 Hsym|HyS0104.3 Hsym|HyS0104.4 Hsym|HyS0116.11 Hsym|HyS0120.19 Hsym|HyS0121.15 Hsym|HyS0154.5 Hsym|HyS0233.5 Hsym|HyS0471.3 Hsym|HyS0565.2 Hsym|HyS1625.1 Hsym|HyS1769.1 Hsym|HyS4674.1 Hsym|HyS4678.1 Isca|ISCW000308-PA Isca|ISCW000935-PA Isca|ISCW001690-PA Isca|ISCW001915-PA Isca|ISCW002096-PA Isca|ISCW002876-PA Isca|ISCW003193-PA Isca|ISCW003194-PA Isca|ISCW003363-PA Isca|ISCW003525-PA Isca|ISCW003561-PA Isca|ISCW003799-PA Isca|ISCW003962-PA Isca|ISCW004380-PA Isca|ISCW004467-PA Isca|ISCW004760-PA Isca|ISCW004773-PA Isca|ISCW006023-PA Isca|ISCW006652-PA Isca|ISCW006731-PA Isca|ISCW007274-PA Isca|ISCW007292-PA Isca|ISCW007378-PA Isca|ISCW007443-PA Isca|ISCW008230-PA Isca|ISCW008496-PA Isca|ISCW009546-PA Isca|ISCW009974-PA Isca|ISCW010774-PA Isca|ISCW010839-PA Isca|ISCW010900-PA Isca|ISCW011338-PA Isca|ISCW011813-PA Isca|ISCW011925-PA Isca|ISCW012035-PA Isca|ISCW012073-PA Isca|ISCW012420-PA Isca|ISCW013077-PA Isca|ISCW013097-PA Isca|ISCW013169-PA Isca|ISCW013613-PA Isca|ISCW013924-PA Isca|ISCW014649-PA Isca|ISCW015331-PA Isca|ISCW015878-PA Isca|ISCW016348-PA Isca|ISCW016694-PA Isca|ISCW017059-PA Isca|ISCW017394-PA Isca|ISCW017918-PA Isca|ISCW017991-PA Isca|ISCW018665-PA Isca|ISCW018987-PA Isca|ISCW019552-PA Isca|ISCW019859-PA Isca|ISCW021306-PA Isca|ISCW021638-PA Isca|ISCW021881-PA Isca|ISCW021884-PA Isca|ISCW022089-PA Isca|ISCW022434-PA Isca|ISCW022529-PA Isca|ISCW023168-PA Isca|ISCW023748-PA Isca|ISCW024432-PA Kiwa|maker-108491-snap-gene-0.5-mRNA-1 Kiwa|maker-109336-snap-gene-0.26-mRNA-1 Kiwa|snap_masked-108872-processed-gene-0.9-mRNA-1 Kiwa|snap_masked-109135-processed-gene-0.5-mRNA-1 Lgig|LotgiP105775 Lgig|LotgiP107826 Lgig|LotgiP117553 Lgig|LotgiP119787 Lgig|LotgiP137345 Lgig|LotgiP137350 Lgig|LotgiP153016 Lgig|LotgiP153259 Lgig|LotgiP153937 Lgig|LotgiP153946 Lgig|LotgiP156806 Lgig|LotgiP157173 Lgig|LotgiP157659 Lgig|LotgiP160821 Lgig|LotgiP160942 Lgig|LotgiP161013 Lgig|LotgiP161038 Lgig|LotgiP161052 Lgig|LotgiP162005 Lgig|LotgiP162321 Lgig|LotgiP163185 Lgig|LotgiP163754 Lgig|LotgiP164126 Lgig|LotgiP164519 Lgig|LotgiP165532 Lgig|LotgiP167020 Lgig|LotgiP167342 Lgig|LotgiP170624 Lgig|LotgiP171197 Lgig|LotgiP172216 Lgig|LotgiP172349 Lgig|LotgiP175386 Lgig|LotgiP175563 Lgig|LotgiP175564 Lgig|LotgiP175953 Lgig|LotgiP176073 Lgig|LotgiP227980 Lgig|LotgiP87184 Mlei|ML003273a Mlei|ML003311a Mlei|ML00742a Mlei|ML00941a Mlei|ML00942a Mlei|ML009710a Mlei|ML01091a Mlei|ML01092a Mlei|ML01261a Mlei|ML01262a Mlei|ML01563a Mlei|ML01763a Mlei|ML01789a Mlei|ML02132a Mlei|ML02782a Mlei|ML02783a Mlei|ML030418a Mlei|ML03257a Mlei|ML034651a Mlei|ML034652a Mlei|ML034653a Mlei|ML03982a Mlei|ML04657a Mlei|ML05031a Mlei|ML05032a Mlei|ML050821a Mlei|ML057617a Mlei|ML06091a Mlei|ML06251a Mlei|ML06252a Mlei|ML07412a Mlei|ML078411a Mlei|ML078412a Mlei|ML08209a Mlei|ML08471a Mlei|ML085013a Mlei|ML09442a Mlei|ML09535a Mlei|ML10061a Mlei|ML102918a Mlei|ML10932a Mlei|ML10933a Mlei|ML12211a Mlei|ML124912a Mlei|ML124913a Mlei|ML12592a Mlei|ML12593a Mlei|ML12594a Mlei|ML137614a Mlei|ML143028a Mlei|ML143033a Mlei|ML14929a Mlei|ML16751a Mlei|ML17018a Mlei|ML177320a Mlei|ML19072a Mlei|ML19073a Mlei|ML19125a Mlei|ML20688a Mlei|ML20853a Mlei|ML218951a Mlei|ML234012a Mlei|ML24401a Mlei|ML25392a Mlei|ML25748a Mlei|ML274448a Mlei|ML27491a Mlei|ML279834a Mlei|ML28141a Mlei|ML30851a Mlei|ML33011a Mlei|ML35181a Mlei|ML359312a Mlei|ML42512a Mlei|ML42513a Mlei|ML45761a Mlei|ML46591a Mlei|ML48643a Mlei|ML50361a Mvir|scaffold1.g135.t1 Mvir|scaffold1.g197.t1 Mvir|scaffold1.g207.t1 Mvir|scaffold1.g225.t1 Mvir|scaffold1.g364.t1 Mvir|scaffold1.g38.t1 Mvir|scaffold10.g130.t1 Mvir|scaffold10.g2.t1 Mvir|scaffold100.g50.t1 Mvir|scaffold101.g18.t1 Mvir|scaffold1017.g1.t1 Mvir|scaffold106.g26.t1 Mvir|scaffold107.g38.t1 Mvir|scaffold108.g6.t1 Mvir|scaffold11.g132.t1 Mvir|scaffold11.g136.t1 Mvir|scaffold111.g12.t1 Mvir|scaffold111.g17.t1 Mvir|scaffold111.g64.t1 Mvir|scaffold1148.g1.t1 Mvir|scaffold1148.g2.t1 Mvir|scaffold116.g1.t2 Mvir|scaffold116.g3.t1 Mvir|scaffold1162.g1.t1 Mvir|scaffold119.g21.t1 Mvir|scaffold119.g22.t1 Mvir|scaffold1215.g1.t1 Mvir|scaffold123.g29.t1 Mvir|scaffold127.g28.t1 Mvir|scaffold129.g11.t1 Mvir|scaffold129.g60.t1 Mvir|scaffold13.g86.t1 Mvir|scaffold130.g4.t1 Mvir|scaffold132.g21.t1 Mvir|scaffold14.g60.t1 Mvir|scaffold14.g61.t1 Mvir|scaffold142.g22.t1 Mvir|scaffold142.g34.t1 Mvir|scaffold142.g46.t1 Mvir|scaffold143.g1.t1 Mvir|scaffold143.g37.t1 Mvir|scaffold147.g47.t1 Mvir|scaffold148.g9.t1 Mvir|scaffold150.g27.t1 Mvir|scaffold150.g32.t1 Mvir|scaffold152.g4.t1 Mvir|scaffold157.g27.t1 Mvir|scaffold157.g7.t1 Mvir|scaffold158.g39.t1 Mvir|scaffold16.g15.t1 Mvir|scaffold16.g16.t1 Mvir|scaffold16.g55.t1 Mvir|scaffold160.g25.t1 Mvir|scaffold160.g45.t1 Mvir|scaffold163.g14.t1 Mvir|scaffold164.g8.t1 Mvir|scaffold165.g55.t1 Mvir|scaffold166.g10.t1 Mvir|scaffold166.g5.t1 Mvir|scaffold169.g61.t1 Mvir|scaffold174.g25.t1 Mvir|scaffold178.g4.t1 Mvir|scaffold179.g20.t1 Mvir|scaffold18.g121.t1 Mvir|scaffold18.g16.t1 Mvir|scaffold180.g66.t1 Mvir|scaffold184.g17.t1 Mvir|scaffold184.g18.t1 Mvir|scaffold185.g23.t1 Mvir|scaffold188.g1.t1 Mvir|scaffold190.g17.t1 Mvir|scaffold191.g43.t1 Mvir|scaffold195.g2.t1 Mvir|scaffold195.g37.t1 Mvir|scaffold199.g20.t1 Mvir|scaffold2.g132.t1 Mvir|scaffold2.g21.t1 Mvir|scaffold2.g212.t1 Mvir|scaffold2.g225.t1 Mvir|scaffold2.g50.t1 Mvir|scaffold2.g71.t1 Mvir|scaffold200.g16.t1 Mvir|scaffold206.g9.t1 Mvir|scaffold21.g36.t1 Mvir|scaffold21.g9.t1 Mvir|scaffold210.g12.t1 Mvir|scaffold212.g23.t1 Mvir|scaffold213.g23.t1 Mvir|scaffold214.g10.t1 Mvir|scaffold215.g42.t1 Mvir|scaffold222.g1.t1 Mvir|scaffold227.g20.t1 Mvir|scaffold228.g22.t1 Mvir|scaffold23.g18.t2 Mvir|scaffold23.g50.t1 Mvir|scaffold23.g61.t1 Mvir|scaffold23.g62.t1 Mvir|scaffold23.g70.t1 Mvir|scaffold23.g91.t1 Mvir|scaffold230.g11.t1 Mvir|scaffold230.g33.t1 Mvir|scaffold232.g16.t1 Mvir|scaffold232.g23.t1 Mvir|scaffold232.g26.t1 Mvir|scaffold232.g29.t1 Mvir|scaffold234.g12.t1 Mvir|scaffold235.g14.t1 Mvir|scaffold235.g15.t1 Mvir|scaffold236.g31.t1 Mvir|scaffold237.g7.t1 Mvir|scaffold24.g47.t1 Mvir|scaffold24.g57.t1 Mvir|scaffold24.g58.t1 Mvir|scaffold240.g6.t1 Mvir|scaffold250.g30.t1 Mvir|scaffold252.g24.t1 Mvir|scaffold254.g3.t2 Mvir|scaffold255.g26.t1 Mvir|scaffold259.g32.t1 Mvir|scaffold26.g48.t1 Mvir|scaffold261.g11.t1 Mvir|scaffold267.g17.t1 Mvir|scaffold267.g8.t1 Mvir|scaffold268.g29.t1 Mvir|scaffold27.g47.t1 Mvir|scaffold270.g11.t1 Mvir|scaffold274.g1.t1 Mvir|scaffold28.g123.t1 Mvir|scaffold28.g44.t1 Mvir|scaffold28.g65.t1 Mvir|scaffold288.g1.t1 Mvir|scaffold29.g66.t1 Mvir|scaffold29.g7.t1 Mvir|scaffold291.g20.t1 Mvir|scaffold294.g24.t1 Mvir|scaffold30.g29.t1 Mvir|scaffold300.g16.t1 Mvir|scaffold302.g15.t1 Mvir|scaffold31.g58.t1 Mvir|scaffold31.g95.t1 Mvir|scaffold31.g97.t1 Mvir|scaffold311.g18.t1 Mvir|scaffold32.g102.t1 Mvir|scaffold323.g46.t1 Mvir|scaffold33.g54.t1 Mvir|scaffold331.g6.t1 Mvir|scaffold335.g15.t1 Mvir|scaffold34.g95.t1 Mvir|scaffold347.g15.t1 Mvir|scaffold351.g17.t1 Mvir|scaffold353.g11.t1 Mvir|scaffold355.g7.t1 Mvir|scaffold355.g8.t1 Mvir|scaffold36.g56.t1 Mvir|scaffold36.g60.t1 Mvir|scaffold36.g64.t1 Mvir|scaffold36.g65.t1 Mvir|scaffold37.g62.t1 Mvir|scaffold37.g91.t1 Mvir|scaffold373.g10.t1 Mvir|scaffold380.g8.t1 Mvir|scaffold39.g35.t1 Mvir|scaffold390.g11.t1 Mvir|scaffold390.g17.t1 Mvir|scaffold390.g19.t1 Mvir|scaffold4.g146.t2 Mvir|scaffold403.g13.t1 Mvir|scaffold403.g9.t1 Mvir|scaffold405.g11.t1 Mvir|scaffold41.g5.t1 Mvir|scaffold411.g16.t1 Mvir|scaffold42.g82.t1 Mvir|scaffold42.g89.t2 Mvir|scaffold427.g7.t1 Mvir|scaffold43.g40.t1 Mvir|scaffold433.g16.t1 Mvir|scaffold44.g13.t1 Mvir|scaffold44.g33.t1 Mvir|scaffold442.g10.t1 Mvir|scaffold442.g12.t1 Mvir|scaffold442.g8.t1 Mvir|scaffold465.g3.t1 Mvir|scaffold469.g15.t1 Mvir|scaffold469.g16.t1 Mvir|scaffold47.g118.t1 Mvir|scaffold47.g149.t1 Mvir|scaffold47.g89.t1 Mvir|scaffold49.g62.t1 Mvir|scaffold493.g8.t1 Mvir|scaffold5.g123.t1 Mvir|scaffold5.g165.t1 Mvir|scaffold5.g31.t1 Mvir|scaffold501.g4.t1 Mvir|scaffold52.g10.t1 Mvir|scaffold52.g46.t1 Mvir|scaffold527.g2.t1 Mvir|scaffold53.g5.t1 Mvir|scaffold536.g5.t1 Mvir|scaffold538.g5.t1 Mvir|scaffold54.g50.t1 Mvir|scaffold545.g8.t1 Mvir|scaffold55.g15.t1 Mvir|scaffold55.g16.t1 Mvir|scaffold556.g4.t1 Mvir|scaffold559.g5.t1 Mvir|scaffold56.g61.t1 Mvir|scaffold57.g51.t1 Mvir|scaffold573.g10.t1 Mvir|scaffold58.g11.t1 Mvir|scaffold58.g49.t1 Mvir|scaffold581.g6.t1 Mvir|scaffold59.g14.t1 Mvir|scaffold6.g100.t1 Mvir|scaffold6.g171.t2 Mvir|scaffold61.g85.t1 Mvir|scaffold61.g86.t1 Mvir|scaffold61.g87.t1 Mvir|scaffold618.g12.t1 Mvir|scaffold627.g1.t1 Mvir|scaffold64.g22.t1 Mvir|scaffold64.g45.t1 Mvir|scaffold64.g7.t1 Mvir|scaffold66.g42.t1 Mvir|scaffold668.g2.t1 Mvir|scaffold69.g103.t1 Mvir|scaffold69.g28.t1 Mvir|scaffold69.g29.t1 Mvir|scaffold69.g36.t1 Mvir|scaffold699.g2.t1 Mvir|scaffold7.g26.t1 Mvir|scaffold76.g5.t1 Mvir|scaffold77.g30.t1 Mvir|scaffold774.g2.t1 Mvir|scaffold777.g1.t1 Mvir|scaffold78.g10.t1 Mvir|scaffold78.g57.t1 Mvir|scaffold787.g3.t1 Mvir|scaffold798.g2.t1 Mvir|scaffold8.g12.t1 Mvir|scaffold8.g36.t1 Mvir|scaffold801.g5.t1 Mvir|scaffold81.g22.t1 Mvir|scaffold82.g28.t1 Mvir|scaffold82.g30.t1 Mvir|scaffold83.g1.t1 Mvir|scaffold84.g14.t1 Mvir|scaffold84.g74.t1 Mvir|scaffold84.g83.t1 Mvir|scaffold85.g3.t1 Mvir|scaffold87.g46.t1 Mvir|scaffold89.g1.t1 Mvir|scaffold92.g11.t1 Mvir|scaffold93.g38.t1 Mvir|scaffold97.g47.t1 Mvir|scaffold98.g25.t1 Mvir|scaffold99.g17.t1 Ngen|g10012.t1 Ngen|g10134.t1 Ngen|g10135.t1 Ngen|g10141.t1 Ngen|g10215.t1 Ngen|g10282.t1 Ngen|g10337.t1 Ngen|g10340.t1 Ngen|g10376.t1 Ngen|g10415.t1 Ngen|g10428.t1 Ngen|g10429.t1 Ngen|g10430.t1 Ngen|g10478.t1 Ngen|g10479.t1 Ngen|g10480.t1 Ngen|g10507.t1 Ngen|g10508.t1 Ngen|g10627.t1 Ngen|g10628.t1 Ngen|g10870.t1 Ngen|g11026.t1 Ngen|g11039.t1 Ngen|g11043.t1 Ngen|g11061.t1 Ngen|g11167.t1 Ngen|g11235.t1 Ngen|g11236.t1 Ngen|g11307.t1 Ngen|g11308.t1 Ngen|g11324.t1 Ngen|g11416.t1 Ngen|g11427.t1 Ngen|g11428.t1 Ngen|g11429.t1 Ngen|g11431.t1 Ngen|g11447.t1 Ngen|g11709.t1 Ngen|g11754.t1 Ngen|g11759.t1 Ngen|g11794.t1 Ngen|g11839.t1 Ngen|g11904.t1 Ngen|g11917.t1 Ngen|g11981.t1 Ngen|g12000.t1 Ngen|g12080.t1 Ngen|g12280.t1 Ngen|g12296.t1 Ngen|g12297.t1 Ngen|g12367.t1 Ngen|g12417.t1 Ngen|g12603.t1 Ngen|g12608.t1 Ngen|g1263.t1 Ngen|g12676.t1 Ngen|g12677.t1 Ngen|g12692.t1 Ngen|g12698.t1 Ngen|g12707.t1 Ngen|g12866.t1 Ngen|g12906.t1 Ngen|g13.t1 Ngen|g13069.t1 Ngen|g13084.t1 Ngen|g13085.t1 Ngen|g13305.t1 Ngen|g13390.t1 Ngen|g13520.t1 Ngen|g13521.t1 Ngen|g13574.t1 Ngen|g13708.t1 Ngen|g13870.t1 Ngen|g13890.t1 Ngen|g13891.t1 Ngen|g13904.t1 Ngen|g14045.t1 Ngen|g14048.t1 Ngen|g14091.t1 Ngen|g14195.t1 Ngen|g14231.t1 Ngen|g14357.t1 Ngen|g14385.t1 Ngen|g14386.t1 Ngen|g14392.t1 Ngen|g14401.t1 Ngen|g14423.t1 Ngen|g14459.t1 Ngen|g14514.t1 Ngen|g14572.t1 Ngen|g14590.t1 Ngen|g14591.t1 Ngen|g14702.t1 Ngen|g14852.t1 Ngen|g14853.t1 Ngen|g14895.t1 Ngen|g14901.t1 Ngen|g14909.t1 Ngen|g14910.t1 Ngen|g14911.t1 Ngen|g15021.t1 Ngen|g15222.t1 Ngen|g15272.t1 Ngen|g15307.t1 Ngen|g15308.t1 Ngen|g15318.t1 Ngen|g15320.t1 Ngen|g15343.t1 Ngen|g15344.t1 Ngen|g15379.t1 Ngen|g15396.t1 Ngen|g15446.t1 Ngen|g15574.t1 Ngen|g15575.t1 Ngen|g15638.t1 Ngen|g15645.t1 Ngen|g15659.t1 Ngen|g15731.t1 Ngen|g15743.t1 Ngen|g15791.t1 Ngen|g15868.t1 Ngen|g15972.t1 Ngen|g16066.t1 Ngen|g16082.t1 Ngen|g16172.t1 Ngen|g16222.t1 Ngen|g16386.t1 Ngen|g1654.t1 Ngen|g16550.t1 Ngen|g16551.t1 Ngen|g16574.t1 Ngen|g16603.t1 Ngen|g1662.t1 Ngen|g1666.t1 Ngen|g16803.t1 Ngen|g16804.t1 Ngen|g16899.t1 Ngen|g17022.t1 Ngen|g17024.t1 Ngen|g17034.t1 Ngen|g17076.t1 Ngen|g17188.t1 Ngen|g17251.t1 Ngen|g1728.t1 Ngen|g1729.t1 Ngen|g17311.t1 Ngen|g17317.t1 Ngen|g17320.t1 Ngen|g1743.t1 Ngen|g17460.t1 Ngen|g17508.t1 Ngen|g17763.t1 Ngen|g17775.t1 Ngen|g17786.t1 Ngen|g17904.t1 Ngen|g17905.t1 Ngen|g17983.t1 Ngen|g17984.t1 Ngen|g18004.t1 Ngen|g18231.t1 Ngen|g1838.t1 Ngen|g18466.t1 Ngen|g18467.t1 Ngen|g18511.t1 Ngen|g18577.t1 Ngen|g18676.t1 Ngen|g18713.t1 Ngen|g18716.t1 Ngen|g18717.t1 Ngen|g18797.t1 Ngen|g18883.t1 Ngen|g18940.t1 Ngen|g18962.t1 Ngen|g18986.t1 Ngen|g18992.t1 Ngen|g19024.t1 Ngen|g19032.t1 Ngen|g19035.t1 Ngen|g19040.t1 Ngen|g19088.t1 Ngen|g19090.t1 Ngen|g1922.t1 Ngen|g19333.t1 Ngen|g19374.t1 Ngen|g19424.t1 Ngen|g19647.t1 Ngen|g19651.t1 Ngen|g19657.t1 Ngen|g19658.t1 Ngen|g19659.t1 Ngen|g19665.t1 Ngen|g19937.t1 Ngen|g19981.t1 Ngen|g19985.t1 Ngen|g20174.t1 Ngen|g20175.t1 Ngen|g20176.t1 Ngen|g20194.t1 Ngen|g20232.t1 Ngen|g20404.t1 Ngen|g20522.t1 Ngen|g20740.t1 Ngen|g20799.t1 Ngen|g21249.t1 Ngen|g2125.t1 Ngen|g2126.t1 Ngen|g21456.t1 Ngen|g21463.t1 Ngen|g21485.t1 Ngen|g21532.t1 Ngen|g21533.t1 Ngen|g21534.t1 Ngen|g21558.t1 Ngen|g21628.t1 Ngen|g2170.t1 Ngen|g21704.t1 Ngen|g21707.t1 Ngen|g21719.t1 Ngen|g2173.t1 Ngen|g2174.t1 Ngen|g21800.t1 Ngen|g21803.t1 Ngen|g21825.t1 Ngen|g2190.t1 Ngen|g22213.t1 Ngen|g22311.t1 Ngen|g22312.t1 Ngen|g22332.t1 Ngen|g22443.t1 Ngen|g22444.t1 Ngen|g22478.t1 Ngen|g22548.t1 Ngen|g22607.t1 Ngen|g22608.t1 Ngen|g22609.t1 Ngen|g22705.t1 Ngen|g22707.t1 Ngen|g22708.t1 Ngen|g22710.t1 Ngen|g22725.t1 Ngen|g22737.t1 Ngen|g22738.t1 Ngen|g22830.t1 Ngen|g22869.t1 Ngen|g23095.t1 Ngen|g23168.t1 Ngen|g23169.t1 Ngen|g23170.t1 Ngen|g23171.t1 Ngen|g23344.t1 Ngen|g23443.t1 Ngen|g23445.t1 Ngen|g2350.t1 Ngen|g23533.t1 Ngen|g23579.t1 Ngen|g23606.t1 Ngen|g23607.t1 Ngen|g23630.t1 Ngen|g23700.t1 Ngen|g23723.t1 Ngen|g23886.t1 Ngen|g23887.t1 Ngen|g2389.t1 Ngen|g24012.t1 Ngen|g24029.t1 Ngen|g24113.t1 Ngen|g24115.t1 Ngen|g24161.t1 Ngen|g24178.t1 Ngen|g24306.t1 Ngen|g24307.t1 Ngen|g2431.t1 Ngen|g24322.t1 Ngen|g24358.t1 Ngen|g24432.t1 Ngen|g24650.t1 Ngen|g24686.t1 Ngen|g24719.t1 Ngen|g24768.t1 Ngen|g24769.t1 Ngen|g24770.t1 Ngen|g24806.t1 Ngen|g24807.t1 Ngen|g24864.t1 Ngen|g24904.t1 Ngen|g25012.t1 Ngen|g25098.t1 Ngen|g25125.t1 Ngen|g25165.t1 Ngen|g25170.t1 Ngen|g25212.t1 Ngen|g25262.t1 Ngen|g25263.t1 Ngen|g25289.t1 Ngen|g25290.t1 Ngen|g25291.t1 Ngen|g25344.t1 Ngen|g25345.t1 Ngen|g25441.t1 Ngen|g25559.t1 Ngen|g25692.t1 Ngen|g25705.t1 Ngen|g25707.t1 Ngen|g25708.t1 Ngen|g25730.t1 Ngen|g25808.t1 Ngen|g25831.t1 Ngen|g25904.t1 Ngen|g25905.t1 Ngen|g26007.t1 Ngen|g26008.t1 Ngen|g26213.t1 Ngen|g26394.t1 Ngen|g26403.t1 Ngen|g26404.t1 Ngen|g26448.t1 Ngen|g26449.t1 Ngen|g26509.t1 Ngen|g26554.t1 Ngen|g26561.t1 Ngen|g26647.t1 Ngen|g26648.t1 Ngen|g26649.t1 Ngen|g26682.t1 Ngen|g26684.t1 Ngen|g26713.t1 Ngen|g26786.t1 Ngen|g26787.t1 Ngen|g26788.t1 Ngen|g26795.t1 Ngen|g26807.t1 Ngen|g26921.t1 Ngen|g26922.t1 Ngen|g27060.t1 Ngen|g27138.t1 Ngen|g27139.t1 Ngen|g27165.t1 Ngen|g27166.t1 Ngen|g2725.t1 Ngen|g27253.t1 Ngen|g27254.t1 Ngen|g27273.t1 Ngen|g27275.t1 Ngen|g27286.t1 Ngen|g2729.t1 Ngen|g27326.t1 Ngen|g27419.t1 Ngen|g27420.t1 Ngen|g27426.t1 Ngen|g27538.t1 Ngen|g27541.t1 Ngen|g27601.t1 Ngen|g27724.t1 Ngen|g27780.t1 Ngen|g27781.t1 Ngen|g27843.t1 Ngen|g27897.t1 Ngen|g27972.t1 Ngen|g28046.t1 Ngen|g28067.t1 Ngen|g28082.t1 Ngen|g28083.t1 Ngen|g28120.t1 Ngen|g28142.t1 Ngen|g28245.t1 Ngen|g28246.t1 Ngen|g28275.t1 Ngen|g28342.t1 Ngen|g28354.t1 Ngen|g28355.t1 Ngen|g28375.t1 Ngen|g28420.t1 Ngen|g28421.t1 Ngen|g28437.t1 Ngen|g28439.t1 Ngen|g286.t1 Ngen|g28658.t1 Ngen|g28709.t1 Ngen|g28981.t1 Ngen|g28997.t1 Ngen|g29020.t1 Ngen|g29021.t1 Ngen|g29061.t1 Ngen|g29130.t1 Ngen|g29175.t1 Ngen|g29276.t1 Ngen|g29277.t1 Ngen|g29278.t1 Ngen|g29280.t1 Ngen|g29281.t1 Ngen|g29282.t1 Ngen|g29350.t1 Ngen|g29394.t1 Ngen|g29482.t1 Ngen|g29529.t1 Ngen|g2958.t1 Ngen|g29590.t1 Ngen|g29658.t1 Ngen|g29659.t1 Ngen|g29660.t1 Ngen|g29662.t1 Ngen|g29674.t1 Ngen|g29820.t1 Ngen|g29873.t1 Ngen|g29918.t1 Ngen|g29919.t1 Ngen|g29936.t1 Ngen|g29938.t1 Ngen|g3009.t1 Ngen|g30171.t1 Ngen|g30224.t1 Ngen|g30288.t1 Ngen|g30402.t1 Ngen|g30403.t1 Ngen|g30447.t1 Ngen|g30454.t1 Ngen|g30474.t1 Ngen|g30602.t1 Ngen|g30751.t1 Ngen|g30895.t1 Ngen|g31042.t1 Ngen|g31057.t1 Ngen|g31147.t1 Ngen|g31241.t1 Ngen|g31355.t1 Ngen|g31358.t1 Ngen|g31423.t1 Ngen|g31424.t1 Ngen|g31454.t1 Ngen|g31483.t1 Ngen|g31559.t1 Ngen|g31616.t1 Ngen|g31639.t1 Ngen|g31744.t1 Ngen|g31810.t1 Ngen|g31811.t1 Ngen|g31819.t1 Ngen|g31820.t1 Ngen|g31822.t1 Ngen|g3187.t1 Ngen|g31884.t1 Ngen|g31885.t1 Ngen|g31886.t1 Ngen|g31941.t1 Ngen|g31942.t1 Ngen|g31966.t1 Ngen|g31967.t1 Ngen|g32066.t1 Ngen|g32067.t1 Ngen|g32219.t1 Ngen|g32237.t1 Ngen|g32238.t1 Ngen|g32246.t1 Ngen|g32247.t1 Ngen|g32248.t1 Ngen|g32283.t1 Ngen|g32402.t1 Ngen|g32404.t1 Ngen|g3242.t1 Ngen|g3243.t1 Ngen|g32434.t1 Ngen|g32492.t1 Ngen|g32493.t1 Ngen|g32499.t1 Ngen|g32500.t1 Ngen|g32516.t1 Ngen|g32624.t1 Ngen|g32625.t1 Ngen|g32637.t1 Ngen|g32756.t1 Ngen|g32907.t1 Ngen|g32963.t1 Ngen|g33043.t1 Ngen|g33254.t1 Ngen|g33255.t1 Ngen|g33256.t1 Ngen|g33259.t1 Ngen|g33407.t1 Ngen|g33434.t1 Ngen|g33435.t1 Ngen|g33453.t1 Ngen|g33639.t1 Ngen|g33688.t1 Ngen|g33689.t1 Ngen|g33972.t1 Ngen|g33994.t1 Ngen|g34013.t1 Ngen|g34040.t1 Ngen|g34102.t1 Ngen|g34103.t1 Ngen|g34173.t1 Ngen|g34239.t1 Ngen|g34282.t1 Ngen|g34293.t1 Ngen|g34317.t1 Ngen|g34408.t1 Ngen|g34419.t1 Ngen|g34479.t1 Ngen|g34495.t1 Ngen|g34563.t1 Ngen|g34703.t1 Ngen|g34730.t1 Ngen|g34731.t1 Ngen|g34732.t1 Ngen|g34733.t1 Ngen|g34767.t1 Ngen|g34768.t1 Ngen|g34798.t1 Ngen|g34829.t1 Ngen|g34830.t1 Ngen|g34853.t1 Ngen|g34861.t1 Ngen|g34863.t1 Ngen|g34895.t1 Ngen|g34942.t1 Ngen|g35020.t1 Ngen|g35030.t1 Ngen|g35100.t1 Ngen|g35159.t1 Ngen|g35160.t1 Ngen|g35162.t1 Ngen|g35163.t1 Ngen|g35174.t1 Ngen|g35193.t1 Ngen|g35195.t1 Ngen|g35255.t1 Ngen|g35277.t1 Ngen|g35289.t1 Ngen|g35296.t1 Ngen|g35420.t1 Ngen|g35430.t1 Ngen|g35488.t1 Ngen|g35547.t1 Ngen|g35548.t1 Ngen|g35629.t1 Ngen|g35777.t1 Ngen|g35805.t1 Ngen|g35843.t1 Ngen|g35844.t1 Ngen|g35890.t1 Ngen|g35892.t1 Ngen|g35939.t1 Ngen|g35999.t1 Ngen|g36169.t1 Ngen|g36268.t1 Ngen|g36269.t1 Ngen|g36270.t1 Ngen|g36274.t1 Ngen|g36309.t1 Ngen|g36331.t1 Ngen|g36354.t1 Ngen|g36355.t1 Ngen|g36493.t1 Ngen|g36494.t1 Ngen|g36495.t1 Ngen|g36501.t1 Ngen|g36507.t1 Ngen|g36569.t1 Ngen|g36653.t1 Ngen|g36682.t1 Ngen|g36686.t1 Ngen|g36939.t1 Ngen|g37000.t1 Ngen|g37023.t1 Ngen|g37090.t1 Ngen|g37091.t1 Ngen|g37092.t1 Ngen|g37093.t1 Ngen|g37096.t1 Ngen|g37097.t1 Ngen|g37230.t1 Ngen|g37370.t1 Ngen|g37380.t1 Ngen|g3745.t1 Ngen|g37453.t1 Ngen|g37485.t1 Ngen|g37486.t1 Ngen|g37487.t1 Ngen|g3757.t1 Ngen|g3758.t1 Ngen|g37637.t1 Ngen|g37638.t1 Ngen|g37703.t1 Ngen|g37723.t1 Ngen|g37772.t1 Ngen|g37782.t1 Ngen|g37801.t1 Ngen|g37890.t1 Ngen|g37891.t1 Ngen|g37908.t1 Ngen|g37928.t1 Ngen|g37967.t1 Ngen|g38138.t1 Ngen|g38139.t1 Ngen|g38202.t1 Ngen|g38205.t1 Ngen|g38308.t1 Ngen|g38382.t1 Ngen|g38383.t1 Ngen|g38385.t1 Ngen|g38391.t1 Ngen|g38411.t1 Ngen|g38473.t1 Ngen|g38509.t1 Ngen|g38574.t1 Ngen|g38575.t1 Ngen|g38609.t1 Ngen|g38657.t1 Ngen|g38660.t1 Ngen|g38723.t1 Ngen|g38724.t1 Ngen|g38856.t1 Ngen|g38857.t1 Ngen|g38881.t1 Ngen|g38882.t1 Ngen|g38909.t1 Ngen|g38911.t1 Ngen|g38912.t1 Ngen|g38973.t1 Ngen|g38974.t1 Ngen|g39034.t1 Ngen|g39179.t1 Ngen|g39220.t1 Ngen|g39272.t1 Ngen|g39296.t1 Ngen|g39444.t1 Ngen|g39624.t1 Ngen|g39631.t1 Ngen|g39853.t1 Ngen|g39870.t1 Ngen|g39885.t1 Ngen|g399.t1 Ngen|g39918.t1 Ngen|g39948.t1 Ngen|g39952.t1 Ngen|g39981.t1 Ngen|g40003.t1 Ngen|g40004.t1 Ngen|g40072.t1 Ngen|g40220.t1 Ngen|g40223.t1 Ngen|g40317.t1 Ngen|g40318.t1 Ngen|g40320.t1 Ngen|g40321.t1 Ngen|g40322.t1 Ngen|g40323.t1 Ngen|g40330.t1 Ngen|g40448.t1 Ngen|g40517.t1 Ngen|g40529.t1 Ngen|g40530.t1 Ngen|g40636.t1 Ngen|g40638.t1 Ngen|g4070.t1 Ngen|g40755.t1 Ngen|g40806.t1 Ngen|g40807.t1 Ngen|g40818.t1 Ngen|g40971.t1 Ngen|g40972.t1 Ngen|g41079.t1 Ngen|g41080.t1 Ngen|g4119.t1 Ngen|g4122.t1 Ngen|g41232.t1 Ngen|g41251.t1 Ngen|g41290.t1 Ngen|g41529.t1 Ngen|g41571.t1 Ngen|g41596.t1 Ngen|g41645.t1 Ngen|g41646.t1 Ngen|g41647.t1 Ngen|g41680.t1 Ngen|g41714.t1 Ngen|g41750.t1 Ngen|g41915.t1 Ngen|g41934.t1 Ngen|g42052.t1 Ngen|g42142.t1 Ngen|g42245.t1 Ngen|g42284.t1 Ngen|g42351.t1 Ngen|g42392.t1 Ngen|g42393.t1 Ngen|g42452.t1 Ngen|g42466.t1 Ngen|g42621.t1 Ngen|g42626.t1 Ngen|g42942.t1 Ngen|g43117.t1 Ngen|g43256.t1 Ngen|g43290.t1 Ngen|g4402.t1 Ngen|g4448.t1 Ngen|g4449.t1 Ngen|g4450.t1 Ngen|g4451.t1 Ngen|g4517.t1 Ngen|g4588.t1 Ngen|g459.t1 Ngen|g4628.t1 Ngen|g4634.t1 Ngen|g4635.t1 Ngen|g4724.t1 Ngen|g4814.t1 Ngen|g4927.t1 Ngen|g4986.t1 Ngen|g5101.t1 Ngen|g5211.t1 Ngen|g5249.t1 Ngen|g5250.t1 Ngen|g5494.t1 Ngen|g5516.t1 Ngen|g5518.t1 Ngen|g5520.t1 Ngen|g5521.t1 Ngen|g5588.t1 Ngen|g5589.t1 Ngen|g5590.t1 Ngen|g5592.t1 Ngen|g5593.t1 Ngen|g5594.t1 Ngen|g5804.t1 Ngen|g5884.t1 Ngen|g5888.t1 Ngen|g5940.t1 Ngen|g5993.t1 Ngen|g5998.t1 Ngen|g6004.t1 Ngen|g6005.t1 Ngen|g609.t1 Ngen|g6199.t1 Ngen|g6216.t1 Ngen|g6226.t1 Ngen|g6299.t1 Ngen|g6312.t1 Ngen|g6316.t1 Ngen|g6317.t1 Ngen|g6343.t1 Ngen|g6345.t1 Ngen|g6889.t1 Ngen|g6890.t1 Ngen|g6913.t1 Ngen|g6915.t1 Ngen|g6916.t1 Ngen|g6924.t1 Ngen|g7.t1 Ngen|g7145.t1 Ngen|g7146.t1 Ngen|g7147.t1 Ngen|g7148.t1 Ngen|g7273.t1 Ngen|g7373.t1 Ngen|g7464.t1 Ngen|g7474.t1 Ngen|g7475.t1 Ngen|g7476.t1 Ngen|g7590.t1 Ngen|g7669.t1 Ngen|g7670.t1 Ngen|g7671.t1 Ngen|g7694.t1 Ngen|g7738.t1 Ngen|g7767.t1 Ngen|g780.t1 Ngen|g8133.t1 Ngen|g8198.t1 Ngen|g8199.t1 Ngen|g840.t1 Ngen|g8744.t1 Ngen|g8746.t1 Ngen|g8756.t1 Ngen|g8842.t1 Ngen|g8843.t1 Ngen|g9005.t1 Ngen|g9067.t1 Ngen|g9449.t1 Ngen|g965.t1 Ngen|g966.t1 Ngen|g9896.t1 Ngen|g9909.t1 Nnom|g10126.t1 Nnom|g10481.t1 Nnom|g10482.t1 Nnom|g1049.t1 Nnom|g1060.t1 Nnom|g10605.t1 Nnom|g10607.t1 Nnom|g10608.t1 Nnom|g10615.t1 Nnom|g1080.t1 Nnom|g1088.t1 Nnom|g1089.t1 Nnom|g1091.t1 Nnom|g10945.t1 Nnom|g10963.t1 Nnom|g10969.t1 Nnom|g10970.t1 Nnom|g10971.t1 Nnom|g10973.t1 Nnom|g11033.t1 Nnom|g11034.t1 Nnom|g11048.t1 Nnom|g11049.t1 Nnom|g11050.t1 Nnom|g11051.t1 Nnom|g11053.t1 Nnom|g11054.t1 Nnom|g1113.t1 Nnom|g1114.t1 Nnom|g11231.t1 Nnom|g1124.t1 Nnom|g11316.t1 Nnom|g11317.t1 Nnom|g11319.t1 Nnom|g1137.t1 Nnom|g1138.t1 Nnom|g11749.t1 Nnom|g11992.t1 Nnom|g12009.t1 Nnom|g12010.t1 Nnom|g12021.t1 Nnom|g12930.t1 Nnom|g13165.t1 Nnom|g13166.t1 Nnom|g13168.t1 Nnom|g13182.t1 Nnom|g13211.t1 Nnom|g13423.t1 Nnom|g13658.t1 Nnom|g13662.t1 Nnom|g13663.t1 Nnom|g1389.t1 Nnom|g14225.t1 Nnom|g14226.t1 Nnom|g14293.t1 Nnom|g14381.t1 Nnom|g14421.t1 Nnom|g14423.t1 Nnom|g14706.t1 Nnom|g15048.t1 Nnom|g15072.t1 Nnom|g15073.t1 Nnom|g15074.t1 Nnom|g15228.t1 Nnom|g15672.t1 Nnom|g15904.t1 Nnom|g16180.t1 Nnom|g16564.t1 Nnom|g17144.t1 Nnom|g17145.t1 Nnom|g17175.t1 Nnom|g17202.t1 Nnom|g17729.t1 Nnom|g18049.t1 Nnom|g18068.t1 Nnom|g18223.t1 Nnom|g18617.t1 Nnom|g18764.t1 Nnom|g1879.t1 Nnom|g1880.t1 Nnom|g18829.t1 Nnom|g18866.t1 Nnom|g18867.t1 Nnom|g1909.t1 Nnom|g1920.t1 Nnom|g19598.t1 Nnom|g1967.t1 Nnom|g1968.t1 Nnom|g1979.t1 Nnom|g2183.t1 Nnom|g2184.t1 Nnom|g2186.t1 Nnom|g2187.t1 Nnom|g2206.t1 Nnom|g2207.t1 Nnom|g2208.t1 Nnom|g2209.t1 Nnom|g2236.t1 Nnom|g2237.t1 Nnom|g2896.t1 Nnom|g2919.t1 Nnom|g2949.t1 Nnom|g3472.t1 Nnom|g3523.t1 Nnom|g3665.t1 Nnom|g3666.t1 Nnom|g3700.t1 Nnom|g3701.t1 Nnom|g384.t1 Nnom|g385.t1 Nnom|g388.t1 Nnom|g4262.t1 Nnom|g4298.t1 Nnom|g4299.t1 Nnom|g464.t1 Nnom|g467.t1 Nnom|g4970.t1 Nnom|g5103.t1 Nnom|g5150.t1 Nnom|g5151.t1 Nnom|g523.t1 Nnom|g538.t1 Nnom|g539.t1 Nnom|g5467.t1 Nnom|g5468.t1 Nnom|g5469.t1 Nnom|g552.t1 Nnom|g553.t1 Nnom|g5628.t1 Nnom|g5629.t1 Nnom|g5687.t1 Nnom|g571.t1 Nnom|g6117.t1 Nnom|g6118.t1 Nnom|g646.t1 Nnom|g6651.t1 Nnom|g6652.t1 Nnom|g6674.t1 Nnom|g6675.t1 Nnom|g6687.t1 Nnom|g6797.t1 Nnom|g6800.t1 Nnom|g6802.t1 Nnom|g6813.t1 Nnom|g6842.t1 Nnom|g7126.t1 Nnom|g7127.t1 Nnom|g7831.t1 Nnom|g7832.t1 Nnom|g7833.t1 Nnom|g7839.t1 Nnom|g7840.t1 Nnom|g7850.t1 Nnom|g7851.t1 Nnom|g8024.t1 Nnom|g8105.t1 Nnom|g8106.t1 Nnom|g8107.t1 Nnom|g8122.t1 Nnom|g8123.t1 Nnom|g8156.t1 Nnom|g8209.t1 Nnom|g8210.t1 Nnom|g8262.t1 Nnom|g8263.t1 Nnom|g8280.t1 Nnom|g8389.t1 Nnom|g848.t1 Nnom|g8606.t1 Nnom|g8850.t1 Nnom|g8853.t1 Nnom|g8985.t1 Nnom|g9344.t1 Nnom|g9894.t1 Nvec|XP_001618024.1 Nvec|XP_001618401.1 Nvec|XP_001618720.1 Nvec|XP_001618910.1 Nvec|XP_001619392.1 Nvec|XP_001619638.1 Nvec|XP_001620683.1 Nvec|XP_001620684.1 Nvec|XP_001620861.1 Nvec|XP_001622027.1 Nvec|XP_001622927.1 Nvec|XP_001623014.1 Nvec|XP_001623117.1 Nvec|XP_001623370.1 Nvec|XP_001623372.1 Nvec|XP_001623373.1 Nvec|XP_001623374.1 Nvec|XP_001623565.1 Nvec|XP_001623568.1 Nvec|XP_001624588.1 Nvec|XP_001624783.1 Nvec|XP_001624945.1 Nvec|XP_001625290.1 Nvec|XP_001625975.1 Nvec|XP_001626616.1 Nvec|XP_001627072.1 Nvec|XP_001627100.1 Nvec|XP_001627243.1 Nvec|XP_001627855.1 Nvec|XP_001629375.1 Nvec|XP_001629869.1 Nvec|XP_001630196.1 Nvec|XP_001630471.1 Nvec|XP_001630491.1 Nvec|XP_001630577.1 Nvec|XP_001631185.1 Nvec|XP_001631579.1 Nvec|XP_001631581.1 Nvec|XP_001631618.1 Nvec|XP_001631955.1 Nvec|XP_001632775.1 Nvec|XP_001633209.1 Nvec|XP_001633297.1 Nvec|XP_001633468.1 Nvec|XP_001634056.1 Nvec|XP_001634471.1 Nvec|XP_001635261.1 Nvec|XP_001635319.1 Nvec|XP_001637513.1 Nvec|XP_001637980.1 Nvec|XP_001638189.1 Nvec|XP_001640573.1 Obim|XP_014767635.1 Obim|XP_014767777.1 Obim|XP_014767883.1 Obim|XP_014767890.1 Obim|XP_014768182.1 Obim|XP_014768269.1 Obim|XP_014768804.1 Obim|XP_014768870.1 Obim|XP_014768903.1 Obim|XP_014768969.1 Obim|XP_014769106.1 Obim|XP_014770047.1 Obim|XP_014770082.1 Obim|XP_014770226.1 Obim|XP_014770693.1 Obim|XP_014770694.1 Obim|XP_014770884.1 Obim|XP_014771270.1 Obim|XP_014771399.1 Obim|XP_014771418.1 Obim|XP_014771646.1 Obim|XP_014771807.1 Obim|XP_014772973.1 Obim|XP_014773162.1 Obim|XP_014773694.1 Obim|XP_014773727.1 Obim|XP_014773788.1 Obim|XP_014774108.1 Obim|XP_014774312.1 Obim|XP_014774353.1 Obim|XP_014774367.1 Obim|XP_014774533.1 Obim|XP_014775111.1 Obim|XP_014775262.1 Obim|XP_014775588.1 Obim|XP_014775807.1 Obim|XP_014775825.1 Obim|XP_014775932.1 Obim|XP_014775940.1 Obim|XP_014776256.1 Obim|XP_014776959.1 Obim|XP_014777021.1 Obim|XP_014777266.1 Obim|XP_014777797.1 Obim|XP_014777996.1 Obim|XP_014777997.1 Obim|XP_014778071.1 Obim|XP_014778463.1 Obim|XP_014779115.1 Obim|XP_014779448.1 Obim|XP_014779458.1 Obim|XP_014779680.1 Obim|XP_014780156.1 Obim|XP_014780676.1 Obim|XP_014781662.1 Obim|XP_014782394.1 Obim|XP_014783245.1 Obim|XP_014783246.1 Obim|XP_014783310.1 Obim|XP_014783686.1 Obim|XP_014784069.1 Obim|XP_014784253.1 Obim|XP_014784816.1 Obim|XP_014785008.1 Obim|XP_014785230.1 Obim|XP_014785303.1 Obim|XP_014785323.1 Obim|XP_014785339.1 Obim|XP_014785551.1 Obim|XP_014785565.1 Obim|XP_014785649.1 Obim|XP_014785730.1 Obim|XP_014785731.1 Obim|XP_014785732.1 Obim|XP_014786330.1 Obim|XP_014786441.1 Obim|XP_014786506.1 Obim|XP_014786684.1 Obim|XP_014786947.1 Obim|XP_014786948.1 Obim|XP_014787353.1 Obim|XP_014788142.1 Obim|XP_014788182.1 Obim|XP_014788347.1 Obim|XP_014788358.1 Obim|XP_014788566.1 Obim|XP_014788693.1 Obim|XP_014788756.1 Obim|XP_014788759.1 Obim|XP_014788760.1 Obim|XP_014789140.1 Obim|XP_014789147.1 Obim|XP_014789760.1 Obim|XP_014791352.1 Ofav|XP_020600787.1 Ofav|XP_020601076.1 Ofav|XP_020601370.1 Ofav|XP_020601409.1 Ofav|XP_020601597.1 Ofav|XP_020601778.1 Ofav|XP_020602013.1 Ofav|XP_020602586.1 Ofav|XP_020602588.1 Ofav|XP_020602589.1 Ofav|XP_020603316.1 Ofav|XP_020604912.1 Ofav|XP_020604937.1 Ofav|XP_020605308.1 Ofav|XP_020605809.1 Ofav|XP_020606658.1 Ofav|XP_020607568.1 Ofav|XP_020607569.1 Ofav|XP_020607885.1 Ofav|XP_020607911.1 Ofav|XP_020608199.1 Ofav|XP_020609105.1 Ofav|XP_020609712.1 Ofav|XP_020609713.1 Ofav|XP_020609773.1 Ofav|XP_020609776.1 Ofav|XP_020610066.1 Ofav|XP_020610156.1 Ofav|XP_020610159.1 Ofav|XP_020610218.1 Ofav|XP_020610669.1 Ofav|XP_020611052.1 Ofav|XP_020611832.1 Ofav|XP_020612541.1 Ofav|XP_020614048.1 Ofav|XP_020614051.1 Ofav|XP_020614054.1 Ofav|XP_020614055.1 Ofav|XP_020614802.1 Ofav|XP_020614803.1 Ofav|XP_020614971.1 Ofav|XP_020614972.1 Ofav|XP_020614974.1 Ofav|XP_020615925.1 Ofav|XP_020615926.1 Ofav|XP_020616010.1 Ofav|XP_020616124.1 Ofav|XP_020616125.1 Ofav|XP_020616651.1 Ofav|XP_020616901.1 Ofav|XP_020617535.1 Ofav|XP_020618390.1 Ofav|XP_020618404.1 Ofav|XP_020619400.1 Ofav|XP_020621163.1 Ofav|XP_020621168.1 Ofav|XP_020621443.1 Ofav|XP_020621531.1 Ofav|XP_020621537.1 Ofav|XP_020622557.1 Ofav|XP_020622565.1 Ofav|XP_020622962.1 Ofav|XP_020623162.1 Ofav|XP_020623909.1 Ofav|XP_020624104.1 Ofav|XP_020624196.1 Ofav|XP_020624426.1 Ofav|XP_020624829.1 Ofav|XP_020624830.1 Ofav|XP_020624950.1 Ofav|XP_020624982.1 Ofav|XP_020625154.1 Ofav|XP_020625404.1 Ofav|XP_020625820.1 Ofav|XP_020625821.1 Ofav|XP_020625889.1 Ofav|XP_020625890.1 Ofav|XP_020626011.1 Ofav|XP_020627146.1 Ofav|XP_020627147.1 Ofav|XP_020627163.1 Ofav|XP_020627207.1 Ofav|XP_020627846.1 Ofav|XP_020628013.1 Ofav|XP_020628014.1 Ofav|XP_020629488.1 Ofav|XP_020629489.1 Ofav|XP_020629490.1 Ofav|XP_020629492.1 Ofav|XP_020629946.1 Ofav|XP_020630024.1 Ofav|XP_020630815.1 Ofav|XP_020630867.1 Ofav|XP_020630959.1 Ofav|XP_020631342.1 Ofav|XP_020632039.1 Paus|g1050.t1 Paus|g1078.t1 Paus|g10961.t1 Paus|g11281.t1 Paus|g11361.t1 Paus|g11445.t1 Paus|g11465.t1 Paus|g11481.t1 Paus|g12092.t1 Paus|g12243.t1 Paus|g12450.t1 Paus|g12451.t1 Paus|g12452.t1 Paus|g12652.t1 Paus|g12731.t1 Paus|g12743.t1 Paus|g12774.t1 Paus|g12827.t1 Paus|g12828.t1 Paus|g12829.t1 Paus|g12830.t1 Paus|g12890.t1 Paus|g12891.t1 Paus|g12892.t1 Paus|g12894.t1 Paus|g13370.t1 Paus|g13371.t1 Paus|g13468.t1 Paus|g13478.t1 Paus|g13479.t1 Paus|g13714.t1 Paus|g13715.t1 Paus|g14088.t1 Paus|g14136.t1 Paus|g14536.t1 Paus|g14629.t1 Paus|g14685.t1 Paus|g1476.t1 Paus|g15011.t1 Paus|g15012.t1 Paus|g15228.t1 Paus|g15289.t1 Paus|g15290.t1 Paus|g15509.t1 Paus|g15554.t1 Paus|g15755.t1 Paus|g15769.t1 Paus|g16459.t1 Paus|g1652.t1 Paus|g1653.t1 Paus|g16547.t1 Paus|g1655.t1 Paus|g16590.t1 Paus|g1664.t1 Paus|g16755.t1 Paus|g16828.t1 Paus|g16829.t1 Paus|g16838.t1 Paus|g17112.t1 Paus|g17414.t1 Paus|g17415.t1 Paus|g17418.t1 Paus|g17435.t1 Paus|g17436.t1 Paus|g17697.t1 Paus|g17698.t1 Paus|g17875.t1 Paus|g17876.t1 Paus|g18140.t1 Paus|g18263.t1 Paus|g18360.t1 Paus|g18361.t1 Paus|g18382.t1 Paus|g18484.t1 Paus|g18498.t1 Paus|g18630.t1 Paus|g18691.t1 Paus|g18692.t1 Paus|g19005.t1 Paus|g19106.t1 Paus|g19107.t1 Paus|g19195.t1 Paus|g19199.t1 Paus|g19233.t1 Paus|g19347.t1 Paus|g19392.t1 Paus|g19524.t1 Paus|g19715.t1 Paus|g19763.t1 Paus|g19769.t1 Paus|g19789.t1 Paus|g19803.t1 Paus|g19860.t1 Paus|g19947.t1 Paus|g20094.t1 Paus|g20363.t1 Paus|g20422.t1 Paus|g2193.t1 Paus|g2374.t1 Paus|g2375.t1 Paus|g2542.t1 Paus|g2614.t1 Paus|g2882.t1 Paus|g3159.t1 Paus|g3191.t1 Paus|g3295.t1 Paus|g3333.t1 Paus|g3334.t1 Paus|g3335.t1 Paus|g3626.t1 Paus|g3627.t1 Paus|g3628.t1 Paus|g3631.t1 Paus|g3722.t1 Paus|g3733.t1 Paus|g4140.t1 Paus|g4256.t1 Paus|g4352.t1 Paus|g4359.t1 Paus|g4640.t1 Paus|g4641.t1 Paus|g4642.t1 Paus|g4643.t1 Paus|g4703.t1 Paus|g4704.t1 Paus|g4943.t1 Paus|g5072.t1 Paus|g5155.t1 Paus|g5343.t1 Paus|g5344.t1 Paus|g5402.t1 Paus|g6175.t1 Paus|g6267.t1 Paus|g6486.t1 Paus|g6587.t1 Paus|g6588.t1 Paus|g6589.t1 Paus|g6590.t1 Paus|g6592.t1 Paus|g662.t1 Paus|g663.t1 Paus|g6858.t1 Paus|g6983.t1 Paus|g7340.t1 Paus|g7461.t1 Paus|g7512.t1 Paus|g7513.t1 Paus|g7514.t1 Paus|g756.t1 Paus|g7632.t1 Paus|g767.t1 Paus|g7792.t1 Paus|g7793.t1 Paus|g7975.t1 Paus|g7999.t1 Paus|g8011.t1 Paus|g8211.t1 Paus|g8366.t1 Paus|g8460.t1 Paus|g8535.t1 Paus|g8536.t1 Paus|g9042.t1 Paus|g9103.t1 Paus|g9188.t1 Paus|g9300.t1 Paus|g9506.t1 Paus|g9571.t1 Paus|g9651.t1 Paus|g9700.t1 Paus|g9778.t1 Paus|g9842.t1 Paus|g9845.t1 Pdam|XP_027035541.1 Pdam|XP_027036011.1 Pdam|XP_027036257.1 Pdam|XP_027038156.1 Pdam|XP_027038430.1 Pdam|XP_027038431.1 Pdam|XP_027039092.1 Pdam|XP_027039279.1 Pdam|XP_027039310.1 Pdam|XP_027039546.1 Pdam|XP_027039725.1 Pdam|XP_027039912.1 Pdam|XP_027041469.1 Pdam|XP_027041632.1 Pdam|XP_027044053.1 Pdam|XP_027044677.1 Pdam|XP_027046907.1 Pdam|XP_027046908.1 Pdam|XP_027046911.1 Pdam|XP_027048570.1 Pdam|XP_027050297.1 Pdam|XP_027050421.1 Pdam|XP_027052546.1 Pdam|XP_027052896.1 Pdam|XP_027055224.1 Pdam|XP_027056308.1 Pdam|XP_027057108.1 Pdam|XP_027057651.1 Pdam|XP_027057777.1 Ppac|PPA09083 Ppac|PPA34128 Ppac|PPA38109 Rmue|g10016.t1 Rmue|g10028.t1 Rmue|g10030.t1 Rmue|g10031.t1 Rmue|g10114.t1 Rmue|g10152.t1 Rmue|g10155.t1 Rmue|g10156.t1 Rmue|g10185.t1 Rmue|g10186.t1 Rmue|g10187.t1 Rmue|g10188.t1 Rmue|g10231.t1 Rmue|g10232.t1 Rmue|g10300.t1 Rmue|g10302.t1 Rmue|g10353.t1 Rmue|g10400.t1 Rmue|g10401.t1 Rmue|g10404.t1 Rmue|g10457.t1 Rmue|g10584.t1 Rmue|g10637.t1 Rmue|g10645.t1 Rmue|g10710.t1 Rmue|g10712.t1 Rmue|g11001.t1 Rmue|g11006.t1 Rmue|g11039.t1 Rmue|g11048.t1 Rmue|g11151.t1 Rmue|g11173.t1 Rmue|g11187.t1 Rmue|g11188.t1 Rmue|g11190.t1 Rmue|g11241.t1 Rmue|g11246.t1 Rmue|g11247.t1 Rmue|g11250.t1 Rmue|g1129.t1 Rmue|g1130.t1 Rmue|g11376.t1 Rmue|g11381.t1 Rmue|g11382.t1 Rmue|g11383.t1 Rmue|g11408.t1 Rmue|g11409.t1 Rmue|g11417.t1 Rmue|g11430.t1 Rmue|g11440.t1 Rmue|g11441.t1 Rmue|g11458.t1 Rmue|g11570.t1 Rmue|g11637.t1 Rmue|g11668.t1 Rmue|g11669.t1 Rmue|g11670.t1 Rmue|g11671.t1 Rmue|g11697.t1 Rmue|g11698.t1 Rmue|g11699.t1 Rmue|g11778.t1 Rmue|g11880.t1 Rmue|g11891.t1 Rmue|g12025.t1 Rmue|g12437.t1 Rmue|g12512.t1 Rmue|g12532.t1 Rmue|g12572.t1 Rmue|g12608.t1 Rmue|g12610.t1 Rmue|g12655.t1 Rmue|g12683.t1 Rmue|g12729.t1 Rmue|g12730.t1 Rmue|g12734.t1 Rmue|g12799.t1 Rmue|g12833.t1 Rmue|g12840.t1 Rmue|g12915.t1 Rmue|g12916.t1 Rmue|g12926.t1 Rmue|g12983.t1 Rmue|g12993.t1 Rmue|g1304.t1 Rmue|g1305.t1 Rmue|g13225.t1 Rmue|g13236.t1 Rmue|g13260.t1 Rmue|g13285.t1 Rmue|g13443.t1 Rmue|g13484.t1 Rmue|g13490.t1 Rmue|g13491.t1 Rmue|g13492.t1 Rmue|g13523.t1 Rmue|g13524.t1 Rmue|g13599.t1 Rmue|g13673.t1 Rmue|g13752.t1 Rmue|g13780.t1 Rmue|g13827.t1 Rmue|g13848.t1 Rmue|g13852.t1 Rmue|g14108.t1 Rmue|g14266.t1 Rmue|g14283.t1 Rmue|g14347.t1 Rmue|g14449.t1 Rmue|g14450.t1 Rmue|g14527.t1 Rmue|g14599.t1 Rmue|g14603.t1 Rmue|g14680.t1 Rmue|g14681.t1 Rmue|g14690.t1 Rmue|g14691.t1 Rmue|g14747.t1 Rmue|g14748.t1 Rmue|g14750.t1 Rmue|g14766.t1 Rmue|g14845.t1 Rmue|g14848.t1 Rmue|g14849.t1 Rmue|g14850.t1 Rmue|g14865.t1 Rmue|g14886.t1 Rmue|g14907.t1 Rmue|g1494.t1 Rmue|g14973.t1 Rmue|g15025.t1 Rmue|g15026.t1 Rmue|g15052.t1 Rmue|g15137.t1 Rmue|g15407.t1 Rmue|g15416.t1 Rmue|g15423.t1 Rmue|g15467.t1 Rmue|g15468.t1 Rmue|g15469.t1 Rmue|g15470.t1 Rmue|g15558.t1 Rmue|g15559.t1 Rmue|g15639.t1 Rmue|g15734.t1 Rmue|g15747.t1 Rmue|g15779.t1 Rmue|g15780.t1 Rmue|g15820.t1 Rmue|g15821.t1 Rmue|g15822.t1 Rmue|g15866.t1 Rmue|g15960.t1 Rmue|g15961.t1 Rmue|g15968.t1 Rmue|g16020.t1 Rmue|g16021.t1 Rmue|g16094.t1 Rmue|g16095.t1 Rmue|g16180.t1 Rmue|g16265.t1 Rmue|g16267.t1 Rmue|g16305.t1 Rmue|g16360.t1 Rmue|g16362.t1 Rmue|g16520.t1 Rmue|g16634.t1 Rmue|g16669.t1 Rmue|g16722.t1 Rmue|g16723.t1 Rmue|g16773.t1 Rmue|g16909.t1 Rmue|g16967.t1 Rmue|g17049.t1 Rmue|g17221.t1 Rmue|g17222.t1 Rmue|g17275.t1 Rmue|g17276.t1 Rmue|g17277.t1 Rmue|g17278.t1 Rmue|g17279.t1 Rmue|g17285.t1 Rmue|g17286.t1 Rmue|g1731.t1 Rmue|g1732.t1 Rmue|g17369.t1 Rmue|g17556.t1 Rmue|g17664.t1 Rmue|g17665.t1 Rmue|g17667.t1 Rmue|g17820.t1 Rmue|g17821.t1 Rmue|g17868.t1 Rmue|g17945.t1 Rmue|g18012.t1 Rmue|g18138.t1 Rmue|g18140.t1 Rmue|g18141.t1 Rmue|g18152.t1 Rmue|g18164.t1 Rmue|g18165.t1 Rmue|g18167.t1 Rmue|g18173.t1 Rmue|g18269.t1 Rmue|g18270.t1 Rmue|g18310.t1 Rmue|g18311.t1 Rmue|g18312.t1 Rmue|g18379.t1 Rmue|g18399.t1 Rmue|g18400.t1 Rmue|g18401.t1 Rmue|g18438.t1 Rmue|g18474.t1 Rmue|g18475.t1 Rmue|g18511.t1 Rmue|g18603.t1 Rmue|g18604.t1 Rmue|g18607.t1 Rmue|g1861.t1 Rmue|g18629.t1 Rmue|g18630.t1 Rmue|g18663.t1 Rmue|g18687.t1 Rmue|g18688.t1 Rmue|g18746.t1 Rmue|g18747.t1 Rmue|g18766.t1 Rmue|g18767.t1 Rmue|g18803.t1 Rmue|g18819.t1 Rmue|g18820.t1 Rmue|g18822.t1 Rmue|g18823.t1 Rmue|g18826.t1 Rmue|g18827.t1 Rmue|g18883.t1 Rmue|g18928.t1 Rmue|g18929.t1 Rmue|g18994.t1 Rmue|g18995.t1 Rmue|g19050.t1 Rmue|g19218.t1 Rmue|g19219.t1 Rmue|g19234.t1 Rmue|g19235.t1 Rmue|g19240.t1 Rmue|g19249.t1 Rmue|g19250.t1 Rmue|g19262.t1 Rmue|g19263.t1 Rmue|g19280.t1 Rmue|g19355.t1 Rmue|g19463.t1 Rmue|g19484.t1 Rmue|g19491.t1 Rmue|g19608.t1 Rmue|g19627.t1 Rmue|g19628.t1 Rmue|g19742.t1 Rmue|g2004.t1 Rmue|g2005.t1 Rmue|g20203.t1 Rmue|g20641.t1 Rmue|g20646.t1 Rmue|g20649.t1 Rmue|g20670.t1 Rmue|g20671.t1 Rmue|g20738.t1 Rmue|g20741.t1 Rmue|g20793.t1 Rmue|g20881.t1 Rmue|g20989.t1 Rmue|g20990.t1 Rmue|g20991.t1 Rmue|g20993.t1 Rmue|g21004.t1 Rmue|g21201.t1 Rmue|g21203.t1 Rmue|g21240.t1 Rmue|g21348.t1 Rmue|g21384.t1 Rmue|g21655.t1 Rmue|g21665.t1 Rmue|g21719.t1 Rmue|g21720.t1 Rmue|g21820.t1 Rmue|g21964.t1 Rmue|g22208.t1 Rmue|g22622.t1 Rmue|g22623.t1 Rmue|g22625.t1 Rmue|g2277.t1 Rmue|g2278.t1 Rmue|g2280.t1 Rmue|g2281.t1 Rmue|g2282.t1 Rmue|g22907.t1 Rmue|g22908.t1 Rmue|g22913.t1 Rmue|g23004.t1 Rmue|g23008.t1 Rmue|g23140.t1 Rmue|g23311.t1 Rmue|g23318.t1 Rmue|g23538.t1 Rmue|g23651.t1 Rmue|g2449.t1 Rmue|g2484.t1 Rmue|g2485.t1 Rmue|g2487.t1 Rmue|g2488.t1 Rmue|g2494.t1 Rmue|g2524.t1 Rmue|g2525.t1 Rmue|g2703.t1 Rmue|g2791.t1 Rmue|g3445.t1 Rmue|g3699.t1 Rmue|g3700.t1 Rmue|g3821.t1 Rmue|g3822.t1 Rmue|g3824.t1 Rmue|g3858.t1 Rmue|g3943.t1 Rmue|g4021.t1 Rmue|g4100.t1 Rmue|g4101.t1 Rmue|g4203.t1 Rmue|g4240.t1 Rmue|g4356.t1 Rmue|g4360.t1 Rmue|g4368.t1 Rmue|g4369.t1 Rmue|g4407.t1 Rmue|g4408.t1 Rmue|g4409.t1 Rmue|g4518.t1 Rmue|g4610.t1 Rmue|g4688.t1 Rmue|g4690.t1 Rmue|g4692.t1 Rmue|g4693.t1 Rmue|g4694.t1 Rmue|g4695.t1 Rmue|g4699.t1 Rmue|g4736.t1 Rmue|g4779.t1 Rmue|g4780.t1 Rmue|g4812.t1 Rmue|g4813.t1 Rmue|g4814.t1 Rmue|g4866.t1 Rmue|g4867.t1 Rmue|g4868.t1 Rmue|g5017.t1 Rmue|g5018.t1 Rmue|g5081.t1 Rmue|g5101.t1 Rmue|g5102.t1 Rmue|g5103.t1 Rmue|g5179.t1 Rmue|g5199.t1 Rmue|g5200.t1 Rmue|g5201.t1 Rmue|g5255.t1 Rmue|g5452.t1 Rmue|g5474.t1 Rmue|g5475.t1 Rmue|g5476.t1 Rmue|g5593.t1 Rmue|g5629.t1 Rmue|g5896.t1 Rmue|g5919.t1 Rmue|g5962.t1 Rmue|g6005.t1 Rmue|g6006.t1 Rmue|g6108.t1 Rmue|g6172.t1 Rmue|g6180.t1 Rmue|g6271.t1 Rmue|g6437.t1 Rmue|g6451.t1 Rmue|g6462.t1 Rmue|g6482.t1 Rmue|g6514.t1 Rmue|g6773.t1 Rmue|g6788.t1 Rmue|g6990.t1 Rmue|g7158.t1 Rmue|g7220.t1 Rmue|g7221.t1 Rmue|g7223.t1 Rmue|g7224.t1 Rmue|g7288.t1 Rmue|g7289.t1 Rmue|g7441.t1 Rmue|g7509.t1 Rmue|g7754.t1 Rmue|g7755.t1 Rmue|g7762.t1 Rmue|g7764.t1 Rmue|g7772.t1 Rmue|g7839.t1 Rmue|g7973.t1 Rmue|g7984.t1 Rmue|g8014.t1 Rmue|g8083.t1 Rmue|g8100.t1 Rmue|g8163.t1 Rmue|g8180.t1 Rmue|g8193.t1 Rmue|g822.t1 Rmue|g8224.t1 Rmue|g823.t1 Rmue|g8232.t1 Rmue|g8234.t1 Rmue|g8236.t1 Rmue|g824.t1 Rmue|g825.t1 Rmue|g8285.t1 Rmue|g8286.t1 Rmue|g836.t1 Rmue|g8426.t1 Rmue|g8430.t1 Rmue|g8491.t1 Rmue|g8492.t1 Rmue|g8524.t1 Rmue|g8525.t1 Rmue|g856.t1 Rmue|g8570.t1 Rmue|g8582.t1 Rmue|g8688.t1 Rmue|g8786.t1 Rmue|g8788.t1 Rmue|g8789.t1 Rmue|g8819.t1 Rmue|g8888.t1 Rmue|g8896.t1 Rmue|g9078.t1 Rmue|g9079.t1 Rmue|g9289.t1 Rmue|g9291.t1 Rmue|g9339.t1 Rmue|g9347.t1 Rmue|g9348.t1 Rmue|g9349.t1 Rmue|g9373.t1 Rmue|g9430.t1 Rmue|g9432.t1 Rmue|g9433.t1 Rmue|g9442.t1 Rmue|g9450.t1 Rmue|g9516.t1 Rmue|g9517.t1 Rmue|g9542.t1 Rmue|g9626.t1 Rmue|g9838.t1 Rmue|g9945.t1 Rmue|g9950.t1 Rmue|g9951.t1 Rmue|g9952.t1 Sarc|XP_014154392.1 Sarc|XP_014154751.1 Scer|NP_011624.1 Scer|NP_012184.1 Scer|NP_058162.3 Skow|XP_002730526.1 Skow|XP_002731288.1 Skow|XP_002732475.1 Skow|XP_002732477.1 Skow|XP_002737623.1 Skow|XP_002737624.1 Skow|XP_002738307.1 Skow|XP_002739635.1 Skow|XP_002740159.1 Skow|XP_002740782.1 Skow|XP_006811241.1 Skow|XP_006811648.1 Skow|XP_006811924.1 Skow|XP_006811999.1 Skow|XP_006812005.1 Skow|XP_006812157.1 Skow|XP_006812280.1 Skow|XP_006812686.1 Skow|XP_006812917.1 Skow|XP_006812973.1 Skow|XP_006812976.1 Skow|XP_006813024.1 Skow|XP_006813032.1 Skow|XP_006813083.1 Skow|XP_006813307.1 Skow|XP_006813377.1 Skow|XP_006813383.1 Skow|XP_006813473.1 Skow|XP_006813690.1 Skow|XP_006813698.1 Skow|XP_006813699.1 Skow|XP_006813838.1 Skow|XP_006813839.1 Skow|XP_006813842.1 Skow|XP_006813843.1 Skow|XP_006813954.1 Skow|XP_006814246.1 Skow|XP_006814444.1 Skow|XP_006814463.1 Skow|XP_006814489.1 Skow|XP_006814683.1 Skow|XP_006814935.1 Skow|XP_006815076.1 Skow|XP_006815260.1 Skow|XP_006815368.1 Skow|XP_006815378.1 Skow|XP_006815557.1 Skow|XP_006815574.1 Skow|XP_006815912.1 Skow|XP_006815956.1 Skow|XP_006816315.1 Skow|XP_006816318.1 Skow|XP_006816901.1 Skow|XP_006817021.1 Skow|XP_006817101.1 Skow|XP_006817281.1 Skow|XP_006817303.1 Skow|XP_006817304.1 Skow|XP_006817359.1 Skow|XP_006817650.1 Skow|XP_006817666.1 Skow|XP_006818179.1 Skow|XP_006818245.1 Skow|XP_006818376.1 Skow|XP_006818475.1 Skow|XP_006818498.1 Skow|XP_006818501.1 Skow|XP_006818689.1 Skow|XP_006818949.1 Skow|XP_006819013.1 Skow|XP_006819123.1 Skow|XP_006819127.1 Skow|XP_006819238.1 Skow|XP_006819254.1 Skow|XP_006819348.1 Skow|XP_006819404.1 Skow|XP_006819437.1 Skow|XP_006819463.1 Skow|XP_006819563.1 Skow|XP_006819797.1 Skow|XP_006820046.1 Skow|XP_006820182.1 Skow|XP_006820467.1 Skow|XP_006820892.1 Skow|XP_006820893.1 Skow|XP_006820942.1 Skow|XP_006821124.1 Skow|XP_006821159.1 Skow|XP_006821271.1 Skow|XP_006821563.1 Skow|XP_006821682.1 Skow|XP_006821806.1 Skow|XP_006821971.1 Skow|XP_006822008.1 Skow|XP_006822064.1 Skow|XP_006822435.1 Skow|XP_006822436.1 Skow|XP_006822441.1 Skow|XP_006822646.1 Skow|XP_006822907.1 Skow|XP_006822924.1 Skow|XP_006823162.1 Skow|XP_006823363.1 Skow|XP_006823364.1 Skow|XP_006823365.1 Skow|XP_006823369.1 Skow|XP_006823380.1 Skow|XP_006823664.1 Skow|XP_006823668.1 Skow|XP_006823695.1 Skow|XP_006823821.1 Skow|XP_006823845.1 Skow|XP_006823887.1 Skow|XP_006824094.1 Skow|XP_006824600.1 Skow|XP_006824607.1 Skow|XP_006824814.1 Skow|XP_006824820.1 Skow|XP_006825366.1 Skow|XP_006825367.1 Skow|XP_006825826.1 Skow|XP_006825828.1 Skow|XP_006825938.1 Skow|XP_006826129.1 Sman|Smp_158710.1 Sman|Smp_190390.1 Sman|Smp_213730.4 Sman|Smp_302910.1 Smed|SMEST000071001.1 Smed|SMEST000671001.1 Smed|SMEST000671002.1 Smed|SMEST001337001.1 Smed|SMEST001500001.1 Smed|SMEST001591001.1 Smed|SMEST002139001.1 Smed|SMEST002685001.1 Smed|SMEST003624001.1 Smed|SMEST003747001.1 Smed|SMEST003971002.1 Smed|SMEST004026001.1 Smed|SMEST005270005.1 Smed|SMEST005440019.1 Smed|SMEST005440027.1 Smed|SMEST005496007.1 Smed|SMEST006430001.1 Smed|SMEST007143003.1 Smed|SMEST007496011.1 Smed|SMEST007496012.1 Smed|SMEST007496014.1 Smed|SMEST007916001.1 Smed|SMEST007916002.1 Smed|SMEST009449002.1 Smed|SMEST010523005.1 Smed|SMEST010523006.1 Smed|SMEST010523007.1 Smed|SMEST010523009.1 Smed|SMEST010523011.1 Smed|SMEST010734001.1 Smed|SMEST011773002.1 Smed|SMEST012102002.1 Smed|SMEST012102005.1 Smed|SMEST012882010.1 Smed|SMEST012914001.1 Smed|SMEST013137001.1 Smed|SMEST013145001.1 Smed|SMEST014571001.1 Smed|SMEST016546002.1 Smed|SMEST016682003.1 Smed|SMEST016682007.1 Smed|SMEST016682010.1 Smed|SMEST018553009.1 Smed|SMEST019458001.1 Smed|SMEST019578001.1 Smed|SMEST019863002.1 Smed|SMEST019863005.1 Smed|SMEST019863016.1 Smed|SMEST020801001.1 Smed|SMEST021658001.1 Smed|SMEST021965001.1 Smed|SMEST022654003.1 Smed|SMEST023096001.1 Smed|SMEST023758012.1 Smed|SMEST025296001.1 Smed|SMEST026249001.1 Smed|SMEST026612003.1 Smed|SMEST027730002.1 Smed|SMEST027730006.1 Smed|SMEST027806002.1 Smed|SMEST028493001.1 Smed|SMEST029259003.1 Smed|SMEST029276003.1 Smed|SMEST029276004.1 Smed|SMEST029320002.1 Smed|SMEST029866002.1 Smed|SMEST031172001.1 Smed|SMEST031866002.1 Smed|SMEST032125001.1 Smed|SMEST033898001.1 Smed|SMEST034473002.1 Smed|SMEST034492001.1 Smed|SMEST034928002.1 Smed|SMEST035021001.1 Smed|SMEST035742001.1 Smed|SMEST036077001.1 Smed|SMEST037368002.1 Smed|SMEST037879001.1 Smed|SMEST038549001.1 Smed|SMEST038612001.1 Smed|SMEST038955001.1 Smed|SMEST039839001.1 Smed|SMEST041138002.1 Smed|SMEST042016001.1 Smed|SMEST042016002.1 Smed|SMEST043920017.1 Smed|SMEST044252004.1 Smed|SMEST044252007.1 Smed|SMEST044524001.1 Smed|SMEST044524004.1 Smed|SMEST044524006.1 Smed|SMEST045224003.1 Smed|SMEST045224006.1 Smed|SMEST045224009.1 Smed|SMEST046599001.1 Smed|SMEST046865003.1 Smed|SMEST048894001.1 Smed|SMEST049233002.1 Smed|SMEST049285003.1 Smed|SMEST049843004.1 Smed|SMEST051074001.1 Smed|SMEST052960001.1 Smed|SMEST053025001.1 Smed|SMEST053822008.1 Smed|SMEST053822024.1 Smed|SMEST054198001.1 Smed|SMEST054228007.1 Smed|SMEST054970001.1 Smed|SMEST055153002.1 Smed|SMEST056547001.1 Smed|SMEST056661012.1 Smed|SMEST056661014.1 Smed|SMEST056661016.1 Smed|SMEST056661017.1 Smed|SMEST057289001.1 Smed|SMEST057446001.1 Smed|SMEST057446009.1 Smed|SMEST057446011.1 Smed|SMEST058621001.1 Smed|SMEST059107033.1 Smed|SMEST059107046.1 Smed|SMEST059849002.1 Smed|SMEST060473001.1 Smed|SMEST060890001.1 Smed|SMEST061338001.1 Smed|SMEST061863001.1 Smed|SMEST062996001.1 Smed|SMEST062996002.1 Smed|SMEST062997001.1 Smed|SMEST063446003.1 Smed|SMEST064044001.1 Smed|SMEST064819001.1 Smed|SMEST065022001.1 Smed|SMEST065022002.1 Smed|SMEST065302002.1 Smed|SMEST065769005.1 Smed|SMEST066529023.1 Smed|SMEST066529040.1 Smed|SMEST066529047.1 Smed|SMEST066603009.1 Smed|SMEST068555001.1 Smed|SMEST069000013.1 Smed|SMEST069000016.1 Smed|SMEST069000017.1 Smed|SMEST069191019.1 Smed|SMEST069191021.1 Smed|SMEST069191023.1 Smed|SMEST069191027.1 Smed|SMEST069191032.1 Smed|SMEST072336003.1 Smed|SMEST073500027.1 Smed|SMEST073500028.1 Smed|SMEST073986001.1 Smed|SMEST074160030.1 Smed|SMEST074789006.1 Smed|SMEST074789011.1 Smed|SMEST074961001.1 Smed|SMEST075438002.1 Smed|SMEST077456001.1 Smed|SMEST077598001.1 Smed|SMEST078347003.1 Smed|SMEST078347004.1 Smed|SMEST080238001.1 Smed|SMEST080287001.1 Smed|SMEST080555002.1 Smed|SMEST080881009.1 Smed|SMEST081257004.1 Smed|SMEST081439002.1 Sros|XP_004987443.1 Sros|XP_004987480.1 Sros|XP_004987493.1 Sros|XP_004987517.1 Sros|XP_004987577.1 Sros|XP_004987717.1 Sros|XP_004987718.1 Sros|XP_004988912.1 Sros|XP_004988914.1 Sros|XP_004989413.1 Sros|XP_004990950.1 Sros|XP_004991305.1 Sros|XP_004992232.1 Sros|XP_004992470.1 Sros|XP_004993326.1 Sros|XP_004994280.1 Sros|XP_004994598.1 Sros|XP_004995507.1 Sros|XP_004996299.1 Sros|XP_004996309.1 Sros|XP_004996347.1 Sros|XP_004996621.1 Tadh|g11911.t1__scaffold_287 Tadh|g11912.t1__scaffold_287 Tadh|g12034.t1__scaffold_686 Tadh|g12140.t1__scaffold_1110 Tadh|g12142.t1__scaffold_1117 Tadh|g12150.t1__scaffold_1166 Tadh|g12156.t1__scaffold_1200 Tadh|g12157.t1__scaffold_1200 Tadh|g12289.t1__scaffold_2072 Tadh|g12312.t1__scaffold_2196 Tadh|g12371.t1__scaffold_2581 Tadh|g12424.t1__scaffold_2950 Tadh|g12528.t1__scaffold_3939 Tadh|g12532.t1__scaffold_3976 Tadh|g1747.t1__scaffold_2 Tadh|g2730.t1__scaffold_2 Tadh|g3231.t1__scaffold_3 Tadh|g4098.t1__scaffold_4 Tadh|g8340.t1__scaffold_11 Tadh|g8523.t1__scaffold_11 Tadh|g9046.t1__scaffold_13 Tadh|g9641.t1__scaffold_16 Tadh|g9940.t1__scaffold_18 Tcas|XP_001807063.1 Tcas|XP_001810078.1 Tcas|XP_008192640.1 Tcas|XP_008193733.1 Tcas|XP_008193951.1 Tcas|XP_008194894.1 Tcas|XP_008199212.2 Tcas|XP_008200522.1 Tcas|XP_015833287.1 Tcas|XP_015833782.1 Tcas|XP_015833832.1 Tcas|XP_015834233.1 Tcas|XP_015834307.1 Tcas|XP_015834402.1 Tcas|XP_015834410.1 Tcas|XP_015836638.1 Tcas|XP_015837697.1 Tcas|XP_015837723.1 Tcas|XP_015837748.1 Tcas|XP_015838217.1 Tcas|XP_015839387.1 Tcas|XP_015839708.1 Tcas|XP_015839710.1 Tcas|XP_015839901.1 Tcas|XP_015839964.1 Tcas|XP_015840015.1 Tcas|XP_015840034.1 Tcas|XP_015840079.1 Tcas|XP_015840136.1 Tcas|XP_015840193.1 Tcas|XP_015840414.1 Tcas|XP_015840442.1 Xtro|XP_002935079.2 Xtro|XP_002939094.1 Xtro|XP_004910398.1 Xtro|XP_004912416.2 Xtro|XP_004914327.1 Xtro|XP_004920015.1 Xtro|XP_012810100.2 Xtro|XP_012810105.1 Xtro|XP_012810580.1 Xtro|XP_012810602.1 Xtro|XP_012811099.1 Xtro|XP_012811172.1 Xtro|XP_012811393.1 Xtro|XP_012811420.1 Xtro|XP_012811479.1 Xtro|XP_012812851.1 Xtro|XP_012813034.2 Xtro|XP_012813329.2 Xtro|XP_012813703.1 Xtro|XP_012815575.1 Xtro|XP_012815654.2 Xtro|XP_012820475.1 Xtro|XP_012820479.1 Xtro|XP_012820505.1 Xtro|XP_012820512.1 Xtro|XP_012820555.1 Xtro|XP_012822453.2 Xtro|XP_012822696.1 Xtro|XP_012822827.1 Xtro|XP_012822931.2 Xtro|XP_012824393.2 Xtro|XP_012824977.2 Xtro|XP_012826093.1 Xtro|XP_012826120.2 Xtro|XP_017945114.1 Xtro|XP_017945146.1 Xtro|XP_017945381.1 Xtro|XP_017945894.1 Xtro|XP_017945898.1 Xtro|XP_017945940.1 Xtro|XP_017945967.1 Xtro|XP_017945968.1 Xtro|XP_017946018.1 Xtro|XP_017946417.1 Xtro|XP_017946450.1 Xtro|XP_017946462.1 Xtro|XP_017946464.1 Xtro|XP_017946470.1 Xtro|XP_017946500.1 Xtro|XP_017946502.1 Xtro|XP_017947141.1 Xtro|XP_017947333.1 Xtro|XP_017947359.1 Xtro|XP_017947360.1 Xtro|XP_017947362.1 Xtro|XP_017947363.1 Xtro|XP_017947365.1 Xtro|XP_017947369.1 Xtro|XP_017947373.1 Xtro|XP_017948126.1 Xtro|XP_017948658.1 Xtro|XP_017948667.1 Xtro|XP_017948681.1 Xtro|XP_017948718.1 Xtro|XP_017948730.1 Xtro|XP_017948912.1 Xtro|XP_017948968.1 Xtro|XP_017948972.1 Xtro|XP_017949487.1 Xtro|XP_017949488.1 Xtro|XP_017949514.1 Xtro|XP_017949515.1 Xtro|XP_017949549.1 Xtro|XP_017949575.1 Xtro|XP_017949666.1 Xtro|XP_017949680.1 Xtro|XP_017950319.1 Xtro|XP_017950385.1 Xtro|XP_017950402.1 Xtro|XP_017950433.1 Xtro|XP_017951143.1 Xtro|XP_017951161.1 Xtro|XP_017951182.1 Xtro|XP_017951904.1 Xtro|XP_017952020.1 Xtro|XP_017952153.1 Xtro|XP_017952213.1 Xtro|XP_017952371.1 Xtro|XP_017952783.1 Xtro|XP_017952961.1 Xtro|XP_017953168.1 Xtro|XP_017953333.1
OG0000001: Aaurb|scaffold1.g2.t1 Aaurb|scaffold1.g212.t1 Aaurb|scaffold1.g219.t1 Aaurb|scaffold1.g237.t1 Aaurb|scaffold1.g282.t1 Aaurb|scaffold1.g86.t1 Aaurb|scaffold1.g87.t1 Aaurb|scaffold1.g88.t1 Aaurb|scaffold10.g120.t1 Aaurb|scaffold10.g45.t1 Aaurb|scaffold10.g75.t1 Aaurb|scaffold10.g88.t1 Aaurb|scaffold10.g92.t1 Aaurb|scaffold10.g97.t1 Aaurb|scaffold100.g16.t1 Aaurb|scaffold100.g71.t1 Aaurb|scaffold100.g90.t1 Aaurb|scaffold101.g10.t1 Aaurb|scaffold102.g34.t1 Aaurb|scaffold102.g42.t1 Aaurb|scaffold102.g49.t1 Aaurb|scaffold103.g42.t1 Aaurb|scaffold103.g6.t1 Aaurb|scaffold1039.g1.t1 Aaurb|scaffold105.g24.t1 Aaurb|scaffold106.g33.t1 Aaurb|scaffold107.g51.t3 Aaurb|scaffold107.g58.t1 Aaurb|scaffold107.g7.t1 Aaurb|scaffold108.g37.t1 Aaurb|scaffold108.g4.t1 Aaurb|scaffold108.g9.t1 Aaurb|scaffold11.g63.t1 Aaurb|scaffold11.g7.t1 Aaurb|scaffold111.g55.t1 Aaurb|scaffold112.g69.t1 Aaurb|scaffold114.g7.t1 Aaurb|scaffold115.g36.t1 Aaurb|scaffold115.g37.t1 Aaurb|scaffold115.g49.t1 Aaurb|scaffold116.g44.t1 Aaurb|scaffold116.g58.t1 Aaurb|scaffold117.g13.t1 Aaurb|scaffold117.g19.t1 Aaurb|scaffold117.g73.t1 Aaurb|scaffold117.g9.t1 Aaurb|scaffold118.g22.t1 Aaurb|scaffold118.g27.t1 Aaurb|scaffold118.g35.t1 Aaurb|scaffold119.g58.t1 Aaurb|scaffold12.g142.t1 Aaurb|scaffold120.g11.t1 Aaurb|scaffold120.g33.t1 Aaurb|scaffold121.g30.t1 Aaurb|scaffold122.g14.t1 Aaurb|scaffold122.g8.t1 Aaurb|scaffold123.g19.t1 Aaurb|scaffold123.g22.t1 Aaurb|scaffold123.g45.t1 Aaurb|scaffold123.g50.t1 Aaurb|scaffold124.g34.t1 Aaurb|scaffold124.g60.t1 Aaurb|scaffold125.g29.t1 Aaurb|scaffold126.g25.t1 Aaurb|scaffold126.g31.t1 Aaurb|scaffold126.g32.t2 Aaurb|scaffold126.g36.t1 Aaurb|scaffold127.g10.t1 Aaurb|scaffold127.g34.t1 Aaurb|scaffold127.g50.t1 Aaurb|scaffold128.g32.t3 Aaurb|scaffold129.g12.t1 Aaurb|scaffold13.g134.t1 Aaurb|scaffold13.g172.t1 Aaurb|scaffold13.g24.t2 Aaurb|scaffold13.g67.t1 Aaurb|scaffold131.g17.t1 Aaurb|scaffold132.g35.t1 Aaurb|scaffold134.g46.t1 Aaurb|scaffold135.g39.t1 Aaurb|scaffold135.g53.t1 Aaurb|scaffold135.g58.t1 Aaurb|scaffold135.g6.t1 Aaurb|scaffold136.g35.t3 Aaurb|scaffold136.g4.t1 Aaurb|scaffold138.g14.t1 Aaurb|scaffold139.g17.t1 Aaurb|scaffold139.g7.t1 Aaurb|scaffold14.g110.t1 Aaurb|scaffold14.g25.t1 Aaurb|scaffold14.g71.t1 Aaurb|scaffold14.g73.t3 Aaurb|scaffold14.g9.t1 Aaurb|scaffold140.g24.t1 Aaurb|scaffold141.g23.t1 Aaurb|scaffold141.g50.t1 Aaurb|scaffold142.g15.t1 Aaurb|scaffold142.g55.t1 Aaurb|scaffold142.g64.t1 Aaurb|scaffold143.g95.t1 Aaurb|scaffold143.g96.t1 Aaurb|scaffold143.g97.t1 Aaurb|scaffold145.g12.t1 Aaurb|scaffold145.g16.t1 Aaurb|scaffold145.g25.t1 Aaurb|scaffold146.g24.t1 Aaurb|scaffold146.g33.t1 Aaurb|scaffold146.g34.t1 Aaurb|scaffold147.g50.t1 Aaurb|scaffold147.g8.t1 Aaurb|scaffold148.g40.t1 Aaurb|scaffold148.g44.t1 Aaurb|scaffold148.g54.t1 Aaurb|scaffold15.g115.t1 Aaurb|scaffold15.g12.t1 Aaurb|scaffold15.g52.t1 Aaurb|scaffold150.g18.t1 Aaurb|scaffold150.g60.t1 Aaurb|scaffold151.g2.t1 Aaurb|scaffold151.g25.t1 Aaurb|scaffold151.g27.t1 Aaurb|scaffold151.g35.t1 Aaurb|scaffold151.g4.t1 Aaurb|scaffold152.g38.t1 Aaurb|scaffold152.g44.t1 Aaurb|scaffold152.g53.t1 Aaurb|scaffold153.g2.t1 Aaurb|scaffold153.g25.t1 Aaurb|scaffold154.g15.t1 Aaurb|scaffold154.g23.t1 Aaurb|scaffold154.g34.t1 Aaurb|scaffold155.g14.t1 Aaurb|scaffold155.g23.t1 Aaurb|scaffold155.g26.t1 Aaurb|scaffold155.g42.t1 Aaurb|scaffold156.g18.t1 Aaurb|scaffold157.g40.t1 Aaurb|scaffold157.g50.t1 Aaurb|scaffold158.g39.t1 Aaurb|scaffold158.g53.t1 Aaurb|scaffold158.g56.t1 Aaurb|scaffold158.g57.t1 Aaurb|scaffold16.g104.t1 Aaurb|scaffold160.g18.t1 Aaurb|scaffold160.g51.t1 Aaurb|scaffold160.g53.t1 Aaurb|scaffold160.g9.t1 Aaurb|scaffold161.g13.t1 Aaurb|scaffold161.g35.t1 Aaurb|scaffold162.g4.t3 Aaurb|scaffold162.g41.t1 Aaurb|scaffold162.g7.t1 Aaurb|scaffold162.g9.t1 Aaurb|scaffold164.g15.t1 Aaurb|scaffold164.g3.t1 Aaurb|scaffold164.g48.t1 Aaurb|scaffold164.g53.t1 Aaurb|scaffold164.g8.t1 Aaurb|scaffold165.g13.t1 Aaurb|scaffold165.g15.t1 Aaurb|scaffold165.g16.t1 Aaurb|scaffold165.g17.t1 Aaurb|scaffold165.g28.t1 Aaurb|scaffold166.g13.t1 Aaurb|scaffold166.g22.t1 Aaurb|scaffold166.g26.t1 Aaurb|scaffold167.g20.t1 Aaurb|scaffold167.g39.t1 Aaurb|scaffold167.g53.t1 Aaurb|scaffold167.g56.t1 Aaurb|scaffold168.g22.t1 Aaurb|scaffold168.g28.t1 Aaurb|scaffold168.g32.t1 Aaurb|scaffold169.g22.t1 Aaurb|scaffold169.g30.t1 Aaurb|scaffold169.g39.t1 Aaurb|scaffold169.g40.t1 Aaurb|scaffold169.g46.t1 Aaurb|scaffold169.g47.t1 Aaurb|scaffold169.g49.t1 Aaurb|scaffold169.g55.t1 Aaurb|scaffold170.g57.t1 Aaurb|scaffold171.g17.t1 Aaurb|scaffold171.g46.t1 Aaurb|scaffold172.g33.t1 Aaurb|scaffold172.g4.t1 Aaurb|scaffold173.g2.t1 Aaurb|scaffold176.g24.t1 Aaurb|scaffold176.g44.t1 Aaurb|scaffold177.g21.t1 Aaurb|scaffold177.g52.t1 Aaurb|scaffold178.g31.t1 Aaurb|scaffold179.g22.t1 Aaurb|scaffold179.g7.t1 Aaurb|scaffold18.g20.t1 Aaurb|scaffold18.g71.t1 Aaurb|scaffold180.g10.t1 Aaurb|scaffold180.g14.t1 Aaurb|scaffold180.g33.t1 Aaurb|scaffold180.g8.t1 Aaurb|scaffold181.g15.t1 Aaurb|scaffold181.g19.t1 Aaurb|scaffold181.g39.t1 Aaurb|scaffold183.g19.t1 Aaurb|scaffold183.g38.t1 Aaurb|scaffold184.g10.t1 Aaurb|scaffold184.g6.t1 Aaurb|scaffold185.g15.t1 Aaurb|scaffold185.g8.t1 Aaurb|scaffold186.g39.t1 Aaurb|scaffold186.g40.t1 Aaurb|scaffold186.g45.t1 Aaurb|scaffold189.g38.t1 Aaurb|scaffold189.g40.t1 Aaurb|scaffold19.g155.t1 Aaurb|scaffold19.g156.t1 Aaurb|scaffold19.g44.t1 Aaurb|scaffold19.g90.t2 Aaurb|scaffold192.g13.t1 Aaurb|scaffold192.g29.t1 Aaurb|scaffold192.g40.t1 Aaurb|scaffold194.g11.t1 Aaurb|scaffold194.g30.t1 Aaurb|scaffold195.g23.t1 Aaurb|scaffold196.g20.t1 Aaurb|scaffold196.g42.t2 Aaurb|scaffold197.g34.t1 Aaurb|scaffold198.g1.t1 Aaurb|scaffold199.g11.t1 Aaurb|scaffold199.g14.t1 Aaurb|scaffold199.g26.t1 Aaurb|scaffold199.g39.t1 Aaurb|scaffold2.g152.t1 Aaurb|scaffold2.g186.t1 Aaurb|scaffold2.g296.t1 Aaurb|scaffold2.g6.t1 Aaurb|scaffold20.g120.t1 Aaurb|scaffold20.g146.t2 Aaurb|scaffold20.g79.t1 Aaurb|scaffold200.g27.t1 Aaurb|scaffold200.g3.t1 Aaurb|scaffold200.g36.t4 Aaurb|scaffold204.g17.t1 Aaurb|scaffold204.g27.t1 Aaurb|scaffold204.g40.t2 Aaurb|scaffold205.g36.t1 Aaurb|scaffold2059.g1.t1 Aaurb|scaffold209.g10.t1 Aaurb|scaffold209.g27.t1 Aaurb|scaffold211.g18.t1 Aaurb|scaffold213.g55.t1 Aaurb|scaffold214.g10.t1 Aaurb|scaffold214.g24.t1 Aaurb|scaffold215.g8.t1 Aaurb|scaffold216.g18.t1 Aaurb|scaffold217.g32.t1 Aaurb|scaffold219.g26.t1 Aaurb|scaffold219.g42.t1 Aaurb|scaffold22.g109.t1 Aaurb|scaffold22.g152.t1 Aaurb|scaffold22.g52.t1 Aaurb|scaffold22.g9.t1 Aaurb|scaffold220.g3.t1 Aaurb|scaffold220.g31.t1 Aaurb|scaffold220.g32.t1 Aaurb|scaffold222.g10.t1 Aaurb|scaffold223.g13.t1 Aaurb|scaffold224.g40.t1 Aaurb|scaffold224.g43.t1 Aaurb|scaffold225.g16.t1 Aaurb|scaffold226.g14.t1 Aaurb|scaffold226.g33.t1 Aaurb|scaffold227.g14.t1 Aaurb|scaffold228.g5.t1 Aaurb|scaffold229.g38.t1 Aaurb|scaffold229.g7.t1 Aaurb|scaffold23.g101.t1 Aaurb|scaffold231.g30.t1 Aaurb|scaffold231.g36.t1 Aaurb|scaffold231.g43.t1 Aaurb|scaffold232.g12.t1 Aaurb|scaffold233.g16.t1 Aaurb|scaffold233.g4.t1 Aaurb|scaffold234.g16.t1 Aaurb|scaffold234.g23.t1 Aaurb|scaffold234.g7.t1 Aaurb|scaffold234.g8.t1 Aaurb|scaffold235.g4.t1 Aaurb|scaffold236.g29.t1 Aaurb|scaffold237.g20.t1 Aaurb|scaffold238.g13.t1 Aaurb|scaffold238.g6.t1 Aaurb|scaffold24.g102.t1 Aaurb|scaffold24.g108.t1 Aaurb|scaffold24.g110.t1 Aaurb|scaffold24.g170.t1 Aaurb|scaffold240.g32.t1 Aaurb|scaffold240.g5.t1 Aaurb|scaffold245.g19.t1 Aaurb|scaffold245.g36.t1 Aaurb|scaffold246.g15.t1 Aaurb|scaffold246.g23.t1 Aaurb|scaffold246.g9.t1 Aaurb|scaffold247.g32.t1 Aaurb|scaffold249.g4.t1 Aaurb|scaffold249.g8.t1 Aaurb|scaffold25.g106.t1 Aaurb|scaffold25.g114.t1 Aaurb|scaffold25.g115.t1 Aaurb|scaffold25.g116.t1 Aaurb|scaffold25.g4.t1 Aaurb|scaffold25.g6.t1 Aaurb|scaffold25.g82.t1 Aaurb|scaffold25.g93.t1 Aaurb|scaffold250.g17.t1 Aaurb|scaffold250.g30.t1 Aaurb|scaffold252.g22.t1 Aaurb|scaffold252.g3.t1 Aaurb|scaffold252.g9.t1 Aaurb|scaffold254.g37.t1 Aaurb|scaffold255.g11.t1 Aaurb|scaffold255.g16.t1 Aaurb|scaffold255.g25.t1 Aaurb|scaffold256.g31.t1 Aaurb|scaffold256.g8.t1 Aaurb|scaffold257.g32.t1 Aaurb|scaffold257.g36.t1 Aaurb|scaffold258.g25.t1 Aaurb|scaffold258.g35.t1 Aaurb|scaffold26.g110.t1 Aaurb|scaffold26.g123.t1 Aaurb|scaffold26.g9.t1 Aaurb|scaffold261.g24.t1 Aaurb|scaffold262.g1.t1 Aaurb|scaffold262.g14.t1 Aaurb|scaffold262.g27.t1 Aaurb|scaffold263.g19.t1 Aaurb|scaffold265.g12.t1 Aaurb|scaffold265.g18.t1 Aaurb|scaffold265.g3.t1 Aaurb|scaffold266.g1.t1 Aaurb|scaffold266.g30.t1 Aaurb|scaffold27.g3.t1 Aaurb|scaffold27.g61.t1 Aaurb|scaffold27.g66.t1 Aaurb|scaffold27.g70.t1 Aaurb|scaffold27.g88.t1 Aaurb|scaffold271.g18.t1 Aaurb|scaffold272.g42.t1 Aaurb|scaffold273.g25.t1 Aaurb|scaffold273.g31.t1 Aaurb|scaffold275.g16.t1 Aaurb|scaffold275.g2.t1 Aaurb|scaffold276.g2.t1 Aaurb|scaffold277.g11.t1 Aaurb|scaffold278.g6.t1 Aaurb|scaffold28.g107.t1 Aaurb|scaffold28.g129.t1 Aaurb|scaffold285.g24.t1 Aaurb|scaffold288.g11.t1 Aaurb|scaffold289.g24.t1 Aaurb|scaffold29.g43.t1 Aaurb|scaffold29.g62.t1 Aaurb|scaffold290.g1.t1 Aaurb|scaffold290.g3.t1 Aaurb|scaffold290.g8.t1 Aaurb|scaffold292.g1.t1 Aaurb|scaffold294.g19.t1 Aaurb|scaffold294.g8.t1 Aaurb|scaffold295.g15.t1 Aaurb|scaffold295.g19.t1 Aaurb|scaffold296.g17.t1 Aaurb|scaffold3.g235.t1 Aaurb|scaffold30.g10.t1 Aaurb|scaffold30.g190.t1 Aaurb|scaffold30.g224.t1 Aaurb|scaffold30.g29.t1 Aaurb|scaffold30.g44.t2 Aaurb|scaffold30.g5.t1 Aaurb|scaffold30.g67.t1 Aaurb|scaffold30.g75.t1 Aaurb|scaffold30.g96.t1 Aaurb|scaffold300.g5.t8 Aaurb|scaffold302.g13.t1 Aaurb|scaffold302.g2.t1 Aaurb|scaffold303.g9.t1 Aaurb|scaffold307.g1.t1 Aaurb|scaffold307.g19.t1 Aaurb|scaffold308.g12.t1 Aaurb|scaffold308.g5.t1 Aaurb|scaffold31.g55.t1 Aaurb|scaffold310.g21.t7 Aaurb|scaffold311.g5.t1 Aaurb|scaffold314.g9.t1 Aaurb|scaffold315.g12.t1 Aaurb|scaffold316.g13.t1 Aaurb|scaffold316.g15.t1 Aaurb|scaffold317.g6.t1 Aaurb|scaffold318.g11.t3 Aaurb|scaffold32.g48.t1 Aaurb|scaffold32.g62.t6 Aaurb|scaffold32.g63.t1 Aaurb|scaffold32.g65.t1 Aaurb|scaffold323.g2.t1 Aaurb|scaffold324.g20.t1 Aaurb|scaffold324.g21.t1 Aaurb|scaffold325.g21.t1 Aaurb|scaffold325.g4.t1 Aaurb|scaffold328.g20.t1 Aaurb|scaffold328.g22.t1 Aaurb|scaffold328.g23.t1 Aaurb|scaffold33.g124.t1 Aaurb|scaffold33.g134.t1 Aaurb|scaffold331.g15.t1 Aaurb|scaffold332.g5.t1 Aaurb|scaffold334.g17.t1 Aaurb|scaffold334.g19.t1 Aaurb|scaffold334.g21.t1 Aaurb|scaffold334.g23.t1 Aaurb|scaffold334.g5.t1 Aaurb|scaffold335.g21.t1 Aaurb|scaffold335.g24.t1 Aaurb|scaffold335.g26.t1 Aaurb|scaffold335.g3.t1 Aaurb|scaffold335.g4.t1 Aaurb|scaffold335.g9.t1 Aaurb|scaffold336.g17.t1 Aaurb|scaffold336.g24.t1 Aaurb|scaffold336.g25.t1 Aaurb|scaffold336.g28.t1 Aaurb|scaffold337.g10.t1 Aaurb|scaffold337.g6.t1 Aaurb|scaffold342.g3.t1 Aaurb|scaffold342.g4.t1 Aaurb|scaffold344.g10.t1 Aaurb|scaffold344.g6.t1 Aaurb|scaffold344.g7.t1 Aaurb|scaffold345.g14.t1 Aaurb|scaffold345.g8.t1 Aaurb|scaffold345.g9.t1 Aaurb|scaffold35.g124.t1 Aaurb|scaffold35.g133.t1 Aaurb|scaffold35.g15.t1 Aaurb|scaffold35.g38.t1 Aaurb|scaffold35.g42.t1 Aaurb|scaffold35.g76.t1 Aaurb|scaffold35.g78.t1 Aaurb|scaffold35.g82.t1 Aaurb|scaffold352.g1.t1 Aaurb|scaffold354.g14.t1 Aaurb|scaffold355.g13.t1 Aaurb|scaffold356.g2.t1 Aaurb|scaffold358.g10.t1 Aaurb|scaffold359.g5.t1 Aaurb|scaffold36.g106.t1 Aaurb|scaffold36.g78.t1 Aaurb|scaffold360.g1.t1 Aaurb|scaffold362.g22.t1 Aaurb|scaffold363.g23.t1 Aaurb|scaffold365.g12.t1 Aaurb|scaffold366.g25.t1 Aaurb|scaffold366.g3.t1 Aaurb|scaffold367.g4.t3 Aaurb|scaffold37.g101.t1 Aaurb|scaffold37.g106.t1 Aaurb|scaffold37.g38.t1 Aaurb|scaffold37.g59.t1 Aaurb|scaffold37.g67.t1 Aaurb|scaffold37.g68.t1 Aaurb|scaffold37.g73.t1 Aaurb|scaffold37.g80.t1 Aaurb|scaffold37.g9.t1 Aaurb|scaffold37.g98.t1 Aaurb|scaffold372.g17.t1 Aaurb|scaffold373.g2.t1 Aaurb|scaffold373.g5.t1 Aaurb|scaffold374.g11.t3 Aaurb|scaffold377.g8.t1 Aaurb|scaffold378.g14.t1 Aaurb|scaffold378.g4.t2 Aaurb|scaffold379.g23.t1 Aaurb|scaffold38.g24.t1 Aaurb|scaffold38.g66.t1 Aaurb|scaffold381.g3.t1 Aaurb|scaffold385.g1.t1 Aaurb|scaffold386.g15.t1 Aaurb|scaffold386.g9.t1 Aaurb|scaffold387.g2.t8 Aaurb|scaffold389.g14.t1 Aaurb|scaffold39.g22.t2 Aaurb|scaffold39.g31.t1 Aaurb|scaffold390.g18.t1 Aaurb|scaffold391.g2.t1 Aaurb|scaffold391.g4.t1 Aaurb|scaffold392.g11.t1 Aaurb|scaffold394.g14.t1 Aaurb|scaffold394.g2.t1 Aaurb|scaffold395.g6.t1 Aaurb|scaffold398.g20.t1 Aaurb|scaffold399.g13.t1 Aaurb|scaffold399.g8.t1 Aaurb|scaffold4.g133.t1 Aaurb|scaffold4.g210.t1 Aaurb|scaffold4.g244.t1 Aaurb|scaffold4.g273.t1 Aaurb|scaffold4.g274.t1 Aaurb|scaffold40.g115.t1 Aaurb|scaffold40.g85.t1 Aaurb|scaffold401.g12.t1 Aaurb|scaffold401.g21.t1 Aaurb|scaffold401.g7.t1 Aaurb|scaffold403.g22.t1 Aaurb|scaffold403.g8.t1 Aaurb|scaffold404.g13.t1 Aaurb|scaffold404.g14.t1 Aaurb|scaffold405.g4.t1 Aaurb|scaffold41.g100.t1 Aaurb|scaffold41.g21.t1 Aaurb|scaffold41.g41.t1 Aaurb|scaffold410.g11.t1 Aaurb|scaffold420.g20.t1 Aaurb|scaffold424.g16.t1 Aaurb|scaffold429.g2.t1 Aaurb|scaffold429.g7.t1 Aaurb|scaffold429.g9.t1 Aaurb|scaffold43.g128.t1 Aaurb|scaffold430.g11.t1 Aaurb|scaffold432.g8.t2 Aaurb|scaffold433.g12.t1 Aaurb|scaffold436.g11.t1 Aaurb|scaffold436.g8.t1 Aaurb|scaffold437.g12.t1 Aaurb|scaffold438.g9.t1 Aaurb|scaffold439.g8.t1 Aaurb|scaffold44.g17.t1 Aaurb|scaffold44.g55.t1 Aaurb|scaffold441.g10.t1 Aaurb|scaffold441.g7.t1 Aaurb|scaffold446.g16.t1 Aaurb|scaffold449.g10.t1 Aaurb|scaffold45.g44.t1 Aaurb|scaffold451.g10.t1 Aaurb|scaffold451.g3.t1 Aaurb|scaffold455.g7.t1 Aaurb|scaffold456.g6.t1 Aaurb|scaffold457.g12.t1 Aaurb|scaffold46.g62.t1 Aaurb|scaffold46.g64.t1 Aaurb|scaffold460.g13.t1 Aaurb|scaffold462.g11.t1 Aaurb|scaffold463.g3.t1 Aaurb|scaffold463.g5.t1 Aaurb|scaffold463.g9.t1 Aaurb|scaffold465.g3.t1 Aaurb|scaffold469.g3.t1 Aaurb|scaffold47.g84.t1 Aaurb|scaffold470.g10.t1 Aaurb|scaffold471.g9.t1 Aaurb|scaffold478.g7.t1 Aaurb|scaffold478.g8.t1 Aaurb|scaffold48.g101.t1 Aaurb|scaffold48.g111.t1 Aaurb|scaffold48.g66.t1 Aaurb|scaffold48.g99.t1 Aaurb|scaffold481.g3.t1 Aaurb|scaffold484.g6.t1 Aaurb|scaffold484.g7.t1 Aaurb|scaffold487.g5.t1 Aaurb|scaffold488.g2.t1 Aaurb|scaffold488.g5.t1 Aaurb|scaffold488.g8.t1 Aaurb|scaffold492.g4.t1 Aaurb|scaffold494.g10.t1 Aaurb|scaffold495.g4.t1 Aaurb|scaffold497.g4.t1 Aaurb|scaffold5.g203.t1 Aaurb|scaffold5.g21.t1 Aaurb|scaffold5.g219.t1 Aaurb|scaffold5.g237.t1 Aaurb|scaffold5.g241.t1 Aaurb|scaffold5.g263.t1 Aaurb|scaffold5.g40.t1 Aaurb|scaffold5.g74.t1 Aaurb|scaffold50.g54.t1 Aaurb|scaffold50.g66.t1 Aaurb|scaffold503.g14.t1 Aaurb|scaffold504.g10.t1 Aaurb|scaffold505.g7.t1 Aaurb|scaffold506.g14.t1 Aaurb|scaffold508.g2.t1 Aaurb|scaffold509.g5.t1 Aaurb|scaffold51.g19.t1 Aaurb|scaffold51.g33.t1 Aaurb|scaffold51.g71.t1 Aaurb|scaffold512.g3.t1 Aaurb|scaffold515.g1.t1 Aaurb|scaffold515.g5.t1 Aaurb|scaffold516.g5.t1 Aaurb|scaffold52.g161.t1 Aaurb|scaffold52.g52.t1 Aaurb|scaffold520.g2.t1 Aaurb|scaffold522.g1.t1 Aaurb|scaffold525.g2.t1 Aaurb|scaffold53.g18.t1 Aaurb|scaffold531.g13.t1 Aaurb|scaffold532.g5.t1 Aaurb|scaffold534.g8.t1 Aaurb|scaffold535.g5.t1 Aaurb|scaffold536.g9.t1 Aaurb|scaffold537.g9.t1 Aaurb|scaffold545.g2.t1 Aaurb|scaffold55.g64.t1 Aaurb|scaffold550.g2.t1 Aaurb|scaffold552.g5.t1 Aaurb|scaffold554.g7.t1 Aaurb|scaffold555.g14.t1 Aaurb|scaffold556.g4.t1 Aaurb|scaffold559.g4.t1 Aaurb|scaffold56.g12.t1 Aaurb|scaffold57.g3.t1 Aaurb|scaffold57.g67.t1 Aaurb|scaffold570.g2.t1 Aaurb|scaffold58.g10.t1 Aaurb|scaffold58.g51.t1 Aaurb|scaffold582.g5.t1 Aaurb|scaffold582.g7.t1 Aaurb|scaffold587.g5.t1 Aaurb|scaffold589.g1.t1 Aaurb|scaffold59.g23.t1 Aaurb|scaffold591.g3.t1 Aaurb|scaffold591.g4.t1 Aaurb|scaffold596.g4.t1 Aaurb|scaffold6.g188.t1 Aaurb|scaffold60.g76.t1 Aaurb|scaffold601.g6.t1 Aaurb|scaffold605.g7.t1 Aaurb|scaffold608.g1.t1 Aaurb|scaffold61.g20.t1 Aaurb|scaffold61.g22.t1 Aaurb|scaffold61.g24.t1 Aaurb|scaffold61.g32.t1 Aaurb|scaffold61.g37.t1 Aaurb|scaffold613.g2.t1 Aaurb|scaffold617.g5.t1 Aaurb|scaffold619.g3.t1 Aaurb|scaffold620.g4.t1 Aaurb|scaffold621.g1.t1 Aaurb|scaffold621.g2.t1 Aaurb|scaffold621.g7.t1 Aaurb|scaffold628.g4.t1 Aaurb|scaffold66.g11.t1 Aaurb|scaffold67.g19.t1 Aaurb|scaffold67.g22.t1 Aaurb|scaffold67.g69.t1 Aaurb|scaffold67.g93.t1 Aaurb|scaffold68.g5.t1 Aaurb|scaffold68.g56.t1 Aaurb|scaffold68.g63.t2 Aaurb|scaffold682.g5.t1 Aaurb|scaffold7.g96.t1 Aaurb|scaffold70.g18.t1 Aaurb|scaffold70.g64.t1 Aaurb|scaffold70.g86.t1 Aaurb|scaffold71.g5.t1 Aaurb|scaffold71.g59.t1 Aaurb|scaffold71.g67.t1 Aaurb|scaffold710.g4.t1 Aaurb|scaffold715.g2.t1 Aaurb|scaffold72.g111.t1 Aaurb|scaffold72.g42.t1 Aaurb|scaffold73.g6.t1 Aaurb|scaffold73.g91.t2 Aaurb|scaffold731.g1.t1 Aaurb|scaffold739.g3.t1 Aaurb|scaffold75.g25.t1 Aaurb|scaffold75.g64.t1 Aaurb|scaffold76.g21.t1 Aaurb|scaffold76.g56.t1 Aaurb|scaffold77.g83.t1 Aaurb|scaffold773.g2.t1 Aaurb|scaffold776.g2.t1 Aaurb|scaffold78.g17.t1 Aaurb|scaffold78.g88.t1 Aaurb|scaffold784.g3.t1 Aaurb|scaffold79.g43.t1 Aaurb|scaffold795.g2.t1 Aaurb|scaffold8.g1.t1 Aaurb|scaffold8.g163.t1 Aaurb|scaffold8.g237.t1 Aaurb|scaffold8.g254.t1 Aaurb|scaffold80.g14.t1 Aaurb|scaffold80.g35.t1 Aaurb|scaffold80.g70.t1 Aaurb|scaffold808.g2.t1 Aaurb|scaffold81.g7.t1 Aaurb|scaffold82.g71.t1 Aaurb|scaffold82.g79.t1 Aaurb|scaffold82.g89.t1 Aaurb|scaffold822.g1.t1 Aaurb|scaffold824.g1.t1 Aaurb|scaffold83.g23.t1 Aaurb|scaffold83.g26.t1 Aaurb|scaffold83.g31.t1 Aaurb|scaffold83.g34.t1 Aaurb|scaffold83.g85.t1 Aaurb|scaffold83.g94.t1 Aaurb|scaffold84.g48.t1 Aaurb|scaffold85.g52.t1 Aaurb|scaffold85.g6.t1 Aaurb|scaffold864.g3.t1 Aaurb|scaffold865.g2.t1 Aaurb|scaffold87.g2.t1 Aaurb|scaffold87.g61.t1 Aaurb|scaffold88.g16.t1 Aaurb|scaffold88.g24.t1 Aaurb|scaffold88.g29.t2 Aaurb|scaffold883.g3.t1 Aaurb|scaffold89.g84.t1 Aaurb|scaffold90.g10.t1 Aaurb|scaffold90.g68.t1 Aaurb|scaffold90.g80.t1 Aaurb|scaffold91.g42.t1 Aaurb|scaffold91.g77.t1 Aaurb|scaffold92.g14.t1 Aaurb|scaffold92.g30.t1 Aaurb|scaffold92.g48.t1 Aaurb|scaffold93.g74.t1 Aaurb|scaffold94.g62.t1 Aaurb|scaffold94.g63.t1 Aaurb|scaffold95.g2.t1 Aaurb|scaffold95.g56.t1 Aaurb|scaffold95.g9.t1 Aaurb|scaffold96.g13.t1 Aaurb|scaffold96.g5.t1 Aaurb|scaffold964.g3.t1 Aaurb|scaffold98.g3.t1 Aaurb|scaffold98.g42.t1 Aaurb|scaffold98.g61.t1 Aaurb|scaffold98.g72.t1 Aaurb|scaffold98.g75.t1 Aaurb|scaffold982.g4.t1 Aaurb|scaffold99.g26.t1 Aaurb|scaffold99.g31.t1 Aaurb|scaffold99.g34.t1 Aaurb|scaffold99.g37.t1 Aaurb|scaffold99.g50.t1 Aaurb|scaffold99.g77.t1 Aaurp|Seg10276.1 Aaurp|Seg1038.3 Aaurp|Seg1078.15 Aaurp|Seg1109.4 Aaurp|Seg11313.1 Aaurp|Seg1155.1 Aaurp|Seg11610.1 Aaurp|Seg1196.1 Aaurp|Seg1207.4 Aaurp|Seg1276.12 Aaurp|Seg1310.9 Aaurp|Seg1313.5 Aaurp|Seg1313.6 Aaurp|Seg1342.8 Aaurp|Seg13744.1 Aaurp|Seg1473.3 Aaurp|Seg1505.4 Aaurp|Seg15336.1 Aaurp|Seg1585.8 Aaurp|Seg1598.1 Aaurp|Seg165.2 Aaurp|Seg1664.5 Aaurp|Seg1724.2 Aaurp|Seg1738.20 Aaurp|Seg1753.3 Aaurp|Seg1768.1 Aaurp|Seg1774.4 Aaurp|Seg1907.4 Aaurp|Seg1924.8 Aaurp|Seg1927.10 Aaurp|Seg1958.1 Aaurp|Seg19593.1 Aaurp|Seg205.6 Aaurp|Seg2084.2 Aaurp|Seg2101.5 Aaurp|Seg2141.2 Aaurp|Seg2179.10 Aaurp|Seg2209.4 Aaurp|Seg2278.1 Aaurp|Seg231.5 Aaurp|Seg23242.1 Aaurp|Seg2354.4 Aaurp|Seg2372.1 Aaurp|Seg2436.1 Aaurp|Seg2436.2 Aaurp|Seg255.1 Aaurp|Seg2550.3 Aaurp|Seg2771.1 Aaurp|Seg2810.6 Aaurp|Seg288.4 Aaurp|Seg2901.1 Aaurp|Seg292.5 Aaurp|Seg293.1 Aaurp|Seg2937.3 Aaurp|Seg2955.3 Aaurp|Seg2983.1 Aaurp|Seg299.6 Aaurp|Seg3016.2 Aaurp|Seg3036.3 Aaurp|Seg309.5 Aaurp|Seg320.4 Aaurp|Seg3292.1 Aaurp|Seg332.6 Aaurp|Seg346.1 Aaurp|Seg3486.1 Aaurp|Seg3541.2 Aaurp|Seg381.20 Aaurp|Seg3825.1 Aaurp|Seg402.1 Aaurp|Seg4191.4 Aaurp|Seg4191.5 Aaurp|Seg429.10 Aaurp|Seg432.6 Aaurp|Seg442.3 Aaurp|Seg4424.4 Aaurp|Seg4452.4 Aaurp|Seg457.1 Aaurp|Seg4593.5 Aaurp|Seg495.8 Aaurp|Seg497.3 Aaurp|Seg5020.1 Aaurp|Seg507.9 Aaurp|Seg521.5 Aaurp|Seg5240.1 Aaurp|Seg527.9 Aaurp|Seg529.2 Aaurp|Seg5393.3 Aaurp|Seg5439.2 Aaurp|Seg55.4 Aaurp|Seg554.9 Aaurp|Seg5545.1 Aaurp|Seg58.10 Aaurp|Seg58.4 Aaurp|Seg582.1 Aaurp|Seg5835.2 Aaurp|Seg5855.1 Aaurp|Seg587.3 Aaurp|Seg597.8 Aaurp|Seg604.7 Aaurp|Seg6132.3 Aaurp|Seg615.12 Aaurp|Seg615.9 Aaurp|Seg6340.3 Aaurp|Seg648.2 Aaurp|Seg66.3 Aaurp|Seg674.1 Aaurp|Seg693.6 Aaurp|Seg7071.1 Aaurp|Seg713.1 Aaurp|Seg7181.1 Aaurp|Seg77.1 Aaurp|Seg77.9 Aaurp|Seg7827.1 Aaurp|Seg802.11 Aaurp|Seg831.2 Aaurp|Seg832.10 Aaurp|Seg8455.1 Aaurp|Seg887.1 Aaurp|Seg9174.1 Aaurp|Seg92.2 Aaurp|Seg924.11 Aaurp|Seg927.2 Aaurp|Seg9297.1 Aaurp|Seg93.1 Aaurp|Seg932.2 Aaurp|Seg932.4 Aaurp|Seg96.8 Aaurp|Seg963.2 Adig|XP_015747146.1 Adig|XP_015747169.1 Adig|XP_015747353.1 Adig|XP_015747617.1 Adig|XP_015747640.1 Adig|XP_015747852.1 Adig|XP_015747956.1 Adig|XP_015748026.1 Adig|XP_015748174.1 Adig|XP_015748347.1 Adig|XP_015748465.1 Adig|XP_015748553.1 Adig|XP_015748562.1 Adig|XP_015748961.1 Adig|XP_015749332.1 Adig|XP_015749391.1 Adig|XP_015749789.1 Adig|XP_015749807.1 Adig|XP_015750366.1 Adig|XP_015751802.1 Adig|XP_015751870.1 Adig|XP_015752111.1 Adig|XP_015752345.1 Adig|XP_015752424.1 Adig|XP_015753290.1 Adig|XP_015753740.1 Adig|XP_015753858.1 Adig|XP_015753958.1 Adig|XP_015754319.1 Adig|XP_015755042.1 Adig|XP_015756043.1 Adig|XP_015756181.1 Adig|XP_015756194.1 Adig|XP_015756456.1 Adig|XP_015756719.1 Adig|XP_015756988.1 Adig|XP_015757148.1 Adig|XP_015757222.1 Adig|XP_015758349.1 Adig|XP_015758909.1 Adig|XP_015758992.1 Adig|XP_015759325.1 Adig|XP_015759427.1 Adig|XP_015759737.1 Adig|XP_015759872.1 Adig|XP_015760377.1 Adig|XP_015760813.1 Adig|XP_015761056.1 Adig|XP_015761190.1 Adig|XP_015761324.1 Adig|XP_015761340.1 Adig|XP_015761460.1 Adig|XP_015761882.1 Adig|XP_015762135.1 Adig|XP_015762197.1 Adig|XP_015762209.1 Adig|XP_015762245.1 Adig|XP_015762250.1 Adig|XP_015763169.1 Adig|XP_015763344.1 Adig|XP_015763833.1 Adig|XP_015764024.1 Adig|XP_015764289.1 Adig|XP_015765081.1 Adig|XP_015765428.1 Adig|XP_015765546.1 Adig|XP_015765877.1 Adig|XP_015765898.1 Adig|XP_015766043.1 Adig|XP_015766174.1 Adig|XP_015766752.1 Adig|XP_015767484.1 Adig|XP_015767487.1 Adig|XP_015767967.1 Adig|XP_015768134.1 Adig|XP_015768311.1 Adig|XP_015768399.1 Adig|XP_015768412.1 Adig|XP_015769069.1 Adig|XP_015770178.1 Adig|XP_015772056.1 Adig|XP_015772396.1 Adig|XP_015772747.1 Adig|XP_015773012.1 Adig|XP_015773064.1 Adig|XP_015773639.1 Adig|XP_015773691.1 Adig|XP_015773694.1 Adig|XP_015773719.1 Adig|XP_015774065.1 Adig|XP_015774135.1 Adig|XP_015774489.1 Adig|XP_015774490.1 Adig|XP_015774879.1 Adig|XP_015777278.1 Adig|XP_015777317.1 Adig|XP_015777567.1 Adig|XP_015777723.1 Adig|XP_015778385.1 Adig|XP_015778587.1 Adig|XP_015779026.1 Adig|XP_015779033.1 Adig|XP_015779665.1 Adig|XP_015780156.1 Adig|XP_015780261.1 Adig|XP_015780515.1 Adig|XP_015780669.1 Adig|XP_015780891.1 Apla|oki.132.103.t1 Apla|oki.143.10.t1 Apla|oki.157.26.t1 Apla|oki.2.11.t1 Apla|oki.360.14.t1 Apla|oki.408.3.t1 Apla|oki.80.70.t1 Apla|oki.99.53.t1 Aque|Aqu2.1.00007_001 Aque|Aqu2.1.00262_001 Aque|Aqu2.1.00285_001 Aque|Aqu2.1.00527_001 Aque|Aqu2.1.00622_001 Aque|Aqu2.1.01131_001 Aque|Aqu2.1.01186_001 Aque|Aqu2.1.01624_001 Aque|Aqu2.1.01821_001 Aque|Aqu2.1.02365_001 Aque|Aqu2.1.02596_001 Aque|Aqu2.1.02633_001 Aque|Aqu2.1.03271_001 Aque|Aqu2.1.03595_001 Aque|Aqu2.1.04331_001 Aque|Aqu2.1.04332_001 Aque|Aqu2.1.04333_001 Aque|Aqu2.1.04386_001 Aque|Aqu2.1.04418_001 Aque|Aqu2.1.04419_001 Aque|Aqu2.1.05147_001 Aque|Aqu2.1.05218_001 Aque|Aqu2.1.05298_001 Aque|Aqu2.1.05849_001 Aque|Aqu2.1.06037_001 Aque|Aqu2.1.06290_001 Aque|Aqu2.1.06511_001 Aque|Aqu2.1.07099_001 Aque|Aqu2.1.07118_001 Aque|Aqu2.1.07331_001 Aque|Aqu2.1.07968_001 Aque|Aqu2.1.08167_001 Aque|Aqu2.1.08220_001 Aque|Aqu2.1.09073_001 Aque|Aqu2.1.09251_001 Aque|Aqu2.1.09663_001 Aque|Aqu2.1.09939_001 Aque|Aqu2.1.09950_001 Aque|Aqu2.1.10144_001 Aque|Aqu2.1.10317_001 Aque|Aqu2.1.10379_001 Aque|Aqu2.1.10585_001 Aque|Aqu2.1.10617_001 Aque|Aqu2.1.10638_001 Aque|Aqu2.1.11000_001 Aque|Aqu2.1.11422_001 Aque|Aqu2.1.11706_001 Aque|Aqu2.1.12073_001 Aque|Aqu2.1.12172_001 Aque|Aqu2.1.12346_001 Aque|Aqu2.1.12545_001 Aque|Aqu2.1.12616_001 Aque|Aqu2.1.12732_001 Aque|Aqu2.1.13086_001 Aque|Aqu2.1.13179_001 Aque|Aqu2.1.13270_001 Aque|Aqu2.1.13390_001 Aque|Aqu2.1.13526_001 Aque|Aqu2.1.13558_001 Aque|Aqu2.1.14070_001 Aque|Aqu2.1.14385_001 Aque|Aqu2.1.14698_001 Aque|Aqu2.1.14737_001 Aque|Aqu2.1.14738_001 Aque|Aqu2.1.15186_001 Aque|Aqu2.1.15489_001 Aque|Aqu2.1.16023_001 Aque|Aqu2.1.16193_001 Aque|Aqu2.1.16285_001 Aque|Aqu2.1.16589_001 Aque|Aqu2.1.16623_001 Aque|Aqu2.1.16912_001 Aque|Aqu2.1.17992_001 Aque|Aqu2.1.18264_001 Aque|Aqu2.1.18776_001 Aque|Aqu2.1.19088_001 Aque|Aqu2.1.19134_001 Aque|Aqu2.1.19309_001 Aque|Aqu2.1.20441_001 Aque|Aqu2.1.20451_001 Aque|Aqu2.1.20489_001 Aque|Aqu2.1.20648_001 Aque|Aqu2.1.20913_001 Aque|Aqu2.1.21031_001 Aque|Aqu2.1.21362_001 Aque|Aqu2.1.21363_001 Aque|Aqu2.1.21435_001 Aque|Aqu2.1.22371_001 Aque|Aqu2.1.22751_001 Aque|Aqu2.1.23085_001 Aque|Aqu2.1.24667_001 Aque|Aqu2.1.25645_001 Aque|Aqu2.1.25805_001 Aque|Aqu2.1.25942_001 Aque|Aqu2.1.26059_001 Aque|Aqu2.1.26774_001 Aque|Aqu2.1.27020_001 Aque|Aqu2.1.27145_001 Aque|Aqu2.1.27465_001 Aque|Aqu2.1.28399_001 Aque|Aqu2.1.29562_001 Aque|Aqu2.1.30561_001 Aque|Aqu2.1.31027_001 Aque|Aqu2.1.31132_001 Aque|Aqu2.1.33225_001 Aque|Aqu2.1.33870_001 Aque|Aqu2.1.34055_001 Aque|Aqu2.1.34163_001 Aque|Aqu2.1.34165_001 Aque|Aqu2.1.34676_001 Aque|Aqu2.1.34750_001 Aque|Aqu2.1.34852_001 Aque|Aqu2.1.34970_001 Aque|Aqu2.1.37311_001 Aque|Aqu2.1.37848_001 Aque|Aqu2.1.38220_001 Aque|Aqu2.1.38884_001 Aque|Aqu2.1.39030_001 Aque|Aqu2.1.39368_001 Aque|Aqu2.1.39440_001 Aque|Aqu2.1.41721_001 Aque|Aqu2.1.41722_001 Aque|Aqu2.1.41748_001 Aque|Aqu2.1.42372_001 Aque|Aqu2.1.42423_001 Aque|Aqu2.1.42988_001 Aque|Aqu2.1.43008_001 Aque|Aqu2.1.44318_001 Bflo|XP_002587433.1 Bflo|XP_002587816.1 Bflo|XP_002588548.1 Cele|NP_001251617.1 Cele|NP_507901.2 Chem|TCONS_00000386-protein Chem|TCONS_00000649-protein Chem|TCONS_00000676-protein Chem|TCONS_00000678-protein Chem|TCONS_00001270-protein Chem|TCONS_00001533-protein Chem|TCONS_00002202-protein Chem|TCONS_00002565-protein Chem|TCONS_00004323-protein Chem|TCONS_00004441-protein Chem|TCONS_00005085-protein Chem|TCONS_00005405-protein Chem|TCONS_00005719-protein Chem|TCONS_00005952-protein Chem|TCONS_00005956-protein Chem|TCONS_00006115-protein Chem|TCONS_00006117-protein Chem|TCONS_00006191-protein Chem|TCONS_00006208-protein Chem|TCONS_00006356-protein Chem|TCONS_00006368-protein Chem|TCONS_00006717-protein Chem|TCONS_00007770-protein Chem|TCONS_00007979-protein Chem|TCONS_00008798-protein Chem|TCONS_00008934-protein Chem|TCONS_00009073-protein Chem|TCONS_00010498-protein Chem|TCONS_00010594-protein Chem|TCONS_00011152-protein Chem|TCONS_00011422-protein Chem|TCONS_00011613-protein Chem|TCONS_00011710-protein Chem|TCONS_00012469-protein Chem|TCONS_00012655-protein Chem|TCONS_00013432-protein Chem|TCONS_00014094-protein Chem|TCONS_00014274-protein Chem|TCONS_00015160-protein Chem|TCONS_00015300-protein Chem|TCONS_00015321-protein Chem|TCONS_00015387-protein Chem|TCONS_00015713-protein Chem|TCONS_00016018-protein Chem|TCONS_00016170-protein Chem|TCONS_00016338-protein Chem|TCONS_00016449-protein Chem|TCONS_00016451-protein Chem|TCONS_00016756-protein Chem|TCONS_00016767-protein Chem|TCONS_00017083-protein Chem|TCONS_00017336-protein Chem|TCONS_00017766-protein Chem|TCONS_00017827-protein Chem|TCONS_00018035-protein Chem|TCONS_00018173-protein Chem|TCONS_00018316-protein Chem|TCONS_00018317-protein Chem|TCONS_00018703-protein Chem|TCONS_00018878-protein Chem|TCONS_00019067-protein Chem|TCONS_00019253-protein Chem|TCONS_00020010-protein Chem|TCONS_00020330-protein Chem|TCONS_00020331-protein Chem|TCONS_00020658-protein Chem|TCONS_00021157-protein Chem|TCONS_00021398-protein Chem|TCONS_00022255-protein Chem|TCONS_00022441-protein Chem|TCONS_00022606-protein Chem|TCONS_00022786-protein Chem|TCONS_00023012-protein Chem|TCONS_00023014-protein Chem|TCONS_00023328-protein Chem|TCONS_00023329-protein Chem|TCONS_00023425-protein Chem|TCONS_00024376-protein Chem|TCONS_00024485-protein Chem|TCONS_00024522-protein Chem|TCONS_00024909-protein Chem|TCONS_00025450-protein Chem|TCONS_00025490-protein Chem|TCONS_00025656-protein Chem|TCONS_00025772-protein Chem|TCONS_00026830-protein Chem|TCONS_00026831-protein Chem|TCONS_00026862-protein Chem|TCONS_00027821-protein Chem|TCONS_00028045-protein Chem|TCONS_00028493-protein Chem|TCONS_00028494-protein Chem|TCONS_00028511-protein Chem|TCONS_00028838-protein Chem|TCONS_00028958-protein Chem|TCONS_00029332-protein Chem|TCONS_00029593-protein Chem|TCONS_00029640-protein Chem|TCONS_00029807-protein Chem|TCONS_00030262-protein Chem|TCONS_00030351-protein Chem|TCONS_00030525-protein Chem|TCONS_00030599-protein Chem|TCONS_00030701-protein Chem|TCONS_00030707-protein Chem|TCONS_00030834-protein Chem|TCONS_00030954-protein Chem|TCONS_00030955-protein Chem|TCONS_00031078-protein Chem|TCONS_00031102-protein Chem|TCONS_00032038-protein Chem|TCONS_00032059-protein Chem|TCONS_00032350-protein Chem|TCONS_00032522-protein Chem|TCONS_00032547-protein Chem|TCONS_00032696-protein Chem|TCONS_00033265-protein Chem|TCONS_00033275-protein Chem|TCONS_00033620-protein Chem|TCONS_00033842-protein Chem|TCONS_00034157-protein Chem|TCONS_00034292-protein Chem|TCONS_00034505-protein Chem|TCONS_00034585-protein Chem|TCONS_00034613-protein Chem|TCONS_00034812-protein Chem|TCONS_00034887-protein Chem|TCONS_00034905-protein Chem|TCONS_00035029-protein Chem|TCONS_00035058-protein Chem|TCONS_00035224-protein Chem|TCONS_00035367-protein Chem|TCONS_00035547-protein Chem|TCONS_00035592-protein Chem|TCONS_00035606-protein Chem|TCONS_00035756-protein Chem|TCONS_00035789-protein Chem|TCONS_00035861-protein Chem|TCONS_00035950-protein Chem|TCONS_00036030-protein Chem|TCONS_00036061-protein Chem|TCONS_00036348-protein Chem|TCONS_00036370-protein Chem|TCONS_00036473-protein Chem|TCONS_00037051-protein Chem|TCONS_00037449-protein Chem|TCONS_00037450-protein Chem|TCONS_00037486-protein Chem|TCONS_00037612-protein Chem|TCONS_00037830-protein Chem|TCONS_00037879-protein Chem|TCONS_00037893-protein Chem|TCONS_00038248-protein Chem|TCONS_00038400-protein Chem|TCONS_00038407-protein Chem|TCONS_00038423-protein Chem|TCONS_00038424-protein Chem|TCONS_00038826-protein Chem|TCONS_00038888-protein Chem|TCONS_00039022-protein Chem|TCONS_00039384-protein Chem|TCONS_00039462-protein Chem|TCONS_00039463-protein Chem|TCONS_00040023-protein Chem|TCONS_00040085-protein Chem|TCONS_00040282-protein Chem|TCONS_00040483-protein Chem|TCONS_00040566-protein Chem|TCONS_00040591-protein Chem|TCONS_00040702-protein Chem|TCONS_00040837-protein Chem|TCONS_00040848-protein Chem|TCONS_00040967-protein Chem|TCONS_00040983-protein Chem|TCONS_00041039-protein Chem|TCONS_00041311-protein Chem|TCONS_00041404-protein Chem|TCONS_00041661-protein Chem|TCONS_00041666-protein Chem|TCONS_00041729-protein Chem|TCONS_00041732-protein Chem|TCONS_00041775-protein Chem|TCONS_00041777-protein Chem|TCONS_00041839-protein Chem|TCONS_00041923-protein Chem|TCONS_00042031-protein Chem|TCONS_00042042-protein Chem|TCONS_00042066-protein Chem|TCONS_00042191-protein Chem|TCONS_00042224-protein Chem|TCONS_00042256-protein Chem|TCONS_00042515-protein Chem|TCONS_00042846-protein Chem|TCONS_00043147-protein Chem|TCONS_00043151-protein Chem|TCONS_00043183-protein Chem|TCONS_00043593-protein Chem|TCONS_00043657-protein Chem|TCONS_00043681-protein Chem|TCONS_00043818-protein Chem|TCONS_00043822-protein Chem|TCONS_00043842-protein Chem|TCONS_00043851-protein Chem|TCONS_00044093-protein Chem|TCONS_00044192-protein Chem|TCONS_00044206-protein Chem|TCONS_00044349-protein Chem|TCONS_00044399-protein Chem|TCONS_00044479-protein Chem|TCONS_00044589-protein Chem|TCONS_00044697-protein Chem|TCONS_00044742-protein Chem|TCONS_00045445-protein Chem|TCONS_00046107-protein Chem|TCONS_00046568-protein Chem|TCONS_00047238-protein Chem|TCONS_00047453-protein Chem|TCONS_00047459-protein Chem|TCONS_00047604-protein Chem|TCONS_00047736-protein Chem|TCONS_00047850-protein Chem|TCONS_00047959-protein Chem|TCONS_00048243-protein Chem|TCONS_00048450-protein Chem|TCONS_00048809-protein Chem|TCONS_00048946-protein Chem|TCONS_00048948-protein Chem|TCONS_00049377-protein Chem|TCONS_00049407-protein Chem|TCONS_00049848-protein Chem|TCONS_00050470-protein Chem|TCONS_00050760-protein Chem|TCONS_00050833-protein Chem|TCONS_00050843-protein Chem|TCONS_00051202-protein Chem|TCONS_00051304-protein Chem|TCONS_00051339-protein Chem|TCONS_00051356-protein Chem|TCONS_00051358-protein Chem|TCONS_00051874-protein Chem|TCONS_00051957-protein Chem|TCONS_00052105-protein Chem|TCONS_00052497-protein Chem|TCONS_00052906-protein Chem|TCONS_00052991-protein Chem|TCONS_00053245-protein Chem|TCONS_00053364-protein Chem|TCONS_00053714-protein Chem|TCONS_00053757-protein Chem|TCONS_00053872-protein Chem|TCONS_00053875-protein Chem|TCONS_00053903-protein Chem|TCONS_00054920-protein Chem|TCONS_00055856-protein Chem|TCONS_00056715-protein Chem|TCONS_00056804-protein Chem|TCONS_00057499-protein Chem|TCONS_00057602-protein Chem|TCONS_00058066-protein Chem|TCONS_00058112-protein Chem|TCONS_00058183-protein Chem|TCONS_00058807-protein Chem|TCONS_00059293-protein Chem|TCONS_00059482-protein Chem|TCONS_00060135-protein Chem|TCONS_00061549-protein Chem|TCONS_00061749-protein Chem|TCONS_00061759-protein Chem|TCONS_00062090-protein Chem|TCONS_00062138-protein Chem|TCONS_00062597-protein Chem|TCONS_00062600-protein Chem|TCONS_00062863-protein Chem|TCONS_00062921-protein Chem|TCONS_00063030-protein Chem|TCONS_00063139-protein Chem|TCONS_00063840-protein Chem|TCONS_00064146-protein Chem|TCONS_00064475-protein Chem|TCONS_00064681-protein Chem|TCONS_00064796-protein Chem|TCONS_00064984-protein Chem|TCONS_00065127-protein Chem|TCONS_00065314-protein Chem|TCONS_00066276-protein Chem|TCONS_00066321-protein Chem|TCONS_00066739-protein Chem|TCONS_00067616-protein Chem|TCONS_00068090-protein Chem|TCONS_00069857-protein Chem|TCONS_00070007-protein Chem|TCONS_00070126-protein Chem|TCONS_00071998-protein Chem|TCONS_00072237-protein Chem|TCONS_00072586-protein Chem|TCONS_00073189-protein Chem|TCONS_00073420-protein Chem|TCONS_00073427-protein Chem|TCONS_00073756-protein Chem|TCONS_00073762-protein Cint|XP_009858046.1 Cowc|Cowc_CAOG_05435T0 Ctel|CapteP100387 Ctel|CapteP101426 Ctel|CapteP101654 Ctel|CapteP101700 Ctel|CapteP102040 Ctel|CapteP102045 Ctel|CapteP102411 Ctel|CapteP102441 Ctel|CapteP102589 Ctel|CapteP102687 Ctel|CapteP102792 Ctel|CapteP104355 Ctel|CapteP104360 Ctel|CapteP105044 Ctel|CapteP105815 Ctel|CapteP105829 Ctel|CapteP105844 Ctel|CapteP106261 Ctel|CapteP108227 Ctel|CapteP108305 Ctel|CapteP108759 Ctel|CapteP108955 Ctel|CapteP110310 Ctel|CapteP110752 Ctel|CapteP111494 Ctel|CapteP111681 Ctel|CapteP111872 Ctel|CapteP112429 Ctel|CapteP112589 Ctel|CapteP112995 Ctel|CapteP113272 Ctel|CapteP113685 Ctel|CapteP113807 Ctel|CapteP114997 Ctel|CapteP115178 Ctel|CapteP115224 Ctel|CapteP116548 Ctel|CapteP116848 Ctel|CapteP117266 Ctel|CapteP117799 Ctel|CapteP118121 Ctel|CapteP119119 Ctel|CapteP120937 Ctel|CapteP122919 Ctel|CapteP123379 Ctel|CapteP123827 Ctel|CapteP123912 Ctel|CapteP125498 Ctel|CapteP125500 Ctel|CapteP125732 Ctel|CapteP125812 Ctel|CapteP126219 Ctel|CapteP126656 Ctel|CapteP128028 Ctel|CapteP128188 Ctel|CapteP129236 Ctel|CapteP129395 Ctel|CapteP129928 Ctel|CapteP130000 Ctel|CapteP130580 Ctel|CapteP131188 Ctel|CapteP131290 Ctel|CapteP133593 Ctel|CapteP133663 Ctel|CapteP134085 Ctel|CapteP134200 Ctel|CapteP134727 Ctel|CapteP134943 Ctel|CapteP135053 Ctel|CapteP135236 Ctel|CapteP135353 Ctel|CapteP135689 Ctel|CapteP135720 Ctel|CapteP135849 Ctel|CapteP136279 Ctel|CapteP136390 Ctel|CapteP136707 Ctel|CapteP138148 Ctel|CapteP138218 Ctel|CapteP138222 Ctel|CapteP138453 Ctel|CapteP138456 Ctel|CapteP138552 Ctel|CapteP139088 Ctel|CapteP139106 Ctel|CapteP139171 Ctel|CapteP139563 Ctel|CapteP139638 Ctel|CapteP139824 Ctel|CapteP140226 Ctel|CapteP140507 Ctel|CapteP140977 Ctel|CapteP142078 Ctel|CapteP142332 Ctel|CapteP142745 Ctel|CapteP142788 Ctel|CapteP143637 Ctel|CapteP144092 Ctel|CapteP144484 Ctel|CapteP144660 Ctel|CapteP145042 Ctel|CapteP145416 Ctel|CapteP145511 Ctel|CapteP145916 Ctel|CapteP145963 Ctel|CapteP146545 Ctel|CapteP146744 Ctel|CapteP146759 Ctel|CapteP146789 Ctel|CapteP147364 Ctel|CapteP147654 Ctel|CapteP184839 Ctel|CapteP184962 Ctel|CapteP185992 Ctel|CapteP187399 Ctel|CapteP189525 Ctel|CapteP189679 Ctel|CapteP189935 Ctel|CapteP190761 Ctel|CapteP191405 Ctel|CapteP191435 Ctel|CapteP192072 Ctel|CapteP192087 Ctel|CapteP193350 Ctel|CapteP193527 Ctel|CapteP193690 Ctel|CapteP194072 Ctel|CapteP194122 Ctel|CapteP194305 Ctel|CapteP194882 Ctel|CapteP195211 Ctel|CapteP195903 Ctel|CapteP195965 Ctel|CapteP196091 Ctel|CapteP196521 Ctel|CapteP196528 Ctel|CapteP197074 Ctel|CapteP197462 Ctel|CapteP197993 Ctel|CapteP198534 Ctel|CapteP198911 Ctel|CapteP199780 Ctel|CapteP199827 Ctel|CapteP201232 Ctel|CapteP201424 Ctel|CapteP201669 Ctel|CapteP201976 Ctel|CapteP201987 Ctel|CapteP202670 Ctel|CapteP203759 Ctel|CapteP204408 Ctel|CapteP204520 Ctel|CapteP204672 Ctel|CapteP205558 Ctel|CapteP205841 Ctel|CapteP206882 Ctel|CapteP206904 Ctel|CapteP207630 Ctel|CapteP208217 Ctel|CapteP208803 Ctel|CapteP209363 Ctel|CapteP209499 Ctel|CapteP209938 Ctel|CapteP209955 Ctel|CapteP210062 Ctel|CapteP210774 Ctel|CapteP210904 Ctel|CapteP211426 Ctel|CapteP211968 Ctel|CapteP212442 Ctel|CapteP212468 Ctel|CapteP213070 Ctel|CapteP213168 Ctel|CapteP214175 Ctel|CapteP214201 Ctel|CapteP214386 Ctel|CapteP214513 Ctel|CapteP214544 Ctel|CapteP214546 Ctel|CapteP215248 Ctel|CapteP215706 Ctel|CapteP216622 Ctel|CapteP217226 Ctel|CapteP217622 Ctel|CapteP217781 Ctel|CapteP218176 Ctel|CapteP218368 Ctel|CapteP218709 Ctel|CapteP218857 Ctel|CapteP226467 Ctel|CapteP29188 Ctel|CapteP29222 Ctel|CapteP29844 Ctel|CapteP31091 Ctel|CapteP31142 Ctel|CapteP31793 Ctel|CapteP32721 Ctel|CapteP34288 Ctel|CapteP37685 Ctel|CapteP37818 Ctel|CapteP39692 Ctel|CapteP40123 Ctel|CapteP40136 Ctel|CapteP40141 Ctel|CapteP40144 Ctel|CapteP40145 Ctel|CapteP40152 Ctel|CapteP40153 Ctel|CapteP40165 Ctel|CapteP40174 Ctel|CapteP40175 Ctel|CapteP40176 Ctel|CapteP40325 Ctel|CapteP40499 Ctel|CapteP40539 Ctel|CapteP40593 Ctel|CapteP40756 Ctel|CapteP40798 Ctel|CapteP40823 Ctel|CapteP41002 Ctel|CapteP41058 Ctel|CapteP41189 Ctel|CapteP41215 Ctel|CapteP41242 Ctel|CapteP41251 Ctel|CapteP41268 Ctel|CapteP41278 Ctel|CapteP41349 Ctel|CapteP41417 Ctel|CapteP41551 Ctel|CapteP41558 Ctel|CapteP41588 Ctel|CapteP41692 Ctel|CapteP41830 Ctel|CapteP41850 Ctel|CapteP41873 Ctel|CapteP48911 Ctel|CapteP48914 Ctel|CapteP48915 Ctel|CapteP48916 Ctel|CapteP48939 Ctel|CapteP49538 Ctel|CapteP49554 Ctel|CapteP50082 Ctel|CapteP50387 Ctel|CapteP50417 Ctel|CapteP56364 Ctel|CapteP64033 Ctel|CapteP66515 Ctel|CapteP66749 Ctel|CapteP67004 Ctel|CapteP67041 Ctel|CapteP67292 Ctel|CapteP67619 Ctel|CapteP67680 Ctel|CapteP67749 Ctel|CapteP68187 Ctel|CapteP68586 Ctel|CapteP68866 Ctel|CapteP68975 Ctel|CapteP68976 Ctel|CapteP68989 Ctel|CapteP69023 Ctel|CapteP69216 Ctel|CapteP69229 Ctel|CapteP69232 Ctel|CapteP69261 Ctel|CapteP69268 Ctel|CapteP69305 Ctel|CapteP69328 Ctel|CapteP69353 Ctel|CapteP69356 Ctel|CapteP69370 Ctel|CapteP69596 Ctel|CapteP69740 Ctel|CapteP70647 Ctel|CapteP70661 Ctel|CapteP70675 Ctel|CapteP70725 Ctel|CapteP70835 Ctel|CapteP70836 Ctel|CapteP70838 Ctel|CapteP70840 Ctel|CapteP70851 Ctel|CapteP70883 Ctel|CapteP70899 Ctel|CapteP70902 Ctel|CapteP70903 Ctel|CapteP71047 Ctel|CapteP71093 Ctel|CapteP71140 Ctel|CapteP71158 Ctel|CapteP71659 Ctel|CapteP71664 Ctel|CapteP71773 Ctel|CapteP71782 Ctel|CapteP71830 Ctel|CapteP75643 Ctel|CapteP76602 Ctel|CapteP78250 Ctel|CapteP78287 Ctel|CapteP78301 Ctel|CapteP78332 Ctel|CapteP79080 Ctel|CapteP79087 Ctel|CapteP79088 Ctel|CapteP79103 Ctel|CapteP79107 Ctel|CapteP79115 Ctel|CapteP79144 Ctel|CapteP79667 Ctel|CapteP79696 Ctel|CapteP80551 Ctel|CapteP80559 Ctel|CapteP81042 Ctel|CapteP81065 Ctel|CapteP81113 Ctel|CapteP81236 Ctel|CapteP89016 Ctel|CapteP91439 Ctel|CapteP91743 Ctel|CapteP92233 Ctel|CapteP93730 Ctel|CapteP93745 Ctel|CapteP93805 Ctel|CapteP94776 Ctel|CapteP95090 Ctel|CapteP95135 Ctel|CapteP95443 Ctel|CapteP95717 Ctel|CapteP95839 Ctel|CapteP96047 Ctel|CapteP96604 Ctel|CapteP96677 Ctel|CapteP96895 Ctel|CapteP97228 Ctel|CapteP97229 Ctel|CapteP97437 Ctel|CapteP97653 Ctel|CapteP98508 Ctel|CapteP99067 Ctel|CapteP99844 Dgig|XP_028390632.1 Dgig|XP_028391919.1 Dgig|XP_028394410.1 Dgig|XP_028394523.1 Dgig|XP_028399956.1 Dgig|XP_028402121.1 Dgig|XP_028403383.1 Dgig|XP_028403413.1 Dgig|XP_028403422.1 Dgig|XP_028403934.1 Dgig|XP_028403960.1 Dgig|XP_028405236.1 Dgig|XP_028405238.1 Dgig|XP_028405242.1 Dgig|XP_028405309.1 Dgig|XP_028405704.1 Dgig|XP_028405751.1 Dgig|XP_028406429.1 Dgig|XP_028406787.1 Dgig|XP_028407530.1 Dgig|XP_028407966.1 Dgig|XP_028408657.1 Dgig|XP_028408826.1 Dgig|XP_028408881.1 Dgig|XP_028409262.1 Dgig|XP_028409529.1 Dgig|XP_028410225.1 Dgig|XP_028411603.1 Dgig|XP_028411930.1 Dgig|XP_028412099.1 Dgig|XP_028412373.1 Dgig|XP_028412379.1 Dgig|XP_028412571.1 Dgig|XP_028412629.1 Dgig|XP_028412706.1 Dgig|XP_028413644.1 Dgig|XP_028413970.1 Dgig|XP_028414050.1 Dgig|XP_028414165.1 Dgig|XP_028414247.1 Dgig|XP_028414633.1 Dgig|XP_028414902.1 Dgig|XP_028415844.1 Dgig|XP_028416025.1 Dgig|XP_028416156.1 Dgig|XP_028416157.1 Dgig|XP_028416191.1 Dgig|XP_028416439.1 Dgig|XP_028416451.1 Dgig|XP_028417134.1 Dgig|XP_028417146.1 Dgig|XP_028417756.1 Dgig|XP_028417827.1 Dgig|XP_028417863.1 Dgig|XP_028417886.1 Dgig|XP_028417952.1 Dgig|XP_028418311.1 Dgig|XP_028418324.1 Dgig|XP_028418546.1 Dgig|XP_028418744.1 Dgig|XP_028419034.1 Dgig|XP_028419082.1 Dgig|XP_028419248.1 Dgig|XP_028419292.1 Drer|ENSDARP00000146352.1 Epal|XP_020893485.1 Epal|XP_020893514.1 Epal|XP_020894168.1 Epal|XP_020895851.2 Epal|XP_020896017.1 Epal|XP_020898407.1 Epal|XP_020900468.2 Epal|XP_020900799.1 Epal|XP_020901284.1 Epal|XP_020901902.1 Epal|XP_020903195.1 Epal|XP_020903893.1 Epal|XP_020904261.1 Epal|XP_020910275.1 Epal|XP_020911362.1 Epal|XP_020911487.1 Epal|XP_020911511.1 Epal|XP_020912141.1 Epal|XP_020912879.1 Epal|XP_020914958.1 Epal|XP_020917148.1 Epal|XP_028512507.1 Epal|XP_028513809.1 Epal|XP_028513978.1 Epal|XP_028514543.1 Epal|XP_028515119.1 Epal|XP_028515122.1 Epal|XP_028515637.1 Epal|XP_028515841.1 Epal|XP_028516134.1 Epal|XP_028516306.1 Epal|XP_028516481.1 Epal|XP_028516900.1 Epal|XP_028517192.1 Epal|XP_028518069.1 Epal|XP_028518360.1 Epal|XP_028518604.1 Epal|XP_028519051.1 Epal|XP_028519057.1 Epal|XP_028519143.1 Epal|XP_028519620.1 Ggal|ENSGALP00000060461.2 Ggal|ENSGALP00000061870.2 Ggal|ENSGALP00000064875.1 Ggal|ENSGALP00000064914.1 Ggal|ENSGALP00000064931.1 Ggal|ENSGALP00000064974.1 Ggal|ENSGALP00000065040.1 Ggal|ENSGALP00000065043.1 Ggal|ENSGALP00000065063.1 Ggal|ENSGALP00000065132.1 Ggal|ENSGALP00000065147.1 Ggal|ENSGALP00000065150.1 Ggal|ENSGALP00000065188.1 Ggal|ENSGALP00000065234.1 Ggal|ENSGALP00000065286.1 Ggal|ENSGALP00000065366.1 Ggal|ENSGALP00000065370.1 Ggal|ENSGALP00000065400.1 Ggal|ENSGALP00000065418.1 Ggal|ENSGALP00000065483.1 Ggal|ENSGALP00000065491.1 Ggal|ENSGALP00000065531.1 Ggal|ENSGALP00000065593.1 Ggal|ENSGALP00000065623.1 Ggal|ENSGALP00000065668.1 Ggal|ENSGALP00000065742.1 Ggal|ENSGALP00000065797.1 Ggal|ENSGALP00000065922.1 Ggal|ENSGALP00000065939.1 Ggal|ENSGALP00000066089.1 Ggal|ENSGALP00000066106.1 Ggal|ENSGALP00000066177.1 Ggal|ENSGALP00000066457.1 Ggal|ENSGALP00000066489.1 Ggal|ENSGALP00000066525.1 Ggal|ENSGALP00000066604.1 Ggal|ENSGALP00000066623.1 Ggal|ENSGALP00000066677.1 Ggal|ENSGALP00000066700.1 Ggal|ENSGALP00000066714.1 Ggal|ENSGALP00000066788.1 Ggal|ENSGALP00000066804.1 Ggal|ENSGALP00000066839.1 Ggal|ENSGALP00000066940.1 Ggal|ENSGALP00000066950.1 Ggal|ENSGALP00000067042.1 Ggal|ENSGALP00000067084.1 Ggal|ENSGALP00000067329.1 Ggal|ENSGALP00000067462.1 Ggal|ENSGALP00000067520.1 Ggal|ENSGALP00000067692.1 Ggal|ENSGALP00000067694.1 Ggal|ENSGALP00000067703.1 Ggal|ENSGALP00000067839.1 Ggal|ENSGALP00000067868.1 Ggal|ENSGALP00000067903.1 Ggal|ENSGALP00000067989.1 Ggal|ENSGALP00000068018.1 Ggal|ENSGALP00000068144.1 Ggal|ENSGALP00000068169.1 Ggal|ENSGALP00000068259.1 Ggal|ENSGALP00000068393.1 Ggal|ENSGALP00000068422.1 Ggal|ENSGALP00000068495.1 Ggal|ENSGALP00000068517.1 Ggal|ENSGALP00000068562.1 Ggal|ENSGALP00000068639.1 Ggal|ENSGALP00000068797.1 Ggal|ENSGALP00000068868.1 Ggal|ENSGALP00000069011.1 Ggal|ENSGALP00000069041.1 Ggal|ENSGALP00000069082.1 Ggal|ENSGALP00000069107.1 Ggal|ENSGALP00000069136.1 Ggal|ENSGALP00000069263.1 Ggal|ENSGALP00000069301.1 Ggal|ENSGALP00000069361.1 Ggal|ENSGALP00000069370.1 Ggal|ENSGALP00000069397.1 Ggal|ENSGALP00000069470.1 Ggal|ENSGALP00000069681.1 Ggal|ENSGALP00000069684.1 Ggal|ENSGALP00000069713.1 Ggal|ENSGALP00000069751.1 Ggal|ENSGALP00000069811.1 Ggal|ENSGALP00000069904.1 Ggal|ENSGALP00000070037.1 Ggal|ENSGALP00000070090.1 Ggal|ENSGALP00000070119.1 Ggal|ENSGALP00000070185.1 Ggal|ENSGALP00000070189.1 Ggal|ENSGALP00000070208.1 Ggal|ENSGALP00000070210.1 Ggal|ENSGALP00000070213.1 Ggal|ENSGALP00000070246.1 Ggal|ENSGALP00000070355.1 Ggal|ENSGALP00000070421.1 Ggal|ENSGALP00000070423.1 Ggal|ENSGALP00000070454.1 Ggal|ENSGALP00000070641.1 Ggal|ENSGALP00000070725.1 Ggal|ENSGALP00000070778.1 Ggal|ENSGALP00000070943.1 Ggal|ENSGALP00000070945.1 Ggal|ENSGALP00000071018.1 Ggal|ENSGALP00000071173.1 Ggal|ENSGALP00000071241.1 Ggal|ENSGALP00000071247.1 Ggal|ENSGALP00000071298.1 Ggal|ENSGALP00000071338.1 Ggal|ENSGALP00000071381.1 Ggal|ENSGALP00000071408.1 Ggal|ENSGALP00000071446.1 Ggal|ENSGALP00000071449.1 Ggal|ENSGALP00000071492.1 Ggal|ENSGALP00000071510.1 Ggal|ENSGALP00000071538.1 Ggal|ENSGALP00000071544.1 Ggal|ENSGALP00000071547.1 Ggal|ENSGALP00000071588.1 Ggal|ENSGALP00000071714.1 Ggal|ENSGALP00000071741.1 Ggal|ENSGALP00000071831.1 Ggal|ENSGALP00000071856.1 Ggal|ENSGALP00000071871.1 Ggal|ENSGALP00000071934.1 Ggal|ENSGALP00000072095.1 Ggal|ENSGALP00000072267.1 Ggal|ENSGALP00000072307.1 Ggal|ENSGALP00000072329.1 Ggal|ENSGALP00000072331.1 Ggal|ENSGALP00000072417.1 Ggal|ENSGALP00000072456.1 Ggal|ENSGALP00000072468.1 Ggal|ENSGALP00000072558.1 Ggal|ENSGALP00000072654.1 Ggal|ENSGALP00000072676.1 Ggal|ENSGALP00000072768.1 Ggal|ENSGALP00000072869.1 Ggal|ENSGALP00000072887.1 Ggal|ENSGALP00000072897.1 Ggal|ENSGALP00000072901.1 Ggal|ENSGALP00000073079.1 Ggal|ENSGALP00000073084.1 Ggal|ENSGALP00000073196.1 Ggal|ENSGALP00000073260.1 Ggal|ENSGALP00000073283.1 Ggal|ENSGALP00000073303.1 Ggal|ENSGALP00000073310.1 Ggal|ENSGALP00000073477.1 Ggal|ENSGALP00000073487.1 Ggal|ENSGALP00000073531.1 Ggal|ENSGALP00000073559.1 Ggal|ENSGALP00000073562.1 Ggal|ENSGALP00000073593.1 Ggal|ENSGALP00000073708.1 Ggal|ENSGALP00000073719.1 Ggal|ENSGALP00000073724.1 Ggal|ENSGALP00000073737.1 Ggal|ENSGALP00000073789.1 Ggal|ENSGALP00000073805.1 Ggal|ENSGALP00000073893.1 Ggal|ENSGALP00000073973.1 Ggal|ENSGALP00000073985.1 Ggal|ENSGALP00000074112.1 Ggal|ENSGALP00000074122.1 Ggal|ENSGALP00000074139.1 Ggal|ENSGALP00000074239.1 Ggal|ENSGALP00000074253.1 Ggal|ENSGALP00000074254.1 Ggal|ENSGALP00000074268.1 Ggal|ENSGALP00000074269.1 Hech|HyE0012.63 Hech|HyE0020.124 Hech|HyE0020.130 Hech|HyE0021.60 Hech|HyE0025.23 Hech|HyE0033.12 Hech|HyE0035.146 Hech|HyE0049.134 Hech|HyE0067.47 Hech|HyE0082.44 Hech|HyE0113.12 Hech|HyE0169.4 Hech|HyE0346.9 Hech|HyE0357.9 Hech|HyE0404.2 Hech|HyE0711.2 Hech|HyE1139.2 Hech|HyE4622.1 Hech|HyE6852.1 Hech|HyE6864.1 Hech|HyE7051.1 Hech|HyE7245.1 Hech|HyE7275.1 Hech|HyE7288.1 Hech|HyE7312.1 Hmag|Sc4wPfr_10.g18892.t1 Hmag|Sc4wPfr_10.g18940.t1 Hmag|Sc4wPfr_1007.1.g17166.t1 Hmag|Sc4wPfr_1009.2.g21383.t1 Hmag|Sc4wPfr_1009.3.g22540.t1 Hmag|Sc4wPfr_1009.3.g22543.t1 Hmag|Sc4wPfr_1010.g13506.t1 Hmag|Sc4wPfr_1015.g12690.t1 Hmag|Sc4wPfr_1015.g12691.t1 Hmag|Sc4wPfr_1016.g23829.t1 Hmag|Sc4wPfr_1020.1.g6630.t1 Hmag|Sc4wPfr_103.3.g10562.t1 Hmag|Sc4wPfr_1033.g30817.t2 Hmag|Sc4wPfr_104.g15014.t1 Hmag|Sc4wPfr_104.g15034.t1 Hmag|Sc4wPfr_104.g15045.t1 Hmag|Sc4wPfr_1056.g20034.t1 Hmag|Sc4wPfr_106.g23524.t1 Hmag|Sc4wPfr_1073.g23687.t1 Hmag|Sc4wPfr_1073.g23708.t1 Hmag|Sc4wPfr_1074.1.g492.t1 Hmag|Sc4wPfr_1077.g31042.t3 Hmag|Sc4wPfr_1080.g15209.t1 Hmag|Sc4wPfr_1080.g15210.t1 Hmag|Sc4wPfr_1080.g15257.t2 Hmag|Sc4wPfr_1091.g16427.t1 Hmag|Sc4wPfr_1101.2.g9333.t1 Hmag|Sc4wPfr_1107.1.g29867.t1 Hmag|Sc4wPfr_1107.1.g29876.t1 Hmag|Sc4wPfr_1107.1.g29883.t1 Hmag|Sc4wPfr_1107.1.g29922.t1 Hmag|Sc4wPfr_1107.2.g6698.t1 Hmag|Sc4wPfr_1112.g16601.t1 Hmag|Sc4wPfr_1120.g5061.t1 Hmag|Sc4wPfr_1120.g5080.t1 Hmag|Sc4wPfr_1120.g5084.t1 Hmag|Sc4wPfr_1121.g1257.t1 Hmag|Sc4wPfr_1121.g1258.t1 Hmag|Sc4wPfr_113.1.g28370.t1 Hmag|Sc4wPfr_113.1.g28399.t1 Hmag|Sc4wPfr_1130.g25537.t1 Hmag|Sc4wPfr_1133.g5765.t2 Hmag|Sc4wPfr_1152.g30271.t1 Hmag|Sc4wPfr_1152.g30301.t1 Hmag|Sc4wPfr_1156.g25431.t1 Hmag|Sc4wPfr_1163.g25187.t1 Hmag|Sc4wPfr_1177.g14222.t1 Hmag|Sc4wPfr_1177.g14235.t1 Hmag|Sc4wPfr_118.g25087.t2 Hmag|Sc4wPfr_118.g25103.t1 Hmag|Sc4wPfr_1183.2.g17946.t1 Hmag|Sc4wPfr_1183.2.g17947.t1 Hmag|Sc4wPfr_1183.g8263.t1 Hmag|Sc4wPfr_1185.g18747.t1 Hmag|Sc4wPfr_121.g2824.t1 Hmag|Sc4wPfr_122.g9845.t1 Hmag|Sc4wPfr_122.g9868.t1 Hmag|Sc4wPfr_1228.g7350.t1 Hmag|Sc4wPfr_1230.g7373.t1 Hmag|Sc4wPfr_1232.g26323.t1 Hmag|Sc4wPfr_1232.g26324.t1 Hmag|Sc4wPfr_1237.1.g17381.t1 Hmag|Sc4wPfr_1241.g21494.t1 Hmag|Sc4wPfr_126.2.g29284.t1 Hmag|Sc4wPfr_126.2.g29290.t1 Hmag|Sc4wPfr_126.2.g29291.t1 Hmag|Sc4wPfr_126.2.g29324.t1 Hmag|Sc4wPfr_1269.g30699.t1 Hmag|Sc4wPfr_1269.g30727.t3 Hmag|Sc4wPfr_1270.g13302.t1 Hmag|Sc4wPfr_1275.1.g32963.t1 Hmag|Sc4wPfr_1302.g27911.t1 Hmag|Sc4wPfr_131.1.g19987.t1 Hmag|Sc4wPfr_132.g22640.t1 Hmag|Sc4wPfr_132.g22664.t1 Hmag|Sc4wPfr_1320.g10826.t1 Hmag|Sc4wPfr_133.g14076.t1 Hmag|Sc4wPfr_133.g14083.t1 Hmag|Sc4wPfr_1335.g31170.t2 Hmag|Sc4wPfr_1335.g31196.t1 Hmag|Sc4wPfr_134.g20070.t1 Hmag|Sc4wPfr_135.g21785.t1 Hmag|Sc4wPfr_1354.g22284.t1 Hmag|Sc4wPfr_137.g27914.t1 Hmag|Sc4wPfr_1380.1.g8410.t1 Hmag|Sc4wPfr_1382.g32910.t1 Hmag|Sc4wPfr_1394.g4667.t1 Hmag|Sc4wPfr_14.g1803.t1 Hmag|Sc4wPfr_14.g1864.t1 Hmag|Sc4wPfr_14.g1865.t1 Hmag|Sc4wPfr_141.1.g17030.t1 Hmag|Sc4wPfr_141.1.g17031.t1 Hmag|Sc4wPfr_1414.g40.t1 Hmag|Sc4wPfr_1416.g33243.t1 Hmag|Sc4wPfr_1416.g33244.t1 Hmag|Sc4wPfr_1421.g32409.t1 Hmag|Sc4wPfr_144.1.g11737.t1 Hmag|Sc4wPfr_1449.g14281.t1 Hmag|Sc4wPfr_1452.g9901.t1 Hmag|Sc4wPfr_1463.g9574.t1 Hmag|Sc4wPfr_147.g8586.t1 Hmag|Sc4wPfr_1483.g15781.t1 Hmag|Sc4wPfr_153.g25495.t1 Hmag|Sc4wPfr_1559.g15764.t1 Hmag|Sc4wPfr_156.1.g4104.t1 Hmag|Sc4wPfr_1560.g23623.t1 Hmag|Sc4wPfr_158.1.g7735.t1 Hmag|Sc4wPfr_1584.g13316.t1 Hmag|Sc4wPfr_1593.g7856.t1 Hmag|Sc4wPfr_16.1.g8451.t1 Hmag|Sc4wPfr_16.1.g8508.t1 Hmag|Sc4wPfr_161.1.g12957.t1 Hmag|Sc4wPfr_161.g25591.t1 Hmag|Sc4wPfr_1626.g30664.t1 Hmag|Sc4wPfr_163.g17455.t1 Hmag|Sc4wPfr_1630.1.g20730.t1 Hmag|Sc4wPfr_1640.g33024.t1 Hmag|Sc4wPfr_165.g10009.t1 Hmag|Sc4wPfr_165.g10023.t1 Hmag|Sc4wPfr_166.1.g33709.t1 Hmag|Sc4wPfr_1682.g4283.t1 Hmag|Sc4wPfr_1682.g4290.t1 Hmag|Sc4wPfr_1687.g11171.t1 Hmag|Sc4wPfr_1687.g11211.t1 Hmag|Sc4wPfr_169.g29146.t1 Hmag|Sc4wPfr_17.g15871.t1 Hmag|Sc4wPfr_17.g15890.t1 Hmag|Sc4wPfr_172.1.g1609.t1 Hmag|Sc4wPfr_1729.g27517.t1 Hmag|Sc4wPfr_173.3.g8014.t1 Hmag|Sc4wPfr_173.3.g8015.t1 Hmag|Sc4wPfr_1757.1.g23963.t1 Hmag|Sc4wPfr_176.g26304.t1 Hmag|Sc4wPfr_176.g26305.t1 Hmag|Sc4wPfr_176.g26306.t1 Hmag|Sc4wPfr_177.1.g6074.t1 Hmag|Sc4wPfr_177.1.g6091.t1 Hmag|Sc4wPfr_177.1.g6099.t1 Hmag|Sc4wPfr_177.1.g6126.t1 Hmag|Sc4wPfr_177.1.g6147.t1 Hmag|Sc4wPfr_177.1.g6157.t1 Hmag|Sc4wPfr_178.g10626.t1 Hmag|Sc4wPfr_178.g10628.t1 Hmag|Sc4wPfr_178.g10658.t1 Hmag|Sc4wPfr_178.g10659.t1 Hmag|Sc4wPfr_179.g7803.t1 Hmag|Sc4wPfr_179.g7827.t1 Hmag|Sc4wPfr_1793.g22857.t1 Hmag|Sc4wPfr_180.g11686.t1 Hmag|Sc4wPfr_180.g11687.t1 Hmag|Sc4wPfr_181.2.g21312.t1 Hmag|Sc4wPfr_181.g16613.t1 Hmag|Sc4wPfr_182.1.g16254.t1 Hmag|Sc4wPfr_182.1.g16268.t1 Hmag|Sc4wPfr_182.1.g16291.t1 Hmag|Sc4wPfr_188.g2080.t1 Hmag|Sc4wPfr_188.g2081.t1 Hmag|Sc4wPfr_192.g30643.t1 Hmag|Sc4wPfr_192.g30650.t1 Hmag|Sc4wPfr_1924.g24554.t1 Hmag|Sc4wPfr_1969.g28100.t1 Hmag|Sc4wPfr_1969.g28108.t1 Hmag|Sc4wPfr_198.g23263.t1 Hmag|Sc4wPfr_199.g28543.t1 Hmag|Sc4wPfr_199.g28641.t1 Hmag|Sc4wPfr_199.g28666.t1 Hmag|Sc4wPfr_199.g28698.t1 Hmag|Sc4wPfr_200.g3477.t1 Hmag|Sc4wPfr_200.g3526.t1 Hmag|Sc4wPfr_201.1.g33261.t1 Hmag|Sc4wPfr_201.g11324.t1 Hmag|Sc4wPfr_201.g11325.t1 Hmag|Sc4wPfr_204.g2034.t2 Hmag|Sc4wPfr_206.g8668.t1 Hmag|Sc4wPfr_208.1.g13271.t1 Hmag|Sc4wPfr_208.2.g17706.t1 Hmag|Sc4wPfr_208.2.g17725.t1 Hmag|Sc4wPfr_208.g28881.t1 Hmag|Sc4wPfr_212.1.g3815.t1 Hmag|Sc4wPfr_215.1.g29554.t1 Hmag|Sc4wPfr_215.1.g29556.t1 Hmag|Sc4wPfr_215.1.g29574.t1 Hmag|Sc4wPfr_216.g29052.t1 Hmag|Sc4wPfr_2233.g10474.t1 Hmag|Sc4wPfr_224.1.g33413.t1 Hmag|Sc4wPfr_224.g18081.t1 Hmag|Sc4wPfr_224.g18094.t1 Hmag|Sc4wPfr_224.g18099.t1 Hmag|Sc4wPfr_224.g18136.t1 Hmag|Sc4wPfr_2253.g19960.t1 Hmag|Sc4wPfr_226.1.g26785.t1 Hmag|Sc4wPfr_226.1.g26786.t1 Hmag|Sc4wPfr_226.1.g26829.t1 Hmag|Sc4wPfr_226.1.g26831.t1 Hmag|Sc4wPfr_2274.g32569.t1 Hmag|Sc4wPfr_2279.g9617.t1 Hmag|Sc4wPfr_228.g20709.t1 Hmag|Sc4wPfr_232.g4553.t1 Hmag|Sc4wPfr_232.g4558.t1 Hmag|Sc4wPfr_2332.1.g14043.t1 Hmag|Sc4wPfr_2332.1.g14044.t1 Hmag|Sc4wPfr_234.g4734.t1 Hmag|Sc4wPfr_237.2.g16173.t1 Hmag|Sc4wPfr_238.g21267.t1 Hmag|Sc4wPfr_239.g21110.t1 Hmag|Sc4wPfr_239.g21129.t1 Hmag|Sc4wPfr_24.g32554.t1 Hmag|Sc4wPfr_2432.g22389.t1 Hmag|Sc4wPfr_244.g4189.t1 Hmag|Sc4wPfr_247.g24179.t1 Hmag|Sc4wPfr_248.2.g2928.t1 Hmag|Sc4wPfr_248.2.g2931.t1 Hmag|Sc4wPfr_248.g29600.t1 Hmag|Sc4wPfr_248.g29625.t1 Hmag|Sc4wPfr_25.1.g8863.t1 Hmag|Sc4wPfr_250.g16029.t1 Hmag|Sc4wPfr_250.g16045.t1 Hmag|Sc4wPfr_251.g2425.t1 Hmag|Sc4wPfr_251.g2432.t1 Hmag|Sc4wPfr_251.g2433.t1 Hmag|Sc4wPfr_251.g2477.t1 Hmag|Sc4wPfr_2511.g5663.t1 Hmag|Sc4wPfr_2511.g5666.t1 Hmag|Sc4wPfr_252.g22327.t2 Hmag|Sc4wPfr_253.g23990.t1 Hmag|Sc4wPfr_256.1.g27857.t1 Hmag|Sc4wPfr_2575.g9477.t1 Hmag|Sc4wPfr_2575.g9478.t1 Hmag|Sc4wPfr_259.g33623.t1 Hmag|Sc4wPfr_259.g33673.t1 Hmag|Sc4wPfr_26.g17252.t1 Hmag|Sc4wPfr_26.g17267.t1 Hmag|Sc4wPfr_26.g17285.t1 Hmag|Sc4wPfr_262.2.g17782.t1 Hmag|Sc4wPfr_262.g16777.t1 Hmag|Sc4wPfr_262.g16778.t1 Hmag|Sc4wPfr_264.g27407.t1 Hmag|Sc4wPfr_264.g27424.t1 Hmag|Sc4wPfr_264.g27459.t1 Hmag|Sc4wPfr_264.g27476.t1 Hmag|Sc4wPfr_264.g27477.t1 Hmag|Sc4wPfr_27.g12195.t1 Hmag|Sc4wPfr_27.g12196.t1 Hmag|Sc4wPfr_27.g12207.t1 Hmag|Sc4wPfr_27.g12222.t1 Hmag|Sc4wPfr_27.g12267.t1 Hmag|Sc4wPfr_272.g11346.t1 Hmag|Sc4wPfr_2727.g32003.t1 Hmag|Sc4wPfr_273.g13042.t1 Hmag|Sc4wPfr_274.1.g13607.t1 Hmag|Sc4wPfr_274.1.g13617.t1 Hmag|Sc4wPfr_275.3.g1984.t1 Hmag|Sc4wPfr_2771.g7899.t1 Hmag|Sc4wPfr_279.g30454.t1 Hmag|Sc4wPfr_28.g10902.t1 Hmag|Sc4wPfr_280.1.g15537.t1 Hmag|Sc4wPfr_280.1.g15547.t1 Hmag|Sc4wPfr_280.1.g15551.t1 Hmag|Sc4wPfr_2802.g26047.t1 Hmag|Sc4wPfr_2810.g6047.t1 Hmag|Sc4wPfr_282.g29631.t1 Hmag|Sc4wPfr_287.1.g32521.t1 Hmag|Sc4wPfr_287.1.g32522.t1 Hmag|Sc4wPfr_287.2.g28255.t1 Hmag|Sc4wPfr_287.2.g28260.t1 Hmag|Sc4wPfr_287.g9042.t1 Hmag|Sc4wPfr_289.2.g21850.t1 Hmag|Sc4wPfr_29.g30005.t1 Hmag|Sc4wPfr_29.g30020.t1 Hmag|Sc4wPfr_29.g30021.t1 Hmag|Sc4wPfr_29.g30084.t1 Hmag|Sc4wPfr_290.g6589.t1 Hmag|Sc4wPfr_2929.g26489.t1 Hmag|Sc4wPfr_296.g32366.t1 Hmag|Sc4wPfr_296.g32376.t1 Hmag|Sc4wPfr_301.g13954.t1 Hmag|Sc4wPfr_3015.g22045.t1 Hmag|Sc4wPfr_303.g13731.t1 Hmag|Sc4wPfr_305.g4626.t1 Hmag|Sc4wPfr_306.g748.t2 Hmag|Sc4wPfr_306.g749.t1 Hmag|Sc4wPfr_3090.g19628.t1 Hmag|Sc4wPfr_3090.g19629.t1 Hmag|Sc4wPfr_3102.g13043.t1 Hmag|Sc4wPfr_3107.g6388.t1 Hmag|Sc4wPfr_312.g4819.t1 Hmag|Sc4wPfr_312.g4848.t1 Hmag|Sc4wPfr_312.g4851.t1 Hmag|Sc4wPfr_313.g17068.t1 Hmag|Sc4wPfr_313.g17075.t1 Hmag|Sc4wPfr_319.1.g3959.t2 Hmag|Sc4wPfr_319.1.g3960.t1 Hmag|Sc4wPfr_32.g14451.t1 Hmag|Sc4wPfr_32.g14452.t1 Hmag|Sc4wPfr_32.g14455.t1 Hmag|Sc4wPfr_32.g14475.t1 Hmag|Sc4wPfr_32.g14495.t1 Hmag|Sc4wPfr_320.1.g20936.t1 Hmag|Sc4wPfr_322.g12155.t1 Hmag|Sc4wPfr_324.1.g5443.t1 Hmag|Sc4wPfr_324.1.g5444.t1 Hmag|Sc4wPfr_325.1.g5320.t1 Hmag|Sc4wPfr_325.1.g5330.t1 Hmag|Sc4wPfr_325.1.g5374.t1 Hmag|Sc4wPfr_326.g15649.t1 Hmag|Sc4wPfr_326.g15682.t1 Hmag|Sc4wPfr_33.g25285.t1 Hmag|Sc4wPfr_330.g6883.t1 Hmag|Sc4wPfr_337.1.g25339.t1 Hmag|Sc4wPfr_337.1.g25350.t1 Hmag|Sc4wPfr_337.1.g25351.t1 Hmag|Sc4wPfr_338.g25875.t1 Hmag|Sc4wPfr_338.g25876.t1 Hmag|Sc4wPfr_338.g25895.t1 Hmag|Sc4wPfr_338.g25924.t1 Hmag|Sc4wPfr_3380.g26602.t1 Hmag|Sc4wPfr_341.g33154.t1 Hmag|Sc4wPfr_341.g33161.t1 Hmag|Sc4wPfr_347.g19273.t1 Hmag|Sc4wPfr_347.g19335.t1 Hmag|Sc4wPfr_347.g19336.t1 Hmag|Sc4wPfr_350.g2260.t1 Hmag|Sc4wPfr_351.g11254.t1 Hmag|Sc4wPfr_351.g11255.t1 Hmag|Sc4wPfr_353.g28139.t1 Hmag|Sc4wPfr_353.g28170.t1 Hmag|Sc4wPfr_353.g28185.t1 Hmag|Sc4wPfr_354.g19173.t1 Hmag|Sc4wPfr_354.g19180.t1 Hmag|Sc4wPfr_356.g7032.t1 Hmag|Sc4wPfr_356.g7143.t1 Hmag|Sc4wPfr_356.g7170.t1 Hmag|Sc4wPfr_36.2.g7220.t1 Hmag|Sc4wPfr_360.g26662.t1 Hmag|Sc4wPfr_360.g26668.t1 Hmag|Sc4wPfr_360.g26674.t1 Hmag|Sc4wPfr_360.g26699.t1 Hmag|Sc4wPfr_360.g26700.t1 Hmag|Sc4wPfr_363.2.g30338.t1 Hmag|Sc4wPfr_363.2.g30339.t1 Hmag|Sc4wPfr_364.g29934.t1 Hmag|Sc4wPfr_365.g14946.t1 Hmag|Sc4wPfr_365.g14947.t1 Hmag|Sc4wPfr_366.g23810.t1 Hmag|Sc4wPfr_366.g23819.t1 Hmag|Sc4wPfr_366.g23820.t1 Hmag|Sc4wPfr_370.g26370.t1 Hmag|Sc4wPfr_38.g5803.t1 Hmag|Sc4wPfr_381.1.g32245.t1 Hmag|Sc4wPfr_381.1.g32268.t1 Hmag|Sc4wPfr_381.1.g32293.t1 Hmag|Sc4wPfr_383.g33510.t1 Hmag|Sc4wPfr_383.g33549.t1 Hmag|Sc4wPfr_384.g24797.t1 Hmag|Sc4wPfr_384.g24817.t1 Hmag|Sc4wPfr_384.g24819.t1 Hmag|Sc4wPfr_384.g24848.t1 Hmag|Sc4wPfr_384.g24890.t1 Hmag|Sc4wPfr_388.1.g10237.t1 Hmag|Sc4wPfr_388.g4780.t1 Hmag|Sc4wPfr_388.g4785.t1 Hmag|Sc4wPfr_39.2.g22036.t1 Hmag|Sc4wPfr_391.g24620.t1 Hmag|Sc4wPfr_391.g24673.t1 Hmag|Sc4wPfr_396.g3022.t1 Hmag|Sc4wPfr_396.g3030.t1 Hmag|Sc4wPfr_396.g3064.t1 Hmag|Sc4wPfr_396.g3065.t1 Hmag|Sc4wPfr_396.g3078.t1 Hmag|Sc4wPfr_396.g3095.t1 Hmag|Sc4wPfr_399.2.g14784.t1 Hmag|Sc4wPfr_401.1.g18723.t1 Hmag|Sc4wPfr_41.g30792.t1 Hmag|Sc4wPfr_41.g30793.t1 Hmag|Sc4wPfr_412.g24339.t1 Hmag|Sc4wPfr_412.g24340.t1 Hmag|Sc4wPfr_414.g27728.t1 Hmag|Sc4wPfr_4157.g26259.t1 Hmag|Sc4wPfr_416.g17191.t1 Hmag|Sc4wPfr_417.3.g31903.t1 Hmag|Sc4wPfr_42.2.g22099.t1 Hmag|Sc4wPfr_424.1.g2092.t1 Hmag|Sc4wPfr_424.1.g2097.t1 Hmag|Sc4wPfr_424.g720.t1 Hmag|Sc4wPfr_424.g729.t1 Hmag|Sc4wPfr_424.g730.t1 Hmag|Sc4wPfr_431.1.g33611.t1 Hmag|Sc4wPfr_431.2.g8700.t2 Hmag|Sc4wPfr_431.2.g8706.t1 Hmag|Sc4wPfr_431.2.g8712.t1 Hmag|Sc4wPfr_431.g33219.t1 Hmag|Sc4wPfr_435.g26736.t1 Hmag|Sc4wPfr_4367.g26603.t1 Hmag|Sc4wPfr_439.g20762.t1 Hmag|Sc4wPfr_439.g20779.t1 Hmag|Sc4wPfr_439.g20809.t1 Hmag|Sc4wPfr_439.g20896.t1 Hmag|Sc4wPfr_44.1.g12979.t1 Hmag|Sc4wPfr_44.g26900.t1 Hmag|Sc4wPfr_440.g6792.t1 Hmag|Sc4wPfr_445.1.g7001.t1 Hmag|Sc4wPfr_446.g12631.t1 Hmag|Sc4wPfr_446.g12632.t1 Hmag|Sc4wPfr_447.g29028.t1 Hmag|Sc4wPfr_45.2.g19845.t1 Hmag|Sc4wPfr_45.g3288.t1 Hmag|Sc4wPfr_45.g3303.t1 Hmag|Sc4wPfr_45.g3342.t1 Hmag|Sc4wPfr_463.g30916.t1 Hmag|Sc4wPfr_463.g30917.t1 Hmag|Sc4wPfr_463.g30921.t2 Hmag|Sc4wPfr_467.g16216.t1 Hmag|Sc4wPfr_469.1.g10215.t1 Hmag|Sc4wPfr_470.g28921.t1 Hmag|Sc4wPfr_48.g30210.t1 Hmag|Sc4wPfr_48.g30215.t1 Hmag|Sc4wPfr_48.g30226.t1 Hmag|Sc4wPfr_48.g30227.t1 Hmag|Sc4wPfr_481.g31612.t1 Hmag|Sc4wPfr_484.g18310.t1 Hmag|Sc4wPfr_490.g8626.t1 Hmag|Sc4wPfr_4959.g2050.t1 Hmag|Sc4wPfr_4959.g2051.t1 Hmag|Sc4wPfr_5.2.g10945.t1 Hmag|Sc4wPfr_50.g22195.t1 Hmag|Sc4wPfr_50.g22242.t1 Hmag|Sc4wPfr_50.g22243.t1 Hmag|Sc4wPfr_50.g22244.t1 Hmag|Sc4wPfr_504.g10310.t1 Hmag|Sc4wPfr_504.g10314.t1 Hmag|Sc4wPfr_504.g10318.t1 Hmag|Sc4wPfr_504.g10343.t1 Hmag|Sc4wPfr_504.g10381.t1 Hmag|Sc4wPfr_506.2.g28725.t1 Hmag|Sc4wPfr_507.g18570.t1 Hmag|Sc4wPfr_508.g5854.t1 Hmag|Sc4wPfr_508.g5856.t1 Hmag|Sc4wPfr_508.g5869.t1 Hmag|Sc4wPfr_508.g5870.t1 Hmag|Sc4wPfr_515.g24731.t1 Hmag|Sc4wPfr_520.g29425.t1 Hmag|Sc4wPfr_521.g26980.t1 Hmag|Sc4wPfr_525.g32090.t1 Hmag|Sc4wPfr_525.g32103.t1 Hmag|Sc4wPfr_53.g21928.t1 Hmag|Sc4wPfr_540.1.g13232.t1 Hmag|Sc4wPfr_540.1.g13234.t1 Hmag|Sc4wPfr_540.1.g13236.t1 Hmag|Sc4wPfr_540.1.g13238.t1 Hmag|Sc4wPfr_541.g23655.t1 Hmag|Sc4wPfr_545.g26027.t1 Hmag|Sc4wPfr_546.1.g5176.t1 Hmag|Sc4wPfr_547.1.g24978.t1 Hmag|Sc4wPfr_547.1.g24979.t1 Hmag|Sc4wPfr_547.1.g25013.t1 Hmag|Sc4wPfr_548.g4908.t1 Hmag|Sc4wPfr_548.g4933.t1 Hmag|Sc4wPfr_555.g27145.t1 Hmag|Sc4wPfr_558.1.g10155.t1 Hmag|Sc4wPfr_559.g504.t1 Hmag|Sc4wPfr_563.g19743.t1 Hmag|Sc4wPfr_565.g22066.t1 Hmag|Sc4wPfr_568.g22802.t1 Hmag|Sc4wPfr_569.1.g4041.t1 Hmag|Sc4wPfr_57.2.g24921.t1 Hmag|Sc4wPfr_57.2.g24923.t1 Hmag|Sc4wPfr_57.g1478.t1 Hmag|Sc4wPfr_57.g1480.t1 Hmag|Sc4wPfr_570.g25935.t1 Hmag|Sc4wPfr_582.g7476.t1 Hmag|Sc4wPfr_586.g22353.t1 Hmag|Sc4wPfr_586.g22368.t1 Hmag|Sc4wPfr_586.g22374.t1 Hmag|Sc4wPfr_586.g22375.t1 Hmag|Sc4wPfr_587.g26395.t1 Hmag|Sc4wPfr_587.g26442.t1 Hmag|Sc4wPfr_589.g6011.t1 Hmag|Sc4wPfr_589.g6012.t1 Hmag|Sc4wPfr_59.2.g12503.t1 Hmag|Sc4wPfr_590.1.g31274.t1 Hmag|Sc4wPfr_597.g23715.t1 Hmag|Sc4wPfr_6.g19139.t1 Hmag|Sc4wPfr_608.1.g30565.t1 Hmag|Sc4wPfr_612.g18596.t1 Hmag|Sc4wPfr_612.g18608.t1 Hmag|Sc4wPfr_615.1.g17597.t1 Hmag|Sc4wPfr_615.1.g17599.t1 Hmag|Sc4wPfr_615.1.g17627.t1 Hmag|Sc4wPfr_615.1.g17649.t1 Hmag|Sc4wPfr_615.1.g17654.t1 Hmag|Sc4wPfr_615.1.g17673.t1 Hmag|Sc4wPfr_62.g4421.t1 Hmag|Sc4wPfr_62.g4422.t1 Hmag|Sc4wPfr_62.g4497.t1 Hmag|Sc4wPfr_622.g24274.t1 Hmag|Sc4wPfr_622.g24275.t1 Hmag|Sc4wPfr_628.g32830.t1 Hmag|Sc4wPfr_634.1.g17832.t1 Hmag|Sc4wPfr_634.1.g17854.t1 Hmag|Sc4wPfr_634.g22421.t1 Hmag|Sc4wPfr_635.g14751.t1 Hmag|Sc4wPfr_638.g29688.t1 Hmag|Sc4wPfr_65.g31727.t1 Hmag|Sc4wPfr_65.g31732.t1 Hmag|Sc4wPfr_652.g3681.t1 Hmag|Sc4wPfr_662.g962.t1 Hmag|Sc4wPfr_662.g963.t1 Hmag|Sc4wPfr_662.g994.t1 Hmag|Sc4wPfr_672.g32760.t1 Hmag|Sc4wPfr_674.g26204.t1 Hmag|Sc4wPfr_676.g9292.t1 Hmag|Sc4wPfr_676.g9293.t1 Hmag|Sc4wPfr_68.2.g16389.t1 Hmag|Sc4wPfr_68.2.g16390.t1 Hmag|Sc4wPfr_68.g2334.t1 Hmag|Sc4wPfr_691.g31382.t1 Hmag|Sc4wPfr_691.g31422.t1 Hmag|Sc4wPfr_697.3.g2173.t1 Hmag|Sc4wPfr_703.g8922.t1 Hmag|Sc4wPfr_703.g8930.t1 Hmag|Sc4wPfr_703.g8949.t1 Hmag|Sc4wPfr_703.g8953.t1 Hmag|Sc4wPfr_704.g18859.t1 Hmag|Sc4wPfr_706.2.g7998.t1 Hmag|Sc4wPfr_706.2.g8005.t1 Hmag|Sc4wPfr_707.1.g4172.t1 Hmag|Sc4wPfr_707.1.g4173.t1 Hmag|Sc4wPfr_707.1.g4177.t1 Hmag|Sc4wPfr_707.1.g4178.t1 Hmag|Sc4wPfr_707.1.g4182.t1 Hmag|Sc4wPfr_707.g10755.t1 Hmag|Sc4wPfr_708.g2561.t1 Hmag|Sc4wPfr_71.1.g23361.t1 Hmag|Sc4wPfr_713.g5213.t1 Hmag|Sc4wPfr_715.g30417.t1 Hmag|Sc4wPfr_717.g8750.t1 Hmag|Sc4wPfr_717.g8753.t1 Hmag|Sc4wPfr_719.g8278.t1 Hmag|Sc4wPfr_719.g8323.t1 Hmag|Sc4wPfr_720.g12295.t1 Hmag|Sc4wPfr_728.g2213.t1 Hmag|Sc4wPfr_728.g2214.t1 Hmag|Sc4wPfr_728.g2223.t1 Hmag|Sc4wPfr_728.g2227.t1 Hmag|Sc4wPfr_73.g11532.t1 Hmag|Sc4wPfr_73.g11533.t1 Hmag|Sc4wPfr_730.1.g149.t1 Hmag|Sc4wPfr_739.g28816.t1 Hmag|Sc4wPfr_739.g28817.t1 Hmag|Sc4wPfr_739.g28818.t1 Hmag|Sc4wPfr_739.g28819.t1 Hmag|Sc4wPfr_739.g28820.t1 Hmag|Sc4wPfr_742.g24391.t1 Hmag|Sc4wPfr_749.1.g22007.t1 Hmag|Sc4wPfr_758.1.g25243.t1 Hmag|Sc4wPfr_761.g1907.t1 Hmag|Sc4wPfr_766.g13539.t1 Hmag|Sc4wPfr_776.g16565.t1 Hmag|Sc4wPfr_776.g16566.t1 Hmag|Sc4wPfr_79.3.g21358.t1 Hmag|Sc4wPfr_793.g13831.t1 Hmag|Sc4wPfr_794.g24584.t1 Hmag|Sc4wPfr_798.g21005.t1 Hmag|Sc4wPfr_804.g24085.t1 Hmag|Sc4wPfr_804.g24135.t1 Hmag|Sc4wPfr_811.1.g17335.t1 Hmag|Sc4wPfr_82.1.g28935.t1 Hmag|Sc4wPfr_82.1.g28936.t1 Hmag|Sc4wPfr_82.1.g28971.t1 Hmag|Sc4wPfr_82.1.g28976.t1 Hmag|Sc4wPfr_826.g32500.t1 Hmag|Sc4wPfr_830.g6279.t1 Hmag|Sc4wPfr_830.g6329.t1 Hmag|Sc4wPfr_830.g6330.t1 Hmag|Sc4wPfr_833.g15073.t1 Hmag|Sc4wPfr_839.g3991.t1 Hmag|Sc4wPfr_85.g919.t1 Hmag|Sc4wPfr_85.g920.t1 Hmag|Sc4wPfr_850.1.g5695.t1 Hmag|Sc4wPfr_850.1.g5696.t1 Hmag|Sc4wPfr_850.1.g5721.t1 Hmag|Sc4wPfr_850.1.g5729.t2 Hmag|Sc4wPfr_850.1.g5742.t1 Hmag|Sc4wPfr_855.g14407.t1 Hmag|Sc4wPfr_856.g31431.t1 Hmag|Sc4wPfr_856.g31455.t1 Hmag|Sc4wPfr_856.g31456.t1 Hmag|Sc4wPfr_856.g31463.t1 Hmag|Sc4wPfr_861.g31123.t1 Hmag|Sc4wPfr_861.g31124.t1 Hmag|Sc4wPfr_87.1.g5284.t1 Hmag|Sc4wPfr_87.1.g5285.t1 Hmag|Sc4wPfr_87.g16523.t1 Hmag|Sc4wPfr_87.g16554.t1 Hmag|Sc4wPfr_878.g6490.t1 Hmag|Sc4wPfr_878.g6551.t1 Hmag|Sc4wPfr_882.2.g9137.t1 Hmag|Sc4wPfr_892.g33690.t1 Hmag|Sc4wPfr_899.g22595.t1 Hmag|Sc4wPfr_90.g1159.t1 Hmag|Sc4wPfr_909.g33475.t1 Hmag|Sc4wPfr_910.1.g9176.t1 Hmag|Sc4wPfr_910.1.g9201.t1 Hmag|Sc4wPfr_910.g14835.t1 Hmag|Sc4wPfr_920.g440.t1 Hmag|Sc4wPfr_923.g11436.t1 Hmag|Sc4wPfr_923.g11438.t1 Hmag|Sc4wPfr_928.g28893.t1 Hmag|Sc4wPfr_928.g28895.t1 Hmag|Sc4wPfr_945.g15391.t1 Hmag|Sc4wPfr_947.g29656.t1 Hmag|Sc4wPfr_948.g31559.t1 Hmag|Sc4wPfr_950.g24041.t1 Hmag|Sc4wPfr_953.1.g2557.t1 Hmag|Sc4wPfr_96.g11969.t1 Hmag|Sc4wPfr_96.g11989.t1 Hmag|Sc4wPfr_96.g12015.t1 Hmag|Sc4wPfr_975.g7251.t1 Hmag|Sc4wPfr_975.g7273.t1 Hmag|Sc4wPfr_977.g21612.t1 Hmag|Sc4wPfr_999.g13407.t1 Hmia|CCKAR_HUMAN|g3633.t1 Hmia|FAH2A_HUMAN|g2256.t1 Hmia|g10010.t1 Hmia|g10424.t1 Hmia|g11092.t1 Hmia|g11429.t1 Hmia|g11550.t1 Hmia|g11585.t1 Hmia|g11595.t1 Hmia|g11789.t1 Hmia|g11901.t1 Hmia|g11965.t1 Hmia|g12681.t1 Hmia|g1276.t1 Hmia|g13425.t1 Hmia|g13461.t1 Hmia|g14044.t1 Hmia|g14387.t1 Hmia|g14818.t1 Hmia|g14842.t1 Hmia|g14886.t1 Hmia|g15182.t1 Hmia|g15230.t1 Hmia|g15314.t1 Hmia|g15671.t1 Hmia|g15762.t1 Hmia|g16071.t1 Hmia|g16073.t1 Hmia|g16273.t1 Hmia|g16514.t1 Hmia|g1690.t1 Hmia|g17197.t1 Hmia|g17198.t1 Hmia|g18162.t1 Hmia|g18603.t1 Hmia|g18673.t1 Hmia|g18926.t1 Hmia|g18937.t1 Hmia|g1948.t1 Hmia|g19829.t1 Hmia|g20227.t1 Hmia|g20403.t1 Hmia|g20499.t1 Hmia|g20525.t1 Hmia|g208.t1 Hmia|g209.t1 Hmia|g21133.t1 Hmia|g21219.t1 Hmia|g21427.t1 Hmia|g21738.t1 Hmia|g21824.t1 Hmia|g21825.t1 Hmia|g22190.t1 Hmia|g22338.t1 Hmia|g2258.t1 Hmia|g2979.t1 Hmia|g3043.t1 Hmia|g3148.t1 Hmia|g4106.t1 Hmia|g4239.t1 Hmia|g4412.t1 Hmia|g4454.t1 Hmia|g4643.t1 Hmia|g5120.t1 Hmia|g5344.t1 Hmia|g5861.t1 Hmia|g6028.t1 Hmia|g6056.t1 Hmia|g6083.t1 Hmia|g6170.t1 Hmia|g6198.t1 Hmia|g6325.t1 Hmia|g6565.t1 Hmia|g7037.t1 Hmia|g7200.t1 Hmia|g7480.t1 Hmia|g7725.t1 Hmia|g8119.t1 Hmia|g8139.t1 Hmia|g849.t1 Hmia|g8498.t1 Hmia|g8537.t1 Hmia|g9163.t1 Hmia|g9537.t1 Hmia|g9707.t1 Hrob|HelroP127021 Hrob|HelroP127036 Hrob|HelroP127227 Hrob|HelroP127467 Hrob|HelroP128414 Hrob|HelroP128747 Hrob|HelroP137313 Hrob|HelroP137362 Hrob|HelroP142457 Hrob|HelroP145922 Hrob|HelroP145942 Hrob|HelroP145945 Hrob|HelroP145946 Hrob|HelroP146034 Hrob|HelroP147851 Hrob|HelroP147976 Hrob|HelroP147978 Hrob|HelroP147979 Hrob|HelroP152793 Hrob|HelroP152795 Hrob|HelroP159370 Hrob|HelroP159372 Hrob|HelroP159992 Hrob|HelroP160093 Hrob|HelroP161868 Hrob|HelroP162160 Hrob|HelroP162773 Hrob|HelroP162883 Hrob|HelroP163912 Hrob|HelroP164051 Hrob|HelroP164081 Hrob|HelroP164225 Hrob|HelroP164302 Hrob|HelroP164334 Hrob|HelroP164987 Hrob|HelroP165469 Hrob|HelroP165648 Hrob|HelroP166002 Hrob|HelroP166059 Hrob|HelroP167193 Hrob|HelroP168109 Hrob|HelroP168275 Hrob|HelroP168624 Hrob|HelroP169059 Hrob|HelroP169117 Hrob|HelroP169170 Hrob|HelroP170025 Hrob|HelroP171335 Hrob|HelroP171357 Hrob|HelroP172447 Hrob|HelroP172549 Hrob|HelroP172592 Hrob|HelroP172862 Hrob|HelroP173102 Hrob|HelroP173103 Hrob|HelroP173799 Hrob|HelroP174030 Hrob|HelroP174209 Hrob|HelroP174321 Hrob|HelroP175100 Hrob|HelroP175389 Hrob|HelroP175930 Hrob|HelroP176712 Hrob|HelroP177287 Hrob|HelroP177394 Hrob|HelroP177448 Hrob|HelroP177498 Hrob|HelroP177514 Hrob|HelroP177530 Hrob|HelroP177609 Hrob|HelroP177702 Hrob|HelroP177956 Hrob|HelroP178169 Hrob|HelroP178204 Hrob|HelroP179056 Hrob|HelroP179143 Hrob|HelroP179150 Hrob|HelroP179562 Hrob|HelroP180671 Hrob|HelroP181618 Hrob|HelroP181619 Hrob|HelroP181665 Hrob|HelroP181964 Hrob|HelroP182129 Hrob|HelroP182424 Hrob|HelroP182855 Hrob|HelroP182907 Hrob|HelroP183105 Hrob|HelroP183145 Hrob|HelroP183432 Hrob|HelroP183592 Hrob|HelroP184011 Hrob|HelroP184120 Hrob|HelroP184235 Hrob|HelroP184565 Hrob|HelroP184667 Hrob|HelroP62878 Hrob|HelroP62922 Hrob|HelroP63761 Hrob|HelroP64063 Hrob|HelroP64435 Hrob|HelroP67753 Hrob|HelroP67951 Hrob|HelroP69217 Hrob|HelroP69279 Hrob|HelroP69484 Hrob|HelroP70327 Hrob|HelroP70880 Hrob|HelroP72913 Hrob|HelroP73029 Hrob|HelroP78121 Hrob|HelroP79156 Hrob|HelroP79613 Hrob|HelroP81202 Hrob|HelroP81334 Hrob|HelroP82506 Hrob|HelroP86387 Hrob|HelroP91792 Hrob|HelroP91876 Hsym|HyS0008.201 Hsym|HyS0008.384 Hsym|HyS0017.151 Hsym|HyS0019.242 Hsym|HyS0035.104 Hsym|HyS0036.83 Hsym|HyS0038.25 Hsym|HyS0039.61 Hsym|HyS0043.16 Hsym|HyS0081.13 Hsym|HyS0088.29 Hsym|HyS0296.1 Hsym|HyS2254.2 Hsym|HyS2975.1 Hsym|HyS3374.1 Hsym|HyS4651.1 Hsym|HyS4692.1 Hsym|HyS4717.1 Hsym|HyS4726.1 Hsym|HyS4775.1 Hsym|HyS4814.1 Isca|ISCW001244-PA Isca|ISCW001737-PA Isca|ISCW001778-PA Isca|ISCW003653-PA Isca|ISCW003678-PA Isca|ISCW005495-PA Isca|ISCW007397-PA Isca|ISCW007398-PA Isca|ISCW008449-PA Isca|ISCW009017-PA Isca|ISCW009806-PA Isca|ISCW009987-PA Isca|ISCW010363-PA Isca|ISCW011041-PA Isca|ISCW011210-PA Isca|ISCW013642-PA Isca|ISCW015549-PA Isca|ISCW017952-PA Isca|ISCW018013-PA Isca|ISCW018783-PA Isca|ISCW020343-PA Isca|ISCW023456-PA Isca|ISCW023472-PA Isca|ISCW024618-PA Lgig|LotgiP102725 Lgig|LotgiP104799 Lgig|LotgiP105241 Lgig|LotgiP116217 Lgig|LotgiP117987 Lgig|LotgiP120765 Lgig|LotgiP121226 Lgig|LotgiP123347 Lgig|LotgiP130615 Lgig|LotgiP144586 Lgig|LotgiP145719 Lgig|LotgiP145969 Lgig|LotgiP147314 Lgig|LotgiP161998 Lgig|LotgiP164030 Lgig|LotgiP166523 Lgig|LotgiP59597 Lgig|LotgiP69652 Lgig|LotgiP70291 Lgig|LotgiP97912 Mlei|ML00042a Mlei|ML00161a Mlei|ML00211a Mlei|ML002235a Mlei|ML002239a Mlei|ML00224a Mlei|ML00255a Mlei|ML002621a Mlei|ML004440a Mlei|ML005136a Mlei|ML005312a Mlei|ML00558a Mlei|ML00575a Mlei|ML00617a Mlei|ML00662a Mlei|ML00671a Mlei|ML00701a Mlei|ML008023a Mlei|ML008719a Mlei|ML00919a Mlei|ML00945a Mlei|ML01007a Mlei|ML010129a Mlei|ML01125a Mlei|ML01235a Mlei|ML012514a Mlei|ML013414a Mlei|ML01383a Mlei|ML014818a Mlei|ML01642a Mlei|ML01821a Mlei|ML019128a Mlei|ML020062a Mlei|ML021111a Mlei|ML02641a Mlei|ML02762a Mlei|ML030417a Mlei|ML032214a Mlei|ML033219a Mlei|ML033419a Mlei|ML03461a Mlei|ML03601a Mlei|ML03659a Mlei|ML03719a Mlei|ML04053a Mlei|ML043810a Mlei|ML04493a Mlei|ML04602a Mlei|ML04702a Mlei|ML04731a Mlei|ML04751a Mlei|ML049027a Mlei|ML04951a Mlei|ML049614a Mlei|ML05094a Mlei|ML05612a Mlei|ML056924a Mlei|ML059821a Mlei|ML06402a Mlei|ML06468a Mlei|ML06748a Mlei|ML069136a Mlei|ML06975a Mlei|ML07219a Mlei|ML072821a Mlei|ML07691a Mlei|ML07848a Mlei|ML07849a Mlei|ML078932a Mlei|ML08232a Mlei|ML08883a Mlei|ML089715a Mlei|ML08971a Mlei|ML09104a Mlei|ML09662a Mlei|ML096830a Mlei|ML09793a Mlei|ML098611a Mlei|ML098617a Mlei|ML10104a Mlei|ML10216a Mlei|ML10424a Mlei|ML104312a Mlei|ML104621a Mlei|ML106631a Mlei|ML11101a Mlei|ML11549a Mlei|ML11611a Mlei|ML11781a Mlei|ML12041a Mlei|ML12261a Mlei|ML12366a Mlei|ML124241a Mlei|ML124911a Mlei|ML12752a Mlei|ML128215a Mlei|ML12844a Mlei|ML12866a Mlei|ML130415a Mlei|ML13058a Mlei|ML13201a Mlei|ML13251a Mlei|ML13321a Mlei|ML13351a Mlei|ML135626a Mlei|ML13783a Mlei|ML138319a Mlei|ML13893a Mlei|ML14091a Mlei|ML143021a Mlei|ML14392a Mlei|ML14581a Mlei|ML148522a Mlei|ML14888a Mlei|ML149646a Mlei|ML14988a Mlei|ML15261a Mlei|ML1541131a Mlei|ML15637a Mlei|ML15721a Mlei|ML161312a Mlei|ML16601a Mlei|ML16941a Mlei|ML17016a Mlei|ML17037a Mlei|ML173717a Mlei|ML181014a Mlei|ML18595a Mlei|ML18881a Mlei|ML19046a Mlei|ML19852a Mlei|ML200222a Mlei|ML20166a Mlei|ML20421a Mlei|ML21191a Mlei|ML21206a Mlei|ML214310a Mlei|ML21635a Mlei|ML21659a Mlei|ML217214a Mlei|ML21882a Mlei|ML21892a Mlei|ML218953a Mlei|ML21901a Mlei|ML22784a Mlei|ML22881a Mlei|ML23314a Mlei|ML24681a Mlei|ML25081a Mlei|ML252811a Mlei|ML25962a Mlei|ML27895a Mlei|ML27955a Mlei|ML279821a Mlei|ML28022a Mlei|ML282535a Mlei|ML28833a Mlei|ML29411a Mlei|ML29741a Mlei|ML310312a Mlei|ML31951a Mlei|ML32511a Mlei|ML32931a Mlei|ML33281a Mlei|ML34051a Mlei|ML343436a Mlei|ML351743a Mlei|ML351746a Mlei|ML35501a Mlei|ML36933a Mlei|ML36991a Mlei|ML37011a Mlei|ML37221a Mlei|ML37901a Mlei|ML38071a Mlei|ML38671a Mlei|ML38781a Mlei|ML39041a Mlei|ML39111a Mlei|ML40151a Mlei|ML41651a Mlei|ML42221a Mlei|ML434317a Mlei|ML435819a Mlei|ML45523a Mlei|ML47891a Mlei|ML47941a Mlei|ML47951a Mlei|ML50771a Mvir|scaffold1.g148.t1 Mvir|scaffold1.g96.t1 Mvir|scaffold101.g1.t1 Mvir|scaffold114.g5.t1 Mvir|scaffold125.g54.t1 Mvir|scaffold127.g35.t1 Mvir|scaffold13.g128.t1 Mvir|scaffold135.g38.t1 Mvir|scaffold146.g18.t1 Mvir|scaffold159.g9.t1 Mvir|scaffold162.g7.t1 Mvir|scaffold169.g1.t1 Mvir|scaffold174.g37.t1 Mvir|scaffold182.g38.t1 Mvir|scaffold188.g10.t1 Mvir|scaffold193.g9.t1 Mvir|scaffold197.g7.t1 Mvir|scaffold2.g4.t1 Mvir|scaffold200.g24.t1 Mvir|scaffold21.g105.t1 Mvir|scaffold217.g20.t1 Mvir|scaffold227.g7.t1 Mvir|scaffold23.g35.t1 Mvir|scaffold237.g1.t1 Mvir|scaffold237.g17.t1 Mvir|scaffold24.g17.t1 Mvir|scaffold24.g93.t1 Mvir|scaffold25.g25.t1 Mvir|scaffold25.g66.t1 Mvir|scaffold25.g75.t1 Mvir|scaffold25.g87.t1 Mvir|scaffold260.g27.t1 Mvir|scaffold273.g22.t1 Mvir|scaffold28.g24.t1 Mvir|scaffold28.g96.t2 Mvir|scaffold29.g36.t1 Mvir|scaffold3.g145.t1 Mvir|scaffold302.g13.t1 Mvir|scaffold337.g15.t1 Mvir|scaffold349.g17.t1 Mvir|scaffold351.g7.t1 Mvir|scaffold355.g21.t1 Mvir|scaffold363.g4.t1 Mvir|scaffold40.g61.t1 Mvir|scaffold421.g4.t1 Mvir|scaffold425.g7.t1 Mvir|scaffold455.g2.t1 Mvir|scaffold47.g145.t1 Mvir|scaffold47.g81.t1 Mvir|scaffold472.g9.t1 Mvir|scaffold491.g3.t1 Mvir|scaffold5.g33.t1 Mvir|scaffold515.g4.t1 Mvir|scaffold516.g4.t1 Mvir|scaffold516.g8.t1 Mvir|scaffold52.g37.t1 Mvir|scaffold52.g43.t1 Mvir|scaffold550.g12.t1 Mvir|scaffold6.g2.t1 Mvir|scaffold6.g81.t1 Mvir|scaffold60.g4.t1 Mvir|scaffold667.g3.t1 Mvir|scaffold727.g3.t1 Mvir|scaffold732.g2.t1 Mvir|scaffold82.g32.t1 Mvir|scaffold829.g2.t1 Mvir|scaffold83.g6.t1 Mvir|scaffold84.g11.t1 Mvir|scaffold90.g36.t1 Ngen|g10510.t1 Ngen|g11795.t1 Ngen|g14204.t1 Ngen|g1483.t1 Ngen|g14856.t1 Ngen|g15018.t1 Ngen|g15110.t1 Ngen|g15405.t1 Ngen|g16646.t1 Ngen|g16943.t1 Ngen|g17279.t1 Ngen|g18002.t1 Ngen|g1820.t1 Ngen|g1840.t1 Ngen|g19064.t1 Ngen|g19320.t1 Ngen|g19886.t1 Ngen|g2015.t1 Ngen|g20820.t1 Ngen|g20986.t1 Ngen|g21346.t1 Ngen|g21392.t1 Ngen|g21870.t1 Ngen|g22090.t1 Ngen|g22144.t1 Ngen|g22798.t1 Ngen|g23227.t1 Ngen|g24631.t1 Ngen|g24944.t1 Ngen|g24955.t1 Ngen|g25695.t1 Ngen|g26380.t1 Ngen|g26629.t1 Ngen|g27043.t1 Ngen|g27282.t1 Ngen|g27706.t1 Ngen|g27762.t1 Ngen|g27842.t1 Ngen|g27967.t1 Ngen|g2812.t1 Ngen|g28140.t1 Ngen|g28755.t1 Ngen|g29372.t1 Ngen|g29552.t1 Ngen|g29716.t1 Ngen|g29929.t1 Ngen|g30223.t1 Ngen|g30559.t1 Ngen|g30801.t1 Ngen|g31383.t1 Ngen|g32073.t1 Ngen|g32820.t1 Ngen|g33848.t1 Ngen|g34074.t1 Ngen|g34191.t1 Ngen|g3450.t1 Ngen|g35713.t1 Ngen|g36174.t1 Ngen|g36582.t1 Ngen|g3660.t1 Ngen|g37050.t1 Ngen|g37761.t1 Ngen|g3819.t1 Ngen|g38305.t1 Ngen|g38667.t1 Ngen|g40179.t1 Ngen|g40711.t1 Ngen|g41330.t1 Ngen|g5445.t1 Ngen|g5515.t1 Ngen|g5797.t1 Ngen|g60.t1 Ngen|g6212.t1 Ngen|g7471.t1 Ngen|g7687.t1 Ngen|g8550.t1 Ngen|g8748.t1 Ngen|g9154.t1 Nnom|g10325.t1 Nnom|g10514.t1 Nnom|g1065.t1 Nnom|g10663.t1 Nnom|g10785.t1 Nnom|g1144.t1 Nnom|g11486.t1 Nnom|g1151.t1 Nnom|g11904.t1 Nnom|g12413.t1 Nnom|g12414.t1 Nnom|g12423.t1 Nnom|g1268.t1 Nnom|g13180.t1 Nnom|g13186.t1 Nnom|g14064.t1 Nnom|g1429.t1 Nnom|g1430.t1 Nnom|g14924.t1 Nnom|g16063.t1 Nnom|g17164.t1 Nnom|g17658.t1 Nnom|g17688.t1 Nnom|g17964.t1 Nnom|g17978.t1 Nnom|g18027.t1 Nnom|g18052.t1 Nnom|g18890.t1 Nnom|g18913.t1 Nnom|g1905.t1 Nnom|g19258.t1 Nnom|g1928.t1 Nnom|g19468.t1 Nnom|g19561.t1 Nnom|g1958.t1 Nnom|g19603.t1 Nnom|g19604.t1 Nnom|g2084.t1 Nnom|g3412.t1 Nnom|g3893.t1 Nnom|g4294.t1 Nnom|g4975.t1 Nnom|g537.t1 Nnom|g562.t1 Nnom|g578.t1 Nnom|g6824.t1 Nnom|g6953.t1 Nnom|g6981.t1 Nnom|g6992.t1 Nnom|g7243.t1 Nnom|g7822.t1 Nnom|g8257.t1 Nnom|g8267.t1 Nnom|g8268.t1 Nnom|g8316.t1 Nnom|g8317.t1 Nvec|XP_001617459.1 Nvec|XP_001617815.1 Nvec|XP_001617902.1 Nvec|XP_001618008.1 Nvec|XP_001618030.1 Nvec|XP_001618092.1 Nvec|XP_001618181.1 Nvec|XP_001618194.1 Nvec|XP_001618274.1 Nvec|XP_001618319.1 Nvec|XP_001618324.1 Nvec|XP_001618618.1 Nvec|XP_001618645.1 Nvec|XP_001618653.1 Nvec|XP_001618666.1 Nvec|XP_001618778.1 Nvec|XP_001618816.1 Nvec|XP_001618903.1 Nvec|XP_001619054.1 Nvec|XP_001619059.1 Nvec|XP_001619084.1 Nvec|XP_001619151.1 Nvec|XP_001619290.1 Nvec|XP_001619323.1 Nvec|XP_001619326.1 Nvec|XP_001619620.1 Nvec|XP_001619665.1 Nvec|XP_001619837.1 Nvec|XP_001619950.1 Nvec|XP_001620125.1 Nvec|XP_001620137.1 Nvec|XP_001620178.1 Nvec|XP_001620664.1 Nvec|XP_001620666.1 Nvec|XP_001620781.1 Nvec|XP_001620801.1 Nvec|XP_001620996.1 Nvec|XP_001621086.1 Nvec|XP_001621250.1 Nvec|XP_001621289.1 Nvec|XP_001621307.1 Nvec|XP_001621507.1 Nvec|XP_001621525.1 Nvec|XP_001621534.1 Nvec|XP_001621602.1 Nvec|XP_001621623.1 Nvec|XP_001621720.1 Nvec|XP_001621797.1 Nvec|XP_001621826.1 Nvec|XP_001621827.1 Nvec|XP_001621839.1 Nvec|XP_001621971.1 Nvec|XP_001622005.1 Nvec|XP_001622166.1 Nvec|XP_001622266.1 Nvec|XP_001622268.1 Nvec|XP_001622311.1 Nvec|XP_001622441.1 Nvec|XP_001622553.1 Nvec|XP_001622554.1 Nvec|XP_001622674.1 Nvec|XP_001622693.1 Nvec|XP_001622752.1 Nvec|XP_001622877.1 Nvec|XP_001622921.1 Nvec|XP_001622922.1 Nvec|XP_001622926.1 Nvec|XP_001623032.1 Nvec|XP_001623033.1 Nvec|XP_001623052.1 Nvec|XP_001623099.1 Nvec|XP_001623122.1 Nvec|XP_001623300.1 Nvec|XP_001623483.1 Nvec|XP_001623538.1 Nvec|XP_001623562.1 Nvec|XP_001623670.1 Nvec|XP_001623797.1 Nvec|XP_001623831.1 Nvec|XP_001624214.1 Nvec|XP_001624306.1 Nvec|XP_001624309.1 Nvec|XP_001624321.1 Nvec|XP_001624363.1 Nvec|XP_001624679.1 Nvec|XP_001624735.1 Nvec|XP_001624764.1 Nvec|XP_001625245.1 Nvec|XP_001626138.1 Nvec|XP_001626178.1 Nvec|XP_001626537.1 Nvec|XP_001626638.1 Nvec|XP_001626846.1 Nvec|XP_001627057.1 Nvec|XP_001627092.1 Nvec|XP_001627324.1 Nvec|XP_001627396.1 Nvec|XP_001627609.1 Nvec|XP_001627633.1 Nvec|XP_001627717.1 Nvec|XP_001627718.1 Nvec|XP_001627821.1 Nvec|XP_001627948.1 Nvec|XP_001627966.1 Nvec|XP_001628348.1 Nvec|XP_001628512.1 Nvec|XP_001628678.1 Nvec|XP_001628979.1 Nvec|XP_001629092.1 Nvec|XP_001629374.1 Nvec|XP_001629396.1 Nvec|XP_001629796.1 Nvec|XP_001629875.1 Nvec|XP_001630025.1 Nvec|XP_001630212.1 Nvec|XP_001630596.1 Nvec|XP_001630683.1 Nvec|XP_001630702.1 Nvec|XP_001630880.1 Nvec|XP_001631243.1 Nvec|XP_001631247.1 Nvec|XP_001631840.1 Nvec|XP_001631844.1 Nvec|XP_001631918.1 Nvec|XP_001632495.1 Nvec|XP_001632678.1 Nvec|XP_001632679.1 Nvec|XP_001632681.1 Nvec|XP_001632858.1 Nvec|XP_001633456.1 Nvec|XP_001633738.1 Nvec|XP_001634581.1 Nvec|XP_001634665.1 Nvec|XP_001634724.1 Nvec|XP_001635642.1 Nvec|XP_001635727.1 Nvec|XP_001635728.1 Nvec|XP_001635743.1 Nvec|XP_001635748.1 Nvec|XP_001636016.1 Nvec|XP_001636413.1 Nvec|XP_001636420.1 Nvec|XP_001636797.1 Nvec|XP_001637673.1 Nvec|XP_001638059.1 Nvec|XP_001638285.1 Nvec|XP_001639384.1 Nvec|XP_001639429.1 Nvec|XP_001639994.1 Nvec|XP_001640809.1 Nvec|XP_001641404.1 Nvec|XP_001641912.1 Nvec|XP_001642072.1 Nvec|XP_001647513.1 Nvec|XP_001647514.1 Obim|XP_014768229.1 Obim|XP_014769683.1 Obim|XP_014770511.1 Obim|XP_014771465.1 Obim|XP_014772053.1 Obim|XP_014772054.1 Obim|XP_014772288.1 Obim|XP_014775206.1 Obim|XP_014775394.1 Obim|XP_014775465.1 Obim|XP_014776167.1 Obim|XP_014777729.1 Obim|XP_014780182.1 Obim|XP_014781276.1 Obim|XP_014782071.1 Obim|XP_014783059.1 Obim|XP_014784343.1 Obim|XP_014786254.1 Obim|XP_014788501.1 Obim|XP_014789037.1 Obim|XP_014789689.1 Ofav|XP_020601354.1 Ofav|XP_020601446.1 Ofav|XP_020602608.1 Ofav|XP_020602953.1 Ofav|XP_020604998.1 Ofav|XP_020605300.1 Ofav|XP_020607558.1 Ofav|XP_020614112.1 Ofav|XP_020614701.1 Ofav|XP_020614709.1 Ofav|XP_020615615.1 Ofav|XP_020615626.1 Ofav|XP_020617550.1 Ofav|XP_020622097.1 Ofav|XP_020622153.1 Ofav|XP_020625151.1 Ofav|XP_020625320.1 Ofav|XP_020625411.1 Ofav|XP_020627920.1 Ofav|XP_020632282.1 Ofav|XP_020632668.1 Paus|g8000.t1 Pdam|XP_027037415.1 Pdam|XP_027038737.1 Pdam|XP_027039030.1 Pdam|XP_027039309.1 Pdam|XP_027039420.1 Pdam|XP_027040109.1 Pdam|XP_027041027.1 Pdam|XP_027042008.1 Pdam|XP_027047904.1 Pdam|XP_027048240.1 Pdam|XP_027048910.1 Pdam|XP_027049718.1 Pdam|XP_027054824.1 Pdam|XP_027058718.1 Ppac|PPA04625 Ppac|PPA13491 Ppac|PPA33854 Ppac|PPA35502 Ppac|PPA36653 Ppac|PPA37065 Ppac|PPA39848 Ppac|PPA41101 Ppac|PPA41172 Ppac|PPA42363 Ppac|PPA43044 Ppac|PPA43995 Rmue|g10113.t1 Rmue|g10116.t1 Rmue|g10390.t1 Rmue|g10391.t1 Rmue|g10392.t1 Rmue|g10393.t1 Rmue|g10585.t1 Rmue|g10610.t1 Rmue|g10641.t1 Rmue|g10643.t1 Rmue|g10815.t1 Rmue|g10948.t1 Rmue|g10949.t1 Rmue|g11205.t1 Rmue|g11619.t1 Rmue|g11634.t1 Rmue|g11758.t1 Rmue|g11776.t1 Rmue|g11910.t1 Rmue|g11959.t1 Rmue|g12117.t1 Rmue|g12956.t1 Rmue|g13014.t1 Rmue|g13300.t1 Rmue|g13460.t1 Rmue|g13500.t1 Rmue|g13501.t1 Rmue|g13884.t1 Rmue|g13939.t1 Rmue|g14089.t1 Rmue|g14513.t1 Rmue|g14518.t1 Rmue|g14526.t1 Rmue|g14662.t1 Rmue|g15053.t1 Rmue|g15465.t1 Rmue|g15573.t1 Rmue|g15733.t1 Rmue|g15862.t1 Rmue|g15953.t1 Rmue|g16016.t1 Rmue|g16225.t1 Rmue|g16320.t1 Rmue|g16467.t1 Rmue|g16519.t1 Rmue|g16559.t1 Rmue|g16560.t1 Rmue|g16586.t1 Rmue|g16924.t1 Rmue|g1700.t1 Rmue|g17055.t1 Rmue|g17056.t1 Rmue|g17108.t1 Rmue|g17236.t1 Rmue|g17410.t1 Rmue|g17832.t1 Rmue|g17995.t1 Rmue|g18035.t1 Rmue|g18116.t1 Rmue|g18161.t1 Rmue|g18306.t1 Rmue|g18472.t1 Rmue|g18473.t1 Rmue|g18884.t1 Rmue|g18885.t1 Rmue|g19293.t1 Rmue|g19294.t1 Rmue|g19542.t1 Rmue|g19545.t1 Rmue|g19546.t1 Rmue|g19549.t1 Rmue|g19554.t1 Rmue|g20645.t1 Rmue|g21193.t1 Rmue|g21370.t1 Rmue|g21442.t1 Rmue|g21696.t1 Rmue|g21716.t1 Rmue|g21717.t1 Rmue|g2193.t1 Rmue|g22165.t1 Rmue|g2263.t1 Rmue|g2313.t1 Rmue|g23218.t1 Rmue|g2511.t1 Rmue|g2888.t1 Rmue|g3462.t1 Rmue|g3525.t1 Rmue|g4570.t1 Rmue|g4625.t1 Rmue|g4626.t1 Rmue|g4750.t1 Rmue|g4873.t1 Rmue|g5209.t1 Rmue|g5537.t1 Rmue|g6215.t1 Rmue|g6327.t1 Rmue|g7218.t1 Rmue|g7299.t1 Rmue|g7429.t1 Rmue|g7716.t1 Rmue|g7833.t1 Rmue|g7834.t1 Rmue|g7919.t1 Rmue|g7926.t1 Rmue|g8162.t1 Rmue|g8297.t1 Rmue|g8324.t1 Rmue|g8541.t1 Rmue|g8542.t1 Rmue|g8594.t1 Rmue|g8595.t1 Rmue|g8627.t1 Rmue|g9189.t1 Rmue|g9372.t1 Rmue|g9460.t1 Rmue|g9461.t1 Rmue|g9701.t1 Rmue|g9834.t1 Rmue|g9989.t1 Skow|XP_006811856.1 Skow|XP_006811953.1 Skow|XP_006820178.1 Skow|XP_006822105.1 Skow|XP_006822638.1 Skow|XP_006824414.1 Skow|XP_006824720.1 Skow|XP_006824723.1 Skow|XP_006825124.1 Skow|XP_006825930.1 Sman|Smp_211160.2 Tcas|XP_015834336.1 Tcas|XP_015838953.1 Tcas|XP_015840045.1 Tcas|XP_015840144.1 Xtro|XP_017951156.1
OG0000002: Aaurb|scaffold104.g60.t1 Aaurb|scaffold106.g41.t1 Aaurb|scaffold106.g42.t1 Aaurb|scaffold125.g10.t1 Aaurb|scaffold125.g9.t1 Aaurb|scaffold128.g5.t1 Aaurb|scaffold135.g38.t1 Aaurb|scaffold150.g38.t1 Aaurb|scaffold16.g33.t1 Aaurb|scaffold169.g53.t2 Aaurb|scaffold172.g30.t1 Aaurb|scaffold186.g44.t1 Aaurb|scaffold199.g41.t1 Aaurb|scaffold201.g5.t1 Aaurb|scaffold226.g34.t1 Aaurb|scaffold25.g108.t1 Aaurb|scaffold263.g26.t1 Aaurb|scaffold27.g102.t1 Aaurb|scaffold271.g4.t1 Aaurb|scaffold32.g42.t1 Aaurb|scaffold32.g43.t1 Aaurb|scaffold332.g7.t1 Aaurb|scaffold337.g8.t1 Aaurb|scaffold352.g3.t1 Aaurb|scaffold37.g19.t1 Aaurb|scaffold37.g20.t1 Aaurb|scaffold37.g21.t1 Aaurb|scaffold379.g6.t1 Aaurb|scaffold396.g4.t1 Aaurb|scaffold40.g52.t1 Aaurb|scaffold40.g54.t1 Aaurb|scaffold417.g17.t1 Aaurb|scaffold417.g18.t1 Aaurb|scaffold427.g2.t1 Aaurb|scaffold45.g3.t1 Aaurb|scaffold45.g4.t1 Aaurb|scaffold452.g12.t1 Aaurb|scaffold456.g11.t2 Aaurb|scaffold456.g7.t1 Aaurb|scaffold462.g4.t1 Aaurb|scaffold544.g10.t1 Aaurb|scaffold581.g6.t1 Aaurb|scaffold672.g4.t1 Aaurb|scaffold71.g68.t1 Aaurb|scaffold79.g105.t1 Aaurb|scaffold83.g82.t1 Aaurb|scaffold99.g27.t1 Aaurp|Seg1042.2 Aaurp|Seg1042.3 Aaurp|Seg1043.10 Aaurp|Seg1051.2 Aaurp|Seg1219.7 Aaurp|Seg1276.8 Aaurp|Seg1283.1 Aaurp|Seg1283.5 Aaurp|Seg1304.8 Aaurp|Seg1359.15 Aaurp|Seg1363.22 Aaurp|Seg1363.23 Aaurp|Seg1363.24 Aaurp|Seg1379.8 Aaurp|Seg1383.4 Aaurp|Seg1383.5 Aaurp|Seg140.4 Aaurp|Seg1400.3 Aaurp|Seg1400.4 Aaurp|Seg1433.8 Aaurp|Seg1448.2 Aaurp|Seg1448.3 Aaurp|Seg1472.11 Aaurp|Seg1487.10 Aaurp|Seg1542.6 Aaurp|Seg1554.6 Aaurp|Seg1599.4 Aaurp|Seg1608.5 Aaurp|Seg1619.9 Aaurp|Seg1622.10 Aaurp|Seg1666.1 Aaurp|Seg1706.10 Aaurp|Seg1706.9 Aaurp|Seg1765.5 Aaurp|Seg1796.7 Aaurp|Seg1796.8 Aaurp|Seg1971.1 Aaurp|Seg1983.6 Aaurp|Seg205.12 Aaurp|Seg20722.1 Aaurp|Seg2101.2 Aaurp|Seg2123.5 Aaurp|Seg2123.6 Aaurp|Seg2164.5 Aaurp|Seg2278.4 Aaurp|Seg2340.7 Aaurp|Seg2533.1 Aaurp|Seg2541.5 Aaurp|Seg2541.6 Aaurp|Seg2567.1 Aaurp|Seg259.12 Aaurp|Seg259.13 Aaurp|Seg270.5 Aaurp|Seg2720.4 Aaurp|Seg282.12 Aaurp|Seg2864.4 Aaurp|Seg2905.2 Aaurp|Seg2905.3 Aaurp|Seg3112.1 Aaurp|Seg3112.2 Aaurp|Seg3156.2 Aaurp|Seg3156.3 Aaurp|Seg3156.4 Aaurp|Seg316.1 Aaurp|Seg3225.1 Aaurp|Seg344.4 Aaurp|Seg3473.2 Aaurp|Seg3473.3 Aaurp|Seg3592.2 Aaurp|Seg373.7 Aaurp|Seg3838.4 Aaurp|Seg3945.1 Aaurp|Seg3957.1 Aaurp|Seg3983.2 Aaurp|Seg404.4 Aaurp|Seg4086.1 Aaurp|Seg4366.2 Aaurp|Seg441.3 Aaurp|Seg442.6 Aaurp|Seg4425.3 Aaurp|Seg4780.1 Aaurp|Seg4780.2 Aaurp|Seg4827.3 Aaurp|Seg4920.1 Aaurp|Seg4920.2 Aaurp|Seg4920.3 Aaurp|Seg5323.3 Aaurp|Seg534.3 Aaurp|Seg5362.1 Aaurp|Seg563.5 Aaurp|Seg6027.2 Aaurp|Seg6027.3 Aaurp|Seg6275.2 Aaurp|Seg6419.1 Aaurp|Seg694.1 Aaurp|Seg694.2 Aaurp|Seg714.2 Aaurp|Seg747.6 Aaurp|Seg747.7 Aaurp|Seg825.2 Aaurp|Seg83.5 Aaurp|Seg83.6 Aaurp|Seg868.6 Aaurp|Seg893.6 Aaurp|Seg900.13 Aaurp|Seg900.14 Aaurp|Seg96.13 Aaurp|Seg960.7 Aaurp|Seg960.8 Aaurp|Seg987.5 Adig|XP_015747119.1 Adig|XP_015747273.1 Adig|XP_015747275.1 Adig|XP_015747322.1 Adig|XP_015747380.1 Adig|XP_015747505.1 Adig|XP_015747553.1 Adig|XP_015747554.1 Adig|XP_015747596.1 Adig|XP_015747609.1 Adig|XP_015747772.1 Adig|XP_015747825.1 Adig|XP_015748008.1 Adig|XP_015748010.1 Adig|XP_015748017.1 Adig|XP_015748181.1 Adig|XP_015748349.1 Adig|XP_015748662.1 Adig|XP_015748663.1 Adig|XP_015748664.1 Adig|XP_015748758.1 Adig|XP_015748759.1 Adig|XP_015748764.1 Adig|XP_015749205.1 Adig|XP_015749207.1 Adig|XP_015749237.1 Adig|XP_015749350.1 Adig|XP_015749572.1 Adig|XP_015749620.1 Adig|XP_015749621.1 Adig|XP_015749787.1 Adig|XP_015749996.1 Adig|XP_015750056.1 Adig|XP_015750134.1 Adig|XP_015750356.1 Adig|XP_015750357.1 Adig|XP_015750360.1 Adig|XP_015750371.1 Adig|XP_015750401.1 Adig|XP_015750432.1 Adig|XP_015751232.1 Adig|XP_015752550.1 Adig|XP_015752562.1 Adig|XP_015752622.1 Adig|XP_015752665.1 Adig|XP_015754162.1 Adig|XP_015754164.1 Adig|XP_015754322.1 Adig|XP_015754402.1 Adig|XP_015754512.1 Adig|XP_015754628.1 Adig|XP_015754701.1 Adig|XP_015754706.1 Adig|XP_015754707.1 Adig|XP_015754708.1 Adig|XP_015754717.1 Adig|XP_015754718.1 Adig|XP_015754719.1 Adig|XP_015755289.1 Adig|XP_015755396.1 Adig|XP_015755555.1 Adig|XP_015755565.1 Adig|XP_015755574.1 Adig|XP_015755924.1 Adig|XP_015755949.1 Adig|XP_015756193.1 Adig|XP_015756363.1 Adig|XP_015756454.1 Adig|XP_015756710.1 Adig|XP_015756982.1 Adig|XP_015757035.1 Adig|XP_015757046.1 Adig|XP_015757276.1 Adig|XP_015757296.1 Adig|XP_015757624.1 Adig|XP_015757806.1 Adig|XP_015758281.1 Adig|XP_015758294.1 Adig|XP_015758960.1 Adig|XP_015759050.1 Adig|XP_015759212.1 Adig|XP_015759423.1 Adig|XP_015759447.1 Adig|XP_015760090.1 Adig|XP_015760378.1 Adig|XP_015760418.1 Adig|XP_015760419.1 Adig|XP_015760436.1 Adig|XP_015760440.1 Adig|XP_015760469.1 Adig|XP_015760505.1 Adig|XP_015760743.1 Adig|XP_015760752.1 Adig|XP_015760806.1 Adig|XP_015760809.1 Adig|XP_015760836.1 Adig|XP_015760848.1 Adig|XP_015760849.1 Adig|XP_015760855.1 Adig|XP_015760861.1 Adig|XP_015761143.1 Adig|XP_015761144.1 Adig|XP_015761276.1 Adig|XP_015761301.1 Adig|XP_015761459.1 Adig|XP_015761499.1 Adig|XP_015761957.1 Adig|XP_015762064.1 Adig|XP_015762084.1 Adig|XP_015762142.1 Adig|XP_015762143.1 Adig|XP_015762244.1 Adig|XP_015762647.1 Adig|XP_015762648.1 Adig|XP_015763624.1 Adig|XP_015763630.1 Adig|XP_015763631.1 Adig|XP_015763666.1 Adig|XP_015763667.1 Adig|XP_015763829.1 Adig|XP_015763900.1 Adig|XP_015763909.1 Adig|XP_015763911.1 Adig|XP_015763912.1 Adig|XP_015763920.1 Adig|XP_015764337.1 Adig|XP_015764366.1 Adig|XP_015764650.1 Adig|XP_015764760.1 Adig|XP_015764771.1 Adig|XP_015764780.1 Adig|XP_015765171.1 Adig|XP_015765429.1 Adig|XP_015765442.1 Adig|XP_015765501.1 Adig|XP_015765510.1 Adig|XP_015765556.1 Adig|XP_015765623.1 Adig|XP_015765625.1 Adig|XP_015765626.1 Adig|XP_015765745.1 Adig|XP_015765787.1 Adig|XP_015765902.1 Adig|XP_015765903.1 Adig|XP_015766410.1 Adig|XP_015766418.1 Adig|XP_015766677.1 Adig|XP_015766813.1 Adig|XP_015767113.1 Adig|XP_015767147.1 Adig|XP_015767460.1 Adig|XP_015767468.1 Adig|XP_015767481.1 Adig|XP_015768395.1 Adig|XP_015768401.1 Adig|XP_015768402.1 Adig|XP_015769097.1 Adig|XP_015769130.1 Adig|XP_015769273.1 Adig|XP_015769277.1 Adig|XP_015769363.1 Adig|XP_015769534.1 Adig|XP_015769795.1 Adig|XP_015769809.1 Adig|XP_015769811.1 Adig|XP_015769813.1 Adig|XP_015769850.1 Adig|XP_015769862.1 Adig|XP_015770055.1 Adig|XP_015770135.1 Adig|XP_015770136.1 Adig|XP_015770186.1 Adig|XP_015770197.1 Adig|XP_015770367.1 Adig|XP_015770377.1 Adig|XP_015770384.1 Adig|XP_015770604.1 Adig|XP_015770607.1 Adig|XP_015771208.1 Adig|XP_015771267.1 Adig|XP_015771294.1 Adig|XP_015771330.1 Adig|XP_015771331.1 Adig|XP_015771451.1 Adig|XP_015771452.1 Adig|XP_015771925.1 Adig|XP_015772061.1 Adig|XP_015772077.1 Adig|XP_015772078.1 Adig|XP_015772079.1 Adig|XP_015772177.1 Adig|XP_015772190.1 Adig|XP_015772314.1 Adig|XP_015772515.1 Adig|XP_015772557.1 Adig|XP_015772576.1 Adig|XP_015772604.1 Adig|XP_015772786.1 Adig|XP_015772837.1 Adig|XP_015772839.1 Adig|XP_015772849.1 Adig|XP_015772960.1 Adig|XP_015773063.1 Adig|XP_015773448.1 Adig|XP_015773449.1 Adig|XP_015773642.1 Adig|XP_015773762.1 Adig|XP_015773763.1 Adig|XP_015773982.1 Adig|XP_015773983.1 Adig|XP_015774195.1 Adig|XP_015774197.1 Adig|XP_015774303.1 Adig|XP_015774305.1 Adig|XP_015774370.1 Adig|XP_015774482.1 Adig|XP_015774861.1 Adig|XP_015775120.1 Adig|XP_015775397.1 Adig|XP_015775670.1 Adig|XP_015775674.1 Adig|XP_015775684.1 Adig|XP_015776024.1 Adig|XP_015776096.1 Adig|XP_015776196.1 Adig|XP_015776459.1 Adig|XP_015776464.1 Adig|XP_015776473.1 Adig|XP_015776588.1 Adig|XP_015776940.1 Adig|XP_015776995.1 Adig|XP_015777338.1 Adig|XP_015777542.1 Adig|XP_015778734.1 Adig|XP_015778925.1 Adig|XP_015778927.1 Adig|XP_015778928.1 Adig|XP_015779027.1 Adig|XP_015779209.1 Adig|XP_015779362.1 Adig|XP_015779410.1 Adig|XP_015779584.1 Adig|XP_015779782.1 Adig|XP_015779933.1 Adig|XP_015780110.1 Adig|XP_015780174.1 Adig|XP_015780204.1 Adig|XP_015780205.1 Adig|XP_015780313.1 Adig|XP_015780462.1 Adig|XP_015780541.1 Adig|XP_015780596.1 Adig|XP_015780613.1 Adig|XP_015780686.1 Adig|XP_015780688.1 Adig|XP_015780689.1 Adig|XP_015780702.1 Adig|XP_015780868.1 Adig|XP_015780902.1 Apla|oki.100.54.t1 Apla|oki.100.97.t1 Apla|oki.101.9.t1 Apla|oki.105.13.t1 Apla|oki.109.54.t1 Apla|oki.110.28.t1 Apla|oki.122.57.t1 Apla|oki.122.62.t1 Apla|oki.126.3.t1 Apla|oki.13.33.t1 Apla|oki.130.48.t1 Apla|oki.130.49.t1 Apla|oki.132.96.t1 Apla|oki.138.8.t1 Apla|oki.140.3.t1 Apla|oki.144.25.t1 Apla|oki.144.26.t1 Apla|oki.162.4.t1 Apla|oki.17.41.t1 Apla|oki.171.6.t1 Apla|oki.173.10.t1 Apla|oki.173.9.t1 Apla|oki.175.5.t1 Apla|oki.176.1.t1 Apla|oki.187.14.t1 Apla|oki.20.8.t1 Apla|oki.203.33.t1 Apla|oki.203.34.t1 Apla|oki.203.4.t1 Apla|oki.204.29.t1 Apla|oki.207.19.t1 Apla|oki.21.207.t1 Apla|oki.216.11.t1 Apla|oki.216.12.t1 Apla|oki.216.13.t1 Apla|oki.22.124.t1 Apla|oki.22.125.t1 Apla|oki.231.26.t1 Apla|oki.239.18.t1 Apla|oki.250.33.t1 Apla|oki.254.1.t1 Apla|oki.26.116.t1 Apla|oki.26.2.t1 Apla|oki.275.26.t1 Apla|oki.275.27.t1 Apla|oki.275.28.t1 Apla|oki.279.8.t1 Apla|oki.279.9.t1 Apla|oki.299.15.t1 Apla|oki.299.7.t1 Apla|oki.302.13.t1 Apla|oki.302.14.t1 Apla|oki.303.12.t1 Apla|oki.317.14.t1 Apla|oki.317.15.t1 Apla|oki.317.17.t1 Apla|oki.317.18.t1 Apla|oki.319.27.t1 Apla|oki.340.9.t1 Apla|oki.360.1.t1 Apla|oki.370.4.t1 Apla|oki.374.6.t1 Apla|oki.381.3.t1 Apla|oki.382.4.t1 Apla|oki.383.2.t1 Apla|oki.391.4.t1 Apla|oki.4.103.t1 Apla|oki.4.125.t1 Apla|oki.4.20.t1 Apla|oki.41.65.t1 Apla|oki.41.73.t1 Apla|oki.424.5.t1 Apla|oki.424.6.t1 Apla|oki.43.131.t1 Apla|oki.43.83.t1 Apla|oki.43.84.t1 Apla|oki.45.55.t1 Apla|oki.45.56.t1 Apla|oki.456.3.t1 Apla|oki.46.18.t1 Apla|oki.46.19.t1 Apla|oki.46.20.t1 Apla|oki.46.27.t1 Apla|oki.462.2.t1 Apla|oki.47.103.t1 Apla|oki.47.93.t1 Apla|oki.511.2.t1 Apla|oki.586.4.t1 Apla|oki.59.55.t1 Apla|oki.59.6.t1 Apla|oki.6.137.t1 Apla|oki.6.200.t1 Apla|oki.6.201.t1 Apla|oki.6.34.t1 Apla|oki.64.64.t1 Apla|oki.65.64.t1 Apla|oki.662.1.t1 Apla|oki.68.99.t1 Apla|oki.692.2.t1 Apla|oki.716.1.t1 Apla|oki.73.14.t1 Apla|oki.73.64.t1 Apla|oki.73.65.t1 Apla|oki.8.10.t1 Apla|oki.8.265.t1 Apla|oki.81.37.t1 Apla|oki.81.50.t1 Apla|oki.87.43.t1 Apla|oki.88.11.t1 Apla|oki.88.7.t1 Apla|oki.95.17.t1 Apla|oki.95.18.t1 Aque|Aqu2.1.01102_001 Aque|Aqu2.1.01884_001 Aque|Aqu2.1.02598_001 Aque|Aqu2.1.09286_001 Aque|Aqu2.1.11728_001 Aque|Aqu2.1.13444_001 Aque|Aqu2.1.14996_001 Aque|Aqu2.1.15637_001 Aque|Aqu2.1.16151_001 Aque|Aqu2.1.16837_001 Aque|Aqu2.1.20561_001 Aque|Aqu2.1.22115_001 Aque|Aqu2.1.22116_001 Aque|Aqu2.1.22117_001 Aque|Aqu2.1.22628_001 Aque|Aqu2.1.23115_001 Aque|Aqu2.1.23466_001 Aque|Aqu2.1.24391_001 Aque|Aqu2.1.24953_001 Aque|Aqu2.1.25146_001 Aque|Aqu2.1.25147_001 Aque|Aqu2.1.25523_001 Aque|Aqu2.1.27654_001 Aque|Aqu2.1.27718_001 Aque|Aqu2.1.29284_001 Aque|Aqu2.1.30652_001 Aque|Aqu2.1.30665_001 Aque|Aqu2.1.34064_001 Aque|Aqu2.1.34535_001 Aque|Aqu2.1.34536_001 Aque|Aqu2.1.36953_001 Aque|Aqu2.1.38283_001 Aque|Aqu2.1.38298_001 Aque|Aqu2.1.38838_001 Aque|Aqu2.1.39481_001 Aque|Aqu2.1.40285_001 Aque|Aqu2.1.40440_001 Aque|Aqu2.1.40441_001 Aque|Aqu2.1.43168_001 Aque|Aqu2.1.43170_001 Aque|Aqu2.1.43232_001 Aque|Aqu2.1.44455_001 Chem|TCONS_00000388-protein Chem|TCONS_00000389-protein Chem|TCONS_00005985-protein Chem|TCONS_00009071-protein Chem|TCONS_00009072-protein Chem|TCONS_00009890-protein Chem|TCONS_00013546-protein Chem|TCONS_00016491-protein Chem|TCONS_00016825-protein Chem|TCONS_00017647-protein Chem|TCONS_00018114-protein Chem|TCONS_00022617-protein Chem|TCONS_00023202-protein Chem|TCONS_00024162-protein Chem|TCONS_00027428-protein Chem|TCONS_00027429-protein Chem|TCONS_00027463-protein Chem|TCONS_00027464-protein Chem|TCONS_00027695-protein Chem|TCONS_00028806-protein Chem|TCONS_00029005-protein Chem|TCONS_00029238-protein Chem|TCONS_00029329-protein Chem|TCONS_00029330-protein Chem|TCONS_00030088-protein Chem|TCONS_00030463-protein Chem|TCONS_00030765-protein Chem|TCONS_00030969-protein Chem|TCONS_00032273-protein Chem|TCONS_00032275-protein Chem|TCONS_00032276-protein Chem|TCONS_00032277-protein Chem|TCONS_00032446-protein Chem|TCONS_00032447-protein Chem|TCONS_00032612-protein Chem|TCONS_00032626-protein Chem|TCONS_00033219-protein Chem|TCONS_00033220-protein Chem|TCONS_00033522-protein Chem|TCONS_00033523-protein Chem|TCONS_00034016-protein Chem|TCONS_00034017-protein Chem|TCONS_00034018-protein Chem|TCONS_00034123-protein Chem|TCONS_00034180-protein Chem|TCONS_00034278-protein Chem|TCONS_00034316-protein Chem|TCONS_00034323-protein Chem|TCONS_00034324-protein Chem|TCONS_00034569-protein Chem|TCONS_00035119-protein Chem|TCONS_00035985-protein Chem|TCONS_00035986-protein Chem|TCONS_00036199-protein Chem|TCONS_00036374-protein Chem|TCONS_00037019-protein Chem|TCONS_00037325-protein Chem|TCONS_00037804-protein Chem|TCONS_00038252-protein Chem|TCONS_00038321-protein Chem|TCONS_00038349-protein Chem|TCONS_00038375-protein Chem|TCONS_00038565-protein Chem|TCONS_00038603-protein Chem|TCONS_00038605-protein Chem|TCONS_00038863-protein Chem|TCONS_00039469-protein Chem|TCONS_00039470-protein Chem|TCONS_00039483-protein Chem|TCONS_00040263-protein Chem|TCONS_00040570-protein Chem|TCONS_00040867-protein Chem|TCONS_00041052-protein Chem|TCONS_00041137-protein Chem|TCONS_00041139-protein Chem|TCONS_00041779-protein Chem|TCONS_00042059-protein Chem|TCONS_00042114-protein Chem|TCONS_00042483-protein Chem|TCONS_00043324-protein Chem|TCONS_00044181-protein Chem|TCONS_00044339-protein Chem|TCONS_00044779-protein Chem|TCONS_00044812-protein Chem|TCONS_00044902-protein Chem|TCONS_00046122-protein Chem|TCONS_00047498-protein Chem|TCONS_00047499-protein Chem|TCONS_00047610-protein Chem|TCONS_00047611-protein Chem|TCONS_00047613-protein Chem|TCONS_00047937-protein Chem|TCONS_00047938-protein Chem|TCONS_00047939-protein Chem|TCONS_00047940-protein Chem|TCONS_00047941-protein Chem|TCONS_00048058-protein Chem|TCONS_00048953-protein Chem|TCONS_00050282-protein Chem|TCONS_00053247-protein Chem|TCONS_00053254-protein Chem|TCONS_00054442-protein Chem|TCONS_00054503-protein Chem|TCONS_00055845-protein Chem|TCONS_00055860-protein Chem|TCONS_00057049-protein Chem|TCONS_00059622-protein Chem|TCONS_00060215-protein Chem|TCONS_00060217-protein Chem|TCONS_00060331-protein Chem|TCONS_00060350-protein Chem|TCONS_00060351-protein Chem|TCONS_00063396-protein Chem|TCONS_00063722-protein Chem|TCONS_00064104-protein Chem|TCONS_00067306-protein Chem|TCONS_00067307-protein Chem|TCONS_00069933-protein Chem|TCONS_00070001-protein Chem|TCONS_00070002-protein Chem|TCONS_00072011-protein Chem|TCONS_00072025-protein Chem|TCONS_00072330-protein Chem|TCONS_00072331-protein Chem|TCONS_00072332-protein Chem|TCONS_00073561-protein Cint|XP_009861196.1 Cint|XP_018672177.2 Cint|XP_018672229.2 Cint|XP_018672231.1 Cint|XP_026695063.1 Cint|XP_026695429.1 Cint|XP_026695430.1 Cint|XP_026695432.1 Cint|XP_026696057.1 Cint|XP_026696190.1 Ctel|CapteP107413 Ctel|CapteP143021 Ctel|CapteP143088 Ctel|CapteP188191 Ctel|CapteP190750 Ctel|CapteP196380 Ctel|CapteP197228 Ctel|CapteP201173 Ctel|CapteP201220 Ctel|CapteP204043 Ctel|CapteP204432 Ctel|CapteP204507 Ctel|CapteP208344 Ctel|CapteP209663 Ctel|CapteP209746 Ctel|CapteP211331 Ctel|CapteP211741 Ctel|CapteP212929 Ctel|CapteP214659 Ctel|CapteP214859 Ctel|CapteP215791 Ctel|CapteP31549 Ctel|CapteP89874 Ctel|CapteP97458 Ctel|CapteP97468 Dgig|XP_028390969.1 Dgig|XP_028391897.1 Dgig|XP_028392620.1 Dgig|XP_028393184.1 Dgig|XP_028393185.1 Dgig|XP_028394390.1 Dgig|XP_028394394.1 Dgig|XP_028394395.1 Dgig|XP_028394495.1 Dgig|XP_028394892.1 Dgig|XP_028395309.1 Dgig|XP_028395685.1 Dgig|XP_028395694.1 Dgig|XP_028395811.1 Dgig|XP_028398828.1 Dgig|XP_028398829.1 Dgig|XP_028398996.1 Dgig|XP_028402118.1 Dgig|XP_028402120.1 Dgig|XP_028403922.1 Dgig|XP_028403923.1 Dgig|XP_028403933.1 Dgig|XP_028403950.1 Dgig|XP_028403957.1 Dgig|XP_028403967.1 Dgig|XP_028404019.1 Dgig|XP_028404040.1 Dgig|XP_028404042.1 Dgig|XP_028404043.1 Dgig|XP_028404046.1 Dgig|XP_028404047.1 Dgig|XP_028404050.1 Dgig|XP_028404098.1 Dgig|XP_028404107.1 Dgig|XP_028404109.1 Dgig|XP_028404112.1 Dgig|XP_028404791.1 Dgig|XP_028404802.1 Dgig|XP_028404804.1 Dgig|XP_028404810.1 Dgig|XP_028404811.1 Dgig|XP_028404812.1 Dgig|XP_028404829.1 Dgig|XP_028405229.1 Dgig|XP_028405230.1 Dgig|XP_028405254.1 Dgig|XP_028405257.1 Dgig|XP_028405263.1 Dgig|XP_028405774.1 Dgig|XP_028405783.1 Dgig|XP_028406775.1 Dgig|XP_028406776.1 Dgig|XP_028406777.1 Dgig|XP_028406789.1 Dgig|XP_028406790.1 Dgig|XP_028407167.1 Dgig|XP_028407170.1 Dgig|XP_028407177.1 Dgig|XP_028407270.1 Dgig|XP_028407288.1 Dgig|XP_028407516.1 Dgig|XP_028407541.1 Dgig|XP_028407542.1 Dgig|XP_028407821.1 Dgig|XP_028407838.1 Dgig|XP_028407840.1 Dgig|XP_028407849.1 Dgig|XP_028407850.1 Dgig|XP_028407851.1 Dgig|XP_028407859.1 Dgig|XP_028408116.1 Dgig|XP_028408200.1 Dgig|XP_028408220.1 Dgig|XP_028408638.1 Dgig|XP_028408639.1 Dgig|XP_028408667.1 Dgig|XP_028408734.1 Dgig|XP_028408735.1 Dgig|XP_028408799.1 Dgig|XP_028408800.1 Dgig|XP_028408802.1 Dgig|XP_028408812.1 Dgig|XP_028408821.1 Dgig|XP_028408896.1 Dgig|XP_028410463.1 Dgig|XP_028410464.1 Dgig|XP_028410467.1 Dgig|XP_028410501.1 Dgig|XP_028410510.1 Dgig|XP_028410511.1 Dgig|XP_028410556.1 Dgig|XP_028411135.1 Dgig|XP_028411416.1 Dgig|XP_028411629.1 Dgig|XP_028411636.1 Dgig|XP_028412002.1 Dgig|XP_028412005.1 Dgig|XP_028412050.1 Dgig|XP_028412344.1 Dgig|XP_028412350.1 Dgig|XP_028412466.1 Dgig|XP_028412562.1 Dgig|XP_028412565.1 Dgig|XP_028412569.1 Dgig|XP_028412570.1 Dgig|XP_028412576.1 Dgig|XP_028412577.1 Dgig|XP_028412945.1 Dgig|XP_028413086.1 Dgig|XP_028413087.1 Dgig|XP_028413103.1 Dgig|XP_028413247.1 Dgig|XP_028413276.1 Dgig|XP_028413278.1 Dgig|XP_028413517.1 Dgig|XP_028413601.1 Dgig|XP_028413621.1 Dgig|XP_028413652.1 Dgig|XP_028413654.1 Dgig|XP_028413661.1 Dgig|XP_028413668.1 Dgig|XP_028413772.1 Dgig|XP_028413873.1 Dgig|XP_028413951.1 Dgig|XP_028413969.1 Dgig|XP_028413990.1 Dgig|XP_028414072.1 Dgig|XP_028414082.1 Dgig|XP_028414792.1 Dgig|XP_028415021.1 Dgig|XP_028415393.1 Dgig|XP_028415517.1 Dgig|XP_028415536.1 Dgig|XP_028415619.1 Dgig|XP_028415652.1 Dgig|XP_028415653.1 Dgig|XP_028415683.1 Dgig|XP_028415690.1 Dgig|XP_028415698.1 Dgig|XP_028416036.1 Dgig|XP_028416298.1 Dgig|XP_028416310.1 Dgig|XP_028416322.1 Dgig|XP_028416431.1 Dgig|XP_028416432.1 Dgig|XP_028416433.1 Dgig|XP_028416657.1 Dgig|XP_028416832.1 Dgig|XP_028416851.1 Dgig|XP_028416927.1 Dgig|XP_028417118.1 Dgig|XP_028417119.1 Dgig|XP_028417147.1 Dgig|XP_028417148.1 Dgig|XP_028417189.1 Dgig|XP_028417205.1 Dgig|XP_028417206.1 Dgig|XP_028417207.1 Dgig|XP_028417703.1 Dgig|XP_028417873.1 Dgig|XP_028417945.1 Dgig|XP_028417970.1 Dgig|XP_028417981.1 Dgig|XP_028418032.1 Dgig|XP_028418033.1 Dgig|XP_028418048.1 Dgig|XP_028418317.1 Dgig|XP_028418365.1 Dgig|XP_028418430.1 Dgig|XP_028418437.1 Dgig|XP_028418535.1 Dgig|XP_028418711.1 Dgig|XP_028418712.1 Dgig|XP_028418719.1 Dgig|XP_028418886.1 Dgig|XP_028418887.1 Dgig|XP_028418888.1 Dgig|XP_028418889.1 Dgig|XP_028418923.1 Dgig|XP_028418937.1 Dgig|XP_028418940.1 Dgig|XP_028418944.1 Dgig|XP_028419080.1 Dgig|XP_028419256.1 Dpul|gene8840 Epal|XP_020892317.1 Epal|XP_020893052.1 Epal|XP_020895949.1 Epal|XP_020896018.1 Epal|XP_020897321.1 Epal|XP_020898408.1 Epal|XP_020899033.2 Epal|XP_020899454.1 Epal|XP_020899456.1 Epal|XP_020899934.1 Epal|XP_020900041.1 Epal|XP_020900498.2 Epal|XP_020900514.1 Epal|XP_020901224.1 Epal|XP_020901230.2 Epal|XP_020901263.1 Epal|XP_020901286.1 Epal|XP_020901607.1 Epal|XP_020902230.2 Epal|XP_020902920.1 Epal|XP_020903802.2 Epal|XP_020903887.1 Epal|XP_020903888.1 Epal|XP_020904002.1 Epal|XP_020904342.1 Epal|XP_020905319.1 Epal|XP_020905392.1 Epal|XP_020906524.1 Epal|XP_020907306.2 Epal|XP_020908156.1 Epal|XP_020908380.1 Epal|XP_020908381.1 Epal|XP_020909195.1 Epal|XP_020910318.1 Epal|XP_020910368.2 Epal|XP_020910369.2 Epal|XP_020910830.1 Epal|XP_020911111.2 Epal|XP_020911222.1 Epal|XP_020911226.1 Epal|XP_020911537.1 Epal|XP_020911539.2 Epal|XP_020911975.1 Epal|XP_020912008.1 Epal|XP_020912135.1 Epal|XP_020912136.1 Epal|XP_020912340.2 Epal|XP_020912517.1 Epal|XP_020912562.1 Epal|XP_020912582.1 Epal|XP_020913148.1 Epal|XP_020913427.1 Epal|XP_020914392.1 Epal|XP_020914447.1 Epal|XP_020914501.1 Epal|XP_020915316.1 Epal|XP_020915379.1 Epal|XP_020915380.2 Epal|XP_020915653.1 Epal|XP_020915950.1 Epal|XP_020917575.1 Epal|XP_020917576.1 Epal|XP_028513214.1 Epal|XP_028513237.1 Epal|XP_028513676.1 Epal|XP_028513775.1 Epal|XP_028514343.1 Epal|XP_028515310.1 Epal|XP_028515395.1 Epal|XP_028516199.1 Epal|XP_028516200.1 Epal|XP_028516457.1 Epal|XP_028516601.1 Epal|XP_028516714.1 Epal|XP_028516813.1 Epal|XP_028517094.1 Epal|XP_028517140.1 Epal|XP_028517141.1 Epal|XP_028517271.1 Epal|XP_028517300.1 Epal|XP_028517549.1 Epal|XP_028517650.1 Epal|XP_028517674.1 Epal|XP_028517695.1 Epal|XP_028517747.1 Epal|XP_028517749.1 Epal|XP_028517911.1 Epal|XP_028518124.1 Epal|XP_028518208.1 Epal|XP_028518238.1 Epal|XP_028519003.1 Epal|XP_028519014.1 Epal|XP_028519119.1 Epal|XP_028519132.1 Epal|XP_028519233.1 Epal|XP_028519536.1 Epal|XP_028519733.1 Hech|HyE0004.202 Hech|HyE0018.106 Hech|HyE0022.28 Hech|HyE0049.121 Hech|HyE0077.41 Hech|HyE0082.42 Hech|HyE0106.45 Hech|HyE0224.9 Hech|HyE0336.14 Hech|HyE6774.1 Hech|HyE7132.1 Hech|HyE7723.1 Hmag|Sc4wPfr_1001.g5028.t1 Hmag|Sc4wPfr_1001.g5029.t1 Hmag|Sc4wPfr_1001.g5030.t1 Hmag|Sc4wPfr_106.g23469.t1 Hmag|Sc4wPfr_1061.g18830.t1 Hmag|Sc4wPfr_1077.g31052.t1 Hmag|Sc4wPfr_1077.g31053.t1 Hmag|Sc4wPfr_1080.g15193.t1 Hmag|Sc4wPfr_1080.g15194.t1 Hmag|Sc4wPfr_1080.g15195.t1 Hmag|Sc4wPfr_1113.g11143.t1 Hmag|Sc4wPfr_1113.g11144.t1 Hmag|Sc4wPfr_156.1.g4069.t1 Hmag|Sc4wPfr_156.1.g4070.t1 Hmag|Sc4wPfr_156.1.g4071.t1 Hmag|Sc4wPfr_156.1.g4072.t1 Hmag|Sc4wPfr_169.g29151.t1 Hmag|Sc4wPfr_1903.g23127.t1 Hmag|Sc4wPfr_208.3.g23081.t1 Hmag|Sc4wPfr_208.3.g23082.t1 Hmag|Sc4wPfr_208.3.g23083.t1 Hmag|Sc4wPfr_208.3.g23084.t1 Hmag|Sc4wPfr_208.3.g23086.t1 Hmag|Sc4wPfr_26.g17236.t1 Hmag|Sc4wPfr_274.2.g1540.t1 Hmag|Sc4wPfr_274.2.g1541.t1 Hmag|Sc4wPfr_274.2.g1542.t1 Hmag|Sc4wPfr_274.2.g1543.t1 Hmag|Sc4wPfr_275.3.g2023.t1 Hmag|Sc4wPfr_275.3.g2024.t1 Hmag|Sc4wPfr_2758.g25201.t1 Hmag|Sc4wPfr_2758.g25202.t1 Hmag|Sc4wPfr_279.g30469.t1 Hmag|Sc4wPfr_293.1.g10893.t1 Hmag|Sc4wPfr_319.g27302.t1 Hmag|Sc4wPfr_32.g14560.t1 Hmag|Sc4wPfr_32.g14561.t1 Hmag|Sc4wPfr_32.g14562.t1 Hmag|Sc4wPfr_32.g14563.t1 Hmag|Sc4wPfr_32.g14564.t1 Hmag|Sc4wPfr_32.g14565.t1 Hmag|Sc4wPfr_325.1.g5326.t1 Hmag|Sc4wPfr_326.g15699.t1 Hmag|Sc4wPfr_326.g15700.t1 Hmag|Sc4wPfr_326.g15701.t1 Hmag|Sc4wPfr_326.g15702.t1 Hmag|Sc4wPfr_363.2.g30346.t1 Hmag|Sc4wPfr_363.2.g30347.t1 Hmag|Sc4wPfr_363.2.g30348.t1 Hmag|Sc4wPfr_446.g12638.t1 Hmag|Sc4wPfr_455.g20418.t1 Hmag|Sc4wPfr_455.g20419.t1 Hmag|Sc4wPfr_455.g20420.t1 Hmag|Sc4wPfr_455.g20421.t1 Hmag|Sc4wPfr_455.g20422.t1 Hmag|Sc4wPfr_484.g18387.t1 Hmag|Sc4wPfr_4893.g23165.t1 Hmag|Sc4wPfr_506.g17444.t1 Hmag|Sc4wPfr_506.g17445.t1 Hmag|Sc4wPfr_506.g17446.t1 Hmag|Sc4wPfr_54.g21288.t1 Hmag|Sc4wPfr_544.g19564.t1 Hmag|Sc4wPfr_555.g27151.t1 Hmag|Sc4wPfr_555.g27152.t1 Hmag|Sc4wPfr_563.g19735.t1 Hmag|Sc4wPfr_563.g19736.t1 Hmag|Sc4wPfr_586.g22359.t2 Hmag|Sc4wPfr_629.g5423.t1 Hmag|Sc4wPfr_629.g5424.t1 Hmag|Sc4wPfr_629.g5425.t1 Hmag|Sc4wPfr_629.g5426.t1 Hmag|Sc4wPfr_678.g9357.t1 Hmag|Sc4wPfr_678.g9358.t1 Hmag|Sc4wPfr_678.g9359.t1 Hmag|Sc4wPfr_679.g1437.t1 Hmag|Sc4wPfr_715.g30432.t1 Hmag|Sc4wPfr_717.g8739.t1 Hmag|Sc4wPfr_722.g33111.t1 Hmag|Sc4wPfr_740.1.g22467.t1 Hmag|Sc4wPfr_740.1.g22468.t1 Hmag|Sc4wPfr_740.1.g22469.t1 Hmag|Sc4wPfr_740.1.g22470.t1 Hmag|Sc4wPfr_787.g23217.t2 Hmag|Sc4wPfr_787.g23218.t1 Hmag|Sc4wPfr_787.g23219.t1 Hmag|Sc4wPfr_787.g23220.t1 Hmag|Sc4wPfr_80.g19923.t1 Hmag|Sc4wPfr_811.1.g17358.t1 Hmag|Sc4wPfr_811.1.g17359.t1 Hmag|Sc4wPfr_811.1.g17360.t1 Hmag|Sc4wPfr_811.g6440.t1 Hmag|Sc4wPfr_826.g32501.t1 Hmag|Sc4wPfr_854.g18482.t1 Hmag|Sc4wPfr_854.g18483.t1 Hmag|Sc4wPfr_878.g6562.t1 Hsym|HyS0021.170 Hsym|HyS0021.171 Hsym|HyS0022.175 Hsym|HyS0043.61 Hsym|HyS0149.3 Hsym|HyS0178.3 Hsym|HyS0178.4 Hsym|HyS4785.1 Hsym|HyS4793.1 Isca|ISCW001295-PA Lgig|LotgiP111450 Lgig|LotgiP144941 Lgig|LotgiP152664 Lgig|LotgiP157204 Lgig|LotgiP157233 Lgig|LotgiP157234 Lgig|LotgiP158497 Lgig|LotgiP168535 Lgig|LotgiP170136 Lgig|LotgiP174662 Lgig|LotgiP174665 Lgig|LotgiP175561 Mvir|scaffold1.g85.t1 Mvir|scaffold118.g19.t1 Mvir|scaffold137.g38.t1 Mvir|scaffold14.g66.t1 Mvir|scaffold142.g10.t1 Mvir|scaffold142.g11.t1 Mvir|scaffold142.g9.t1 Mvir|scaffold146.g26.t1 Mvir|scaffold146.g27.t1 Mvir|scaffold153.g46.t1 Mvir|scaffold153.g47.t1 Mvir|scaffold170.g14.t1 Mvir|scaffold19.g45.t1 Mvir|scaffold190.g21.t1 Mvir|scaffold2.g52.t1 Mvir|scaffold2164.g1.t1 Mvir|scaffold242.g10.t1 Mvir|scaffold252.g20.t1 Mvir|scaffold28.g68.t1 Mvir|scaffold28.g69.t1 Mvir|scaffold288.g21.t1 Mvir|scaffold335.g14.t1 Mvir|scaffold350.g20.t1 Mvir|scaffold38.g22.t1 Mvir|scaffold381.g12.t1 Mvir|scaffold40.g28.t1 Mvir|scaffold403.g21.t1 Mvir|scaffold449.g4.t1 Mvir|scaffold45.g86.t1 Mvir|scaffold5.g105.t1 Mvir|scaffold5.g112.t1 Mvir|scaffold500.g12.t1 Mvir|scaffold511.g5.t1 Mvir|scaffold550.g11.t1 Mvir|scaffold56.g50.t1 Mvir|scaffold585.g2.t1 Mvir|scaffold63.g38.t1 Mvir|scaffold65.g76.t1 Mvir|scaffold672.g2.t1 Mvir|scaffold7.g163.t1 Mvir|scaffold73.g7.t1 Mvir|scaffold80.g21.t1 Mvir|scaffold85.g39.t1 Mvir|scaffold85.g40.t1 Mvir|scaffold95.g41.t1 Ngen|g10007.t1 Ngen|g10038.t1 Ngen|g10212.t1 Ngen|g10213.t1 Ngen|g10296.t1 Ngen|g10401.t1 Ngen|g10402.t1 Ngen|g10485.t1 Ngen|g10515.t1 Ngen|g10560.t1 Ngen|g10940.t1 Ngen|g11016.t1 Ngen|g11050.t1 Ngen|g11063.t1 Ngen|g11086.t1 Ngen|g11257.t1 Ngen|g11331.t1 Ngen|g11332.t1 Ngen|g11338.t1 Ngen|g11346.t1 Ngen|g11426.t1 Ngen|g11557.t1 Ngen|g11558.t1 Ngen|g11658.t1 Ngen|g11661.t1 Ngen|g11720.t1 Ngen|g11785.t1 Ngen|g11786.t1 Ngen|g11789.t1 Ngen|g11792.t1 Ngen|g11989.t1 Ngen|g11990.t1 Ngen|g12100.t1 Ngen|g12101.t1 Ngen|g12135.t1 Ngen|g12136.t1 Ngen|g12148.t1 Ngen|g12295.t1 Ngen|g12470.t1 Ngen|g12478.t1 Ngen|g12479.t1 Ngen|g12590.t1 Ngen|g12591.t1 Ngen|g12592.t1 Ngen|g12593.t1 Ngen|g12700.t1 Ngen|g12701.t1 Ngen|g12734.t1 Ngen|g12842.t1 Ngen|g12988.t1 Ngen|g13036.t1 Ngen|g13037.t1 Ngen|g13038.t1 Ngen|g13039.t1 Ngen|g13146.t1 Ngen|g13147.t1 Ngen|g13277.t1 Ngen|g13556.t1 Ngen|g13722.t1 Ngen|g13724.t1 Ngen|g13792.t1 Ngen|g13798.t1 Ngen|g13799.t1 Ngen|g13842.t1 Ngen|g13846.t1 Ngen|g13873.t1 Ngen|g13879.t1 Ngen|g13880.t1 Ngen|g13885.t1 Ngen|g13893.t1 Ngen|g13965.t1 Ngen|g13979.t1 Ngen|g14007.t1 Ngen|g14065.t1 Ngen|g14066.t1 Ngen|g14068.t1 Ngen|g14069.t1 Ngen|g14082.t1 Ngen|g14096.t1 Ngen|g14097.t1 Ngen|g14099.t1 Ngen|g14169.t1 Ngen|g14208.t1 Ngen|g14379.t1 Ngen|g14380.t1 Ngen|g14388.t1 Ngen|g14394.t1 Ngen|g14395.t1 Ngen|g14396.t1 Ngen|g14513.t1 Ngen|g14586.t1 Ngen|g14587.t1 Ngen|g14631.t1 Ngen|g14763.t1 Ngen|g14776.t1 Ngen|g14781.t1 Ngen|g14782.t1 Ngen|g14971.t1 Ngen|g14972.t1 Ngen|g14973.t1 Ngen|g14986.t1 Ngen|g15013.t1 Ngen|g15014.t1 Ngen|g15015.t1 Ngen|g15049.t1 Ngen|g15050.t1 Ngen|g15056.t1 Ngen|g15119.t1 Ngen|g15126.t1 Ngen|g15164.t1 Ngen|g15165.t1 Ngen|g15169.t1 Ngen|g15176.t1 Ngen|g15285.t1 Ngen|g15375.t1 Ngen|g15414.t1 Ngen|g15465.t1 Ngen|g15626.t1 Ngen|g15670.t1 Ngen|g15722.t1 Ngen|g15769.t1 Ngen|g15770.t1 Ngen|g15937.t1 Ngen|g15938.t1 Ngen|g15974.t1 Ngen|g16164.t1 Ngen|g16220.t1 Ngen|g16221.t1 Ngen|g16595.t1 Ngen|g16900.t1 Ngen|g17013.t1 Ngen|g17015.t1 Ngen|g17028.t1 Ngen|g17093.t1 Ngen|g17225.t1 Ngen|g17248.t1 Ngen|g17249.t1 Ngen|g17283.t1 Ngen|g17285.t1 Ngen|g17330.t1 Ngen|g17331.t1 Ngen|g1739.t1 Ngen|g1740.t1 Ngen|g17599.t1 Ngen|g17677.t1 Ngen|g17678.t1 Ngen|g17679.t1 Ngen|g17714.t1 Ngen|g17777.t1 Ngen|g17803.t1 Ngen|g17981.t1 Ngen|g18061.t1 Ngen|g18123.t1 Ngen|g18124.t1 Ngen|g18261.t1 Ngen|g18361.t1 Ngen|g18434.t1 Ngen|g18453.t1 Ngen|g18674.t1 Ngen|g18701.t1 Ngen|g18705.t1 Ngen|g18706.t1 Ngen|g18707.t1 Ngen|g18819.t1 Ngen|g19099.t1 Ngen|g19106.t1 Ngen|g19107.t1 Ngen|g19111.t1 Ngen|g19112.t1 Ngen|g19113.t1 Ngen|g1921.t1 Ngen|g19308.t1 Ngen|g19418.t1 Ngen|g19421.t1 Ngen|g19427.t1 Ngen|g19446.t1 Ngen|g19666.t1 Ngen|g19799.t1 Ngen|g19889.t1 Ngen|g19890.t1 Ngen|g20026.t1 Ngen|g20028.t1 Ngen|g20030.t1 Ngen|g20189.t1 Ngen|g2039.t1 Ngen|g2045.t1 Ngen|g20503.t1 Ngen|g20518.t1 Ngen|g20535.t1 Ngen|g20654.t1 Ngen|g20684.t1 Ngen|g20701.t1 Ngen|g20702.t1 Ngen|g20752.t1 Ngen|g20775.t1 Ngen|g20777.t1 Ngen|g20778.t1 Ngen|g20821.t1 Ngen|g20822.t1 Ngen|g21066.t1 Ngen|g21177.t1 Ngen|g21452.t1 Ngen|g21453.t1 Ngen|g21720.t1 Ngen|g21780.t1 Ngen|g21781.t1 Ngen|g21782.t1 Ngen|g21784.t1 Ngen|g21785.t1 Ngen|g21786.t1 Ngen|g21854.t1 Ngen|g21855.t1 Ngen|g21921.t1 Ngen|g22317.t1 Ngen|g22318.t1 Ngen|g22537.t1 Ngen|g22539.t1 Ngen|g22545.t1 Ngen|g22641.t1 Ngen|g22643.t1 Ngen|g22644.t1 Ngen|g22645.t1 Ngen|g22646.t1 Ngen|g22647.t1 Ngen|g22663.t1 Ngen|g22791.t1 Ngen|g22792.t1 Ngen|g22800.t1 Ngen|g22827.t1 Ngen|g22917.t1 Ngen|g23032.t1 Ngen|g23033.t1 Ngen|g23035.t1 Ngen|g23112.t1 Ngen|g23165.t1 Ngen|g23166.t1 Ngen|g23223.t1 Ngen|g2324.t1 Ngen|g2328.t1 Ngen|g23455.t1 Ngen|g23460.t1 Ngen|g23576.t1 Ngen|g23577.t1 Ngen|g23592.t1 Ngen|g23593.t1 Ngen|g23619.t1 Ngen|g23620.t1 Ngen|g23655.t1 Ngen|g23656.t1 Ngen|g23725.t1 Ngen|g23733.t1 Ngen|g23734.t1 Ngen|g24180.t1 Ngen|g24228.t1 Ngen|g24254.t1 Ngen|g24255.t1 Ngen|g24458.t1 Ngen|g24464.t1 Ngen|g24526.t1 Ngen|g24852.t1 Ngen|g24853.t1 Ngen|g24871.t1 Ngen|g24889.t1 Ngen|g24890.t1 Ngen|g24893.t1 Ngen|g25009.t1 Ngen|g25020.t1 Ngen|g25126.t1 Ngen|g25129.t1 Ngen|g25163.t1 Ngen|g25174.t1 Ngen|g25221.t1 Ngen|g25419.t1 Ngen|g25499.t1 Ngen|g25500.t1 Ngen|g25528.t1 Ngen|g25529.t1 Ngen|g25530.t1 Ngen|g25532.t1 Ngen|g25535.t1 Ngen|g25712.t1 Ngen|g25729.t1 Ngen|g25734.t1 Ngen|g25735.t1 Ngen|g25761.t1 Ngen|g25923.t1 Ngen|g26041.t1 Ngen|g26072.t1 Ngen|g26075.t1 Ngen|g26191.t1 Ngen|g26221.t1 Ngen|g26393.t1 Ngen|g26477.t1 Ngen|g26564.t1 Ngen|g26824.t1 Ngen|g26825.t1 Ngen|g26827.t1 Ngen|g26931.t1 Ngen|g27092.t1 Ngen|g27093.t1 Ngen|g27094.t1 Ngen|g27212.t1 Ngen|g27213.t1 Ngen|g27265.t1 Ngen|g27266.t1 Ngen|g27267.t1 Ngen|g27385.t1 Ngen|g27423.t1 Ngen|g27424.t1 Ngen|g27432.t1 Ngen|g27461.t1 Ngen|g27463.t1 Ngen|g27773.t1 Ngen|g27803.t1 Ngen|g27831.t1 Ngen|g27903.t1 Ngen|g28040.t1 Ngen|g28042.t1 Ngen|g28122.t1 Ngen|g28234.t1 Ngen|g28471.t1 Ngen|g28783.t1 Ngen|g28784.t1 Ngen|g28849.t1 Ngen|g28911.t1 Ngen|g28912.t1 Ngen|g28918.t1 Ngen|g28923.t1 Ngen|g29359.t1 Ngen|g29469.t1 Ngen|g29470.t1 Ngen|g29526.t1 Ngen|g29549.t1 Ngen|g2959.t1 Ngen|g29620.t1 Ngen|g29621.t1 Ngen|g29664.t1 Ngen|g29794.t1 Ngen|g29931.t1 Ngen|g29932.t1 Ngen|g29933.t1 Ngen|g29982.t1 Ngen|g3010.t1 Ngen|g3011.t1 Ngen|g30148.t1 Ngen|g30150.t1 Ngen|g30462.t1 Ngen|g30488.t1 Ngen|g30489.t1 Ngen|g30509.t1 Ngen|g30510.t1 Ngen|g30597.t1 Ngen|g30640.t1 Ngen|g30641.t1 Ngen|g30702.t1 Ngen|g30707.t1 Ngen|g30711.t1 Ngen|g30714.t1 Ngen|g30794.t1 Ngen|g30883.t1 Ngen|g30896.t1 Ngen|g30897.t1 Ngen|g31137.t1 Ngen|g31138.t1 Ngen|g31161.t1 Ngen|g31514.t1 Ngen|g31558.t1 Ngen|g31578.t1 Ngen|g31614.t1 Ngen|g31615.t1 Ngen|g31701.t1 Ngen|g31805.t1 Ngen|g31806.t1 Ngen|g31955.t1 Ngen|g31983.t1 Ngen|g32038.t1 Ngen|g32039.t1 Ngen|g32072.t1 Ngen|g32241.t1 Ngen|g32242.t1 Ngen|g32244.t1 Ngen|g32245.t1 Ngen|g32389.t1 Ngen|g32462.t1 Ngen|g32594.t1 Ngen|g32622.t1 Ngen|g32623.t1 Ngen|g32674.t1 Ngen|g32734.t1 Ngen|g32735.t1 Ngen|g32736.t1 Ngen|g32737.t1 Ngen|g32826.t1 Ngen|g32827.t1 Ngen|g32865.t1 Ngen|g32927.t1 Ngen|g32934.t1 Ngen|g33010.t1 Ngen|g33011.t1 Ngen|g33012.t1 Ngen|g33118.t1 Ngen|g33180.t1 Ngen|g33295.t1 Ngen|g33296.t1 Ngen|g33494.t1 Ngen|g33563.t1 Ngen|g33602.t1 Ngen|g33603.t1 Ngen|g33654.t1 Ngen|g33655.t1 Ngen|g33656.t1 Ngen|g33715.t1 Ngen|g33716.t1 Ngen|g33717.t1 Ngen|g33748.t1 Ngen|g33749.t1 Ngen|g33888.t1 Ngen|g33911.t1 Ngen|g34174.t1 Ngen|g34244.t1 Ngen|g34305.t1 Ngen|g34315.t1 Ngen|g3433.t1 Ngen|g34517.t1 Ngen|g34518.t1 Ngen|g34568.t1 Ngen|g34609.t1 Ngen|g34612.t1 Ngen|g34652.t1 Ngen|g34653.t1 Ngen|g34670.t1 Ngen|g35050.t1 Ngen|g35051.t1 Ngen|g3508.t1 Ngen|g35087.t1 Ngen|g35107.t1 Ngen|g35108.t1 Ngen|g35109.t1 Ngen|g3517.t1 Ngen|g3518.t1 Ngen|g35216.t1 Ngen|g35240.t1 Ngen|g35241.t1 Ngen|g35428.t1 Ngen|g35429.t1 Ngen|g35486.t1 Ngen|g35487.t1 Ngen|g35549.t1 Ngen|g35550.t1 Ngen|g35561.t1 Ngen|g35562.t1 Ngen|g35563.t1 Ngen|g35564.t1 Ngen|g35690.t1 Ngen|g35691.t1 Ngen|g35958.t1 Ngen|g35985.t1 Ngen|g35988.t1 Ngen|g36085.t1 Ngen|g36086.t1 Ngen|g36087.t1 Ngen|g36184.t1 Ngen|g36216.t1 Ngen|g36217.t1 Ngen|g36305.t1 Ngen|g36306.t1 Ngen|g36375.t1 Ngen|g36409.t1 Ngen|g36410.t1 Ngen|g36441.t1 Ngen|g36460.t1 Ngen|g36530.t1 Ngen|g36531.t1 Ngen|g36532.t1 Ngen|g36630.t1 Ngen|g36672.t1 Ngen|g36673.t1 Ngen|g36681.t1 Ngen|g36688.t1 Ngen|g3675.t1 Ngen|g3677.t1 Ngen|g36777.t1 Ngen|g36779.t1 Ngen|g3678.t1 Ngen|g36989.t1 Ngen|g37005.t1 Ngen|g37035.t1 Ngen|g3705.t1 Ngen|g3706.t1 Ngen|g3708.t1 Ngen|g37149.t1 Ngen|g37150.t1 Ngen|g37151.t1 Ngen|g37152.t1 Ngen|g37153.t1 Ngen|g37250.t1 Ngen|g37251.t1 Ngen|g37334.t1 Ngen|g37568.t1 Ngen|g37569.t1 Ngen|g37570.t1 Ngen|g37572.t1 Ngen|g37573.t1 Ngen|g37596.t1 Ngen|g37622.t1 Ngen|g37680.t1 Ngen|g37681.t1 Ngen|g37682.t1 Ngen|g37774.t1 Ngen|g37775.t1 Ngen|g37776.t1 Ngen|g38040.t1 Ngen|g38170.t1 Ngen|g38177.t1 Ngen|g38206.t1 Ngen|g38350.t1 Ngen|g38403.t1 Ngen|g38537.t1 Ngen|g38570.t1 Ngen|g38571.t1 Ngen|g38572.t1 Ngen|g38573.t1 Ngen|g38587.t1 Ngen|g38661.t1 Ngen|g38669.t1 Ngen|g38704.t1 Ngen|g38769.t1 Ngen|g38770.t1 Ngen|g38866.t1 Ngen|g38894.t1 Ngen|g39032.t1 Ngen|g39033.t1 Ngen|g39098.t1 Ngen|g39168.t1 Ngen|g39169.t1 Ngen|g39170.t1 Ngen|g39190.t1 Ngen|g39192.t1 Ngen|g39285.t1 Ngen|g39339.t1 Ngen|g39340.t1 Ngen|g39381.t1 Ngen|g39417.t1 Ngen|g39418.t1 Ngen|g39419.t1 Ngen|g39422.t1 Ngen|g39447.t1 Ngen|g39629.t1 Ngen|g39645.t1 Ngen|g39646.t1 Ngen|g39674.t1 Ngen|g39682.t1 Ngen|g39720.t1 Ngen|g39721.t1 Ngen|g39907.t1 Ngen|g39927.t1 Ngen|g39944.t1 Ngen|g39945.t1 Ngen|g40260.t1 Ngen|g40261.t1 Ngen|g40314.t1 Ngen|g40316.t1 Ngen|g40332.t1 Ngen|g40442.t1 Ngen|g40679.t1 Ngen|g40768.t1 Ngen|g40801.t1 Ngen|g40864.t1 Ngen|g40904.t1 Ngen|g40921.t1 Ngen|g40922.t1 Ngen|g41031.t1 Ngen|g41032.t1 Ngen|g41268.t1 Ngen|g41269.t1 Ngen|g41310.t1 Ngen|g41311.t1 Ngen|g41321.t1 Ngen|g41322.t1 Ngen|g41373.t1 Ngen|g41374.t1 Ngen|g41419.t1 Ngen|g41443.t1 Ngen|g41578.t1 Ngen|g41579.t1 Ngen|g4180.t1 Ngen|g42189.t1 Ngen|g42383.t1 Ngen|g42384.t1 Ngen|g42425.t1 Ngen|g42623.t1 Ngen|g42838.t1 Ngen|g42861.t1 Ngen|g4385.t1 Ngen|g4395.t1 Ngen|g4457.t1 Ngen|g4529.t1 Ngen|g4596.t1 Ngen|g4597.t1 Ngen|g4708.t1 Ngen|g4740.t1 Ngen|g4741.t1 Ngen|g4743.t1 Ngen|g4744.t1 Ngen|g4810.t1 Ngen|g5453.t1 Ngen|g5492.t1 Ngen|g5522.t1 Ngen|g5638.t1 Ngen|g5639.t1 Ngen|g5641.t1 Ngen|g5664.t1 Ngen|g5710.t1 Ngen|g5712.t1 Ngen|g5713.t1 Ngen|g5714.t1 Ngen|g5715.t1 Ngen|g5883.t1 Ngen|g5957.t1 Ngen|g6188.t1 Ngen|g6198.t1 Ngen|g6203.t1 Ngen|g6204.t1 Ngen|g6211.t1 Ngen|g6591.t1 Ngen|g6696.t1 Ngen|g6700.t1 Ngen|g6701.t1 Ngen|g6702.t1 Ngen|g6713.t1 Ngen|g6847.t1 Ngen|g6848.t1 Ngen|g6849.t1 Ngen|g6920.t1 Ngen|g6976.t1 Ngen|g7007.t1 Ngen|g7008.t1 Ngen|g7009.t1 Ngen|g7065.t1 Ngen|g7066.t1 Ngen|g7067.t1 Ngen|g7109.t1 Ngen|g7156.t1 Ngen|g7269.t1 Ngen|g7271.t1 Ngen|g7272.t1 Ngen|g7353.t1 Ngen|g7354.t1 Ngen|g7355.t1 Ngen|g7596.t1 Ngen|g7690.t1 Ngen|g7691.t1 Ngen|g7692.t1 Ngen|g7730.t1 Ngen|g8165.t1 Ngen|g8166.t1 Ngen|g8195.t1 Ngen|g8405.t1 Ngen|g8406.t1 Ngen|g8577.t1 Ngen|g8736.t1 Ngen|g8742.t1 Ngen|g8752.t1 Ngen|g8844.t1 Ngen|g8900.t1 Ngen|g8901.t1 Ngen|g8919.t1 Ngen|g8920.t1 Ngen|g8921.t1 Ngen|g9167.t1 Ngen|g9168.t1 Ngen|g9169.t1 Ngen|g9170.t1 Ngen|g9171.t1 Ngen|g9290.t1 Ngen|g9359.t1 Ngen|g9907.t1 Ngen|g9908.t1 Nnom|g1533.t1 Nnom|g1534.t1 Nnom|g16562.t1 Nnom|g16563.t1 Nnom|g16807.t1 Nnom|g16808.t1 Nnom|g16809.t1 Nnom|g16810.t1 Nnom|g16811.t1 Nnom|g16812.t1 Nnom|g16813.t1 Nnom|g16814.t1 Nnom|g17308.t1 Nnom|g17614.t1 Nnom|g17831.t1 Nnom|g17832.t1 Nnom|g17833.t1 Nnom|g19639.t1 Nnom|g19640.t1 Nnom|g2058.t1 Nnom|g2059.t1 Nnom|g5307.t1 Nnom|g7959.t1 Nnom|g8207.t1 Nnom|g8208.t1 Nnom|g8359.t1 Nnom|g8360.t1 Nnom|g8361.t1 Nnom|g8520.t1 Nnom|g8521.t1 Nnom|g8522.t1 Nvec|XP_001617439.1 Nvec|XP_001618623.1 Nvec|XP_001619366.1 Nvec|XP_001622785.1 Nvec|XP_001622841.1 Nvec|XP_001622844.1 Nvec|XP_001623162.1 Nvec|XP_001623459.1 Nvec|XP_001623827.1 Nvec|XP_001625675.1 Nvec|XP_001629728.1 Nvec|XP_001629926.1 Nvec|XP_001631082.1 Nvec|XP_001631086.1 Nvec|XP_001631155.1 Nvec|XP_001632173.1 Nvec|XP_001641583.1 Ofav|XP_020600784.1 Ofav|XP_020600939.1 Ofav|XP_020600940.1 Ofav|XP_020600941.1 Ofav|XP_020600942.1 Ofav|XP_020600944.1 Ofav|XP_020601426.1 Ofav|XP_020601467.1 Ofav|XP_020604001.1 Ofav|XP_020604171.1 Ofav|XP_020604497.1 Ofav|XP_020604505.1 Ofav|XP_020604506.1 Ofav|XP_020604507.1 Ofav|XP_020605217.1 Ofav|XP_020607778.1 Ofav|XP_020608301.1 Ofav|XP_020609615.1 Ofav|XP_020609697.1 Ofav|XP_020609698.1 Ofav|XP_020609704.1 Ofav|XP_020610089.1 Ofav|XP_020610136.1 Ofav|XP_020610137.1 Ofav|XP_020610328.1 Ofav|XP_020610646.1 Ofav|XP_020610650.1 Ofav|XP_020611032.1 Ofav|XP_020611034.1 Ofav|XP_020611249.1 Ofav|XP_020611395.1 Ofav|XP_020611396.1 Ofav|XP_020612480.1 Ofav|XP_020613000.1 Ofav|XP_020613020.1 Ofav|XP_020615567.1 Ofav|XP_020615958.1 Ofav|XP_020616580.1 Ofav|XP_020616752.1 Ofav|XP_020616784.1 Ofav|XP_020616785.1 Ofav|XP_020616786.1 Ofav|XP_020616788.1 Ofav|XP_020617184.1 Ofav|XP_020617244.1 Ofav|XP_020617372.1 Ofav|XP_020617399.1 Ofav|XP_020617532.1 Ofav|XP_020617539.1 Ofav|XP_020617540.1 Ofav|XP_020617947.1 Ofav|XP_020617948.1 Ofav|XP_020617949.1 Ofav|XP_020618510.1 Ofav|XP_020618511.1 Ofav|XP_020619889.1 Ofav|XP_020620566.1 Ofav|XP_020620682.1 Ofav|XP_020620734.1 Ofav|XP_020622563.1 Ofav|XP_020622567.1 Ofav|XP_020623940.1 Ofav|XP_020623966.1 Ofav|XP_020623967.1 Ofav|XP_020623970.1 Ofav|XP_020623971.1 Ofav|XP_020623972.1 Ofav|XP_020623975.1 Ofav|XP_020624035.1 Ofav|XP_020624106.1 Ofav|XP_020625285.1 Ofav|XP_020625286.1 Ofav|XP_020625400.1 Ofav|XP_020625402.1 Ofav|XP_020625403.1 Ofav|XP_020625653.1 Ofav|XP_020626475.1 Ofav|XP_020627520.1 Ofav|XP_020627683.1 Ofav|XP_020627852.1 Ofav|XP_020629500.1 Ofav|XP_020629770.1 Ofav|XP_020629771.1 Ofav|XP_020629772.1 Ofav|XP_020630240.1 Ofav|XP_020631484.1 Paus|g10385.t1 Paus|g12135.t1 Paus|g12139.t1 Paus|g12772.t1 Paus|g13537.t1 Paus|g13539.t1 Paus|g13801.t1 Paus|g13802.t1 Paus|g14157.t1 Paus|g14327.t1 Paus|g15181.t1 Paus|g15852.t1 Paus|g15853.t1 Paus|g16074.t1 Paus|g16152.t1 Paus|g16153.t1 Paus|g16154.t1 Paus|g16879.t1 Paus|g17042.t1 Paus|g17043.t1 Paus|g1706.t1 Paus|g17079.t1 Paus|g17092.t1 Paus|g17260.t1 Paus|g17261.t1 Paus|g17287.t1 Paus|g18113.t1 Paus|g18114.t1 Paus|g18115.t1 Paus|g18116.t1 Paus|g18531.t1 Paus|g18609.t1 Paus|g18738.t1 Paus|g1881.t1 Paus|g18859.t1 Paus|g19259.t1 Paus|g19441.t1 Paus|g19619.t1 Paus|g19736.t1 Paus|g20314.t1 Paus|g20315.t1 Paus|g3196.t1 Paus|g3197.t1 Paus|g3340.t1 Paus|g3341.t1 Paus|g3540.t1 Paus|g3541.t1 Paus|g4239.t1 Paus|g4340.t1 Paus|g4341.t1 Paus|g4342.t1 Paus|g5010.t1 Paus|g5011.t1 Paus|g5012.t1 Paus|g5013.t1 Paus|g5014.t1 Paus|g5015.t1 Paus|g5079.t1 Paus|g5564.t1 Paus|g5645.t1 Paus|g5953.t1 Paus|g608.t1 Paus|g7463.t1 Paus|g7856.t1 Paus|g8117.t1 Paus|g9041.t1 Paus|g9184.t1 Paus|g9242.t1 Paus|g9243.t1 Paus|g9407.t1 Paus|g9438.t1 Paus|g9440.t1 Paus|g9589.t1 Paus|g9590.t1 Pdam|XP_027036120.1 Pdam|XP_027036490.1 Pdam|XP_027036491.1 Pdam|XP_027038112.1 Pdam|XP_027038527.1 Pdam|XP_027038636.1 Pdam|XP_027039722.1 Pdam|XP_027042627.1 Pdam|XP_027042630.1 Pdam|XP_027043167.1 Pdam|XP_027043168.1 Pdam|XP_027045002.1 Pdam|XP_027045048.1 Pdam|XP_027045802.1 Pdam|XP_027046403.1 Pdam|XP_027048186.1 Pdam|XP_027048187.1 Pdam|XP_027048189.1 Pdam|XP_027048509.1 Pdam|XP_027049575.1 Pdam|XP_027049977.1 Pdam|XP_027050692.1 Pdam|XP_027052300.1 Pdam|XP_027052513.1 Pdam|XP_027052514.1 Pdam|XP_027055572.1 Pdam|XP_027055992.1 Pdam|XP_027057301.1 Pdam|XP_027058189.1 Pdam|XP_027060047.1 Ppac|PPA20402 Ppac|PPA20707 Ppac|PPA32840 Rmue|g10018.t1 Rmue|g10019.t1 Rmue|g10316.t1 Rmue|g10317.t1 Rmue|g10360.t1 Rmue|g10361.t1 Rmue|g10370.t1 Rmue|g10599.t1 Rmue|g10600.t1 Rmue|g10638.t1 Rmue|g11153.t1 Rmue|g11154.t1 Rmue|g11161.t1 Rmue|g11162.t1 Rmue|g11243.t1 Rmue|g11253.t1 Rmue|g11326.t1 Rmue|g11405.t1 Rmue|g11435.t1 Rmue|g11545.t1 Rmue|g11677.t1 Rmue|g11678.t1 Rmue|g11793.t1 Rmue|g11887.t1 Rmue|g12027.t1 Rmue|g12028.t1 Rmue|g12029.t1 Rmue|g12046.t1 Rmue|g12409.t1 Rmue|g12410.t1 Rmue|g12513.t1 Rmue|g12530.t1 Rmue|g12531.t1 Rmue|g12561.t1 Rmue|g12562.t1 Rmue|g12563.t1 Rmue|g12564.t1 Rmue|g12574.t1 Rmue|g12587.t1 Rmue|g12588.t1 Rmue|g12589.t1 Rmue|g12600.t1 Rmue|g12601.t1 Rmue|g12832.t1 Rmue|g13177.t1 Rmue|g13178.t1 Rmue|g13445.t1 Rmue|g13470.t1 Rmue|g13495.t1 Rmue|g13496.t1 Rmue|g13526.t1 Rmue|g13527.t1 Rmue|g13966.t1 Rmue|g14028.t1 Rmue|g14250.t1 Rmue|g14252.t1 Rmue|g14253.t1 Rmue|g14268.t1 Rmue|g14274.t1 Rmue|g14275.t1 Rmue|g14302.t1 Rmue|g14322.t1 Rmue|g14323.t1 Rmue|g14324.t1 Rmue|g14334.t1 Rmue|g14349.t1 Rmue|g14438.t1 Rmue|g14439.t1 Rmue|g14440.t1 Rmue|g14441.t1 Rmue|g14807.t1 Rmue|g14909.t1 Rmue|g14910.t1 Rmue|g15084.t1 Rmue|g1541.t1 Rmue|g15515.t1 Rmue|g15594.t1 Rmue|g15595.t1 Rmue|g15632.t1 Rmue|g15633.t1 Rmue|g16080.t1 Rmue|g16226.t1 Rmue|g16431.t1 Rmue|g16432.t1 Rmue|g16433.t1 Rmue|g16434.t1 Rmue|g16486.t1 Rmue|g16487.t1 Rmue|g16584.t1 Rmue|g16585.t1 Rmue|g16855.t1 Rmue|g17031.t1 Rmue|g17032.t1 Rmue|g17033.t1 Rmue|g1719.t1 Rmue|g1720.t1 Rmue|g1721.t1 Rmue|g17227.t1 Rmue|g17581.t1 Rmue|g17626.t1 Rmue|g17627.t1 Rmue|g17768.t1 Rmue|g17859.t1 Rmue|g1794.t1 Rmue|g18143.t1 Rmue|g18147.t1 Rmue|g18168.t1 Rmue|g18218.t1 Rmue|g18219.t1 Rmue|g18224.t1 Rmue|g18226.t1 Rmue|g18227.t1 Rmue|g18383.t1 Rmue|g18534.t1 Rmue|g18598.t1 Rmue|g18600.t1 Rmue|g18739.t1 Rmue|g18740.t1 Rmue|g18897.t1 Rmue|g18898.t1 Rmue|g1896.t1 Rmue|g19029.t1 Rmue|g19176.t1 Rmue|g19177.t1 Rmue|g19326.t1 Rmue|g19327.t1 Rmue|g19328.t1 Rmue|g19334.t1 Rmue|g19389.t1 Rmue|g19390.t1 Rmue|g19451.t1 Rmue|g19465.t1 Rmue|g19466.t1 Rmue|g19475.t1 Rmue|g19487.t1 Rmue|g19565.t1 Rmue|g19593.t1 Rmue|g19594.t1 Rmue|g19729.t1 Rmue|g19730.t1 Rmue|g2001.t1 Rmue|g2003.t1 Rmue|g2006.t1 Rmue|g2017.t1 Rmue|g21012.t1 Rmue|g21013.t1 Rmue|g21229.t1 Rmue|g2126.t1 Rmue|g21388.t1 Rmue|g21710.t1 Rmue|g22061.t1 Rmue|g22297.t1 Rmue|g22619.t1 Rmue|g22994.t1 Rmue|g23005.t1 Rmue|g23006.t1 Rmue|g23220.t1 Rmue|g23221.t1 Rmue|g23313.t1 Rmue|g23644.t1 Rmue|g23645.t1 Rmue|g2787.t1 Rmue|g2788.t1 Rmue|g326.t1 Rmue|g327.t1 Rmue|g3298.t1 Rmue|g3299.t1 Rmue|g3300.t1 Rmue|g3364.t1 Rmue|g3365.t1 Rmue|g3411.t1 Rmue|g3460.t1 Rmue|g3966.t1 Rmue|g3967.t1 Rmue|g4340.t1 Rmue|g4350.t1 Rmue|g4581.t1 Rmue|g4760.t1 Rmue|g4763.t1 Rmue|g4783.t1 Rmue|g484.t1 Rmue|g485.t1 Rmue|g486.t1 Rmue|g4978.t1 Rmue|g5022.t1 Rmue|g5023.t1 Rmue|g5025.t1 Rmue|g5171.t1 Rmue|g5216.t1 Rmue|g5258.t1 Rmue|g5259.t1 Rmue|g5326.t1 Rmue|g5327.t1 Rmue|g5328.t1 Rmue|g5340.t1 Rmue|g5369.t1 Rmue|g5370.t1 Rmue|g5413.t1 Rmue|g5414.t1 Rmue|g5415.t1 Rmue|g5594.t1 Rmue|g5595.t1 Rmue|g5853.t1 Rmue|g6002.t1 Rmue|g6178.t1 Rmue|g6414.t1 Rmue|g6415.t1 Rmue|g6475.t1 Rmue|g6504.t1 Rmue|g6680.t1 Rmue|g6682.t1 Rmue|g6766.t1 Rmue|g6767.t1 Rmue|g6784.t1 Rmue|g6785.t1 Rmue|g6786.t1 Rmue|g6787.t1 Rmue|g6972.t1 Rmue|g6985.t1 Rmue|g7177.t1 Rmue|g7281.t1 Rmue|g7282.t1 Rmue|g7513.t1 Rmue|g7556.t1 Rmue|g7613.t1 Rmue|g7649.t1 Rmue|g7970.t1 Rmue|g7971.t1 Rmue|g7972.t1 Rmue|g8077.t1 Rmue|g8129.t1 Rmue|g8130.t1 Rmue|g8131.t1 Rmue|g8167.t1 Rmue|g8168.t1 Rmue|g8249.t1 Rmue|g8250.t1 Rmue|g8295.t1 Rmue|g8309.t1 Rmue|g835.t1 Rmue|g8432.t1 Rmue|g8689.t1 Rmue|g8690.t1 Rmue|g8898.t1 Rmue|g8998.t1 Rmue|g8999.t1 Rmue|g9000.t1 Rmue|g9012.t1 Rmue|g9015.t1 Rmue|g9102.t1 Rmue|g9103.t1 Rmue|g9123.t1 Rmue|g9127.t1 Rmue|g9176.t1 Rmue|g9287.t1 Rmue|g9384.t1 Rmue|g9385.t1 Rmue|g9412.t1 Rmue|g9413.t1 Rmue|g9414.t1 Rmue|g9470.t1 Rmue|g9471.t1 Rmue|g9526.t1 Rmue|g9629.t1 Rmue|g9630.t1 Rmue|g9778.t1 Rmue|g9851.t1 Rmue|g9927.t1 Rmue|g9978.t1 Rmue|g9994.t1 Skow|XP_002733055.1 Skow|XP_002733429.1 Skow|XP_006811381.1 Skow|XP_006811382.1 Skow|XP_006811454.1 Skow|XP_006811455.1 Skow|XP_006811478.1 Skow|XP_006811479.1 Skow|XP_006811480.1 Skow|XP_006811651.1 Skow|XP_006811748.1 Skow|XP_006811892.1 Skow|XP_006812172.1 Skow|XP_006812352.1 Skow|XP_006812354.1 Skow|XP_006812525.1 Skow|XP_006812568.1 Skow|XP_006812723.1 Skow|XP_006812864.1 Skow|XP_006812905.1 Skow|XP_006813010.1 Skow|XP_006813011.1 Skow|XP_006813137.1 Skow|XP_006813138.1 Skow|XP_006813334.1 Skow|XP_006813586.1 Skow|XP_006813879.1 Skow|XP_006813950.1 Skow|XP_006814407.1 Skow|XP_006814409.1 Skow|XP_006815194.1 Skow|XP_006815371.1 Skow|XP_006815778.1 Skow|XP_006815917.1 Skow|XP_006815918.1 Skow|XP_006816077.1 Skow|XP_006816262.1 Skow|XP_006816279.1 Skow|XP_006816323.1 Skow|XP_006816326.1 Skow|XP_006816327.1 Skow|XP_006816328.1 Skow|XP_006816683.1 Skow|XP_006816902.1 Skow|XP_006817017.1 Skow|XP_006817043.1 Skow|XP_006817261.1 Skow|XP_006817262.1 Skow|XP_006817263.1 Skow|XP_006817264.1 Skow|XP_006817361.1 Skow|XP_006817667.1 Skow|XP_006817668.1 Skow|XP_006817669.1 Skow|XP_006817768.1 Skow|XP_006817967.1 Skow|XP_006818038.1 Skow|XP_006818039.1 Skow|XP_006818321.1 Skow|XP_006818377.1 Skow|XP_006818606.1 Skow|XP_006818607.1 Skow|XP_006819039.1 Skow|XP_006819071.1 Skow|XP_006819072.1 Skow|XP_006819132.1 Skow|XP_006819133.1 Skow|XP_006819134.1 Skow|XP_006819135.1 Skow|XP_006819136.1 Skow|XP_006819913.1 Skow|XP_006819972.1 Skow|XP_006820436.1 Skow|XP_006820437.1 Skow|XP_006820438.1 Skow|XP_006820866.1 Skow|XP_006821169.1 Skow|XP_006821277.1 Skow|XP_006821278.1 Skow|XP_006821533.1 Skow|XP_006821544.1 Skow|XP_006821686.1 Skow|XP_006821687.1 Skow|XP_006822006.1 Skow|XP_006822091.1 Skow|XP_006822096.1 Skow|XP_006822097.1 Skow|XP_006822098.1 Skow|XP_006822327.1 Skow|XP_006822328.1 Skow|XP_006822329.1 Skow|XP_006822330.1 Skow|XP_006822430.1 Skow|XP_006822527.1 Skow|XP_006822851.1 Skow|XP_006823066.1 Skow|XP_006823075.1 Skow|XP_006823345.1 Skow|XP_006823659.1 Skow|XP_006823698.1 Skow|XP_006823753.1 Skow|XP_006823890.1 Skow|XP_006823891.1 Skow|XP_006823892.1 Skow|XP_006824059.1 Skow|XP_006824410.1 Skow|XP_006824425.1 Skow|XP_006824657.1 Skow|XP_006824686.1 Skow|XP_006824687.1 Skow|XP_006824688.1 Skow|XP_006824689.1 Skow|XP_006825478.1 Sman|Smp_112480.1 Sman|Smp_164700.1 Sman|Smp_182600.1 Sman|Smp_213610.1 Sman|Smp_330380.1 Smed|SMEST000863003.1 Smed|SMEST000865001.1 Smed|SMEST000866001.1 Smed|SMEST005924001.1 Smed|SMEST005924002.1 Smed|SMEST007523003.1 Smed|SMEST008716001.1 Smed|SMEST009281001.1 Smed|SMEST010818001.1 Smed|SMEST010897001.1 Smed|SMEST011727001.1 Smed|SMEST014462001.1 Smed|SMEST014577001.1 Smed|SMEST014679001.1 Smed|SMEST014679002.1 Smed|SMEST015210001.1 Smed|SMEST015824001.1 Smed|SMEST016652001.1 Smed|SMEST017840001.1 Smed|SMEST019123001.1 Smed|SMEST021004001.1 Smed|SMEST021221001.1 Smed|SMEST022448001.1 Smed|SMEST022562001.1 Smed|SMEST022805001.1 Smed|SMEST028233001.1 Smed|SMEST028489002.1 Smed|SMEST031512001.1 Smed|SMEST033519001.1 Smed|SMEST033921001.1 Smed|SMEST034538004.1 Smed|SMEST034766001.1 Smed|SMEST034766002.1 Smed|SMEST034883002.1 Smed|SMEST035628001.1 Smed|SMEST035995006.1 Smed|SMEST037441001.1 Smed|SMEST037745001.1 Smed|SMEST037872001.1 Smed|SMEST037873005.1 Smed|SMEST038541001.1 Smed|SMEST038542001.1 Smed|SMEST039012002.1 Smed|SMEST040963001.1 Smed|SMEST041215001.1 Smed|SMEST041326001.1 Smed|SMEST041327001.1 Smed|SMEST042514001.1 Smed|SMEST042514002.1 Smed|SMEST042730001.1 Smed|SMEST042732001.1 Smed|SMEST042733001.1 Smed|SMEST042734001.1 Smed|SMEST043147001.1 Smed|SMEST043416001.1 Smed|SMEST043416002.1 Smed|SMEST043478001.1 Smed|SMEST043479001.1 Smed|SMEST043686001.1 Smed|SMEST044703001.1 Smed|SMEST045758003.1 Smed|SMEST045758004.1 Smed|SMEST045758010.1 Smed|SMEST046963001.1 Smed|SMEST046964001.1 Smed|SMEST048278001.1 Smed|SMEST048467001.1 Smed|SMEST050346001.1 Smed|SMEST050357001.1 Smed|SMEST050827001.1 Smed|SMEST051580001.1 Smed|SMEST052011001.1 Smed|SMEST053380001.1 Smed|SMEST053381001.1 Smed|SMEST053711001.1 Smed|SMEST053778001.1 Smed|SMEST053778002.1 Smed|SMEST055728001.1 Smed|SMEST056144001.1 Smed|SMEST057986001.1 Smed|SMEST058166003.1 Smed|SMEST058405002.1 Smed|SMEST059130001.1 Smed|SMEST059177005.1 Smed|SMEST059178001.1 Smed|SMEST060357001.1 Smed|SMEST060560001.1 Smed|SMEST060882001.1 Smed|SMEST060899001.1 Smed|SMEST060899002.1 Smed|SMEST060997001.1 Smed|SMEST060998001.1 Smed|SMEST063197001.1 Smed|SMEST063595004.1 Smed|SMEST064364001.1 Smed|SMEST064843001.1 Smed|SMEST065556005.1 Smed|SMEST067371001.1 Smed|SMEST067372002.1 Smed|SMEST071974001.1 Smed|SMEST073216001.1 Smed|SMEST074296001.1 Smed|SMEST074922001.1 Smed|SMEST075708001.1 Smed|SMEST075710003.1 Smed|SMEST079023007.1 Smed|SMEST080254001.1 Smed|SMEST081189001.1 Smed|SMEST081491001.1 Tcas|XP_015836641.1 Tcas|XP_015840338.1 Tcas|XP_015840446.1 Xtro|XP_004911298.1 Xtro|XP_004912370.1 Xtro|XP_004913105.1 Xtro|XP_004918843.1 Xtro|XP_012808539.1 Xtro|XP_012808913.2 Xtro|XP_012808923.1 Xtro|XP_012809416.1 Xtro|XP_012809484.1 Xtro|XP_012809587.1 Xtro|XP_012811408.1 Xtro|XP_012817189.1 Xtro|XP_012817298.1 Xtro|XP_012817318.2 Xtro|XP_012817657.1 Xtro|XP_012817710.2 Xtro|XP_012817952.1 Xtro|XP_012819260.1 Xtro|XP_012819273.1 Xtro|XP_012820751.2 Xtro|XP_012820877.1 Xtro|XP_012822454.1 Xtro|XP_012822458.1 Xtro|XP_012822531.2 Xtro|XP_012824367.1 Xtro|XP_017944855.1 Xtro|XP_017945115.1 Xtro|XP_017947087.1 Xtro|XP_017948691.1 Xtro|XP_017950381.1 Xtro|XP_017950387.1 Xtro|XP_017950430.1 Xtro|XP_017950676.1 Xtro|XP_017951871.1 Xtro|XP_017952855.1 Xtro|XP_017953096.1
OG0000003: Aaurb|scaffold1.g33.t1 Aaurb|scaffold101.g63.t1 Aaurb|scaffold11.g113.t1 Aaurb|scaffold113.g34.t1 Aaurb|scaffold116.g61.t1 Aaurb|scaffold129.g37.t1 Aaurb|scaffold130.g32.t1 Aaurb|scaffold158.g36.t1 Aaurb|scaffold17.g65.t1 Aaurb|scaffold193.g28.t1 Aaurb|scaffold226.g39.t1 Aaurb|scaffold24.g90.t1 Aaurb|scaffold2431.g1.t1 Aaurb|scaffold253.g5.t2 Aaurb|scaffold3.g95.t1 Aaurb|scaffold326.g3.t1 Aaurb|scaffold34.g141.t1 Aaurb|scaffold49.g39.t1 Aaurb|scaffold49.g40.t1 Aaurb|scaffold55.g86.t1 Aaurb|scaffold66.g6.t1 Aaurb|scaffold872.g1.t1 Aaurp|Seg1289.12 Aaurp|Seg1304.12 Aaurp|Seg1390.8 Aaurp|Seg16277.1 Aaurp|Seg185.7 Aaurp|Seg2049.6 Aaurp|Seg2067.1 Aaurp|Seg2108.4 Aaurp|Seg2196.3 Aaurp|Seg224.2 Aaurp|Seg237.7 Aaurp|Seg238.1 Aaurp|Seg238.3 Aaurp|Seg2573.3 Aaurp|Seg2612.4 Aaurp|Seg2732.1 Aaurp|Seg3014.2 Aaurp|Seg3014.3 Aaurp|Seg4477.1 Aaurp|Seg460.12 Aaurp|Seg4664.1 Aaurp|Seg49.5 Aaurp|Seg509.6 Aaurp|Seg612.3 Aaurp|Seg70.8 Aaurp|Seg70.9 Aaurp|Seg82.2 Adig|XP_015747289.1 Adig|XP_015747346.1 Adig|XP_015747347.1 Adig|XP_015747375.1 Adig|XP_015747674.1 Adig|XP_015748234.1 Adig|XP_015749137.1 Adig|XP_015749192.1 Adig|XP_015749298.1 Adig|XP_015750191.1 Adig|XP_015750767.1 Adig|XP_015750942.1 Adig|XP_015751022.1 Adig|XP_015751351.1 Adig|XP_015751352.1 Adig|XP_015752050.1 Adig|XP_015752070.1 Adig|XP_015754801.1 Adig|XP_015754805.1 Adig|XP_015755450.1 Adig|XP_015756017.1 Adig|XP_015756794.1 Adig|XP_015758001.1 Adig|XP_015758435.1 Adig|XP_015759503.1 Adig|XP_015759507.1 Adig|XP_015759518.1 Adig|XP_015759633.1 Adig|XP_015760112.1 Adig|XP_015760113.1 Adig|XP_015760443.1 Adig|XP_015760445.1 Adig|XP_015760447.1 Adig|XP_015760449.1 Adig|XP_015760450.1 Adig|XP_015760451.1 Adig|XP_015760729.1 Adig|XP_015760749.1 Adig|XP_015760774.1 Adig|XP_015761555.1 Adig|XP_015761861.1 Adig|XP_015762641.1 Adig|XP_015762646.1 Adig|XP_015763286.1 Adig|XP_015763489.1 Adig|XP_015763490.1 Adig|XP_015763491.1 Adig|XP_015764091.1 Adig|XP_015764106.1 Adig|XP_015764265.1 Adig|XP_015764513.1 Adig|XP_015764539.1 Adig|XP_015764767.1 Adig|XP_015765226.1 Adig|XP_015765236.1 Adig|XP_015765621.1 Adig|XP_015766980.1 Adig|XP_015766981.1 Adig|XP_015766985.1 Adig|XP_015767097.1 Adig|XP_015767843.1 Adig|XP_015767870.1 Adig|XP_015768760.1 Adig|XP_015769864.1 Adig|XP_015770337.1 Adig|XP_015770523.1 Adig|XP_015770743.1 Adig|XP_015770887.1 Adig|XP_015770966.1 Adig|XP_015770973.1 Adig|XP_015771457.1 Adig|XP_015772030.1 Adig|XP_015772338.1 Adig|XP_015772749.1 Adig|XP_015772893.1 Adig|XP_015772902.1 Adig|XP_015772903.1 Adig|XP_015773118.1 Adig|XP_015773126.1 Adig|XP_015773135.1 Adig|XP_015773137.1 Adig|XP_015773317.1 Adig|XP_015774157.1 Adig|XP_015774165.1 Adig|XP_015774442.1 Adig|XP_015774500.1 Adig|XP_015775404.1 Adig|XP_015776604.1 Adig|XP_015776790.1 Adig|XP_015777181.1 Adig|XP_015777182.1 Adig|XP_015777185.1 Adig|XP_015777186.1 Adig|XP_015778056.1 Adig|XP_015778560.1 Apla|oki.1.165.t1 Apla|oki.1.54.t1 Apla|oki.1.56.t1 Apla|oki.1.97.t1 Apla|oki.101.72.t1 Apla|oki.101.73.t1 Apla|oki.101.74.t1 Apla|oki.103.89.t1 Apla|oki.103.91.t1 Apla|oki.12.173.t1 Apla|oki.123.19.t1 Apla|oki.127.21.t1 Apla|oki.134.26.t1 Apla|oki.15.306.t1 Apla|oki.177.22.t1 Apla|oki.177.7.t1 Apla|oki.183.19.t1 Apla|oki.187.5.t1 Apla|oki.190.16.t1 Apla|oki.20.92.t1 Apla|oki.205.21.t1 Apla|oki.229.11.t1 Apla|oki.229.12.t1 Apla|oki.25.29.t1 Apla|oki.28.15.t1 Apla|oki.3.84.t1 Apla|oki.30.85.t1 Apla|oki.31.144.t1 Apla|oki.34.33.t1 Apla|oki.37.43.t1 Apla|oki.37.79.t1 Apla|oki.39.22.t1 Apla|oki.39.23.t1 Apla|oki.39.25.t1 Apla|oki.391.6.t1 Apla|oki.4.119.t1 Apla|oki.4.120.t1 Apla|oki.4.121.t1 Apla|oki.4.122.t1 Apla|oki.4.126.t1 Apla|oki.40.101.t1 Apla|oki.44.69.t1 Apla|oki.48.29.t1 Apla|oki.54.34.t1 Apla|oki.54.36.t1 Apla|oki.62.115.t1 Apla|oki.66.75.t1 Apla|oki.67.97.t1 Apla|oki.7.116.t1 Apla|oki.78.41.t1 Apla|oki.8.34.t1 Apla|oki.8.546.t1 Apla|oki.8.547.t1 Apla|oki.9.11.t1 Apla|oki.9.55.t1 Apla|oki.90.15.t1 Apla|oki.90.16.t1 Apla|oki.90.66.t1 Apla|oki.90.67.t1 Apla|oki.90.70.t1 Apla|oki.97.5.t1 Bflo|XP_002586174.1 Bflo|XP_002586175.1 Bflo|XP_002586468.1 Bflo|XP_002586900.1 Bflo|XP_002586945.1 Bflo|XP_002587278.1 Bflo|XP_002587658.1 Bflo|XP_002587659.1 Bflo|XP_002588289.1 Bflo|XP_002588386.1 Bflo|XP_002588684.1 Bflo|XP_002588698.1 Bflo|XP_002589204.1 Bflo|XP_002589247.1 Bflo|XP_002589652.1 Bflo|XP_002589845.1 Bflo|XP_002590140.1 Bflo|XP_002590145.1 Bflo|XP_002590147.1 Bflo|XP_002590366.1 Bflo|XP_002590596.1 Bflo|XP_002590600.1 Bflo|XP_002590601.1 Bflo|XP_002590907.1 Bflo|XP_002590908.1 Bflo|XP_002590909.1 Bflo|XP_002590910.1 Bflo|XP_002590911.1 Bflo|XP_002591283.1 Bflo|XP_002591950.1 Bflo|XP_002591951.1 Bflo|XP_002591952.1 Bflo|XP_002591953.1 Bflo|XP_002591954.1 Bflo|XP_002591957.1 Bflo|XP_002591958.1 Bflo|XP_002591960.1 Bflo|XP_002592309.1 Bflo|XP_002592662.1 Bflo|XP_002593031.1 Bflo|XP_002593098.1 Bflo|XP_002593838.1 Bflo|XP_002594215.1 Bflo|XP_002594801.1 Bflo|XP_002594802.1 Bflo|XP_002594803.1 Bflo|XP_002594804.1 Bflo|XP_002594805.1 Bflo|XP_002594806.1 Bflo|XP_002595023.1 Bflo|XP_002595464.1 Bflo|XP_002595601.1 Bflo|XP_002595880.1 Bflo|XP_002595957.1 Bflo|XP_002595974.1 Bflo|XP_002596044.1 Bflo|XP_002596046.1 Bflo|XP_002596069.1 Bflo|XP_002596131.1 Bflo|XP_002596152.1 Bflo|XP_002596159.1 Bflo|XP_002596160.1 Bflo|XP_002596161.1 Bflo|XP_002596185.1 Bflo|XP_002596186.1 Bflo|XP_002596201.1 Bflo|XP_002596252.1 Bflo|XP_002596253.1 Bflo|XP_002596255.1 Bflo|XP_002596256.1 Bflo|XP_002596257.1 Bflo|XP_002596268.1 Bflo|XP_002596498.1 Bflo|XP_002596499.1 Bflo|XP_002596500.1 Bflo|XP_002596501.1 Bflo|XP_002596502.1 Bflo|XP_002596503.1 Bflo|XP_002596997.1 Bflo|XP_002596998.1 Bflo|XP_002597006.1 Bflo|XP_002597007.1 Bflo|XP_002597680.1 Bflo|XP_002598030.1 Bflo|XP_002598734.1 Bflo|XP_002599319.1 Bflo|XP_002599507.1 Bflo|XP_002600420.1 Bflo|XP_002600757.1 Bflo|XP_002600766.1 Bflo|XP_002602114.1 Bflo|XP_002602597.1 Bflo|XP_002602726.1 Bflo|XP_002603085.1 Bflo|XP_002603088.1 Bflo|XP_002603263.1 Bflo|XP_002603268.1 Bflo|XP_002603269.1 Bflo|XP_002603599.1 Bflo|XP_002603743.1 Bflo|XP_002603863.1 Bflo|XP_002603864.1 Bflo|XP_002604511.1 Bflo|XP_002604643.1 Bflo|XP_002604715.1 Bflo|XP_002604717.1 Bflo|XP_002604755.1 Bflo|XP_002604912.1 Bflo|XP_002604934.1 Bflo|XP_002604965.1 Bflo|XP_002604966.1 Bflo|XP_002604967.1 Bflo|XP_002604981.1 Bflo|XP_002604982.1 Bflo|XP_002605045.1 Bflo|XP_002605638.1 Bflo|XP_002605687.1 Bflo|XP_002606116.1 Bflo|XP_002606117.1 Bflo|XP_002606871.1 Bflo|XP_002606872.1 Bflo|XP_002606873.1 Bflo|XP_002607036.1 Bflo|XP_002607037.1 Bflo|XP_002607351.1 Bflo|XP_002608015.1 Bflo|XP_002608107.1 Bflo|XP_002608333.1 Bflo|XP_002608690.1 Bflo|XP_002608803.1 Bflo|XP_002608804.1 Bflo|XP_002608823.1 Bflo|XP_002608824.1 Bflo|XP_002608825.1 Bflo|XP_002609054.1 Bflo|XP_002609056.1 Bflo|XP_002609164.1 Bflo|XP_002609744.1 Bflo|XP_002609749.1 Bflo|XP_002610318.1 Bflo|XP_002610884.1 Bflo|XP_002610939.1 Bflo|XP_002610940.1 Bflo|XP_002610942.1 Bflo|XP_002610981.1 Bflo|XP_002611682.1 Bflo|XP_002611848.1 Bflo|XP_002611859.1 Bflo|XP_002611876.1 Bflo|XP_002611879.1 Bflo|XP_002612057.1 Bflo|XP_002612058.1 Bflo|XP_002612955.1 Bflo|XP_002612956.1 Bflo|XP_002612957.1 Bflo|XP_002613701.1 Bflo|XP_002613724.1 Bflo|XP_002613725.1 Bflo|XP_002613783.1 Cele|NP_001023088.1 Cele|NP_001023541.1 Cele|NP_001024265.1 Cele|NP_001024487.1 Cele|NP_001024524.1 Cele|NP_001033375.1 Cele|NP_001041258.1 Cele|NP_001257084.1 Cele|NP_001293732.1 Cele|NP_001299957.1 Cele|NP_001300304.1 Cele|NP_001343603.1 Cele|NP_491918.3 Cele|NP_491990.1 Cele|NP_493283.3 Cele|NP_493666.2 Cele|NP_495888.3 Cele|NP_497057.2 Cele|NP_497744.2 Cele|NP_499064.2 Cele|NP_500930.1 Cele|NP_501701.2 Cele|NP_502162.1 Cele|NP_503056.4 Cele|NP_505883.1 Cele|NP_506659.2 Cele|NP_508234.2 Cele|NP_508816.1 Cele|NP_509515.3 Cele|NP_509570.3 Cele|NP_509725.2 Cele|NP_509896.1 Cele|NP_510612.1 Cele|NP_510779.2 Cele|NP_510833.3 Cele|NP_741834.1 Chem|TCONS_00000303-protein Chem|TCONS_00000304-protein Chem|TCONS_00001299-protein Chem|TCONS_00001846-protein Chem|TCONS_00001998-protein Chem|TCONS_00004175-protein Chem|TCONS_00004579-protein Chem|TCONS_00010040-protein Chem|TCONS_00012887-protein Chem|TCONS_00012929-protein Chem|TCONS_00016007-protein Chem|TCONS_00017087-protein Chem|TCONS_00017200-protein Chem|TCONS_00022411-protein Chem|TCONS_00025422-protein Chem|TCONS_00049048-protein Chem|TCONS_00050628-protein Chem|TCONS_00052534-protein Chem|TCONS_00053868-protein Chem|TCONS_00054653-protein Chem|TCONS_00057737-protein Chem|TCONS_00058341-protein Chem|TCONS_00064614-protein Chem|TCONS_00065060-protein Chem|TCONS_00066478-protein Chem|TCONS_00066479-protein Chem|TCONS_00066488-protein Chem|TCONS_00069019-protein Chem|TCONS_00070480-protein Cint|NP_001231977.1 Cint|NP_001265909.1 Cint|XP_002119134.1 Cint|XP_002120122.1 Cint|XP_002120222.3 Cint|XP_002121573.1 Cint|XP_002122270.1 Cint|XP_002122839.1 Cint|XP_002123599.4 Cint|XP_002123674.1 Cint|XP_002124281.1 Cint|XP_002128959.1 Cint|XP_004225768.1 Cint|XP_004226218.2 Cint|XP_009858736.1 Cint|XP_018666693.1 Cint|XP_018667829.1 Cint|XP_018672593.2 Cint|XP_018672649.1 Cint|XP_018672846.1 Cint|XP_018673071.1 Cint|XP_018673482.1 Cint|XP_026689945.1 Cint|XP_026690243.1 Cint|XP_026690596.1 Cint|XP_026690680.1 Cint|XP_026690819.1 Cint|XP_026690841.1 Cint|XP_026694915.1 Cint|XP_026696527.1 Ctel|CapteP101288 Ctel|CapteP103054 Ctel|CapteP108837 Ctel|CapteP110011 Ctel|CapteP113004 Ctel|CapteP117296 Ctel|CapteP118321 Ctel|CapteP119606 Ctel|CapteP120085 Ctel|CapteP120196 Ctel|CapteP121391 Ctel|CapteP124159 Ctel|CapteP124884 Ctel|CapteP125109 Ctel|CapteP125114 Ctel|CapteP130761 Ctel|CapteP131573 Ctel|CapteP131652 Ctel|CapteP134925 Ctel|CapteP141862 Ctel|CapteP147395 Ctel|CapteP147802 Ctel|CapteP152907 Ctel|CapteP160421 Ctel|CapteP181725 Ctel|CapteP182424 Ctel|CapteP191342 Ctel|CapteP195613 Ctel|CapteP19607 Ctel|CapteP201974 Ctel|CapteP202875 Ctel|CapteP209287 Ctel|CapteP209653 Ctel|CapteP213569 Ctel|CapteP213885 Ctel|CapteP215255 Ctel|CapteP216617 Ctel|CapteP223785 Ctel|CapteP224477 Ctel|CapteP225192 Ctel|CapteP225325 Ctel|CapteP22840 Ctel|CapteP22938 Ctel|CapteP23273 Ctel|CapteP23754 Ctel|CapteP24569 Ctel|CapteP24667 Ctel|CapteP24752 Ctel|CapteP25099 Ctel|CapteP25111 Ctel|CapteP25118 Ctel|CapteP25314 Ctel|CapteP25429 Ctel|CapteP26064 Ctel|CapteP28758 Ctel|CapteP33495 Ctel|CapteP34777 Ctel|CapteP35369 Ctel|CapteP40088 Ctel|CapteP45060 Ctel|CapteP48875 Ctel|CapteP50683 Ctel|CapteP5310 Ctel|CapteP54029 Ctel|CapteP54067 Ctel|CapteP62906 Ctel|CapteP63132 Ctel|CapteP63522 Ctel|CapteP63550 Ctel|CapteP63664 Ctel|CapteP63765 Ctel|CapteP73422 Ctel|CapteP74266 Ctel|CapteP74636 Ctel|CapteP74649 Ctel|CapteP77597 Ctel|CapteP84087 Ctel|CapteP89696 Ctel|CapteP89755 Ctel|CapteP89772 Ctel|CapteP90908 Ctel|CapteP94759 Ctel|CapteP95681 Ctel|CapteP97253 Dgig|XP_028390606.1 Dgig|XP_028392921.1 Dgig|XP_028392937.1 Dgig|XP_028393027.1 Dgig|XP_028393029.1 Dgig|XP_028393036.1 Dgig|XP_028393045.1 Dgig|XP_028396930.1 Dgig|XP_028396971.1 Dgig|XP_028397020.1 Dgig|XP_028397067.1 Dgig|XP_028397191.1 Dgig|XP_028397523.1 Dgig|XP_028397588.1 Dgig|XP_028397591.1 Dgig|XP_028397598.1 Dgig|XP_028398101.1 Dgig|XP_028400148.1 Dgig|XP_028400227.1 Dgig|XP_028402028.1 Dgig|XP_028403592.1 Dgig|XP_028403673.1 Dgig|XP_028405328.1 Dgig|XP_028405367.1 Dgig|XP_028405468.1 Dgig|XP_028406196.1 Dgig|XP_028406592.1 Dgig|XP_028408312.1 Dgig|XP_028409124.1 Dgig|XP_028409196.1 Dgig|XP_028409200.1 Dgig|XP_028409222.1 Dgig|XP_028409223.1 Dgig|XP_028409642.1 Dgig|XP_028411765.1 Dgig|XP_028414100.1 Dgig|XP_028417551.1 Dmel|NP_001097021.1 Dmel|NP_001097023.1 Dmel|NP_001097092.1 Dmel|NP_001097741.1 Dmel|NP_001163674.1 Dmel|NP_001246947.1 Dmel|NP_001247089.1 Dmel|NP_001263092.1 Dmel|NP_001287439.1 Dmel|NP_001287552.1 Dmel|NP_001303398.1 Dmel|NP_524176.1 Dmel|NP_524544.1 Dmel|NP_524700.1 Dmel|NP_610199.2 Dmel|NP_611241.2 Dmel|NP_647968.3 Dmel|NP_649040.2 Dmel|NP_724812.2 Dmel|NP_731789.1 Dmel|NP_731790.1 Dmel|NP_996140.1 Dpul|gene10200 Dpul|gene10532 Dpul|gene10533 Dpul|gene112 Dpul|gene11245 Dpul|gene12450 Dpul|gene13100 Dpul|gene13731 Dpul|gene13859 Dpul|gene13864 Dpul|gene13869 Dpul|gene14560 Dpul|gene14832 Dpul|gene14908 Dpul|gene1531 Dpul|gene1534 Dpul|gene15508 Dpul|gene1564 Dpul|gene16104 Dpul|gene16176 Dpul|gene16493 Dpul|gene16501 Dpul|gene16700 Dpul|gene17413 Dpul|gene18083 Dpul|gene200 Dpul|gene2062 Dpul|gene2539 Dpul|gene3512 Dpul|gene5062 Dpul|gene5426 Dpul|gene6264 Dpul|gene7529 Dpul|gene7751 Dpul|gene8143 Dpul|gene8146 Dpul|gene8330 Dpul|gene8335 Dpul|gene8336 Dpul|gene9559 Dpul|gene9562 Dpul|gene9567 Drer|ENSDARP00000007507.1 Drer|ENSDARP00000009604.6 Drer|ENSDARP00000010091.7 Drer|ENSDARP00000010296.5 Drer|ENSDARP00000012919.10 Drer|ENSDARP00000013426.5 Drer|ENSDARP00000015466.6 Drer|ENSDARP00000018244.6 Drer|ENSDARP00000022783.4 Drer|ENSDARP00000025282.8 Drer|ENSDARP00000025567.7 Drer|ENSDARP00000029101.7 Drer|ENSDARP00000031354.8 Drer|ENSDARP00000032650.4 Drer|ENSDARP00000034893.8 Drer|ENSDARP00000040270.7 Drer|ENSDARP00000051515.5 Drer|ENSDARP00000051531.4 Drer|ENSDARP00000052508.6 Drer|ENSDARP00000053335.6 Drer|ENSDARP00000054036.4 Drer|ENSDARP00000057610.2 Drer|ENSDARP00000058702.5 Drer|ENSDARP00000059000.4 Drer|ENSDARP00000059944.5 Drer|ENSDARP00000061498.6 Drer|ENSDARP00000063623.4 Drer|ENSDARP00000064109.5 Drer|ENSDARP00000064484.7 Drer|ENSDARP00000066804.5 Drer|ENSDARP00000066871.6 Drer|ENSDARP00000068362.5 Drer|ENSDARP00000068614.4 Drer|ENSDARP00000068978.5 Drer|ENSDARP00000069429.4 Drer|ENSDARP00000069450.4 Drer|ENSDARP00000070784.4 Drer|ENSDARP00000070833.4 Drer|ENSDARP00000071411.3 Drer|ENSDARP00000071590.5 Drer|ENSDARP00000071727.4 Drer|ENSDARP00000071978.3 Drer|ENSDARP00000073156.4 Drer|ENSDARP00000073470.5 Drer|ENSDARP00000073606.3 Drer|ENSDARP00000074173.2 Drer|ENSDARP00000074800.4 Drer|ENSDARP00000076150.4 Drer|ENSDARP00000076547.3 Drer|ENSDARP00000080256.6 Drer|ENSDARP00000084847.4 Drer|ENSDARP00000085221.3 Drer|ENSDARP00000086351.4 Drer|ENSDARP00000088021.2 Drer|ENSDARP00000088415.3 Drer|ENSDARP00000088654.3 Drer|ENSDARP00000090132.3 Drer|ENSDARP00000090506.4 Drer|ENSDARP00000091728.5 Drer|ENSDARP00000092663.3 Drer|ENSDARP00000094951.3 Drer|ENSDARP00000095906.1 Drer|ENSDARP00000097945.2 Drer|ENSDARP00000098245.2 Drer|ENSDARP00000099267.3 Drer|ENSDARP00000099273.2 Drer|ENSDARP00000102366.2 Drer|ENSDARP00000103540.4 Drer|ENSDARP00000105159.1 Drer|ENSDARP00000106018.3 Drer|ENSDARP00000106824.2 Drer|ENSDARP00000107676.2 Drer|ENSDARP00000108783.1 Drer|ENSDARP00000109863.2 Drer|ENSDARP00000111929.1 Drer|ENSDARP00000114326.1 Drer|ENSDARP00000115232.1 Drer|ENSDARP00000115688.2 Drer|ENSDARP00000115748.1 Drer|ENSDARP00000116244.1 Drer|ENSDARP00000116348.1 Drer|ENSDARP00000116973.1 Drer|ENSDARP00000117211.2 Drer|ENSDARP00000118340.1 Drer|ENSDARP00000118364.1 Drer|ENSDARP00000118528.1 Drer|ENSDARP00000119122.1 Drer|ENSDARP00000119318.1 Drer|ENSDARP00000121066.1 Drer|ENSDARP00000122239.1 Drer|ENSDARP00000122747.1 Drer|ENSDARP00000122793.2 Drer|ENSDARP00000122984.2 Drer|ENSDARP00000123534.1 Drer|ENSDARP00000124668.1 Drer|ENSDARP00000126464.2 Drer|ENSDARP00000126508.1 Drer|ENSDARP00000127016.1 Drer|ENSDARP00000127715.1 Drer|ENSDARP00000128924.1 Drer|ENSDARP00000130113.1 Drer|ENSDARP00000130185.1 Drer|ENSDARP00000130798.2 Drer|ENSDARP00000131115.1 Drer|ENSDARP00000131307.1 Drer|ENSDARP00000131830.1 Drer|ENSDARP00000131986.1 Drer|ENSDARP00000132886.1 Drer|ENSDARP00000134398.1 Drer|ENSDARP00000134711.1 Drer|ENSDARP00000135094.2 Drer|ENSDARP00000136595.1 Drer|ENSDARP00000137275.2 Drer|ENSDARP00000137739.2 Drer|ENSDARP00000138362.2 Drer|ENSDARP00000138468.1 Drer|ENSDARP00000139581.1 Drer|ENSDARP00000140272.1 Drer|ENSDARP00000142057.1 Drer|ENSDARP00000142081.1 Drer|ENSDARP00000142256.2 Drer|ENSDARP00000142947.1 Drer|ENSDARP00000143684.2 Drer|ENSDARP00000144300.1 Drer|ENSDARP00000145364.1 Drer|ENSDARP00000146413.1 Drer|ENSDARP00000146529.1 Drer|ENSDARP00000146779.1 Drer|ENSDARP00000146848.1 Drer|ENSDARP00000146908.1 Drer|ENSDARP00000146960.1 Drer|ENSDARP00000147392.1 Drer|ENSDARP00000147613.1 Drer|ENSDARP00000150180.1 Drer|ENSDARP00000150425.1 Drer|ENSDARP00000150469.1 Drer|ENSDARP00000150526.1 Drer|ENSDARP00000150807.1 Drer|ENSDARP00000151324.1 Drer|ENSDARP00000151390.1 Drer|ENSDARP00000151622.1 Drer|ENSDARP00000151644.1 Drer|ENSDARP00000152287.1 Drer|ENSDARP00000152337.1 Drer|ENSDARP00000152471.1 Drer|ENSDARP00000152784.1 Drer|ENSDARP00000153767.1 Drer|ENSDARP00000154029.1 Drer|ENSDARP00000154684.1 Drer|ENSDARP00000155541.1 Drer|ENSDARP00000157605.1 Drer|ENSDARP00000157614.1 Epal|XP_020892241.1 Epal|XP_020892361.1 Epal|XP_020892440.1 Epal|XP_020892673.1 Epal|XP_020892756.1 Epal|XP_020892799.1 Epal|XP_020892976.1 Epal|XP_020893192.1 Epal|XP_020894338.1 Epal|XP_020895113.1 Epal|XP_020895769.1 Epal|XP_020895931.1 Epal|XP_020897019.2 Epal|XP_020897054.1 Epal|XP_020897153.1 Epal|XP_020897439.1 Epal|XP_020897616.1 Epal|XP_020898010.1 Epal|XP_020898661.1 Epal|XP_020898722.1 Epal|XP_020898778.1 Epal|XP_020899081.1 Epal|XP_020899215.1 Epal|XP_020899261.1 Epal|XP_020900820.1 Epal|XP_020900830.1 Epal|XP_020901258.1 Epal|XP_020901763.1 Epal|XP_020902751.1 Epal|XP_020902804.1 Epal|XP_020903081.1 Epal|XP_020903226.1 Epal|XP_020903243.2 Epal|XP_020903244.2 Epal|XP_020903433.1 Epal|XP_020903710.1 Epal|XP_020904099.1 Epal|XP_020904136.1 Epal|XP_020904151.1 Epal|XP_020904193.1 Epal|XP_020904445.1 Epal|XP_020905855.1 Epal|XP_020905954.1 Epal|XP_020906346.1 Epal|XP_020906541.1 Epal|XP_020906544.1 Epal|XP_020906545.1 Epal|XP_020906548.1 Epal|XP_020906561.1 Epal|XP_020906810.1 Epal|XP_020907122.1 Epal|XP_020907135.1 Epal|XP_020907271.1 Epal|XP_020907335.1 Epal|XP_020907888.1 Epal|XP_020907992.1 Epal|XP_020908136.1 Epal|XP_020908465.1 Epal|XP_020909020.1 Epal|XP_020909028.1 Epal|XP_020909409.1 Epal|XP_020909775.2 Epal|XP_020909790.1 Epal|XP_020909825.1 Epal|XP_020909849.1 Epal|XP_020909866.1 Epal|XP_020911067.2 Epal|XP_020911248.1 Epal|XP_020911416.1 Epal|XP_020911435.1 Epal|XP_020913398.1 Epal|XP_020913572.1 Epal|XP_020914160.1 Epal|XP_020915258.1 Epal|XP_020915684.1 Epal|XP_020915970.1 Epal|XP_020916022.1 Epal|XP_020916044.1 Epal|XP_020916046.1 Epal|XP_020916048.1 Epal|XP_020916104.1 Epal|XP_020916114.1 Epal|XP_020916173.1 Epal|XP_020916179.1 Epal|XP_020916206.1 Epal|XP_020916208.1 Epal|XP_020916549.1 Epal|XP_020916583.1 Epal|XP_020916911.1 Epal|XP_020916912.1 Epal|XP_028512782.1 Epal|XP_028514838.1 Epal|XP_028514958.1 Epal|XP_028516613.1 Epal|XP_028517033.1 Epal|XP_028519223.1 Epal|XP_028519321.1 Ggal|ENSGALP00000002894.5 Ggal|ENSGALP00000002895.3 Ggal|ENSGALP00000004956.5 Ggal|ENSGALP00000005404.3 Ggal|ENSGALP00000006514.2 Ggal|ENSGALP00000006747.5 Ggal|ENSGALP00000007065.1 Ggal|ENSGALP00000008428.4 Ggal|ENSGALP00000008492.4 Ggal|ENSGALP00000008847.3 Ggal|ENSGALP00000009512.3 Ggal|ENSGALP00000009540.4 Ggal|ENSGALP00000010329.1 Ggal|ENSGALP00000013602.5 Ggal|ENSGALP00000013967.4 Ggal|ENSGALP00000014949.4 Ggal|ENSGALP00000015445.3 Ggal|ENSGALP00000016468.4 Ggal|ENSGALP00000017226.2 Ggal|ENSGALP00000018030.4 Ggal|ENSGALP00000018955.3 Ggal|ENSGALP00000019143.3 Ggal|ENSGALP00000019144.3 Ggal|ENSGALP00000019246.3 Ggal|ENSGALP00000020087.5 Ggal|ENSGALP00000020157.4 Ggal|ENSGALP00000020334.3 Ggal|ENSGALP00000021561.5 Ggal|ENSGALP00000022114.6 Ggal|ENSGALP00000022379.3 Ggal|ENSGALP00000024584.5 Ggal|ENSGALP00000024600.3 Ggal|ENSGALP00000027220.6 Ggal|ENSGALP00000027414.4 Ggal|ENSGALP00000027767.3 Ggal|ENSGALP00000028674.3 Ggal|ENSGALP00000030706.6 Ggal|ENSGALP00000031005.3 Ggal|ENSGALP00000031194.3 Ggal|ENSGALP00000031881.2 Ggal|ENSGALP00000032414.1 Ggal|ENSGALP00000033576.3 Ggal|ENSGALP00000033702.2 Ggal|ENSGALP00000037713.1 Ggal|ENSGALP00000037996.2 Ggal|ENSGALP00000040632.1 Ggal|ENSGALP00000040637.1 Ggal|ENSGALP00000040663.2 Ggal|ENSGALP00000041025.1 Ggal|ENSGALP00000041415.2 Ggal|ENSGALP00000042818.1 Ggal|ENSGALP00000044247.2 Ggal|ENSGALP00000045895.2 Ggal|ENSGALP00000047208.2 Ggal|ENSGALP00000047209.2 Ggal|ENSGALP00000047941.1 Ggal|ENSGALP00000048146.2 Ggal|ENSGALP00000048400.1 Ggal|ENSGALP00000049369.1 Ggal|ENSGALP00000050225.1 Ggal|ENSGALP00000051131.3 Ggal|ENSGALP00000052624.2 Ggal|ENSGALP00000053031.1 Ggal|ENSGALP00000054150.1 Ggal|ENSGALP00000057556.1 Ggal|ENSGALP00000057621.1 Ggal|ENSGALP00000058226.3 Ggal|ENSGALP00000058282.1 Ggal|ENSGALP00000058288.1 Ggal|ENSGALP00000061406.2 Ggal|ENSGALP00000063679.2 Ggal|ENSGALP00000065568.1 Ggal|ENSGALP00000066054.1 Ggal|ENSGALP00000069932.1 Ggal|ENSGALP00000070622.1 Ggal|ENSGALP00000070750.1 Ggal|ENSGALP00000072065.1 Ggal|ENSGALP00000072258.1 Ggal|ENSGALP00000072526.1 Hech|HyE0004.105 Hech|HyE0004.61 Hech|HyE0005.164 Hech|HyE0006.317 Hech|HyE0014.54 Hech|HyE0019.138 Hech|HyE0023.21 Hech|HyE0023.23 Hech|HyE0030.116 Hech|HyE0041.88 Hech|HyE0046.139 Hech|HyE0053.93 Hech|HyE0053.97 Hech|HyE0059.95 Hech|HyE0063.42 Hech|HyE0065.2 Hech|HyE0065.3 Hech|HyE0065.4 Hech|HyE0087.83 Hech|HyE0094.40 Hech|HyE0111.1 Hech|HyE0154.9 Hech|HyE0185.24 Hech|HyE3158.1 Hhon|braker1_g01712.t1 Hhon|braker1_g01713.t1 Hhon|braker1_g03303.t1 Hhon|braker1_g04140.t1 Hhon|braker1_g04141.t1 Hhon|braker1_g04180.t1 Hhon|braker1_g04189.t1 Hhon|braker1_g04199.t1 Hhon|braker1_g04570.t1 Hhon|braker1_g04920.t1 Hhon|braker1_g04921.t1 Hhon|braker1_g05025.t1 Hhon|braker1_g05045.t1 Hhon|braker1_g05968.t1 Hhon|braker1_g07094.t1 Hhon|braker1_g07096.t1 Hhon|braker1_g07442.t1 Hhon|braker1_g08055.t1 Hhon|braker1_g08279.t1 Hhon|braker1_g08281.t1 Hhon|braker1_g08590.t1 Hhon|braker1_g08794.t1 Hhon|braker1_g09738.t1 Hhon|braker1_g09799.t1 Hhon|braker1_g11040.t1 Hhon|braker1_g11041.t1 Hhon|braker1_g11042.t1 Hhon|braker1_g11044.t1 Hhon|braker1_g11056.t1 Hhon|braker1_g11086.t1 Hhon|braker1_g11153.t1 Hhon|braker1_g11155.t1 Hhon|braker1_g11436.t1 Hhon|braker1_g11665.t1 Hhon|braker1_g11666.t1 Hhon|braker1_g11667.t1 Hhon|braker1_g11699.t1 Hhon|braker1_g11984.t1 Hmag|Sc4wPfr_104.g15000.t1 Hmag|Sc4wPfr_1080.g15241.t1 Hmag|Sc4wPfr_1080.g15242.t1 Hmag|Sc4wPfr_1163.g25157.t1 Hmag|Sc4wPfr_1163.g25158.t1 Hmag|Sc4wPfr_1163.g25161.t1 Hmag|Sc4wPfr_1241.g21476.t1 Hmag|Sc4wPfr_1241.g21479.t1 Hmag|Sc4wPfr_1241.g21485.t1 Hmag|Sc4wPfr_1241.g21491.t1 Hmag|Sc4wPfr_1327.g241.t1 Hmag|Sc4wPfr_1327.g242.t1 Hmag|Sc4wPfr_1394.g4676.t1 Hmag|Sc4wPfr_1394.g4678.t1 Hmag|Sc4wPfr_161.1.g12952.t1 Hmag|Sc4wPfr_1838.g9422.t1 Hmag|Sc4wPfr_2290.g472.t1 Hmag|Sc4wPfr_237.2.g16171.t1 Hmag|Sc4wPfr_32.g14477.t1 Hmag|Sc4wPfr_32.g14485.t1 Hmag|Sc4wPfr_32.g14486.t1 Hmag|Sc4wPfr_326.g15674.t1 Hmag|Sc4wPfr_424.1.g2137.t1 Hmag|Sc4wPfr_424.1.g2138.t1 Hmag|Sc4wPfr_439.g20794.t1 Hmag|Sc4wPfr_520.g29410.t1 Hmag|Sc4wPfr_6.1.g587.t1 Hmag|Sc4wPfr_6.1.g589.t1 Hmag|Sc4wPfr_760.g24136.t1 Hmag|Sc4wPfr_760.g24138.t1 Hmag|Sc4wPfr_786.g1707.t1 Hmag|Sc4wPfr_786.g1709.t1 Hmag|Sc4wPfr_834.1.g27862.t1 Hmag|Sc4wPfr_834.1.g27863.t1 Hmag|Sc4wPfr_856.g31434.t1 Hmag|Sc4wPfr_856.g31435.t1 Hmag|Sc4wPfr_856.g31436.t1 Hmag|Sc4wPfr_856.g31440.t1 Hmia|GALR2_HUMAN|g17152.t1 Hmia|GALR2_HUMAN|g4020.t1 Hmia|GALR2_HUMAN|g9043.t1 Hmia|NK3R_HUMAN|g13083.t1 Hmia|NK3R_HUMAN|g14594.t1 Hmia|NK3R_HUMAN|g15339.t1 Hmia|NK3R_HUMAN|g17317.t1 Hmia|NK3R_HUMAN|g19185.t1 Hmia|NK3R_HUMAN|g736.t1 Hmia|NMBR_HUMAN|g6534.t1 Hmia|NPFF1_HUMAN|g510.t1 Hmia|NPFF2_HUMAN|g14308.t1 Hmia|NPFF2_HUMAN|g2073.t1 Hmia|NPFF2_HUMAN|g2366.t1 Hmia|OPRX_HUMAN|g9343.t1 Hmia|OX2R_HUMAN|g21406.t1 Hmia|OX2R_HUMAN|g6596.t1 Hmia|QRFPR_HUMAN|g6152.t1 Hmia|SSR1_HUMAN|g14238.t1 Hmia|SSR2_HUMAN|g10671.t1 Hmia|SSR2_HUMAN|g7205.t1 Hmia|SSR5_HUMAN|g12092.t1 Hmia|SSR5_HUMAN|g9555.t1 Hmia|TRFR_HUMAN|g19317.t1 Hmia|TRFR_HUMAN|g3378.t1 Hmia|TRFR_HUMAN|g5045.t1 Hmia|g12667.t1 Hrob|HelroP111311 Hrob|HelroP119463 Hrob|HelroP120046 Hrob|HelroP120633 Hrob|HelroP121592 Hrob|HelroP122299 Hrob|HelroP129617 Hrob|HelroP130073 Hrob|HelroP133157 Hrob|HelroP133608 Hrob|HelroP140466 Hrob|HelroP141773 Hrob|HelroP142036 Hrob|HelroP142283 Hrob|HelroP144008 Hrob|HelroP144094 Hrob|HelroP159107 Hrob|HelroP159354 Hrob|HelroP159369 Hrob|HelroP159371 Hrob|HelroP173575 Hrob|HelroP175643 Hrob|HelroP182211 Hrob|HelroP183744 Hrob|HelroP186615 Hrob|HelroP188324 Hrob|HelroP193096 Hrob|HelroP63198 Hrob|HelroP64159 Hrob|HelroP64605 Hrob|HelroP64929 Hrob|HelroP66825 Hrob|HelroP67040 Hrob|HelroP67877 Hrob|HelroP68111 Hrob|HelroP73674 Hrob|HelroP74048 Hrob|HelroP74572 Hrob|HelroP74592 Hrob|HelroP78185 Hrob|HelroP79600 Hrob|HelroP80372 Hrob|HelroP82100 Hrob|HelroP84460 Hrob|HelroP85072 Hrob|HelroP87553 Hrob|HelroP87641 Hrob|HelroP87810 Hrob|HelroP90524 Hsap|NP_000570.1 Hsap|NP_000614.1 Hsap|NP_000625.1 Hsap|NP_000701.2 Hsap|NP_000721.1 Hsap|NP_000902.3 Hsap|NP_001040.1 Hsap|NP_001041.1 Hsap|NP_001043.2 Hsap|NP_001048.2 Hsap|NP_001049.1 Hsap|NP_001050.1 Hsap|NP_001091669.1 Hsap|NP_001116513.2 Hsap|NP_001124382.1 Hsap|NP_001135817.1 Hsap|NP_001136269.1 Hsap|NP_001138751.1 Hsap|NP_001155969.1 Hsap|NP_001164645.1 Hsap|NP_001166031.1 Hsap|NP_001180235.1 Hsap|NP_001184113.2 Hsap|NP_001258679.1 Hsap|NP_001286.1 Hsap|NP_001287.2 Hsap|NP_001295405.1 Hsap|NP_001305426.1 Hsap|NP_001305782.1 Hsap|NP_001313406.1 Hsap|NP_001334985.1 Hsap|NP_001453.1 Hsap|NP_001471.2 Hsap|NP_001497.1 Hsap|NP_001498.1 Hsap|NP_001707.1 Hsap|NP_001718.1 Hsap|NP_001727.1 Hsap|NP_001829.1 Hsap|NP_002502.2 Hsap|NP_002522.2 Hsap|NP_003605.1 Hsap|NP_003848.1 Hsap|NP_004239.1 Hsap|NP_004358.2 Hsap|NP_004769.2 Hsap|NP_004826.5 Hsap|NP_004876.2 Hsap|NP_005152.1 Hsap|NP_005192.1 Hsap|NP_005233.3 Hsap|NP_005276.2 Hsap|NP_005277.2 Hsap|NP_005281.1 Hsap|NP_005288.3 Hsap|NP_005305.1 Hsap|NP_006047.3 Hsap|NP_006555.1 Hsap|NP_036476.1 Hsap|NP_057624.3 Hsap|NP_057686.2 Hsap|NP_064552.3 Hsap|NP_071429.1 Hsap|NP_112477.1 Hsap|NP_115892.2 Hsap|NP_115940.2 Hsap|NP_848540.1 Hsap|NP_937822.2 Hsap|NP_940799.1 Hsap|XP_005253267.1 Hsap|XP_005263088.1 Hsap|XP_005263090.1 Hsap|XP_005277701.1 Hsap|XP_011515565.1 Hsap|XP_011524989.1 Hsap|XP_011530317.1 Hsap|XP_011535835.1 Hsap|XP_016859481.1 Hsap|XP_016861175.1 Hsap|XP_016861176.1 Hsap|XP_016861688.1 Hsap|XP_016866287.1 Hsap|XP_016871875.1 Hsap|XP_016875894.1 Hsap|XP_016884413.1 Hsap|XP_024302372.1 Hsym|HyS0001.387 Hsym|HyS0003.417 Hsym|HyS0004.366 Hsym|HyS0005.297 Hsym|HyS0005.398 Hsym|HyS0005.399 Hsym|HyS0010.146 Hsym|HyS0010.148 Hsym|HyS0010.409 Hsym|HyS0010.52 Hsym|HyS0010.53 Hsym|HyS0011.116 Hsym|HyS0012.200 Hsym|HyS0012.242 Hsym|HyS0020.119 Hsym|HyS0026.162 Hsym|HyS0040.179 Hsym|HyS0040.180 Hsym|HyS0044.62 Hsym|HyS0044.64 Hsym|HyS0058.20 Hsym|HyS0090.2 Hsym|HyS0099.15 Hsym|HyS0105.15 Hsym|HyS0109.20 Hsym|HyS0315.1 Hsym|HyS0672.1 Hsym|HyS4682.1 Isca|ISCW000039-PA Isca|ISCW000431-PA Isca|ISCW000432-PA Isca|ISCW000633-PA Isca|ISCW000923-PA Isca|ISCW000924-PA Isca|ISCW001201-PA Isca|ISCW001334-PA Isca|ISCW001766-PA Isca|ISCW001892-PA Isca|ISCW002847-PA Isca|ISCW005553-PA Isca|ISCW005570-PA Isca|ISCW005948-PA Isca|ISCW006089-PA Isca|ISCW006418-PA Isca|ISCW006476-PA Isca|ISCW006511-PA Isca|ISCW007293-PA Isca|ISCW007598-PA Isca|ISCW007666-PA Isca|ISCW007873-PA Isca|ISCW009568-PA Isca|ISCW009627-PA Isca|ISCW009648-PA Isca|ISCW009718-PA Isca|ISCW009838-PA Isca|ISCW010010-PA Isca|ISCW010011-PA Isca|ISCW012018-PA Isca|ISCW013090-PA Isca|ISCW013211-PA Isca|ISCW013543-PA Isca|ISCW013545-PA Isca|ISCW013598-PA Isca|ISCW014181-PA Isca|ISCW014938-PA Isca|ISCW015075-PA Isca|ISCW015322-PA Isca|ISCW015323-PA Isca|ISCW015326-PA Isca|ISCW015892-PA Isca|ISCW016381-PA Isca|ISCW016382-PA Isca|ISCW017837-PA Isca|ISCW017839-PA Isca|ISCW020600-PA Isca|ISCW020601-PA Isca|ISCW020603-PA Isca|ISCW020998-PA Isca|ISCW021283-PA Isca|ISCW022222-PA Isca|ISCW022224-PA Isca|ISCW022728-PA Isca|ISCW022730-PA Isca|ISCW022739-PA Isca|ISCW022759-PA Lgig|LotgiP102897 Lgig|LotgiP103326 Lgig|LotgiP105957 Lgig|LotgiP106319 Lgig|LotgiP107384 Lgig|LotgiP108200 Lgig|LotgiP108319 Lgig|LotgiP108343 Lgig|LotgiP108441 Lgig|LotgiP108855 Lgig|LotgiP110888 Lgig|LotgiP111302 Lgig|LotgiP111574 Lgig|LotgiP111719 Lgig|LotgiP114263 Lgig|LotgiP115283 Lgig|LotgiP117895 Lgig|LotgiP120990 Lgig|LotgiP122499 Lgig|LotgiP125181 Lgig|LotgiP125270 Lgig|LotgiP126576 Lgig|LotgiP126644 Lgig|LotgiP127250 Lgig|LotgiP127723 Lgig|LotgiP127828 Lgig|LotgiP127919 Lgig|LotgiP144441 Lgig|LotgiP144444 Lgig|LotgiP144597 Lgig|LotgiP146619 Lgig|LotgiP152277 Lgig|LotgiP152502 Lgig|LotgiP152934 Lgig|LotgiP155864 Lgig|LotgiP157550 Lgig|LotgiP159778 Lgig|LotgiP162500 Lgig|LotgiP162575 Lgig|LotgiP162749 Lgig|LotgiP162781 Lgig|LotgiP171228 Lgig|LotgiP173253 Lgig|LotgiP182876 Lgig|LotgiP51656 Lgig|LotgiP52425 Lgig|LotgiP53969 Lgig|LotgiP55047 Lgig|LotgiP59222 Lgig|LotgiP60475 Lgig|LotgiP62145 Lgig|LotgiP62390 Lgig|LotgiP65092 Lgig|LotgiP65232 Lgig|LotgiP65549 Lgig|LotgiP71923 Lgig|LotgiP72476 Lgig|LotgiP72565 Lgig|LotgiP73358 Lgig|LotgiP79121 Lgig|LotgiP91538 Lgig|LotgiP91668 Lgig|LotgiP91997 Lgig|LotgiP92705 Lgig|LotgiP92844 Lgig|LotgiP93159 Lgig|LotgiP93568 Lgig|LotgiP94391 Lgig|LotgiP94468 Lgig|LotgiP95081 Lgig|LotgiP95185 Lgig|LotgiP95265 Lgig|LotgiP95290 Lgig|LotgiP95484 Lgig|LotgiP95525 Lgig|LotgiP96553 Lgig|LotgiP96673 Mlei|ML02484a Mlei|ML03705a Mvir|scaffold129.g13.t1 Mvir|scaffold196.g29.t1 Mvir|scaffold25.g23.t1 Mvir|scaffold33.g53.t1 Mvir|scaffold356.g3.t1 Mvir|scaffold36.g69.t1 Mvir|scaffold36.g70.t1 Mvir|scaffold39.g118.t1 Mvir|scaffold45.g14.t1 Mvir|scaffold45.g15.t1 Mvir|scaffold45.g16.t1 Mvir|scaffold5.g154.t1 Mvir|scaffold60.g69.t1 Mvir|scaffold618.g3.t1 Mvir|scaffold872.g2.t1 Ngen|g10350.t1 Ngen|g10969.t1 Ngen|g1176.t1 Ngen|g12013.t1 Ngen|g12434.t1 Ngen|g12435.t1 Ngen|g12638.t1 Ngen|g13126.t1 Ngen|g13127.t1 Ngen|g14992.t1 Ngen|g15346.t1 Ngen|g15347.t1 Ngen|g1551.t1 Ngen|g16609.t1 Ngen|g16610.t1 Ngen|g17393.t1 Ngen|g18171.t1 Ngen|g18274.t1 Ngen|g18309.t1 Ngen|g1876.t1 Ngen|g19587.t1 Ngen|g20072.t1 Ngen|g20729.t1 Ngen|g20730.t1 Ngen|g22239.t1 Ngen|g22381.t1 Ngen|g25770.t1 Ngen|g25942.t1 Ngen|g26479.t1 Ngen|g2674.t1 Ngen|g29619.t1 Ngen|g305.t1 Ngen|g30650.t1 Ngen|g31770.t1 Ngen|g34050.t1 Ngen|g3484.t1 Ngen|g3498.t1 Ngen|g3499.t1 Ngen|g37756.t1 Ngen|g38151.t1 Ngen|g38276.t1 Ngen|g3889.t1 Ngen|g39403.t1 Ngen|g42164.t1 Ngen|g4834.t1 Ngen|g5266.t1 Ngen|g5267.t1 Ngen|g5268.t1 Ngen|g6009.t1 Ngen|g6126.t1 Ngen|g6586.t1 Ngen|g6587.t1 Ngen|g6816.t1 Ngen|g6817.t1 Ngen|g6932.t1 Ngen|g7172.t1 Ngen|g7173.t1 Ngen|g7241.t1 Ngen|g7520.t1 Ngen|g8427.t1 Ngen|g9662.t1 Nnom|g10356.t1 Nnom|g10658.t1 Nnom|g10850.t1 Nnom|g12027.t1 Nnom|g12075.t1 Nnom|g12566.t1 Nnom|g13814.t1 Nnom|g13815.t1 Nnom|g14232.t1 Nnom|g14233.t1 Nnom|g15020.t1 Nnom|g15245.t1 Nnom|g15246.t1 Nnom|g15480.t1 Nnom|g15685.t1 Nnom|g16680.t1 Nnom|g1754.t1 Nnom|g19136.t1 Nnom|g19137.t1 Nnom|g3731.t1 Nnom|g3820.t1 Nnom|g5239.t1 Nnom|g5573.t1 Nnom|g8634.t1 Nvec|XP_001617657.1 Nvec|XP_001618826.1 Nvec|XP_001619581.1 Nvec|XP_001621533.1 Nvec|XP_001622288.1 Nvec|XP_001622358.1 Nvec|XP_001622636.1 Nvec|XP_001622643.1 Nvec|XP_001623843.1 Nvec|XP_001624517.1 Nvec|XP_001624527.1 Nvec|XP_001625546.1 Nvec|XP_001626074.1 Nvec|XP_001626538.1 Nvec|XP_001626805.1 Nvec|XP_001627095.1 Nvec|XP_001627096.1 Nvec|XP_001627178.1 Nvec|XP_001627648.1 Nvec|XP_001627650.1 Nvec|XP_001627653.1 Nvec|XP_001627656.1 Nvec|XP_001627999.1 Nvec|XP_001628440.1 Nvec|XP_001628516.1 Nvec|XP_001628536.1 Nvec|XP_001628619.1 Nvec|XP_001628621.1 Nvec|XP_001628691.1 Nvec|XP_001629280.1 Nvec|XP_001629281.1 Nvec|XP_001629282.1 Nvec|XP_001629806.1 Nvec|XP_001629808.1 Nvec|XP_001630336.1 Nvec|XP_001630348.1 Nvec|XP_001630498.1 Nvec|XP_001630501.1 Nvec|XP_001630567.1 Nvec|XP_001630847.1 Nvec|XP_001631099.1 Nvec|XP_001631100.1 Nvec|XP_001631130.1 Nvec|XP_001631244.1 Nvec|XP_001631778.1 Nvec|XP_001631779.1 Nvec|XP_001631782.1 Nvec|XP_001631805.1 Nvec|XP_001631937.1 Nvec|XP_001632031.1 Nvec|XP_001632169.1 Nvec|XP_001632195.1 Nvec|XP_001632294.1 Nvec|XP_001632645.1 Nvec|XP_001632911.1 Nvec|XP_001632956.1 Nvec|XP_001632957.1 Nvec|XP_001633007.1 Nvec|XP_001633115.1 Nvec|XP_001633224.1 Nvec|XP_001633334.1 Nvec|XP_001633717.1 Nvec|XP_001633719.1 Nvec|XP_001634355.1 Nvec|XP_001634615.1 Nvec|XP_001634619.1 Nvec|XP_001634620.1 Nvec|XP_001634621.1 Nvec|XP_001634658.1 Nvec|XP_001634946.1 Nvec|XP_001635040.1 Nvec|XP_001635186.1 Nvec|XP_001635396.1 Nvec|XP_001635993.1 Nvec|XP_001636061.1 Nvec|XP_001636063.1 Nvec|XP_001636211.1 Nvec|XP_001636481.1 Nvec|XP_001636516.1 Nvec|XP_001637244.1 Nvec|XP_001637600.1 Nvec|XP_001637619.1 Nvec|XP_001637678.1 Nvec|XP_001637693.1 Nvec|XP_001637945.1 Nvec|XP_001637947.1 Nvec|XP_001638093.1 Nvec|XP_001638147.1 Nvec|XP_001638173.1 Nvec|XP_001638275.1 Nvec|XP_001638966.1 Nvec|XP_001638985.1 Nvec|XP_001639088.1 Nvec|XP_001639162.1 Nvec|XP_001639163.1 Nvec|XP_001639318.1 Nvec|XP_001639598.1 Nvec|XP_001639713.1 Nvec|XP_001640264.1 Nvec|XP_001640314.1 Nvec|XP_001640395.1 Nvec|XP_001640782.1 Nvec|XP_001640865.1 Nvec|XP_001641633.1 Nvec|XP_001641682.1 Nvec|XP_001641974.1 Nvec|XP_001642084.1 Nvec|XP_001642086.1 Nvec|XP_001642108.1 Nvec|XP_001642116.1 Nvec|XP_001642125.1 Obim|XP_014767537.1 Obim|XP_014767538.1 Obim|XP_014767539.1 Obim|XP_014767767.1 Obim|XP_014768031.1 Obim|XP_014769606.1 Obim|XP_014770615.1 Obim|XP_014771366.1 Obim|XP_014771614.1 Obim|XP_014771812.1 Obim|XP_014772177.1 Obim|XP_014772297.1 Obim|XP_014772633.1 Obim|XP_014772638.1 Obim|XP_014773467.1 Obim|XP_014773644.1 Obim|XP_014776263.1 Obim|XP_014776421.1 Obim|XP_014777414.1 Obim|XP_014777931.1 Obim|XP_014778118.1 Obim|XP_014779513.1 Obim|XP_014779516.1 Obim|XP_014780120.1 Obim|XP_014780637.1 Obim|XP_014780665.1 Obim|XP_014780691.1 Obim|XP_014780730.1 Obim|XP_014780988.1 Obim|XP_014781012.1 Obim|XP_014781588.1 Obim|XP_014781591.1 Obim|XP_014781738.1 Obim|XP_014782347.1 Obim|XP_014784968.1 Obim|XP_014785645.1 Obim|XP_014786450.1 Obim|XP_014787713.1 Obim|XP_014788057.1 Obim|XP_014788083.1 Obim|XP_014788310.1 Obim|XP_014789321.1 Obim|XP_014789619.1 Obim|XP_014789961.1 Obim|XP_014790986.1 Ofav|XP_020600398.1 Ofav|XP_020601415.1 Ofav|XP_020601825.1 Ofav|XP_020601832.1 Ofav|XP_020601848.1 Ofav|XP_020601871.1 Ofav|XP_020601890.1 Ofav|XP_020601907.1 Ofav|XP_020602465.1 Ofav|XP_020602718.1 Ofav|XP_020602814.1 Ofav|XP_020602845.1 Ofav|XP_020603200.1 Ofav|XP_020603268.1 Ofav|XP_020603320.1 Ofav|XP_020603330.1 Ofav|XP_020603331.1 Ofav|XP_020603644.1 Ofav|XP_020603747.1 Ofav|XP_020604115.1 Ofav|XP_020604895.1 Ofav|XP_020604903.1 Ofav|XP_020604941.1 Ofav|XP_020605315.1 Ofav|XP_020605347.1 Ofav|XP_020605348.1 Ofav|XP_020605349.1 Ofav|XP_020605552.1 Ofav|XP_020605997.1 Ofav|XP_020606036.1 Ofav|XP_020606215.1 Ofav|XP_020606308.1 Ofav|XP_020606314.1 Ofav|XP_020606566.1 Ofav|XP_020606568.1 Ofav|XP_020606982.1 Ofav|XP_020606986.1 Ofav|XP_020607030.1 Ofav|XP_020607163.1 Ofav|XP_020607386.1 Ofav|XP_020608034.1 Ofav|XP_020609540.1 Ofav|XP_020609989.1 Ofav|XP_020610739.1 Ofav|XP_020610772.1 Ofav|XP_020611110.1 Ofav|XP_020611576.1 Ofav|XP_020611598.1 Ofav|XP_020611609.1 Ofav|XP_020611994.1 Ofav|XP_020611996.1 Ofav|XP_020611999.1 Ofav|XP_020612005.1 Ofav|XP_020612036.1 Ofav|XP_020612037.1 Ofav|XP_020612084.1 Ofav|XP_020612085.1 Ofav|XP_020612935.1 Ofav|XP_020613131.1 Ofav|XP_020613355.1 Ofav|XP_020613444.1 Ofav|XP_020614163.1 Ofav|XP_020614216.1 Ofav|XP_020614519.1 Ofav|XP_020614765.1 Ofav|XP_020615130.1 Ofav|XP_020615140.1 Ofav|XP_020615141.1 Ofav|XP_020615159.1 Ofav|XP_020615190.1 Ofav|XP_020615220.1 Ofav|XP_020615225.1 Ofav|XP_020615638.1 Ofav|XP_020616467.1 Ofav|XP_020616830.1 Ofav|XP_020616831.1 Ofav|XP_020617897.1 Ofav|XP_020618046.1 Ofav|XP_020618884.1 Ofav|XP_020619001.1 Ofav|XP_020620382.1 Ofav|XP_020621191.1 Ofav|XP_020621493.1 Ofav|XP_020621496.1 Ofav|XP_020621530.1 Ofav|XP_020621550.1 Ofav|XP_020621551.1 Ofav|XP_020621576.1 Ofav|XP_020621633.1 Ofav|XP_020621634.1 Ofav|XP_020621635.1 Ofav|XP_020621665.1 Ofav|XP_020622562.1 Ofav|XP_020622906.1 Ofav|XP_020622907.1 Ofav|XP_020622909.1 Ofav|XP_020622910.1 Ofav|XP_020622912.1 Ofav|XP_020622913.1 Ofav|XP_020622936.1 Ofav|XP_020622938.1 Ofav|XP_020622943.1 Ofav|XP_020622949.1 Ofav|XP_020622957.1 Ofav|XP_020622958.1 Ofav|XP_020623033.1 Ofav|XP_020623035.1 Ofav|XP_020623042.1 Ofav|XP_020623623.1 Ofav|XP_020624260.1 Ofav|XP_020624261.1 Ofav|XP_020624278.1 Ofav|XP_020624296.1 Ofav|XP_020624550.1 Ofav|XP_020624551.1 Ofav|XP_020624558.1 Ofav|XP_020624567.1 Ofav|XP_020625416.1 Ofav|XP_020625959.1 Ofav|XP_020625977.1 Ofav|XP_020625979.1 Ofav|XP_020626527.1 Ofav|XP_020626568.1 Ofav|XP_020626569.1 Ofav|XP_020627899.1 Ofav|XP_020628403.1 Ofav|XP_020628424.1 Ofav|XP_020629063.1 Ofav|XP_020629064.1 Ofav|XP_020629065.1 Ofav|XP_020629077.1 Ofav|XP_020629098.1 Ofav|XP_020630039.1 Ofav|XP_020630045.1 Ofav|XP_020630374.1 Ofav|XP_020630601.1 Ofav|XP_020631856.1 Ofav|XP_020632075.1 Ofav|XP_020632156.1 Ofav|XP_020632246.1 Ofav|XP_020632524.1 Ofav|XP_020632525.1 Ofav|XP_020632530.1 Ofav|XP_020632596.1 Ofav|XP_020632600.1 Ofav|XP_020632655.1 Ofav|XP_020632944.1 Paus|g1001.t1 Paus|g10285.t1 Paus|g11621.t1 Paus|g11665.t1 Paus|g11894.t1 Paus|g1197.t1 Paus|g1201.t1 Paus|g13895.t1 Paus|g14207.t1 Paus|g14208.t1 Paus|g15784.t1 Paus|g15936.t1 Paus|g17306.t1 Paus|g17357.t1 Paus|g18669.t1 Paus|g2590.t1 Paus|g274.t1 Paus|g278.t1 Paus|g3255.t1 Paus|g358.t1 Paus|g3667.t1 Paus|g4367.t1 Paus|g5027.t1 Paus|g6235.t1 Paus|g6236.t1 Paus|g6239.t1 Paus|g7086.t1 Paus|g7087.t1 Paus|g727.t1 Paus|g7439.t1 Paus|g7758.t1 Paus|g9170.t1 Paus|g9608.t1 Paus|g9612.t1 Paus|g9634.t1 Pdam|XP_027035528.1 Pdam|XP_027035717.1 Pdam|XP_027035737.1 Pdam|XP_027035740.1 Pdam|XP_027035759.1 Pdam|XP_027035760.1 Pdam|XP_027035765.1 Pdam|XP_027035769.1 Pdam|XP_027035771.1 Pdam|XP_027035778.1 Pdam|XP_027035899.1 Pdam|XP_027036347.1 Pdam|XP_027036817.1 Pdam|XP_027037717.1 Pdam|XP_027038957.1 Pdam|XP_027039189.1 Pdam|XP_027039286.1 Pdam|XP_027039319.1 Pdam|XP_027040442.1 Pdam|XP_027040525.1 Pdam|XP_027040617.1 Pdam|XP_027040690.1 Pdam|XP_027040720.1 Pdam|XP_027040804.1 Pdam|XP_027041530.1 Pdam|XP_027041728.1 Pdam|XP_027042015.1 Pdam|XP_027042508.1 Pdam|XP_027042757.1 Pdam|XP_027042847.1 Pdam|XP_027042848.1 Pdam|XP_027042852.1 Pdam|XP_027042864.1 Pdam|XP_027042883.1 Pdam|XP_027042946.1 Pdam|XP_027043016.1 Pdam|XP_027043567.1 Pdam|XP_027043568.1 Pdam|XP_027043801.1 Pdam|XP_027044689.1 Pdam|XP_027044731.1 Pdam|XP_027044915.1 Pdam|XP_027045550.1 Pdam|XP_027045697.1 Pdam|XP_027045723.1 Pdam|XP_027045999.1 Pdam|XP_027046074.1 Pdam|XP_027046097.1 Pdam|XP_027046367.1 Pdam|XP_027046392.1 Pdam|XP_027046401.1 Pdam|XP_027046454.1 Pdam|XP_027046617.1 Pdam|XP_027046813.1 Pdam|XP_027046824.1 Pdam|XP_027047062.1 Pdam|XP_027047087.1 Pdam|XP_027047097.1 Pdam|XP_027047099.1 Pdam|XP_027047109.1 Pdam|XP_027047123.1 Pdam|XP_027048486.1 Pdam|XP_027048658.1 Pdam|XP_027048667.1 Pdam|XP_027048754.1 Pdam|XP_027048848.1 Pdam|XP_027048878.1 Pdam|XP_027048882.1 Pdam|XP_027048907.1 Pdam|XP_027049300.1 Pdam|XP_027049415.1 Pdam|XP_027050324.1 Pdam|XP_027050938.1 Pdam|XP_027052184.1 Pdam|XP_027052904.1 Pdam|XP_027054261.1 Pdam|XP_027054275.1 Pdam|XP_027054277.1 Pdam|XP_027054318.1 Pdam|XP_027054379.1 Pdam|XP_027054392.1 Pdam|XP_027054467.1 Pdam|XP_027054503.1 Pdam|XP_027054527.1 Pdam|XP_027054779.1 Pdam|XP_027054877.1 Pdam|XP_027055008.1 Pdam|XP_027055025.1 Pdam|XP_027055030.1 Pdam|XP_027055245.1 Pdam|XP_027055278.1 Pdam|XP_027055279.1 Pdam|XP_027055330.1 Pdam|XP_027055957.1 Pdam|XP_027055958.1 Pdam|XP_027055984.1 Pdam|XP_027055993.1 Pdam|XP_027055994.1 Pdam|XP_027056001.1 Pdam|XP_027056134.1 Pdam|XP_027056509.1 Pdam|XP_027056621.1 Pdam|XP_027056767.1 Pdam|XP_027056927.1 Pdam|XP_027056929.1 Pdam|XP_027056932.1 Pdam|XP_027056934.1 Pdam|XP_027057061.1 Pdam|XP_027057070.1 Pdam|XP_027057079.1 Pdam|XP_027057084.1 Pdam|XP_027057091.1 Pdam|XP_027057216.1 Pdam|XP_027058019.1 Pdam|XP_027059777.1 Pdam|XP_027059846.1 Ppac|PPA00294 Ppac|PPA01907 Ppac|PPA05312 Ppac|PPA06278 Ppac|PPA07498 Ppac|PPA07597 Ppac|PPA07900 Ppac|PPA09715 Ppac|PPA10461 Ppac|PPA13927 Ppac|PPA14003 Ppac|PPA17567 Ppac|PPA17766 Ppac|PPA20652 Ppac|PPA23690 Ppac|PPA24381 Ppac|PPA25708 Ppac|PPA26287 Ppac|PPA26426 Ppac|PPA27446 Ppac|PPA30445 Ppac|PPA30850 Ppac|PPA32242 Ppac|PPA35964 Ppac|PPA38452 Ppac|PPA38628 Ppac|PPA38647 Ppac|PPA39676 Ppac|PPA40072 Ppac|PPA40133 Ppac|PPA42337 Rmue|g1146.t1 Rmue|g11989.t1 Rmue|g14078.t1 Rmue|g1514.t1 Rmue|g15852.t1 Rmue|g16382.t1 Rmue|g16902.t1 Rmue|g1753.t1 Rmue|g1760.t1 Rmue|g18944.t1 Rmue|g1931.t1 Rmue|g21081.t1 Rmue|g21144.t1 Rmue|g21911.t1 Rmue|g21923.t1 Rmue|g3347.t1 Rmue|g553.t1 Rmue|g5982.t1 Rmue|g6078.t1 Rmue|g6903.t1 Rmue|g76.t1 Rmue|g8734.t1 Skow|NP_001161573.1 Skow|NP_001161574.1 Skow|NP_001161604.1 Skow|NP_001161621.1 Skow|NP_001161659.1 Skow|NP_001161681.1 Skow|XP_002730476.1 Skow|XP_002730513.1 Skow|XP_002730923.1 Skow|XP_002730924.2 Skow|XP_002730936.1 Skow|XP_002730938.1 Skow|XP_002730943.1 Skow|XP_002731022.1 Skow|XP_002731023.1 Skow|XP_002731478.1 Skow|XP_002731479.1 Skow|XP_002731649.2 Skow|XP_002731650.2 Skow|XP_002731651.1 Skow|XP_002731735.2 Skow|XP_002731808.1 Skow|XP_002731809.1 Skow|XP_002731810.1 Skow|XP_002732000.1 Skow|XP_002732001.2 Skow|XP_002732002.1 Skow|XP_002732003.1 Skow|XP_002732004.1 Skow|XP_002732494.2 Skow|XP_002732794.1 Skow|XP_002732795.1 Skow|XP_002732796.1 Skow|XP_002733517.2 Skow|XP_002733613.1 Skow|XP_002733728.1 Skow|XP_002734239.1 Skow|XP_002734656.1 Skow|XP_002734699.1 Skow|XP_002734911.1 Skow|XP_002735395.1 Skow|XP_002735432.1 Skow|XP_002735435.2 Skow|XP_002735437.1 Skow|XP_002735438.2 Skow|XP_002735439.1 Skow|XP_002735539.1 Skow|XP_002735540.2 Skow|XP_002735545.1 Skow|XP_002735552.1 Skow|XP_002735583.1 Skow|XP_002735795.1 Skow|XP_002735840.1 Skow|XP_002736230.1 Skow|XP_002737358.1 Skow|XP_002737398.1 Skow|XP_002737407.1 Skow|XP_002737555.1 Skow|XP_002737556.2 Skow|XP_002737942.2 Skow|XP_002738024.1 Skow|XP_002738225.1 Skow|XP_002738569.1 Skow|XP_002738788.1 Skow|XP_002739034.1 Skow|XP_002739035.1 Skow|XP_002739122.2 Skow|XP_002740034.1 Skow|XP_002740035.2 Skow|XP_002740053.1 Skow|XP_002740473.1 Skow|XP_002740960.1 Skow|XP_002741500.1 Skow|XP_002741582.1 Skow|XP_002741730.1 Skow|XP_002742045.1 Skow|XP_002742108.1 Skow|XP_002742176.1 Skow|XP_006811243.1 Skow|XP_006811746.1 Skow|XP_006811895.1 Skow|XP_006811896.1 Skow|XP_006812701.1 Skow|XP_006812800.1 Skow|XP_006813074.1 Skow|XP_006813499.1 Skow|XP_006813529.1 Skow|XP_006813726.1 Skow|XP_006813757.1 Skow|XP_006814044.1 Skow|XP_006814051.1 Skow|XP_006814422.1 Skow|XP_006814423.1 Skow|XP_006814550.1 Skow|XP_006814678.1 Skow|XP_006814705.1 Skow|XP_006814715.1 Skow|XP_006815137.1 Skow|XP_006815575.1 Skow|XP_006815576.1 Skow|XP_006815805.1 Skow|XP_006815836.1 Skow|XP_006815837.1 Skow|XP_006816278.1 Skow|XP_006816598.1 Skow|XP_006816750.1 Skow|XP_006817252.1 Skow|XP_006817255.1 Skow|XP_006817335.1 Skow|XP_006817369.1 Skow|XP_006817370.1 Skow|XP_006817376.1 Skow|XP_006817377.1 Skow|XP_006817378.1 Skow|XP_006817379.1 Skow|XP_006817501.1 Skow|XP_006817685.1 Skow|XP_006817690.1 Skow|XP_006817908.1 Skow|XP_006817959.1 Skow|XP_006818109.1 Skow|XP_006818356.1 Skow|XP_006818473.1 Skow|XP_006818712.1 Skow|XP_006819328.1 Skow|XP_006819630.1 Skow|XP_006819687.1 Skow|XP_006819818.1 Skow|XP_006819844.1 Skow|XP_006820958.1 Skow|XP_006824006.1 Skow|XP_006824304.1 Skow|XP_006824801.1 Skow|XP_006825017.1 Skow|XP_006825746.1 Sman|Smp_007070.1 Sman|Smp_058080.1 Sman|Smp_118040.1 Sman|Smp_131980.1 Sman|Smp_132410.1 Sman|Smp_134350.1 Sman|Smp_141880.2 Sman|Smp_170020.2 Sman|Smp_172170.1 Sman|Smp_203500.1 Sman|Smp_244240.1 Sman|Smp_333690.1 Sman|Smp_336010.1 Sman|Smp_342800.1 Sman|Smp_347130.1 Smed|SMEST001731001.1 Smed|SMEST003106001.1 Smed|SMEST003338001.1 Smed|SMEST003338002.1 Smed|SMEST003338003.1 Smed|SMEST003338004.1 Smed|SMEST004267001.1 Smed|SMEST009621001.1 Smed|SMEST009917001.1 Smed|SMEST009917002.1 Smed|SMEST014669001.1 Smed|SMEST016225001.1 Smed|SMEST016325001.1 Smed|SMEST016672001.1 Smed|SMEST017198001.1 Smed|SMEST018067001.1 Smed|SMEST018658001.1 Smed|SMEST019758001.1 Smed|SMEST020911001.1 Smed|SMEST022542001.1 Smed|SMEST022544001.1 Smed|SMEST022544002.1 Smed|SMEST022544003.1 Smed|SMEST022910002.1 Smed|SMEST022910003.1 Smed|SMEST023192001.1 Smed|SMEST023259001.1 Smed|SMEST023259002.1 Smed|SMEST023259003.1 Smed|SMEST023355001.1 Smed|SMEST023355002.1 Smed|SMEST024273001.1 Smed|SMEST025029001.1 Smed|SMEST028179001.1 Smed|SMEST028490001.1 Smed|SMEST028490002.1 Smed|SMEST028611001.1 Smed|SMEST028774001.1 Smed|SMEST030774002.1 Smed|SMEST032500001.1 Smed|SMEST032500002.1 Smed|SMEST033420001.1 Smed|SMEST035936001.1 Smed|SMEST035936002.1 Smed|SMEST036226001.1 Smed|SMEST036403001.1 Smed|SMEST036494001.1 Smed|SMEST039924001.1 Smed|SMEST040268001.1 Smed|SMEST040268002.1 Smed|SMEST042011001.1 Smed|SMEST043375001.1 Smed|SMEST044227001.1 Smed|SMEST044227002.1 Smed|SMEST044227003.1 Smed|SMEST044227004.1 Smed|SMEST044227005.1 Smed|SMEST044458001.1 Smed|SMEST044458002.1 Smed|SMEST046084001.1 Smed|SMEST046087001.1 Smed|SMEST046633001.1 Smed|SMEST046633002.1 Smed|SMEST052051001.1 Smed|SMEST053241001.1 Smed|SMEST053245001.1 Smed|SMEST059151001.1 Smed|SMEST062221001.1 Smed|SMEST062880001.1 Smed|SMEST064757001.1 Smed|SMEST065496001.1 Smed|SMEST065496002.1 Smed|SMEST065496003.1 Smed|SMEST065496004.1 Smed|SMEST066072001.1 Smed|SMEST066580001.1 Smed|SMEST066759001.1 Smed|SMEST068447001.1 Smed|SMEST069107001.1 Smed|SMEST072379001.1 Smed|SMEST074480001.1 Smed|SMEST076461001.1 Smed|SMEST077152001.1 Smed|SMEST078214001.1 Smed|SMEST081422001.1 Tadh|g10065.t1__scaffold_19 Tadh|g11066.t1__scaffold_32 Tadh|g11067.t1__scaffold_32 Tadh|g11506.t1__scaffold_43 Tadh|g11663.t1__scaffold_85 Tadh|g11716.t1__scaffold_108 Tadh|g11885.t1__scaffold_257 Tadh|g131.t1__scaffold_1 Tadh|g132.t1__scaffold_1 Tadh|g1495.t1__scaffold_1 Tadh|g1872.t1__scaffold_2 Tadh|g3689.t1__scaffold_3 Tadh|g3691.t1__scaffold_3 Tadh|g4682.t1__scaffold_4 Tadh|g4880.t1__scaffold_4 Tadh|g4881.t1__scaffold_4 Tadh|g4882.t1__scaffold_4 Tadh|g4883.t1__scaffold_4 Tadh|g4890.t1__scaffold_4 Tadh|g4894.t1__scaffold_4 Tadh|g4900.t1__scaffold_4 Tadh|g6197.t1__scaffold_6 Tadh|g6221.t1__scaffold_6 Tadh|g6223.t1__scaffold_6 Tadh|g6224.t1__scaffold_6 Tadh|g6225.t1__scaffold_6 Tadh|g6448.t1__scaffold_6 Tadh|g7126.t1__scaffold_7 Tadh|g7233.t1__scaffold_7 Tadh|g8447.t1__scaffold_11 Tadh|g8634.t1__scaffold_12 Tadh|g9812.t1__scaffold_17 Tadh|g9813.t1__scaffold_17 Tcas|NP_001076793.1 Tcas|NP_001280511.1 Tcas|NP_001280545.1 Tcas|NP_001290187.1 Tcas|XP_008191388.1 Tcas|XP_008193428.1 Tcas|XP_008195421.1 Tcas|XP_008197480.1 Tcas|XP_008198436.1 Tcas|XP_008198650.1 Tcas|XP_015833196.1 Tcas|XP_015835016.1 Tcas|XP_015836095.1 Tcas|XP_015838522.1 Tcas|XP_015838938.1 Tcas|XP_015839428.1 Tcas|XP_015839433.1 Tcas|XP_015839722.1 Tcas|XP_970102.3 Tcas|XP_970225.1 Tcas|XP_972750.1 Tcas|XP_973738.2 Xtro|NP_001011067.1 Xtro|NP_001027492.1 Xtro|NP_001072243.1 Xtro|NP_001072244.1 Xtro|NP_001072452.1 Xtro|NP_001072505.1 Xtro|NP_001090831.1 Xtro|NP_001106489.1 Xtro|NP_001106592.1 Xtro|NP_001107334.1 Xtro|NP_001107355.1 Xtro|NP_001123399.1 Xtro|NP_001135487.1 Xtro|NP_001163985.1 Xtro|NP_001165295.1 Xtro|NP_001165296.1 Xtro|NP_001275641.1 Xtro|NP_001297035.1 Xtro|NP_001305708.1 Xtro|XP_002931618.1 Xtro|XP_002932317.1 Xtro|XP_002932329.2 Xtro|XP_002932668.1 Xtro|XP_002933014.2 Xtro|XP_002933212.1 Xtro|XP_002933676.1 Xtro|XP_002933909.1 Xtro|XP_002934808.1 Xtro|XP_002934896.2 Xtro|XP_002935149.1 Xtro|XP_002935352.4 Xtro|XP_002935793.1 Xtro|XP_002935872.2 Xtro|XP_002936137.1 Xtro|XP_002937396.1 Xtro|XP_002937785.1 Xtro|XP_002937957.3 Xtro|XP_002937961.1 Xtro|XP_002938295.1 Xtro|XP_002938958.2 Xtro|XP_002939404.1 Xtro|XP_002939760.1 Xtro|XP_002940025.1 Xtro|XP_002940396.1 Xtro|XP_002940397.1 Xtro|XP_002940541.2 Xtro|XP_002940844.2 Xtro|XP_002940961.1 Xtro|XP_002941252.1 Xtro|XP_002941328.1 Xtro|XP_002941889.1 Xtro|XP_002942631.2 Xtro|XP_004911210.1 Xtro|XP_004911877.1 Xtro|XP_004913937.2 Xtro|XP_004913945.1 Xtro|XP_004915406.1 Xtro|XP_004915843.1 Xtro|XP_004916398.1 Xtro|XP_004916453.1 Xtro|XP_004917144.1 Xtro|XP_004917297.1 Xtro|XP_004917917.1 Xtro|XP_012810070.1 Xtro|XP_012810380.1 Xtro|XP_012815667.1 Xtro|XP_012818691.2 Xtro|XP_012820557.1 Xtro|XP_012822750.1 Xtro|XP_012822751.1 Xtro|XP_012822752.1 Xtro|XP_012823994.1 Xtro|XP_017945081.1 Xtro|XP_017945301.1 Xtro|XP_017945905.1 Xtro|XP_017947162.1 Xtro|XP_017947772.1 Xtro|XP_017948295.1 Xtro|XP_017949635.1 Xtro|XP_017949971.1 Xtro|XP_017950356.1 Xtro|XP_017950357.1 Xtro|XP_017950420.1 Xtro|XP_017950428.1 Xtro|XP_017951135.1 Xtro|XP_017951183.1 Xtro|XP_017951223.1 Xtro|XP_017951241.1 Xtro|XP_017951242.1 Xtro|XP_017951243.1 Xtro|XP_017951244.1 Xtro|XP_017951245.1 Xtro|XP_017951246.1 Xtro|XP_017951247.1 Xtro|XP_017951279.1 Xtro|XP_017951354.1 Xtro|XP_017951879.1 Xtro|XP_017952511.1 Xtro|XP_017952551.1 Xtro|XP_017953086.1 Xtro|XP_017953142.1 Xtro|XP_017953350.1
OG0000004: Aaurb|scaffold1.g61.t2 Aaurb|scaffold10.g133.t1 Aaurb|scaffold100.g85.t1 Aaurb|scaffold101.g25.t3 Aaurb|scaffold1078.g1.t1 Aaurb|scaffold108.g71.t1 Aaurb|scaffold108.g75.t1 Aaurb|scaffold109.g18.t3 Aaurb|scaffold109.g38.t1 Aaurb|scaffold110.g55.t2 Aaurb|scaffold115.g22.t1 Aaurb|scaffold121.g22.t1 Aaurb|scaffold125.g75.t1 Aaurb|scaffold137.g17.t2 Aaurb|scaffold138.g12.t1 Aaurb|scaffold141.g42.t1 Aaurb|scaffold142.g50.t1 Aaurb|scaffold1438.g1.t1 Aaurb|scaffold175.g52.t1 Aaurb|scaffold182.g51.t1 Aaurb|scaffold182.g52.t1 Aaurb|scaffold19.g144.t1 Aaurb|scaffold19.g185.t1 Aaurb|scaffold197.g18.t1 Aaurb|scaffold197.g20.t1 Aaurb|scaffold2.g197.t1 Aaurb|scaffold2.g46.t1 Aaurb|scaffold205.g17.t1 Aaurb|scaffold205.g18.t1 Aaurb|scaffold205.g19.t1 Aaurb|scaffold215.g26.t1 Aaurb|scaffold217.g43.t1 Aaurb|scaffold24.g107.t2 Aaurb|scaffold24.g109.t1 Aaurb|scaffold24.g111.t1 Aaurb|scaffold24.g128.t1 Aaurb|scaffold24.g160.t1 Aaurb|scaffold24.g161.t2 Aaurb|scaffold2449.g1.t1 Aaurb|scaffold26.g22.t1 Aaurb|scaffold276.g16.t1 Aaurb|scaffold289.g20.t1 Aaurb|scaffold3.g171.t1 Aaurb|scaffold3.g222.t2 Aaurb|scaffold32.g5.t1 Aaurb|scaffold33.g117.t1 Aaurb|scaffold35.g29.t1 Aaurb|scaffold377.g10.t2 Aaurb|scaffold377.g14.t1 Aaurb|scaffold38.g70.t1 Aaurb|scaffold4.g93.t2 Aaurb|scaffold4.g94.t1 Aaurb|scaffold41.g60.t1 Aaurb|scaffold41.g69.t1 Aaurb|scaffold41.g71.t1 Aaurb|scaffold41.g73.t1 Aaurb|scaffold41.g74.t1 Aaurb|scaffold41.g75.t1 Aaurb|scaffold41.g76.t1 Aaurb|scaffold47.g20.t2 Aaurb|scaffold47.g43.t1 Aaurb|scaffold47.g45.t2 Aaurb|scaffold477.g7.t1 Aaurb|scaffold48.g46.t3 Aaurb|scaffold48.g61.t1 Aaurb|scaffold5.g173.t3 Aaurb|scaffold5.g174.t5 Aaurb|scaffold5.g175.t1 Aaurb|scaffold5.g177.t1 Aaurb|scaffold6.g16.t3 Aaurb|scaffold64.g54.t1 Aaurb|scaffold65.g23.t1 Aaurb|scaffold65.g28.t1 Aaurb|scaffold67.g26.t1 Aaurb|scaffold67.g34.t1 Aaurb|scaffold67.g38.t1 Aaurb|scaffold7.g140.t1 Aaurb|scaffold73.g10.t1 Aaurb|scaffold74.g15.t1 Aaurb|scaffold789.g2.t1 Aaurb|scaffold8.g29.t2 Aaurb|scaffold91.g65.t1 Aaurb|scaffold929.g1.t1 Aaurp|Seg10327.1 Aaurp|Seg1121.12 Aaurp|Seg129.4 Aaurp|Seg1346.2 Aaurp|Seg1361.6 Aaurp|Seg1402.10 Aaurp|Seg1404.2 Aaurp|Seg1411.7 Aaurp|Seg1446.4 Aaurp|Seg1446.8 Aaurp|Seg1488.1 Aaurp|Seg1491.8 Aaurp|Seg1491.9 Aaurp|Seg1511.2 Aaurp|Seg1616.5 Aaurp|Seg1671.13 Aaurp|Seg1675.2 Aaurp|Seg1684.7 Aaurp|Seg1816.4 Aaurp|Seg1823.2 Aaurp|Seg1823.3 Aaurp|Seg1835.11 Aaurp|Seg1882.13 Aaurp|Seg1882.14 Aaurp|Seg1899.3 Aaurp|Seg2002.8 Aaurp|Seg2195.8 Aaurp|Seg2256.2 Aaurp|Seg2279.2 Aaurp|Seg2282.1 Aaurp|Seg2370.3 Aaurp|Seg2484.1 Aaurp|Seg2635.7 Aaurp|Seg2754.5 Aaurp|Seg2837.4 Aaurp|Seg2837.5 Aaurp|Seg2976.2 Aaurp|Seg3.11 Aaurp|Seg3064.2 Aaurp|Seg3064.3 Aaurp|Seg3210.1 Aaurp|Seg353.7 Aaurp|Seg360.2 Aaurp|Seg369.1 Aaurp|Seg369.3 Aaurp|Seg3715.2 Aaurp|Seg4133.3 Aaurp|Seg4360.3 Aaurp|Seg4427.2 Aaurp|Seg4825.1 Aaurp|Seg5060.2 Aaurp|Seg53.10 Aaurp|Seg53.11 Aaurp|Seg557.2 Aaurp|Seg557.3 Aaurp|Seg557.4 Aaurp|Seg5647.1 Aaurp|Seg5647.2 Aaurp|Seg599.14 Aaurp|Seg6310.2 Aaurp|Seg6310.3 Aaurp|Seg703.1 Aaurp|Seg7358.1 Aaurp|Seg765.1 Aaurp|Seg768.6 Aaurp|Seg7750.1 Aaurp|Seg7750.2 Aaurp|Seg876.1 Aaurp|Seg910.13 Aaurp|Seg910.14 Aaurp|Seg910.15 Aaurp|Seg918.17 Aaurp|Seg9478.1 Aaurp|Seg9495.1 Aaurp|Seg98.3 Adig|XP_015747343.1 Adig|XP_015747344.1 Adig|XP_015747648.1 Adig|XP_015747826.1 Adig|XP_015747846.1 Adig|XP_015748090.1 Adig|XP_015748380.1 Adig|XP_015748605.1 Adig|XP_015749326.1 Adig|XP_015749416.1 Adig|XP_015749418.1 Adig|XP_015749419.1 Adig|XP_015749429.1 Adig|XP_015749596.1 Adig|XP_015749598.1 Adig|XP_015750614.1 Adig|XP_015751524.1 Adig|XP_015751650.1 Adig|XP_015754613.1 Adig|XP_015754645.1 Adig|XP_015755310.1 Adig|XP_015756201.1 Adig|XP_015756261.1 Adig|XP_015758377.1 Adig|XP_015758479.1 Adig|XP_015758712.1 Adig|XP_015758775.1 Adig|XP_015759530.1 Adig|XP_015760576.1 Adig|XP_015760793.1 Adig|XP_015762057.1 Adig|XP_015762281.1 Adig|XP_015762665.1 Adig|XP_015763141.1 Adig|XP_015763477.1 Adig|XP_015763553.1 Adig|XP_015765540.1 Adig|XP_015766399.1 Adig|XP_015766999.1 Adig|XP_015767031.1 Adig|XP_015767032.1 Adig|XP_015767366.1 Adig|XP_015767676.1 Adig|XP_015768150.1 Adig|XP_015768773.1 Adig|XP_015769320.1 Adig|XP_015769798.1 Adig|XP_015770158.1 Adig|XP_015770387.1 Adig|XP_015770782.1 Adig|XP_015771305.1 Adig|XP_015771316.1 Adig|XP_015771732.1 Adig|XP_015771733.1 Adig|XP_015772037.1 Adig|XP_015772040.1 Adig|XP_015772756.1 Adig|XP_015772763.1 Adig|XP_015773433.1 Adig|XP_015773434.1 Adig|XP_015773439.1 Adig|XP_015774397.1 Adig|XP_015774457.1 Adig|XP_015774465.1 Adig|XP_015775337.1 Adig|XP_015775666.1 Adig|XP_015775809.1 Adig|XP_015775819.1 Adig|XP_015775877.1 Adig|XP_015776241.1 Adig|XP_015776246.1 Adig|XP_015776278.1 Adig|XP_015776364.1 Adig|XP_015776436.1 Adig|XP_015777189.1 Adig|XP_015777758.1 Adig|XP_015778007.1 Adig|XP_015778057.1 Adig|XP_015778341.1 Adig|XP_015778342.1 Adig|XP_015778343.1 Adig|XP_015778640.1 Adig|XP_015778643.1 Adig|XP_015778723.1 Adig|XP_015779686.1 Adig|XP_015779884.1 Adig|XP_015779890.1 Adig|XP_015779901.1 Adig|XP_015779938.1 Apla|oki.1.337.t1 Apla|oki.113.21.t1 Apla|oki.113.22.t1 Apla|oki.14.231.t1 Apla|oki.140.27.t1 Apla|oki.16.11.t1 Apla|oki.165.20.t1 Apla|oki.178.23.t1 Apla|oki.18.7.t1 Apla|oki.2.302.t1 Apla|oki.20.122.t1 Apla|oki.20.123.t1 Apla|oki.20.126.t1 Apla|oki.22.15.t1 Apla|oki.22.17.t1 Apla|oki.22.19.t1 Apla|oki.230.16.t1 Apla|oki.236.8.t1 Apla|oki.241.13.t1 Apla|oki.288.1.t1 Apla|oki.288.10.t1 Apla|oki.288.11.t1 Apla|oki.288.2.t1 Apla|oki.288.5.t1 Apla|oki.288.7.t1 Apla|oki.30.46.t1 Apla|oki.30.9.t1 Apla|oki.338.11.t1 Apla|oki.37.70.t1 Apla|oki.46.33.t1 Apla|oki.47.112.t1 Apla|oki.5.104.t1 Apla|oki.6.86.t1 Apla|oki.72.46.t1 Apla|oki.77.3.t1 Apla|oki.81.1.t1 Apla|oki.96.71.t1 Apla|oki.98.46.t1 Aque|Aqu2.1.10588_001 Aque|Aqu2.1.14864_001 Aque|Aqu2.1.15859_001 Aque|Aqu2.1.16676_001 Aque|Aqu2.1.17297_001 Aque|Aqu2.1.20059_001 Aque|Aqu2.1.23423_001 Aque|Aqu2.1.23480_001 Aque|Aqu2.1.24534_001 Aque|Aqu2.1.24535_001 Aque|Aqu2.1.25337_001 Aque|Aqu2.1.27015_001 Aque|Aqu2.1.27261_001 Aque|Aqu2.1.28611_001 Aque|Aqu2.1.33894_001 Aque|Aqu2.1.33895_001 Aque|Aqu2.1.33896_001 Aque|Aqu2.1.34180_001 Aque|Aqu2.1.34185_001 Aque|Aqu2.1.34269_001 Aque|Aqu2.1.37444_001 Aque|Aqu2.1.40327_001 Aque|Aqu2.1.40328_001 Aque|Aqu2.1.40830_001 Aque|Aqu2.1.42460_001 Bflo|XP_002585616.1 Bflo|XP_002585638.1 Bflo|XP_002585641.1 Bflo|XP_002585644.1 Bflo|XP_002585645.1 Bflo|XP_002585858.1 Bflo|XP_002586145.1 Bflo|XP_002586146.1 Bflo|XP_002586239.1 Bflo|XP_002586277.1 Bflo|XP_002586511.1 Bflo|XP_002586877.1 Bflo|XP_002586878.1 Bflo|XP_002586970.1 Bflo|XP_002586974.1 Bflo|XP_002586991.1 Bflo|XP_002587222.1 Bflo|XP_002587223.1 Bflo|XP_002587429.1 Bflo|XP_002587448.1 Bflo|XP_002587628.1 Bflo|XP_002587633.1 Bflo|XP_002588628.1 Bflo|XP_002588632.1 Bflo|XP_002589131.1 Bflo|XP_002589271.1 Bflo|XP_002589866.1 Bflo|XP_002590027.1 Bflo|XP_002590085.1 Bflo|XP_002591150.1 Bflo|XP_002591520.1 Bflo|XP_002591724.1 Bflo|XP_002592009.1 Bflo|XP_002592311.1 Bflo|XP_002592954.1 Bflo|XP_002592992.1 Bflo|XP_002593241.1 Bflo|XP_002593250.1 Bflo|XP_002593309.1 Bflo|XP_002593467.1 Bflo|XP_002593645.1 Bflo|XP_002593658.1 Bflo|XP_002593659.1 Bflo|XP_002594809.1 Bflo|XP_002594810.1 Bflo|XP_002595643.1 Bflo|XP_002595885.1 Bflo|XP_002596014.1 Bflo|XP_002596016.1 Bflo|XP_002596121.1 Bflo|XP_002596123.1 Bflo|XP_002597529.1 Bflo|XP_002597550.1 Bflo|XP_002597850.1 Bflo|XP_002597851.1 Bflo|XP_002598216.1 Bflo|XP_002598220.1 Bflo|XP_002598221.1 Bflo|XP_002598233.1 Bflo|XP_002598568.1 Bflo|XP_002598596.1 Bflo|XP_002598598.1 Bflo|XP_002598797.1 Bflo|XP_002598963.1 Bflo|XP_002599543.1 Bflo|XP_002599613.1 Bflo|XP_002599807.1 Bflo|XP_002600170.1 Bflo|XP_002600735.1 Bflo|XP_002601174.1 Bflo|XP_002601214.1 Bflo|XP_002601215.1 Bflo|XP_002602461.1 Bflo|XP_002602921.1 Bflo|XP_002603162.1 Bflo|XP_002603163.1 Bflo|XP_002603241.1 Bflo|XP_002603682.1 Bflo|XP_002603700.1 Bflo|XP_002603765.1 Bflo|XP_002604201.1 Bflo|XP_002604406.1 Bflo|XP_002604408.1 Bflo|XP_002604521.1 Bflo|XP_002604529.1 Bflo|XP_002604980.1 Bflo|XP_002604992.1 Bflo|XP_002605219.1 Bflo|XP_002605371.1 Bflo|XP_002605372.1 Bflo|XP_002605373.1 Bflo|XP_002605753.1 Bflo|XP_002605854.1 Bflo|XP_002605855.1 Bflo|XP_002605856.1 Bflo|XP_002605857.1 Bflo|XP_002606058.1 Bflo|XP_002606960.1 Bflo|XP_002606962.1 Bflo|XP_002606968.1 Bflo|XP_002606971.1 Bflo|XP_002607344.1 Bflo|XP_002607551.1 Bflo|XP_002607875.1 Bflo|XP_002608010.1 Bflo|XP_002608067.1 Bflo|XP_002608118.1 Bflo|XP_002608202.1 Bflo|XP_002608203.1 Bflo|XP_002608204.1 Bflo|XP_002608205.1 Bflo|XP_002608206.1 Bflo|XP_002608207.1 Bflo|XP_002608277.1 Bflo|XP_002608304.1 Bflo|XP_002608306.1 Bflo|XP_002608427.1 Bflo|XP_002608428.1 Bflo|XP_002608475.1 Bflo|XP_002608476.1 Bflo|XP_002608508.1 Bflo|XP_002608762.1 Bflo|XP_002609370.1 Bflo|XP_002609582.1 Bflo|XP_002609769.1 Bflo|XP_002610935.1 Bflo|XP_002610936.1 Bflo|XP_002610941.1 Bflo|XP_002611000.1 Bflo|XP_002611929.1 Bflo|XP_002611930.1 Bflo|XP_002611996.1 Bflo|XP_002612001.1 Bflo|XP_002612003.1 Bflo|XP_002612272.1 Bflo|XP_002612413.1 Bflo|XP_002612420.1 Bflo|XP_002612778.1 Bflo|XP_002612779.1 Bflo|XP_002612781.1 Bflo|XP_002612783.1 Bflo|XP_002612788.1 Bflo|XP_002612789.1 Bflo|XP_002612790.1 Bflo|XP_002612792.1 Bflo|XP_002612874.1 Bflo|XP_002612977.1 Bflo|XP_002613016.1 Bflo|XP_002613226.1 Bflo|XP_002613768.1 Bflo|XP_002613932.1 Cele|NP_001022281.1 Cele|NP_001022731.1 Cele|NP_001023994.1 Cele|NP_001024413.1 Cele|NP_001024789.1 Cele|NP_001040902.1 Cele|NP_001254032.1 Cele|NP_001254938.1 Cele|NP_490795.4 Cele|NP_491159.3 Cele|NP_492109.2 Cele|NP_492616.1 Cele|NP_493109.1 Cele|NP_493152.1 Cele|NP_493162.1 Cele|NP_493166.1 Cele|NP_493196.1 Cele|NP_493197.1 Cele|NP_493725.2 Cele|NP_493926.2 Cele|NP_494002.2 Cele|NP_494003.1 Cele|NP_494066.2 Cele|NP_494426.2 Cele|NP_494427.1 Cele|NP_494827.1 Cele|NP_494953.3 Cele|NP_495552.2 Cele|NP_495880.1 Cele|NP_496687.2 Cele|NP_496688.1 Cele|NP_498022.1 Cele|NP_498023.1 Cele|NP_498342.3 Cele|NP_499768.2 Cele|NP_501114.2 Cele|NP_501871.2 Cele|NP_501918.1 Cele|NP_502533.2 Cele|NP_503351.3 Cele|NP_503652.3 Cele|NP_503678.3 Cele|NP_503727.1 Cele|NP_504865.1 Cele|NP_505445.2 Cele|NP_505892.1 Cele|NP_505893.2 Cele|NP_505906.2 Cele|NP_505907.2 Cele|NP_505908.2 Cele|NP_506157.3 Cele|NP_506271.1 Cele|NP_506409.2 Cele|NP_506587.2 Cele|NP_506588.2 Cele|NP_506589.2 Cele|NP_506590.2 Cele|NP_506591.1 Cele|NP_507227.2 Cele|NP_507557.1 Cele|NP_508027.2 Cele|NP_508120.2 Cele|NP_508154.2 Cele|NP_508433.2 Cele|NP_509086.2 Cele|NP_509883.2 Cele|NP_510345.2 Cele|NP_510440.1 Cele|NP_510549.3 Cele|NP_510672.2 Chem|TCONS_00000846-protein Chem|TCONS_00001094-protein Chem|TCONS_00002523-protein Chem|TCONS_00002617-protein Chem|TCONS_00002686-protein Chem|TCONS_00002956-protein Chem|TCONS_00002962-protein Chem|TCONS_00002976-protein Chem|TCONS_00004070-protein Chem|TCONS_00004270-protein Chem|TCONS_00005324-protein Chem|TCONS_00006064-protein Chem|TCONS_00007901-protein Chem|TCONS_00008256-protein Chem|TCONS_00008272-protein Chem|TCONS_00009215-protein Chem|TCONS_00009569-protein Chem|TCONS_00010649-protein Chem|TCONS_00011313-protein Chem|TCONS_00012296-protein Chem|TCONS_00012696-protein Chem|TCONS_00015258-protein Chem|TCONS_00015362-protein Chem|TCONS_00016883-protein Chem|TCONS_00017220-protein Chem|TCONS_00018805-protein Chem|TCONS_00019373-protein Chem|TCONS_00020048-protein Chem|TCONS_00020465-protein Chem|TCONS_00024366-protein Chem|TCONS_00024970-protein Chem|TCONS_00025486-protein Chem|TCONS_00027133-protein Chem|TCONS_00027231-protein Chem|TCONS_00027341-protein Chem|TCONS_00027936-protein Chem|TCONS_00035264-protein Chem|TCONS_00035760-protein Chem|TCONS_00036935-protein Chem|TCONS_00044068-protein Chem|TCONS_00046196-protein Chem|TCONS_00047800-protein Chem|TCONS_00048402-protein Chem|TCONS_00049409-protein Chem|TCONS_00050320-protein Chem|TCONS_00051638-protein Chem|TCONS_00051903-protein Chem|TCONS_00052231-protein Chem|TCONS_00052732-protein Chem|TCONS_00052916-protein Chem|TCONS_00052969-protein Chem|TCONS_00053164-protein Chem|TCONS_00055242-protein Chem|TCONS_00056619-protein Chem|TCONS_00057196-protein Chem|TCONS_00057830-protein Chem|TCONS_00059075-protein Chem|TCONS_00059487-protein Chem|TCONS_00059668-protein Chem|TCONS_00061695-protein Chem|TCONS_00062180-protein Chem|TCONS_00062392-protein Chem|TCONS_00062688-protein Chem|TCONS_00064059-protein Chem|TCONS_00064060-protein Chem|TCONS_00064563-protein Chem|TCONS_00067326-protein Chem|TCONS_00067570-protein Chem|TCONS_00069650-protein Chem|TCONS_00070170-protein Chem|TCONS_00071034-protein Chem|TCONS_00071313-protein Chem|TCONS_00071436-protein Chem|TCONS_00071642-protein Chem|TCONS_00071669-protein Chem|TCONS_00071675-protein Chem|TCONS_00071679-protein Chem|TCONS_00072115-protein Chem|TCONS_00072424-protein Chem|TCONS_00072452-protein Chem|TCONS_00072702-protein Chem|TCONS_00073000-protein Chem|TCONS_00073053-protein Chem|TCONS_00073543-protein Cint|NP_001071840.1 Cint|XP_002119465.2 Cint|XP_002120042.3 Cint|XP_002120892.2 Cint|XP_002121182.3 Cint|XP_002121202.3 Cint|XP_002122560.3 Cint|XP_002122683.2 Cint|XP_002123271.3 Cint|XP_002123301.1 Cint|XP_002123455.1 Cint|XP_002123566.1 Cint|XP_002124201.2 Cint|XP_002125329.1 Cint|XP_002128075.1 Cint|XP_002128834.1 Cint|XP_002129200.1 Cint|XP_002129771.1 Cint|XP_002131041.1 Cint|XP_002131540.1 Cint|XP_002131733.1 Cint|XP_002131777.1 Cint|XP_004225655.1 Cint|XP_004225866.2 Cint|XP_004227409.2 Cint|XP_004227475.3 Cint|XP_009858219.1 Cint|XP_009859393.1 Cint|XP_009859489.2 Cint|XP_009859622.1 Cint|XP_009861886.1 Cint|XP_018666727.1 Cint|XP_018667928.2 Cint|XP_018668782.1 Cint|XP_018669365.2 Cint|XP_018669784.1 Cint|XP_018669921.1 Cint|XP_018669948.1 Cint|XP_018672199.2 Cint|XP_018672526.2 Cint|XP_018673033.1 Cint|XP_026689471.1 Cint|XP_026689523.1 Cint|XP_026689831.1 Cint|XP_026690046.1 Cint|XP_026690132.1 Cint|XP_026690469.1 Cint|XP_026690631.1 Cint|XP_026691863.1 Cint|XP_026691970.1 Cint|XP_026692689.1 Cint|XP_026693090.1 Cint|XP_026693975.1 Cint|XP_026693979.1 Cint|XP_026693980.1 Cint|XP_026694478.1 Cint|XP_026694935.1 Cint|XP_026694942.1 Cint|XP_026695386.1 Cint|XP_026695468.1 Cint|XP_026695897.1 Cint|XP_026695899.1 Cint|XP_026696025.1 Cint|XP_026696348.1 Cint|XP_026696529.1 Cint|XP_026696666.1 Cowc|Cowc_CAOG_01988T0 Cowc|Cowc_CAOG_05992T0 Ctel|CapteP100595 Ctel|CapteP115507 Ctel|CapteP118546 Ctel|CapteP118913 Ctel|CapteP123263 Ctel|CapteP124522 Ctel|CapteP138641 Ctel|CapteP141899 Ctel|CapteP144166 Ctel|CapteP145964 Ctel|CapteP176605 Ctel|CapteP193921 Ctel|CapteP195799 Ctel|CapteP195830 Ctel|CapteP201652 Ctel|CapteP201947 Ctel|CapteP202240 Ctel|CapteP207189 Ctel|CapteP219273 Ctel|CapteP219935 Ctel|CapteP221124 Ctel|CapteP221461 Ctel|CapteP222217 Ctel|CapteP223051 Ctel|CapteP223573 Ctel|CapteP223627 Ctel|CapteP224057 Ctel|CapteP224690 Ctel|CapteP224894 Ctel|CapteP227116 Ctel|CapteP227363 Ctel|CapteP227538 Ctel|CapteP228927 Ctel|CapteP26606 Ctel|CapteP47444 Ctel|CapteP48233 Ctel|CapteP55616 Ctel|CapteP57489 Ctel|CapteP57513 Ctel|CapteP57516 Ctel|CapteP59496 Ctel|CapteP65853 Ctel|CapteP66395 Ctel|CapteP66427 Ctel|CapteP66428 Ctel|CapteP66431 Ctel|CapteP66512 Ctel|CapteP86011 Ctel|CapteP87120 Ctel|CapteP91110 Ctel|CapteP97740 Dgig|XP_028390637.1 Dgig|XP_028390639.1 Dgig|XP_028390640.1 Dgig|XP_028390641.1 Dgig|XP_028390642.1 Dgig|XP_028390645.1 Dgig|XP_028390677.1 Dgig|XP_028390683.1 Dgig|XP_028390751.1 Dgig|XP_028391689.1 Dgig|XP_028391807.1 Dgig|XP_028391996.1 Dgig|XP_028393671.1 Dgig|XP_028393835.1 Dgig|XP_028394112.1 Dgig|XP_028394120.1 Dgig|XP_028394125.1 Dgig|XP_028394977.1 Dgig|XP_028395051.1 Dgig|XP_028395190.1 Dgig|XP_028397029.1 Dgig|XP_028397427.1 Dgig|XP_028397706.1 Dgig|XP_028398054.1 Dgig|XP_028399366.1 Dgig|XP_028399461.1 Dgig|XP_028399992.1 Dgig|XP_028399993.1 Dgig|XP_028400048.1 Dgig|XP_028400513.1 Dgig|XP_028401396.1 Dgig|XP_028401573.1 Dgig|XP_028401748.1 Dgig|XP_028401749.1 Dgig|XP_028402105.1 Dgig|XP_028402334.1 Dgig|XP_028402548.1 Dgig|XP_028402560.1 Dgig|XP_028402566.1 Dgig|XP_028402749.1 Dgig|XP_028403552.1 Dgig|XP_028403558.1 Dgig|XP_028403628.1 Dgig|XP_028403675.1 Dgig|XP_028403680.1 Dgig|XP_028403901.1 Dgig|XP_028403915.1 Dgig|XP_028404131.1 Dgig|XP_028404132.1 Dgig|XP_028404891.1 Dgig|XP_028404895.1 Dgig|XP_028405518.1 Dgig|XP_028405707.1 Dgig|XP_028405721.1 Dgig|XP_028405803.1 Dgig|XP_028405804.1 Dgig|XP_028408357.1 Dgig|XP_028409995.1 Dgig|XP_028411936.1 Dgig|XP_028412241.1 Dgig|XP_028413044.1 Dgig|XP_028414609.1 Dgig|XP_028414613.1 Dgig|XP_028414955.1 Dgig|XP_028414987.1 Dgig|XP_028415038.1 Dgig|XP_028415039.1 Dgig|XP_028415040.1 Dgig|XP_028415041.1 Dgig|XP_028415357.1 Dgig|XP_028415705.1 Dgig|XP_028415706.1 Dgig|XP_028415707.1 Dgig|XP_028416456.1 Dgig|XP_028416602.1 Dgig|XP_028417057.1 Dgig|XP_028417059.1 Dgig|XP_028417072.1 Dgig|XP_028418449.1 Dgig|XP_028418450.1 Dgig|XP_028418849.1 Dgig|XP_028419173.1 Dmel|NP_001246942.1 Dmel|NP_001285211.1 Dmel|NP_001285959.1 Dmel|NP_001287510.1 Dmel|NP_524487.2 Dmel|NP_573318.1 Dmel|NP_609755.1 Dmel|NP_609756.1 Dmel|NP_609758.1 Dmel|NP_609759.1 Dmel|NP_609760.1 Dmel|NP_650414.1 Dmel|NP_651138.1 Dmel|NP_651242.1 Dmel|NP_723315.3 Dmel|NP_727348.2 Dmel|NP_729748.3 Dpul|gene10384 Dpul|gene10432 Dpul|gene10455 Dpul|gene10607 Dpul|gene10945 Dpul|gene11264 Dpul|gene11320 Dpul|gene11446 Dpul|gene11477 Dpul|gene11479 Dpul|gene11480 Dpul|gene12552 Dpul|gene13120 Dpul|gene1332 Dpul|gene13347 Dpul|gene1371 Dpul|gene1372 Dpul|gene1374 Dpul|gene13918 Dpul|gene16304 Dpul|gene16305 Dpul|gene16597 Dpul|gene16632 Dpul|gene16635 Dpul|gene16637 Dpul|gene16640 Dpul|gene16641 Dpul|gene16642 Dpul|gene16644 Dpul|gene16645 Dpul|gene16660 Dpul|gene16719 Dpul|gene16767 Dpul|gene17188 Dpul|gene17189 Dpul|gene17249 Dpul|gene17252 Dpul|gene18123 Dpul|gene3552 Dpul|gene3555 Dpul|gene3558 Dpul|gene3559 Dpul|gene3560 Dpul|gene3561 Dpul|gene3562 Dpul|gene3570 Dpul|gene3571 Dpul|gene3573 Dpul|gene3931 Dpul|gene4195 Dpul|gene4576 Dpul|gene4873 Dpul|gene5982 Dpul|gene6638 Dpul|gene6764 Dpul|gene6794 Dpul|gene716 Dpul|gene7178 Dpul|gene7182 Dpul|gene7194 Dpul|gene7195 Dpul|gene7554 Dpul|gene7576 Dpul|gene8269 Dpul|gene8319 Dpul|gene8519 Dpul|gene8520 Drer|ENSDARP00000009264.7 Drer|ENSDARP00000009962.5 Drer|ENSDARP00000023594.6 Drer|ENSDARP00000040110.6 Drer|ENSDARP00000047194.4 Drer|ENSDARP00000054471.3 Drer|ENSDARP00000059794.8 Drer|ENSDARP00000065227.5 Drer|ENSDARP00000068296.3 Drer|ENSDARP00000071206.3 Drer|ENSDARP00000072417.2 Drer|ENSDARP00000075713.4 Drer|ENSDARP00000076528.4 Drer|ENSDARP00000085308.4 Drer|ENSDARP00000086788.5 Drer|ENSDARP00000089037.4 Drer|ENSDARP00000090044.5 Drer|ENSDARP00000090619.3 Drer|ENSDARP00000093162.4 Drer|ENSDARP00000097842.3 Drer|ENSDARP00000099306.2 Drer|ENSDARP00000100461.2 Drer|ENSDARP00000104303.3 Drer|ENSDARP00000110048.1 Drer|ENSDARP00000110855.2 Drer|ENSDARP00000115337.1 Drer|ENSDARP00000116804.1 Drer|ENSDARP00000118735.1 Drer|ENSDARP00000124664.2 Drer|ENSDARP00000131066.1 Drer|ENSDARP00000132794.1 Drer|ENSDARP00000135504.1 Drer|ENSDARP00000148980.1 Drer|ENSDARP00000150341.1 Drer|ENSDARP00000150639.1 Drer|ENSDARP00000150813.1 Drer|ENSDARP00000153079.1 Drer|ENSDARP00000153952.1 Drer|ENSDARP00000154345.1 Drer|ENSDARP00000155428.1 Epal|XP_020891852.1 Epal|XP_020892966.2 Epal|XP_020893755.1 Epal|XP_020893838.1 Epal|XP_020894622.1 Epal|XP_020895504.2 Epal|XP_020896173.1 Epal|XP_020896622.1 Epal|XP_020896659.2 Epal|XP_020896667.2 Epal|XP_020897629.1 Epal|XP_020897632.2 Epal|XP_020897743.1 Epal|XP_020900380.1 Epal|XP_020900444.1 Epal|XP_020900602.2 Epal|XP_020900616.2 Epal|XP_020900956.1 Epal|XP_020901178.2 Epal|XP_020901461.1 Epal|XP_020901630.1 Epal|XP_020901632.1 Epal|XP_020901633.1 Epal|XP_020901634.1 Epal|XP_020902050.1 Epal|XP_020902051.1 Epal|XP_020902053.1 Epal|XP_020902137.1 Epal|XP_020902962.1 Epal|XP_020903311.1 Epal|XP_020904158.1 Epal|XP_020904350.1 Epal|XP_020905197.1 Epal|XP_020905643.1 Epal|XP_020905815.1 Epal|XP_020905817.2 Epal|XP_020905818.2 Epal|XP_020905820.1 Epal|XP_020906559.1 Epal|XP_020906915.1 Epal|XP_020907018.2 Epal|XP_020907892.1 Epal|XP_020908170.1 Epal|XP_020908251.1 Epal|XP_020908967.2 Epal|XP_020908974.1 Epal|XP_020908991.1 Epal|XP_020909071.1 Epal|XP_020909077.1 Epal|XP_020909555.1 Epal|XP_020910086.1 Epal|XP_020910129.1 Epal|XP_020910221.1 Epal|XP_020910689.1 Epal|XP_020911080.2 Epal|XP_020911183.1 Epal|XP_020911192.1 Epal|XP_020911194.1 Epal|XP_020911214.1 Epal|XP_020911562.2 Epal|XP_020911687.2 Epal|XP_020912788.1 Epal|XP_020912968.2 Epal|XP_020913508.1 Epal|XP_020913902.1 Epal|XP_020913923.2 Epal|XP_020913976.1 Epal|XP_020913978.1 Epal|XP_020914019.1 Epal|XP_020914254.1 Epal|XP_020914407.2 Epal|XP_020914686.1 Epal|XP_020914705.1 Epal|XP_020914711.1 Epal|XP_020914948.1 Epal|XP_020915683.1 Epal|XP_020915693.1 Epal|XP_020915705.2 Epal|XP_020915709.2 Epal|XP_020915711.2 Epal|XP_020915721.1 Epal|XP_020915888.2 Epal|XP_020916020.1 Epal|XP_020916661.2 Epal|XP_020917063.1 Epal|XP_020917130.1 Epal|XP_020917760.1 Epal|XP_028512601.1 Epal|XP_028513046.1 Epal|XP_028513061.1 Epal|XP_028514126.1 Epal|XP_028514338.1 Epal|XP_028514903.1 Epal|XP_028515039.1 Epal|XP_028515202.1 Epal|XP_028515217.1 Epal|XP_028515413.1 Epal|XP_028515415.1 Epal|XP_028515434.1 Epal|XP_028516681.1 Epal|XP_028517001.1 Epal|XP_028517244.1 Epal|XP_028517385.1 Epal|XP_028517387.1 Epal|XP_028517388.1 Epal|XP_028518116.1 Epal|XP_028518669.1 Epal|XP_028518737.1 Epal|XP_028518786.1 Epal|XP_028519197.1 Ggal|ENSGALP00000004122.4 Ggal|ENSGALP00000007738.4 Ggal|ENSGALP00000014150.4 Ggal|ENSGALP00000017469.5 Ggal|ENSGALP00000020364.3 Ggal|ENSGALP00000046927.1 Ggal|ENSGALP00000048235.2 Ggal|ENSGALP00000048361.1 Ggal|ENSGALP00000048539.2 Ggal|ENSGALP00000053596.3 Ggal|ENSGALP00000059154.2 Ggal|ENSGALP00000060193.2 Ggal|ENSGALP00000061751.2 Ggal|ENSGALP00000065798.1 Ggal|ENSGALP00000068871.1 Ggal|ENSGALP00000070283.1 Ggal|ENSGALP00000072255.1 Ggal|ENSGALP00000073802.1 Hech|HyE0001.241 Hech|HyE0001.242 Hech|HyE0001.248 Hech|HyE0002.290 Hech|HyE0003.101 Hech|HyE0003.267 Hech|HyE0003.351 Hech|HyE0005.37 Hech|HyE0007.41 Hech|HyE0007.8 Hech|HyE0007.9 Hech|HyE0008.113 Hech|HyE0008.151 Hech|HyE0008.201 Hech|HyE0008.76 Hech|HyE0009.145 Hech|HyE0009.148 Hech|HyE0009.82 Hech|HyE0011.221 Hech|HyE0012.59 Hech|HyE0012.6 Hech|HyE0013.238 Hech|HyE0015.130 Hech|HyE0015.20 Hech|HyE0015.21 Hech|HyE0016.197 Hech|HyE0020.177 Hech|HyE0021.39 Hech|HyE0021.41 Hech|HyE0025.178 Hech|HyE0025.193 Hech|HyE0025.86 Hech|HyE0026.164 Hech|HyE0026.165 Hech|HyE0026.166 Hech|HyE0026.167 Hech|HyE0028.6 Hech|HyE0028.7 Hech|HyE0028.8 Hech|HyE0037.139 Hech|HyE0037.140 Hech|HyE0038.121 Hech|HyE0040.44 Hech|HyE0040.45 Hech|HyE0041.71 Hech|HyE0041.72 Hech|HyE0044.93 Hech|HyE0044.95 Hech|HyE0044.96 Hech|HyE0044.98 Hech|HyE0044.99 Hech|HyE0045.117 Hech|HyE0045.118 Hech|HyE0047.37 Hech|HyE0048.108 Hech|HyE0048.89 Hech|HyE0051.14 Hech|HyE0051.84 Hech|HyE0055.79 Hech|HyE0055.81 Hech|HyE0056.5 Hech|HyE0059.25 Hech|HyE0059.32 Hech|HyE0059.5 Hech|HyE0063.65 Hech|HyE0064.20 Hech|HyE0065.105 Hech|HyE0073.27 Hech|HyE0073.28 Hech|HyE0079.12 Hech|HyE0079.77 Hech|HyE0085.12 Hech|HyE0085.13 Hech|HyE0090.47 Hech|HyE0097.14 Hech|HyE0101.58 Hech|HyE0104.88 Hech|HyE0113.39 Hech|HyE0113.70 Hech|HyE0113.71 Hech|HyE0116.30 Hech|HyE0118.57 Hech|HyE0121.15 Hech|HyE0122.43 Hech|HyE0122.44 Hech|HyE0123.10 Hech|HyE0123.11 Hech|HyE0123.45 Hech|HyE0138.37 Hech|HyE0138.38 Hech|HyE0151.5 Hech|HyE0167.43 Hech|HyE0190.32 Hech|HyE0195.1 Hech|HyE0212.34 Hech|HyE0220.14 Hech|HyE0220.16 Hech|HyE0229.16 Hech|HyE0293.2 Hech|HyE0294.11 Hech|HyE0294.12 Hech|HyE0312.12 Hech|HyE0312.13 Hech|HyE0312.19 Hech|HyE0431.5 Hech|HyE0431.6 Hech|HyE0431.8 Hech|HyE0444.2 Hech|HyE0444.5 Hech|HyE3255.1 Hech|HyE3309.1 Hech|HyE3352.2 Hech|HyE3449.1 Hech|HyE3449.2 Hech|HyE3552.3 Hech|HyE3667.1 Hech|HyE4305.1 Hech|HyE6091.1 Hech|HyE6926.1 Hhon|braker1_g00402.t1 Hhon|braker1_g01097.t1 Hhon|braker1_g01651.t1 Hhon|braker1_g01857.t1 Hhon|braker1_g01925.t1 Hhon|braker1_g03422.t1 Hhon|braker1_g03423.t1 Hhon|braker1_g03424.t1 Hhon|braker1_g03425.t1 Hhon|braker1_g03442.t1 Hhon|braker1_g03443.t2 Hhon|braker1_g04607.t1 Hhon|braker1_g07071.t1 Hhon|braker1_g07073.t1 Hhon|braker1_g10172.t1 Hhon|braker1_g10173.t1 Hhon|braker1_g10180.t1 Hhon|braker1_g10228.t1 Hhon|braker1_g10247.t1 Hhon|braker1_g11151.t1 Hhon|braker1_g11417.t1 Hmag|Sc4wPfr_113.1.g28340.t1 Hmag|Sc4wPfr_135.g21760.t1 Hmag|Sc4wPfr_1380.1.g8427.t1 Hmag|Sc4wPfr_144.1.g11748.t1 Hmag|Sc4wPfr_1514.2.g69.t1 Hmag|Sc4wPfr_175.g6382.t1 Hmag|Sc4wPfr_177.1.g6165.t1 Hmag|Sc4wPfr_177.1.g6220.t1 Hmag|Sc4wPfr_177.1.g6228.t1 Hmag|Sc4wPfr_1785.g3389.t1 Hmag|Sc4wPfr_180.g11698.t1 Hmag|Sc4wPfr_187.g1965.t1 Hmag|Sc4wPfr_192.g30630.t1 Hmag|Sc4wPfr_192.g30639.t1 Hmag|Sc4wPfr_192.g30647.t1 Hmag|Sc4wPfr_192.g30648.t1 Hmag|Sc4wPfr_192.g30651.t1 Hmag|Sc4wPfr_226.1.g26784.t1 Hmag|Sc4wPfr_227.g25770.t1 Hmag|Sc4wPfr_262.2.g17795.t1 Hmag|Sc4wPfr_262.2.g17796.t1 Hmag|Sc4wPfr_264.g27426.t2 Hmag|Sc4wPfr_29.g30023.t2 Hmag|Sc4wPfr_29.g30119.t1 Hmag|Sc4wPfr_312.g4811.t1 Hmag|Sc4wPfr_326.g15690.t1 Hmag|Sc4wPfr_356.g7078.t1 Hmag|Sc4wPfr_363.2.g30322.t1 Hmag|Sc4wPfr_377.g82.t1 Hmag|Sc4wPfr_38.1.g13212.t2 Hmag|Sc4wPfr_39.g20547.t1 Hmag|Sc4wPfr_39.g20552.t1 Hmag|Sc4wPfr_39.g20553.t1 Hmag|Sc4wPfr_546.1.g5193.t1 Hmag|Sc4wPfr_552.g10517.t1 Hmag|Sc4wPfr_576.1.g2978.t1 Hmag|Sc4wPfr_589.g6008.t1 Hmag|Sc4wPfr_589.g6014.t1 Hmag|Sc4wPfr_589.g6032.t1 Hmag|Sc4wPfr_59.2.g12397.t1 Hmag|Sc4wPfr_59.2.g12499.t1 Hmag|Sc4wPfr_59.2.g12506.t1 Hmag|Sc4wPfr_703.g8968.t1 Hmag|Sc4wPfr_703.g8970.t1 Hmag|Sc4wPfr_703.g8971.t1 Hmag|Sc4wPfr_773.g11723.t1 Hmag|Sc4wPfr_789.g22427.t1 Hmag|Sc4wPfr_79.4.g4971.t1 Hmag|Sc4wPfr_79.4.g4972.t1 Hmag|Sc4wPfr_79.4.g4973.t1 Hmag|Sc4wPfr_79.4.g4975.t1 Hmag|Sc4wPfr_79.4.g4977.t1 Hmag|Sc4wPfr_839.g4004.t1 Hmag|Sc4wPfr_85.g841.t1 Hmag|Sc4wPfr_90.g1143.t1 Hmag|Sc4wPfr_90.g1199.t1 Hmag|Sc4wPfr_920.g410.t1 Hmag|Sc4wPfr_950.g24022.t1 Hmia|GP126_HUMAN|g7030.t1 Hmia|NETO2_HUMAN|g15395.t1 Hmia|TLL1_HUMAN|g6669.t1 Hrob|HelroP124058 Hrob|HelroP147387 Hrob|HelroP161301 Hrob|HelroP167974 Hrob|HelroP182497 Hrob|HelroP190380 Hrob|HelroP190381 Hrob|HelroP191792 Hrob|HelroP86204 Hrob|HelroP87103 Hrob|HelroP87238 Hrob|HelroP97359 Hsap|NP_001072.2 Hsap|NP_001340584.1 Hsap|NP_002584.2 Hsap|NP_005916.2 Hsap|NP_006120.1 Hsap|NP_009046.2 Hsap|NP_036596.3 Hsap|NP_036597.1 Hsap|NP_037495.1 Hsap|NP_038465.1 Hsap|NP_060562.3 Hsap|NP_113621.1 Hsap|NP_620416.1 Hsap|XP_005259002.1 Hsap|XP_005267567.1 Hsap|XP_011509507.1 Hsap|XP_011512930.1 Hsym|HyS0001.630 Hsym|HyS0001.631 Hsym|HyS0001.632 Hsym|HyS0002.402 Hsym|HyS0002.78 Hsym|HyS0003.250 Hsym|HyS0003.251 Hsym|HyS0004.157 Hsym|HyS0004.159 Hsym|HyS0004.310 Hsym|HyS0005.170 Hsym|HyS0007.366 Hsym|HyS0010.221 Hsym|HyS0010.314 Hsym|HyS0011.118 Hsym|HyS0012.161 Hsym|HyS0012.162 Hsym|HyS0012.163 Hsym|HyS0012.247 Hsym|HyS0012.265 Hsym|HyS0013.208 Hsym|HyS0013.212 Hsym|HyS0013.266 Hsym|HyS0013.50 Hsym|HyS0013.51 Hsym|HyS0013.68 Hsym|HyS0014.196 Hsym|HyS0016.104 Hsym|HyS0016.105 Hsym|HyS0017.286 Hsym|HyS0017.315 Hsym|HyS0018.197 Hsym|HyS0018.63 Hsym|HyS0020.106 Hsym|HyS0020.107 Hsym|HyS0021.67 Hsym|HyS0021.68 Hsym|HyS0023.46 Hsym|HyS0024.214 Hsym|HyS0025.22 Hsym|HyS0025.60 Hsym|HyS0027.6 Hsym|HyS0027.8 Hsym|HyS0030.79 Hsym|HyS0030.96 Hsym|HyS0031.16 Hsym|HyS0031.26 Hsym|HyS0032.20 Hsym|HyS0036.48 Hsym|HyS0036.82 Hsym|HyS0037.119 Hsym|HyS0037.122 Hsym|HyS0039.20 Hsym|HyS0040.80 Hsym|HyS0042.24 Hsym|HyS0043.119 Hsym|HyS0044.134 Hsym|HyS0045.87 Hsym|HyS0046.113 Hsym|HyS0046.45 Hsym|HyS0046.49 Hsym|HyS0047.71 Hsym|HyS0047.72 Hsym|HyS0049.152 Hsym|HyS0049.153 Hsym|HyS0050.64 Hsym|HyS0051.112 Hsym|HyS0051.113 Hsym|HyS0052.18 Hsym|HyS0054.26 Hsym|HyS0054.27 Hsym|HyS0054.33 Hsym|HyS0058.121 Hsym|HyS0059.89 Hsym|HyS0062.12 Hsym|HyS0062.82 Hsym|HyS0062.88 Hsym|HyS0063.77 Hsym|HyS0064.74 Hsym|HyS0066.41 Hsym|HyS0072.35 Hsym|HyS0072.37 Hsym|HyS0077.24 Hsym|HyS0078.51 Hsym|HyS0078.52 Hsym|HyS0078.53 Hsym|HyS0078.54 Hsym|HyS0097.3 Hsym|HyS0155.9 Hsym|HyS0163.2 Hsym|HyS0853.2 Hsym|HyS1879.1 Isca|ISCW002794-PA Isca|ISCW002978-PA Isca|ISCW003825-PA Isca|ISCW005338-PA Isca|ISCW006597-PA Isca|ISCW007056-PA Isca|ISCW007148-PA Isca|ISCW007161-PA Isca|ISCW007841-PA Isca|ISCW008310-PA Isca|ISCW009754-PA Isca|ISCW011230-PA Isca|ISCW016405-PA Isca|ISCW016865-PA Isca|ISCW016868-PA Isca|ISCW016869-PA Isca|ISCW016973-PA Isca|ISCW019698-PA Isca|ISCW020415-PA Isca|ISCW020416-PA Isca|ISCW020419-PA Isca|ISCW022120-PA Isca|ISCW024332-PA Isca|ISCW024515-PA Lgig|LotgiP102223 Lgig|LotgiP102666 Lgig|LotgiP103271 Lgig|LotgiP106125 Lgig|LotgiP106252 Lgig|LotgiP109273 Lgig|LotgiP112021 Lgig|LotgiP113898 Lgig|LotgiP117544 Lgig|LotgiP119422 Lgig|LotgiP127909 Lgig|LotgiP135005 Lgig|LotgiP137993 Lgig|LotgiP140079 Lgig|LotgiP152226 Lgig|LotgiP159183 Lgig|LotgiP162403 Lgig|LotgiP167555 Lgig|LotgiP171812 Lgig|LotgiP171848 Lgig|LotgiP172704 Lgig|LotgiP172946 Lgig|LotgiP173347 Lgig|LotgiP181619 Lgig|LotgiP194410 Lgig|LotgiP209446 Lgig|LotgiP210939 Lgig|LotgiP220390 Lgig|LotgiP227965 Lgig|LotgiP228563 Lgig|LotgiP230024 Lgig|LotgiP231910 Lgig|LotgiP233824 Lgig|LotgiP234404 Lgig|LotgiP236092 Lgig|LotgiP236211 Lgig|LotgiP237195 Lgig|LotgiP237695 Lgig|LotgiP239030 Lgig|LotgiP239601 Lgig|LotgiP66938 Lgig|LotgiP71188 Lgig|LotgiP89537 Mlei|ML00083a Mlei|ML007435a Mlei|ML016314a Mlei|ML05712a Mlei|ML073034a Mlei|ML073410a Mlei|ML104615a Mlei|ML104616a Mlei|ML19042a Mlei|ML27964a Mlei|ML31401a Mlei|ML348710a Mvir|scaffold10.g74.t1 Mvir|scaffold102.g20.t2 Mvir|scaffold112.g2.t2 Mvir|scaffold123.g33.t1 Mvir|scaffold127.g48.t1 Mvir|scaffold127.g49.t1 Mvir|scaffold14.g118.t1 Mvir|scaffold14.g119.t1 Mvir|scaffold14.g120.t1 Mvir|scaffold149.g33.t1 Mvir|scaffold149.g37.t1 Mvir|scaffold159.g55.t1 Mvir|scaffold159.g56.t1 Mvir|scaffold16.g23.t2 Mvir|scaffold1609.g1.t1 Mvir|scaffold17.g2.t1 Mvir|scaffold17.g3.t1 Mvir|scaffold17.g59.t1 Mvir|scaffold17.g92.t1 Mvir|scaffold171.g6.t1 Mvir|scaffold177.g27.t1 Mvir|scaffold1795.g1.t1 Mvir|scaffold195.g42.t1 Mvir|scaffold199.g5.t1 Mvir|scaffold2220.g1.t1 Mvir|scaffold24.g118.t2 Mvir|scaffold255.g1.t4 Mvir|scaffold255.g8.t1 Mvir|scaffold27.g77.t1 Mvir|scaffold294.g31.t1 Mvir|scaffold309.g26.t1 Mvir|scaffold31.g31.t1 Mvir|scaffold318.g29.t1 Mvir|scaffold354.g1.t1 Mvir|scaffold356.g7.t1 Mvir|scaffold376.g5.t1 Mvir|scaffold377.g16.t1 Mvir|scaffold39.g61.t1 Mvir|scaffold393.g2.t1 Mvir|scaffold393.g3.t1 Mvir|scaffold397.g10.t3 Mvir|scaffold4.g38.t1 Mvir|scaffold4.g40.t1 Mvir|scaffold4121.g1.t1 Mvir|scaffold421.g14.t1 Mvir|scaffold421.g6.t2 Mvir|scaffold44.g41.t1 Mvir|scaffold494.g9.t1 Mvir|scaffold527.g3.t1 Mvir|scaffold550.g1.t1 Mvir|scaffold550.g13.t1 Mvir|scaffold550.g14.t3 Mvir|scaffold550.g15.t1 Mvir|scaffold550.g3.t2 Mvir|scaffold550.g6.t1 Mvir|scaffold550.g7.t1 Mvir|scaffold550.g8.t1 Mvir|scaffold574.g3.t1 Mvir|scaffold585.g3.t2 Mvir|scaffold59.g10.t2 Mvir|scaffold59.g2.t1 Mvir|scaffold59.g5.t1 Mvir|scaffold62.g78.t1 Mvir|scaffold67.g19.t6 Mvir|scaffold67.g20.t1 Mvir|scaffold70.g34.t2 Mvir|scaffold71.g45.t1 Mvir|scaffold71.g50.t3 Mvir|scaffold764.g1.t1 Mvir|scaffold82.g11.t1 Mvir|scaffold925.g1.t1 Mvir|scaffold94.g19.t1 Mvir|scaffold97.g35.t1 Mvir|scaffold99.g7.t1 Ngen|g11763.t1 Ngen|g13370.t1 Ngen|g13371.t1 Ngen|g13867.t1 Ngen|g14367.t1 Ngen|g14720.t1 Ngen|g14721.t1 Ngen|g14932.t1 Ngen|g15428.t1 Ngen|g15504.t1 Ngen|g1636.t1 Ngen|g16913.t1 Ngen|g17070.t1 Ngen|g17072.t1 Ngen|g17122.t1 Ngen|g19050.t1 Ngen|g19695.t1 Ngen|g20562.t1 Ngen|g21774.t1 Ngen|g22111.t1 Ngen|g22112.t1 Ngen|g23317.t1 Ngen|g23342.t1 Ngen|g26722.t1 Ngen|g27882.t1 Ngen|g2815.t1 Ngen|g28303.t1 Ngen|g2859.t1 Ngen|g28663.t1 Ngen|g28750.t1 Ngen|g28753.t1 Ngen|g32128.t1 Ngen|g32176.t1 Ngen|g32177.t1 Ngen|g32230.t1 Ngen|g32231.t1 Ngen|g33344.t1 Ngen|g34595.t1 Ngen|g35959.t1 Ngen|g36701.t1 Ngen|g36702.t1 Ngen|g37015.t1 Ngen|g37840.t1 Ngen|g38106.t1 Ngen|g39222.t1 Ngen|g39223.t1 Ngen|g39438.t1 Ngen|g40032.t1 Ngen|g40088.t1 Ngen|g40479.t1 Ngen|g41130.t1 Ngen|g4141.t1 Ngen|g42140.t1 Ngen|g42502.t1 Ngen|g5193.t1 Ngen|g5195.t1 Ngen|g5507.t1 Ngen|g6539.t1 Ngen|g6541.t1 Ngen|g6629.t1 Ngen|g7088.t1 Ngen|g8963.t1 Nnom|g10830.t1 Nnom|g11549.t1 Nnom|g12265.t1 Nnom|g12396.t1 Nnom|g12397.t1 Nnom|g12401.t1 Nnom|g1350.t1 Nnom|g14658.t1 Nnom|g14703.t1 Nnom|g14709.t1 Nnom|g15136.t1 Nnom|g1569.t1 Nnom|g15719.t1 Nnom|g1619.t1 Nnom|g16205.t1 Nnom|g16343.t1 Nnom|g16730.t1 Nnom|g16731.t1 Nnom|g16734.t1 Nnom|g17125.t1 Nnom|g18143.t1 Nnom|g18208.t1 Nnom|g18209.t1 Nnom|g18938.t1 Nnom|g18939.t1 Nnom|g18947.t1 Nnom|g18983.t1 Nnom|g2502.t1 Nnom|g2503.t1 Nnom|g2858.t1 Nnom|g4010.t1 Nnom|g4011.t1 Nnom|g4012.t1 Nnom|g4155.t1 Nnom|g4156.t1 Nnom|g4158.t1 Nnom|g4521.t1 Nnom|g5089.t1 Nnom|g5090.t1 Nnom|g5341.t1 Nnom|g5706.t1 Nnom|g5707.t1 Nnom|g5762.t1 Nnom|g5824.t1 Nnom|g6220.t1 Nnom|g6253.t1 Nnom|g6278.t1 Nnom|g6493.t1 Nnom|g6494.t1 Nnom|g6495.t1 Nnom|g7304.t1 Nnom|g7305.t1 Nnom|g7306.t1 Nnom|g7415.t1 Nnom|g7416.t1 Nnom|g7445.t1 Nnom|g777.t1 Nnom|g786.t1 Nnom|g8127.t1 Nnom|g8187.t1 Nnom|g8830.t1 Nnom|g8831.t1 Nnom|g8832.t1 Nnom|g8833.t1 Nnom|g8834.t1 Nnom|g9629.t1 Nnom|g9630.t1 Nnom|g9642.t1 Nnom|g9952.t1 Nnom|g9979.t1 Nvec|XP_001618291.1 Nvec|XP_001618430.1 Nvec|XP_001618952.1 Nvec|XP_001619087.1 Nvec|XP_001619322.1 Nvec|XP_001619738.1 Nvec|XP_001620286.1 Nvec|XP_001620346.1 Nvec|XP_001620363.1 Nvec|XP_001620744.1 Nvec|XP_001621186.1 Nvec|XP_001621612.1 Nvec|XP_001621876.1 Nvec|XP_001621995.1 Nvec|XP_001622120.1 Nvec|XP_001622217.1 Nvec|XP_001622294.1 Nvec|XP_001622545.1 Nvec|XP_001623265.1 Nvec|XP_001623460.1 Nvec|XP_001623500.1 Nvec|XP_001624097.1 Nvec|XP_001624839.1 Nvec|XP_001624975.1 Nvec|XP_001625194.1 Nvec|XP_001625477.1 Nvec|XP_001626055.1 Nvec|XP_001626056.1 Nvec|XP_001626112.1 Nvec|XP_001626197.1 Nvec|XP_001626198.1 Nvec|XP_001626506.1 Nvec|XP_001626544.1 Nvec|XP_001626549.1 Nvec|XP_001626821.1 Nvec|XP_001626906.1 Nvec|XP_001628167.1 Nvec|XP_001628186.1 Nvec|XP_001628376.1 Nvec|XP_001628402.1 Nvec|XP_001628708.1 Nvec|XP_001629833.1 Nvec|XP_001629834.1 Nvec|XP_001629950.1 Nvec|XP_001630022.1 Nvec|XP_001630053.1 Nvec|XP_001630362.1 Nvec|XP_001630624.1 Nvec|XP_001630686.1 Nvec|XP_001631070.1 Nvec|XP_001631505.1 Nvec|XP_001631507.1 Nvec|XP_001631683.1 Nvec|XP_001631690.1 Nvec|XP_001631857.1 Nvec|XP_001631888.1 Nvec|XP_001632473.1 Nvec|XP_001632482.1 Nvec|XP_001632511.1 Nvec|XP_001632524.1 Nvec|XP_001632866.1 Nvec|XP_001632989.1 Nvec|XP_001632990.1 Nvec|XP_001633483.1 Nvec|XP_001633772.1 Nvec|XP_001633774.1 Nvec|XP_001633846.1 Nvec|XP_001634434.1 Nvec|XP_001634484.1 Nvec|XP_001634708.1 Nvec|XP_001635060.1 Nvec|XP_001635195.1 Nvec|XP_001635250.1 Nvec|XP_001635293.1 Nvec|XP_001635534.1 Nvec|XP_001635980.1 Nvec|XP_001636461.1 Nvec|XP_001636535.1 Nvec|XP_001636612.1 Nvec|XP_001636614.1 Nvec|XP_001636628.1 Nvec|XP_001636631.1 Nvec|XP_001636684.1 Nvec|XP_001637100.1 Nvec|XP_001637516.1 Nvec|XP_001637543.1 Nvec|XP_001637652.1 Nvec|XP_001637659.1 Nvec|XP_001637748.1 Nvec|XP_001637935.1 Nvec|XP_001638141.1 Nvec|XP_001639087.1 Nvec|XP_001639248.1 Nvec|XP_001639324.1 Nvec|XP_001639355.1 Nvec|XP_001639397.1 Nvec|XP_001639654.1 Nvec|XP_001639823.1 Nvec|XP_001639841.1 Nvec|XP_001639912.1 Nvec|XP_001639914.1 Nvec|XP_001640536.1 Nvec|XP_001640756.1 Nvec|XP_001640864.1 Nvec|XP_001641168.1 Nvec|XP_001641207.1 Nvec|XP_001641374.1 Nvec|XP_001641375.1 Nvec|XP_001641789.1 Nvec|XP_001641886.1 Nvec|XP_001641921.1 Nvec|XP_001642012.1 Nvec|XP_001642029.1 Nvec|XP_001642032.1 Nvec|XP_001642034.1 Nvec|XP_001642133.1 Obim|XP_014768246.1 Obim|XP_014773036.1 Obim|XP_014774494.1 Obim|XP_014775327.1 Obim|XP_014775331.1 Obim|XP_014775334.1 Obim|XP_014776603.1 Obim|XP_014776819.1 Obim|XP_014779094.1 Obim|XP_014780011.1 Obim|XP_014782933.1 Obim|XP_014785202.1 Obim|XP_014787036.1 Obim|XP_014787625.1 Obim|XP_014788395.1 Obim|XP_014788788.1 Obim|XP_014789070.1 Obim|XP_014789071.1 Obim|XP_014791214.1 Ofav|XP_020600818.1 Ofav|XP_020601916.1 Ofav|XP_020601917.1 Ofav|XP_020602559.1 Ofav|XP_020602560.1 Ofav|XP_020602841.1 Ofav|XP_020602883.1 Ofav|XP_020602917.1 Ofav|XP_020602987.1 Ofav|XP_020603056.1 Ofav|XP_020603371.1 Ofav|XP_020603648.1 Ofav|XP_020603653.1 Ofav|XP_020605177.1 Ofav|XP_020605288.1 Ofav|XP_020605302.1 Ofav|XP_020605314.1 Ofav|XP_020605339.1 Ofav|XP_020606392.1 Ofav|XP_020606514.1 Ofav|XP_020606875.1 Ofav|XP_020606959.1 Ofav|XP_020607315.1 Ofav|XP_020607378.1 Ofav|XP_020607379.1 Ofav|XP_020607416.1 Ofav|XP_020608405.1 Ofav|XP_020608446.1 Ofav|XP_020608477.1 Ofav|XP_020608880.1 Ofav|XP_020608941.1 Ofav|XP_020609042.1 Ofav|XP_020609717.1 Ofav|XP_020609835.1 Ofav|XP_020609836.1 Ofav|XP_020609931.1 Ofav|XP_020609932.1 Ofav|XP_020610007.1 Ofav|XP_020610774.1 Ofav|XP_020610775.1 Ofav|XP_020610785.1 Ofav|XP_020610786.1 Ofav|XP_020610796.1 Ofav|XP_020610800.1 Ofav|XP_020610801.1 Ofav|XP_020612007.1 Ofav|XP_020612360.1 Ofav|XP_020612494.1 Ofav|XP_020613836.1 Ofav|XP_020613884.1 Ofav|XP_020613885.1 Ofav|XP_020614042.1 Ofav|XP_020614129.1 Ofav|XP_020614382.1 Ofav|XP_020614393.1 Ofav|XP_020615458.1 Ofav|XP_020615459.1 Ofav|XP_020615460.1 Ofav|XP_020615551.1 Ofav|XP_020615645.1 Ofav|XP_020616127.1 Ofav|XP_020617137.1 Ofav|XP_020618708.1 Ofav|XP_020618754.1 Ofav|XP_020618795.1 Ofav|XP_020618801.1 Ofav|XP_020618862.1 Ofav|XP_020618994.1 Ofav|XP_020618997.1 Ofav|XP_020619037.1 Ofav|XP_020619096.1 Ofav|XP_020619204.1 Ofav|XP_020619527.1 Ofav|XP_020619751.1 Ofav|XP_020619755.1 Ofav|XP_020619817.1 Ofav|XP_020619857.1 Ofav|XP_020619858.1 Ofav|XP_020619860.1 Ofav|XP_020620701.1 Ofav|XP_020622539.1 Ofav|XP_020623144.1 Ofav|XP_020623195.1 Ofav|XP_020624044.1 Ofav|XP_020624361.1 Ofav|XP_020624370.1 Ofav|XP_020624372.1 Ofav|XP_020624543.1 Ofav|XP_020624822.1 Ofav|XP_020625304.1 Ofav|XP_020625447.1 Ofav|XP_020625531.1 Ofav|XP_020625564.1 Ofav|XP_020625822.1 Ofav|XP_020625825.1 Ofav|XP_020625827.1 Ofav|XP_020625975.1 Ofav|XP_020626061.1 Ofav|XP_020626680.1 Ofav|XP_020626736.1 Ofav|XP_020626746.1 Ofav|XP_020626783.1 Ofav|XP_020626828.1 Ofav|XP_020626830.1 Ofav|XP_020626831.1 Ofav|XP_020626832.1 Ofav|XP_020627109.1 Ofav|XP_020628103.1 Ofav|XP_020628116.1 Ofav|XP_020628627.1 Ofav|XP_020628628.1 Ofav|XP_020628813.1 Ofav|XP_020629521.1 Ofav|XP_020629900.1 Ofav|XP_020629902.1 Ofav|XP_020629926.1 Ofav|XP_020630529.1 Ofav|XP_020631096.1 Ofav|XP_020631150.1 Ofav|XP_020632339.1 Ofav|XP_020632353.1 Ofav|XP_020632354.1 Paus|g10898.t1 Paus|g10962.t1 Paus|g10963.t1 Paus|g11254.t1 Paus|g11468.t1 Paus|g11771.t1 Paus|g11775.t1 Paus|g12642.t1 Paus|g13654.t1 Paus|g14221.t1 Paus|g14222.t1 Paus|g14227.t1 Paus|g14276.t1 Paus|g14627.t1 Paus|g14767.t1 Paus|g14774.t1 Paus|g14796.t1 Paus|g14980.t1 Paus|g15088.t1 Paus|g15144.t1 Paus|g15292.t1 Paus|g15433.t1 Paus|g15434.t1 Paus|g15671.t1 Paus|g15961.t1 Paus|g15962.t1 Paus|g15963.t1 Paus|g15964.t1 Paus|g16035.t1 Paus|g16303.t1 Paus|g16327.t1 Paus|g16989.t1 Paus|g16990.t1 Paus|g17013.t1 Paus|g17014.t1 Paus|g17104.t1 Paus|g17401.t1 Paus|g17612.t1 Paus|g17809.t1 Paus|g17932.t1 Paus|g181.t1 Paus|g18352.t1 Paus|g18422.t1 Paus|g18768.t1 Paus|g19245.t1 Paus|g19297.t1 Paus|g19882.t1 Paus|g2077.t1 Paus|g2116.t1 Paus|g2118.t1 Paus|g2121.t1 Paus|g2552.t1 Paus|g2682.t1 Paus|g2686.t1 Paus|g2687.t1 Paus|g2690.t1 Paus|g275.t1 Paus|g276.t1 Paus|g277.t1 Paus|g3120.t1 Paus|g3121.t1 Paus|g5384.t1 Paus|g6455.t1 Paus|g6506.t1 Paus|g6508.t1 Paus|g6565.t1 Paus|g6753.t1 Paus|g6755.t1 Paus|g6931.t1 Paus|g7011.t1 Paus|g7118.t1 Pdam|XP_027035946.1 Pdam|XP_027035972.1 Pdam|XP_027036187.1 Pdam|XP_027036441.1 Pdam|XP_027036672.1 Pdam|XP_027037280.1 Pdam|XP_027037284.1 Pdam|XP_027037708.1 Pdam|XP_027038521.1 Pdam|XP_027038578.1 Pdam|XP_027038821.1 Pdam|XP_027038990.1 Pdam|XP_027039006.1 Pdam|XP_027039007.1 Pdam|XP_027039008.1 Pdam|XP_027039010.1 Pdam|XP_027039013.1 Pdam|XP_027039014.1 Pdam|XP_027039017.1 Pdam|XP_027039021.1 Pdam|XP_027039022.1 Pdam|XP_027039025.1 Pdam|XP_027039029.1 Pdam|XP_027039031.1 Pdam|XP_027039324.1 Pdam|XP_027039326.1 Pdam|XP_027039415.1 Pdam|XP_027041013.1 Pdam|XP_027041663.1 Pdam|XP_027041983.1 Pdam|XP_027042827.1 Pdam|XP_027042923.1 Pdam|XP_027042926.1 Pdam|XP_027042927.1 Pdam|XP_027042930.1 Pdam|XP_027043806.1 Pdam|XP_027043813.1 Pdam|XP_027043895.1 Pdam|XP_027044376.1 Pdam|XP_027044411.1 Pdam|XP_027044671.1 Pdam|XP_027045314.1 Pdam|XP_027045345.1 Pdam|XP_027045346.1 Pdam|XP_027045347.1 Pdam|XP_027045647.1 Pdam|XP_027045648.1 Pdam|XP_027045713.1 Pdam|XP_027046180.1 Pdam|XP_027046498.1 Pdam|XP_027046581.1 Pdam|XP_027048213.1 Pdam|XP_027049328.1 Pdam|XP_027049330.1 Pdam|XP_027049331.1 Pdam|XP_027049335.1 Pdam|XP_027049434.1 Pdam|XP_027050556.1 Pdam|XP_027050777.1 Pdam|XP_027050778.1 Pdam|XP_027050779.1 Pdam|XP_027050793.1 Pdam|XP_027052008.1 Pdam|XP_027052259.1 Pdam|XP_027052260.1 Pdam|XP_027052262.1 Pdam|XP_027052844.1 Pdam|XP_027053227.1 Pdam|XP_027053425.1 Pdam|XP_027053427.1 Pdam|XP_027053432.1 Pdam|XP_027053451.1 Pdam|XP_027053456.1 Pdam|XP_027053466.1 Pdam|XP_027053519.1 Pdam|XP_027053679.1 Pdam|XP_027053971.1 Pdam|XP_027054192.1 Pdam|XP_027055506.1 Pdam|XP_027055850.1 Pdam|XP_027056310.1 Pdam|XP_027056315.1 Pdam|XP_027056536.1 Pdam|XP_027056904.1 Pdam|XP_027057033.1 Pdam|XP_027057105.1 Pdam|XP_027057796.1 Pdam|XP_027057797.1 Pdam|XP_027057798.1 Pdam|XP_027058193.1 Pdam|XP_027058533.1 Pdam|XP_027058957.1 Pdam|XP_027059149.1 Pdam|XP_027059254.1 Pdam|XP_027059256.1 Pdam|XP_027059428.1 Pdam|XP_027059430.1 Pdam|XP_027059876.1 Pdam|XP_027060007.1 Pdam|XP_027060267.1 Pdam|XP_027060312.1 Ppac|PPA00381 Ppac|PPA01821 Ppac|PPA01946 Ppac|PPA02795 Ppac|PPA03932 Ppac|PPA04407 Ppac|PPA05618 Ppac|PPA05669 Ppac|PPA05955 Ppac|PPA06363 Ppac|PPA06413 Ppac|PPA07065 Ppac|PPA07606 Ppac|PPA08402 Ppac|PPA08498 Ppac|PPA10828 Ppac|PPA11532 Ppac|PPA12005 Ppac|PPA12285 Ppac|PPA14603 Ppac|PPA16331 Ppac|PPA17597 Ppac|PPA17876 Ppac|PPA20266 Ppac|PPA20582 Ppac|PPA20792 Ppac|PPA21868 Ppac|PPA21989 Ppac|PPA21998 Ppac|PPA22401 Ppac|PPA24193 Ppac|PPA26267 Ppac|PPA27985 Ppac|PPA28621 Ppac|PPA28849 Ppac|PPA30034 Ppac|PPA32730 Ppac|PPA34430 Ppac|PPA37074 Ppac|PPA37581 Ppac|PPA38160 Ppac|PPA38606 Ppac|PPA42327 Ppac|PPA42451 Ppac|PPA42525 Ppac|PPA42532 Ppac|PPA42924 Ppac|PPA43187 Ppac|PPA44312 Rmue|g11204.t1 Rmue|g15793.t1 Rmue|g1868.t1 Rmue|g20235.t1 Rmue|g20505.t1 Rmue|g20515.t1 Rmue|g21425.t1 Rmue|g22122.t1 Rmue|g22530.t1 Rmue|g22840.t1 Rmue|g23032.t1 Rmue|g23434.t1 Rmue|g23435.t1 Rmue|g3222.t1 Rmue|g4081.t1 Rmue|g4082.t1 Rmue|g4083.t1 Rmue|g4133.t1 Rmue|g4134.t1 Rmue|g4136.t1 Rmue|g4557.t1 Rmue|g5203.t1 Rmue|g5442.t1 Rmue|g5443.t1 Rmue|g6055.t1 Rmue|g628.t1 Rmue|g639.t1 Rmue|g6649.t1 Rmue|g6885.t1 Rmue|g7352.t1 Skow|NP_001158391.1 Skow|XP_002730804.1 Skow|XP_002731590.1 Skow|XP_002731942.1 Skow|XP_002732335.1 Skow|XP_002735495.1 Skow|XP_002735951.1 Skow|XP_002735968.1 Skow|XP_002736272.1 Skow|XP_002736367.1 Skow|XP_002737503.1 Skow|XP_002737798.1 Skow|XP_002739691.1 Skow|XP_006811316.1 Skow|XP_006811607.1 Skow|XP_006811608.1 Skow|XP_006811744.1 Skow|XP_006812063.1 Skow|XP_006812794.1 Skow|XP_006813015.1 Skow|XP_006813106.1 Skow|XP_006813115.1 Skow|XP_006814176.1 Skow|XP_006814358.1 Skow|XP_006815158.1 Skow|XP_006815783.1 Skow|XP_006816040.1 Skow|XP_006816192.1 Skow|XP_006816574.1 Skow|XP_006816821.1 Skow|XP_006816822.1 Skow|XP_006816868.1 Skow|XP_006816955.1 Skow|XP_006817824.1 Skow|XP_006818169.1 Skow|XP_006818361.1 Skow|XP_006818531.1 Skow|XP_006818590.1 Skow|XP_006819686.1 Skow|XP_006819793.1 Skow|XP_006820277.1 Skow|XP_006820405.1 Skow|XP_006820566.1 Skow|XP_006820567.1 Skow|XP_006820815.1 Skow|XP_006821240.1 Skow|XP_006821474.1 Skow|XP_006821475.1 Skow|XP_006821476.1 Skow|XP_006821477.1 Skow|XP_006821491.1 Skow|XP_006821495.1 Skow|XP_006822471.1 Skow|XP_006822509.1 Skow|XP_006822661.1 Skow|XP_006822662.1 Skow|XP_006822914.1 Skow|XP_006822915.1 Skow|XP_006823970.1 Skow|XP_006825791.1 Skow|XP_006826045.1 Skow|XP_006826106.1 Sman|Smp_047460.1 Sman|Smp_153440.1 Sman|Smp_241470.1 Sman|Smp_342090.1 Smed|SMEST005882002.1 Smed|SMEST013358001.1 Smed|SMEST013804001.1 Smed|SMEST015174001.1 Smed|SMEST015174002.1 Smed|SMEST015174003.1 Smed|SMEST016662001.1 Smed|SMEST018087001.1 Smed|SMEST018087002.1 Smed|SMEST018087003.1 Smed|SMEST018087004.1 Smed|SMEST028496001.1 Smed|SMEST038837001.1 Smed|SMEST038837002.1 Smed|SMEST038837003.1 Smed|SMEST038838001.1 Smed|SMEST068883001.1 Smed|SMEST072791001.1 Smed|SMEST072791002.1 Smed|SMEST072791003.1 Smed|SMEST072793001.1 Smed|SMEST072794001.1 Smed|SMEST072794002.1 Smed|SMEST072804001.1 Smed|SMEST072804002.1 Smed|SMEST072804003.1 Smed|SMEST072805001.1 Smed|SMEST072805002.1 Smed|SMEST072806001.1 Smed|SMEST072807001.1 Smed|SMEST072807002.1 Smed|SMEST072807003.1 Smed|SMEST072807004.1 Smed|SMEST073667001.1 Smed|SMEST074510001.1 Smed|SMEST074521001.1 Smed|SMEST080471001.1 Smed|SMEST080475001.1 Sros|XP_004991603.1 Tadh|g10093.t1__scaffold_21 Tadh|g10652.t1__scaffold_25 Tadh|g10653.t1__scaffold_25 Tadh|g10654.t1__scaffold_25 Tadh|g11264.t1__scaffold_36 Tadh|g11951.t1__scaffold_353 Tadh|g11955.t2__scaffold_361 Tadh|g12228.t2__scaffold_1729 Tadh|g1654.t2__scaffold_2 Tadh|g2029.t1__scaffold_2 Tadh|g2031.t1__scaffold_2 Tadh|g2318.t1__scaffold_2 Tadh|g2656.t1__scaffold_2 Tadh|g3704.t1__scaffold_3 Tadh|g3721.t1__scaffold_3 Tadh|g3722.t1__scaffold_3 Tadh|g6039.t1__scaffold_6 Tadh|g6311.t1__scaffold_6 Tadh|g6471.t1__scaffold_6 Tadh|g6493.t2__scaffold_6 Tcas|XP_008192422.1 Tcas|XP_008193300.1 Tcas|XP_015833123.1 Tcas|XP_015836692.1 Tcas|XP_015840463.1 Tcas|XP_970162.1 Tcas|XP_973910.1 Xtro|NP_001005804.1 Xtro|NP_001008039.1 Xtro|NP_001008157.1 Xtro|NP_001015767.1 Xtro|NP_001016661.1 Xtro|NP_001037864.1 Xtro|NP_001072912.1 Xtro|NP_001096265.1 Xtro|NP_001096352.1 Xtro|XP_002931586.2 Xtro|XP_002932488.1 Xtro|XP_002934115.1 Xtro|XP_002934118.1 Xtro|XP_002934133.2 Xtro|XP_002934799.2 Xtro|XP_002935840.2 Xtro|XP_002936705.1 Xtro|XP_002937348.2 Xtro|XP_002937431.2 Xtro|XP_002937432.1 Xtro|XP_002937467.2 Xtro|XP_002937470.2 Xtro|XP_002938678.2 Xtro|XP_002940520.1 Xtro|XP_002941562.2 Xtro|XP_002944440.2 Xtro|XP_004913424.1 Xtro|XP_004920959.1 Xtro|XP_012810041.1 Xtro|XP_012810495.1 Xtro|XP_012810946.1 Xtro|XP_012814639.1 Xtro|XP_012817271.1 Xtro|XP_012817558.1 Xtro|XP_012817559.2 Xtro|XP_012821080.1 Xtro|XP_012822297.1 Xtro|XP_012822465.1 Xtro|XP_012824652.1 Xtro|XP_017945262.1 Xtro|XP_017945269.1 Xtro|XP_017945734.1 Xtro|XP_017947317.1 Xtro|XP_017948159.1 Xtro|XP_017948750.1 Xtro|XP_017948769.1 Xtro|XP_017948771.1 Xtro|XP_017948777.1 Xtro|XP_017949489.1 Xtro|XP_017949786.1 Xtro|XP_017951357.1 Xtro|XP_017951559.1 Xtro|XP_017952024.1
OG0000005: Aaurb|scaffold1.g253.t1 Aaurb|scaffold1.g305.t1 Aaurb|scaffold10.g101.t1 Aaurb|scaffold10.g110.t1 Aaurb|scaffold10.g16.t1 Aaurb|scaffold10.g165.t1 Aaurb|scaffold10.g17.t1 Aaurb|scaffold100.g23.t1 Aaurb|scaffold101.g19.t1 Aaurb|scaffold101.g80.t1 Aaurb|scaffold103.g39.t1 Aaurb|scaffold103.g40.t1 Aaurb|scaffold107.g2.t1 Aaurb|scaffold109.g67.t1 Aaurb|scaffold119.g39.t1 Aaurb|scaffold119.g5.t1 Aaurb|scaffold121.g39.t1 Aaurb|scaffold126.g51.t1 Aaurb|scaffold128.g29.t1 Aaurb|scaffold128.g62.t1 Aaurb|scaffold134.g5.t2 Aaurb|scaffold135.g34.t1 Aaurb|scaffold135.g35.t1 Aaurb|scaffold136.g52.t1 Aaurb|scaffold1443.g2.t1 Aaurb|scaffold149.g11.t1 Aaurb|scaffold150.g19.t1 Aaurb|scaffold150.g30.t1 Aaurb|scaffold158.g40.t1 Aaurb|scaffold158.g55.t1 Aaurb|scaffold16.g31.t1 Aaurb|scaffold16.g96.t1 Aaurb|scaffold164.g60.t1 Aaurb|scaffold168.g15.t1 Aaurb|scaffold169.g37.t1 Aaurb|scaffold17.g153.t1 Aaurb|scaffold175.g1.t1 Aaurb|scaffold177.g40.t1 Aaurb|scaffold18.g23.t1 Aaurb|scaffold190.g13.t1 Aaurb|scaffold190.g21.t1 Aaurb|scaffold192.g35.t1 Aaurb|scaffold196.g34.t1 Aaurb|scaffold2.g143.t1 Aaurb|scaffold206.g55.t1 Aaurb|scaffold21.g133.t1 Aaurb|scaffold211.g24.t1 Aaurb|scaffold215.g2.t1 Aaurb|scaffold215.g24.t1 Aaurb|scaffold224.g10.t1 Aaurb|scaffold229.g39.t1 Aaurb|scaffold241.g28.t1 Aaurb|scaffold253.g1.t1 Aaurb|scaffold254.g13.t1 Aaurb|scaffold256.g16.t1 Aaurb|scaffold257.g4.t1 Aaurb|scaffold26.g1.t1 Aaurb|scaffold26.g136.t1 Aaurb|scaffold26.g2.t1 Aaurb|scaffold26.g3.t1 Aaurb|scaffold266.g17.t1 Aaurb|scaffold267.g11.t1 Aaurb|scaffold271.g15.t1 Aaurb|scaffold272.g30.t1 Aaurb|scaffold272.g31.t1 Aaurb|scaffold283.g21.t1 Aaurb|scaffold287.g12.t1 Aaurb|scaffold29.g54.t1 Aaurb|scaffold294.g13.t1 Aaurb|scaffold295.g20.t1 Aaurb|scaffold30.g19.t1 Aaurb|scaffold30.g20.t1 Aaurb|scaffold300.g13.t1 Aaurb|scaffold32.g76.t1 Aaurb|scaffold321.g15.t1 Aaurb|scaffold325.g1.t1 Aaurb|scaffold333.g11.t1 Aaurb|scaffold35.g90.t1 Aaurb|scaffold356.g9.t1 Aaurb|scaffold358.g18.t1 Aaurb|scaffold358.g5.t1 Aaurb|scaffold37.g89.t1 Aaurb|scaffold37.g93.t1 Aaurb|scaffold37.g94.t1 Aaurb|scaffold37.g95.t1 Aaurb|scaffold387.g8.t1 Aaurb|scaffold389.g4.t1 Aaurb|scaffold389.g6.t1 Aaurb|scaffold39.g37.t1 Aaurb|scaffold39.g38.t1 Aaurb|scaffold393.g8.t1 Aaurb|scaffold393.g9.t1 Aaurb|scaffold40.g109.t1 Aaurb|scaffold40.g110.t1 Aaurb|scaffold40.g26.t1 Aaurb|scaffold40.g55.t1 Aaurb|scaffold414.g8.t1 Aaurb|scaffold415.g6.t1 Aaurb|scaffold43.g102.t1 Aaurb|scaffold43.g125.t1 Aaurb|scaffold441.g2.t1 Aaurb|scaffold45.g45.t1 Aaurb|scaffold458.g18.t1 Aaurb|scaffold458.g19.t1 Aaurb|scaffold462.g5.t1 Aaurb|scaffold47.g122.t1 Aaurb|scaffold471.g5.t1 Aaurb|scaffold492.g18.t1 Aaurb|scaffold492.g7.t1 Aaurb|scaffold498.g10.t1 Aaurb|scaffold5.g145.t1 Aaurb|scaffold5.g212.t1 Aaurb|scaffold50.g45.t1 Aaurb|scaffold507.g13.t1 Aaurb|scaffold511.g3.t1 Aaurb|scaffold518.g7.t1 Aaurb|scaffold524.g1.t6 Aaurb|scaffold528.g11.t1 Aaurb|scaffold534.g7.t1 Aaurb|scaffold544.g13.t1 Aaurb|scaffold55.g55.t1 Aaurb|scaffold566.g6.t1 Aaurb|scaffold579.g2.t1 Aaurb|scaffold580.g5.t1 Aaurb|scaffold600.g7.t1 Aaurb|scaffold607.g1.t1 Aaurb|scaffold635.g3.t1 Aaurb|scaffold65.g4.t1 Aaurb|scaffold658.g3.t1 Aaurb|scaffold687.g2.t1 Aaurb|scaffold69.g25.t1 Aaurb|scaffold7.g91.t1 Aaurb|scaffold70.g13.t1 Aaurb|scaffold70.g14.t1 Aaurb|scaffold705.g1.t1 Aaurb|scaffold715.g4.t1 Aaurb|scaffold73.g11.t1 Aaurb|scaffold744.g2.t1 Aaurb|scaffold78.g15.t1 Aaurb|scaffold781.g2.t1 Aaurb|scaffold83.g30.t1 Aaurb|scaffold83.g81.t1 Aaurb|scaffold86.g51.t1 Aaurb|scaffold92.g5.t1 Aaurb|scaffold93.g70.t1 Aaurb|scaffold96.g53.t1 Aaurb|scaffold98.g65.t1 Aaurb|scaffold99.g40.t1 Aaurp|Seg1001.8 Aaurp|Seg1007.4 Aaurp|Seg1032.2 Aaurp|Seg1032.3 Aaurp|Seg10595.3 Aaurp|Seg1067.13 Aaurp|Seg1067.14 Aaurp|Seg1067.15 Aaurp|Seg1067.16 Aaurp|Seg1093.5 Aaurp|Seg1093.6 Aaurp|Seg1117.1 Aaurp|Seg1117.2 Aaurp|Seg1140.5 Aaurp|Seg1172.18 Aaurp|Seg1172.19 Aaurp|Seg1172.20 Aaurp|Seg1216.2 Aaurp|Seg1225.11 Aaurp|Seg1227.7 Aaurp|Seg1227.8 Aaurp|Seg12395.1 Aaurp|Seg12535.1 Aaurp|Seg12569.1 Aaurp|Seg128.14 Aaurp|Seg1300.5 Aaurp|Seg1309.3 Aaurp|Seg1317.1 Aaurp|Seg1330.6 Aaurp|Seg1345.16 Aaurp|Seg1357.1 Aaurp|Seg1357.2 Aaurp|Seg1357.3 Aaurp|Seg1359.14 Aaurp|Seg1363.16 Aaurp|Seg1377.3 Aaurp|Seg1458.7 Aaurp|Seg1487.11 Aaurp|Seg1487.14 Aaurp|Seg14912.1 Aaurp|Seg1542.2 Aaurp|Seg1546.12 Aaurp|Seg1546.13 Aaurp|Seg1546.14 Aaurp|Seg159.24 Aaurp|Seg1635.6 Aaurp|Seg1684.1 Aaurp|Seg1701.1 Aaurp|Seg1707.2 Aaurp|Seg17299.1 Aaurp|Seg1753.10 Aaurp|Seg1765.6 Aaurp|Seg1796.10 Aaurp|Seg18271.1 Aaurp|Seg1830.12 Aaurp|Seg1886.3 Aaurp|Seg1934.3 Aaurp|Seg1934.4 Aaurp|Seg1934.6 Aaurp|Seg1961.7 Aaurp|Seg21.2 Aaurp|Seg2111.1 Aaurp|Seg2111.3 Aaurp|Seg2129.4 Aaurp|Seg2129.5 Aaurp|Seg2135.5 Aaurp|Seg2139.2 Aaurp|Seg2221.2 Aaurp|Seg2255.5 Aaurp|Seg2255.6 Aaurp|Seg2278.2 Aaurp|Seg2278.5 Aaurp|Seg2288.1 Aaurp|Seg230.19 Aaurp|Seg2451.2 Aaurp|Seg2451.3 Aaurp|Seg2490.1 Aaurp|Seg2490.2 Aaurp|Seg2534.2 Aaurp|Seg2575.2 Aaurp|Seg2635.3 Aaurp|Seg2663.3 Aaurp|Seg2713.6 Aaurp|Seg2741.1 Aaurp|Seg2820.4 Aaurp|Seg2820.5 Aaurp|Seg2822.1 Aaurp|Seg2864.5 Aaurp|Seg2900.4 Aaurp|Seg299.9 Aaurp|Seg3015.5 Aaurp|Seg3028.1 Aaurp|Seg3041.3 Aaurp|Seg3110.3 Aaurp|Seg3119.1 Aaurp|Seg316.2 Aaurp|Seg3166.1 Aaurp|Seg3295.3 Aaurp|Seg3350.1 Aaurp|Seg3366.1 Aaurp|Seg3372.2 Aaurp|Seg3448.2 Aaurp|Seg3448.3 Aaurp|Seg3448.4 Aaurp|Seg3517.2 Aaurp|Seg3517.3 Aaurp|Seg3525.2 Aaurp|Seg3525.3 Aaurp|Seg353.10 Aaurp|Seg3537.1 Aaurp|Seg357.4 Aaurp|Seg3691.1 Aaurp|Seg3727.3 Aaurp|Seg3862.1 Aaurp|Seg3862.2 Aaurp|Seg391.1 Aaurp|Seg3959.1 Aaurp|Seg4018.4 Aaurp|Seg4018.5 Aaurp|Seg4046.2 Aaurp|Seg4059.3 Aaurp|Seg4076.5 Aaurp|Seg416.1 Aaurp|Seg416.3 Aaurp|Seg4169.2 Aaurp|Seg4175.3 Aaurp|Seg4234.1 Aaurp|Seg4321.1 Aaurp|Seg4343.2 Aaurp|Seg443.7 Aaurp|Seg4449.2 Aaurp|Seg4498.3 Aaurp|Seg456.2 Aaurp|Seg459.3 Aaurp|Seg4627.3 Aaurp|Seg4793.1 Aaurp|Seg4823.1 Aaurp|Seg4823.2 Aaurp|Seg4852.3 Aaurp|Seg496.1 Aaurp|Seg504.3 Aaurp|Seg5040.2 Aaurp|Seg5045.2 Aaurp|Seg509.12 Aaurp|Seg5122.1 Aaurp|Seg5190.1 Aaurp|Seg5190.2 Aaurp|Seg5212.1 Aaurp|Seg527.7 Aaurp|Seg5323.2 Aaurp|Seg5359.1 Aaurp|Seg5359.2 Aaurp|Seg554.7 Aaurp|Seg5624.1 Aaurp|Seg567.1 Aaurp|Seg5706.1 Aaurp|Seg5735.3 Aaurp|Seg5940.3 Aaurp|Seg6031.3 Aaurp|Seg629.3 Aaurp|Seg633.1 Aaurp|Seg633.2 Aaurp|Seg633.3 Aaurp|Seg6444.1 Aaurp|Seg6491.1 Aaurp|Seg6496.3 Aaurp|Seg6626.1 Aaurp|Seg6674.4 Aaurp|Seg670.2 Aaurp|Seg6870.1 Aaurp|Seg6870.2 Aaurp|Seg6870.3 Aaurp|Seg6901.3 Aaurp|Seg7065.3 Aaurp|Seg7065.4 Aaurp|Seg734.10 Aaurp|Seg7349.1 Aaurp|Seg745.13 Aaurp|Seg753.9 Aaurp|Seg7543.1 Aaurp|Seg755.2 Aaurp|Seg755.3 Aaurp|Seg7598.1 Aaurp|Seg7726.1 Aaurp|Seg784.13 Aaurp|Seg796.20 Aaurp|Seg796.21 Aaurp|Seg7999.1 Aaurp|Seg8001.1 Aaurp|Seg8010.1 Aaurp|Seg8091.1 Aaurp|Seg825.3 Aaurp|Seg831.10 Aaurp|Seg848.3 Aaurp|Seg848.4 Aaurp|Seg848.5 Aaurp|Seg848.6 Aaurp|Seg850.7 Aaurp|Seg851.5 Aaurp|Seg852.17 Aaurp|Seg861.1 Aaurp|Seg868.4 Aaurp|Seg8694.1 Aaurp|Seg889.5 Aaurp|Seg9058.1 Aaurp|Seg940.2 Aaurp|Seg960.5 Aaurp|Seg976.1 Aaurp|Seg987.8 Adig|XP_015747337.1 Adig|XP_015747338.1 Adig|XP_015748132.1 Adig|XP_015748219.1 Adig|XP_015748507.1 Adig|XP_015748701.1 Adig|XP_015748702.1 Adig|XP_015749522.1 Adig|XP_015750215.1 Adig|XP_015750609.1 Adig|XP_015750618.1 Adig|XP_015750619.1 Adig|XP_015750818.1 Adig|XP_015751583.1 Adig|XP_015751584.1 Adig|XP_015751588.1 Adig|XP_015751999.1 Adig|XP_015752000.1 Adig|XP_015752003.1 Adig|XP_015752038.1 Adig|XP_015752366.1 Adig|XP_015752415.1 Adig|XP_015752426.1 Adig|XP_015752507.1 Adig|XP_015753875.1 Adig|XP_015754315.1 Adig|XP_015754545.1 Adig|XP_015754627.1 Adig|XP_015754635.1 Adig|XP_015754637.1 Adig|XP_015754639.1 Adig|XP_015754640.1 Adig|XP_015754715.1 Adig|XP_015754716.1 Adig|XP_015755263.1 Adig|XP_015755920.1 Adig|XP_015757043.1 Adig|XP_015757805.1 Adig|XP_015757835.1 Adig|XP_015758778.1 Adig|XP_015758779.1 Adig|XP_015759425.1 Adig|XP_015759863.1 Adig|XP_015760042.1 Adig|XP_015760043.1 Adig|XP_015760096.1 Adig|XP_015760226.1 Adig|XP_015760420.1 Adig|XP_015760421.1 Adig|XP_015760498.1 Adig|XP_015760499.1 Adig|XP_015760502.1 Adig|XP_015760687.1 Adig|XP_015760697.1 Adig|XP_015760708.1 Adig|XP_015760732.1 Adig|XP_015760741.1 Adig|XP_015760854.1 Adig|XP_015760895.1 Adig|XP_015760975.1 Adig|XP_015760987.1 Adig|XP_015760995.1 Adig|XP_015761018.1 Adig|XP_015761279.1 Adig|XP_015761289.1 Adig|XP_015761461.1 Adig|XP_015761462.1 Adig|XP_015761463.1 Adig|XP_015761464.1 Adig|XP_015761465.1 Adig|XP_015761812.1 Adig|XP_015762019.1 Adig|XP_015762657.1 Adig|XP_015762658.1 Adig|XP_015762913.1 Adig|XP_015763049.1 Adig|XP_015763050.1 Adig|XP_015763616.1 Adig|XP_015763625.1 Adig|XP_015763627.1 Adig|XP_015764210.1 Adig|XP_015765367.1 Adig|XP_015765368.1 Adig|XP_015765574.1 Adig|XP_015765575.1 Adig|XP_015766536.1 Adig|XP_015767332.1 Adig|XP_015767333.1 Adig|XP_015767457.1 Adig|XP_015767465.1 Adig|XP_015767737.1 Adig|XP_015767738.1 Adig|XP_015767850.1 Adig|XP_015768023.1 Adig|XP_015768024.1 Adig|XP_015769810.1 Adig|XP_015770180.1 Adig|XP_015770723.1 Adig|XP_015771483.1 Adig|XP_015772116.1 Adig|XP_015772134.1 Adig|XP_015772596.1 Adig|XP_015772597.1 Adig|XP_015772963.1 Adig|XP_015773127.1 Adig|XP_015773128.1 Adig|XP_015773131.1 Adig|XP_015773214.1 Adig|XP_015773357.1 Adig|XP_015773640.1 Adig|XP_015773641.1 Adig|XP_015773647.1 Adig|XP_015773985.1 Adig|XP_015774073.1 Adig|XP_015774093.1 Adig|XP_015774176.1 Adig|XP_015774177.1 Adig|XP_015774230.1 Adig|XP_015774233.1 Adig|XP_015774321.1 Adig|XP_015774440.1 Adig|XP_015774644.1 Adig|XP_015775334.1 Adig|XP_015775336.1 Adig|XP_015775673.1 Adig|XP_015775761.1 Adig|XP_015775766.1 Adig|XP_015775976.1 Adig|XP_015776050.1 Adig|XP_015776304.1 Adig|XP_015776828.1 Adig|XP_015776845.1 Adig|XP_015777415.1 Adig|XP_015777433.1 Adig|XP_015777441.1 Adig|XP_015777533.1 Adig|XP_015777732.1 Adig|XP_015777908.1 Adig|XP_015778215.1 Adig|XP_015778461.1 Adig|XP_015778736.1 Adig|XP_015778737.1 Adig|XP_015778775.1 Adig|XP_015778850.1 Adig|XP_015779787.1 Adig|XP_015779788.1 Adig|XP_015779792.1 Adig|XP_015779793.1 Adig|XP_015779815.1 Adig|XP_015779926.1 Adig|XP_015779931.1 Adig|XP_015780111.1 Adig|XP_015780536.1 Adig|XP_015780681.1 Adig|XP_015780925.1 Aque|Aqu2.1.00028_001 Aque|Aqu2.1.00425_001 Aque|Aqu2.1.00852_001 Aque|Aqu2.1.00853_001 Aque|Aqu2.1.01464_001 Aque|Aqu2.1.02613_001 Aque|Aqu2.1.02699_001 Aque|Aqu2.1.02803_001 Aque|Aqu2.1.03219_001 Aque|Aqu2.1.03320_001 Aque|Aqu2.1.03420_001 Aque|Aqu2.1.03549_001 Aque|Aqu2.1.03550_001 Aque|Aqu2.1.03602_001 Aque|Aqu2.1.03603_001 Aque|Aqu2.1.03895_001 Aque|Aqu2.1.03976_001 Aque|Aqu2.1.04828_001 Aque|Aqu2.1.05113_001 Aque|Aqu2.1.05173_001 Aque|Aqu2.1.05636_001 Aque|Aqu2.1.06027_001 Aque|Aqu2.1.06080_001 Aque|Aqu2.1.06264_001 Aque|Aqu2.1.06981_001 Aque|Aqu2.1.06982_001 Aque|Aqu2.1.07119_001 Aque|Aqu2.1.07699_001 Aque|Aqu2.1.07710_001 Aque|Aqu2.1.08868_001 Aque|Aqu2.1.08869_001 Aque|Aqu2.1.09242_001 Aque|Aqu2.1.09287_001 Aque|Aqu2.1.09621_001 Aque|Aqu2.1.09622_001 Aque|Aqu2.1.09741_001 Aque|Aqu2.1.10056_001 Aque|Aqu2.1.10057_001 Aque|Aqu2.1.10508_001 Aque|Aqu2.1.11046_001 Aque|Aqu2.1.11047_001 Aque|Aqu2.1.11440_001 Aque|Aqu2.1.11441_001 Aque|Aqu2.1.11442_001 Aque|Aqu2.1.11498_001 Aque|Aqu2.1.11611_001 Aque|Aqu2.1.11732_001 Aque|Aqu2.1.11733_001 Aque|Aqu2.1.11734_001 Aque|Aqu2.1.11735_001 Aque|Aqu2.1.11991_001 Aque|Aqu2.1.11992_001 Aque|Aqu2.1.11993_001 Aque|Aqu2.1.12211_001 Aque|Aqu2.1.12327_001 Aque|Aqu2.1.12377_001 Aque|Aqu2.1.12378_001 Aque|Aqu2.1.12441_001 Aque|Aqu2.1.12543_001 Aque|Aqu2.1.13065_001 Aque|Aqu2.1.13088_001 Aque|Aqu2.1.13089_001 Aque|Aqu2.1.13091_001 Aque|Aqu2.1.13610_001 Aque|Aqu2.1.13611_001 Aque|Aqu2.1.13612_001 Aque|Aqu2.1.13613_001 Aque|Aqu2.1.13614_001 Aque|Aqu2.1.13622_001 Aque|Aqu2.1.13683_001 Aque|Aqu2.1.13855_001 Aque|Aqu2.1.14997_001 Aque|Aqu2.1.14998_001 Aque|Aqu2.1.15001_001 Aque|Aqu2.1.15002_001 Aque|Aqu2.1.15284_001 Aque|Aqu2.1.15285_001 Aque|Aqu2.1.15310_001 Aque|Aqu2.1.15633_001 Aque|Aqu2.1.15634_001 Aque|Aqu2.1.15933_001 Aque|Aqu2.1.15965_001 Aque|Aqu2.1.16154_001 Aque|Aqu2.1.16315_001 Aque|Aqu2.1.16682_001 Aque|Aqu2.1.16836_001 Aque|Aqu2.1.16839_001 Aque|Aqu2.1.17018_001 Aque|Aqu2.1.18601_001 Aque|Aqu2.1.18972_001 Aque|Aqu2.1.18984_001 Aque|Aqu2.1.19571_001 Aque|Aqu2.1.19572_001 Aque|Aqu2.1.19578_001 Aque|Aqu2.1.19603_001 Aque|Aqu2.1.19712_001 Aque|Aqu2.1.19833_001 Aque|Aqu2.1.19834_001 Aque|Aqu2.1.20232_001 Aque|Aqu2.1.20238_001 Aque|Aqu2.1.20292_001 Aque|Aqu2.1.20757_001 Aque|Aqu2.1.20784_001 Aque|Aqu2.1.20785_001 Aque|Aqu2.1.20786_001 Aque|Aqu2.1.20787_001 Aque|Aqu2.1.20789_001 Aque|Aqu2.1.20990_001 Aque|Aqu2.1.20991_001 Aque|Aqu2.1.20993_001 Aque|Aqu2.1.21043_001 Aque|Aqu2.1.21979_001 Aque|Aqu2.1.22009_001 Aque|Aqu2.1.22112_001 Aque|Aqu2.1.22114_001 Aque|Aqu2.1.22470_001 Aque|Aqu2.1.22626_001 Aque|Aqu2.1.22629_001 Aque|Aqu2.1.22686_001 Aque|Aqu2.1.22856_001 Aque|Aqu2.1.23081_001 Aque|Aqu2.1.23094_001 Aque|Aqu2.1.23096_001 Aque|Aqu2.1.23104_001 Aque|Aqu2.1.23137_001 Aque|Aqu2.1.23465_001 Aque|Aqu2.1.23977_001 Aque|Aqu2.1.24685_001 Aque|Aqu2.1.24686_001 Aque|Aqu2.1.24751_001 Aque|Aqu2.1.24951_001 Aque|Aqu2.1.24952_001 Aque|Aqu2.1.25040_001 Aque|Aqu2.1.25041_001 Aque|Aqu2.1.25060_001 Aque|Aqu2.1.25062_001 Aque|Aqu2.1.25063_001 Aque|Aqu2.1.25151_001 Aque|Aqu2.1.25153_001 Aque|Aqu2.1.25283_001 Aque|Aqu2.1.25284_001 Aque|Aqu2.1.25285_001 Aque|Aqu2.1.25286_001 Aque|Aqu2.1.25287_001 Aque|Aqu2.1.25504_001 Aque|Aqu2.1.25505_001 Aque|Aqu2.1.25521_001 Aque|Aqu2.1.25547_001 Aque|Aqu2.1.25826_001 Aque|Aqu2.1.25827_001 Aque|Aqu2.1.26289_001 Aque|Aqu2.1.26349_001 Aque|Aqu2.1.26351_001 Aque|Aqu2.1.26352_001 Aque|Aqu2.1.26353_001 Aque|Aqu2.1.26444_001 Aque|Aqu2.1.27653_001 Aque|Aqu2.1.27711_001 Aque|Aqu2.1.27717_001 Aque|Aqu2.1.27735_001 Aque|Aqu2.1.28050_001 Aque|Aqu2.1.28428_001 Aque|Aqu2.1.29249_001 Aque|Aqu2.1.29250_001 Aque|Aqu2.1.29274_001 Aque|Aqu2.1.29275_001 Aque|Aqu2.1.29281_001 Aque|Aqu2.1.29285_001 Aque|Aqu2.1.29736_001 Aque|Aqu2.1.29737_001 Aque|Aqu2.1.29744_001 Aque|Aqu2.1.29798_001 Aque|Aqu2.1.29800_001 Aque|Aqu2.1.29801_001 Aque|Aqu2.1.30172_001 Aque|Aqu2.1.30341_001 Aque|Aqu2.1.30375_001 Aque|Aqu2.1.30376_001 Aque|Aqu2.1.30648_001 Aque|Aqu2.1.30650_001 Aque|Aqu2.1.30653_001 Aque|Aqu2.1.30664_001 Aque|Aqu2.1.30666_001 Aque|Aqu2.1.30667_001 Aque|Aqu2.1.30680_001 Aque|Aqu2.1.31522_001 Aque|Aqu2.1.31742_001 Aque|Aqu2.1.31751_001 Aque|Aqu2.1.33172_001 Aque|Aqu2.1.33199_001 Aque|Aqu2.1.33273_001 Aque|Aqu2.1.33274_001 Aque|Aqu2.1.33275_001 Aque|Aqu2.1.33276_001 Aque|Aqu2.1.33294_001 Aque|Aqu2.1.33813_001 Aque|Aqu2.1.34056_001 Aque|Aqu2.1.34063_001 Aque|Aqu2.1.34075_001 Aque|Aqu2.1.34076_001 Aque|Aqu2.1.34533_001 Aque|Aqu2.1.34537_001 Aque|Aqu2.1.34697_001 Aque|Aqu2.1.35323_001 Aque|Aqu2.1.35351_001 Aque|Aqu2.1.35352_001 Aque|Aqu2.1.35354_001 Aque|Aqu2.1.35628_001 Aque|Aqu2.1.35850_001 Aque|Aqu2.1.35851_001 Aque|Aqu2.1.35853_001 Aque|Aqu2.1.36313_001 Aque|Aqu2.1.36330_001 Aque|Aqu2.1.36374_001 Aque|Aqu2.1.36904_001 Aque|Aqu2.1.36950_001 Aque|Aqu2.1.37318_001 Aque|Aqu2.1.37319_001 Aque|Aqu2.1.38072_001 Aque|Aqu2.1.38209_001 Aque|Aqu2.1.38211_001 Aque|Aqu2.1.38281_001 Aque|Aqu2.1.38295_001 Aque|Aqu2.1.38296_001 Aque|Aqu2.1.38870_001 Aque|Aqu2.1.38934_001 Aque|Aqu2.1.40489_001 Aque|Aqu2.1.40562_001 Aque|Aqu2.1.40584_001 Aque|Aqu2.1.40585_001 Aque|Aqu2.1.40593_001 Aque|Aqu2.1.42516_001 Aque|Aqu2.1.42918_001 Aque|Aqu2.1.43159_001 Aque|Aqu2.1.43160_001 Aque|Aqu2.1.43230_001 Aque|Aqu2.1.43231_001 Aque|Aqu2.1.43233_001 Aque|Aqu2.1.44350_001 Aque|Aqu2.1.44457_001 Cele|NP_001021736.1 Cele|NP_001254317.1 Cele|NP_001255064.1 Cele|NP_001256990.1 Cele|NP_499238.1 Chem|TCONS_00003056-protein Chem|TCONS_00003829-protein Chem|TCONS_00003997-protein Chem|TCONS_00008092-protein Chem|TCONS_00010495-protein Chem|TCONS_00010496-protein Chem|TCONS_00011255-protein Chem|TCONS_00012770-protein Chem|TCONS_00013915-protein Chem|TCONS_00015783-protein Chem|TCONS_00015786-protein Chem|TCONS_00016450-protein Chem|TCONS_00016815-protein Chem|TCONS_00017261-protein Chem|TCONS_00017723-protein Chem|TCONS_00017724-protein Chem|TCONS_00018898-protein Chem|TCONS_00021431-protein Chem|TCONS_00021432-protein Chem|TCONS_00023988-protein Chem|TCONS_00030087-protein Chem|TCONS_00030511-protein Chem|TCONS_00031083-protein Chem|TCONS_00031783-protein Chem|TCONS_00031790-protein Chem|TCONS_00031792-protein Chem|TCONS_00032267-protein Chem|TCONS_00032677-protein Chem|TCONS_00032678-protein Chem|TCONS_00032972-protein Chem|TCONS_00034174-protein Chem|TCONS_00034253-protein Chem|TCONS_00037364-protein Chem|TCONS_00037522-protein Chem|TCONS_00037758-protein Chem|TCONS_00037759-protein Chem|TCONS_00037760-protein Chem|TCONS_00037995-protein Chem|TCONS_00039242-protein Chem|TCONS_00039449-protein Chem|TCONS_00039731-protein Chem|TCONS_00039955-protein Chem|TCONS_00040358-protein Chem|TCONS_00040569-protein Chem|TCONS_00040603-protein Chem|TCONS_00040737-protein Chem|TCONS_00042071-protein Chem|TCONS_00042385-protein Chem|TCONS_00042386-protein Chem|TCONS_00042598-protein Chem|TCONS_00042621-protein Chem|TCONS_00042811-protein Chem|TCONS_00043165-protein Chem|TCONS_00043167-protein Chem|TCONS_00043734-protein Chem|TCONS_00043878-protein Chem|TCONS_00044607-protein Chem|TCONS_00046105-protein Chem|TCONS_00050679-protein Chem|TCONS_00050681-protein Chem|TCONS_00051783-protein Chem|TCONS_00052543-protein Chem|TCONS_00053765-protein Chem|TCONS_00054917-protein Chem|TCONS_00056363-protein Chem|TCONS_00056668-protein Chem|TCONS_00056669-protein Chem|TCONS_00059998-protein Chem|TCONS_00060908-protein Chem|TCONS_00060909-protein Chem|TCONS_00061545-protein Chem|TCONS_00063080-protein Chem|TCONS_00064103-protein Chem|TCONS_00064261-protein Chem|TCONS_00066208-protein Chem|TCONS_00066273-protein Chem|TCONS_00066294-protein Chem|TCONS_00066317-protein Chem|TCONS_00066319-protein Chem|TCONS_00066854-protein Chem|TCONS_00067034-protein Chem|TCONS_00067035-protein Chem|TCONS_00070270-protein Chem|TCONS_00071909-protein Chem|TCONS_00071964-protein Chem|TCONS_00072019-protein Chem|TCONS_00072022-protein Ctel|CapteP103938 Ctel|CapteP132404 Ctel|CapteP189156 Ctel|CapteP189880 Ctel|CapteP196443 Ctel|CapteP201204 Ctel|CapteP204419 Ctel|CapteP214283 Ctel|CapteP215558 Ctel|CapteP30446 Ctel|CapteP30449 Ctel|CapteP30450 Ctel|CapteP30453 Ctel|CapteP30795 Ctel|CapteP31531 Ctel|CapteP31946 Ctel|CapteP41371 Ctel|CapteP96865 Dgig|XP_028390984.1 Dgig|XP_028390985.1 Dgig|XP_028391033.1 Dgig|XP_028392079.1 Dgig|XP_028392666.1 Dgig|XP_028392668.1 Dgig|XP_028393614.1 Dgig|XP_028393616.1 Dgig|XP_028393617.1 Dgig|XP_028394446.1 Dgig|XP_028394447.1 Dgig|XP_028394457.1 Dgig|XP_028394458.1 Dgig|XP_028394462.1 Dgig|XP_028394471.1 Dgig|XP_028394473.1 Dgig|XP_028394520.1 Dgig|XP_028394521.1 Dgig|XP_028394878.1 Dgig|XP_028395731.1 Dgig|XP_028395732.1 Dgig|XP_028397203.1 Dgig|XP_028397211.1 Dgig|XP_028397216.1 Dgig|XP_028397220.1 Dgig|XP_028397221.1 Dgig|XP_028397222.1 Dgig|XP_028397395.1 Dgig|XP_028397808.1 Dgig|XP_028398884.1 Dgig|XP_028399995.1 Dgig|XP_028400806.1 Dgig|XP_028403380.1 Dgig|XP_028403419.1 Dgig|XP_028403430.1 Dgig|XP_028403790.1 Dgig|XP_028403926.1 Dgig|XP_028404020.1 Dgig|XP_028404021.1 Dgig|XP_028404074.1 Dgig|XP_028404076.1 Dgig|XP_028404086.1 Dgig|XP_028404087.1 Dgig|XP_028404089.1 Dgig|XP_028404090.1 Dgig|XP_028404091.1 Dgig|XP_028404117.1 Dgig|XP_028404152.1 Dgig|XP_028404366.1 Dgig|XP_028404825.1 Dgig|XP_028405749.1 Dgig|XP_028405750.1 Dgig|XP_028405767.1 Dgig|XP_028405771.1 Dgig|XP_028405777.1 Dgig|XP_028405809.1 Dgig|XP_028406771.1 Dgig|XP_028406772.1 Dgig|XP_028406773.1 Dgig|XP_028406778.1 Dgig|XP_028407166.1 Dgig|XP_028407174.1 Dgig|XP_028407473.1 Dgig|XP_028407521.1 Dgig|XP_028407522.1 Dgig|XP_028407543.1 Dgig|XP_028407544.1 Dgig|XP_028407550.1 Dgig|XP_028407556.1 Dgig|XP_028407719.1 Dgig|XP_028407828.1 Dgig|XP_028407839.1 Dgig|XP_028408199.1 Dgig|XP_028408219.1 Dgig|XP_028408222.1 Dgig|XP_028408229.1 Dgig|XP_028408717.1 Dgig|XP_028408718.1 Dgig|XP_028408804.1 Dgig|XP_028408807.1 Dgig|XP_028409237.1 Dgig|XP_028409239.1 Dgig|XP_028409253.1 Dgig|XP_028409269.1 Dgig|XP_028409270.1 Dgig|XP_028409302.1 Dgig|XP_028409303.1 Dgig|XP_028409305.1 Dgig|XP_028409306.1 Dgig|XP_028409311.1 Dgig|XP_028409392.1 Dgig|XP_028409519.1 Dgig|XP_028410204.1 Dgig|XP_028410205.1 Dgig|XP_028410206.1 Dgig|XP_028410372.1 Dgig|XP_028410380.1 Dgig|XP_028410384.1 Dgig|XP_028410386.1 Dgig|XP_028410434.1 Dgig|XP_028410563.1 Dgig|XP_028410729.1 Dgig|XP_028410730.1 Dgig|XP_028410731.1 Dgig|XP_028410816.1 Dgig|XP_028410862.1 Dgig|XP_028411126.1 Dgig|XP_028411127.1 Dgig|XP_028411542.1 Dgig|XP_028411543.1 Dgig|XP_028411630.1 Dgig|XP_028411680.1 Dgig|XP_028412044.1 Dgig|XP_028412045.1 Dgig|XP_028412339.1 Dgig|XP_028412467.1 Dgig|XP_028412468.1 Dgig|XP_028412499.1 Dgig|XP_028412500.1 Dgig|XP_028412503.1 Dgig|XP_028412636.1 Dgig|XP_028412735.1 Dgig|XP_028413518.1 Dgig|XP_028413520.1 Dgig|XP_028413524.1 Dgig|XP_028413530.1 Dgig|XP_028413531.1 Dgig|XP_028413536.1 Dgig|XP_028413673.1 Dgig|XP_028413677.1 Dgig|XP_028413776.1 Dgig|XP_028413811.1 Dgig|XP_028413812.1 Dgig|XP_028413888.1 Dgig|XP_028413911.1 Dgig|XP_028413912.1 Dgig|XP_028413913.1 Dgig|XP_028413930.1 Dgig|XP_028413972.1 Dgig|XP_028414003.1 Dgig|XP_028414078.1 Dgig|XP_028414079.1 Dgig|XP_028414200.1 Dgig|XP_028414337.1 Dgig|XP_028414339.1 Dgig|XP_028414386.1 Dgig|XP_028414391.1 Dgig|XP_028414392.1 Dgig|XP_028414393.1 Dgig|XP_028415013.1 Dgig|XP_028415014.1 Dgig|XP_028415015.1 Dgig|XP_028415022.1 Dgig|XP_028415507.1 Dgig|XP_028415515.1 Dgig|XP_028415520.1 Dgig|XP_028415550.1 Dgig|XP_028415551.1 Dgig|XP_028415553.1 Dgig|XP_028415617.1 Dgig|XP_028415663.1 Dgig|XP_028415664.1 Dgig|XP_028416058.1 Dgig|XP_028416132.1 Dgig|XP_028416184.1 Dgig|XP_028416197.1 Dgig|XP_028416198.1 Dgig|XP_028416264.1 Dgig|XP_028416313.1 Dgig|XP_028416422.1 Dgig|XP_028416426.1 Dgig|XP_028416583.1 Dgig|XP_028416702.1 Dgig|XP_028416818.1 Dgig|XP_028416894.1 Dgig|XP_028416895.1 Dgig|XP_028417005.1 Dgig|XP_028417006.1 Dgig|XP_028417173.1 Dgig|XP_028417174.1 Dgig|XP_028417209.1 Dgig|XP_028417241.1 Dgig|XP_028417288.1 Dgig|XP_028417494.1 Dgig|XP_028417496.1 Dgig|XP_028417497.1 Dgig|XP_028417499.1 Dgig|XP_028417883.1 Dgig|XP_028418013.1 Dgig|XP_028418109.1 Dgig|XP_028418131.1 Dgig|XP_028418198.1 Dgig|XP_028418295.1 Dgig|XP_028418531.1 Dgig|XP_028418532.1 Dgig|XP_028418533.1 Dgig|XP_028418534.1 Dgig|XP_028418713.1 Dgig|XP_028418952.1 Dgig|XP_028418963.1 Dgig|XP_028418970.1 Dgig|XP_028418998.1 Dgig|XP_028419005.1 Dgig|XP_028419006.1 Dgig|XP_028419027.1 Dpul|gene11553 Epal|XP_020893196.1 Epal|XP_020893565.1 Epal|XP_020897027.1 Epal|XP_020898652.1 Epal|XP_020904396.1 Epal|XP_020904397.1 Epal|XP_020905109.2 Epal|XP_020905718.1 Epal|XP_020906034.1 Epal|XP_020906414.2 Epal|XP_020908407.1 Epal|XP_020908929.1 Epal|XP_020909539.1 Epal|XP_020910833.1 Epal|XP_020911503.1 Epal|XP_020912566.1 Epal|XP_020914404.1 Epal|XP_020914628.1 Epal|XP_020915314.1 Epal|XP_028512935.1 Epal|XP_028512938.1 Epal|XP_028512939.1 Epal|XP_028514215.1 Epal|XP_028514956.1 Epal|XP_028515744.1 Epal|XP_028516279.1 Epal|XP_028518889.1 Epal|XP_028518953.1 Hech|HyE0001.68 Hech|HyE0001.77 Hech|HyE0003.223 Hech|HyE0003.280 Hech|HyE0004.290 Hech|HyE0012.249 Hech|HyE0013.34 Hech|HyE0015.4 Hech|HyE0027.170 Hech|HyE0029.143 Hech|HyE0029.144 Hech|HyE0034.68 Hech|HyE0041.128 Hech|HyE0045.137 Hech|HyE0058.139 Hech|HyE0087.86 Hech|HyE0090.23 Hech|HyE0112.32 Hech|HyE0112.33 Hech|HyE0114.4 Hech|HyE0141.20 Hech|HyE0165.15 Hech|HyE0169.22 Hech|HyE0183.11 Hech|HyE0183.25 Hech|HyE0184.2 Hech|HyE0196.5 Hech|HyE0211.15 Hech|HyE0293.15 Hech|HyE0302.9 Hech|HyE0310.15 Hech|HyE0327.13 Hech|HyE0336.10 Hech|HyE0394.4 Hech|HyE0454.4 Hech|HyE0454.5 Hech|HyE0456.1 Hech|HyE0512.7 Hech|HyE0802.1 Hech|HyE6402.1 Hech|HyE7327.1 Hmag|Sc4wPfr_10.g18919.t1 Hmag|Sc4wPfr_1009.1.g20982.t1 Hmag|Sc4wPfr_1020.1.g6644.t1 Hmag|Sc4wPfr_106.g23468.t1 Hmag|Sc4wPfr_106.g23470.t1 Hmag|Sc4wPfr_1080.g15248.t1 Hmag|Sc4wPfr_1080.g15249.t1 Hmag|Sc4wPfr_1080.g15271.t1 Hmag|Sc4wPfr_1086.g6578.t1 Hmag|Sc4wPfr_1135.g33196.t1 Hmag|Sc4wPfr_1173.g2802.t1 Hmag|Sc4wPfr_1206.g22417.t1 Hmag|Sc4wPfr_1309.g13633.t1 Hmag|Sc4wPfr_1335.g31200.t1 Hmag|Sc4wPfr_139.g155.t1 Hmag|Sc4wPfr_1449.g14273.t1 Hmag|Sc4wPfr_1452.g9916.t1 Hmag|Sc4wPfr_1452.g9919.t1 Hmag|Sc4wPfr_1452.g9921.t1 Hmag|Sc4wPfr_1455.g22848.t1 Hmag|Sc4wPfr_1455.g22849.t1 Hmag|Sc4wPfr_1524.1.g5093.t1 Hmag|Sc4wPfr_1524.1.g5094.t1 Hmag|Sc4wPfr_17.g15821.t1 Hmag|Sc4wPfr_1909.g11476.t1 Hmag|Sc4wPfr_1909.g11477.t1 Hmag|Sc4wPfr_1909.g11478.t1 Hmag|Sc4wPfr_1942.g11903.t1 Hmag|Sc4wPfr_206.g8642.t1 Hmag|Sc4wPfr_2096.1.g11772.t1 Hmag|Sc4wPfr_248.2.g2960.t1 Hmag|Sc4wPfr_248.g29629.t1 Hmag|Sc4wPfr_252.1.g15367.t1 Hmag|Sc4wPfr_253.1.g5509.t1 Hmag|Sc4wPfr_2555.1.g19856.t1 Hmag|Sc4wPfr_272.g11404.t1 Hmag|Sc4wPfr_2724.g31021.t1 Hmag|Sc4wPfr_274.1.g13584.t1 Hmag|Sc4wPfr_301.g13972.t1 Hmag|Sc4wPfr_3125.g14210.t1 Hmag|Sc4wPfr_3207.g22789.t1 Hmag|Sc4wPfr_324.1.g5476.t1 Hmag|Sc4wPfr_326.g15684.t1 Hmag|Sc4wPfr_326.g15685.t1 Hmag|Sc4wPfr_351.g11251.t1 Hmag|Sc4wPfr_356.g7165.t1 Hmag|Sc4wPfr_363.3.g30521.t1 Hmag|Sc4wPfr_372.g27992.t1 Hmag|Sc4wPfr_381.1.g32156.t1 Hmag|Sc4wPfr_381.1.g32170.t1 Hmag|Sc4wPfr_384.g24834.t1 Hmag|Sc4wPfr_387.2.g14819.t1 Hmag|Sc4wPfr_398.1.g9802.t1 Hmag|Sc4wPfr_398.1.g9803.t1 Hmag|Sc4wPfr_3997.g26042.t1 Hmag|Sc4wPfr_4157.1.g17027.t1 Hmag|Sc4wPfr_4236.g8018.t1 Hmag|Sc4wPfr_424.1.g2144.t1 Hmag|Sc4wPfr_424.1.g2145.t1 Hmag|Sc4wPfr_424.1.g2146.t1 Hmag|Sc4wPfr_439.g20866.t1 Hmag|Sc4wPfr_44.1.g12981.t1 Hmag|Sc4wPfr_440.g6788.t1 Hmag|Sc4wPfr_440.g6789.t1 Hmag|Sc4wPfr_457.g21425.t1 Hmag|Sc4wPfr_461.g8087.t1 Hmag|Sc4wPfr_473.g8243.t1 Hmag|Sc4wPfr_473.g8244.t1 Hmag|Sc4wPfr_479.1.g8226.t1 Hmag|Sc4wPfr_482.g19121.t1 Hmag|Sc4wPfr_482.g19122.t1 Hmag|Sc4wPfr_483.g14189.t1 Hmag|Sc4wPfr_516.2.g9780.t1 Hmag|Sc4wPfr_519.g17996.t1 Hmag|Sc4wPfr_569.1.g4049.t1 Hmag|Sc4wPfr_569.1.g4050.t1 Hmag|Sc4wPfr_569.1.g4051.t1 Hmag|Sc4wPfr_587.g26411.t1 Hmag|Sc4wPfr_59.2.g12566.t1 Hmag|Sc4wPfr_621.g1110.t1 Hmag|Sc4wPfr_621.g1111.t1 Hmag|Sc4wPfr_622.g24278.t1 Hmag|Sc4wPfr_625.g7782.t1 Hmag|Sc4wPfr_625.g7783.t1 Hmag|Sc4wPfr_625.g7784.t1 Hmag|Sc4wPfr_625.g7786.t1 Hmag|Sc4wPfr_625.g7787.t1 Hmag|Sc4wPfr_625.g7789.t1 Hmag|Sc4wPfr_625.g7791.t1 Hmag|Sc4wPfr_676.2.g26734.t1 Hmag|Sc4wPfr_689.g11901.t1 Hmag|Sc4wPfr_699.g21654.t1 Hmag|Sc4wPfr_717.g8738.t1 Hmag|Sc4wPfr_717.g8741.t1 Hmag|Sc4wPfr_717.g8742.t1 Hmag|Sc4wPfr_717.g8743.t1 Hmag|Sc4wPfr_719.g8270.t1 Hmag|Sc4wPfr_769.g16482.t1 Hmag|Sc4wPfr_769.g16483.t1 Hmag|Sc4wPfr_830.g6324.t1 Hmag|Sc4wPfr_845.g31850.t1 Hmag|Sc4wPfr_845.g31851.t1 Hmag|Sc4wPfr_85.g852.t1 Hmag|Sc4wPfr_875.1.g17149.t1 Hmag|Sc4wPfr_889.g26747.t1 Hmag|Sc4wPfr_9.g31790.t1 Hmag|Sc4wPfr_951.g232.t1 Hsym|HyS0001.756 Hsym|HyS0006.147 Hsym|HyS0008.419 Hsym|HyS0008.420 Hsym|HyS0012.4 Hsym|HyS0019.39 Hsym|HyS0022.155 Hsym|HyS0023.3 Hsym|HyS0026.119 Hsym|HyS0026.120 Hsym|HyS0026.245 Hsym|HyS0050.29 Hsym|HyS0054.120 Hsym|HyS0059.81 Hsym|HyS0059.82 Hsym|HyS0063.50 Hsym|HyS0066.45 Hsym|HyS0066.49 Hsym|HyS0066.50 Hsym|HyS0066.79 Hsym|HyS0067.55 Hsym|HyS0080.15 Hsym|HyS0120.33 Hsym|HyS0125.8 Hsym|HyS0136.4 Hsym|HyS0965.2 Hsym|HyS1040.1 Hsym|HyS2685.1 Hsym|HyS3833.1 Isca|ISCW007930-PA Isca|ISCW011688-PA Isca|ISCW014312-PA Isca|ISCW014842-PA Isca|ISCW015153-PA Isca|ISCW016139-PA Isca|ISCW016676-PA Kiwa|maker-108788-snap-gene-0.17-mRNA-1 Lgig|LotgiP100155 Lgig|LotgiP111232 Lgig|LotgiP155083 Lgig|LotgiP157146 Lgig|LotgiP174191 Lgig|LotgiP175161 Lgig|LotgiP175662 Lgig|LotgiP176360 Lgig|LotgiP232248 Mvir|scaffold1.g226.t1 Mvir|scaffold1.g244.t1 Mvir|scaffold1.g62.t1 Mvir|scaffold1.g63.t1 Mvir|scaffold10.g86.t1 Mvir|scaffold100.g59.t1 Mvir|scaffold111.g31.t1 Mvir|scaffold113.g31.t1 Mvir|scaffold114.g33.t1 Mvir|scaffold1165.g1.t1 Mvir|scaffold1165.g2.t1 Mvir|scaffold127.g24.t1 Mvir|scaffold128.g26.t1 Mvir|scaffold133.g25.t1 Mvir|scaffold134.g10.t1 Mvir|scaffold137.g39.t1 Mvir|scaffold137.g40.t1 Mvir|scaffold138.g16.t1 Mvir|scaffold14.g11.t1 Mvir|scaffold14.g42.t1 Mvir|scaffold1423.g2.t1 Mvir|scaffold146.g14.t1 Mvir|scaffold15.g53.t1 Mvir|scaffold155.g37.t1 Mvir|scaffold157.g44.t1 Mvir|scaffold162.g30.t1 Mvir|scaffold163.g22.t1 Mvir|scaffold163.g23.t1 Mvir|scaffold163.g7.t1 Mvir|scaffold165.g29.t1 Mvir|scaffold166.g24.t1 Mvir|scaffold168.g46.t1 Mvir|scaffold17.g138.t1 Mvir|scaffold171.g35.t1 Mvir|scaffold174.g40.t1 Mvir|scaffold18.g109.t1 Mvir|scaffold18.g19.t1 Mvir|scaffold18.g52.t1 Mvir|scaffold18.g82.t1 Mvir|scaffold182.g17.t1 Mvir|scaffold182.g21.t1 Mvir|scaffold188.g8.t1 Mvir|scaffold188.g9.t1 Mvir|scaffold192.g34.t1 Mvir|scaffold192.g37.t1 Mvir|scaffold195.g48.t1 Mvir|scaffold198.g3.t1 Mvir|scaffold2.g43.t1 Mvir|scaffold2.g98.t1 Mvir|scaffold208.g19.t1 Mvir|scaffold208.g8.t1 Mvir|scaffold212.g16.t1 Mvir|scaffold212.g54.t1 Mvir|scaffold219.g20.t1 Mvir|scaffold228.g17.t1 Mvir|scaffold228.g30.t1 Mvir|scaffold23.g69.t1 Mvir|scaffold24.g13.t1 Mvir|scaffold249.g14.t1 Mvir|scaffold27.g60.t1 Mvir|scaffold27.g78.t1 Mvir|scaffold272.g4.t1 Mvir|scaffold273.g1.t1 Mvir|scaffold273.g27.t1 Mvir|scaffold277.g3.t1 Mvir|scaffold282.g29.t1 Mvir|scaffold29.g52.t1 Mvir|scaffold3.g152.t1 Mvir|scaffold3.g33.t1 Mvir|scaffold30.g18.t1 Mvir|scaffold303.g18.t1 Mvir|scaffold307.g4.t1 Mvir|scaffold318.g23.t1 Mvir|scaffold32.g58.t1 Mvir|scaffold322.g3.t1 Mvir|scaffold322.g4.t1 Mvir|scaffold343.g8.t1 Mvir|scaffold351.g4.t1 Mvir|scaffold367.g16.t1 Mvir|scaffold38.g27.t1 Mvir|scaffold38.g57.t1 Mvir|scaffold380.g5.t1 Mvir|scaffold397.g1.t1 Mvir|scaffold402.g1.t1 Mvir|scaffold403.g16.t1 Mvir|scaffold41.g19.t1 Mvir|scaffold41.g27.t1 Mvir|scaffold42.g116.t1 Mvir|scaffold43.g52.t1 Mvir|scaffold45.g85.t1 Mvir|scaffold46.g2.t1 Mvir|scaffold464.g2.t1 Mvir|scaffold47.g37.t1 Mvir|scaffold492.g2.t1 Mvir|scaffold5.g146.t1 Mvir|scaffold5.g69.t1 Mvir|scaffold513.g12.t1 Mvir|scaffold519.g17.t1 Mvir|scaffold519.g18.t1 Mvir|scaffold53.g62.t1 Mvir|scaffold53.g64.t1 Mvir|scaffold535.g2.t1 Mvir|scaffold562.g1.t1 Mvir|scaffold577.g3.t1 Mvir|scaffold58.g3.t1 Mvir|scaffold58.g30.t1 Mvir|scaffold595.g5.t1 Mvir|scaffold595.g6.t1 Mvir|scaffold6.g26.t1 Mvir|scaffold6.g51.t1 Mvir|scaffold61.g76.t1 Mvir|scaffold651.g4.t1 Mvir|scaffold66.g4.t1 Mvir|scaffold66.g43.t1 Mvir|scaffold67.g17.t1 Mvir|scaffold67.g18.t1 Mvir|scaffold7.g91.t1 Mvir|scaffold71.g2.t1 Mvir|scaffold75.g51.t1 Mvir|scaffold77.g77.t1 Mvir|scaffold77.g83.t1 Mvir|scaffold78.g60.t3 Mvir|scaffold8.g13.t1 Mvir|scaffold84.g18.t1 Mvir|scaffold84.g73.t1 Mvir|scaffold89.g13.t1 Mvir|scaffold896.g1.t1 Mvir|scaffold95.g13.t1 Mvir|scaffold95.g14.t1 Mvir|scaffold958.g2.t1 Mvir|scaffold97.g52.t1 Mvir|scaffold99.g24.t1 Ngen|g10011.t1 Ngen|g10331.t1 Ngen|g10564.t1 Ngen|g10565.t1 Ngen|g10621.t1 Ngen|g10622.t1 Ngen|g10859.t1 Ngen|g10860.t1 Ngen|g11064.t1 Ngen|g11119.t1 Ngen|g11120.t1 Ngen|g11432.t1 Ngen|g1153.t1 Ngen|g12581.t1 Ngen|g13723.t1 Ngen|g14239.t1 Ngen|g14576.t1 Ngen|g14704.t1 Ngen|g14987.t1 Ngen|g15395.t1 Ngen|g15748.t1 Ngen|g16792.t1 Ngen|g16793.t1 Ngen|g16801.t1 Ngen|g17183.t1 Ngen|g17224.t1 Ngen|g17288.t1 Ngen|g17557.t1 Ngen|g1809.t1 Ngen|g1810.t1 Ngen|g18430.t1 Ngen|g18432.t1 Ngen|g18523.t1 Ngen|g18524.t1 Ngen|g18525.t1 Ngen|g18673.t1 Ngen|g18711.t1 Ngen|g19029.t1 Ngen|g19704.t1 Ngen|g19907.t1 Ngen|g19994.t1 Ngen|g20029.t1 Ngen|g20527.t1 Ngen|g20528.t1 Ngen|g20529.t1 Ngen|g21208.t1 Ngen|g21302.t1 Ngen|g21303.t1 Ngen|g21304.t1 Ngen|g21922.t1 Ngen|g22058.t1 Ngen|g22247.t1 Ngen|g22553.t1 Ngen|g22957.t1 Ngen|g23039.t1 Ngen|g23347.t1 Ngen|g24182.t1 Ngen|g24605.t1 Ngen|g24867.t1 Ngen|g24868.t1 Ngen|g25057.t1 Ngen|g25078.t1 Ngen|g25367.t1 Ngen|g25369.t1 Ngen|g25623.t1 Ngen|g25624.t1 Ngen|g25742.t1 Ngen|g25805.t1 Ngen|g26070.t1 Ngen|g26139.t1 Ngen|g26140.t1 Ngen|g26160.t1 Ngen|g26170.t1 Ngen|g26695.t1 Ngen|g26829.t1 Ngen|g26830.t1 Ngen|g26845.t1 Ngen|g27413.t1 Ngen|g27772.t1 Ngen|g27774.t1 Ngen|g27804.t1 Ngen|g27805.t1 Ngen|g27826.t1 Ngen|g28977.t1 Ngen|g28983.t1 Ngen|g28984.t1 Ngen|g29250.t1 Ngen|g29453.t1 Ngen|g29724.t1 Ngen|g30097.t1 Ngen|g30135.t1 Ngen|g30136.t1 Ngen|g30722.t1 Ngen|g30744.t1 Ngen|g30808.t1 Ngen|g31109.t1 Ngen|g31162.t1 Ngen|g32135.t1 Ngen|g32140.t1 Ngen|g32399.t1 Ngen|g32558.t1 Ngen|g32731.t1 Ngen|g33000.t1 Ngen|g33487.t1 Ngen|g33660.t1 Ngen|g33997.t1 Ngen|g34188.t1 Ngen|g34326.t1 Ngen|g3507.t1 Ngen|g35102.t1 Ngen|g35103.t1 Ngen|g3520.t1 Ngen|g35832.t1 Ngen|g35885.t1 Ngen|g36084.t1 Ngen|g36538.t1 Ngen|g37030.t1 Ngen|g37075.t1 Ngen|g37076.t1 Ngen|g37209.t1 Ngen|g37305.t1 Ngen|g37624.t1 Ngen|g37777.t1 Ngen|g37778.t1 Ngen|g37996.t1 Ngen|g37997.t1 Ngen|g38017.t1 Ngen|g38263.t1 Ngen|g38292.t1 Ngen|g38409.t1 Ngen|g39038.t1 Ngen|g39149.t1 Ngen|g39191.t1 Ngen|g39239.t1 Ngen|g39787.t1 Ngen|g39788.t1 Ngen|g39789.t1 Ngen|g40087.t1 Ngen|g40615.t1 Ngen|g4172.t1 Ngen|g42688.t1 Ngen|g43005.t1 Ngen|g43039.t1 Ngen|g43214.t1 Ngen|g4516.t1 Ngen|g4520.t1 Ngen|g4621.t1 Ngen|g4833.t1 Ngen|g498.t1 Ngen|g5090.t1 Ngen|g5454.t1 Ngen|g5491.t1 Ngen|g5498.t1 Ngen|g5524.t1 Ngen|g5603.t1 Ngen|g5642.t1 Ngen|g5643.t1 Ngen|g5996.t1 Ngen|g6408.t1 Ngen|g6409.t1 Ngen|g6921.t1 Ngen|g7102.t1 Ngen|g7465.t1 Ngen|g7478.t1 Ngen|g7479.t1 Ngen|g7480.t1 Ngen|g7483.t1 Ngen|g7706.t1 Ngen|g7707.t1 Ngen|g7708.t1 Ngen|g7709.t1 Ngen|g7822.t1 Ngen|g7959.t1 Ngen|g8095.t1 Ngen|g8997.t1 Ngen|g9070.t1 Nnom|g10447.t1 Nnom|g10538.t1 Nnom|g10539.t1 Nnom|g1054.t1 Nnom|g1055.t1 Nnom|g1056.t1 Nnom|g10664.t1 Nnom|g10665.t1 Nnom|g10946.t1 Nnom|g1119.t1 Nnom|g1120.t1 Nnom|g11271.t1 Nnom|g11320.t1 Nnom|g11321.t1 Nnom|g11514.t1 Nnom|g11704.t1 Nnom|g11761.t1 Nnom|g11902.t1 Nnom|g1195.t1 Nnom|g1196.t1 Nnom|g1223.t1 Nnom|g12829.t1 Nnom|g12830.t1 Nnom|g12849.t1 Nnom|g14009.t1 Nnom|g14011.t1 Nnom|g14198.t1 Nnom|g14438.t1 Nnom|g1458.t1 Nnom|g14822.t1 Nnom|g15350.t1 Nnom|g15351.t1 Nnom|g15352.t1 Nnom|g16178.t1 Nnom|g16179.t1 Nnom|g16496.t1 Nnom|g17462.t1 Nnom|g17613.t1 Nnom|g17659.t1 Nnom|g17660.t1 Nnom|g17661.t1 Nnom|g18074.t1 Nnom|g18279.t1 Nnom|g18548.t1 Nnom|g18593.t1 Nnom|g19253.t1 Nnom|g19255.t1 Nnom|g1941.t1 Nnom|g1955.t1 Nnom|g2124.t1 Nnom|g2126.t1 Nnom|g2127.t1 Nnom|g2128.t1 Nnom|g2516.t1 Nnom|g3386.t1 Nnom|g3387.t1 Nnom|g3413.t1 Nnom|g3415.t1 Nnom|g3416.t1 Nnom|g3579.t1 Nnom|g3580.t1 Nnom|g3676.t1 Nnom|g3686.t1 Nnom|g3697.t1 Nnom|g4118.t1 Nnom|g4119.t1 Nnom|g4120.t1 Nnom|g4208.t1 Nnom|g4354.t1 Nnom|g4441.t1 Nnom|g4602.t1 Nnom|g4956.t1 Nnom|g5007.t1 Nnom|g5008.t1 Nnom|g5009.t1 Nnom|g5010.t1 Nnom|g5011.t1 Nnom|g5055.t1 Nnom|g5057.t1 Nnom|g514.t1 Nnom|g527.t1 Nnom|g5329.t1 Nnom|g5430.t1 Nnom|g5431.t1 Nnom|g5432.t1 Nnom|g5434.t1 Nnom|g572.t1 Nnom|g5884.t1 Nnom|g597.t1 Nnom|g598.t1 Nnom|g602.t1 Nnom|g6087.t1 Nnom|g6088.t1 Nnom|g6138.t1 Nnom|g6139.t1 Nnom|g665.t1 Nnom|g666.t1 Nnom|g669.t1 Nnom|g6730.t1 Nnom|g6735.t1 Nnom|g6737.t1 Nnom|g6880.t1 Nnom|g6881.t1 Nnom|g6906.t1 Nnom|g6908.t1 Nnom|g6909.t1 Nnom|g6943.t1 Nnom|g6945.t1 Nnom|g7130.t1 Nnom|g7132.t1 Nnom|g7133.t1 Nnom|g7283.t1 Nnom|g7679.t1 Nnom|g7700.t1 Nnom|g7702.t1 Nnom|g7703.t1 Nnom|g7812.t1 Nnom|g7813.t1 Nnom|g784.t1 Nnom|g7848.t1 Nnom|g8142.t1 Nnom|g8143.t1 Nnom|g8321.t1 Nnom|g8385.t1 Nnom|g8745.t1 Nnom|g904.t1 Nnom|g9053.t1 Nnom|g9055.t1 Nnom|g906.t1 Nnom|g916.t1 Nnom|g9235.t1 Nnom|g9236.t1 Nnom|g9537.t1 Nnom|g9639.t1 Nnom|g9640.t1 Nnom|g968.t1 Nnom|g9701.t1 Nvec|XP_001617498.1 Nvec|XP_001619141.1 Nvec|XP_001620697.1 Nvec|XP_001623075.1 Nvec|XP_001624782.1 Nvec|XP_001626543.1 Nvec|XP_001629313.1 Nvec|XP_001639610.1 Ofav|XP_020601431.1 Ofav|XP_020601432.1 Ofav|XP_020601434.1 Ofav|XP_020602584.1 Ofav|XP_020604708.1 Ofav|XP_020605306.1 Ofav|XP_020605307.1 Ofav|XP_020605746.1 Ofav|XP_020608674.1 Ofav|XP_020608920.1 Ofav|XP_020608921.1 Ofav|XP_020608923.1 Ofav|XP_020609606.1 Ofav|XP_020609695.1 Ofav|XP_020611283.1 Ofav|XP_020611398.1 Ofav|XP_020611399.1 Ofav|XP_020612217.1 Ofav|XP_020612219.1 Ofav|XP_020612950.1 Ofav|XP_020614968.1 Ofav|XP_020614969.1 Ofav|XP_020615574.1 Ofav|XP_020616783.1 Ofav|XP_020618519.1 Ofav|XP_020619409.1 Ofav|XP_020619410.1 Ofav|XP_020619411.1 Ofav|XP_020619412.1 Ofav|XP_020619413.1 Ofav|XP_020619415.1 Ofav|XP_020619417.1 Ofav|XP_020620293.1 Ofav|XP_020620294.1 Ofav|XP_020621358.1 Ofav|XP_020621359.1 Ofav|XP_020623051.1 Ofav|XP_020623052.1 Ofav|XP_020624599.1 Ofav|XP_020624601.1 Ofav|XP_020624602.1 Ofav|XP_020624603.1 Ofav|XP_020625401.1 Ofav|XP_020628022.1 Ofav|XP_020629454.1 Ofav|XP_020632515.1 Paus|g10960.t1 Paus|g11600.t1 Paus|g11601.t1 Paus|g11884.t1 Paus|g12373.t1 Paus|g13416.t1 Paus|g15960.t1 Paus|g17202.t1 Paus|g19033.t1 Paus|g19034.t1 Paus|g19526.t1 Paus|g19527.t1 Paus|g20444.t1 Pdam|XP_027035641.1 Pdam|XP_027037133.1 Pdam|XP_027043348.1 Pdam|XP_027043360.1 Pdam|XP_027043364.1 Pdam|XP_027045803.1 Pdam|XP_027045804.1 Pdam|XP_027046826.1 Pdam|XP_027047978.1 Pdam|XP_027049995.1 Pdam|XP_027049996.1 Pdam|XP_027051113.1 Pdam|XP_027052346.1 Pdam|XP_027052347.1 Pdam|XP_027053335.1 Pdam|XP_027053684.1 Pdam|XP_027053685.1 Pdam|XP_027053686.1 Pdam|XP_027054264.1 Pdam|XP_027054265.1 Pdam|XP_027055809.1 Pdam|XP_027057022.1 Pdam|XP_027058190.1 Pdam|XP_027058191.1 Pdam|XP_027058673.1 Pdam|XP_027058724.1 Pdam|XP_027058825.1 Ppac|PPA03384 Ppac|PPA04445 Ppac|PPA08947 Ppac|PPA10158 Ppac|PPA18025 Ppac|PPA21935 Ppac|PPA23615 Ppac|PPA24877 Ppac|PPA25390 Ppac|PPA29785 Ppac|PPA31938 Ppac|PPA32644 Ppac|PPA33287 Ppac|PPA33608 Ppac|PPA33664 Ppac|PPA33920 Ppac|PPA33980 Ppac|PPA34130 Ppac|PPA34223 Ppac|PPA34717 Ppac|PPA35089 Ppac|PPA35997 Ppac|PPA36862 Ppac|PPA36895 Ppac|PPA37944 Ppac|PPA38110 Ppac|PPA38437 Ppac|PPA39226 Ppac|PPA40397 Ppac|PPA41242 Ppac|PPA41279 Ppac|PPA41658 Ppac|PPA41725 Ppac|PPA42148 Ppac|PPA42504 Ppac|PPA43256 Ppac|PPA44041 Ppac|PPA44042 Ppac|PPA44743 Ppac|PPA45460 Ppac|PPA45537 Ppac|PPA45609 Ppac|PPA45806 Ppac|PPA45994 Ppac|PPA46208 Rmue|g10119.t1 Rmue|g10371.t1 Rmue|g10381.t1 Rmue|g10436.t1 Rmue|g1071.t1 Rmue|g1072.t1 Rmue|g10769.t1 Rmue|g10803.t1 Rmue|g11054.t1 Rmue|g11055.t1 Rmue|g11118.t1 Rmue|g11171.t1 Rmue|g11172.t1 Rmue|g11183.t1 Rmue|g11193.t1 Rmue|g11380.t1 Rmue|g11539.t1 Rmue|g11546.t1 Rmue|g11548.t1 Rmue|g11703.t1 Rmue|g11720.t1 Rmue|g11723.t1 Rmue|g11724.t1 Rmue|g11911.t1 Rmue|g11912.t1 Rmue|g11946.t1 Rmue|g12176.t1 Rmue|g12177.t1 Rmue|g12179.t1 Rmue|g12180.t1 Rmue|g12272.t1 Rmue|g12695.t1 Rmue|g12696.t1 Rmue|g12709.t1 Rmue|g12745.t1 Rmue|g12793.t1 Rmue|g12794.t1 Rmue|g12856.t1 Rmue|g12988.t1 Rmue|g13082.t1 Rmue|g13289.t1 Rmue|g13290.t1 Rmue|g13339.t1 Rmue|g13537.t1 Rmue|g13538.t1 Rmue|g13539.t1 Rmue|g13793.t1 Rmue|g13890.t1 Rmue|g13891.t1 Rmue|g13892.t1 Rmue|g13919.t1 Rmue|g14029.t1 Rmue|g14212.t1 Rmue|g14238.t1 Rmue|g14570.t1 Rmue|g14571.t1 Rmue|g14651.t1 Rmue|g14779.t1 Rmue|g1533.t1 Rmue|g15426.t1 Rmue|g15898.t1 Rmue|g15905.t1 Rmue|g15933.t1 Rmue|g15954.t1 Rmue|g16106.t1 Rmue|g16300.t1 Rmue|g16301.t1 Rmue|g16393.t1 Rmue|g16394.t1 Rmue|g16454.t1 Rmue|g16511.t1 Rmue|g16693.t1 Rmue|g16721.t1 Rmue|g16731.t1 Rmue|g16825.t1 Rmue|g16826.t1 Rmue|g16827.t1 Rmue|g16903.t1 Rmue|g16904.t1 Rmue|g1701.t1 Rmue|g17393.t1 Rmue|g17712.t1 Rmue|g17713.t1 Rmue|g17899.t1 Rmue|g1790.t1 Rmue|g17906.t1 Rmue|g17907.t1 Rmue|g1791.t1 Rmue|g18072.t1 Rmue|g18073.t1 Rmue|g18145.t1 Rmue|g18160.t1 Rmue|g18232.t1 Rmue|g18234.t1 Rmue|g18249.t1 Rmue|g18251.t1 Rmue|g18252.t1 Rmue|g18349.t1 Rmue|g18350.t1 Rmue|g18351.t1 Rmue|g18382.t1 Rmue|g18386.t1 Rmue|g18435.t1 Rmue|g18516.t1 Rmue|g18517.t1 Rmue|g18519.t1 Rmue|g18520.t1 Rmue|g18561.t1 Rmue|g18562.t1 Rmue|g18816.t1 Rmue|g18817.t1 Rmue|g19014.t1 Rmue|g19076.t1 Rmue|g19077.t1 Rmue|g19079.t1 Rmue|g19231.t1 Rmue|g19252.t1 Rmue|g19253.t1 Rmue|g19349.t1 Rmue|g19350.t1 Rmue|g19442.t1 Rmue|g19443.t1 Rmue|g19585.t1 Rmue|g19597.t1 Rmue|g19601.t1 Rmue|g19602.t1 Rmue|g19609.t1 Rmue|g19734.t1 Rmue|g19738.t1 Rmue|g19749.t1 Rmue|g19753.t1 Rmue|g20874.t1 Rmue|g20875.t1 Rmue|g21037.t1 Rmue|g21522.t1 Rmue|g21726.t1 Rmue|g21829.t1 Rmue|g21830.t1 Rmue|g21831.t1 Rmue|g22011.t1 Rmue|g22059.t1 Rmue|g22758.t1 Rmue|g22852.t1 Rmue|g23009.t1 Rmue|g2302.t1 Rmue|g23141.t1 Rmue|g23175.t1 Rmue|g23179.t1 Rmue|g23236.t1 Rmue|g23237.t1 Rmue|g23269.t1 Rmue|g23308.t1 Rmue|g23309.t1 Rmue|g2352.t1 Rmue|g23531.t1 Rmue|g2529.t1 Rmue|g2530.t1 Rmue|g2693.t1 Rmue|g2938.t1 Rmue|g3191.t1 Rmue|g3335.t1 Rmue|g3340.t1 Rmue|g3473.t1 Rmue|g3809.t1 Rmue|g4087.t1 Rmue|g4147.t1 Rmue|g4148.t1 Rmue|g4152.t1 Rmue|g4627.t1 Rmue|g4635.t1 Rmue|g4685.t1 Rmue|g4829.t1 Rmue|g4831.t1 Rmue|g4858.t1 Rmue|g4878.t1 Rmue|g4979.t1 Rmue|g5024.t1 Rmue|g6176.t1 Rmue|g6177.t1 Rmue|g6266.t1 Rmue|g6450.t1 Rmue|g6765.t1 Rmue|g6848.t1 Rmue|g6850.t1 Rmue|g7183.t1 Rmue|g7186.t1 Rmue|g8210.t1 Rmue|g8271.t1 Rmue|g8433.t1 Rmue|g9196.t1 Rmue|g9360.t1 Rmue|g9474.t1 Rmue|g9475.t1 Rmue|g9658.t1 Rmue|g9662.t1 Rmue|g9973.t1 Rmue|g9996.t1 Skow|XP_002732171.1 Skow|XP_002734892.1 Skow|XP_002734893.1 Skow|XP_002734902.1 Skow|XP_002735894.1 Skow|XP_002740158.1 Skow|XP_002741737.1 Skow|XP_002741926.1 Skow|XP_002741927.1 Skow|XP_006811239.1 Skow|XP_006811462.1 Skow|XP_006811853.1 Skow|XP_006811857.1 Skow|XP_006811860.1 Skow|XP_006811861.1 Skow|XP_006811995.1 Skow|XP_006812865.1 Skow|XP_006812892.1 Skow|XP_006812926.1 Skow|XP_006812971.1 Skow|XP_006813289.1 Skow|XP_006813472.1 Skow|XP_006813576.1 Skow|XP_006813676.1 Skow|XP_006813700.1 Skow|XP_006813778.1 Skow|XP_006813840.1 Skow|XP_006813845.1 Skow|XP_006814244.1 Skow|XP_006814250.1 Skow|XP_006814415.1 Skow|XP_006814449.1 Skow|XP_006814488.1 Skow|XP_006814518.1 Skow|XP_006814541.1 Skow|XP_006814647.1 Skow|XP_006814648.1 Skow|XP_006814827.1 Skow|XP_006814828.1 Skow|XP_006814829.1 Skow|XP_006814830.1 Skow|XP_006815261.1 Skow|XP_006815380.1 Skow|XP_006815717.1 Skow|XP_006815871.1 Skow|XP_006815892.1 Skow|XP_006815893.1 Skow|XP_006815894.1 Skow|XP_006815922.1 Skow|XP_006815923.1 Skow|XP_006815924.1 Skow|XP_006815925.1 Skow|XP_006815926.1 Skow|XP_006816129.1 Skow|XP_006816215.1 Skow|XP_006816325.1 Skow|XP_006816472.1 Skow|XP_006816655.1 Skow|XP_006816656.1 Skow|XP_006816658.1 Skow|XP_006816667.1 Skow|XP_006816674.1 Skow|XP_006816675.1 Skow|XP_006816676.1 Skow|XP_006816814.1 Skow|XP_006816890.1 Skow|XP_006816981.1 Skow|XP_006817016.1 Skow|XP_006817250.1 Skow|XP_006817251.1 Skow|XP_006817315.1 Skow|XP_006817489.1 Skow|XP_006817797.1 Skow|XP_006817799.1 Skow|XP_006818324.1 Skow|XP_006818594.1 Skow|XP_006818685.1 Skow|XP_006818999.1 Skow|XP_006819386.1 Skow|XP_006819768.1 Skow|XP_006819849.1 Skow|XP_006820019.1 Skow|XP_006820184.1 Skow|XP_006820435.1 Skow|XP_006820445.1 Skow|XP_006820542.1 Skow|XP_006820624.1 Skow|XP_006820625.1 Skow|XP_006820941.1 Skow|XP_006821304.1 Skow|XP_006821838.1 Skow|XP_006821839.1 Skow|XP_006822447.1 Skow|XP_006822449.1 Skow|XP_006822497.1 Skow|XP_006822499.1 Skow|XP_006822543.1 Skow|XP_006822846.1 Skow|XP_006822848.1 Skow|XP_006823031.1 Skow|XP_006823354.1 Skow|XP_006823655.1 Skow|XP_006823692.1 Skow|XP_006824435.1 Skow|XP_006824436.1 Skow|XP_006824596.1 Skow|XP_006824713.1 Skow|XP_006825218.1 Skow|XP_006825219.1 Skow|XP_006825220.1 Skow|XP_006825480.1 Skow|XP_006825640.1 Skow|XP_006825641.1 Skow|XP_006825701.1 Skow|XP_006825937.1 Tcas|XP_015839988.1 Tcas|XP_015840141.1 Tcas|XP_015840305.1 Tcas|XP_015840340.1 Tcas|XP_015840447.1
[truncated: 22,862,214 more chars]
