# Supplementary material for: The genome of the colonial hydroid Hydractinia reveals that their stem cells use a toolkit of evolutionarily shared genes with all animals
Source: Genome Res. 2024 Mar;34(3):498–513. doi: 10.1101/gr.278382.123 (PMC11067881; doi:10.1101/gr.278382.123)
Supplement: Supplement 10 [file Supplemental_Data.zip › Supplemental_Data/Supplemental_Data_S8.tsv]

Number of genes	1036563
Number of genes in orthogroups	841525
Number of unassigned genes	195038
Percentage of genes in orthogroups	81.2
Percentage of unassigned genes	18.8
Number of orthogroups	33325
Number of species-specific orthogroups	3163
Number of genes in species-specific orthogroups	17617
Percentage of genes in species-specific orthogroups	1.7
Mean orthogroup size	25.3
Median orthogroup size	5
G50 (assigned genes)	73
G50 (all genes)	56
O50 (assigned genes)	2164
O50 (all genes)	3711
Number of orthogroups with all species present	501
Number of single-copy orthogroups	0
Date	12/20/19
Orthogroups file	Orthogroups.csv
Unassigned genes file	Orthogroups_UnassignedGenes.csv
Per-species statistics	Statistics_PerSpecies.csv
Overall statistics	Statistics_Overall.csv
Orthogroups shared between species	Orthogroups_SpeciesOverlaps.csv
Average number of genes per-species in orthogroup	Number of orthogroups	Percentage of orthogroups	Number of genes	Percentage of genes
<1	28249	84.8	251868	29.9
'1	3657	11	231267	27.5
'2	658	2	77545	9.2
'3	247	0.7	41454	4.9
'4	139	0.4	30311	3.6
'5	73	0.2	19681	2.3
'6	64	0.2	20199	2.4
'7	43	0.1	15814	1.9
'8	39	0.1	16243	1.9
'9	22	0.1	10240	1.2
'10	22	0.1	11314	1.3
15-Nov	54	0.2	34118	4.1
16-20	19	0.1	17601	2.1
21-50	36	0.1	52166	6.2
51-100	2	0	6355	0.8
101-150	1	0	5349	0.6
151-200	0	0	0	0
201-500	0	0	0	0
501-1000	0	0	0	0
'1001+	0	0	0	0
Number of species in orthogroup	Number of orthogroups
1	3163
2	12027
3	4050
4	2546
5	1148
6	682
7	563
8	435
9	302
10	233
11	202
12	190
13	163
14	185
15	168
16	137
17	129
18	129
19	116
20	116
21	116
22	118
23	99
24	106
25	99
26	101
27	104
28	132
29	109
30	104
31	145
32	145
33	178
34	174
35	203
36	196
37	202
38	222
39	241
40	264
41	281
42	310
43	346
44	360
45	412
46	382
47	481
48	510
49	501
