# Supplementary material for: The genome of the colonial hydroid Hydractinia reveals that their stem cells use a toolkit of evolutionarily shared genes with all animals
Source: Genome Res. 2024 Mar;34(3):498–513. doi: 10.1101/gr.278382.123 (PMC11067881; doi:10.1101/gr.278382.123)
Supplement: Supplement 10 [file Supplemental_Data.zip › Supplemental_Data/Supplemental_Data_S9.tsv]

	acanthaster_planci	acropora_digitifera	amphimedon_queenslandica	aurelia_aurita_atlantic	aurelia_aurita_pacific	branchiostoma_floridae	caenorhabditis_elegans	capitella_teleta	capsaspora_owczarzaki	ciona_intestinalis	clytia_hemisphaerica	creolimax_fragrantissima	danio_rerio	daphnia_pulex	dendronephthya_gigantea	drosophila_melanogaster	exaiptasia_pallida	gallus_gallus	helobdella_robusta	hofstenia_miamia	hoilungia_hongkongensis	homo_sapiens	hydra_magnipapillata	hydractinia_echinata	hydractinia_symbiolongicarpus	ixodes_scapularis	kudoa_iwatai	lottia_gigantea	mnemiopsis_leidyi	monosiga_brevicolis	morbakka_virulenta	nematostella_vectensis	nemopilema_nomurai	notospermus_geniculatus	octopus_bimaculoides	orbicella_faveolata	phoronis_australis	pocillopora_damicornis	pristionchus_pacificus	renilla_muelleri	saccharomyces_cerevisiae	saccoglossus_kowalevskii	salpingoeca_rosetta	schistosoma_mansoni	schmidtea_mediterranea	sphaeroforma_arctica	tribolium_castaneum	trichoplax_adhaerens	xenopus_tropicalis
Number of genes	24323	26060	43615	28604	27044	28621	20043	32175	8740	13724	25087	8694	30313	18440	22043	13678	22508	16878	23432	22632	12010	20182	33820	28825	22022	20486	5534	23340	16548	9196	24278	24773	19525	43294	15842	25926	20473	19935	25517	23660	6002	20935	11624	10144	31102	18213	12874	12633	21196
Number of genes in orthogroups	19045	24859	27448	24265	24501	23361	12530	25594	6690	12070	20690	7875	27786	13126	20660	10712	21384	16063	16981	13936	11472	18090	26584	25906	20776	13668	3120	17624	11977	7271	18291	20430	17511	34919	14098	24921	17380	19385	13417	18688	3921	18923	8849	8104	22516	11289	11239	11661	19919
Number of unassigned genes	5278	1201	16167	4339	2543	5260	7513	6581	2050	1654	4397	819	2527	5314	1383	2966	1124	815	6451	8696	538	2092	7236	2919	1246	6818	2414	5716	4571	1925	5987	4343	2014	8375	1744	1005	3093	550	12100	4972	2081	2012	2775	2040	8586	6924	1635	972	1277
Percentage of genes in orthogroups	78.3	95.4	62.9	84.8	90.6	81.6	62.5	79.5	76.5	87.9	82.5	90.6	91.7	71.2	93.7	78.3	95	95.2	72.5	61.6	95.5	89.6	78.6	89.9	94.3	66.7	56.4	75.5	72.4	79.1	75.3	82.5	89.7	80.7	89	96.1	84.9	97.2	52.6	79	65.3	90.4	76.1	79.9	72.4	62	87.3	92.3	94
Percentage of unassigned genes	21.7	4.6	37.1	15.2	9.4	18.4	37.5	20.5	23.5	12.1	17.5	9.4	8.3	28.8	6.3	21.7	5	4.8	27.5	38.4	4.5	10.4	21.4	10.1	5.7	33.3	43.6	24.5	27.6	20.9	24.7	17.5	10.3	19.3	11	3.9	15.1	2.8	47.4	21	34.7	9.6	23.9	20.1	27.6	38	12.7	7.7	6
Number of orthogroups containing species	7863	9278	7064	9994	9416	8014	6149	8793	4803	6521	8112	6006	8240	6061	8024	5947	8962	7813	6500	5512	6737	8339	7943	9938	9722	6152	2394	8152	5508	5115	7979	8432	8541	9255	7417	9810	8156	9486	5420	7261	2770	7986	5764	5085	6303	6171	6364	6900	8343
Percentage of orthogroups containing species	23.6	27.8	21.2	30	28.3	24	18.5	26.4	14.4	19.6	24.3	18	24.7	18.2	24.1	17.8	26.9	23.4	19.5	16.5	20.2	25	23.8	29.8	29.2	18.5	7.2	24.5	16.5	15.3	23.9	25.3	25.6	27.8	22.3	29.4	24.5	28.5	16.3	21.8	8.3	24	17.3	15.3	18.9	18.5	19.1	20.7	25
Number of species-specific orthogroups	82	20	283	32	67	102	77	140	36	41	81	9	63	71	43	41	21	7	101	128	14	13	154	46	15	50	8	73	98	31	52	19	28	253	35	9	89	5	120	54	30	29	28	38	304	57	25	8	33
Number of genes in species-specific orthogroups	530	52	1879	109	164	626	846	915	213	165	460	31	441	431	153	163	106	56	782	765	42	97	864	149	37	209	49	354	663	153	172	69	98	1215	172	23	384	12	1178	181	108	133	198	163	1280	295	130	39	263
Percentage of genes in species-specific orthogroups	2.2	0.2	4.3	0.4	0.6	2.2	4.2	2.8	2.4	1.2	1.8	0.4	1.5	2.3	0.7	1.2	0.5	0.3	3.3	3.4	0.3	0.5	2.6	0.5	0.2	1	0.9	1.5	4	1.7	0.7	0.3	0.5	2.8	1.1	0.1	1.9	0.1	4.6	0.8	1.8	0.6	1.7	1.6	4.1	1.6	1	0.3	1.2
Number of genes per-species in orthogroup	Number of orthogroups	Number of orthogroups	Number of orthogroups	Number of orthogroups	Number of orthogroups	Number of orthogroups	Number of orthogroups	Number of orthogroups	Number of orthogroups	Number of orthogroups	Number of orthogroups	Number of orthogroups	Number of orthogroups	Number of orthogroups	Number of orthogroups	Number of orthogroups	Number of orthogroups	Number of orthogroups	Number of orthogroups	Number of orthogroups	Number of orthogroups	Number of orthogroups	Number of orthogroups	Number of orthogroups	Number of orthogroups	Number of orthogroups	Number of orthogroups	Number of orthogroups	Number of orthogroups	Number of orthogroups	Number of orthogroups	Number of orthogroups	Number of orthogroups	Number of orthogroups	Number of orthogroups	Number of orthogroups	Number of orthogroups	Number of orthogroups	Number of orthogroups	Number of orthogroups	Number of orthogroups	Number of orthogroups	Number of orthogroups	Number of orthogroups	Number of orthogroups	Number of orthogroups	Number of orthogroups	Number of orthogroups	Number of orthogroups
'0	25462	24047	26261	23331	23909	25311	27176	24532	28522	26804	25213	27319	25085	27264	25301	27378	24363	25512	26825	27813	26588	24986	25382	23387	23603	27173	30931	25173	27817	28210	25346	24893	24784	24070	25908	23515	25169	23839	27905	26064	30555	25339	27561	28240	27022	27154	26961	26425	24982
'1	5464	5544	3780	6452	4883	5068	4538	5383	3910	4895	5400	4996	3762	4211	5391	4431	6119	5108	4112	3459	5288	5316	4629	5949	6489	4232	2005	5723	3797	4167	5478	5220	5809	2808	5488	6213	5396	7150	3772	4781	2089	5448	4540	3812	2652	4085	4906	5402	5248
'2	1152	1906	1299	1788	2500	1357	794	1652	560	858	1273	643	1801	882	1262	809	1384	1391	1070	993	799	1512	1477	1952	1716	955	253	1221	886	576	1377	1622	1497	3504	1059	1783	1464	1128	696	1296	466	1254	755	739	1412	1046	784	825	1499
'3	395	659	584	688	815	485	288	584	163	265	472	188	875	344	442	281	516	560	441	354	258	602	607	697	552	360	80	403	298	164	451	654	472	1042	346	639	465	404	272	456	123	448	214	234	689	467	231	283	596
'4	197	331	322	283	354	258	136	272	69	133	220	86	481	180	245	122	231	255	241	198	115	302	289	367	255	172	28	195	145	80	194	285	238	576	126	331	229	211	142	208	46	198	76	102	385	203	135	101	309
'5	120	170	223	172	198	148	80	158	27	92	135	31	300	92	137	76	148	127	135	112	69	161	161	199	154	88	10	130	73	39	104	142	112	279	93	173	124	131	95	97	20	131	51	63	246	114	66	72	166
'6	83	108	149	111	132	97	51	110	25	60	76	22	216	61	78	40	85	86	85	68	31	89	107	139	101	63	6	69	52	22	77	85	73	197	65	120	83	78	70	90	11	86	33	31	191	67	43	44	114
'7	76	97	109	77	87	99	45	84	11	41	82	18	153	49	69	31	68	51	62	53	39	69	104	95	79	50	4	62	41	10	49	62	57	129	42	72	74	53	50	50	8	67	21	22	138	51	30	34	58
'8	61	58	74	74	71	70	24	57	5	35	58	6	134	39	49	24	65	41	49	40	19	54	83	70	50	31	0	39	31	13	31	52	47	103	23	63	57	52	41	36	2	41	15	16	110	37	26	24	63
'9	43	40	52	38	59	40	24	64	8	18	47	3	70	30	46	21	44	24	35	25	18	37	54	55	44	22	1	37	34	11	28	34	39	64	25	56	40	28	44	35	0	42	9	13	64	26	34	13	39
'10	30	47	42	33	67	37	21	48	5	16	40	3	56	14	24	10	29	21	37	23	9	27	56	46	37	17	1	39	23	6	23	40	27	70	19	44	28	34	27	16	1	42	8	10	57	17	10	11	35
15-Nov	103	124	145	122	97	156	50	131	12	39	141	6	164	55	100	49	105	74	94	77	38	75	131	142	96	55	2	111	53	15	56	88	68	183	57	114	97	88	77	68	1	88	16	27	158	38	42	30	77
16-20	33	61	72	44	41	54	29	82	3	28	53	1	72	40	50	18	45	30	50	34	13	44	73	72	56	33	2	48	16	7	30	50	37	102	27	66	42	47	42	33	1	45	8	7	78	13	19	27	54
21-50	80	99	155	83	93	106	64	129	4	34	93	3	125	58	102	33	101	39	71	61	35	40	120	136	92	64	2	68	52	4	59	75	58	138	36	105	50	63	89	64	2	74	16	9	105	7	35	28	67
51-100	21	25	40	24	14	29	5	32	1	7	17	0	26	5	25	1	16	5	15	13	6	10	31	18	1	9	0	7	6	1	11	18	5	52	7	27	6	16	3	19	0	17	1	0	13	0	2	6	14
101-150	3	6	9	3	3	4	0	5	0	0	4	0	1	1	1	1	5	0	3	1	0	0	14	1	0	1	0	0	0	0	8	3	1	4	4	3	0	2	0	6	0	5	1	0	4	0	1	0	2
151-200	2	1	5	0	0	4	0	1	0	0	0	0	3	0	1	0	1	1	0	1	0	0	2	0	0	0	0	0	1	0	0	1	1	2	0	1	1	1	0	3	0	0	0	0	1	0	0	0	1
201-500	0	2	3	1	2	2	0	1	0	0	1	0	1	0	2	0	0	0	0	0	0	1	4	0	0	0	0	0	0	0	2	1	0	0	0	0	0	0	0	3	0	0	0	0	0	0	0	0	1
501-1000	0	0	1	1	0	0	0	0	0	0	0	0	0	0	0	0	0	0	0	0	0	0	1	0	0	0	0	0	0	0	1	0	0	2	0	0	0	0	0	0	0	0	0	0	0	0	0	0	0
'1001+	0	0	0	0	0	0	0	0	0	0	0	0	0	0	0	0	0	0	0	0	0	0	0	0	0	0	0	0	0	0	0	0	0	0	0	0	0	0	0	0	0	0	0	0	0	0	0	0	0
Number of genes per-species in orthogroup	Percentage of orthogroups	Percentage of orthogroups	Percentage of orthogroups	Percentage of orthogroups	Percentage of orthogroups	Percentage of orthogroups	Percentage of orthogroups	Percentage of orthogroups	Percentage of orthogroups	Percentage of orthogroups	Percentage of orthogroups	Percentage of orthogroups	Percentage of orthogroups	Percentage of orthogroups	Percentage of orthogroups	Percentage of orthogroups	Percentage of orthogroups	Percentage of orthogroups	Percentage of orthogroups	Percentage of orthogroups	Percentage of orthogroups	Percentage of orthogroups	Percentage of orthogroups	Percentage of orthogroups	Percentage of orthogroups	Percentage of orthogroups	Percentage of orthogroups	Percentage of orthogroups	Percentage of orthogroups	Percentage of orthogroups	Percentage of orthogroups	Percentage of orthogroups	Percentage of orthogroups	Percentage of orthogroups	Percentage of orthogroups	Percentage of orthogroups	Percentage of orthogroups	Percentage of orthogroups	Percentage of orthogroups	Percentage of orthogroups	Percentage of orthogroups	Percentage of orthogroups	Percentage of orthogroups	Percentage of orthogroups	Percentage of orthogroups	Percentage of orthogroups	Percentage of orthogroups	Percentage of orthogroups	Percentage of orthogroups
'0	76.4	72.2	78.8	70	71.7	76	81.5	73.6	85.6	80.4	75.7	82	75.3	81.8	75.9	82.2	73.1	76.6	80.5	83.5	79.8	75	76.2	70.2	70.8	81.5	92.8	75.5	83.5	84.7	76.1	74.7	74.4	72.2	77.7	70.6	75.5	71.5	83.7	78.2	91.7	76	82.7	84.7	81.1	81.5	80.9	79.3	75
'1	16.4	16.6	11.3	19.4	14.7	15.2	13.6	16.2	11.7	14.7	16.2	15	11.3	12.6	16.2	13.3	18.4	15.3	12.3	10.4	15.9	16	13.9	17.9	19.5	12.7	6	17.2	11.4	12.5	16.4	15.7	17.4	8.4	16.5	18.6	16.2	21.5	11.3	14.3	6.3	16.3	13.6	11.4	8	12.3	14.7	16.2	15.7
'2	3.5	5.7	3.9	5.4	7.5	4.1	2.4	5	1.7	2.6	3.8	1.9	5.4	2.6	3.8	2.4	4.2	4.2	3.2	3	2.4	4.5	4.4	5.9	5.1	2.9	0.8	3.7	2.7	1.7	4.1	4.9	4.5	10.5	3.2	5.4	4.4	3.4	2.1	3.9	1.4	3.8	2.3	2.2	4.2	3.1	2.4	2.5	4.5
'3	1.2	2	1.8	2.1	2.4	1.5	0.9	1.8	0.5	0.8	1.4	0.6	2.6	1	1.3	0.8	1.5	1.7	1.3	1.1	0.8	1.8	1.8	2.1	1.7	1.1	0.2	1.2	0.9	0.5	1.4	2	1.4	3.1	1	1.9	1.4	1.2	0.8	1.4	0.4	1.3	0.6	0.7	2.1	1.4	0.7	0.8	1.8
'4	0.6	1	1	0.8	1.1	0.8	0.4	0.8	0.2	0.4	0.7	0.3	1.4	0.5	0.7	0.4	0.7	0.8	0.7	0.6	0.3	0.9	0.9	1.1	0.8	0.5	0.1	0.6	0.4	0.2	0.6	0.9	0.7	1.7	0.4	1	0.7	0.6	0.4	0.6	0.1	0.6	0.2	0.3	1.2	0.6	0.4	0.3	0.9
'5	0.4	0.5	0.7	0.5	0.6	0.4	0.2	0.5	0.1	0.3	0.4	0.1	0.9	0.3	0.4	0.2	0.4	0.4	0.4	0.3	0.2	0.5	0.5	0.6	0.5	0.3	0	0.4	0.2	0.1	0.3	0.4	0.3	0.8	0.3	0.5	0.4	0.4	0.3	0.3	0.1	0.4	0.2	0.2	0.7	0.3	0.2	0.2	0.5
'6	0.2	0.3	0.4	0.3	0.4	0.3	0.2	0.3	0.1	0.2	0.2	0.1	0.6	0.2	0.2	0.1	0.3	0.3	0.3	0.2	0.1	0.3	0.3	0.4	0.3	0.2	0	0.2	0.2	0.1	0.2	0.3	0.2	0.6	0.2	0.4	0.2	0.2	0.2	0.3	0	0.3	0.1	0.1	0.6	0.2	0.1	0.1	0.3
'7	0.2	0.3	0.3	0.2	0.3	0.3	0.1	0.3	0	0.1	0.2	0.1	0.5	0.1	0.2	0.1	0.2	0.2	0.2	0.2	0.1	0.2	0.3	0.3	0.2	0.2	0	0.2	0.1	0	0.1	0.2	0.2	0.4	0.1	0.2	0.2	0.2	0.2	0.2	0	0.2	0.1	0.1	0.4	0.2	0.1	0.1	0.2
'8	0.2	0.2	0.2	0.2	0.2	0.2	0.1	0.2	0	0.1	0.2	0	0.4	0.1	0.1	0.1	0.2	0.1	0.1	0.1	0.1	0.2	0.2	0.2	0.2	0.1	0	0.1	0.1	0	0.1	0.2	0.1	0.3	0.1	0.2	0.2	0.2	0.1	0.1	0	0.1	0	0	0.3	0.1	0.1	0.1	0.2
'9	0.1	0.1	0.2	0.1	0.2	0.1	0.1	0.2	0	0.1	0.1	0	0.2	0.1	0.1	0.1	0.1	0.1	0.1	0.1	0.1	0.1	0.2	0.2	0.1	0.1	0	0.1	0.1	0	0.1	0.1	0.1	0.2	0.1	0.2	0.1	0.1	0.1	0.1	0	0.1	0	0	0.2	0.1	0.1	0	0.1
'10	0.1	0.1	0.1	0.1	0.2	0.1	0.1	0.1	0	0	0.1	0	0.2	0	0.1	0	0.1	0.1	0.1	0.1	0	0.1	0.2	0.1	0.1	0.1	0	0.1	0.1	0	0.1	0.1	0.1	0.2	0.1	0.1	0.1	0.1	0.1	0	0	0.1	0	0	0.2	0.1	0	0	0.1
15-Nov	0.3	0.4	0.4	0.4	0.3	0.5	0.2	0.4	0	0.1	0.4	0	0.5	0.2	0.3	0.1	0.3	0.2	0.3	0.2	0.1	0.2	0.4	0.4	0.3	0.2	0	0.3	0.2	0	0.2	0.3	0.2	0.5	0.2	0.3	0.3	0.3	0.2	0.2	0	0.3	0	0.1	0.5	0.1	0.1	0.1	0.2
16-20	0.1	0.2	0.2	0.1	0.1	0.2	0.1	0.2	0	0.1	0.2	0	0.2	0.1	0.2	0.1	0.1	0.1	0.2	0.1	0	0.1	0.2	0.2	0.2	0.1	0	0.1	0	0	0.1	0.2	0.1	0.3	0.1	0.2	0.1	0.1	0.1	0.1	0	0.1	0	0	0.2	0	0.1	0.1	0.2
21-50	0.2	0.3	0.5	0.2	0.3	0.3	0.2	0.4	0	0.1	0.3	0	0.4	0.2	0.3	0.1	0.3	0.1	0.2	0.2	0.1	0.1	0.4	0.4	0.3	0.2	0	0.2	0.2	0	0.2	0.2	0.2	0.4	0.1	0.3	0.2	0.2	0.3	0.2	0	0.2	0	0	0.3	0	0.1	0.1	0.2
51-100	0.1	0.1	0.1	0.1	0	0.1	0	0.1	0	0	0.1	0	0.1	0	0.1	0	0	0	0	0	0	0	0.1	0.1	0	0	0	0	0	0	0	0.1	0	0.2	0	0.1	0	0	0	0.1	0	0.1	0	0	0	0	0	0	0
101-150	0	0	0	0	0	0	0	0	0	0	0	0	0	0	0	0	0	0	0	0	0	0	0	0	0	0	0	0	0	0	0	0	0	0	0	0	0	0	0	0	0	0	0	0	0	0	0	0	0
151-200	0	0	0	0	0	0	0	0	0	0	0	0	0	0	0	0	0	0	0	0	0	0	0	0	0	0	0	0	0	0	0	0	0	0	0	0	0	0	0	0	0	0	0	0	0	0	0	0	0
201-500	0	0	0	0	0	0	0	0	0	0	0	0	0	0	0	0	0	0	0	0	0	0	0	0	0	0	0	0	0	0	0	0	0	0	0	0	0	0	0	0	0	0	0	0	0	0	0	0	0
501-1000	0	0	0	0	0	0	0	0	0	0	0	0	0	0	0	0	0	0	0	0	0	0	0	0	0	0	0	0	0	0	0	0	0	0	0	0	0	0	0	0	0	0	0	0	0	0	0	0	0
'1001+	0	0	0	0	0	0	0	0	0	0	0	0	0	0	0	0	0	0	0	0	0	0	0	0	0	0	0	0	0	0	0	0	0	0	0	0	0	0	0	0	0	0	0	0	0	0	0	0	0
Number of genes per-species in orthogroup	Number of genes	Number of genes	Number of genes	Number of genes	Number of genes	Number of genes	Number of genes	Number of genes	Number of genes	Number of genes	Number of genes	Number of genes	Number of genes	Number of genes	Number of genes	Number of genes	Number of genes	Number of genes	Number of genes	Number of genes	Number of genes	Number of genes	Number of genes	Number of genes	Number of genes	Number of genes	Number of genes	Number of genes	Number of genes	Number of genes	Number of genes	Number of genes	Number of genes	Number of genes	Number of genes	Number of genes	Number of genes	Number of genes	Number of genes	Number of genes	Number of genes	Number of genes	Number of genes	Number of genes	Number of genes	Number of genes	Number of genes	Number of genes	Number of genes
'0	0	0	0	0	0	0	0	0	0	0	0	0	0	0	0	0	0	0	0	0	0	0	0	0	0	0	0	0	0	0	0	0	0	0	0	0	0	0	0	0	0	0	0	0	0	0	0	0	0
'1	5464	5544	3780	6452	4883	5068	4538	5383	3910	4895	5400	4996	3762	4211	5391	4431	6119	5108	4112	3459	5288	5316	4629	5949	6489	4232	2005	5723	3797	4167	5478	5220	5809	2808	5488	6213	5396	7150	3772	4781	2089	5448	4540	3812	2652	4085	4906	5402	5248
'2	2304	3812	2598	3576	5000	2714	1588	3304	1120	1716	2546	1286	3602	1764	2524	1618	2768	2782	2140	1986	1598	3024	2954	3904	3432	1910	506	2442	1772	1152	2754	3244	2994	7008	2118	3566	2928	2256	1392	2592	932	2508	1510	1478	2824	2092	1568	1650	2998
'3	1185	1977	1752	2064	2445	1455	864	1752	489	795	1416	564	2625	1032	1326	843	1548	1680	1323	1062	774	1806	1821	2091	1656	1080	240	1209	894	492	1353	1962	1416	3126	1038	1917	1395	1212	816	1368	369	1344	642	702	2067	1401	693	849	1788
'4	788	1324	1288	1132	1416	1032	544	1088	276	532	880	344	1924	720	980	488	924	1020	964	792	460	1208	1156	1468	1020	688	112	780	580	320	776	1140	952	2304	504	1324	916	844	568	832	184	792	304	408	1540	812	540	404	1236
'5	600	850	1115	860	990	740	400	790	135	460	675	155	1500	460	685	380	740	635	675	560	345	805	805	995	770	440	50	650	365	195	520	710	560	1395	465	865	620	655	475	485	100	655	255	315	1230	570	330	360	830
'6	498	648	894	666	792	582	306	660	150	360	456	132	1296	366	468	240	510	516	510	408	186	534	642	834	606	378	36	414	312	132	462	510	438	1182	390	720	498	468	420	540	66	516	198	186	1146	402	258	264	684
'7	532	679	763	539	609	693	315	588	77	287	574	126	1071	343	483	217	476	357	434	371	273	483	728	665	553	350	28	434	287	70	343	434	399	903	294	504	518	371	350	350	56	469	147	154	966	357	210	238	406
'8	488	464	592	592	568	560	192	456	40	280	464	48	1072	312	392	192	520	328	392	320	152	432	664	560	400	248	0	312	248	104	248	416	376	824	184	504	456	416	328	288	16	328	120	128	880	296	208	192	504
'9	387	360	468	342	531	360	216	576	72	162	423	27	630	270	414	189	396	216	315	225	162	333	486	495	396	198	9	333	306	99	252	306	351	576	225	504	360	252	396	315	0	378	81	117	576	234	306	117	351
'10	300	470	420	330	670	370	210	480	50	160	400	30	560	140	240	100	290	210	370	230	90	270	560	460	370	170	10	390	230	60	230	400	270	700	190	440	280	340	270	160	10	420	80	100	570	170	100	110	350
15-Nov	1312	1576	1825	1505	1225	1988	622	1678	144	492	1784	74	2082	705	1270	626	1331	938	1201	966	486	949	1681	1828	1224	701	27	1411	668	178	713	1088	853	2319	715	1446	1206	1109	988	868	11	1106	210	345	2002	479	528	385	973
16-20	578	1096	1303	773	734	968	509	1477	48	499	924	16	1280	723	875	325	803	529	897	608	229	774	1304	1277	1000	601	39	860	293	125	526	891	656	1799	486	1161	751	840	743	599	18	815	138	125	1389	219	334	472	952
21-50	2465	2973	4810	2407	2799	3100	1909	4118	119	1028	2827	77	3735	1653	3015	891	3080	1206	2245	1878	1070	1148	3550	4064	2768	1964	58	2172	1561	116	1744	2271	1783	4261	1043	3237	1484	1970	2663	1960	70	2386	452	234	3177	172	1025	843	1986
51-100	1435	1658	2695	1611	964	1985	317	2101	60	404	1171	0	1764	308	1850	69	1138	366	1046	801	359	688	2042	1197	92	582	0	494	475	61	734	1122	343	3407	461	1933	400	1111	236	1383	0	1151	69	0	860	0	126	375	996
101-150	359	672	1061	385	366	512	0	631	0	0	450	0	110	119	147	103	573	0	357	108	0	0	1687	119	0	126	0	0	0	0	1045	359	137	505	497	408	0	217	0	704	0	607	103	0	469	0	107	0	226
151-200	350	155	863	0	0	701	0	170	0	0	0	0	473	0	184	0	168	172	0	162	0	0	320	0	0	0	0	0	189	0	0	155	174	341	0	179	172	174	0	515	0	0	0	0	168	0	0	0	168
201-500	0	601	711	284	509	533	0	342	0	0	300	0	300	0	416	0	0	0	0	0	0	320	934	0	0	0	0	0	0	0	571	202	0	0	0	0	0	0	0	948	0	0	0	0	0	0	0	0	223
501-1000	0	0	510	747	0	0	0	0	0	0	0	0	0	0	0	0	0	0	0	0	0	0	621	0	0	0	0	0	0	0	542	0	0	1461	0	0	0	0	0	0	0	0	0	0	0	0	0	0	0
'1001+	0	0	0	0	0	0	0	0	0	0	0	0	0	0	0	0	0	0	0	0	0	0	0	0	0	0	0	0	0	0	0	0	0	0	0	0	0	0	0	0	0	0	0	0	0	0	0	0	0
Number of genes per-species in orthogroup	Percentage of genes	Percentage of genes	Percentage of genes	Percentage of genes	Percentage of genes	Percentage of genes	Percentage of genes	Percentage of genes	Percentage of genes	Percentage of genes	Percentage of genes	Percentage of genes	Percentage of genes	Percentage of genes	Percentage of genes	Percentage of genes	Percentage of genes	Percentage of genes	Percentage of genes	Percentage of genes	Percentage of genes	Percentage of genes	Percentage of genes	Percentage of genes	Percentage of genes	Percentage of genes	Percentage of genes	Percentage of genes	Percentage of genes	Percentage of genes	Percentage of genes	Percentage of genes	Percentage of genes	Percentage of genes	Percentage of genes	Percentage of genes	Percentage of genes	Percentage of genes	Percentage of genes	Percentage of genes	Percentage of genes	Percentage of genes	Percentage of genes	Percentage of genes	Percentage of genes	Percentage of genes	Percentage of genes	Percentage of genes	Percentage of genes
'0	0	0	0	0	0	0	0	0	0	0	0	0	0	0	0	0	0	0	0	0	0	0	0	0	0	0	0	0	0	0	0	0	0	0	0	0	0	0	0	0	0	0	0	0	0	0	0	0	0
'1	22.5	21.3	8.7	22.6	18.1	17.7	22.6	16.7	44.7	35.7	21.5	57.5	12.4	22.8	24.5	32.4	27.2	30.3	17.5	15.3	44	26.3	13.7	20.6	29.5	20.7	36.2	24.5	22.9	45.3	22.6	21.1	29.8	6.5	34.6	24	26.4	35.9	14.8	20.2	34.8	26	39.1	37.6	8.5	22.4	38.1	42.8	24.8
'2	9.5	14.6	6	12.5	18.5	9.5	7.9	10.3	12.8	12.5	10.1	14.8	11.9	9.6	11.5	11.8	12.3	16.5	9.1	8.8	13.3	15	8.7	13.5	15.6	9.3	9.1	10.5	10.7	12.5	11.3	13.1	15.3	16.2	13.4	13.8	14.3	11.3	5.5	11	15.5	12	13	14.6	9.1	11.5	12.2	13.1	14.1
'3	4.9	7.6	4	7.2	9	5.1	4.3	5.4	5.6	5.8	5.6	6.5	8.7	5.6	6	6.2	6.9	10	5.6	4.7	6.4	8.9	5.4	7.3	7.5	5.3	4.3	5.2	5.4	5.4	5.6	7.9	7.3	7.2	6.6	7.4	6.8	6.1	3.2	5.8	6.1	6.4	5.5	6.9	6.6	7.7	5.4	6.7	8.4
'4	3.2	5.1	3	4	5.2	3.6	2.7	3.4	3.2	3.9	3.5	4	6.3	3.9	4.4	3.6	4.1	6	4.1	3.5	3.8	6	3.4	5.1	4.6	3.4	2	3.3	3.5	3.5	3.2	4.6	4.9	5.3	3.2	5.1	4.5	4.2	2.2	3.5	3.1	3.8	2.6	4	5	4.5	4.2	3.2	5.8
'5	2.5	3.3	2.6	3	3.7	2.6	2	2.5	1.5	3.4	2.7	1.8	4.9	2.5	3.1	2.8	3.3	3.8	2.9	2.5	2.9	4	2.4	3.5	3.5	2.1	0.9	2.8	2.2	2.1	2.1	2.9	2.9	3.2	2.9	3.3	3	3.3	1.9	2	1.7	3.1	2.2	3.1	4	3.1	2.6	2.8	3.9
'6	2	2.5	2	2.3	2.9	2	1.5	2.1	1.7	2.6	1.8	1.5	4.3	2	2.1	1.8	2.3	3.1	2.2	1.8	1.5	2.6	1.9	2.9	2.8	1.8	0.7	1.8	1.9	1.4	1.9	2.1	2.2	2.7	2.5	2.8	2.4	2.3	1.6	2.3	1.1	2.5	1.7	1.8	3.7	2.2	2	2.1	3.2
'7	2.2	2.6	1.7	1.9	2.3	2.4	1.6	1.8	0.9	2.1	2.3	1.4	3.5	1.9	2.2	1.6	2.1	2.1	1.9	1.6	2.3	2.4	2.2	2.3	2.5	1.7	0.5	1.9	1.7	0.8	1.4	1.8	2	2.1	1.9	1.9	2.5	1.9	1.4	1.5	0.9	2.2	1.3	1.5	3.1	2	1.6	1.9	1.9
'8	2	1.8	1.4	2.1	2.1	2	1	1.4	0.5	2	1.8	0.6	3.5	1.7	1.8	1.4	2.3	1.9	1.7	1.4	1.3	2.1	2	1.9	1.8	1.2	0	1.3	1.5	1.1	1	1.7	1.9	1.9	1.2	1.9	2.2	2.1	1.3	1.2	0.3	1.6	1	1.3	2.8	1.6	1.6	1.5	2.4
'9	1.6	1.4	1.1	1.2	2	1.3	1.1	1.8	0.8	1.2	1.7	0.3	2.1	1.5	1.9	1.4	1.8	1.3	1.3	1	1.3	1.6	1.4	1.7	1.8	1	0.2	1.4	1.8	1.1	1	1.2	1.8	1.3	1.4	1.9	1.8	1.3	1.6	1.3	0	1.8	0.7	1.2	1.9	1.3	2.4	0.9	1.7
'10	1.2	1.8	1	1.2	2.5	1.3	1	1.5	0.6	1.2	1.6	0.3	1.8	0.8	1.1	0.7	1.3	1.2	1.6	1	0.7	1.3	1.7	1.6	1.7	0.8	0.2	1.7	1.4	0.7	0.9	1.6	1.4	1.6	1.2	1.7	1.4	1.7	1.1	0.7	0.2	2	0.7	1	1.8	0.9	0.8	0.9	1.7
15-Nov	5.4	6	4.2	5.3	4.5	6.9	3.1	5.2	1.6	3.6	7.1	0.9	6.9	3.8	5.8	4.6	5.9	5.6	5.1	4.3	4	4.7	5	6.3	5.6	3.4	0.5	6	4	1.9	2.9	4.4	4.4	5.4	4.5	5.6	5.9	5.6	3.9	3.7	0.2	5.3	1.8	3.4	6.4	2.6	4.1	3	4.6
16-20	2.4	4.2	3	2.7	2.7	3.4	2.5	4.6	0.5	3.6	3.7	0.2	4.2	3.9	4	2.4	3.6	3.1	3.8	2.7	1.9	3.8	3.9	4.4	4.5	2.9	0.7	3.7	1.8	1.4	2.2	3.6	3.4	4.2	3.1	4.5	3.7	4.2	2.9	2.5	0.3	3.9	1.2	1.2	4.5	1.2	2.6	3.7	4.5
21-50	10.1	11.4	11	8.4	10.3	10.8	9.5	12.8	1.4	7.5	11.3	0.9	12.3	9	13.7	6.5	13.7	7.1	9.6	8.3	8.9	5.7	10.5	14.1	12.6	9.6	1	9.3	9.4	1.3	7.2	9.2	9.1	9.8	6.6	12.5	7.2	9.9	10.4	8.3	1.2	11.4	3.9	2.3	10.2	0.9	8	6.7	9.4
51-100	5.9	6.4	6.2	5.6	3.6	6.9	1.6	6.5	0.7	2.9	4.7	0	5.8	1.7	8.4	0.5	5.1	2.2	4.5	3.5	3	3.4	6	4.2	0.4	2.8	0	2.1	2.9	0.7	3	4.5	1.8	7.9	2.9	7.5	2	5.6	0.9	5.8	0	5.5	0.6	0	2.8	0	1	3	4.7
101-150	1.5	2.6	2.4	1.3	1.4	1.8	0	2	0	0	1.8	0	0.4	0.6	0.7	0.8	2.5	0	1.5	0.5	0	0	5	0.4	0	0.6	0	0	0	0	4.3	1.4	0.7	1.2	3.1	1.6	0	1.1	0	3	0	2.9	0.9	0	1.5	0	0.8	0	1.1
151-200	1.4	0.6	2	0	0	2.4	0	0.5	0	0	0	0	1.6	0	0.8	0	0.7	1	0	0.7	0	0	0.9	0	0	0	0	0	1.1	0	0	0.6	0.9	0.8	0	0.7	0.8	0.9	0	2.2	0	0	0	0	0.5	0	0	0	0.8
201-500	0	2.3	1.6	1	1.9	1.9	0	1.1	0	0	1.2	0	1	0	1.9	0	0	0	0	0	0	1.6	2.8	0	0	0	0	0	0	0	2.4	0.8	0	0	0	0	0	0	0	4	0	0	0	0	0	0	0	0	1.1
501-1000	0	0	1.2	2.6	0	0	0	0	0	0	0	0	0	0	0	0	0	0	0	0	0	0	1.8	0	0	0	0	0	0	0	2.2	0	0	3.4	0	0	0	0	0	0	0	0	0	0	0	0	0	0	0
'1001+	0	0	0	0	0	0	0	0	0	0	0	0	0	0	0	0	0	0	0	0	0	0	0	0	0	0	0	0	0	0	0	0	0	0	0	0	0	0	0	0	0	0	0	0	0	0	0	0	0
